# Supplementary material for: Structure-based cross-docking analysis of antibody–antigen interactions
Source: Sci Rep. 2017 Aug 15;7:8145. doi: 10.1038/s41598-017-08414-y (PMC5557897; doi:10.1038/s41598-017-08414-y)
Supplement: Supplementary file 2 — Supplementary Dataset 1 [file 41598_2017_8414_MOESM2_ESM.zip]

Archive with 18 entries (17 files):
- antibody_homology_models/
- antibody_homology_models/1VFB_lh.pdb
- antibody_homology_models/1E6J_lh.pdb
- antibody_homology_models/1FSK_lh.pdb
- antibody_homology_models/1IQD_lh.pdb
- antibody_homology_models/1P2C_lh.pdb
- antibody_homology_models/1NSN_lh.pdb
- antibody_homology_models/1JPS_lh.pdb
- antibody_homology_models/1BJ1_lh.pdb
- antibody_homology_models/2JEL_lh.pdb
- antibody_homology_models/1BVK_lh.pdb
- antibody_homology_models/1NCA_lh.pdb
- antibody_homology_models/1DQJ_lh.pdb
- antibody_homology_models/2VIS_lh.pdb
- antibody_homology_models/1AHW_lh.pdb
- antibody_homology_models/1MLC_lh.pdb
- antibody_homology_models/1WEJ_lh.pdb
- antibody_homology_models/2VIR_lh.pdb
