# Supplementary material for: Structure-based cross-docking analysis of antibody–antigen interactions
Source: Sci Rep. 2017 Aug 15;7:8145. doi: 10.1038/s41598-017-08414-y (PMC5557897; doi:10.1038/s41598-017-08414-y)
Supplement: Supplementary file 2 — Supplementary Dataset 1 [file 41598_2017_8414_MOESM2_ESM.zip › antibody_homology_models/1VFB_lh.pdb]

ATOM      1  N   LEU L   4     116.821  11.422  66.990  1.00  0.00           N  
ATOM      2  CA  LEU L   4     117.456  10.696  65.849  1.00  0.00           C  
ATOM      3  C   LEU L   4     118.978  10.690  66.013  1.00  0.00           C  
ATOM      4  O   LEU L   4     119.487  11.117  67.055  1.00  0.00           O  
ATOM      5  CB  LEU L   4     117.086  11.347  64.510  1.00  0.00           C  
ATOM      6  CG  LEU L   4     117.341  12.856  64.411  1.00  0.00           C  
ATOM      7  CD1 LEU L   4     118.814  13.104  64.116  1.00  0.00           C  
ATOM      8  CD2 LEU L   4     116.458  13.451  63.324  1.00  0.00           C  
ATOM      9 1H   LEU L   4     115.828  11.421  66.875  1.00  0.00           H  
ATOM     10 2H   LEU L   4     117.057  10.966  67.848  1.00  0.00           H  
ATOM     11 3H   LEU L   4     117.153  12.365  67.012  1.00  0.00           H  
ATOM     12  HA  LEU L   4     117.090   9.670  65.846  1.00  0.00           H  
ATOM     13 1HB  LEU L   4     117.655  10.862  63.719  1.00  0.00           H  
ATOM     14 2HB  LEU L   4     116.026  11.177  64.323  1.00  0.00           H  
ATOM     15  HG  LEU L   4     117.109  13.328  65.366  1.00  0.00           H  
ATOM     16 1HD1 LEU L   4     118.996  14.177  64.046  1.00  0.00           H  
ATOM     17 2HD1 LEU L   4     119.422  12.686  64.919  1.00  0.00           H  
ATOM     18 3HD1 LEU L   4     119.081  12.629  63.173  1.00  0.00           H  
ATOM     19 1HD2 LEU L   4     116.639  14.524  63.255  1.00  0.00           H  
ATOM     20 2HD2 LEU L   4     116.691  12.980  62.369  1.00  0.00           H  
ATOM     21 3HD2 LEU L   4     115.411  13.275  63.570  1.00  0.00           H  
ATOM     22  N   THR L   5     119.703  10.231  64.996  1.00  0.00           N  
ATOM     23  CA  THR L   5     121.151  10.190  65.082  1.00  0.00           C  
ATOM     24  C   THR L   5     121.866  11.305  64.316  1.00  0.00           C  
ATOM     25  O   THR L   5     121.712  11.444  63.102  1.00  0.00           O  
ATOM     26  CB  THR L   5     121.667   8.827  64.581  1.00  0.00           C  
ATOM     27  OG1 THR L   5     121.144   7.781  65.411  1.00  0.00           O  
ATOM     28  CG2 THR L   5     123.187   8.787  64.618  1.00  0.00           C  
ATOM     29  H   THR L   5     119.250   9.906  64.154  1.00  0.00           H  
ATOM     30  HA  THR L   5     121.439  10.316  66.126  1.00  0.00           H  
ATOM     31  HB  THR L   5     121.328   8.665  63.558  1.00  0.00           H  
ATOM     32  HG1 THR L   5     121.811   7.519  66.051  1.00  0.00           H  
ATOM     33 1HG2 THR L   5     123.533   7.818  64.261  1.00  0.00           H  
ATOM     34 2HG2 THR L   5     123.588   9.574  63.980  1.00  0.00           H  
ATOM     35 3HG2 THR L   5     123.530   8.941  65.641  1.00  0.00           H  
ATOM     36  N   GLN L   6     122.662  12.086  65.041  1.00  0.00           N  
ATOM     37  CA  GLN L   6     123.405  13.184  64.441  1.00  0.00           C  
ATOM     38  C   GLN L   6     124.901  12.946  64.645  1.00  0.00           C  
ATOM     39  O   GLN L   6     125.333  12.455  65.682  1.00  0.00           O  
ATOM     40  CB  GLN L   6     122.985  14.526  65.047  1.00  0.00           C  
ATOM     41  CG  GLN L   6     123.671  15.731  64.427  1.00  0.00           C  
ATOM     42  CD  GLN L   6     123.167  17.042  65.000  1.00  0.00           C  
ATOM     43  OE1 GLN L   6     122.071  17.109  65.563  1.00  0.00           O  
ATOM     44  NE2 GLN L   6     123.966  18.094  64.860  1.00  0.00           N  
ATOM     45  H   GLN L   6     122.754  11.914  66.031  1.00  0.00           H  
ATOM     46  HA  GLN L   6     123.188  13.206  63.373  1.00  0.00           H  
ATOM     47 1HB  GLN L   6     121.909  14.655  64.934  1.00  0.00           H  
ATOM     48 2HB  GLN L   6     123.205  14.527  66.115  1.00  0.00           H  
ATOM     49 1HG  GLN L   6     124.742  15.664  64.616  1.00  0.00           H  
ATOM     50 2HG  GLN L   6     123.480  15.731  63.353  1.00  0.00           H  
ATOM     51 1HE2 GLN L   6     123.687  18.986  65.218  1.00  0.00           H  
ATOM     52 2HE2 GLN L   6     124.847  17.995  64.397  1.00  0.00           H  
ATOM     53  N   SER L   7     125.697  13.298  63.655  1.00  0.00           N  
ATOM     54  CA  SER L   7     127.120  13.083  63.755  1.00  0.00           C  
ATOM     55  C   SER L   7     127.810  14.116  62.897  1.00  0.00           C  
ATOM     56  O   SER L   7     127.200  14.661  61.977  1.00  0.00           O  
ATOM     57  CB  SER L   7     127.490  11.682  63.308  1.00  0.00           C  
ATOM     58  OG  SER L   7     127.238  11.509  61.940  1.00  0.00           O  
ATOM     59  H   SER L   7     125.320  13.721  62.819  1.00  0.00           H  
ATOM     60  HA  SER L   7     127.415  13.201  64.799  1.00  0.00           H  
ATOM     61 1HB  SER L   7     128.546  11.503  63.512  1.00  0.00           H  
ATOM     62 2HB  SER L   7     126.918  10.954  63.881  1.00  0.00           H  
ATOM     63  HG  SER L   7     126.298  11.661  61.823  1.00  0.00           H  
ATOM     64  N   PRO L   8     129.043  14.500  63.271  1.00  0.00           N  
ATOM     65  CA  PRO L   8     129.735  14.005  64.469  1.00  0.00           C  
ATOM     66  C   PRO L   8     129.156  14.684  65.715  1.00  0.00           C  
ATOM     67  O   PRO L   8     128.541  15.735  65.606  1.00  0.00           O  
ATOM     68  CB  PRO L   8     131.194  14.401  64.226  1.00  0.00           C  
ATOM     69  CG  PRO L   8     131.105  15.697  63.495  1.00  0.00           C  
ATOM     70  CD  PRO L   8     129.903  15.540  62.600  1.00  0.00           C  
ATOM     71  HA  PRO L   8     129.632  12.911  64.520  1.00  0.00           H  
ATOM     72 1HB  PRO L   8     131.725  14.489  65.185  1.00  0.00           H  
ATOM     73 2HB  PRO L   8     131.705  13.619  63.646  1.00  0.00           H  
ATOM     74 1HG  PRO L   8     130.996  16.528  64.207  1.00  0.00           H  
ATOM     75 2HG  PRO L   8     132.031  15.880  62.931  1.00  0.00           H  
ATOM     76 1HD  PRO L   8     129.366  16.497  62.536  1.00  0.00           H  
ATOM     77 2HD  PRO L   8     130.229  15.210  61.603  1.00  0.00           H  
ATOM     78  N   ALA L   9     129.333  14.085  66.888  1.00  0.00           N  
ATOM     79  CA  ALA L   9     128.851  14.694  68.128  1.00  0.00           C  
ATOM     80  C   ALA L   9     129.659  15.946  68.463  1.00  0.00           C  
ATOM     81  O   ALA L   9     129.148  16.910  69.054  1.00  0.00           O  
ATOM     82  CB  ALA L   9     128.917  13.696  69.274  1.00  0.00           C  
ATOM     83  H   ALA L   9     129.806  13.194  66.930  1.00  0.00           H  
ATOM     84  HA  ALA L   9     127.812  14.989  67.979  1.00  0.00           H  
ATOM     85 1HB  ALA L   9     128.559  14.169  70.189  1.00  0.00           H  
ATOM     86 2HB  ALA L   9     128.290  12.834  69.043  1.00  0.00           H  
ATOM     87 3HB  ALA L   9     129.946  13.370  69.413  1.00  0.00           H  
ATOM     88  N   SER L  10     130.934  15.906  68.108  1.00  0.00           N  
ATOM     89  CA  SER L  10     131.840  17.019  68.342  1.00  0.00           C  
ATOM     90  C   SER L  10     132.822  17.085  67.171  1.00  0.00           C  
ATOM     91  O   SER L  10     133.036  16.098  66.465  1.00  0.00           O  
ATOM     92  CB  SER L  10     132.580  16.845  69.654  1.00  0.00           C  
ATOM     93  OG  SER L  10     133.433  15.734  69.607  1.00  0.00           O  
ATOM     94  H   SER L  10     131.284  15.073  67.658  1.00  0.00           H  
ATOM     95  HA  SER L  10     131.254  17.938  68.394  1.00  0.00           H  
ATOM     96 1HB  SER L  10     133.160  17.743  69.867  1.00  0.00           H  
ATOM     97 2HB  SER L  10     131.861  16.721  70.463  1.00  0.00           H  
ATOM     98  HG  SER L  10     134.317  16.073  69.766  1.00  0.00           H  
ATOM     99  N   LEU L  11     133.343  18.269  66.914  1.00  0.00           N  
ATOM    100  CA  LEU L  11     134.283  18.453  65.830  1.00  0.00           C  
ATOM    101  C   LEU L  11     135.076  19.725  66.049  1.00  0.00           C  
ATOM    102  O   LEU L  11     134.528  20.741  66.457  1.00  0.00           O  
ATOM    103  CB  LEU L  11     133.549  18.512  64.485  1.00  0.00           C  
ATOM    104  CG  LEU L  11     134.438  18.713  63.251  1.00  0.00           C  
ATOM    105  CD1 LEU L  11     135.321  17.488  63.056  1.00  0.00           C  
ATOM    106  CD2 LEU L  11     133.564  18.956  62.030  1.00  0.00           C  
ATOM    107  H   LEU L  11     133.084  19.063  67.480  1.00  0.00           H  
ATOM    108  HA  LEU L  11     134.965  17.603  65.816  1.00  0.00           H  
ATOM    109 1HB  LEU L  11     132.998  17.583  64.349  1.00  0.00           H  
ATOM    110 2HB  LEU L  11     132.834  19.334  64.515  1.00  0.00           H  
ATOM    111  HG  LEU L  11     135.090  19.572  63.407  1.00  0.00           H  
ATOM    112 1HD1 LEU L  11     135.953  17.630  62.179  1.00  0.00           H  
ATOM    113 2HD1 LEU L  11     135.950  17.348  63.936  1.00  0.00           H  
ATOM    114 3HD1 LEU L  11     134.696  16.607  62.913  1.00  0.00           H  
ATOM    115 1HD2 LEU L  11     134.196  19.099  61.152  1.00  0.00           H  
ATOM    116 2HD2 LEU L  11     132.912  18.097  61.871  1.00  0.00           H  
ATOM    117 3HD2 LEU L  11     132.957  19.847  62.189  1.00  0.00           H  
ATOM    118  N   SER L  12     136.381  19.638  65.838  1.00  0.00           N  
ATOM    119  CA  SER L  12     137.251  20.799  65.924  1.00  0.00           C  
ATOM    120  C   SER L  12     137.742  20.885  64.496  1.00  0.00           C  
ATOM    121  O   SER L  12     138.074  19.859  63.889  1.00  0.00           O  
ATOM    122  CB  SER L  12     138.385  20.619  66.915  1.00  0.00           C  
ATOM    123  OG  SER L  12     137.893  20.427  68.212  1.00  0.00           O  
ATOM    124  H   SER L  12     136.780  18.739  65.613  1.00  0.00           H  
ATOM    125  HA  SER L  12     136.658  21.652  66.258  1.00  0.00           H  
ATOM    126 1HB  SER L  12     138.991  19.762  66.622  1.00  0.00           H  
ATOM    127 2HB  SER L  12     139.028  21.498  66.894  1.00  0.00           H  
ATOM    128  HG  SER L  12     138.168  21.196  68.717  1.00  0.00           H  
ATOM    129  N   ALA L  13     137.715  22.080  63.926  1.00  0.00           N  
ATOM    130  CA  ALA L  13     138.148  22.249  62.556  1.00  0.00           C  
ATOM    131  C   ALA L  13     138.687  23.650  62.421  1.00  0.00           C  
ATOM    132  O   ALA L  13     138.300  24.547  63.163  1.00  0.00           O  
ATOM    133  CB  ALA L  13     136.978  22.031  61.606  1.00  0.00           C  
ATOM    134  H   ALA L  13     137.392  22.885  64.444  1.00  0.00           H  
ATOM    135  HA  ALA L  13     138.936  21.523  62.358  1.00  0.00           H  
ATOM    136 1HB  ALA L  13     137.315  22.161  60.578  1.00  0.00           H  
ATOM    137 2HB  ALA L  13     136.589  21.020  61.735  1.00  0.00           H  
ATOM    138 3HB  ALA L  13     136.192  22.752  61.825  1.00  0.00           H  
ATOM    139  N   SER L  14     139.610  23.829  61.485  1.00  0.00           N  
ATOM    140  CA  SER L  14     140.267  25.117  61.292  1.00  0.00           C  
ATOM    141  C   SER L  14     139.421  26.049  60.454  1.00  0.00           C  
ATOM    142  O   SER L  14     138.461  25.633  59.814  1.00  0.00           O  
ATOM    143  CB  SER L  14     141.617  24.922  60.629  1.00  0.00           C  
ATOM    144  OG  SER L  14     142.481  24.189  61.454  1.00  0.00           O  
ATOM    145  H   SER L  14     139.864  23.053  60.892  1.00  0.00           H  
ATOM    146  HA  SER L  14     140.418  25.579  62.269  1.00  0.00           H  
ATOM    147 1HB  SER L  14     141.485  24.401  59.681  1.00  0.00           H  
ATOM    148 2HB  SER L  14     142.057  25.895  60.409  1.00  0.00           H  
ATOM    149  HG  SER L  14     143.307  24.114  60.972  1.00  0.00           H  
ATOM    150  N   VAL L  15     139.783  27.317  60.463  1.00  0.00           N  
ATOM    151  CA  VAL L  15     139.073  28.303  59.683  1.00  0.00           C  
ATOM    152  C   VAL L  15     139.353  28.003  58.197  1.00  0.00           C  
ATOM    153  O   VAL L  15     140.494  27.725  57.788  1.00  0.00           O  
ATOM    154  CB  VAL L  15     139.533  29.727  60.048  1.00  0.00           C  
ATOM    155  CG1 VAL L  15     138.880  30.750  59.130  1.00  0.00           C  
ATOM    156  CG2 VAL L  15     139.204  30.021  61.504  1.00  0.00           C  
ATOM    157  H   VAL L  15     140.570  27.606  61.026  1.00  0.00           H  
ATOM    158  HA  VAL L  15     138.008  28.217  59.903  1.00  0.00           H  
ATOM    159  HB  VAL L  15     140.610  29.802  59.896  1.00  0.00           H  
ATOM    160 1HG1 VAL L  15     139.216  31.751  59.402  1.00  0.00           H  
ATOM    161 2HG1 VAL L  15     139.158  30.542  58.097  1.00  0.00           H  
ATOM    162 3HG1 VAL L  15     137.796  30.692  59.234  1.00  0.00           H  
ATOM    163 1HG2 VAL L  15     139.533  31.029  61.755  1.00  0.00           H  
ATOM    164 2HG2 VAL L  15     138.127  29.941  61.657  1.00  0.00           H  
ATOM    165 3HG2 VAL L  15     139.716  29.303  62.145  1.00  0.00           H  
ATOM    166  N   GLY L  16     138.292  28.007  57.399  1.00  0.00           N  
ATOM    167  CA  GLY L  16     138.423  27.728  55.983  1.00  0.00           C  
ATOM    168  C   GLY L  16     138.003  26.325  55.642  1.00  0.00           C  
ATOM    169  O   GLY L  16     137.804  26.025  54.471  1.00  0.00           O  
ATOM    170  H   GLY L  16     137.376  28.204  57.778  1.00  0.00           H  
ATOM    171 1HA  GLY L  16     137.815  28.433  55.415  1.00  0.00           H  
ATOM    172 2HA  GLY L  16     139.458  27.877  55.677  1.00  0.00           H  
ATOM    173  N   GLU L  17     137.860  25.472  56.647  1.00  0.00           N  
ATOM    174  CA  GLU L  17     137.499  24.080  56.426  1.00  0.00           C  
ATOM    175  C   GLU L  17     136.040  23.903  56.005  1.00  0.00           C  
ATOM    176  O   GLU L  17     135.190  24.751  56.295  1.00  0.00           O  
ATOM    177  CB  GLU L  17     137.768  23.267  57.694  1.00  0.00           C  
ATOM    178  CG  GLU L  17     139.235  23.196  58.095  1.00  0.00           C  
ATOM    179  CD  GLU L  17     140.067  22.400  57.129  1.00  0.00           C  
ATOM    180  OE1 GLU L  17     139.572  21.432  56.604  1.00  0.00           O  
ATOM    181  OE2 GLU L  17     141.201  22.760  56.916  1.00  0.00           O  
ATOM    182  H   GLU L  17     138.006  25.798  57.591  1.00  0.00           H  
ATOM    183  HA  GLU L  17     138.115  23.687  55.616  1.00  0.00           H  
ATOM    184 1HB  GLU L  17     137.214  23.699  58.527  1.00  0.00           H  
ATOM    185 2HB  GLU L  17     137.409  22.247  57.555  1.00  0.00           H  
ATOM    186 1HG  GLU L  17     139.635  24.208  58.153  1.00  0.00           H  
ATOM    187 2HG  GLU L  17     139.308  22.749  59.085  1.00  0.00           H  
ATOM    188  N   THR L  18     135.758  22.812  55.300  1.00  0.00           N  
ATOM    189  CA  THR L  18     134.407  22.523  54.869  1.00  0.00           C  
ATOM    190  C   THR L  18     133.932  21.528  55.906  1.00  0.00           C  
ATOM    191  O   THR L  18     134.620  20.540  56.180  1.00  0.00           O  
ATOM    192  CB  THR L  18     134.328  21.945  53.444  1.00  0.00           C  
ATOM    193  OG1 THR L  18     134.859  22.895  52.510  1.00  0.00           O  
ATOM    194  CG2 THR L  18     132.887  21.628  53.075  1.00  0.00           C  
ATOM    195  H   THR L  18     136.500  22.169  55.057  1.00  0.00           H  
ATOM    196  HA  THR L  18     133.837  23.452  54.871  1.00  0.00           H  
ATOM    197  HB  THR L  18     134.921  21.032  53.388  1.00  0.00           H  
ATOM    198  HG1 THR L  18     134.488  23.762  52.691  1.00  0.00           H  
ATOM    199 1HG2 THR L  18     132.851  21.220  52.065  1.00  0.00           H  
ATOM    200 2HG2 THR L  18     132.484  20.897  53.776  1.00  0.00           H  
ATOM    201 3HG2 THR L  18     132.292  22.539  53.119  1.00  0.00           H  
ATOM    202  N   VAL L  19     132.772  21.790  56.493  1.00  0.00           N  
ATOM    203  CA  VAL L  19     132.235  20.924  57.526  1.00  0.00           C  
ATOM    204  C   VAL L  19     130.877  20.377  57.107  1.00  0.00           C  
ATOM    205  O   VAL L  19     130.024  21.118  56.632  1.00  0.00           O  
ATOM    206  CB  VAL L  19     132.095  21.693  58.854  1.00  0.00           C  
ATOM    207  CG1 VAL L  19     131.404  20.829  59.899  1.00  0.00           C  
ATOM    208  CG2 VAL L  19     133.466  22.137  59.341  1.00  0.00           C  
ATOM    209  H   VAL L  19     132.249  22.609  56.218  1.00  0.00           H  
ATOM    210  HA  VAL L  19     132.925  20.093  57.674  1.00  0.00           H  
ATOM    211  HB  VAL L  19     131.465  22.567  58.692  1.00  0.00           H  
ATOM    212 1HG1 VAL L  19     131.314  21.388  60.831  1.00  0.00           H  
ATOM    213 2HG1 VAL L  19     130.412  20.553  59.545  1.00  0.00           H  
ATOM    214 3HG1 VAL L  19     131.992  19.928  60.073  1.00  0.00           H  
ATOM    215 1HG2 VAL L  19     133.360  22.680  60.280  1.00  0.00           H  
ATOM    216 2HG2 VAL L  19     134.098  21.262  59.497  1.00  0.00           H  
ATOM    217 3HG2 VAL L  19     133.924  22.787  58.596  1.00  0.00           H  
ATOM    218  N   THR L  20     130.701  19.075  57.295  1.00  0.00           N  
ATOM    219  CA  THR L  20     129.458  18.388  57.003  1.00  0.00           C  
ATOM    220  C   THR L  20     128.949  17.685  58.258  1.00  0.00           C  
ATOM    221  O   THR L  20     129.688  16.939  58.906  1.00  0.00           O  
ATOM    222  CB  THR L  20     129.634  17.371  55.860  1.00  0.00           C  
ATOM    223  OG1 THR L  20     130.072  18.050  54.676  1.00  0.00           O  
ATOM    224  CG2 THR L  20     128.323  16.656  55.575  1.00  0.00           C  
ATOM    225  H   THR L  20     131.480  18.547  57.662  1.00  0.00           H  
ATOM    226  HA  THR L  20     128.719  19.127  56.691  1.00  0.00           H  
ATOM    227  HB  THR L  20     130.389  16.636  56.141  1.00  0.00           H  
ATOM    228  HG1 THR L  20     130.964  17.770  54.459  1.00  0.00           H  
ATOM    229 1HG2 THR L  20     128.466  15.941  54.765  1.00  0.00           H  
ATOM    230 2HG2 THR L  20     127.993  16.129  56.470  1.00  0.00           H  
ATOM    231 3HG2 THR L  20     127.567  17.384  55.285  1.00  0.00           H  
ATOM    232  N   ILE L  21     127.674  17.913  58.565  1.00  0.00           N  
ATOM    233  CA  ILE L  21     127.008  17.341  59.730  1.00  0.00           C  
ATOM    234  C   ILE L  21     125.871  16.468  59.187  1.00  0.00           C  
ATOM    235  O   ILE L  21     125.098  16.907  58.332  1.00  0.00           O  
ATOM    236  CB  ILE L  21     126.463  18.426  60.678  1.00  0.00           C  
ATOM    237  CG1 ILE L  21     127.599  19.326  61.169  1.00  0.00           C  
ATOM    238  CG2 ILE L  21     125.739  17.789  61.854  1.00  0.00           C  
ATOM    239  CD1 ILE L  21     127.127  20.558  61.907  1.00  0.00           C  
ATOM    240  H   ILE L  21     127.152  18.518  57.947  1.00  0.00           H  
ATOM    241  HA  ILE L  21     127.733  16.746  60.285  1.00  0.00           H  
ATOM    242  HB  ILE L  21     125.766  19.064  60.137  1.00  0.00           H  
ATOM    243 1HG1 ILE L  21     128.252  18.759  61.833  1.00  0.00           H  
ATOM    244 2HG1 ILE L  21     128.201  19.649  60.319  1.00  0.00           H  
ATOM    245 1HG2 ILE L  21     125.359  18.569  62.514  1.00  0.00           H  
ATOM    246 2HG2 ILE L  21     124.906  17.189  61.487  1.00  0.00           H  
ATOM    247 3HG2 ILE L  21     126.430  17.151  62.404  1.00  0.00           H  
ATOM    248 1HD1 ILE L  21     127.989  21.146  62.223  1.00  0.00           H  
ATOM    249 2HD1 ILE L  21     126.500  21.160  61.247  1.00  0.00           H  
ATOM    250 3HD1 ILE L  21     126.551  20.259  62.782  1.00  0.00           H  
ATOM    251  N   THR L  22     125.790  15.232  59.681  1.00  0.00           N  
ATOM    252  CA  THR L  22     124.752  14.313  59.249  1.00  0.00           C  
ATOM    253  C   THR L  22     123.640  14.132  60.267  1.00  0.00           C  
ATOM    254  O   THR L  22     123.831  14.298  61.467  1.00  0.00           O  
ATOM    255  CB  THR L  22     125.358  12.937  58.916  1.00  0.00           C  
ATOM    256  OG1 THR L  22     125.957  12.378  60.093  1.00  0.00           O  
ATOM    257  CG2 THR L  22     126.413  13.067  57.828  1.00  0.00           C  
ATOM    258  H   THR L  22     126.447  14.934  60.388  1.00  0.00           H  
ATOM    259  HA  THR L  22     124.286  14.716  58.350  1.00  0.00           H  
ATOM    260  HB  THR L  22     124.570  12.266  58.573  1.00  0.00           H  
ATOM    261  HG1 THR L  22     126.906  12.518  60.065  1.00  0.00           H  
ATOM    262 1HG2 THR L  22     126.829  12.085  57.606  1.00  0.00           H  
ATOM    263 2HG2 THR L  22     125.958  13.481  56.928  1.00  0.00           H  
ATOM    264 3HG2 THR L  22     127.207  13.729  58.170  1.00  0.00           H  
ATOM    265  N   CYS L  23     122.472  13.779  59.760  1.00  0.00           N  
ATOM    266  CA  CYS L  23     121.299  13.619  60.589  1.00  0.00           C  
ATOM    267  C   CYS L  23     120.441  12.559  59.903  1.00  0.00           C  
ATOM    268  O   CYS L  23     120.008  12.737  58.763  1.00  0.00           O  
ATOM    269  CB  CYS L  23     120.612  14.987  60.673  1.00  0.00           C  
ATOM    270  SG  CYS L  23     119.017  15.168  61.520  1.00  0.00           S  
ATOM    271  H   CYS L  23     122.399  13.617  58.767  1.00  0.00           H  
ATOM    272  HA  CYS L  23     121.618  13.301  61.582  1.00  0.00           H  
ATOM    273 1HB  CYS L  23     121.270  15.695  61.178  1.00  0.00           H  
ATOM    274 2HB  CYS L  23     120.431  15.367  59.668  1.00  0.00           H  
ATOM    275  N   ARG L  24     120.246  11.427  60.572  1.00  0.00           N  
ATOM    276  CA  ARG L  24     119.492  10.332  59.976  1.00  0.00           C  
ATOM    277  C   ARG L  24     118.209  10.083  60.762  1.00  0.00           C  
ATOM    278  O   ARG L  24     118.240   9.847  61.974  1.00  0.00           O  
ATOM    279  CB  ARG L  24     120.325   9.059  59.940  1.00  0.00           C  
ATOM    280  CG  ARG L  24     121.419   9.040  58.885  1.00  0.00           C  
ATOM    281  CD  ARG L  24     122.179   7.764  58.905  1.00  0.00           C  
ATOM    282  NE  ARG L  24     123.238   7.748  57.908  1.00  0.00           N  
ATOM    283  CZ  ARG L  24     124.070   6.710  57.693  1.00  0.00           C  
ATOM    284  NH1 ARG L  24     123.953   5.614  58.410  1.00  0.00           N  
ATOM    285  NH2 ARG L  24     125.003   6.793  56.760  1.00  0.00           N  
ATOM    286  H   ARG L  24     120.622  11.317  61.503  1.00  0.00           H  
ATOM    287  HA  ARG L  24     119.235  10.606  58.952  1.00  0.00           H  
ATOM    288 1HB  ARG L  24     120.798   8.907  60.909  1.00  0.00           H  
ATOM    289 2HB  ARG L  24     119.674   8.204  59.756  1.00  0.00           H  
ATOM    290 1HG  ARG L  24     120.974   9.159  57.897  1.00  0.00           H  
ATOM    291 2HG  ARG L  24     122.117   9.858  59.070  1.00  0.00           H  
ATOM    292 1HD  ARG L  24     122.632   7.626  59.886  1.00  0.00           H  
ATOM    293 2HD  ARG L  24     121.503   6.935  58.698  1.00  0.00           H  
ATOM    294  HE  ARG L  24     123.358   8.573  57.337  1.00  0.00           H  
ATOM    295 1HH1 ARG L  24     123.240   5.550  59.123  1.00  0.00           H  
ATOM    296 2HH1 ARG L  24     124.576   4.836  58.248  1.00  0.00           H  
ATOM    297 1HH2 ARG L  24     125.092   7.636  56.209  1.00  0.00           H  
ATOM    298 2HH2 ARG L  24     125.626   6.016  56.599  1.00  0.00           H  
ATOM    299  N   ALA L  25     117.078  10.146  60.070  1.00  0.00           N  
ATOM    300  CA  ALA L  25     115.789   9.937  60.721  1.00  0.00           C  
ATOM    301  C   ALA L  25     115.451   8.447  60.741  1.00  0.00           C  
ATOM    302  O   ALA L  25     115.940   7.684  59.908  1.00  0.00           O  
ATOM    303  CB  ALA L  25     114.702  10.717  59.992  1.00  0.00           C  
ATOM    304  H   ALA L  25     117.102  10.341  59.080  1.00  0.00           H  
ATOM    305  HA  ALA L  25     115.868  10.289  61.750  1.00  0.00           H  
ATOM    306 1HB  ALA L  25     113.744  10.554  60.487  1.00  0.00           H  
ATOM    307 2HB  ALA L  25     114.943  11.780  60.009  1.00  0.00           H  
ATOM    308 3HB  ALA L  25     114.640  10.375  58.962  1.00  0.00           H  
ATOM    309  N   SER L  26     114.623   8.037  61.699  1.00  0.00           N  
ATOM    310  CA  SER L  26     114.262   6.636  61.850  1.00  0.00           C  
ATOM    311  C   SER L  26     113.264   6.202  60.787  1.00  0.00           C  
ATOM    312  O   SER L  26     113.039   5.011  60.576  1.00  0.00           O  
ATOM    313  CB  SER L  26     113.681   6.395  63.230  1.00  0.00           C  
ATOM    314  OG  SER L  26     112.441   7.033  63.371  1.00  0.00           O  
ATOM    315  H   SER L  26     114.235   8.718  62.336  1.00  0.00           H  
ATOM    316  HA  SER L  26     115.163   6.032  61.737  1.00  0.00           H  
ATOM    317 1HB  SER L  26     113.562   5.324  63.392  1.00  0.00           H  
ATOM    318 2HB  SER L  26     114.372   6.766  63.985  1.00  0.00           H  
ATOM    319  HG  SER L  26     111.919   6.767  62.610  1.00  0.00           H  
ATOM    320  N   GLY L  27     112.663   7.184  60.124  1.00  0.00           N  
ATOM    321  CA  GLY L  27     111.714   6.907  59.064  1.00  0.00           C  
ATOM    322  C   GLY L  27     111.765   8.044  58.067  1.00  0.00           C  
ATOM    323  O   GLY L  27     112.408   9.062  58.321  1.00  0.00           O  
ATOM    324  H   GLY L  27     112.871   8.144  60.360  1.00  0.00           H  
ATOM    325 1HA  GLY L  27     111.964   5.958  58.591  1.00  0.00           H  
ATOM    326 2HA  GLY L  27     110.716   6.802  59.488  1.00  0.00           H  
ATOM    327  N   ASN L  28     111.098   7.874  56.934  1.00  0.00           N  
ATOM    328  CA  ASN L  28     111.067   8.904  55.904  1.00  0.00           C  
ATOM    329  C   ASN L  28     110.239  10.103  56.378  1.00  0.00           C  
ATOM    330  O   ASN L  28     109.046   9.969  56.664  1.00  0.00           O  
ATOM    331  CB  ASN L  28     110.457   8.336  54.616  1.00  0.00           C  
ATOM    332  CG  ASN L  28     110.593   9.282  53.435  1.00  0.00           C  
ATOM    333  OD1 ASN L  28     110.781  10.488  53.605  1.00  0.00           O  
ATOM    334  ND2 ASN L  28     110.481   8.739  52.227  1.00  0.00           N  
ATOM    335  H   ASN L  28     110.600   7.009  56.780  1.00  0.00           H  
ATOM    336  HA  ASN L  28     112.087   9.251  55.730  1.00  0.00           H  
ATOM    337 1HB  ASN L  28     110.945   7.392  54.367  1.00  0.00           H  
ATOM    338 2HB  ASN L  28     109.400   8.124  54.776  1.00  0.00           H  
ATOM    339 1HD2 ASN L  28     110.562   9.313  51.412  1.00  0.00           H  
ATOM    340 2HD2 ASN L  28     110.318   7.758  52.134  1.00  0.00           H  
ATOM    341  N   ILE L  29     110.879  11.270  56.463  1.00  0.00           N  
ATOM    342  CA  ILE L  29     110.209  12.468  56.951  1.00  0.00           C  
ATOM    343  C   ILE L  29     109.958  13.486  55.835  1.00  0.00           C  
ATOM    344  O   ILE L  29     109.617  14.640  56.090  1.00  0.00           O  
ATOM    345  CB  ILE L  29     111.034  13.129  58.071  1.00  0.00           C  
ATOM    346  CG1 ILE L  29     112.416  13.530  57.549  1.00  0.00           C  
ATOM    347  CG2 ILE L  29     111.162  12.191  59.261  1.00  0.00           C  
ATOM    348  CD1 ILE L  29     113.205  14.391  58.508  1.00  0.00           C  
ATOM    349  H   ILE L  29     111.849  11.329  56.184  1.00  0.00           H  
ATOM    350  HA  ILE L  29     109.240  12.180  57.358  1.00  0.00           H  
ATOM    351  HB  ILE L  29     110.541  14.045  58.393  1.00  0.00           H  
ATOM    352 1HG1 ILE L  29     112.998  12.635  57.336  1.00  0.00           H  
ATOM    353 2HG1 ILE L  29     112.307  14.077  56.612  1.00  0.00           H  
ATOM    354 1HG2 ILE L  29     111.749  12.674  60.043  1.00  0.00           H  
ATOM    355 2HG2 ILE L  29     110.171  11.955  59.647  1.00  0.00           H  
ATOM    356 3HG2 ILE L  29     111.660  11.273  58.950  1.00  0.00           H  
ATOM    357 1HD1 ILE L  29     114.173  14.635  58.068  1.00  0.00           H  
ATOM    358 2HD1 ILE L  29     112.655  15.312  58.708  1.00  0.00           H  
ATOM    359 3HD1 ILE L  29     113.358  13.850  59.441  1.00  0.00           H  
ATOM    360  N   HIS L  30     110.234  13.046  54.581  1.00  0.00           N  
ATOM    361  CA  HIS L  30     109.843  13.812  53.402  1.00  0.00           C  
ATOM    362  C   HIS L  30     110.273  15.281  53.347  1.00  0.00           C  
ATOM    363  O   HIS L  30     109.441  16.159  53.123  1.00  0.00           O  
ATOM    364  CB  HIS L  30     108.318  13.752  53.257  1.00  0.00           C  
ATOM    365  CG  HIS L  30     107.783  12.363  53.101  1.00  0.00           C  
ATOM    366  ND1 HIS L  30     107.791  11.694  51.895  1.00  0.00           N  
ATOM    367  CD2 HIS L  30     107.224  11.517  53.998  1.00  0.00           C  
ATOM    368  CE1 HIS L  30     107.259  10.495  52.058  1.00  0.00           C  
ATOM    369  NE2 HIS L  30     106.907  10.363  53.323  1.00  0.00           N  
ATOM    370  H   HIS L  30     110.575  12.103  54.464  1.00  0.00           H  
ATOM    371  HA  HIS L  30     110.300  13.375  52.515  1.00  0.00           H  
ATOM    372 1HB  HIS L  30     107.851  14.201  54.134  1.00  0.00           H  
ATOM    373 2HB  HIS L  30     108.012  14.335  52.389  1.00  0.00           H  
ATOM    374  HD1 HIS L  30     108.205  12.015  51.044  1.00  0.00           H  
ATOM    375  HD2 HIS L  30     107.008  11.603  55.063  1.00  0.00           H  
ATOM    376  HE1 HIS L  30     107.174   9.807  51.217  1.00  0.00           H  
ATOM    377  N   ASN L  31     111.558  15.542  53.567  1.00  0.00           N  
ATOM    378  CA  ASN L  31     112.092  16.902  53.518  1.00  0.00           C  
ATOM    379  C   ASN L  31     111.611  17.894  54.571  1.00  0.00           C  
ATOM    380  O   ASN L  31     111.970  19.072  54.513  1.00  0.00           O  
ATOM    381  CB  ASN L  31     111.822  17.479  52.141  1.00  0.00           C  
ATOM    382  CG  ASN L  31     112.541  16.734  51.050  1.00  0.00           C  
ATOM    383  OD1 ASN L  31     111.913  16.074  50.215  1.00  0.00           O  
ATOM    384  ND2 ASN L  31     113.846  16.828  51.042  1.00  0.00           N  
ATOM    385  H   ASN L  31     112.183  14.776  53.775  1.00  0.00           H  
ATOM    386  HA  ASN L  31     113.168  16.858  53.690  1.00  0.00           H  
ATOM    387 1HB  ASN L  31     110.750  17.452  51.938  1.00  0.00           H  
ATOM    388 2HB  ASN L  31     112.133  18.524  52.117  1.00  0.00           H  
ATOM    389 1HD2 ASN L  31     114.377  16.353  50.340  1.00  0.00           H  
ATOM    390 2HD2 ASN L  31     114.312  17.373  51.738  1.00  0.00           H  
ATOM    391  N   TYR L  32     110.793  17.443  55.515  1.00  0.00           N  
ATOM    392  CA  TYR L  32     110.355  18.331  56.582  1.00  0.00           C  
ATOM    393  C   TYR L  32     111.401  18.273  57.682  1.00  0.00           C  
ATOM    394  O   TYR L  32     111.233  17.593  58.699  1.00  0.00           O  
ATOM    395  CB  TYR L  32     108.974  17.937  57.111  1.00  0.00           C  
ATOM    396  CG  TYR L  32     107.843  18.249  56.156  1.00  0.00           C  
ATOM    397  CD1 TYR L  32     107.480  17.326  55.186  1.00  0.00           C  
ATOM    398  CD2 TYR L  32     107.169  19.457  56.251  1.00  0.00           C  
ATOM    399  CE1 TYR L  32     106.447  17.611  54.313  1.00  0.00           C  
ATOM    400  CE2 TYR L  32     106.136  19.742  55.378  1.00  0.00           C  
ATOM    401  CZ  TYR L  32     105.775  18.824  54.413  1.00  0.00           C  
ATOM    402  OH  TYR L  32     104.746  19.108  53.545  1.00  0.00           O  
ATOM    403  H   TYR L  32     110.467  16.486  55.504  1.00  0.00           H  
ATOM    404  HA  TYR L  32     110.289  19.344  56.185  1.00  0.00           H  
ATOM    405 1HB  TYR L  32     108.956  16.867  57.321  1.00  0.00           H  
ATOM    406 2HB  TYR L  32     108.781  18.458  58.048  1.00  0.00           H  
ATOM    407  HD1 TYR L  32     108.010  16.377  55.111  1.00  0.00           H  
ATOM    408  HD2 TYR L  32     107.454  20.183  57.012  1.00  0.00           H  
ATOM    409  HE1 TYR L  32     106.162  16.887  53.551  1.00  0.00           H  
ATOM    410  HE2 TYR L  32     105.606  20.692  55.452  1.00  0.00           H  
ATOM    411  HH  TYR L  32     104.389  19.976  53.746  1.00  0.00           H  
ATOM    412  N   LEU L  33     112.500  18.981  57.455  1.00  0.00           N  
ATOM    413  CA  LEU L  33     113.599  19.010  58.401  1.00  0.00           C  
ATOM    414  C   LEU L  33     114.270  20.372  58.396  1.00  0.00           C  
ATOM    415  O   LEU L  33     114.391  21.014  57.350  1.00  0.00           O  
ATOM    416  CB  LEU L  33     114.624  17.921  58.060  1.00  0.00           C  
ATOM    417  CG  LEU L  33     115.828  17.821  59.007  1.00  0.00           C  
ATOM    418  CD1 LEU L  33     116.215  16.359  59.184  1.00  0.00           C  
ATOM    419  CD2 LEU L  33     116.987  18.629  58.441  1.00  0.00           C  
ATOM    420  H   LEU L  33     112.571  19.513  56.601  1.00  0.00           H  
ATOM    421  HA  LEU L  33     113.203  18.818  59.397  1.00  0.00           H  
ATOM    422 1HB  LEU L  33     114.120  16.956  58.063  1.00  0.00           H  
ATOM    423 2HB  LEU L  33     115.007  18.105  57.056  1.00  0.00           H  
ATOM    424  HG  LEU L  33     115.554  18.215  59.986  1.00  0.00           H  
ATOM    425 1HD1 LEU L  33     117.070  16.288  59.857  1.00  0.00           H  
ATOM    426 2HD1 LEU L  33     115.374  15.810  59.608  1.00  0.00           H  
ATOM    427 3HD1 LEU L  33     116.478  15.933  58.217  1.00  0.00           H  
ATOM    428 1HD2 LEU L  33     117.842  18.559  59.114  1.00  0.00           H  
ATOM    429 2HD2 LEU L  33     117.262  18.235  57.463  1.00  0.00           H  
ATOM    430 3HD2 LEU L  33     116.688  19.673  58.341  1.00  0.00           H  
ATOM    431  N   ALA L  34     114.694  20.812  59.575  1.00  0.00           N  
ATOM    432  CA  ALA L  34     115.312  22.120  59.721  1.00  0.00           C  
ATOM    433  C   ALA L  34     116.585  21.973  60.544  1.00  0.00           C  
ATOM    434  O   ALA L  34     116.736  21.015  61.303  1.00  0.00           O  
ATOM    435  CB  ALA L  34     114.342  23.094  60.412  1.00  0.00           C  
ATOM    436  H   ALA L  34     114.584  20.226  60.391  1.00  0.00           H  
ATOM    437  HA  ALA L  34     115.567  22.487  58.727  1.00  0.00           H  
ATOM    438 1HB  ALA L  34     114.819  24.069  60.516  1.00  0.00           H  
ATOM    439 2HB  ALA L  34     113.438  23.192  59.813  1.00  0.00           H  
ATOM    440 3HB  ALA L  34     114.084  22.711  61.398  1.00  0.00           H  
ATOM    441  N   TRP L  35     117.499  22.922  60.372  1.00  0.00           N  
ATOM    442  CA  TRP L  35     118.755  22.935  61.108  1.00  0.00           C  
ATOM    443  C   TRP L  35     118.833  24.248  61.887  1.00  0.00           C  
ATOM    444  O   TRP L  35     118.404  25.297  61.393  1.00  0.00           O  
ATOM    445  CB  TRP L  35     119.954  22.833  60.157  1.00  0.00           C  
ATOM    446  CG  TRP L  35     120.125  21.480  59.497  1.00  0.00           C  
ATOM    447  CD1 TRP L  35     119.555  21.052  58.327  1.00  0.00           C  
ATOM    448  CD2 TRP L  35     120.946  20.401  59.961  1.00  0.00           C  
ATOM    449  NE1 TRP L  35     119.981  19.778  58.031  1.00  0.00           N  
ATOM    450  CE2 TRP L  35     120.833  19.353  59.019  1.00  0.00           C  
ATOM    451  CE3 TRP L  35     121.769  20.218  61.080  1.00  0.00           C  
ATOM    452  CZ2 TRP L  35     121.516  18.139  59.163  1.00  0.00           C  
ATOM    453  CZ3 TRP L  35     122.451  19.007  61.222  1.00  0.00           C  
ATOM    454  CH2 TRP L  35     122.318  17.987  60.270  1.00  0.00           C  
ATOM    455  H   TRP L  35     117.312  23.655  59.704  1.00  0.00           H  
ATOM    456  HA  TRP L  35     118.763  22.088  61.793  1.00  0.00           H  
ATOM    457 1HB  TRP L  35     119.855  23.577  59.365  1.00  0.00           H  
ATOM    458 2HB  TRP L  35     120.871  23.054  60.702  1.00  0.00           H  
ATOM    459  HD1 TRP L  35     118.865  21.635  57.720  1.00  0.00           H  
ATOM    460  HE1 TRP L  35     119.710  19.240  57.220  1.00  0.00           H  
ATOM    461  HE3 TRP L  35     121.877  21.009  61.823  1.00  0.00           H  
ATOM    462  HZ2 TRP L  35     121.427  17.335  58.432  1.00  0.00           H  
ATOM    463  HZ3 TRP L  35     123.092  18.876  62.094  1.00  0.00           H  
ATOM    464  HH2 TRP L  35     122.861  17.052  60.412  1.00  0.00           H  
ATOM    465  N   TYR L  36     119.375  24.179  63.101  1.00  0.00           N  
ATOM    466  CA  TYR L  36     119.495  25.335  63.984  1.00  0.00           C  
ATOM    467  C   TYR L  36     120.925  25.498  64.455  1.00  0.00           C  
ATOM    468  O   TYR L  36     121.669  24.524  64.543  1.00  0.00           O  
ATOM    469  CB  TYR L  36     118.553  25.204  65.183  1.00  0.00           C  
ATOM    470  CG  TYR L  36     117.088  25.167  64.807  1.00  0.00           C  
ATOM    471  CD1 TYR L  36     116.495  23.966  64.447  1.00  0.00           C  
ATOM    472  CD2 TYR L  36     116.339  26.333  64.823  1.00  0.00           C  
ATOM    473  CE1 TYR L  36     115.157  23.932  64.104  1.00  0.00           C  
ATOM    474  CE2 TYR L  36     115.001  26.300  64.480  1.00  0.00           C  
ATOM    475  CZ  TYR L  36     114.411  25.105  64.121  1.00  0.00           C  
ATOM    476  OH  TYR L  36     113.078  25.071  63.780  1.00  0.00           O  
ATOM    477  H   TYR L  36     119.717  23.282  63.416  1.00  0.00           H  
ATOM    478  HA  TYR L  36     119.219  26.229  63.424  1.00  0.00           H  
ATOM    479 1HB  TYR L  36     118.787  24.290  65.732  1.00  0.00           H  
ATOM    480 2HB  TYR L  36     118.709  26.042  65.861  1.00  0.00           H  
ATOM    481  HD1 TYR L  36     117.084  23.048  64.435  1.00  0.00           H  
ATOM    482  HD2 TYR L  36     116.805  27.277  65.105  1.00  0.00           H  
ATOM    483  HE1 TYR L  36     114.691  22.988  63.821  1.00  0.00           H  
ATOM    484  HE2 TYR L  36     114.412  27.217  64.491  1.00  0.00           H  
ATOM    485  HH  TYR L  36     112.828  24.171  63.559  1.00  0.00           H  
ATOM    486  N   GLN L  37     121.307  26.748  64.723  1.00  0.00           N  
ATOM    487  CA  GLN L  37     122.599  27.098  65.280  1.00  0.00           C  
ATOM    488  C   GLN L  37     122.390  27.680  66.671  1.00  0.00           C  
ATOM    489  O   GLN L  37     121.655  28.640  66.828  1.00  0.00           O  
ATOM    490  CB  GLN L  37     123.281  28.144  64.411  1.00  0.00           C  
ATOM    491  CG  GLN L  37     124.662  28.506  64.901  1.00  0.00           C  
ATOM    492  CD  GLN L  37     125.235  29.675  64.151  1.00  0.00           C  
ATOM    493  OE1 GLN L  37     124.627  30.744  64.105  1.00  0.00           O  
ATOM    494  NE2 GLN L  37     126.407  29.484  63.551  1.00  0.00           N  
ATOM    495  H   GLN L  37     120.632  27.478  64.548  1.00  0.00           H  
ATOM    496  HA  GLN L  37     123.201  26.193  65.352  1.00  0.00           H  
ATOM    497 1HB  GLN L  37     123.359  27.772  63.389  1.00  0.00           H  
ATOM    498 2HB  GLN L  37     122.673  29.048  64.385  1.00  0.00           H  
ATOM    499 1HG  GLN L  37     124.605  28.768  65.957  1.00  0.00           H  
ATOM    500 2HG  GLN L  37     125.322  27.649  64.763  1.00  0.00           H  
ATOM    501 1HE2 GLN L  37     126.834  30.229  63.038  1.00  0.00           H  
ATOM    502 2HE2 GLN L  37     126.862  28.596  63.612  1.00  0.00           H  
ATOM    503  N   GLN L  38     123.040  27.113  67.676  1.00  0.00           N  
ATOM    504  CA  GLN L  38     122.922  27.671  69.008  1.00  0.00           C  
ATOM    505  C   GLN L  38     124.242  28.037  69.663  1.00  0.00           C  
ATOM    506  O   GLN L  38     125.123  27.201  69.816  1.00  0.00           O  
ATOM    507  CB  GLN L  38     122.172  26.685  69.908  1.00  0.00           C  
ATOM    508  CG  GLN L  38     121.947  27.183  71.325  1.00  0.00           C  
ATOM    509  CD  GLN L  38     121.140  26.207  72.160  1.00  0.00           C  
ATOM    510  OE1 GLN L  38     121.301  24.989  72.045  1.00  0.00           O  
ATOM    511  NE2 GLN L  38     120.264  26.737  73.007  1.00  0.00           N  
ATOM    512  H   GLN L  38     123.620  26.297  67.535  1.00  0.00           H  
ATOM    513  HA  GLN L  38     122.356  28.600  68.945  1.00  0.00           H  
ATOM    514 1HB  GLN L  38     121.198  26.463  69.471  1.00  0.00           H  
ATOM    515 2HB  GLN L  38     122.727  25.749  69.964  1.00  0.00           H  
ATOM    516 1HG  GLN L  38     122.915  27.326  71.807  1.00  0.00           H  
ATOM    517 2HG  GLN L  38     121.406  28.128  71.286  1.00  0.00           H  
ATOM    518 1HE2 GLN L  38     119.703  26.143  73.584  1.00  0.00           H  
ATOM    519 2HE2 GLN L  38     120.166  27.731  73.068  1.00  0.00           H  
ATOM    520  N   LYS L  39     124.375  29.309  70.021  1.00  0.00           N  
ATOM    521  CA  LYS L  39     125.570  29.812  70.685  1.00  0.00           C  
ATOM    522  C   LYS L  39     125.357  29.464  72.154  1.00  0.00           C  
ATOM    523  O   LYS L  39     124.219  29.437  72.636  1.00  0.00           O  
ATOM    524  CB  LYS L  39     125.766  31.314  70.478  1.00  0.00           C  
ATOM    525  CG  LYS L  39     126.061  31.717  69.039  1.00  0.00           C  
ATOM    526  CD  LYS L  39     126.277  33.218  68.919  1.00  0.00           C  
ATOM    527  CE  LYS L  39     126.585  33.621  67.484  1.00  0.00           C  
ATOM    528  NZ  LYS L  39     126.781  35.090  67.349  1.00  0.00           N  
ATOM    529  H   LYS L  39     123.617  29.947  69.824  1.00  0.00           H  
ATOM    530  HA  LYS L  39     126.439  29.304  70.265  1.00  0.00           H  
ATOM    531 1HB  LYS L  39     124.868  31.845  70.797  1.00  0.00           H  
ATOM    532 2HB  LYS L  39     126.591  31.663  71.099  1.00  0.00           H  
ATOM    533 1HG  LYS L  39     126.956  31.201  68.693  1.00  0.00           H  
ATOM    534 2HG  LYS L  39     125.226  31.427  68.402  1.00  0.00           H  
ATOM    535 1HD  LYS L  39     125.380  33.743  69.251  1.00  0.00           H  
ATOM    536 2HD  LYS L  39     127.109  33.518  69.556  1.00  0.00           H  
ATOM    537 1HE  LYS L  39     127.488  33.114  67.150  1.00  0.00           H  
ATOM    538 2HE  LYS L  39     125.763  33.316  66.837  1.00  0.00           H  
ATOM    539 1HZ  LYS L  39     126.982  35.316  66.385  1.00  0.00           H  
ATOM    540 2HZ  LYS L  39     125.941  35.571  67.639  1.00  0.00           H  
ATOM    541 3HZ  LYS L  39     127.554  35.382  67.930  1.00  0.00           H  
ATOM    542  N   GLN L  40     126.446  29.175  72.881  1.00  0.00           N  
ATOM    543  CA  GLN L  40     126.383  28.763  74.287  1.00  0.00           C  
ATOM    544  C   GLN L  40     125.463  29.564  75.207  1.00  0.00           C  
ATOM    545  O   GLN L  40     125.667  30.768  75.441  1.00  0.00           O  
ATOM    546  CB  GLN L  40     127.797  28.791  74.873  1.00  0.00           C  
ATOM    547  CG  GLN L  40     127.870  28.411  76.342  1.00  0.00           C  
ATOM    548  CD  GLN L  40     127.519  26.954  76.581  1.00  0.00           C  
ATOM    549  OE1 GLN L  40     128.060  26.056  75.931  1.00  0.00           O  
ATOM    550  NE2 GLN L  40     126.608  26.712  77.518  1.00  0.00           N  
ATOM    551  H   GLN L  40     127.345  29.248  72.429  1.00  0.00           H  
ATOM    552  HA  GLN L  40     125.992  27.747  74.332  1.00  0.00           H  
ATOM    553 1HB  GLN L  40     128.436  28.105  74.316  1.00  0.00           H  
ATOM    554 2HB  GLN L  40     128.217  29.790  74.763  1.00  0.00           H  
ATOM    555 1HG  GLN L  40     128.884  28.581  76.701  1.00  0.00           H  
ATOM    556 2HG  GLN L  40     127.167  29.028  76.901  1.00  0.00           H  
ATOM    557 1HE2 GLN L  40     126.336  25.770  77.720  1.00  0.00           H  
ATOM    558 2HE2 GLN L  40     126.195  27.470  78.021  1.00  0.00           H  
ATOM    559  N   GLY L  41     124.414  28.879  75.668  1.00  0.00           N  
ATOM    560  CA  GLY L  41     123.447  29.458  76.581  1.00  0.00           C  
ATOM    561  C   GLY L  41     122.488  30.460  75.978  1.00  0.00           C  
ATOM    562  O   GLY L  41     121.700  31.059  76.713  1.00  0.00           O  
ATOM    563  H   GLY L  41     124.295  27.922  75.367  1.00  0.00           H  
ATOM    564 1HA  GLY L  41     122.847  28.664  77.027  1.00  0.00           H  
ATOM    565 2HA  GLY L  41     123.970  29.960  77.394  1.00  0.00           H  
ATOM    566  N   LYS L  42     122.554  30.644  74.658  1.00  0.00           N  
ATOM    567  CA  LYS L  42     121.709  31.585  73.932  1.00  0.00           C  
ATOM    568  C   LYS L  42     120.666  30.745  73.187  1.00  0.00           C  
ATOM    569  O   LYS L  42     120.800  29.533  73.098  1.00  0.00           O  
ATOM    570  CB  LYS L  42     122.523  32.450  72.968  1.00  0.00           C  
ATOM    571  CG  LYS L  42     123.634  33.254  73.629  1.00  0.00           C  
ATOM    572  CD  LYS L  42     123.070  34.276  74.606  1.00  0.00           C  
ATOM    573  CE  LYS L  42     124.170  35.150  75.189  1.00  0.00           C  
ATOM    574  NZ  LYS L  42     123.641  36.113  76.194  1.00  0.00           N  
ATOM    575  H   LYS L  42     123.232  30.096  74.147  1.00  0.00           H  
ATOM    576  HA  LYS L  42     121.228  32.246  74.654  1.00  0.00           H  
ATOM    577 1HB  LYS L  42     122.977  31.816  72.205  1.00  0.00           H  
ATOM    578 2HB  LYS L  42     121.860  33.150  72.459  1.00  0.00           H  
ATOM    579 1HG  LYS L  42     124.301  32.580  74.166  1.00  0.00           H  
ATOM    580 2HG  LYS L  42     124.210  33.775  72.865  1.00  0.00           H  
ATOM    581 1HD  LYS L  42     122.347  34.910  74.092  1.00  0.00           H  
ATOM    582 2HD  LYS L  42     122.560  33.759  75.419  1.00  0.00           H  
ATOM    583 1HE  LYS L  42     124.920  34.521  75.666  1.00  0.00           H  
ATOM    584 2HE  LYS L  42     124.653  35.710  74.389  1.00  0.00           H  
ATOM    585 1HZ  LYS L  42     124.400  36.673  76.556  1.00  0.00           H  
ATOM    586 2HZ  LYS L  42     122.957  36.715  75.757  1.00  0.00           H  
ATOM    587 3HZ  LYS L  42     123.207  35.605  76.951  1.00  0.00           H  
ATOM    588  N   SER L  43     119.610  31.377  72.695  1.00  0.00           N  
ATOM    589  CA  SER L  43     118.551  30.659  71.985  1.00  0.00           C  
ATOM    590  C   SER L  43     118.976  30.196  70.593  1.00  0.00           C  
ATOM    591  O   SER L  43     119.781  30.862  69.931  1.00  0.00           O  
ATOM    592  CB  SER L  43     117.325  31.543  71.869  1.00  0.00           C  
ATOM    593  OG  SER L  43     117.564  32.623  71.008  1.00  0.00           O  
ATOM    594  H   SER L  43     119.534  32.378  72.813  1.00  0.00           H  
ATOM    595  HA  SER L  43     118.294  29.767  72.558  1.00  0.00           H  
ATOM    596 1HB  SER L  43     116.487  30.955  71.495  1.00  0.00           H  
ATOM    597 2HB  SER L  43     117.049  31.914  72.855  1.00  0.00           H  
ATOM    598  HG  SER L  43     116.756  33.142  71.005  1.00  0.00           H  
ATOM    599  N   PRO L  44     118.472  29.019  70.149  1.00  0.00           N  
ATOM    600  CA  PRO L  44     118.760  28.509  68.800  1.00  0.00           C  
ATOM    601  C   PRO L  44     118.330  29.497  67.714  1.00  0.00           C  
ATOM    602  O   PRO L  44     117.380  30.263  67.908  1.00  0.00           O  
ATOM    603  CB  PRO L  44     117.938  27.218  68.739  1.00  0.00           C  
ATOM    604  CG  PRO L  44     117.773  26.822  70.167  1.00  0.00           C  
ATOM    605  CD  PRO L  44     117.607  28.126  70.900  1.00  0.00           C  
ATOM    606  HA  PRO L  44     119.836  28.296  68.716  1.00  0.00           H  
ATOM    607 1HB  PRO L  44     116.979  27.406  68.235  1.00  0.00           H  
ATOM    608 2HB  PRO L  44     118.471  26.460  68.145  1.00  0.00           H  
ATOM    609 1HG  PRO L  44     116.902  26.159  70.279  1.00  0.00           H  
ATOM    610 2HG  PRO L  44     118.651  26.253  70.507  1.00  0.00           H  
ATOM    611 1HD  PRO L  44     116.554  28.440  70.858  1.00  0.00           H  
ATOM    612 2HD  PRO L  44     117.934  28.005  71.944  1.00  0.00           H  
ATOM    613  N   GLN L  45     119.089  29.518  66.617  1.00  0.00           N  
ATOM    614  CA  GLN L  45     118.799  30.358  65.457  1.00  0.00           C  
ATOM    615  C   GLN L  45     118.528  29.471  64.248  1.00  0.00           C  
ATOM    616  O   GLN L  45     119.330  28.606  63.905  1.00  0.00           O  
ATOM    617  CB  GLN L  45     119.958  31.316  65.167  1.00  0.00           C  
ATOM    618  CG  GLN L  45     119.850  32.039  63.836  1.00  0.00           C  
ATOM    619  CD  GLN L  45     118.683  33.008  63.797  1.00  0.00           C  
ATOM    620  OE1 GLN L  45     118.588  33.920  64.622  1.00  0.00           O  
ATOM    621  NE2 GLN L  45     117.787  32.815  62.836  1.00  0.00           N  
ATOM    622  H   GLN L  45     119.902  28.920  66.601  1.00  0.00           H  
ATOM    623  HA  GLN L  45     117.910  30.950  65.673  1.00  0.00           H  
ATOM    624 1HB  GLN L  45     120.015  32.067  65.955  1.00  0.00           H  
ATOM    625 2HB  GLN L  45     120.897  30.763  65.174  1.00  0.00           H  
ATOM    626 1HG  GLN L  45     120.767  32.602  63.664  1.00  0.00           H  
ATOM    627 2HG  GLN L  45     119.709  31.303  63.044  1.00  0.00           H  
ATOM    628 1HE2 GLN L  45     116.995  33.423  62.760  1.00  0.00           H  
ATOM    629 2HE2 GLN L  45     117.903  32.063  62.187  1.00  0.00           H  
ATOM    630  N   LEU L  46     117.387  29.678  63.618  1.00  0.00           N  
ATOM    631  CA  LEU L  46     117.039  28.922  62.430  1.00  0.00           C  
ATOM    632  C   LEU L  46     118.046  29.189  61.304  1.00  0.00           C  
ATOM    633  O   LEU L  46     118.275  30.335  60.940  1.00  0.00           O  
ATOM    634  CB  LEU L  46     115.623  29.288  61.969  1.00  0.00           C  
ATOM    635  CG  LEU L  46     115.124  28.561  60.713  1.00  0.00           C  
ATOM    636  CD1 LEU L  46     114.999  27.072  61.004  1.00  0.00           C  
ATOM    637  CD2 LEU L  46     113.787  29.148  60.284  1.00  0.00           C  
ATOM    638  H   LEU L  46     116.743  30.373  63.966  1.00  0.00           H  
ATOM    639  HA  LEU L  46     117.066  27.861  62.675  1.00  0.00           H  
ATOM    640 1HB  LEU L  46     114.927  29.068  62.777  1.00  0.00           H  
ATOM    641 2HB  LEU L  46     115.588  30.358  61.768  1.00  0.00           H  
ATOM    642  HG  LEU L  46     115.849  28.684  59.909  1.00  0.00           H  
ATOM    643 1HD1 LEU L  46     114.644  26.555  60.111  1.00  0.00           H  
ATOM    644 2HD1 LEU L  46     115.973  26.674  61.289  1.00  0.00           H  
ATOM    645 3HD1 LEU L  46     114.291  26.918  61.817  1.00  0.00           H  
ATOM    646 1HD2 LEU L  46     113.433  28.632  59.391  1.00  0.00           H  
ATOM    647 2HD2 LEU L  46     113.060  29.024  61.087  1.00  0.00           H  
ATOM    648 3HD2 LEU L  46     113.909  30.209  60.066  1.00  0.00           H  
ATOM    649  N   LEU L  47     118.648  28.134  60.765  1.00  0.00           N  
ATOM    650  CA  LEU L  47     119.562  28.269  59.622  1.00  0.00           C  
ATOM    651  C   LEU L  47     118.917  27.809  58.315  1.00  0.00           C  
ATOM    652  O   LEU L  47     118.946  28.518  57.311  1.00  0.00           O  
ATOM    653  CB  LEU L  47     120.831  27.420  59.805  1.00  0.00           C  
ATOM    654  CG  LEU L  47     121.824  27.666  60.941  1.00  0.00           C  
ATOM    655  CD1 LEU L  47     122.909  26.601  60.890  1.00  0.00           C  
ATOM    656  CD2 LEU L  47     122.424  29.066  60.840  1.00  0.00           C  
ATOM    657  H   LEU L  47     118.475  27.216  61.151  1.00  0.00           H  
ATOM    658  HA  LEU L  47     119.827  29.320  59.513  1.00  0.00           H  
ATOM    659 1HB  LEU L  47     120.537  26.380  59.930  1.00  0.00           H  
ATOM    660 2HB  LEU L  47     121.436  27.500  58.903  1.00  0.00           H  
ATOM    661  HG  LEU L  47     121.312  27.569  61.898  1.00  0.00           H  
ATOM    662 1HD1 LEU L  47     123.622  26.769  61.698  1.00  0.00           H  
ATOM    663 2HD1 LEU L  47     122.459  25.614  61.004  1.00  0.00           H  
ATOM    664 3HD1 LEU L  47     123.428  26.655  59.933  1.00  0.00           H  
ATOM    665 1HD2 LEU L  47     123.128  29.220  61.659  1.00  0.00           H  
ATOM    666 2HD2 LEU L  47     122.946  29.171  59.889  1.00  0.00           H  
ATOM    667 3HD2 LEU L  47     121.628  29.808  60.902  1.00  0.00           H  
ATOM    668  N   VAL L  48     118.218  26.552  58.403  1.00  0.00           N  
ATOM    669  CA  VAL L  48     117.677  25.980  57.151  1.00  0.00           C  
ATOM    670  C   VAL L  48     116.351  25.365  57.438  1.00  0.00           C  
ATOM    671  O   VAL L  48     116.282  24.800  58.532  1.00  0.00           O  
ATOM    672  CB  VAL L  48     118.614  24.909  56.562  1.00  0.00           C  
ATOM    673  CG1 VAL L  48     118.076  24.404  55.231  1.00  0.00           C  
ATOM    674  CG2 VAL L  48     120.014  25.481  56.396  1.00  0.00           C  
ATOM    675  H   VAL L  48     118.184  26.004  59.249  1.00  0.00           H  
ATOM    676  HA  VAL L  48     117.578  26.782  56.419  1.00  0.00           H  
ATOM    677  HB  VAL L  48     118.648  24.056  57.240  1.00  0.00           H  
ATOM    678 1HG1 VAL L  48     118.751  23.648  54.830  1.00  0.00           H  
ATOM    679 2HG1 VAL L  48     117.089  23.967  55.381  1.00  0.00           H  
ATOM    680 3HG1 VAL L  48     118.004  25.235  54.529  1.00  0.00           H  
ATOM    681 1HG2 VAL L  48     120.672  24.718  55.979  1.00  0.00           H  
ATOM    682 2HG2 VAL L  48     119.979  26.338  55.722  1.00  0.00           H  
ATOM    683 3HG2 VAL L  48     120.395  25.798  57.367  1.00  0.00           H  
ATOM    684  N   TYR L  49     115.383  25.397  56.559  1.00  0.00           N  
ATOM    685  CA  TYR L  49     114.072  24.795  56.773  1.00  0.00           C  
ATOM    686  C   TYR L  49     113.777  24.161  55.385  1.00  0.00           C  
ATOM    687  O   TYR L  49     114.384  24.504  54.380  1.00  0.00           O  
ATOM    688  CB  TYR L  49     113.015  25.817  57.199  1.00  0.00           C  
ATOM    689  CG  TYR L  49     112.767  26.901  56.174  1.00  0.00           C  
ATOM    690  CD1 TYR L  49     111.783  26.733  55.211  1.00  0.00           C  
ATOM    691  CD2 TYR L  49     113.523  28.064  56.198  1.00  0.00           C  
ATOM    692  CE1 TYR L  49     111.556  27.724  54.275  1.00  0.00           C  
ATOM    693  CE2 TYR L  49     113.296  29.054  55.262  1.00  0.00           C  
ATOM    694  CZ  TYR L  49     112.318  28.887  54.304  1.00  0.00           C  
ATOM    695  OH  TYR L  49     112.092  29.874  53.371  1.00  0.00           O  
ATOM    696  H   TYR L  49     115.571  25.870  55.686  1.00  0.00           H  
ATOM    697  HA  TYR L  49     114.156  24.057  57.571  1.00  0.00           H  
ATOM    698 1HB  TYR L  49     112.071  25.306  57.390  1.00  0.00           H  
ATOM    699 2HB  TYR L  49     113.324  26.292  58.129  1.00  0.00           H  
ATOM    700  HD1 TYR L  49     111.189  25.820  55.192  1.00  0.00           H  
ATOM    701  HD2 TYR L  49     114.297  28.195  56.954  1.00  0.00           H  
ATOM    702  HE1 TYR L  49     110.783  27.592  53.518  1.00  0.00           H  
ATOM    703  HE2 TYR L  49     113.891  29.968  55.280  1.00  0.00           H  
ATOM    704  HH  TYR L  49     112.696  30.604  53.527  1.00  0.00           H  
ATOM    705  N   TYR L  50     112.839  23.258  55.406  1.00  0.00           N  
ATOM    706  CA  TYR L  50     112.359  22.442  54.340  1.00  0.00           C  
ATOM    707  C   TYR L  50     113.551  21.906  53.539  1.00  0.00           C  
ATOM    708  O   TYR L  50     113.706  21.961  52.307  1.00  0.00           O  
ATOM    709  CB  TYR L  50     111.400  23.236  53.450  1.00  0.00           C  
ATOM    710  CG  TYR L  50     110.700  22.395  52.405  1.00  0.00           C  
ATOM    711  CD1 TYR L  50     109.721  21.490  52.785  1.00  0.00           C  
ATOM    712  CD2 TYR L  50     111.039  22.530  51.067  1.00  0.00           C  
ATOM    713  CE1 TYR L  50     109.082  20.722  51.830  1.00  0.00           C  
ATOM    714  CE2 TYR L  50     110.400  21.763  50.112  1.00  0.00           C  
ATOM    715  CZ  TYR L  50     109.425  20.862  50.490  1.00  0.00           C  
ATOM    716  OH  TYR L  50     108.789  20.098  49.539  1.00  0.00           O  
ATOM    717  H   TYR L  50     112.427  23.163  56.322  1.00  0.00           H  
ATOM    718  HA  TYR L  50     111.820  21.596  54.767  1.00  0.00           H  
ATOM    719 1HB  TYR L  50     110.638  23.712  54.069  1.00  0.00           H  
ATOM    720 2HB  TYR L  50     111.948  24.027  52.939  1.00  0.00           H  
ATOM    721  HD1 TYR L  50     109.455  21.384  53.837  1.00  0.00           H  
ATOM    722  HD2 TYR L  50     111.809  23.241  50.768  1.00  0.00           H  
ATOM    723  HE1 TYR L  50     108.312  20.011  52.128  1.00  0.00           H  
ATOM    724  HE2 TYR L  50     110.666  21.868  49.060  1.00  0.00           H  
ATOM    725  HH  TYR L  50     108.147  19.525  49.967  1.00  0.00           H  
ATOM    726  N   THR L  51     114.477  21.384  54.309  1.00  0.00           N  
ATOM    727  CA  THR L  51     115.733  20.771  53.870  1.00  0.00           C  
ATOM    728  C   THR L  51     116.808  21.669  53.276  1.00  0.00           C  
ATOM    729  O   THR L  51     117.968  21.535  53.723  1.00  0.00           O  
ATOM    730  CB  THR L  51     115.424  19.670  52.839  1.00  0.00           C  
ATOM    731  OG1 THR L  51     114.597  18.666  53.442  1.00  0.00           O  
ATOM    732  CG2 THR L  51     116.710  19.029  52.341  1.00  0.00           C  
ATOM    733  H   THR L  51     114.270  21.427  55.295  1.00  0.00           H  
ATOM    734  HA  THR L  51     116.222  20.326  54.737  1.00  0.00           H  
ATOM    735  HB  THR L  51     114.889  20.102  51.994  1.00  0.00           H  
ATOM    736  HG1 THR L  51     113.943  19.087  54.005  1.00  0.00           H  
ATOM    737 1HG2 THR L  51     116.473  18.254  51.613  1.00  0.00           H  
ATOM    738 2HG2 THR L  51     117.336  19.788  51.872  1.00  0.00           H  
ATOM    739 3HG2 THR L  51     117.245  18.587  53.180  1.00  0.00           H  
ATOM    740  N   THR L  52     116.469  22.433  52.260  1.00  0.00           N  
ATOM    741  CA  THR L  52     117.435  23.230  51.532  1.00  0.00           C  
ATOM    742  C   THR L  52     117.259  24.691  51.726  1.00  0.00           C  
ATOM    743  O   THR L  52     118.292  25.273  51.325  1.00  0.00           O  
ATOM    744  CB  THR L  52     117.376  22.925  50.024  1.00  0.00           C  
ATOM    745  OG1 THR L  52     116.090  23.292  49.509  1.00  0.00           O  
ATOM    746  CG2 THR L  52     117.616  21.444  49.770  1.00  0.00           C  
ATOM    747  H   THR L  52     115.499  22.463  51.985  1.00  0.00           H  
ATOM    748  HA  THR L  52     118.433  22.982  51.896  1.00  0.00           H  
ATOM    749  HB  THR L  52     118.139  23.505  49.505  1.00  0.00           H  
ATOM    750  HG1 THR L  52     115.810  24.120  49.909  1.00  0.00           H  
ATOM    751 1HG2 THR L  52     117.571  21.246  48.700  1.00  0.00           H  
ATOM    752 2HG2 THR L  52     118.598  21.165  50.151  1.00  0.00           H  
ATOM    753 3HG2 THR L  52     116.850  20.860  50.280  1.00  0.00           H  
ATOM    754  N   THR L  53     116.234  25.325  52.182  1.00  0.00           N  
ATOM    755  CA  THR L  53     116.135  26.808  52.087  1.00  0.00           C  
ATOM    756  C   THR L  53     116.643  27.606  53.286  1.00  0.00           C  
ATOM    757  O   THR L  53     116.169  27.293  54.386  1.00  0.00           O  
ATOM    758  CB  THR L  53     114.673  27.223  51.833  1.00  0.00           C  
ATOM    759  OG1 THR L  53     114.211  26.628  50.613  1.00  0.00           O  
ATOM    760  CG2 THR L  53     114.558  28.736  51.730  1.00  0.00           C  
ATOM    761  H   THR L  53     115.482  24.807  52.614  1.00  0.00           H  
ATOM    762  HA  THR L  53     116.747  27.143  51.250  1.00  0.00           H  
ATOM    763  HB  THR L  53     114.047  26.871  52.653  1.00  0.00           H  
ATOM    764  HG1 THR L  53     113.251  26.607  50.612  1.00  0.00           H  
ATOM    765 1HG2 THR L  53     113.519  29.010  51.551  1.00  0.00           H  
ATOM    766 2HG2 THR L  53     114.899  29.190  52.661  1.00  0.00           H  
ATOM    767 3HG2 THR L  53     115.175  29.093  50.906  1.00  0.00           H  
ATOM    768  N   LEU L  54     117.470  28.654  53.020  1.00  0.00           N  
ATOM    769  CA  LEU L  54     118.146  29.339  54.136  1.00  0.00           C  
ATOM    770  C   LEU L  54     117.204  30.312  54.810  1.00  0.00           C  
ATOM    771  O   LEU L  54     116.407  30.867  53.989  1.00  0.00           O  
ATOM    772  CB  LEU L  54     119.389  30.089  53.642  1.00  0.00           C  
ATOM    773  CG  LEU L  54     120.459  29.227  52.960  1.00  0.00           C  
ATOM    774  CD1 LEU L  54     121.659  30.094  52.603  1.00  0.00           C  
ATOM    775  CD2 LEU L  54     120.862  28.090  53.887  1.00  0.00           C  
ATOM    776  H   LEU L  54     117.646  28.961  52.075  1.00  0.00           H  
ATOM    777  HA  LEU L  54     118.460  28.589  54.862  1.00  0.00           H  
ATOM    778 1HB  LEU L  54     119.074  30.851  52.930  1.00  0.00           H  
ATOM    779 2HB  LEU L  54     119.856  30.586  54.492  1.00  0.00           H  
ATOM    780  HG  LEU L  54     120.058  28.815  52.033  1.00  0.00           H  
ATOM    781 1HD1 LEU L  54     122.419  29.482  52.118  1.00  0.00           H  
ATOM    782 2HD1 LEU L  54     121.345  30.887  51.924  1.00  0.00           H  
ATOM    783 3HD1 LEU L  54     122.072  30.534  53.510  1.00  0.00           H  
ATOM    784 1HD2 LEU L  54     121.622  27.477  53.402  1.00  0.00           H  
ATOM    785 2HD2 LEU L  54     121.265  28.501  54.813  1.00  0.00           H  
ATOM    786 3HD2 LEU L  54     119.990  27.477  54.111  1.00  0.00           H  
ATOM    787  N   ALA L  55     117.285  30.520  56.127  1.00  0.00           N  
ATOM    788  CA  ALA L  55     116.367  31.557  56.669  1.00  0.00           C  
ATOM    789  C   ALA L  55     117.070  32.946  56.434  1.00  0.00           C  
ATOM    790  O   ALA L  55     118.215  33.164  55.902  1.00  0.00           O  
ATOM    791  CB  ALA L  55     116.047  31.347  58.099  1.00  0.00           C  
ATOM    792  H   ALA L  55     117.908  30.036  56.756  1.00  0.00           H  
ATOM    793  HA  ALA L  55     115.430  31.503  56.115  1.00  0.00           H  
ATOM    794 1HB  ALA L  55     115.374  32.133  58.441  1.00  0.00           H  
ATOM    795 2HB  ALA L  55     115.566  30.377  58.225  1.00  0.00           H  
ATOM    796 3HB  ALA L  55     116.964  31.375  58.684  1.00  0.00           H  
ATOM    797  N   ASP L  56     116.326  33.983  56.859  1.00  0.00           N  
ATOM    798  CA  ASP L  56     116.802  35.375  56.670  1.00  0.00           C  
ATOM    799  C   ASP L  56     118.101  35.658  57.411  1.00  0.00           C  
ATOM    800  O   ASP L  56     118.253  35.396  58.612  1.00  0.00           O  
ATOM    801  CB  ASP L  56     115.738  36.373  57.136  1.00  0.00           C  
ATOM    802  CG  ASP L  56     114.516  36.402  56.228  1.00  0.00           C  
ATOM    803  OD1 ASP L  56     114.585  35.853  55.154  1.00  0.00           O  
ATOM    804  OD2 ASP L  56     113.525  36.972  56.618  1.00  0.00           O  
ATOM    805  H   ASP L  56     115.436  33.824  57.310  1.00  0.00           H  
ATOM    806  HA  ASP L  56     116.989  35.536  55.608  1.00  0.00           H  
ATOM    807 1HB  ASP L  56     115.417  36.117  58.146  1.00  0.00           H  
ATOM    808 2HB  ASP L  56     116.169  37.373  57.172  1.00  0.00           H  
ATOM    809  N   GLY L  57     118.983  36.225  56.594  1.00  0.00           N  
ATOM    810  CA  GLY L  57     120.290  36.624  57.165  1.00  0.00           C  
ATOM    811  C   GLY L  57     121.262  35.493  57.430  1.00  0.00           C  
ATOM    812  O   GLY L  57     122.293  35.688  58.147  1.00  0.00           O  
ATOM    813  H   GLY L  57     118.801  36.393  55.614  1.00  0.00           H  
ATOM    814 1HA  GLY L  57     120.783  37.325  56.491  1.00  0.00           H  
ATOM    815 2HA  GLY L  57     120.131  37.144  58.109  1.00  0.00           H  
ATOM    816  N   VAL L  58     120.929  34.290  56.945  1.00  0.00           N  
ATOM    817  CA  VAL L  58     121.831  33.184  57.222  1.00  0.00           C  
ATOM    818  C   VAL L  58     122.803  33.303  56.047  1.00  0.00           C  
ATOM    819  O   VAL L  58     122.386  33.337  54.899  1.00  0.00           O  
ATOM    820  CB  VAL L  58     121.118  31.819  57.245  1.00  0.00           C  
ATOM    821  CG1 VAL L  58     122.125  30.696  57.443  1.00  0.00           C  
ATOM    822  CG2 VAL L  58     120.068  31.802  58.345  1.00  0.00           C  
ATOM    823  H   VAL L  58     120.093  34.120  56.404  1.00  0.00           H  
ATOM    824  HA  VAL L  58     122.275  33.338  58.206  1.00  0.00           H  
ATOM    825  HB  VAL L  58     120.638  31.653  56.281  1.00  0.00           H  
ATOM    826 1HG1 VAL L  58     121.605  29.738  57.457  1.00  0.00           H  
ATOM    827 2HG1 VAL L  58     122.846  30.705  56.625  1.00  0.00           H  
ATOM    828 3HG1 VAL L  58     122.647  30.837  58.389  1.00  0.00           H  
ATOM    829 1HG2 VAL L  58     119.568  30.834  58.355  1.00  0.00           H  
ATOM    830 2HG2 VAL L  58     120.548  31.973  59.309  1.00  0.00           H  
ATOM    831 3HG2 VAL L  58     119.335  32.587  58.161  1.00  0.00           H  
ATOM    832  N   PRO L  59     124.191  33.275  56.292  1.00  0.00           N  
ATOM    833  CA  PRO L  59     125.229  33.244  55.254  1.00  0.00           C  
ATOM    834  C   PRO L  59     125.071  32.089  54.266  1.00  0.00           C  
ATOM    835  O   PRO L  59     124.716  30.970  54.656  1.00  0.00           O  
ATOM    836  CB  PRO L  59     126.513  33.095  56.077  1.00  0.00           C  
ATOM    837  CG  PRO L  59     126.179  33.716  57.391  1.00  0.00           C  
ATOM    838  CD  PRO L  59     124.749  33.316  57.642  1.00  0.00           C  
ATOM    839  HA  PRO L  59     125.217  34.195  54.702  1.00  0.00           H  
ATOM    840 1HB  PRO L  59     126.783  32.032  56.165  1.00  0.00           H  
ATOM    841 2HB  PRO L  59     127.346  33.597  55.567  1.00  0.00           H  
ATOM    842 1HG  PRO L  59     126.865  33.349  58.168  1.00  0.00           H  
ATOM    843 2HG  PRO L  59     126.311  34.807  57.339  1.00  0.00           H  
ATOM    844 1HD  PRO L  59     124.724  32.333  58.132  1.00  0.00           H  
ATOM    845 2HD  PRO L  59     124.261  34.076  58.269  1.00  0.00           H  
ATOM    846  N   SER L  60     125.419  32.346  53.004  1.00  0.00           N  
ATOM    847  CA  SER L  60     125.326  31.345  51.942  1.00  0.00           C  
ATOM    848  C   SER L  60     126.325  30.225  52.182  1.00  0.00           C  
ATOM    849  O   SER L  60     126.307  29.200  51.498  1.00  0.00           O  
ATOM    850  CB  SER L  60     125.578  31.982  50.589  1.00  0.00           C  
ATOM    851  OG  SER L  60     126.905  32.420  50.480  1.00  0.00           O  
ATOM    852  H   SER L  60     125.760  33.270  52.782  1.00  0.00           H  
ATOM    853  HA  SER L  60     124.319  30.927  51.948  1.00  0.00           H  
ATOM    854 1HB  SER L  60     125.365  31.259  49.802  1.00  0.00           H  
ATOM    855 2HB  SER L  60     124.901  32.824  50.452  1.00  0.00           H  
ATOM    856  HG  SER L  60     127.078  32.507  49.540  1.00  0.00           H  
ATOM    857  N   ARG L  61     127.226  30.477  53.130  1.00  0.00           N  
ATOM    858  CA  ARG L  61     128.207  29.522  53.640  1.00  0.00           C  
ATOM    859  C   ARG L  61     127.501  28.231  54.080  1.00  0.00           C  
ATOM    860  O   ARG L  61     128.054  27.135  53.982  1.00  0.00           O  
ATOM    861  CB  ARG L  61     128.980  30.112  54.809  1.00  0.00           C  
ATOM    862  CG  ARG L  61     130.069  29.216  55.375  1.00  0.00           C  
ATOM    863  CD  ARG L  61     130.968  29.956  56.296  1.00  0.00           C  
ATOM    864  NE  ARG L  61     130.254  30.470  57.455  1.00  0.00           N  
ATOM    865  CZ  ARG L  61     129.933  31.764  57.644  1.00  0.00           C  
ATOM    866  NH1 ARG L  61     130.267  32.662  56.744  1.00  0.00           N  
ATOM    867  NH2 ARG L  61     129.280  32.131  58.732  1.00  0.00           N  
ATOM    868  H   ARG L  61     127.206  31.412  53.511  1.00  0.00           H  
ATOM    869  HA  ARG L  61     128.913  29.292  52.842  1.00  0.00           H  
ATOM    870 1HB  ARG L  61     129.448  31.046  54.503  1.00  0.00           H  
ATOM    871 2HB  ARG L  61     128.290  30.344  55.621  1.00  0.00           H  
ATOM    872 1HG  ARG L  61     129.614  28.393  55.927  1.00  0.00           H  
ATOM    873 2HG  ARG L  61     130.671  28.814  54.557  1.00  0.00           H  
ATOM    874 1HD  ARG L  61     131.756  29.291  56.649  1.00  0.00           H  
ATOM    875 2HD  ARG L  61     131.414  30.799  55.771  1.00  0.00           H  
ATOM    876  HE  ARG L  61     129.979  29.807  58.169  1.00  0.00           H  
ATOM    877 1HH1 ARG L  61     130.767  32.382  55.911  1.00  0.00           H  
ATOM    878 2HH1 ARG L  61     130.027  33.632  56.885  1.00  0.00           H  
ATOM    879 1HH2 ARG L  61     129.023  31.440  59.423  1.00  0.00           H  
ATOM    880 2HH2 ARG L  61     129.039  33.100  58.875  1.00  0.00           H  
ATOM    881  N   PHE L  62     126.284  28.379  54.590  1.00  0.00           N  
ATOM    882  CA  PHE L  62     125.530  27.250  55.107  1.00  0.00           C  
ATOM    883  C   PHE L  62     124.572  26.715  54.053  1.00  0.00           C  
ATOM    884  O   PHE L  62     123.965  27.487  53.318  1.00  0.00           O  
ATOM    885  CB  PHE L  62     124.696  27.692  56.307  1.00  0.00           C  
ATOM    886  CG  PHE L  62     125.501  28.175  57.478  1.00  0.00           C  
ATOM    887  CD1 PHE L  62     125.806  29.519  57.618  1.00  0.00           C  
ATOM    888  CD2 PHE L  62     125.896  27.294  58.479  1.00  0.00           C  
ATOM    889  CE1 PHE L  62     126.484  29.974  58.740  1.00  0.00           C  
ATOM    890  CE2 PHE L  62     126.578  27.744  59.606  1.00  0.00           C  
ATOM    891  CZ  PHE L  62     126.870  29.080  59.737  1.00  0.00           C  
ATOM    892  H   PHE L  62     125.872  29.301  54.620  1.00  0.00           H  
ATOM    893  HA  PHE L  62     126.231  26.458  55.373  1.00  0.00           H  
ATOM    894 1HB  PHE L  62     124.026  28.497  56.008  1.00  0.00           H  
ATOM    895 2HB  PHE L  62     124.079  26.862  56.647  1.00  0.00           H  
ATOM    896  HD1 PHE L  62     125.506  30.218  56.837  1.00  0.00           H  
ATOM    897  HD2 PHE L  62     125.662  26.235  58.370  1.00  0.00           H  
ATOM    898  HE1 PHE L  62     126.715  31.033  58.844  1.00  0.00           H  
ATOM    899  HE2 PHE L  62     126.880  27.042  60.382  1.00  0.00           H  
ATOM    900  HZ  PHE L  62     127.403  29.439  60.616  1.00  0.00           H  
ATOM    901  N   SER L  63     124.408  25.404  53.997  1.00  0.00           N  
ATOM    902  CA  SER L  63     123.486  24.805  53.042  1.00  0.00           C  
ATOM    903  C   SER L  63     123.022  23.456  53.571  1.00  0.00           C  
ATOM    904  O   SER L  63     123.764  22.769  54.280  1.00  0.00           O  
ATOM    905  CB  SER L  63     124.149  24.639  51.688  1.00  0.00           C  
ATOM    906  OG  SER L  63     123.270  24.054  50.767  1.00  0.00           O  
ATOM    907  H   SER L  63     124.927  24.804  54.622  1.00  0.00           H  
ATOM    908  HA  SER L  63     122.626  25.467  52.929  1.00  0.00           H  
ATOM    909 1HB  SER L  63     124.472  25.612  51.319  1.00  0.00           H  
ATOM    910 2HB  SER L  63     125.037  24.018  51.792  1.00  0.00           H  
ATOM    911  HG  SER L  63     123.044  23.193  51.127  1.00  0.00           H  
ATOM    912  N   GLY L  64     121.779  23.104  53.256  1.00  0.00           N  
ATOM    913  CA  GLY L  64     121.239  21.824  53.656  1.00  0.00           C  
ATOM    914  C   GLY L  64     120.904  20.995  52.437  1.00  0.00           C  
ATOM    915  O   GLY L  64     120.677  21.527  51.348  1.00  0.00           O  
ATOM    916  H   GLY L  64     121.199  23.739  52.727  1.00  0.00           H  
ATOM    917 1HA  GLY L  64     121.965  21.301  54.279  1.00  0.00           H  
ATOM    918 2HA  GLY L  64     120.348  21.979  54.263  1.00  0.00           H  
ATOM    919  N   SER L  65     120.876  19.681  52.626  1.00  0.00           N  
ATOM    920  CA  SER L  65     120.539  18.750  51.567  1.00  0.00           C  
ATOM    921  C   SER L  65     120.068  17.445  52.197  1.00  0.00           C  
ATOM    922  O   SER L  65     120.047  17.303  53.425  1.00  0.00           O  
ATOM    923  CB  SER L  65     121.734  18.506  50.666  1.00  0.00           C  
ATOM    924  OG  SER L  65     122.736  17.797  51.342  1.00  0.00           O  
ATOM    925  H   SER L  65     121.098  19.323  53.544  1.00  0.00           H  
ATOM    926  HA  SER L  65     119.736  19.183  50.968  1.00  0.00           H  
ATOM    927 1HB  SER L  65     121.418  17.946  49.786  1.00  0.00           H  
ATOM    928 2HB  SER L  65     122.130  19.461  50.322  1.00  0.00           H  
ATOM    929  HG  SER L  65     122.763  18.159  52.231  1.00  0.00           H  
ATOM    930  N   GLY L  66     119.647  16.502  51.369  1.00  0.00           N  
ATOM    931  CA  GLY L  66     119.224  15.225  51.900  1.00  0.00           C  
ATOM    932  C   GLY L  66     117.834  14.814  51.475  1.00  0.00           C  
ATOM    933  O   GLY L  66     117.102  15.592  50.861  1.00  0.00           O  
ATOM    934  H   GLY L  66     119.614  16.654  50.370  1.00  0.00           H  
ATOM    935 1HA  GLY L  66     119.921  14.450  51.582  1.00  0.00           H  
ATOM    936 2HA  GLY L  66     119.253  15.256  52.989  1.00  0.00           H  
ATOM    937  N   SER L  67     117.482  13.578  51.806  1.00  0.00           N  
ATOM    938  CA  SER L  67     116.185  13.005  51.479  1.00  0.00           C  
ATOM    939  C   SER L  67     116.082  11.657  52.185  1.00  0.00           C  
ATOM    940  O   SER L  67     117.076  11.119  52.692  1.00  0.00           O  
ATOM    941  CB  SER L  67     116.026  12.841  49.980  1.00  0.00           C  
ATOM    942  OG  SER L  67     116.889  11.853  49.489  1.00  0.00           O  
ATOM    943  H   SER L  67     118.154  13.017  52.309  1.00  0.00           H  
ATOM    944  HA  SER L  67     115.408  13.682  51.836  1.00  0.00           H  
ATOM    945 1HB  SER L  67     114.996  12.574  49.751  1.00  0.00           H  
ATOM    946 2HB  SER L  67     116.236  13.790  49.486  1.00  0.00           H  
ATOM    947  HG  SER L  67     116.342  11.084  49.319  1.00  0.00           H  
ATOM    948  N   GLY L  68     114.874  11.118  52.234  1.00  0.00           N  
ATOM    949  CA  GLY L  68     114.686   9.803  52.801  1.00  0.00           C  
ATOM    950  C   GLY L  68     114.999   9.750  54.277  1.00  0.00           C  
ATOM    951  O   GLY L  68     114.305  10.369  55.076  1.00  0.00           O  
ATOM    952  H   GLY L  68     114.073  11.618  51.876  1.00  0.00           H  
ATOM    953 1HA  GLY L  68     113.654   9.485  52.648  1.00  0.00           H  
ATOM    954 2HA  GLY L  68     115.323   9.088  52.281  1.00  0.00           H  
ATOM    955  N   THR L  69     116.053   9.030  54.637  1.00  0.00           N  
ATOM    956  CA  THR L  69     116.457   8.900  56.032  1.00  0.00           C  
ATOM    957  C   THR L  69     117.767   9.606  56.395  1.00  0.00           C  
ATOM    958  O   THR L  69     118.215   9.516  57.539  1.00  0.00           O  
ATOM    959  CB  THR L  69     116.576   7.411  56.406  1.00  0.00           C  
ATOM    960  OG1 THR L  69     117.541   6.778  55.556  1.00  0.00           O  
ATOM    961  CG2 THR L  69     115.234   6.713  56.250  1.00  0.00           C  
ATOM    962  H   THR L  69     116.592   8.559  53.924  1.00  0.00           H  
ATOM    963  HA  THR L  69     115.693   9.362  56.658  1.00  0.00           H  
ATOM    964  HB  THR L  69     116.908   7.321  57.440  1.00  0.00           H  
ATOM    965  HG1 THR L  69     117.846   5.966  55.968  1.00  0.00           H  
ATOM    966 1HG2 THR L  69     115.337   5.662  56.518  1.00  0.00           H  
ATOM    967 2HG2 THR L  69     114.500   7.185  56.903  1.00  0.00           H  
ATOM    968 3HG2 THR L  69     114.901   6.791  55.216  1.00  0.00           H  
ATOM    969  N   GLN L  70     118.380  10.307  55.445  1.00  0.00           N  
ATOM    970  CA  GLN L  70     119.619  11.016  55.739  1.00  0.00           C  
ATOM    971  C   GLN L  70     119.671  12.431  55.179  1.00  0.00           C  
ATOM    972  O   GLN L  70     119.475  12.657  53.983  1.00  0.00           O  
ATOM    973  CB  GLN L  70     120.810  10.217  55.203  1.00  0.00           C  
ATOM    974  CG  GLN L  70     122.163  10.832  55.515  1.00  0.00           C  
ATOM    975  CD  GLN L  70     123.315   9.976  55.025  1.00  0.00           C  
ATOM    976  OE1 GLN L  70     123.697   8.996  55.671  1.00  0.00           O  
ATOM    977  NE2 GLN L  70     123.877  10.340  53.878  1.00  0.00           N  
ATOM    978  H   GLN L  70     117.995  10.357  54.512  1.00  0.00           H  
ATOM    979  HA  GLN L  70     119.714  11.113  56.820  1.00  0.00           H  
ATOM    980 1HB  GLN L  70     120.793   9.212  55.624  1.00  0.00           H  
ATOM    981 2HB  GLN L  70     120.726  10.120  54.121  1.00  0.00           H  
ATOM    982 1HG  GLN L  70     122.230  11.805  55.028  1.00  0.00           H  
ATOM    983 2HG  GLN L  70     122.258  10.948  56.595  1.00  0.00           H  
ATOM    984 1HE2 GLN L  70     124.642   9.813  53.505  1.00  0.00           H  
ATOM    985 2HE2 GLN L  70     123.536  11.142  53.387  1.00  0.00           H  
ATOM    986  N   TYR L  71     119.936  13.384  56.065  1.00  0.00           N  
ATOM    987  CA  TYR L  71     119.977  14.788  55.700  1.00  0.00           C  
ATOM    988  C   TYR L  71     121.288  15.363  56.217  1.00  0.00           C  
ATOM    989  O   TYR L  71     121.882  14.809  57.156  1.00  0.00           O  
ATOM    990  CB  TYR L  71     118.775  15.547  56.267  1.00  0.00           C  
ATOM    991  CG  TYR L  71     117.441  15.045  55.761  1.00  0.00           C  
ATOM    992  CD1 TYR L  71     116.883  13.896  56.300  1.00  0.00           C  
ATOM    993  CD2 TYR L  71     116.777  15.736  54.758  1.00  0.00           C  
ATOM    994  CE1 TYR L  71     115.664  13.438  55.837  1.00  0.00           C  
ATOM    995  CE2 TYR L  71     115.558  15.277  54.296  1.00  0.00           C  
ATOM    996  CZ  TYR L  71     115.002  14.134  54.832  1.00  0.00           C  
ATOM    997  OH  TYR L  71     113.789  13.678  54.371  1.00  0.00           O  
ATOM    998  H   TYR L  71     120.114  13.120  57.024  1.00  0.00           H  
ATOM    999  HA  TYR L  71     119.945  14.864  54.613  1.00  0.00           H  
ATOM   1000 1HB  TYR L  71     118.777  15.470  57.356  1.00  0.00           H  
ATOM   1001 2HB  TYR L  71     118.860  16.604  56.014  1.00  0.00           H  
ATOM   1002  HD1 TYR L  71     117.405  13.354  57.089  1.00  0.00           H  
ATOM   1003  HD2 TYR L  71     117.216  16.638  54.334  1.00  0.00           H  
ATOM   1004  HE1 TYR L  71     115.225  12.535  56.260  1.00  0.00           H  
ATOM   1005  HE2 TYR L  71     115.036  15.819  53.506  1.00  0.00           H  
ATOM   1006  HH  TYR L  71     113.767  12.719  54.423  1.00  0.00           H  
ATOM   1007  N   SER L  72     121.744  16.459  55.610  1.00  0.00           N  
ATOM   1008  CA  SER L  72     123.005  17.078  56.002  1.00  0.00           C  
ATOM   1009  C   SER L  72     123.043  18.605  56.006  1.00  0.00           C  
ATOM   1010  O   SER L  72     122.259  19.278  55.319  1.00  0.00           O  
ATOM   1011  CB  SER L  72     124.098  16.570  55.082  1.00  0.00           C  
ATOM   1012  OG  SER L  72     123.876  16.985  53.762  1.00  0.00           O  
ATOM   1013  H   SER L  72     121.205  16.870  54.862  1.00  0.00           H  
ATOM   1014  HA  SER L  72     123.228  16.788  57.030  1.00  0.00           H  
ATOM   1015 1HB  SER L  72     125.064  16.941  55.425  1.00  0.00           H  
ATOM   1016 2HB  SER L  72     124.132  15.482  55.123  1.00  0.00           H  
ATOM   1017  HG  SER L  72     123.486  16.232  53.311  1.00  0.00           H  
ATOM   1018  N   LEU L  73     123.957  19.131  56.818  1.00  0.00           N  
ATOM   1019  CA  LEU L  73     124.189  20.560  56.945  1.00  0.00           C  
ATOM   1020  C   LEU L  73     125.654  20.738  56.559  1.00  0.00           C  
ATOM   1021  O   LEU L  73     126.533  20.049  57.095  1.00  0.00           O  
ATOM   1022  CB  LEU L  73     123.916  21.063  58.368  1.00  0.00           C  
ATOM   1023  CG  LEU L  73     124.283  22.528  58.637  1.00  0.00           C  
ATOM   1024  CD1 LEU L  73     123.387  23.437  57.805  1.00  0.00           C  
ATOM   1025  CD2 LEU L  73     124.135  22.825  60.121  1.00  0.00           C  
ATOM   1026  H   LEU L  73     124.511  18.491  57.369  1.00  0.00           H  
ATOM   1027  HA  LEU L  73     123.511  21.082  56.270  1.00  0.00           H  
ATOM   1028 1HB  LEU L  73     122.856  20.942  58.582  1.00  0.00           H  
ATOM   1029 2HB  LEU L  73     124.480  20.447  59.069  1.00  0.00           H  
ATOM   1030  HG  LEU L  73     125.315  22.708  58.332  1.00  0.00           H  
ATOM   1031 1HD1 LEU L  73     123.649  24.479  57.996  1.00  0.00           H  
ATOM   1032 2HD1 LEU L  73     123.529  23.217  56.747  1.00  0.00           H  
ATOM   1033 3HD1 LEU L  73     122.346  23.269  58.076  1.00  0.00           H  
ATOM   1034 1HD2 LEU L  73     124.396  23.866  60.313  1.00  0.00           H  
ATOM   1035 2HD2 LEU L  73     123.103  22.648  60.426  1.00  0.00           H  
ATOM   1036 3HD2 LEU L  73     124.798  22.174  60.690  1.00  0.00           H  
ATOM   1037  N   LYS L  74     125.917  21.673  55.657  1.00  0.00           N  
ATOM   1038  CA  LYS L  74     127.279  21.928  55.240  1.00  0.00           C  
ATOM   1039  C   LYS L  74     127.673  23.384  55.372  1.00  0.00           C  
ATOM   1040  O   LYS L  74     126.896  24.284  55.069  1.00  0.00           O  
ATOM   1041  CB  LYS L  74     127.479  21.469  53.795  1.00  0.00           C  
ATOM   1042  CG  LYS L  74     127.303  19.971  53.580  1.00  0.00           C  
ATOM   1043  CD  LYS L  74     127.563  19.587  52.132  1.00  0.00           C  
ATOM   1044  CE  LYS L  74     127.384  18.092  51.915  1.00  0.00           C  
ATOM   1045  NZ  LYS L  74     127.618  17.703  50.497  1.00  0.00           N  
ATOM   1046  H   LYS L  74     125.169  22.218  55.252  1.00  0.00           H  
ATOM   1047  HA  LYS L  74     127.950  21.361  55.886  1.00  0.00           H  
ATOM   1048 1HB  LYS L  74     126.768  21.985  53.148  1.00  0.00           H  
ATOM   1049 2HB  LYS L  74     128.480  21.740  53.462  1.00  0.00           H  
ATOM   1050 1HG  LYS L  74     127.999  19.428  54.223  1.00  0.00           H  
ATOM   1051 2HG  LYS L  74     126.288  19.682  53.847  1.00  0.00           H  
ATOM   1052 1HD  LYS L  74     126.873  20.126  51.482  1.00  0.00           H  
ATOM   1053 2HD  LYS L  74     128.582  19.864  51.859  1.00  0.00           H  
ATOM   1054 1HE  LYS L  74     128.081  17.546  52.549  1.00  0.00           H  
ATOM   1055 2HE  LYS L  74     126.370  17.803  52.195  1.00  0.00           H  
ATOM   1056 1HZ  LYS L  74     127.488  16.706  50.395  1.00  0.00           H  
ATOM   1057 2HZ  LYS L  74     126.962  18.190  49.901  1.00  0.00           H  
ATOM   1058 3HZ  LYS L  74     128.560  17.948  50.232  1.00  0.00           H  
ATOM   1059  N   ILE L  75     128.879  23.581  55.889  1.00  0.00           N  
ATOM   1060  CA  ILE L  75     129.462  24.901  56.152  1.00  0.00           C  
ATOM   1061  C   ILE L  75     130.680  24.864  55.217  1.00  0.00           C  
ATOM   1062  O   ILE L  75     131.616  24.086  55.435  1.00  0.00           O  
ATOM   1063  CB  ILE L  75     129.863  25.120  57.622  1.00  0.00           C  
ATOM   1064  CG1 ILE L  75     128.674  24.848  58.547  1.00  0.00           C  
ATOM   1065  CG2 ILE L  75     130.388  26.533  57.826  1.00  0.00           C  
ATOM   1066  CD1 ILE L  75     129.034  24.825  60.015  1.00  0.00           C  
ATOM   1067  H   ILE L  75     129.415  22.754  56.110  1.00  0.00           H  
ATOM   1068  HA  ILE L  75     128.721  25.661  55.907  1.00  0.00           H  
ATOM   1069  HB  ILE L  75     130.643  24.410  57.896  1.00  0.00           H  
ATOM   1070 1HG1 ILE L  75     127.912  25.613  58.394  1.00  0.00           H  
ATOM   1071 2HG1 ILE L  75     128.226  23.887  58.292  1.00  0.00           H  
ATOM   1072 1HG2 ILE L  75     130.666  26.671  58.870  1.00  0.00           H  
ATOM   1073 2HG2 ILE L  75     131.260  26.691  57.194  1.00  0.00           H  
ATOM   1074 3HG2 ILE L  75     129.612  27.251  57.560  1.00  0.00           H  
ATOM   1075 1HD1 ILE L  75     128.140  24.627  60.606  1.00  0.00           H  
ATOM   1076 2HD1 ILE L  75     129.770  24.042  60.197  1.00  0.00           H  
ATOM   1077 3HD1 ILE L  75     129.451  25.789  60.302  1.00  0.00           H  
ATOM   1078  N   ASN L  76     130.611  25.643  54.144  1.00  0.00           N  
ATOM   1079  CA  ASN L  76     131.624  25.634  53.100  1.00  0.00           C  
ATOM   1080  C   ASN L  76     133.030  26.044  53.501  1.00  0.00           C  
ATOM   1081  O   ASN L  76     134.007  25.433  53.056  1.00  0.00           O  
ATOM   1082  CB  ASN L  76     131.158  26.514  51.954  1.00  0.00           C  
ATOM   1083  CG  ASN L  76     130.078  25.867  51.132  1.00  0.00           C  
ATOM   1084  OD1 ASN L  76     129.948  24.638  51.111  1.00  0.00           O  
ATOM   1085  ND2 ASN L  76     129.301  26.672  50.452  1.00  0.00           N  
ATOM   1086  H   ASN L  76     129.819  26.264  54.054  1.00  0.00           H  
ATOM   1087  HA  ASN L  76     131.745  24.610  52.744  1.00  0.00           H  
ATOM   1088 1HB  ASN L  76     130.781  27.458  52.350  1.00  0.00           H  
ATOM   1089 2HB  ASN L  76     132.003  26.745  51.306  1.00  0.00           H  
ATOM   1090 1HD2 ASN L  76     128.565  26.297  49.887  1.00  0.00           H  
ATOM   1091 2HD2 ASN L  76     129.443  27.660  50.498  1.00  0.00           H  
ATOM   1092  N   SER L  77     133.137  27.074  54.331  1.00  0.00           N  
ATOM   1093  CA  SER L  77     134.436  27.575  54.745  1.00  0.00           C  
ATOM   1094  C   SER L  77     134.288  28.138  56.146  1.00  0.00           C  
ATOM   1095  O   SER L  77     133.985  29.313  56.347  1.00  0.00           O  
ATOM   1096  CB  SER L  77     134.941  28.640  53.791  1.00  0.00           C  
ATOM   1097  OG  SER L  77     134.096  29.758  53.794  1.00  0.00           O  
ATOM   1098  H   SER L  77     132.302  27.520  54.682  1.00  0.00           H  
ATOM   1099  HA  SER L  77     135.145  26.746  54.740  1.00  0.00           H  
ATOM   1100 1HB  SER L  77     135.948  28.941  54.081  1.00  0.00           H  
ATOM   1101 2HB  SER L  77     135.000  28.228  52.785  1.00  0.00           H  
ATOM   1102  HG  SER L  77     134.655  30.512  53.999  1.00  0.00           H  
ATOM   1103  N   LEU L  78     134.435  27.244  57.105  1.00  0.00           N  
ATOM   1104  CA  LEU L  78     134.267  27.528  58.513  1.00  0.00           C  
ATOM   1105  C   LEU L  78     135.022  28.766  58.963  1.00  0.00           C  
ATOM   1106  O   LEU L  78     136.104  29.058  58.472  1.00  0.00           O  
ATOM   1107  CB  LEU L  78     134.729  26.322  59.341  1.00  0.00           C  
ATOM   1108  CG  LEU L  78     134.329  26.339  60.822  1.00  0.00           C  
ATOM   1109  CD1 LEU L  78     132.812  26.290  60.940  1.00  0.00           C  
ATOM   1110  CD2 LEU L  78     134.971  25.159  61.535  1.00  0.00           C  
ATOM   1111  H   LEU L  78     134.682  26.308  56.818  1.00  0.00           H  
ATOM   1112  HA  LEU L  78     133.210  27.708  58.706  1.00  0.00           H  
ATOM   1113 1HB  LEU L  78     134.315  25.418  58.897  1.00  0.00           H  
ATOM   1114 2HB  LEU L  78     135.816  26.262  59.291  1.00  0.00           H  
ATOM   1115  HG  LEU L  78     134.669  27.268  61.280  1.00  0.00           H  
ATOM   1116 1HD1 LEU L  78     132.528  26.303  61.992  1.00  0.00           H  
ATOM   1117 2HD1 LEU L  78     132.380  27.156  60.438  1.00  0.00           H  
ATOM   1118 3HD1 LEU L  78     132.440  25.378  60.475  1.00  0.00           H  
ATOM   1119 1HD2 LEU L  78     134.688  25.171  62.588  1.00  0.00           H  
ATOM   1120 2HD2 LEU L  78     134.631  24.229  61.079  1.00  0.00           H  
ATOM   1121 3HD2 LEU L  78     136.056  25.228  61.450  1.00  0.00           H  
ATOM   1122  N   GLN L  79     134.427  29.518  59.872  1.00  0.00           N  
ATOM   1123  CA  GLN L  79     135.078  30.701  60.399  1.00  0.00           C  
ATOM   1124  C   GLN L  79     134.789  30.812  61.886  1.00  0.00           C  
ATOM   1125  O   GLN L  79     133.920  30.114  62.397  1.00  0.00           O  
ATOM   1126  CB  GLN L  79     134.728  31.952  59.606  1.00  0.00           C  
ATOM   1127  CG  GLN L  79     133.343  32.421  59.669  1.00  0.00           C  
ATOM   1128  CD  GLN L  79     133.190  33.637  58.795  1.00  0.00           C  
ATOM   1129  OE1 GLN L  79     133.176  33.532  57.562  1.00  0.00           O  
ATOM   1130  NE2 GLN L  79     133.134  34.812  59.415  1.00  0.00           N  
ATOM   1131  H   GLN L  79     133.507  29.272  60.210  1.00  0.00           H  
ATOM   1132  HA  GLN L  79     136.153  30.599  60.251  1.00  0.00           H  
ATOM   1133 1HB  GLN L  79     135.347  32.782  59.945  1.00  0.00           H  
ATOM   1134 2HB  GLN L  79     134.947  31.787  58.551  1.00  0.00           H  
ATOM   1135 1HG  GLN L  79     132.685  31.626  59.318  1.00  0.00           H  
ATOM   1136 2HG  GLN L  79     133.103  32.675  60.702  1.00  0.00           H  
ATOM   1137 1HE2 GLN L  79     133.033  35.655  58.885  1.00  0.00           H  
ATOM   1138 2HE2 GLN L  79     133.194  34.854  60.413  1.00  0.00           H  
ATOM   1139  N   PRO L  80     135.553  31.646  62.614  1.00  0.00           N  
ATOM   1140  CA  PRO L  80     135.443  31.806  64.070  1.00  0.00           C  
ATOM   1141  C   PRO L  80     134.052  31.954  64.695  1.00  0.00           C  
ATOM   1142  O   PRO L  80     133.761  31.328  65.717  1.00  0.00           O  
ATOM   1143  CB  PRO L  80     136.338  33.011  64.336  1.00  0.00           C  
ATOM   1144  CG  PRO L  80     137.413  32.820  63.328  1.00  0.00           C  
ATOM   1145  CD  PRO L  80     136.633  32.449  62.090  1.00  0.00           C  
ATOM   1146  HA  PRO L  80     135.905  30.939  64.565  1.00  0.00           H  
ATOM   1147 1HB  PRO L  80     135.764  33.940  64.208  1.00  0.00           H  
ATOM   1148 2HB  PRO L  80     136.692  32.994  65.377  1.00  0.00           H  
ATOM   1149 1HG  PRO L  80     138.001  33.744  63.219  1.00  0.00           H  
ATOM   1150 2HG  PRO L  80     138.111  32.037  63.660  1.00  0.00           H  
ATOM   1151 1HD  PRO L  80     136.266  33.363  61.600  1.00  0.00           H  
ATOM   1152 2HD  PRO L  80     137.277  31.876  61.407  1.00  0.00           H  
ATOM   1153  N   GLU L  81     133.177  32.735  64.069  1.00  0.00           N  
ATOM   1154  CA  GLU L  81     131.822  32.915  64.594  1.00  0.00           C  
ATOM   1155  C   GLU L  81     130.871  31.734  64.395  1.00  0.00           C  
ATOM   1156  O   GLU L  81     129.705  31.787  64.776  1.00  0.00           O  
ATOM   1157  CB  GLU L  81     131.199  34.159  63.956  1.00  0.00           C  
ATOM   1158  CG  GLU L  81     131.907  35.462  64.298  1.00  0.00           C  
ATOM   1159  CD  GLU L  81     133.146  35.688  63.477  1.00  0.00           C  
ATOM   1160  OE1 GLU L  81     133.212  35.178  62.384  1.00  0.00           O  
ATOM   1161  OE2 GLU L  81     134.027  36.371  63.943  1.00  0.00           O  
ATOM   1162  H   GLU L  81     133.444  33.215  63.220  1.00  0.00           H  
ATOM   1163  HA  GLU L  81     131.885  33.056  65.674  1.00  0.00           H  
ATOM   1164 1HB  GLU L  81     131.201  34.052  62.871  1.00  0.00           H  
ATOM   1165 2HB  GLU L  81     130.160  34.249  64.274  1.00  0.00           H  
ATOM   1166 1HG  GLU L  81     131.220  36.292  64.133  1.00  0.00           H  
ATOM   1167 2HG  GLU L  81     132.173  35.453  65.354  1.00  0.00           H  
ATOM   1168  N   ASP L  82     131.379  30.666  63.797  1.00  0.00           N  
ATOM   1169  CA  ASP L  82     130.580  29.470  63.548  1.00  0.00           C  
ATOM   1170  C   ASP L  82     130.687  28.515  64.716  1.00  0.00           C  
ATOM   1171  O   ASP L  82     130.130  27.421  64.693  1.00  0.00           O  
ATOM   1172  CB  ASP L  82     131.029  28.770  62.263  1.00  0.00           C  
ATOM   1173  CG  ASP L  82     130.759  29.596  61.013  1.00  0.00           C  
ATOM   1174  OD1 ASP L  82     129.718  30.204  60.940  1.00  0.00           O  
ATOM   1175  OD2 ASP L  82     131.597  29.610  60.143  1.00  0.00           O  
ATOM   1176  H   ASP L  82     132.346  30.679  63.507  1.00  0.00           H  
ATOM   1177  HA  ASP L  82     129.538  29.768  63.431  1.00  0.00           H  
ATOM   1178 1HB  ASP L  82     132.097  28.559  62.318  1.00  0.00           H  
ATOM   1179 2HB  ASP L  82     130.511  27.815  62.169  1.00  0.00           H  
ATOM   1180  N   PHE L  83     131.455  28.912  65.723  1.00  0.00           N  
ATOM   1181  CA  PHE L  83     131.547  28.115  66.930  1.00  0.00           C  
ATOM   1182  C   PHE L  83     130.114  28.091  67.447  1.00  0.00           C  
ATOM   1183  O   PHE L  83     129.488  29.140  67.513  1.00  0.00           O  
ATOM   1184  CB  PHE L  83     132.508  28.716  67.957  1.00  0.00           C  
ATOM   1185  CG  PHE L  83     132.666  27.886  69.199  1.00  0.00           C  
ATOM   1186  CD1 PHE L  83     133.792  27.098  69.385  1.00  0.00           C  
ATOM   1187  CD2 PHE L  83     131.689  27.891  70.183  1.00  0.00           C  
ATOM   1188  CE1 PHE L  83     133.938  26.333  70.527  1.00  0.00           C  
ATOM   1189  CE2 PHE L  83     131.833  27.129  71.326  1.00  0.00           C  
ATOM   1190  CZ  PHE L  83     132.959  26.349  71.498  1.00  0.00           C  
ATOM   1191  H   PHE L  83     131.983  29.771  65.658  1.00  0.00           H  
ATOM   1192  HA  PHE L  83     131.923  27.126  66.664  1.00  0.00           H  
ATOM   1193 1HB  PHE L  83     133.491  28.841  67.504  1.00  0.00           H  
ATOM   1194 2HB  PHE L  83     132.156  29.704  68.251  1.00  0.00           H  
ATOM   1195  HD1 PHE L  83     134.567  27.086  68.618  1.00  0.00           H  
ATOM   1196  HD2 PHE L  83     130.799  28.507  70.047  1.00  0.00           H  
ATOM   1197  HE1 PHE L  83     134.827  25.718  70.661  1.00  0.00           H  
ATOM   1198  HE2 PHE L  83     131.058  27.142  72.092  1.00  0.00           H  
ATOM   1199  HZ  PHE L  83     133.072  25.746  72.397  1.00  0.00           H  
ATOM   1200  N   GLY L  84     129.582  26.908  67.734  1.00  0.00           N  
ATOM   1201  CA  GLY L  84     128.226  26.764  68.265  1.00  0.00           C  
ATOM   1202  C   GLY L  84     127.832  25.303  68.242  1.00  0.00           C  
ATOM   1203  O   GLY L  84     128.611  24.449  67.834  1.00  0.00           O  
ATOM   1204  H   GLY L  84     130.140  26.081  67.580  1.00  0.00           H  
ATOM   1205 1HA  GLY L  84     128.190  27.157  69.281  1.00  0.00           H  
ATOM   1206 2HA  GLY L  84     127.536  27.358  67.667  1.00  0.00           H  
ATOM   1207  N   SER L  85     126.651  25.001  68.756  1.00  0.00           N  
ATOM   1208  CA  SER L  85     126.171  23.630  68.744  1.00  0.00           C  
ATOM   1209  C   SER L  85     125.041  23.622  67.703  1.00  0.00           C  
ATOM   1210  O   SER L  85     124.146  24.488  67.739  1.00  0.00           O  
ATOM   1211  CB  SER L  85     125.677  23.196  70.110  1.00  0.00           C  
ATOM   1212  OG  SER L  85     125.162  21.893  70.068  1.00  0.00           O  
ATOM   1213  H   SER L  85     126.070  25.722  69.163  1.00  0.00           H  
ATOM   1214  HA  SER L  85     126.997  22.976  68.461  1.00  0.00           H  
ATOM   1215 1HB  SER L  85     126.498  23.243  70.826  1.00  0.00           H  
ATOM   1216 2HB  SER L  85     124.905  23.884  70.453  1.00  0.00           H  
ATOM   1217  HG  SER L  85     124.564  21.820  70.816  1.00  0.00           H  
ATOM   1218  N   TYR L  86     125.167  22.735  66.718  1.00  0.00           N  
ATOM   1219  CA  TYR L  86     124.223  22.661  65.612  1.00  0.00           C  
ATOM   1220  C   TYR L  86     123.269  21.508  65.784  1.00  0.00           C  
ATOM   1221  O   TYR L  86     123.668  20.423  66.230  1.00  0.00           O  
ATOM   1222  CB  TYR L  86     124.962  22.536  64.278  1.00  0.00           C  
ATOM   1223  CG  TYR L  86     125.802  23.744  63.929  1.00  0.00           C  
ATOM   1224  CD1 TYR L  86     127.078  23.876  64.457  1.00  0.00           C  
ATOM   1225  CD2 TYR L  86     125.297  24.718  63.081  1.00  0.00           C  
ATOM   1226  CE1 TYR L  86     127.846  24.980  64.138  1.00  0.00           C  
ATOM   1227  CE2 TYR L  86     126.065  25.822  62.763  1.00  0.00           C  
ATOM   1228  CZ  TYR L  86     127.334  25.953  63.289  1.00  0.00           C  
ATOM   1229  OH  TYR L  86     128.099  27.053  62.971  1.00  0.00           O  
ATOM   1230  H   TYR L  86     125.946  22.093  66.743  1.00  0.00           H  
ATOM   1231  HA  TYR L  86     123.635  23.579  65.597  1.00  0.00           H  
ATOM   1232 1HB  TYR L  86     125.615  21.662  64.304  1.00  0.00           H  
ATOM   1233 2HB  TYR L  86     124.240  22.380  63.475  1.00  0.00           H  
ATOM   1234  HD1 TYR L  86     127.475  23.110  65.123  1.00  0.00           H  
ATOM   1235  HD2 TYR L  86     124.294  24.614  62.667  1.00  0.00           H  
ATOM   1236  HE1 TYR L  86     128.848  25.085  64.553  1.00  0.00           H  
ATOM   1237  HE2 TYR L  86     125.668  26.588  62.097  1.00  0.00           H  
ATOM   1238  HH  TYR L  86     128.869  27.082  63.545  1.00  0.00           H  
ATOM   1239  N   TYR L  87     122.098  21.761  65.488  1.00  0.00           N  
ATOM   1240  CA  TYR L  87     121.012  20.808  65.663  1.00  0.00           C  
ATOM   1241  C   TYR L  87     120.187  20.583  64.416  1.00  0.00           C  
ATOM   1242  O   TYR L  87     120.100  21.569  63.665  1.00  0.00           O  
ATOM   1243  CB  TYR L  87     120.100  21.266  66.803  1.00  0.00           C  
ATOM   1244  CG  TYR L  87     120.800  21.376  68.140  1.00  0.00           C  
ATOM   1245  CD1 TYR L  87     121.316  22.595  68.555  1.00  0.00           C  
ATOM   1246  CD2 TYR L  87     120.927  20.257  68.950  1.00  0.00           C  
ATOM   1247  CE1 TYR L  87     121.955  22.696  69.774  1.00  0.00           C  
ATOM   1248  CE2 TYR L  87     121.567  20.358  70.170  1.00  0.00           C  
ATOM   1249  CZ  TYR L  87     122.080  21.571  70.582  1.00  0.00           C  
ATOM   1250  OH  TYR L  87     122.717  21.671  71.798  1.00  0.00           O  
ATOM   1251  H   TYR L  87     121.901  22.662  65.075  1.00  0.00           H  
ATOM   1252  HA  TYR L  87     121.440  19.839  65.920  1.00  0.00           H  
ATOM   1253 1HB  TYR L  87     119.675  22.241  66.560  1.00  0.00           H  
ATOM   1254 2HB  TYR L  87     119.272  20.566  66.910  1.00  0.00           H  
ATOM   1255  HD1 TYR L  87     121.215  23.474  67.917  1.00  0.00           H  
ATOM   1256  HD2 TYR L  87     120.524  19.300  68.623  1.00  0.00           H  
ATOM   1257  HE1 TYR L  87     122.361  23.654  70.100  1.00  0.00           H  
ATOM   1258  HE2 TYR L  87     121.668  19.479  70.807  1.00  0.00           H  
ATOM   1259  HH  TYR L  87     122.482  20.917  72.344  1.00  0.00           H  
ATOM   1260  N   CYS L  88     119.601  19.415  64.284  1.00  0.00           N  
ATOM   1261  CA  CYS L  88     118.616  19.179  63.219  1.00  0.00           C  
ATOM   1262  C   CYS L  88     117.337  18.852  64.038  1.00  0.00           C  
ATOM   1263  O   CYS L  88     117.292  18.413  65.176  1.00  0.00           O  
ATOM   1264  CB  CYS L  88     118.984  18.140  62.214  1.00  0.00           C  
ATOM   1265  SG  CYS L  88     119.326  16.502  63.010  1.00  0.00           S  
ATOM   1266  H   CYS L  88     119.827  18.664  64.921  1.00  0.00           H  
ATOM   1267  HA  CYS L  88     118.543  20.080  62.610  1.00  0.00           H  
ATOM   1268 1HB  CYS L  88     118.174  18.027  61.495  1.00  0.00           H  
ATOM   1269 2HB  CYS L  88     119.868  18.462  61.665  1.00  0.00           H  
ATOM   1270  N   GLN L  89     116.218  19.069  63.386  1.00  0.00           N  
ATOM   1271  CA  GLN L  89     114.865  18.851  63.834  1.00  0.00           C  
ATOM   1272  C   GLN L  89     113.958  18.522  62.648  1.00  0.00           C  
ATOM   1273  O   GLN L  89     114.017  19.210  61.616  1.00  0.00           O  
ATOM   1274  CB  GLN L  89     114.346  20.082  64.582  1.00  0.00           C  
ATOM   1275  CG  GLN L  89     112.927  19.939  65.107  1.00  0.00           C  
ATOM   1276  CD  GLN L  89     112.397  21.229  65.701  1.00  0.00           C  
ATOM   1277  OE1 GLN L  89     112.946  22.309  65.466  1.00  0.00           O  
ATOM   1278  NE2 GLN L  89     111.323  21.126  66.476  1.00  0.00           N  
ATOM   1279  H   GLN L  89     116.375  19.436  62.459  1.00  0.00           H  
ATOM   1280  HA  GLN L  89     114.859  18.001  64.516  1.00  0.00           H  
ATOM   1281 1HB  GLN L  89     114.998  20.294  65.430  1.00  0.00           H  
ATOM   1282 2HB  GLN L  89     114.374  20.948  63.922  1.00  0.00           H  
ATOM   1283 1HG  GLN L  89     112.275  19.648  64.284  1.00  0.00           H  
ATOM   1284 2HG  GLN L  89     112.913  19.175  65.883  1.00  0.00           H  
ATOM   1285 1HE2 GLN L  89     110.928  21.944  66.897  1.00  0.00           H  
ATOM   1286 2HE2 GLN L  89     110.910  20.231  66.641  1.00  0.00           H  
ATOM   1287  N   HIS L  90     113.060  17.554  62.802  1.00  0.00           N  
ATOM   1288  CA  HIS L  90     112.081  17.235  61.752  1.00  0.00           C  
ATOM   1289  C   HIS L  90     110.731  17.775  62.195  1.00  0.00           C  
ATOM   1290  O   HIS L  90     110.408  18.003  63.388  1.00  0.00           O  
ATOM   1291  CB  HIS L  90     111.992  15.728  61.493  1.00  0.00           C  
ATOM   1292  CG  HIS L  90     111.454  14.949  62.653  1.00  0.00           C  
ATOM   1293  ND1 HIS L  90     110.104  14.851  62.920  1.00  0.00           N  
ATOM   1294  CD2 HIS L  90     112.081  14.233  63.615  1.00  0.00           C  
ATOM   1295  CE1 HIS L  90     109.926  14.106  63.998  1.00  0.00           C  
ATOM   1296  NE2 HIS L  90     111.109  13.720  64.438  1.00  0.00           N  
ATOM   1297  H   HIS L  90     113.051  17.024  63.661  1.00  0.00           H  
ATOM   1298  HA  HIS L  90     112.381  17.710  60.818  1.00  0.00           H  
ATOM   1299 1HB  HIS L  90     111.351  15.543  60.631  1.00  0.00           H  
ATOM   1300 2HB  HIS L  90     112.983  15.341  61.253  1.00  0.00           H  
ATOM   1301  HD1 HIS L  90     109.362  15.207  62.353  1.00  0.00           H  
ATOM   1302  HD2 HIS L  90     113.132  14.024  63.816  1.00  0.00           H  
ATOM   1303  HE1 HIS L  90     108.923  13.907  64.375  1.00  0.00           H  
ATOM   1304  N   PHE L  91     109.863  17.976  61.171  1.00  0.00           N  
ATOM   1305  CA  PHE L  91     108.508  18.489  61.342  1.00  0.00           C  
ATOM   1306  C   PHE L  91     107.578  17.550  60.618  1.00  0.00           C  
ATOM   1307  O   PHE L  91     106.471  17.959  60.187  1.00  0.00           O  
ATOM   1308  CB  PHE L  91     108.365  19.909  60.792  1.00  0.00           C  
ATOM   1309  CG  PHE L  91     109.063  20.952  61.617  1.00  0.00           C  
ATOM   1310  CD1 PHE L  91     110.392  21.269  61.380  1.00  0.00           C  
ATOM   1311  CD2 PHE L  91     108.393  21.617  62.633  1.00  0.00           C  
ATOM   1312  CE1 PHE L  91     111.036  22.228  62.139  1.00  0.00           C  
ATOM   1313  CE2 PHE L  91     109.034  22.577  63.393  1.00  0.00           C  
ATOM   1314  CZ  PHE L  91     110.357  22.882  63.145  1.00  0.00           C  
ATOM   1315  H   PHE L  91     110.191  17.755  60.241  1.00  0.00           H  
ATOM   1316  HA  PHE L  91     108.280  18.515  62.408  1.00  0.00           H  
ATOM   1317 1HB  PHE L  91     108.768  19.950  59.781  1.00  0.00           H  
ATOM   1318 2HB  PHE L  91     107.310  20.172  60.734  1.00  0.00           H  
ATOM   1319  HD1 PHE L  91     110.929  20.753  60.584  1.00  0.00           H  
ATOM   1320  HD2 PHE L  91     107.348  21.375  62.829  1.00  0.00           H  
ATOM   1321  HE1 PHE L  91     112.081  22.468  61.942  1.00  0.00           H  
ATOM   1322  HE2 PHE L  91     108.495  23.092  64.188  1.00  0.00           H  
ATOM   1323  HZ  PHE L  91     110.863  23.637  63.744  1.00  0.00           H  
ATOM   1324  N   TRP L  92     107.969  16.305  60.509  1.00  0.00           N  
ATOM   1325  CA  TRP L  92     107.013  15.366  59.849  1.00  0.00           C  
ATOM   1326  C   TRP L  92     106.002  14.928  60.880  1.00  0.00           C  
ATOM   1327  O   TRP L  92     106.324  14.149  61.791  1.00  0.00           O  
ATOM   1328  CB  TRP L  92     107.721  14.141  59.267  1.00  0.00           C  
ATOM   1329  CG  TRP L  92     106.789  13.160  58.623  1.00  0.00           C  
ATOM   1330  CD1 TRP L  92     106.504  11.900  59.057  1.00  0.00           C  
ATOM   1331  CD2 TRP L  92     106.009  13.354  57.419  1.00  0.00           C  
ATOM   1332  NE1 TRP L  92     105.607  11.299  58.210  1.00  0.00           N  
ATOM   1333  CE2 TRP L  92     105.291  12.176  57.202  1.00  0.00           C  
ATOM   1334  CE3 TRP L  92     105.865  14.420  56.521  1.00  0.00           C  
ATOM   1335  CZ2 TRP L  92     104.439  12.025  56.120  1.00  0.00           C  
ATOM   1336  CZ3 TRP L  92     105.009  14.269  55.437  1.00  0.00           C  
ATOM   1337  CH2 TRP L  92     104.313  13.102  55.244  1.00  0.00           C  
ATOM   1338  H   TRP L  92     108.858  15.953  60.835  1.00  0.00           H  
ATOM   1339  HA  TRP L  92     106.524  15.890  59.028  1.00  0.00           H  
ATOM   1340 1HB  TRP L  92     108.450  14.462  58.523  1.00  0.00           H  
ATOM   1341 2HB  TRP L  92     108.266  13.627  60.059  1.00  0.00           H  
ATOM   1342  HD1 TRP L  92     106.927  11.438  59.947  1.00  0.00           H  
ATOM   1343  HE1 TRP L  92     105.238  10.365  58.310  1.00  0.00           H  
ATOM   1344  HE3 TRP L  92     106.412  15.349  56.672  1.00  0.00           H  
ATOM   1345  HZ2 TRP L  92     103.878  11.105  55.949  1.00  0.00           H  
ATOM   1346  HZ3 TRP L  92     104.903  15.102  54.742  1.00  0.00           H  
ATOM   1347  HH2 TRP L  92     103.650  13.016  54.383  1.00  0.00           H  
ATOM   1348  N   SER L  93     104.805  15.401  60.735  1.00  0.00           N  
ATOM   1349  CA  SER L  93     103.722  15.134  61.732  1.00  0.00           C  
ATOM   1350  C   SER L  93     104.173  15.652  63.069  1.00  0.00           C  
ATOM   1351  O   SER L  93     104.915  16.641  63.142  1.00  0.00           O  
ATOM   1352  CB  SER L  93     103.405  13.655  61.835  1.00  0.00           C  
ATOM   1353  OG  SER L  93     102.254  13.440  62.605  1.00  0.00           O  
ATOM   1354  H   SER L  93     104.597  15.966  59.923  1.00  0.00           H  
ATOM   1355  HA  SER L  93     102.817  15.651  61.407  1.00  0.00           H  
ATOM   1356 1HB  SER L  93     103.260  13.243  60.837  1.00  0.00           H  
ATOM   1357 2HB  SER L  93     104.249  13.133  62.285  1.00  0.00           H  
ATOM   1358  HG  SER L  93     102.122  12.489  62.624  1.00  0.00           H  
ATOM   1359  N   THR L  94     103.619  15.028  64.183  1.00  0.00           N  
ATOM   1360  CA  THR L  94     103.987  15.209  65.607  1.00  0.00           C  
ATOM   1361  C   THR L  94     104.199  13.838  66.248  1.00  0.00           C  
ATOM   1362  O   THR L  94     103.562  12.867  65.768  1.00  0.00           O  
ATOM   1363  CB  THR L  94     102.913  15.991  66.384  1.00  0.00           C  
ATOM   1364  OG1 THR L  94     101.686  15.248  66.387  1.00  0.00           O  
ATOM   1365  CG2 THR L  94     102.676  17.351  65.746  1.00  0.00           C  
ATOM   1366  H   THR L  94     102.917  14.344  63.938  1.00  0.00           H  
ATOM   1367  HA  THR L  94     104.916  15.778  65.654  1.00  0.00           H  
ATOM   1368  HB  THR L  94     103.239  16.131  67.415  1.00  0.00           H  
ATOM   1369  HG1 THR L  94     100.955  15.840  66.582  1.00  0.00           H  
ATOM   1370 1HG2 THR L  94     101.913  17.889  66.309  1.00  0.00           H  
ATOM   1371 2HG2 THR L  94     103.603  17.923  65.753  1.00  0.00           H  
ATOM   1372 3HG2 THR L  94     102.340  17.217  64.719  1.00  0.00           H  
ATOM   1373  N   PRO L  95     105.019  13.724  67.298  1.00  0.00           N  
ATOM   1374  CA  PRO L  95     105.784  14.814  67.855  1.00  0.00           C  
ATOM   1375  C   PRO L  95     106.990  15.139  67.036  1.00  0.00           C  
ATOM   1376  O   PRO L  95     107.405  14.343  66.178  1.00  0.00           O  
ATOM   1377  CB  PRO L  95     106.177  14.283  69.238  1.00  0.00           C  
ATOM   1378  CG  PRO L  95     106.304  12.811  69.042  1.00  0.00           C  
ATOM   1379  CD  PRO L  95     105.207  12.467  68.070  1.00  0.00           C  
ATOM   1380  HA  PRO L  95     105.139  15.701  67.941  1.00  0.00           H  
ATOM   1381 1HB  PRO L  95     107.115  14.752  69.568  1.00  0.00           H  
ATOM   1382 2HB  PRO L  95     105.407  14.551  69.976  1.00  0.00           H  
ATOM   1383 1HG  PRO L  95     107.304  12.564  68.657  1.00  0.00           H  
ATOM   1384 2HG  PRO L  95     106.196  12.289  70.004  1.00  0.00           H  
ATOM   1385 1HD  PRO L  95     105.538  11.644  67.419  1.00  0.00           H  
ATOM   1386 2HD  PRO L  95     104.301  12.182  68.625  1.00  0.00           H  
ATOM   1387  N   ARG L  96     107.666  16.223  67.247  1.00  0.00           N  
ATOM   1388  CA  ARG L  96     108.875  16.730  66.583  1.00  0.00           C  
ATOM   1389  C   ARG L  96     110.031  16.240  67.423  1.00  0.00           C  
ATOM   1390  O   ARG L  96     109.916  16.194  68.691  1.00  0.00           O  
ATOM   1391  CB  ARG L  96     108.893  18.248  66.486  1.00  0.00           C  
ATOM   1392  CG  ARG L  96     107.994  18.831  65.408  1.00  0.00           C  
ATOM   1393  CD  ARG L  96     106.569  18.842  65.827  1.00  0.00           C  
ATOM   1394  NE  ARG L  96     105.711  19.443  64.818  1.00  0.00           N  
ATOM   1395  CZ  ARG L  96     105.453  20.761  64.720  1.00  0.00           C  
ATOM   1396  NH1 ARG L  96     105.992  21.602  65.575  1.00  0.00           N  
ATOM   1397  NH2 ARG L  96     104.657  21.210  63.765  1.00  0.00           N  
ATOM   1398  H   ARG L  96     107.253  16.762  67.994  1.00  0.00           H  
ATOM   1399  HA  ARG L  96     108.904  16.333  65.567  1.00  0.00           H  
ATOM   1400 1HB  ARG L  96     108.585  18.676  67.439  1.00  0.00           H  
ATOM   1401 2HB  ARG L  96     109.909  18.588  66.288  1.00  0.00           H  
ATOM   1402 1HG  ARG L  96     108.297  19.857  65.197  1.00  0.00           H  
ATOM   1403 2HG  ARG L  96     108.080  18.233  64.500  1.00  0.00           H  
ATOM   1404 1HD  ARG L  96     106.232  17.820  65.996  1.00  0.00           H  
ATOM   1405 2HD  ARG L  96     106.465  19.415  66.748  1.00  0.00           H  
ATOM   1406  HE  ARG L  96     105.278  18.827  64.142  1.00  0.00           H  
ATOM   1407 1HH1 ARG L  96     106.600  21.259  66.306  1.00  0.00           H  
ATOM   1408 2HH1 ARG L  96     105.798  22.590  65.502  1.00  0.00           H  
ATOM   1409 1HH2 ARG L  96     104.243  20.563  63.107  1.00  0.00           H  
ATOM   1410 2HH2 ARG L  96     104.464  22.197  63.692  1.00  0.00           H  
ATOM   1411  N   THR L  97     111.149  15.881  66.868  1.00  0.00           N  
ATOM   1412  CA  THR L  97     112.313  15.477  67.687  1.00  0.00           C  
ATOM   1413  C   THR L  97     113.500  16.151  67.018  1.00  0.00           C  
ATOM   1414  O   THR L  97     113.414  16.509  65.837  1.00  0.00           O  
ATOM   1415  CB  THR L  97     112.510  13.951  67.754  1.00  0.00           C  
ATOM   1416  OG1 THR L  97     112.904  13.461  66.464  1.00  0.00           O  
ATOM   1417  CG2 THR L  97     111.222  13.264  68.181  1.00  0.00           C  
ATOM   1418  H   THR L  97     111.232  15.877  65.861  1.00  0.00           H  
ATOM   1419  HA  THR L  97     112.157  15.828  68.708  1.00  0.00           H  
ATOM   1420  HB  THR L  97     113.295  13.717  68.471  1.00  0.00           H  
ATOM   1421  HG1 THR L  97     112.136  13.424  65.888  1.00  0.00           H  
ATOM   1422 1HG2 THR L  97     111.380  12.187  68.223  1.00  0.00           H  
ATOM   1423 2HG2 THR L  97     110.925  13.626  69.165  1.00  0.00           H  
ATOM   1424 3HG2 THR L  97     110.435  13.488  67.461  1.00  0.00           H  
ATOM   1425  N   PHE L  98     114.569  16.283  67.784  1.00  0.00           N  
ATOM   1426  CA  PHE L  98     115.768  16.953  67.397  1.00  0.00           C  
ATOM   1427  C   PHE L  98     116.863  15.924  67.276  1.00  0.00           C  
ATOM   1428  O   PHE L  98     116.561  14.821  67.757  1.00  0.00           O  
ATOM   1429  CB  PHE L  98     116.118  17.986  68.552  1.00  0.00           C  
ATOM   1430  CG  PHE L  98     115.257  19.211  68.649  1.00  0.00           C  
ATOM   1431  CD1 PHE L  98     115.702  20.452  68.068  1.00  0.00           C  
ATOM   1432  CD2 PHE L  98     114.047  19.204  69.353  1.00  0.00           C  
ATOM   1433  CE1 PHE L  98     114.929  21.663  68.143  1.00  0.00           C  
ATOM   1434  CE2 PHE L  98     113.304  20.382  69.446  1.00  0.00           C  
ATOM   1435  CZ  PHE L  98     113.716  21.614  68.841  1.00  0.00           C  
ATOM   1436  H   PHE L  98     114.510  15.871  68.705  1.00  0.00           H  
ATOM   1437  HA  PHE L  98     115.599  17.435  66.433  1.00  0.00           H  
ATOM   1438 1HB  PHE L  98     116.058  17.486  69.517  1.00  0.00           H  
ATOM   1439 2HB  PHE L  98     117.143  18.336  68.428  1.00  0.00           H  
ATOM   1440  HD1 PHE L  98     116.660  20.483  67.549  1.00  0.00           H  
ATOM   1441  HD2 PHE L  98     113.687  18.294  69.835  1.00  0.00           H  
ATOM   1442  HE1 PHE L  98     115.295  22.571  67.664  1.00  0.00           H  
ATOM   1443  HE2 PHE L  98     112.373  20.338  70.010  1.00  0.00           H  
ATOM   1444  HZ  PHE L  98     113.096  22.505  68.922  1.00  0.00           H  
ATOM   1445  N   GLY L  99     118.034  16.193  66.752  1.00  0.00           N  
ATOM   1446  CA  GLY L  99     119.127  15.217  66.686  1.00  0.00           C  
ATOM   1447  C   GLY L  99     119.894  15.433  68.020  1.00  0.00           C  
ATOM   1448  O   GLY L  99     119.495  16.132  69.023  1.00  0.00           O  
ATOM   1449  H   GLY L  99     118.179  17.121  66.379  1.00  0.00           H  
ATOM   1450 1HA  GLY L  99     118.713  14.214  66.581  1.00  0.00           H  
ATOM   1451 2HA  GLY L  99     119.733  15.409  65.801  1.00  0.00           H  
ATOM   1452  N   GLY L 100     121.088  14.863  68.114  1.00  0.00           N  
ATOM   1453  CA  GLY L 100     121.865  14.884  69.342  1.00  0.00           C  
ATOM   1454  C   GLY L 100     122.805  16.072  69.457  1.00  0.00           C  
ATOM   1455  O   GLY L 100     123.397  16.297  70.518  1.00  0.00           O  
ATOM   1456  H   GLY L 100     121.438  14.346  67.319  1.00  0.00           H  
ATOM   1457 1HA  GLY L 100     121.191  14.898  70.199  1.00  0.00           H  
ATOM   1458 2HA  GLY L 100     122.457  13.972  69.413  1.00  0.00           H  
ATOM   1459  N   GLY L 101     122.978  16.809  68.365  1.00  0.00           N  
ATOM   1460  CA  GLY L 101     123.877  17.943  68.382  1.00  0.00           C  
ATOM   1461  C   GLY L 101     125.306  17.672  67.939  1.00  0.00           C  
ATOM   1462  O   GLY L 101     125.843  16.566  68.086  1.00  0.00           O  
ATOM   1463  H   GLY L 101     122.485  16.586  67.512  1.00  0.00           H  
ATOM   1464 1HA  GLY L 101     123.485  18.728  67.735  1.00  0.00           H  
ATOM   1465 2HA  GLY L 101     123.927  18.352  69.390  1.00  0.00           H  
ATOM   1466  N   THR L 102     125.882  18.695  67.321  1.00  0.00           N  
ATOM   1467  CA  THR L 102     127.263  18.711  66.863  1.00  0.00           C  
ATOM   1468  C   THR L 102     127.838  19.997  67.468  1.00  0.00           C  
ATOM   1469  O   THR L 102     127.416  21.104  67.098  1.00  0.00           O  
ATOM   1470  CB  THR L 102     127.387  18.701  65.329  1.00  0.00           C  
ATOM   1471  OG1 THR L 102     126.785  17.510  64.805  1.00  0.00           O  
ATOM   1472  CG2 THR L 102     128.849  18.751  64.912  1.00  0.00           C  
ATOM   1473  H   THR L 102     125.304  19.509  67.169  1.00  0.00           H  
ATOM   1474  HA  THR L 102     127.762  17.817  67.237  1.00  0.00           H  
ATOM   1475  HB  THR L 102     126.868  19.566  64.916  1.00  0.00           H  
ATOM   1476  HG1 THR L 102     127.364  16.762  64.967  1.00  0.00           H  
ATOM   1477 1HG2 THR L 102     128.918  18.743  63.824  1.00  0.00           H  
ATOM   1478 2HG2 THR L 102     129.307  19.661  65.298  1.00  0.00           H  
ATOM   1479 3HG2 THR L 102     129.371  17.883  65.313  1.00  0.00           H  
ATOM   1480  N   LYS L 103     128.712  19.851  68.466  1.00  0.00           N  
ATOM   1481  CA  LYS L 103     129.398  21.007  69.036  1.00  0.00           C  
ATOM   1482  C   LYS L 103     130.641  21.229  68.200  1.00  0.00           C  
ATOM   1483  O   LYS L 103     131.504  20.353  68.091  1.00  0.00           O  
ATOM   1484  CB  LYS L 103     129.755  20.792  70.508  1.00  0.00           C  
ATOM   1485  CG  LYS L 103     130.381  22.002  71.187  1.00  0.00           C  
ATOM   1486  CD  LYS L 103     130.629  21.740  72.665  1.00  0.00           C  
ATOM   1487  CE  LYS L 103     131.250  22.950  73.346  1.00  0.00           C  
ATOM   1488  NZ  LYS L 103     131.487  22.712  74.796  1.00  0.00           N  
ATOM   1489  H   LYS L 103     128.906  18.933  68.836  1.00  0.00           H  
ATOM   1490  HA  LYS L 103     128.733  21.869  68.975  1.00  0.00           H  
ATOM   1491 1HB  LYS L 103     128.856  20.523  71.064  1.00  0.00           H  
ATOM   1492 2HB  LYS L 103     130.454  19.960  70.594  1.00  0.00           H  
ATOM   1493 1HG  LYS L 103     131.329  22.241  70.704  1.00  0.00           H  
ATOM   1494 2HG  LYS L 103     129.716  22.860  71.086  1.00  0.00           H  
ATOM   1495 1HD  LYS L 103     129.685  21.500  73.156  1.00  0.00           H  
ATOM   1496 2HD  LYS L 103     131.302  20.889  72.775  1.00  0.00           H  
ATOM   1497 1HE  LYS L 103     132.199  23.189  72.870  1.00  0.00           H  
ATOM   1498 2HE  LYS L 103     130.587  23.809  73.236  1.00  0.00           H  
ATOM   1499 1HZ  LYS L 103     131.898  23.537  75.210  1.00  0.00           H  
ATOM   1500 2HZ  LYS L 103     130.609  22.508  75.252  1.00  0.00           H  
ATOM   1501 3HZ  LYS L 103     132.116  21.930  74.910  1.00  0.00           H  
ATOM   1502  N   LEU L 104     130.730  22.411  67.616  1.00  0.00           N  
ATOM   1503  CA  LEU L 104     131.769  22.725  66.659  1.00  0.00           C  
ATOM   1504  C   LEU L 104     132.787  23.726  67.183  1.00  0.00           C  
ATOM   1505  O   LEU L 104     132.443  24.871  67.475  1.00  0.00           O  
ATOM   1506  CB  LEU L 104     131.134  23.271  65.374  1.00  0.00           C  
ATOM   1507  CG  LEU L 104     132.097  23.512  64.205  1.00  0.00           C  
ATOM   1508  CD1 LEU L 104     132.781  22.203  63.833  1.00  0.00           C  
ATOM   1509  CD2 LEU L 104     131.329  24.083  63.023  1.00  0.00           C  
ATOM   1510  H   LEU L 104     130.046  23.118  67.848  1.00  0.00           H  
ATOM   1511  HA  LEU L 104     132.313  21.810  66.426  1.00  0.00           H  
ATOM   1512 1HB  LEU L 104     130.373  22.569  65.037  1.00  0.00           H  
ATOM   1513 2HB  LEU L 104     130.647  24.219  65.603  1.00  0.00           H  
ATOM   1514  HG  LEU L 104     132.871  24.217  64.511  1.00  0.00           H  
ATOM   1515 1HD1 LEU L 104     133.466  22.374  63.002  1.00  0.00           H  
ATOM   1516 2HD1 LEU L 104     133.339  21.827  64.690  1.00  0.00           H  
ATOM   1517 3HD1 LEU L 104     132.030  21.471  63.538  1.00  0.00           H  
ATOM   1518 1HD2 LEU L 104     132.014  24.255  62.193  1.00  0.00           H  
ATOM   1519 2HD2 LEU L 104     130.556  23.378  62.716  1.00  0.00           H  
ATOM   1520 3HD2 LEU L 104     130.866  25.027  63.312  1.00  0.00           H  
ATOM   1521  N   GLU L 105     134.037  23.289  67.299  1.00  0.00           N  
ATOM   1522  CA  GLU L 105     135.095  24.096  67.895  1.00  0.00           C  
ATOM   1523  C   GLU L 105     135.959  24.594  66.754  1.00  0.00           C  
ATOM   1524  O   GLU L 105     136.175  23.878  65.785  1.00  0.00           O  
ATOM   1525  CB  GLU L 105     135.927  23.290  68.896  1.00  0.00           C  
ATOM   1526  CG  GLU L 105     137.057  24.073  69.549  1.00  0.00           C  
ATOM   1527  CD  GLU L 105     137.826  23.262  70.554  1.00  0.00           C  
ATOM   1528  OE1 GLU L 105     138.360  22.244  70.184  1.00  0.00           O  
ATOM   1529  OE2 GLU L 105     137.880  23.660  71.694  1.00  0.00           O  
ATOM   1530  H   GLU L 105     134.256  22.364  66.960  1.00  0.00           H  
ATOM   1531  HA  GLU L 105     134.636  24.929  68.429  1.00  0.00           H  
ATOM   1532 1HB  GLU L 105     135.279  22.913  69.688  1.00  0.00           H  
ATOM   1533 2HB  GLU L 105     136.365  22.426  68.394  1.00  0.00           H  
ATOM   1534 1HG  GLU L 105     137.742  24.416  68.775  1.00  0.00           H  
ATOM   1535 2HG  GLU L 105     136.640  24.950  70.041  1.00  0.00           H  
ATOM   1536  N   ILE L 106     136.471  25.807  66.886  1.00  0.00           N  
ATOM   1537  CA  ILE L 106     137.322  26.411  65.865  1.00  0.00           C  
ATOM   1538  C   ILE L 106     138.800  26.274  66.283  1.00  0.00           C  
ATOM   1539  O   ILE L 106     139.179  26.616  67.410  1.00  0.00           O  
ATOM   1540  CB  ILE L 106     136.965  27.893  65.650  1.00  0.00           C  
ATOM   1541  CG1 ILE L 106     135.458  28.052  65.427  1.00  0.00           C  
ATOM   1542  CG2 ILE L 106     137.743  28.462  64.474  1.00  0.00           C  
ATOM   1543  CD1 ILE L 106     134.932  27.281  64.238  1.00  0.00           C  
ATOM   1544  H   ILE L 106     136.263  26.330  67.724  1.00  0.00           H  
ATOM   1545  HA  ILE L 106     137.164  25.881  64.926  1.00  0.00           H  
ATOM   1546  HB  ILE L 106     137.212  28.460  66.546  1.00  0.00           H  
ATOM   1547 1HG1 ILE L 106     134.922  27.718  66.315  1.00  0.00           H  
ATOM   1548 2HG1 ILE L 106     135.222  29.106  65.280  1.00  0.00           H  
ATOM   1549 1HG2 ILE L 106     137.478  29.510  64.335  1.00  0.00           H  
ATOM   1550 2HG2 ILE L 106     138.811  28.381  64.672  1.00  0.00           H  
ATOM   1551 3HG2 ILE L 106     137.498  27.903  63.571  1.00  0.00           H  
ATOM   1552 1HD1 ILE L 106     133.858  27.444  64.145  1.00  0.00           H  
ATOM   1553 2HD1 ILE L 106     135.432  27.624  63.331  1.00  0.00           H  
ATOM   1554 3HD1 ILE L 106     135.126  26.218  64.379  1.00  0.00           H  
ATOM   1555  N   LYS L 107     139.623  25.722  65.398  1.00  0.00           N  
ATOM   1556  CA  LYS L 107     141.040  25.586  65.679  1.00  0.00           C  
ATOM   1557  C   LYS L 107     141.723  26.910  65.401  1.00  0.00           C  
ATOM   1558  O   LYS L 107     141.310  27.644  64.514  1.00  0.00           O  
ATOM   1559  CB  LYS L 107     141.665  24.469  64.842  1.00  0.00           C  
ATOM   1560  CG  LYS L 107     141.188  23.068  65.204  1.00  0.00           C  
ATOM   1561  CD  LYS L 107     141.885  22.011  64.361  1.00  0.00           C  
ATOM   1562  CE  LYS L 107     141.462  20.608  64.770  1.00  0.00           C  
ATOM   1563  NZ  LYS L 107     142.125  19.564  63.943  1.00  0.00           N  
ATOM   1564  H   LYS L 107     139.262  25.391  64.514  1.00  0.00           H  
ATOM   1565  HA  LYS L 107     141.161  25.333  66.733  1.00  0.00           H  
ATOM   1566 1HB  LYS L 107     141.442  24.636  63.788  1.00  0.00           H  
ATOM   1567 2HB  LYS L 107     142.749  24.492  64.955  1.00  0.00           H  
ATOM   1568 1HG  LYS L 107     141.394  22.875  66.258  1.00  0.00           H  
ATOM   1569 2HG  LYS L 107     140.113  22.998  65.044  1.00  0.00           H  
ATOM   1570 1HD  LYS L 107     141.639  22.164  63.309  1.00  0.00           H  
ATOM   1571 2HD  LYS L 107     142.965  22.104  64.481  1.00  0.00           H  
ATOM   1572 1HE  LYS L 107     141.717  20.442  65.816  1.00  0.00           H  
ATOM   1573 2HE  LYS L 107     140.382  20.508  64.662  1.00  0.00           H  
ATOM   1574 1HZ  LYS L 107     141.819  18.650  64.245  1.00  0.00           H  
ATOM   1575 2HZ  LYS L 107     141.881  19.697  62.972  1.00  0.00           H  
ATOM   1576 3HZ  LYS L 107     143.127  19.634  64.051  1.00  0.00           H  
ATOM   1577  N   ARG L 108     142.778  27.200  66.148  1.00  0.00           N  
ATOM   1578  CA  ARG L 108     143.547  28.417  65.956  1.00  0.00           C  
ATOM   1579  C   ARG L 108     144.949  28.155  66.475  1.00  0.00           C  
ATOM   1580  O   ARG L 108     145.245  27.063  66.959  1.00  0.00           O  
ATOM   1581  OXT ARG L 108     145.782  29.017  66.416  1.00  0.00           O  
ATOM   1582  CB  ARG L 108     142.925  29.596  66.689  1.00  0.00           C  
ATOM   1583  CG  ARG L 108     143.634  30.925  66.483  1.00  0.00           C  
ATOM   1584  CD  ARG L 108     142.941  32.033  67.189  1.00  0.00           C  
ATOM   1585  NE  ARG L 108     143.624  33.304  67.006  1.00  0.00           N  
ATOM   1586  CZ  ARG L 108     143.241  34.466  67.570  1.00  0.00           C  
ATOM   1587  NH1 ARG L 108     142.181  34.502  68.347  1.00  0.00           N  
ATOM   1588  NH2 ARG L 108     143.931  35.570  67.341  1.00  0.00           N  
ATOM   1589  H   ARG L 108     143.054  26.553  66.872  1.00  0.00           H  
ATOM   1590  HA  ARG L 108     143.564  28.651  64.891  1.00  0.00           H  
ATOM   1591 1HB  ARG L 108     141.892  29.721  66.367  1.00  0.00           H  
ATOM   1592 2HB  ARG L 108     142.911  29.392  67.760  1.00  0.00           H  
ATOM   1593 1HG  ARG L 108     144.652  30.857  66.868  1.00  0.00           H  
ATOM   1594 2HG  ARG L 108     143.663  31.161  65.419  1.00  0.00           H  
ATOM   1595 1HD  ARG L 108     141.927  32.132  66.803  1.00  0.00           H  
ATOM   1596 2HD  ARG L 108     142.903  31.817  68.256  1.00  0.00           H  
ATOM   1597  HE  ARG L 108     144.444  33.316  66.415  1.00  0.00           H  
ATOM   1598 1HH1 ARG L 108     141.654  33.658  68.522  1.00  0.00           H  
ATOM   1599 2HH1 ARG L 108     141.894  35.373  68.769  1.00  0.00           H  
ATOM   1600 1HH2 ARG L 108     144.746  35.542  66.743  1.00  0.00           H  
ATOM   1601 2HH2 ARG L 108     143.644  36.441  67.763  1.00  0.00           H  
ATOM   1602  N   GLN H   1     110.866  43.121  65.244  1.00  0.00           N  
ATOM   1603  CA  GLN H   1     110.095  43.481  66.463  1.00  0.00           C  
ATOM   1604  C   GLN H   1     109.501  42.268  67.170  1.00  0.00           C  
ATOM   1605  O   GLN H   1     108.915  42.404  68.240  1.00  0.00           O  
ATOM   1606  CB  GLN H   1     108.970  44.459  66.114  1.00  0.00           C  
ATOM   1607  CG  GLN H   1     109.449  45.781  65.541  1.00  0.00           C  
ATOM   1608  CD  GLN H   1     110.329  46.547  66.510  1.00  0.00           C  
ATOM   1609  OE1 GLN H   1     109.960  46.764  67.668  1.00  0.00           O  
ATOM   1610  NE2 GLN H   1     111.501  46.962  66.043  1.00  0.00           N  
ATOM   1611 1H   GLN H   1     111.231  43.951  64.822  1.00  0.00           H  
ATOM   1612 2H   GLN H   1     111.621  42.514  65.493  1.00  0.00           H  
ATOM   1613 3H   GLN H   1     110.265  42.655  64.595  1.00  0.00           H  
ATOM   1614  HA  GLN H   1     110.771  43.965  67.169  1.00  0.00           H  
ATOM   1615 1HB  GLN H   1     108.301  43.999  65.387  1.00  0.00           H  
ATOM   1616 2HB  GLN H   1     108.384  44.673  67.008  1.00  0.00           H  
ATOM   1617 1HG  GLN H   1     110.026  45.586  64.637  1.00  0.00           H  
ATOM   1618 2HG  GLN H   1     108.583  46.399  65.305  1.00  0.00           H  
ATOM   1619 1HE2 GLN H   1     112.125  47.473  66.636  1.00  0.00           H  
ATOM   1620 2HE2 GLN H   1     111.761  46.765  65.097  1.00  0.00           H  
ATOM   1621  N   VAL H   2     109.646  41.085  66.574  1.00  0.00           N  
ATOM   1622  CA  VAL H   2     109.097  39.866  67.166  1.00  0.00           C  
ATOM   1623  C   VAL H   2     109.922  39.489  68.395  1.00  0.00           C  
ATOM   1624  O   VAL H   2     111.144  39.405  68.326  1.00  0.00           O  
ATOM   1625  CB  VAL H   2     109.112  38.708  66.151  1.00  0.00           C  
ATOM   1626  CG1 VAL H   2     108.642  37.418  66.807  1.00  0.00           C  
ATOM   1627  CG2 VAL H   2     108.237  39.055  64.956  1.00  0.00           C  
ATOM   1628  H   VAL H   2     110.143  41.026  65.697  1.00  0.00           H  
ATOM   1629  HA  VAL H   2     108.063  40.057  67.456  1.00  0.00           H  
ATOM   1630  HB  VAL H   2     110.137  38.543  65.816  1.00  0.00           H  
ATOM   1631 1HG1 VAL H   2     108.660  36.610  66.075  1.00  0.00           H  
ATOM   1632 2HG1 VAL H   2     109.304  37.170  67.636  1.00  0.00           H  
ATOM   1633 3HG1 VAL H   2     107.626  37.548  67.178  1.00  0.00           H  
ATOM   1634 1HG2 VAL H   2     108.254  38.232  64.242  1.00  0.00           H  
ATOM   1635 2HG2 VAL H   2     107.214  39.225  65.291  1.00  0.00           H  
ATOM   1636 3HG2 VAL H   2     108.617  39.958  64.477  1.00  0.00           H  
ATOM   1637  N   GLN H   3     109.248  39.262  69.520  1.00  0.00           N  
ATOM   1638  CA  GLN H   3     109.943  38.919  70.747  1.00  0.00           C  
ATOM   1639  C   GLN H   3     109.149  37.934  71.596  1.00  0.00           C  
ATOM   1640  O   GLN H   3     107.927  38.016  71.657  1.00  0.00           O  
ATOM   1641  CB  GLN H   3     110.237  40.186  71.558  1.00  0.00           C  
ATOM   1642  CG  GLN H   3     111.023  39.938  72.833  1.00  0.00           C  
ATOM   1643  CD  GLN H   3     111.360  41.224  73.563  1.00  0.00           C  
ATOM   1644  OE1 GLN H   3     110.697  42.250  73.381  1.00  0.00           O  
ATOM   1645  NE2 GLN H   3     112.394  41.178  74.396  1.00  0.00           N  
ATOM   1646  H   GLN H   3     108.240  39.327  69.525  1.00  0.00           H  
ATOM   1647  HA  GLN H   3     110.887  38.441  70.488  1.00  0.00           H  
ATOM   1648 1HB  GLN H   3     110.802  40.887  70.944  1.00  0.00           H  
ATOM   1649 2HB  GLN H   3     109.299  40.669  71.829  1.00  0.00           H  
ATOM   1650 1HG  GLN H   3     110.429  39.312  73.499  1.00  0.00           H  
ATOM   1651 2HG  GLN H   3     111.956  39.435  72.581  1.00  0.00           H  
ATOM   1652 1HE2 GLN H   3     112.663  41.996  74.906  1.00  0.00           H  
ATOM   1653 2HE2 GLN H   3     112.904  40.327  74.514  1.00  0.00           H  
ATOM   1654  N   LEU H   4     109.860  36.982  72.203  1.00  0.00           N  
ATOM   1655  CA  LEU H   4     109.257  36.019  73.112  1.00  0.00           C  
ATOM   1656  C   LEU H   4     110.067  36.090  74.386  1.00  0.00           C  
ATOM   1657  O   LEU H   4     111.286  36.235  74.333  1.00  0.00           O  
ATOM   1658  CB  LEU H   4     109.272  34.599  72.532  1.00  0.00           C  
ATOM   1659  CG  LEU H   4     108.477  34.402  71.235  1.00  0.00           C  
ATOM   1660  CD1 LEU H   4     109.388  34.642  70.039  1.00  0.00           C  
ATOM   1661  CD2 LEU H   4     107.894  32.997  71.205  1.00  0.00           C  
ATOM   1662  H   LEU H   4     110.851  36.933  72.022  1.00  0.00           H  
ATOM   1663  HA  LEU H   4     108.218  36.304  73.278  1.00  0.00           H  
ATOM   1664 1HB  LEU H   4     110.305  34.317  72.333  1.00  0.00           H  
ATOM   1665 2HB  LEU H   4     108.867  33.915  73.277  1.00  0.00           H  
ATOM   1666  HG  LEU H   4     107.668  35.132  71.190  1.00  0.00           H  
ATOM   1667 1HD1 LEU H   4     108.822  34.502  69.117  1.00  0.00           H  
ATOM   1668 2HD1 LEU H   4     109.775  35.661  70.075  1.00  0.00           H  
ATOM   1669 3HD1 LEU H   4     110.217  33.937  70.066  1.00  0.00           H  
ATOM   1670 1HD2 LEU H   4     107.328  32.857  70.284  1.00  0.00           H  
ATOM   1671 2HD2 LEU H   4     108.702  32.267  71.249  1.00  0.00           H  
ATOM   1672 3HD2 LEU H   4     107.233  32.859  72.062  1.00  0.00           H  
ATOM   1673  N   GLN H   5     109.394  36.005  75.530  1.00  0.00           N  
ATOM   1674  CA  GLN H   5     110.078  36.070  76.804  1.00  0.00           C  
ATOM   1675  C   GLN H   5     109.485  35.105  77.822  1.00  0.00           C  
ATOM   1676  O   GLN H   5     108.306  35.215  78.195  1.00  0.00           O  
ATOM   1677  CB  GLN H   5     110.034  37.498  77.355  1.00  0.00           C  
ATOM   1678  CG  GLN H   5     110.698  37.663  78.711  1.00  0.00           C  
ATOM   1679  CD  GLN H   5     112.197  37.436  78.654  1.00  0.00           C  
ATOM   1680  OE1 GLN H   5     112.916  38.130  77.929  1.00  0.00           O  
ATOM   1681  NE2 GLN H   5     112.677  36.463  79.418  1.00  0.00           N  
ATOM   1682  H   GLN H   5     108.390  35.894  75.515  1.00  0.00           H  
ATOM   1683  HA  GLN H   5     111.119  35.784  76.653  1.00  0.00           H  
ATOM   1684 1HB  GLN H   5     110.526  38.173  76.655  1.00  0.00           H  
ATOM   1685 2HB  GLN H   5     108.997  37.820  77.446  1.00  0.00           H  
ATOM   1686 1HG  GLN H   5     110.518  38.676  79.071  1.00  0.00           H  
ATOM   1687 2HG  GLN H   5     110.269  36.939  79.404  1.00  0.00           H  
ATOM   1688 1HE2 GLN H   5     113.658  36.267  79.422  1.00  0.00           H  
ATOM   1689 2HE2 GLN H   5     112.058  35.924  79.991  1.00  0.00           H  
ATOM   1690  N   GLU H   6     110.304  34.154  78.272  1.00  0.00           N  
ATOM   1691  CA  GLU H   6     109.853  33.201  79.275  1.00  0.00           C  
ATOM   1692  C   GLU H   6     109.989  33.777  80.680  1.00  0.00           C  
ATOM   1693  O   GLU H   6     110.893  34.549  80.955  1.00  0.00           O  
ATOM   1694  CB  GLU H   6     110.657  31.906  79.206  1.00  0.00           C  
ATOM   1695  CG  GLU H   6     110.669  31.229  77.835  1.00  0.00           C  
ATOM   1696  CD  GLU H   6     111.727  31.798  76.909  1.00  0.00           C  
ATOM   1697  OE1 GLU H   6     112.375  32.796  77.277  1.00  0.00           O  
ATOM   1698  OE2 GLU H   6     111.911  31.249  75.806  1.00  0.00           O  
ATOM   1699  H   GLU H   6     111.248  34.089  77.919  1.00  0.00           H  
ATOM   1700  HA  GLU H   6     108.799  32.984  79.097  1.00  0.00           H  
ATOM   1701 1HB  GLU H   6     111.692  32.105  79.486  1.00  0.00           H  
ATOM   1702 2HB  GLU H   6     110.256  31.190  79.924  1.00  0.00           H  
ATOM   1703 1HG  GLU H   6     110.854  30.164  77.968  1.00  0.00           H  
ATOM   1704 2HG  GLU H   6     109.689  31.346  77.375  1.00  0.00           H  
ATOM   1705  N   SER H   7     109.094  33.370  81.570  1.00  0.00           N  
ATOM   1706  CA  SER H   7     109.163  33.806  82.959  1.00  0.00           C  
ATOM   1707  C   SER H   7     108.497  32.764  83.832  1.00  0.00           C  
ATOM   1708  O   SER H   7     107.726  31.931  83.349  1.00  0.00           O  
ATOM   1709  CB  SER H   7     108.491  35.153  83.136  1.00  0.00           C  
ATOM   1710  OG  SER H   7     107.107  35.053  82.932  1.00  0.00           O  
ATOM   1711  H   SER H   7     108.352  32.747  81.288  1.00  0.00           H  
ATOM   1712  HA  SER H   7     110.213  33.907  83.238  1.00  0.00           H  
ATOM   1713 1HB  SER H   7     108.687  35.527  84.140  1.00  0.00           H  
ATOM   1714 2HB  SER H   7     108.915  35.867  82.431  1.00  0.00           H  
ATOM   1715  HG  SER H   7     106.993  34.788  82.016  1.00  0.00           H  
ATOM   1716  N   GLY H   8     108.793  32.798  85.126  1.00  0.00           N  
ATOM   1717  CA  GLY H   8     108.193  31.834  86.032  1.00  0.00           C  
ATOM   1718  C   GLY H   8     109.158  31.349  87.102  1.00  0.00           C  
ATOM   1719  O   GLY H   8     110.354  31.604  87.010  1.00  0.00           O  
ATOM   1720  H   GLY H   8     109.434  33.486  85.495  1.00  0.00           H  
ATOM   1721 1HA  GLY H   8     107.325  32.281  86.517  1.00  0.00           H  
ATOM   1722 2HA  GLY H   8     107.836  30.975  85.465  1.00  0.00           H  
ATOM   1723  N   PRO H   9     108.666  30.650  88.136  1.00  0.00           N  
ATOM   1724  CA  PRO H   9     109.541  30.126  89.191  1.00  0.00           C  
ATOM   1725  C   PRO H   9     110.645  29.239  88.636  1.00  0.00           C  
ATOM   1726  O   PRO H   9     110.361  28.219  88.005  1.00  0.00           O  
ATOM   1727  CB  PRO H   9     108.575  29.326  90.072  1.00  0.00           C  
ATOM   1728  CG  PRO H   9     107.254  29.987  89.859  1.00  0.00           C  
ATOM   1729  CD  PRO H   9     107.248  30.349  88.397  1.00  0.00           C  
ATOM   1730  HA  PRO H   9     109.979  30.967  89.749  1.00  0.00           H  
ATOM   1731 1HB  PRO H   9     108.576  28.270  89.767  1.00  0.00           H  
ATOM   1732 2HB  PRO H   9     108.905  29.360  91.120  1.00  0.00           H  
ATOM   1733 1HG  PRO H   9     106.439  29.302  90.130  1.00  0.00           H  
ATOM   1734 2HG  PRO H   9     107.161  30.866  90.513  1.00  0.00           H  
ATOM   1735 1HD  PRO H   9     106.895  29.490  87.809  1.00  0.00           H  
ATOM   1736 2HD  PRO H   9     106.599  31.222  88.238  1.00  0.00           H  
ATOM   1737  N   GLY H  10     111.895  29.638  88.882  1.00  0.00           N  
ATOM   1738  CA  GLY H  10     113.046  28.886  88.407  1.00  0.00           C  
ATOM   1739  C   GLY H  10     113.520  27.791  89.346  1.00  0.00           C  
ATOM   1740  O   GLY H  10     114.524  27.124  89.086  1.00  0.00           O  
ATOM   1741  H   GLY H  10     112.044  30.485  89.411  1.00  0.00           H  
ATOM   1742 1HA  GLY H  10     112.809  28.424  87.448  1.00  0.00           H  
ATOM   1743 2HA  GLY H  10     113.880  29.565  88.238  1.00  0.00           H  
ATOM   1744  N   LEU H  11     112.794  27.601  90.441  1.00  0.00           N  
ATOM   1745  CA  LEU H  11     113.145  26.581  91.409  1.00  0.00           C  
ATOM   1746  C   LEU H  11     111.893  25.844  91.881  1.00  0.00           C  
ATOM   1747  O   LEU H  11     111.007  26.450  92.478  1.00  0.00           O  
ATOM   1748  CB  LEU H  11     113.868  27.211  92.606  1.00  0.00           C  
ATOM   1749  CG  LEU H  11     114.248  26.247  93.737  1.00  0.00           C  
ATOM   1750  CD1 LEU H  11     115.239  25.216  93.215  1.00  0.00           C  
ATOM   1751  CD2 LEU H  11     114.837  27.033  94.899  1.00  0.00           C  
ATOM   1752  H   LEU H  11     111.980  28.176  90.606  1.00  0.00           H  
ATOM   1753  HA  LEU H  11     113.814  25.866  90.932  1.00  0.00           H  
ATOM   1754 1HB  LEU H  11     114.784  27.680  92.251  1.00  0.00           H  
ATOM   1755 2HB  LEU H  11     113.229  27.985  93.031  1.00  0.00           H  
ATOM   1756  HG  LEU H  11     113.358  25.713  94.074  1.00  0.00           H  
ATOM   1757 1HD1 LEU H  11     115.508  24.530  94.018  1.00  0.00           H  
ATOM   1758 2HD1 LEU H  11     114.785  24.655  92.398  1.00  0.00           H  
ATOM   1759 3HD1 LEU H  11     116.134  25.722  92.855  1.00  0.00           H  
ATOM   1760 1HD2 LEU H  11     115.105  26.347  95.704  1.00  0.00           H  
ATOM   1761 2HD2 LEU H  11     115.726  27.565  94.564  1.00  0.00           H  
ATOM   1762 3HD2 LEU H  11     114.100  27.749  95.264  1.00  0.00           H  
ATOM   1763  N   VAL H  12     111.815  24.546  91.609  1.00  0.00           N  
ATOM   1764  CA  VAL H  12     110.666  23.756  92.036  1.00  0.00           C  
ATOM   1765  C   VAL H  12     111.041  22.410  92.655  1.00  0.00           C  
ATOM   1766  O   VAL H  12     111.960  21.727  92.201  1.00  0.00           O  
ATOM   1767  CB  VAL H  12     109.736  23.509  90.834  1.00  0.00           C  
ATOM   1768  CG1 VAL H  12     108.501  22.733  91.268  1.00  0.00           C  
ATOM   1769  CG2 VAL H  12     109.345  24.834  90.199  1.00  0.00           C  
ATOM   1770  H   VAL H  12     112.560  24.095  91.098  1.00  0.00           H  
ATOM   1771  HA  VAL H  12     110.124  24.318  92.798  1.00  0.00           H  
ATOM   1772  HB  VAL H  12     110.260  22.895  90.102  1.00  0.00           H  
ATOM   1773 1HG1 VAL H  12     107.854  22.565  90.406  1.00  0.00           H  
ATOM   1774 2HG1 VAL H  12     108.802  21.772  91.686  1.00  0.00           H  
ATOM   1775 3HG1 VAL H  12     107.958  23.304  92.021  1.00  0.00           H  
ATOM   1776 1HG2 VAL H  12     108.688  24.651  89.350  1.00  0.00           H  
ATOM   1777 2HG2 VAL H  12     108.825  25.450  90.934  1.00  0.00           H  
ATOM   1778 3HG2 VAL H  12     110.241  25.353  89.860  1.00  0.00           H  
ATOM   1779  N   ALA H  13     110.327  22.038  93.716  1.00  0.00           N  
ATOM   1780  CA  ALA H  13     110.596  20.786  94.408  1.00  0.00           C  
ATOM   1781  C   ALA H  13     110.073  19.600  93.603  1.00  0.00           C  
ATOM   1782  O   ALA H  13     109.096  19.724  92.863  1.00  0.00           O  
ATOM   1783  CB  ALA H  13     109.976  20.805  95.797  1.00  0.00           C  
ATOM   1784  H   ALA H  13     109.585  22.634  94.050  1.00  0.00           H  
ATOM   1785  HA  ALA H  13     111.677  20.678  94.505  1.00  0.00           H  
ATOM   1786 1HB  ALA H  13     110.186  19.860  96.302  1.00  0.00           H  
ATOM   1787 2HB  ALA H  13     110.401  21.625  96.375  1.00  0.00           H  
ATOM   1788 3HB  ALA H  13     108.900  20.939  95.712  1.00  0.00           H  
ATOM   1789  N   PRO H  14     110.712  18.434  93.745  1.00  0.00           N  
ATOM   1790  CA  PRO H  14     110.277  17.218  93.055  1.00  0.00           C  
ATOM   1791  C   PRO H  14     108.817  16.860  93.372  1.00  0.00           C  
ATOM   1792  O   PRO H  14     108.315  17.151  94.460  1.00  0.00           O  
ATOM   1793  CB  PRO H  14     111.244  16.161  93.598  1.00  0.00           C  
ATOM   1794  CG  PRO H  14     112.459  16.938  93.976  1.00  0.00           C  
ATOM   1795  CD  PRO H  14     111.920  18.227  94.536  1.00  0.00           C  
ATOM   1796  HA  PRO H  14     110.402  17.353  91.971  1.00  0.00           H  
ATOM   1797 1HB  PRO H  14     110.789  15.637  94.451  1.00  0.00           H  
ATOM   1798 2HB  PRO H  14     111.445  15.404  92.826  1.00  0.00           H  
ATOM   1799 1HG  PRO H  14     113.056  16.375  94.709  1.00  0.00           H  
ATOM   1800 2HG  PRO H  14     113.100  17.093  93.096  1.00  0.00           H  
ATOM   1801 1HD  PRO H  14     111.696  18.098  95.606  1.00  0.00           H  
ATOM   1802 2HD  PRO H  14     112.658  19.028  94.388  1.00  0.00           H  
ATOM   1803  N   SER H  15     108.152  16.209  92.419  1.00  0.00           N  
ATOM   1804  CA  SER H  15     106.763  15.790  92.582  1.00  0.00           C  
ATOM   1805  C   SER H  15     105.801  16.973  92.520  1.00  0.00           C  
ATOM   1806  O   SER H  15     104.585  16.780  92.539  1.00  0.00           O  
ATOM   1807  CB  SER H  15     106.593  15.062  93.900  1.00  0.00           C  
ATOM   1808  OG  SER H  15     107.480  13.982  93.996  1.00  0.00           O  
ATOM   1809  H   SER H  15     108.630  15.999  91.555  1.00  0.00           H  
ATOM   1810  HA  SER H  15     106.509  15.110  91.768  1.00  0.00           H  
ATOM   1811 1HB  SER H  15     106.770  15.755  94.723  1.00  0.00           H  
ATOM   1812 2HB  SER H  15     105.569  14.704  93.989  1.00  0.00           H  
ATOM   1813  HG  SER H  15     107.549  13.777  94.931  1.00  0.00           H  
ATOM   1814  N   GLN H  16     106.345  18.190  92.443  1.00  0.00           N  
ATOM   1815  CA  GLN H  16     105.517  19.398  92.342  1.00  0.00           C  
ATOM   1816  C   GLN H  16     105.263  19.833  90.901  1.00  0.00           C  
ATOM   1817  O   GLN H  16     105.714  19.180  89.969  1.00  0.00           O  
ATOM   1818  CB  GLN H  16     106.172  20.547  93.113  1.00  0.00           C  
ATOM   1819  CG  GLN H  16     106.406  20.256  94.586  1.00  0.00           C  
ATOM   1820  CD  GLN H  16     105.110  20.091  95.356  1.00  0.00           C  
ATOM   1821  OE1 GLN H  16     104.225  20.949  95.301  1.00  0.00           O  
ATOM   1822  NE2 GLN H  16     104.990  18.984  96.080  1.00  0.00           N  
ATOM   1823  H   GLN H  16     107.349  18.283  92.453  1.00  0.00           H  
ATOM   1824  HA  GLN H  16     104.543  19.187  92.784  1.00  0.00           H  
ATOM   1825 1HB  GLN H  16     107.134  20.787  92.661  1.00  0.00           H  
ATOM   1826 2HB  GLN H  16     105.546  21.436  93.041  1.00  0.00           H  
ATOM   1827 1HG  GLN H  16     106.978  19.333  94.677  1.00  0.00           H  
ATOM   1828 2HG  GLN H  16     106.961  21.085  95.025  1.00  0.00           H  
ATOM   1829 1HE2 GLN H  16     104.157  18.819  96.610  1.00  0.00           H  
ATOM   1830 2HE2 GLN H  16     105.732  18.314  96.097  1.00  0.00           H  
ATOM   1831  N   SER H  17     104.576  20.961  90.737  1.00  0.00           N  
ATOM   1832  CA  SER H  17     104.232  21.463  89.399  1.00  0.00           C  
ATOM   1833  C   SER H  17     105.029  22.659  88.883  1.00  0.00           C  
ATOM   1834  O   SER H  17     105.358  23.582  89.628  1.00  0.00           O  
ATOM   1835  CB  SER H  17     102.761  21.829  89.383  1.00  0.00           C  
ATOM   1836  OG  SER H  17     101.960  20.703  89.621  1.00  0.00           O  
ATOM   1837  H   SER H  17     104.284  21.485  91.548  1.00  0.00           H  
ATOM   1838  HA  SER H  17     104.417  20.670  88.673  1.00  0.00           H  
ATOM   1839 1HB  SER H  17     102.565  22.584  90.144  1.00  0.00           H  
ATOM   1840 2HB  SER H  17     102.505  22.262  88.418  1.00  0.00           H  
ATOM   1841  HG  SER H  17     101.738  20.350  88.755  1.00  0.00           H  
ATOM   1842  N   LEU H  18     105.314  22.621  87.583  1.00  0.00           N  
ATOM   1843  CA  LEU H  18     106.015  23.699  86.898  1.00  0.00           C  
ATOM   1844  C   LEU H  18     104.990  24.617  86.230  1.00  0.00           C  
ATOM   1845  O   LEU H  18     104.051  24.148  85.593  1.00  0.00           O  
ATOM   1846  CB  LEU H  18     106.988  23.136  85.854  1.00  0.00           C  
ATOM   1847  CG  LEU H  18     107.668  24.173  84.952  1.00  0.00           C  
ATOM   1848  CD1 LEU H  18     108.557  25.076  85.797  1.00  0.00           C  
ATOM   1849  CD2 LEU H  18     108.477  23.461  83.879  1.00  0.00           C  
ATOM   1850  H   LEU H  18     105.029  21.807  87.056  1.00  0.00           H  
ATOM   1851  HA  LEU H  18     106.586  24.262  87.635  1.00  0.00           H  
ATOM   1852 1HB  LEU H  18     107.770  22.583  86.371  1.00  0.00           H  
ATOM   1853 2HB  LEU H  18     106.446  22.443  85.212  1.00  0.00           H  
ATOM   1854  HG  LEU H  18     106.910  24.799  84.481  1.00  0.00           H  
ATOM   1855 1HD1 LEU H  18     109.041  25.813  85.156  1.00  0.00           H  
ATOM   1856 2HD1 LEU H  18     107.951  25.588  86.544  1.00  0.00           H  
ATOM   1857 3HD1 LEU H  18     109.318  24.475  86.295  1.00  0.00           H  
ATOM   1858 1HD2 LEU H  18     108.960  24.198  83.237  1.00  0.00           H  
ATOM   1859 2HD2 LEU H  18     109.236  22.836  84.349  1.00  0.00           H  
ATOM   1860 3HD2 LEU H  18     107.814  22.837  83.278  1.00  0.00           H  
ATOM   1861  N   SER H  19     105.181  25.920  86.376  1.00  0.00           N  
ATOM   1862  CA  SER H  19     104.305  26.895  85.745  1.00  0.00           C  
ATOM   1863  C   SER H  19     105.141  27.976  85.094  1.00  0.00           C  
ATOM   1864  O   SER H  19     105.775  28.791  85.763  1.00  0.00           O  
ATOM   1865  CB  SER H  19     103.362  27.507  86.763  1.00  0.00           C  
ATOM   1866  OG  SER H  19     102.533  28.467  86.166  1.00  0.00           O  
ATOM   1867  H   SER H  19     105.955  26.243  86.937  1.00  0.00           H  
ATOM   1868  HA  SER H  19     103.712  26.387  84.983  1.00  0.00           H  
ATOM   1869 1HB  SER H  19     102.752  26.723  87.211  1.00  0.00           H  
ATOM   1870 2HB  SER H  19     103.940  27.968  87.563  1.00  0.00           H  
ATOM   1871  HG  SER H  19     102.844  28.561  85.263  1.00  0.00           H  
ATOM   1872  N   ILE H  20     105.164  27.973  83.766  1.00  0.00           N  
ATOM   1873  CA  ILE H  20     105.944  28.960  83.036  1.00  0.00           C  
ATOM   1874  C   ILE H  20     105.060  29.733  82.084  1.00  0.00           C  
ATOM   1875  O   ILE H  20     104.140  29.174  81.472  1.00  0.00           O  
ATOM   1876  CB  ILE H  20     107.089  28.293  82.250  1.00  0.00           C  
ATOM   1877  CG1 ILE H  20     108.048  27.580  83.207  1.00  0.00           C  
ATOM   1878  CG2 ILE H  20     107.833  29.326  81.417  1.00  0.00           C  
ATOM   1879  CD1 ILE H  20     109.121  26.775  82.507  1.00  0.00           C  
ATOM   1880  H   ILE H  20     104.636  27.281  83.251  1.00  0.00           H  
ATOM   1881  HA  ILE H  20     106.380  29.655  83.752  1.00  0.00           H  
ATOM   1882  HB  ILE H  20     106.680  27.532  81.587  1.00  0.00           H  
ATOM   1883 1HG1 ILE H  20     108.536  28.314  83.847  1.00  0.00           H  
ATOM   1884 2HG1 ILE H  20     107.484  26.907  83.852  1.00  0.00           H  
ATOM   1885 1HG2 ILE H  20     108.639  28.839  80.869  1.00  0.00           H  
ATOM   1886 2HG2 ILE H  20     107.144  29.789  80.712  1.00  0.00           H  
ATOM   1887 3HG2 ILE H  20     108.251  30.090  82.072  1.00  0.00           H  
ATOM   1888 1HD1 ILE H  20     109.760  26.299  83.251  1.00  0.00           H  
ATOM   1889 2HD1 ILE H  20     108.655  26.010  81.886  1.00  0.00           H  
ATOM   1890 3HD1 ILE H  20     109.721  27.435  81.882  1.00  0.00           H  
ATOM   1891  N   THR H  21     105.367  31.019  81.953  1.00  0.00           N  
ATOM   1892  CA  THR H  21     104.651  31.909  81.050  1.00  0.00           C  
ATOM   1893  C   THR H  21     105.579  32.441  79.949  1.00  0.00           C  
ATOM   1894  O   THR H  21     106.709  32.851  80.217  1.00  0.00           O  
ATOM   1895  CB  THR H  21     104.022  33.086  81.820  1.00  0.00           C  
ATOM   1896  OG1 THR H  21     103.106  32.585  82.800  1.00  0.00           O  
ATOM   1897  CG2 THR H  21     103.284  34.014  80.867  1.00  0.00           C  
ATOM   1898  H   THR H  21     106.129  31.387  82.503  1.00  0.00           H  
ATOM   1899  HA  THR H  21     103.850  31.345  80.572  1.00  0.00           H  
ATOM   1900  HB  THR H  21     104.807  33.647  82.329  1.00  0.00           H  
ATOM   1901  HG1 THR H  21     103.419  32.814  83.678  1.00  0.00           H  
ATOM   1902 1HG2 THR H  21     102.848  34.839  81.429  1.00  0.00           H  
ATOM   1903 2HG2 THR H  21     103.981  34.406  80.127  1.00  0.00           H  
ATOM   1904 3HG2 THR H  21     102.492  33.460  80.363  1.00  0.00           H  
ATOM   1905  N   CYS H  22     105.081  32.426  78.717  1.00  0.00           N  
ATOM   1906  CA  CYS H  22     105.796  32.994  77.577  1.00  0.00           C  
ATOM   1907  C   CYS H  22     104.964  34.193  77.100  1.00  0.00           C  
ATOM   1908  O   CYS H  22     103.802  34.054  76.723  1.00  0.00           O  
ATOM   1909  CB  CYS H  22     105.929  31.960  76.449  1.00  0.00           C  
ATOM   1910  SG  CYS H  22     106.698  32.543  74.891  1.00  0.00           S  
ATOM   1911  H   CYS H  22     104.176  32.005  78.571  1.00  0.00           H  
ATOM   1912  HA  CYS H  22     106.788  33.300  77.909  1.00  0.00           H  
ATOM   1913 1HB  CYS H  22     106.527  31.116  76.799  1.00  0.00           H  
ATOM   1914 2HB  CYS H  22     104.944  31.576  76.189  1.00  0.00           H  
ATOM   1915  N   THR H  23     105.556  35.377  77.161  1.00  0.00           N  
ATOM   1916  CA  THR H  23     104.905  36.576  76.691  1.00  0.00           C  
ATOM   1917  C   THR H  23     105.461  36.904  75.320  1.00  0.00           C  
ATOM   1918  O   THR H  23     106.667  36.876  75.105  1.00  0.00           O  
ATOM   1919  CB  THR H  23     105.113  37.759  77.655  1.00  0.00           C  
ATOM   1920  OG1 THR H  23     104.556  37.437  78.937  1.00  0.00           O  
ATOM   1921  CG2 THR H  23     104.441  39.012  77.115  1.00  0.00           C  
ATOM   1922  H   THR H  23     106.487  35.441  77.546  1.00  0.00           H  
ATOM   1923  HA  THR H  23     103.834  36.383  76.621  1.00  0.00           H  
ATOM   1924  HB  THR H  23     106.179  37.947  77.775  1.00  0.00           H  
ATOM   1925  HG1 THR H  23     105.260  37.395  79.588  1.00  0.00           H  
ATOM   1926 1HG2 THR H  23     104.599  39.838  77.808  1.00  0.00           H  
ATOM   1927 2HG2 THR H  23     104.870  39.266  76.145  1.00  0.00           H  
ATOM   1928 3HG2 THR H  23     103.373  38.832  77.002  1.00  0.00           H  
ATOM   1929  N   VAL H  24     104.549  37.201  74.387  1.00  0.00           N  
ATOM   1930  CA  VAL H  24     105.001  37.540  73.039  1.00  0.00           C  
ATOM   1931  C   VAL H  24     104.613  38.956  72.627  1.00  0.00           C  
ATOM   1932  O   VAL H  24     103.655  39.529  73.146  1.00  0.00           O  
ATOM   1933  CB  VAL H  24     104.412  36.544  72.023  1.00  0.00           C  
ATOM   1934  CG1 VAL H  24     104.829  35.122  72.368  1.00  0.00           C  
ATOM   1935  CG2 VAL H  24     102.897  36.670  71.992  1.00  0.00           C  
ATOM   1936  H   VAL H  24     103.562  37.229  74.595  1.00  0.00           H  
ATOM   1937  HA  VAL H  24     106.089  37.473  73.012  1.00  0.00           H  
ATOM   1938  HB  VAL H  24     104.816  36.767  71.035  1.00  0.00           H  
ATOM   1939 1HG1 VAL H  24     104.404  34.432  71.639  1.00  0.00           H  
ATOM   1940 2HG1 VAL H  24     105.916  35.047  72.349  1.00  0.00           H  
ATOM   1941 3HG1 VAL H  24     104.464  34.868  73.363  1.00  0.00           H  
ATOM   1942 1HG2 VAL H  24     102.488  35.964  71.271  1.00  0.00           H  
ATOM   1943 2HG2 VAL H  24     102.494  36.454  72.982  1.00  0.00           H  
ATOM   1944 3HG2 VAL H  24     102.622  37.685  71.702  1.00  0.00           H  
ATOM   1945  N   SER H  25     105.380  39.507  71.691  1.00  0.00           N  
ATOM   1946  CA  SER H  25     105.178  40.857  71.181  1.00  0.00           C  
ATOM   1947  C   SER H  25     105.544  40.835  69.705  1.00  0.00           C  
ATOM   1948  O   SER H  25     106.434  40.083  69.292  1.00  0.00           O  
ATOM   1949  CB  SER H  25     106.028  41.863  71.933  1.00  0.00           C  
ATOM   1950  OG  SER H  25     105.849  43.155  71.419  1.00  0.00           O  
ATOM   1951  H   SER H  25     106.136  38.950  71.323  1.00  0.00           H  
ATOM   1952  HA  SER H  25     104.129  41.126  71.318  1.00  0.00           H  
ATOM   1953 1HB  SER H  25     105.759  41.848  72.990  1.00  0.00           H  
ATOM   1954 2HB  SER H  25     107.076  41.581  71.859  1.00  0.00           H  
ATOM   1955  HG  SER H  25     106.707  43.428  71.085  1.00  0.00           H  
ATOM   1956  N   GLY H  26     104.864  41.654  68.908  1.00  0.00           N  
ATOM   1957  CA  GLY H  26     105.141  41.672  67.484  1.00  0.00           C  
ATOM   1958  C   GLY H  26     104.135  40.903  66.644  1.00  0.00           C  
ATOM   1959  O   GLY H  26     104.166  40.992  65.412  1.00  0.00           O  
ATOM   1960  H   GLY H  26     104.155  42.269  69.280  1.00  0.00           H  
ATOM   1961 1HA  GLY H  26     105.160  42.703  67.130  1.00  0.00           H  
ATOM   1962 2HA  GLY H  26     106.128  41.251  67.300  1.00  0.00           H  
ATOM   1963  N   PHE H  27     103.258  40.139  67.295  1.00  0.00           N  
ATOM   1964  CA  PHE H  27     102.270  39.338  66.581  1.00  0.00           C  
ATOM   1965  C   PHE H  27     101.130  38.874  67.502  1.00  0.00           C  
ATOM   1966  O   PHE H  27     101.253  38.921  68.727  1.00  0.00           O  
ATOM   1967  CB  PHE H  27     102.945  38.122  65.943  1.00  0.00           C  
ATOM   1968  CG  PHE H  27     103.516  37.153  66.940  1.00  0.00           C  
ATOM   1969  CD1 PHE H  27     102.800  36.029  67.324  1.00  0.00           C  
ATOM   1970  CD2 PHE H  27     104.769  37.365  67.495  1.00  0.00           C  
ATOM   1971  CE1 PHE H  27     103.324  35.138  68.241  1.00  0.00           C  
ATOM   1972  CE2 PHE H  27     105.295  36.475  68.411  1.00  0.00           C  
ATOM   1973  CZ  PHE H  27     104.572  35.360  68.784  1.00  0.00           C  
ATOM   1974  H   PHE H  27     103.273  40.114  68.304  1.00  0.00           H  
ATOM   1975  HA  PHE H  27     101.831  39.951  65.793  1.00  0.00           H  
ATOM   1976 1HB  PHE H  27     102.224  37.588  65.325  1.00  0.00           H  
ATOM   1977 2HB  PHE H  27     103.752  38.454  65.291  1.00  0.00           H  
ATOM   1978  HD1 PHE H  27     101.814  35.853  66.894  1.00  0.00           H  
ATOM   1979  HD2 PHE H  27     105.340  38.246  67.200  1.00  0.00           H  
ATOM   1980  HE1 PHE H  27     102.751  34.259  68.535  1.00  0.00           H  
ATOM   1981  HE2 PHE H  27     106.282  36.652  68.840  1.00  0.00           H  
ATOM   1982  HZ  PHE H  27     104.985  34.659  69.508  1.00  0.00           H  
ATOM   1983  N   SER H  28     100.026  38.423  66.910  1.00  0.00           N  
ATOM   1984  CA  SER H  28      98.949  37.835  67.698  1.00  0.00           C  
ATOM   1985  C   SER H  28      98.952  36.316  67.696  1.00  0.00           C  
ATOM   1986  O   SER H  28      99.241  35.671  66.685  1.00  0.00           O  
ATOM   1987  CB  SER H  28      97.613  38.331  67.179  1.00  0.00           C  
ATOM   1988  OG  SER H  28      96.552  37.711  67.851  1.00  0.00           O  
ATOM   1989  H   SER H  28      99.926  38.483  65.907  1.00  0.00           H  
ATOM   1990  HA  SER H  28      99.068  38.150  68.736  1.00  0.00           H  
ATOM   1991 1HB  SER H  28      97.550  39.411  67.310  1.00  0.00           H  
ATOM   1992 2HB  SER H  28      97.540  38.126  66.111  1.00  0.00           H  
ATOM   1993  HG  SER H  28      96.252  38.341  68.510  1.00  0.00           H  
ATOM   1994  N   LEU H  29      98.612  35.762  68.852  1.00  0.00           N  
ATOM   1995  CA  LEU H  29      98.524  34.324  69.054  1.00  0.00           C  
ATOM   1996  C   LEU H  29      97.311  33.737  68.342  1.00  0.00           C  
ATOM   1997  O   LEU H  29      97.213  32.523  68.186  1.00  0.00           O  
ATOM   1998  CB  LEU H  29      98.449  34.007  70.553  1.00  0.00           C  
ATOM   1999  CG  LEU H  29      99.700  34.353  71.370  1.00  0.00           C  
ATOM   2000  CD1 LEU H  29      99.427  34.107  72.847  1.00  0.00           C  
ATOM   2001  CD2 LEU H  29     100.873  33.515  70.883  1.00  0.00           C  
ATOM   2002  H   LEU H  29      98.407  36.380  69.625  1.00  0.00           H  
ATOM   2003  HA  LEU H  29      99.420  33.862  68.641  1.00  0.00           H  
ATOM   2004 1HB  LEU H  29      97.611  34.554  70.982  1.00  0.00           H  
ATOM   2005 2HB  LEU H  29      98.260  32.940  70.673  1.00  0.00           H  
ATOM   2006  HG  LEU H  29      99.934  35.411  71.246  1.00  0.00           H  
ATOM   2007 1HD1 LEU H  29     100.317  34.353  73.428  1.00  0.00           H  
ATOM   2008 2HD1 LEU H  29      98.597  34.733  73.173  1.00  0.00           H  
ATOM   2009 3HD1 LEU H  29      99.174  33.058  73.000  1.00  0.00           H  
ATOM   2010 1HD2 LEU H  29     101.763  33.762  71.463  1.00  0.00           H  
ATOM   2011 2HD2 LEU H  29     100.641  32.457  71.008  1.00  0.00           H  
ATOM   2012 3HD2 LEU H  29     101.057  33.725  69.829  1.00  0.00           H  
ATOM   2013  N   THR H  30      96.390  34.594  67.912  1.00  0.00           N  
ATOM   2014  CA  THR H  30      95.255  34.134  67.122  1.00  0.00           C  
ATOM   2015  C   THR H  30      95.713  33.585  65.779  1.00  0.00           C  
ATOM   2016  O   THR H  30      95.180  32.590  65.289  1.00  0.00           O  
ATOM   2017  CB  THR H  30      94.236  35.267  66.899  1.00  0.00           C  
ATOM   2018  OG1 THR H  30      94.872  36.357  66.220  1.00  0.00           O  
ATOM   2019  CG2 THR H  30      93.683  35.755  68.229  1.00  0.00           C  
ATOM   2020  H   THR H  30      96.471  35.576  68.131  1.00  0.00           H  
ATOM   2021  HA  THR H  30      94.759  33.329  67.665  1.00  0.00           H  
ATOM   2022  HB  THR H  30      93.415  34.901  66.282  1.00  0.00           H  
ATOM   2023  HG1 THR H  30      95.374  36.878  66.851  1.00  0.00           H  
ATOM   2024 1HG2 THR H  30      92.964  36.555  68.052  1.00  0.00           H  
ATOM   2025 2HG2 THR H  30      93.189  34.931  68.743  1.00  0.00           H  
ATOM   2026 3HG2 THR H  30      94.498  36.131  68.846  1.00  0.00           H  
ATOM   2027  N   GLY H  31      96.710  34.240  65.193  1.00  0.00           N  
ATOM   2028  CA  GLY H  31      97.244  33.841  63.888  1.00  0.00           C  
ATOM   2029  C   GLY H  31      98.220  32.666  63.894  1.00  0.00           C  
ATOM   2030  O   GLY H  31      98.065  31.731  63.116  1.00  0.00           O  
ATOM   2031  H   GLY H  31      97.111  35.039  65.664  1.00  0.00           H  
ATOM   2032 1HA  GLY H  31      96.422  33.572  63.225  1.00  0.00           H  
ATOM   2033 2HA  GLY H  31      97.761  34.685  63.433  1.00  0.00           H  
ATOM   2034  N   TYR H  32      99.300  32.753  64.806  1.00  0.00           N  
ATOM   2035  CA  TYR H  32     100.278  31.670  64.742  1.00  0.00           C  
ATOM   2036  C   TYR H  32     100.678  31.016  66.054  1.00  0.00           C  
ATOM   2037  O   TYR H  32     100.656  31.640  67.122  1.00  0.00           O  
ATOM   2038  CB  TYR H  32     101.540  32.185  64.047  1.00  0.00           C  
ATOM   2039  CG  TYR H  32     101.332  32.549  62.594  1.00  0.00           C  
ATOM   2040  CD1 TYR H  32     101.048  33.860  62.241  1.00  0.00           C  
ATOM   2041  CD2 TYR H  32     101.424  31.572  61.614  1.00  0.00           C  
ATOM   2042  CE1 TYR H  32     100.858  34.193  60.913  1.00  0.00           C  
ATOM   2043  CE2 TYR H  32     101.234  31.904  60.287  1.00  0.00           C  
ATOM   2044  CZ  TYR H  32     100.952  33.208  59.936  1.00  0.00           C  
ATOM   2045  OH  TYR H  32     100.762  33.539  58.613  1.00  0.00           O  
ATOM   2046  H   TYR H  32      99.438  33.500  65.472  1.00  0.00           H  
ATOM   2047  HA  TYR H  32      99.851  30.852  64.159  1.00  0.00           H  
ATOM   2048 1HB  TYR H  32     101.908  33.069  64.570  1.00  0.00           H  
ATOM   2049 2HB  TYR H  32     102.320  31.426  64.099  1.00  0.00           H  
ATOM   2050  HD1 TYR H  32     100.976  34.629  63.011  1.00  0.00           H  
ATOM   2051  HD2 TYR H  32     101.646  30.541  61.891  1.00  0.00           H  
ATOM   2052  HE1 TYR H  32     100.635  35.223  60.636  1.00  0.00           H  
ATOM   2053  HE2 TYR H  32     101.306  31.136  59.517  1.00  0.00           H  
ATOM   2054  HH  TYR H  32     100.847  32.751  58.072  1.00  0.00           H  
ATOM   2055  N   GLY H  33     101.084  29.753  65.947  1.00  0.00           N  
ATOM   2056  CA  GLY H  33     101.376  28.951  67.119  1.00  0.00           C  
ATOM   2057  C   GLY H  33     102.733  29.118  67.763  1.00  0.00           C  
ATOM   2058  O   GLY H  33     103.663  29.665  67.169  1.00  0.00           O  
ATOM   2059  H   GLY H  33     101.193  29.342  65.030  1.00  0.00           H  
ATOM   2060 1HA  GLY H  33     100.641  29.162  67.897  1.00  0.00           H  
ATOM   2061 2HA  GLY H  33     101.284  27.895  66.869  1.00  0.00           H  
ATOM   2062  N   VAL H  34     102.838  28.638  68.998  1.00  0.00           N  
ATOM   2063  CA  VAL H  34     104.046  28.773  69.790  1.00  0.00           C  
ATOM   2064  C   VAL H  34     104.472  27.419  70.360  1.00  0.00           C  
ATOM   2065  O   VAL H  34     103.640  26.657  70.844  1.00  0.00           O  
ATOM   2066  CB  VAL H  34     103.822  29.773  70.940  1.00  0.00           C  
ATOM   2067  CG1 VAL H  34     105.056  29.851  71.826  1.00  0.00           C  
ATOM   2068  CG2 VAL H  34     103.475  31.142  70.375  1.00  0.00           C  
ATOM   2069  H   VAL H  34     102.041  28.159  69.396  1.00  0.00           H  
ATOM   2070  HA  VAL H  34     104.841  29.152  69.146  1.00  0.00           H  
ATOM   2071  HB  VAL H  34     103.001  29.417  71.563  1.00  0.00           H  
ATOM   2072 1HG1 VAL H  34     104.880  30.562  72.633  1.00  0.00           H  
ATOM   2073 2HG1 VAL H  34     105.265  28.868  72.247  1.00  0.00           H  
ATOM   2074 3HG1 VAL H  34     105.909  30.181  71.233  1.00  0.00           H  
ATOM   2075 1HG2 VAL H  34     103.317  31.843  71.194  1.00  0.00           H  
ATOM   2076 2HG2 VAL H  34     104.294  31.495  69.747  1.00  0.00           H  
ATOM   2077 3HG2 VAL H  34     102.566  31.070  69.779  1.00  0.00           H  
ATOM   2078  N   ASN H  35     105.768  27.124  70.272  1.00  0.00           N  
ATOM   2079  CA  ASN H  35     106.328  25.854  70.737  1.00  0.00           C  
ATOM   2080  C   ASN H  35     107.016  26.003  72.087  1.00  0.00           C  
ATOM   2081  O   ASN H  35     107.329  27.103  72.530  1.00  0.00           O  
ATOM   2082  CB  ASN H  35     107.294  25.291  69.711  1.00  0.00           C  
ATOM   2083  CG  ASN H  35     106.603  24.827  68.459  1.00  0.00           C  
ATOM   2084  OD1 ASN H  35     106.532  23.624  68.184  1.00  0.00           O  
ATOM   2085  ND2 ASN H  35     106.091  25.758  67.696  1.00  0.00           N  
ATOM   2086  H   ASN H  35     106.384  27.814  69.865  1.00  0.00           H  
ATOM   2087  HA  ASN H  35     105.511  25.144  70.872  1.00  0.00           H  
ATOM   2088 1HB  ASN H  35     108.029  26.053  69.446  1.00  0.00           H  
ATOM   2089 2HB  ASN H  35     107.837  24.451  70.145  1.00  0.00           H  
ATOM   2090 1HD2 ASN H  35     105.618  25.508  66.850  1.00  0.00           H  
ATOM   2091 2HD2 ASN H  35     106.171  26.719  67.958  1.00  0.00           H  
ATOM   2092  N   TRP H  36     107.225  24.876  72.750  1.00  0.00           N  
ATOM   2093  CA  TRP H  36     107.975  24.850  73.988  1.00  0.00           C  
ATOM   2094  C   TRP H  36     109.073  23.836  73.729  1.00  0.00           C  
ATOM   2095  O   TRP H  36     108.819  22.760  73.185  1.00  0.00           O  
ATOM   2096  CB  TRP H  36     107.105  24.432  75.166  1.00  0.00           C  
ATOM   2097  CG  TRP H  36     106.125  25.494  75.563  1.00  0.00           C  
ATOM   2098  CD1 TRP H  36     104.875  25.698  75.049  1.00  0.00           C  
ATOM   2099  CD2 TRP H  36     106.344  26.539  76.513  1.00  0.00           C  
ATOM   2100  NE1 TRP H  36     104.300  26.811  75.626  1.00  0.00           N  
ATOM   2101  CE2 TRP H  36     105.179  27.345  76.529  1.00  0.00           C  
ATOM   2102  CE3 TRP H  36     107.409  26.877  77.357  1.00  0.00           C  
ATOM   2103  CZ2 TRP H  36     105.055  28.468  77.350  1.00  0.00           C  
ATOM   2104  CZ3 TRP H  36     107.289  27.986  78.175  1.00  0.00           C  
ATOM   2105  CH2 TRP H  36     106.116  28.772  78.167  1.00  0.00           C  
ATOM   2106  H   TRP H  36     106.852  24.012  72.383  1.00  0.00           H  
ATOM   2107  HA  TRP H  36     108.360  25.852  74.181  1.00  0.00           H  
ATOM   2108 1HB  TRP H  36     106.557  23.526  74.910  1.00  0.00           H  
ATOM   2109 2HB  TRP H  36     107.738  24.201  76.023  1.00  0.00           H  
ATOM   2110  HD1 TRP H  36     104.402  25.071  74.294  1.00  0.00           H  
ATOM   2111  HE1 TRP H  36     103.383  27.174  75.416  1.00  0.00           H  
ATOM   2112  HE3 TRP H  36     108.315  26.271  77.370  1.00  0.00           H  
ATOM   2113  HZ2 TRP H  36     104.156  29.085  77.354  1.00  0.00           H  
ATOM   2114  HZ3 TRP H  36     108.127  28.242  78.826  1.00  0.00           H  
ATOM   2115  HH2 TRP H  36     106.051  29.640  78.826  1.00  0.00           H  
ATOM   2116  N   VAL H  37     110.294  24.195  74.104  1.00  0.00           N  
ATOM   2117  CA  VAL H  37     111.436  23.297  73.999  1.00  0.00           C  
ATOM   2118  C   VAL H  37     112.277  23.368  75.269  1.00  0.00           C  
ATOM   2119  O   VAL H  37     112.505  24.453  75.814  1.00  0.00           O  
ATOM   2120  CB  VAL H  37     112.305  23.668  72.783  1.00  0.00           C  
ATOM   2121  CG1 VAL H  37     113.530  22.770  72.709  1.00  0.00           C  
ATOM   2122  CG2 VAL H  37     111.482  23.561  71.508  1.00  0.00           C  
ATOM   2123  H   VAL H  37     110.430  25.125  74.473  1.00  0.00           H  
ATOM   2124  HA  VAL H  37     111.065  22.280  73.867  1.00  0.00           H  
ATOM   2125  HB  VAL H  37     112.661  24.691  72.900  1.00  0.00           H  
ATOM   2126 1HG1 VAL H  37     114.133  23.045  71.844  1.00  0.00           H  
ATOM   2127 2HG1 VAL H  37     114.123  22.890  73.616  1.00  0.00           H  
ATOM   2128 3HG1 VAL H  37     113.215  21.731  72.616  1.00  0.00           H  
ATOM   2129 1HG2 VAL H  37     112.101  23.824  70.650  1.00  0.00           H  
ATOM   2130 2HG2 VAL H  37     111.120  22.539  71.393  1.00  0.00           H  
ATOM   2131 3HG2 VAL H  37     110.632  24.242  71.563  1.00  0.00           H  
ATOM   2132  N   ARG H  38     112.694  22.244  75.838  1.00  0.00           N  
ATOM   2133  CA  ARG H  38     113.606  22.280  76.989  1.00  0.00           C  
ATOM   2134  C   ARG H  38     114.974  21.738  76.610  1.00  0.00           C  
ATOM   2135  O   ARG H  38     115.124  20.937  75.684  1.00  0.00           O  
ATOM   2136  CB  ARG H  38     113.048  21.469  78.149  1.00  0.00           C  
ATOM   2137  CG  ARG H  38     113.039  19.964  77.931  1.00  0.00           C  
ATOM   2138  CD  ARG H  38     112.577  19.237  79.141  1.00  0.00           C  
ATOM   2139  NE  ARG H  38     112.650  17.795  78.969  1.00  0.00           N  
ATOM   2140  CZ  ARG H  38     112.345  16.895  79.923  1.00  0.00           C  
ATOM   2141  NH1 ARG H  38     111.946  17.300  81.108  1.00  0.00           N  
ATOM   2142  NH2 ARG H  38     112.443  15.601  79.665  1.00  0.00           N  
ATOM   2143  H   ARG H  38     112.478  21.354  75.411  1.00  0.00           H  
ATOM   2144  HA  ARG H  38     113.713  23.315  77.313  1.00  0.00           H  
ATOM   2145 1HB  ARG H  38     113.632  21.669  79.045  1.00  0.00           H  
ATOM   2146 2HB  ARG H  38     112.023  21.779  78.350  1.00  0.00           H  
ATOM   2147 1HG  ARG H  38     112.367  19.719  77.107  1.00  0.00           H  
ATOM   2148 2HG  ARG H  38     114.047  19.625  77.690  1.00  0.00           H  
ATOM   2149 1HD  ARG H  38     113.202  19.511  79.990  1.00  0.00           H  
ATOM   2150 2HD  ARG H  38     111.542  19.502  79.352  1.00  0.00           H  
ATOM   2151  HE  ARG H  38     112.954  17.444  78.070  1.00  0.00           H  
ATOM   2152 1HH1 ARG H  38     111.869  18.289  81.303  1.00  0.00           H  
ATOM   2153 2HH1 ARG H  38     111.716  16.625  81.822  1.00  0.00           H  
ATOM   2154 1HH2 ARG H  38     112.750  15.289  78.755  1.00  0.00           H  
ATOM   2155 2HH2 ARG H  38     112.214  14.926  80.380  1.00  0.00           H  
ATOM   2156  N   GLN H  39     115.979  22.157  77.348  1.00  0.00           N  
ATOM   2157  CA  GLN H  39     117.321  21.816  76.962  1.00  0.00           C  
ATOM   2158  C   GLN H  39     118.105  21.441  78.187  1.00  0.00           C  
ATOM   2159  O   GLN H  39     118.790  22.273  78.754  1.00  0.00           O  
ATOM   2160  CB  GLN H  39     117.995  22.979  76.229  1.00  0.00           C  
ATOM   2161  CG  GLN H  39     119.437  22.713  75.833  1.00  0.00           C  
ATOM   2162  CD  GLN H  39     120.053  23.874  75.076  1.00  0.00           C  
ATOM   2163  OE1 GLN H  39     119.460  24.951  74.975  1.00  0.00           O  
ATOM   2164  NE2 GLN H  39     121.250  23.661  74.540  1.00  0.00           N  
ATOM   2165  H   GLN H  39     115.833  22.712  78.180  1.00  0.00           H  
ATOM   2166  HA  GLN H  39     117.279  20.962  76.286  1.00  0.00           H  
ATOM   2167 1HB  GLN H  39     117.435  23.212  75.324  1.00  0.00           H  
ATOM   2168 2HB  GLN H  39     117.978  23.866  76.862  1.00  0.00           H  
ATOM   2169 1HG  GLN H  39     120.025  22.542  76.735  1.00  0.00           H  
ATOM   2170 2HG  GLN H  39     119.470  21.831  75.193  1.00  0.00           H  
ATOM   2171 1HE2 GLN H  39     121.706  24.391  74.029  1.00  0.00           H  
ATOM   2172 2HE2 GLN H  39     121.695  22.772  74.647  1.00  0.00           H  
ATOM   2173  N   PRO H  40     117.990  20.176  78.568  1.00  0.00           N  
ATOM   2174  CA  PRO H  40     118.691  19.635  79.723  1.00  0.00           C  
ATOM   2175  C   PRO H  40     120.056  19.126  79.275  1.00  0.00           C  
ATOM   2176  O   PRO H  40     120.213  18.660  78.147  1.00  0.00           O  
ATOM   2177  CB  PRO H  40     117.780  18.500  80.199  1.00  0.00           C  
ATOM   2178  CG  PRO H  40     117.227  17.923  78.941  1.00  0.00           C  
ATOM   2179  CD  PRO H  40     117.087  19.104  78.017  1.00  0.00           C  
ATOM   2180  HA  PRO H  40     118.775  20.416  80.493  1.00  0.00           H  
ATOM   2181 1HB  PRO H  40     118.360  17.773  80.784  1.00  0.00           H  
ATOM   2182 2HB  PRO H  40     116.999  18.899  80.865  1.00  0.00           H  
ATOM   2183 1HG  PRO H  40     117.906  17.154  78.546  1.00  0.00           H  
ATOM   2184 2HG  PRO H  40     116.266  17.426  79.141  1.00  0.00           H  
ATOM   2185 1HD  PRO H  40     117.403  18.815  77.004  1.00  0.00           H  
ATOM   2186 2HD  PRO H  40     116.043  19.447  78.015  1.00  0.00           H  
ATOM   2187  N   PRO H  41     121.048  19.207  80.150  1.00  0.00           N  
ATOM   2188  CA  PRO H  41     122.379  18.726  79.798  1.00  0.00           C  
ATOM   2189  C   PRO H  41     122.354  17.249  79.391  1.00  0.00           C  
ATOM   2190  O   PRO H  41     121.771  16.410  80.087  1.00  0.00           O  
ATOM   2191  CB  PRO H  41     123.172  18.942  81.090  1.00  0.00           C  
ATOM   2192  CG  PRO H  41     122.463  20.061  81.771  1.00  0.00           C  
ATOM   2193  CD  PRO H  41     121.005  19.810  81.485  1.00  0.00           C  
ATOM   2194  HA  PRO H  41     122.781  19.341  78.979  1.00  0.00           H  
ATOM   2195 1HB  PRO H  41     123.181  18.017  81.686  1.00  0.00           H  
ATOM   2196 2HB  PRO H  41     124.219  19.181  80.853  1.00  0.00           H  
ATOM   2197 1HG  PRO H  41     122.689  20.056  82.849  1.00  0.00           H  
ATOM   2198 2HG  PRO H  41     122.811  21.029  81.378  1.00  0.00           H  
ATOM   2199 1HD  PRO H  41     120.600  19.110  82.231  1.00  0.00           H  
ATOM   2200 2HD  PRO H  41     120.457  20.764  81.509  1.00  0.00           H  
ATOM   2201  N   GLY H  42     122.984  16.935  78.261  1.00  0.00           N  
ATOM   2202  CA  GLY H  42     123.132  15.547  77.853  1.00  0.00           C  
ATOM   2203  C   GLY H  42     122.029  15.031  76.953  1.00  0.00           C  
ATOM   2204  O   GLY H  42     122.120  13.927  76.415  1.00  0.00           O  
ATOM   2205  H   GLY H  42     123.367  17.663  77.672  1.00  0.00           H  
ATOM   2206 1HA  GLY H  42     124.078  15.421  77.327  1.00  0.00           H  
ATOM   2207 2HA  GLY H  42     123.167  14.910  78.736  1.00  0.00           H  
ATOM   2208  N   LYS H  43     120.977  15.830  76.789  1.00  0.00           N  
ATOM   2209  CA  LYS H  43     119.874  15.427  75.934  1.00  0.00           C  
ATOM   2210  C   LYS H  43     119.543  16.423  74.825  1.00  0.00           C  
ATOM   2211  O   LYS H  43     118.473  16.348  74.216  1.00  0.00           O  
ATOM   2212  CB  LYS H  43     118.630  15.181  76.788  1.00  0.00           C  
ATOM   2213  CG  LYS H  43     118.826  14.171  77.910  1.00  0.00           C  
ATOM   2214  CD  LYS H  43     117.563  14.022  78.746  1.00  0.00           C  
ATOM   2215  CE  LYS H  43     117.757  13.008  79.865  1.00  0.00           C  
ATOM   2216  NZ  LYS H  43     116.540  12.876  80.712  1.00  0.00           N  
ATOM   2217  H   LYS H  43     120.935  16.723  77.258  1.00  0.00           H  
ATOM   2218  HA  LYS H  43     120.148  14.500  75.429  1.00  0.00           H  
ATOM   2219 1HB  LYS H  43     118.304  16.120  77.236  1.00  0.00           H  
ATOM   2220 2HB  LYS H  43     117.818  14.823  76.154  1.00  0.00           H  
ATOM   2221 1HG  LYS H  43     119.087  13.201  77.485  1.00  0.00           H  
ATOM   2222 2HG  LYS H  43     119.642  14.496  78.554  1.00  0.00           H  
ATOM   2223 1HD  LYS H  43     117.300  14.986  79.183  1.00  0.00           H  
ATOM   2224 2HD  LYS H  43     116.742  13.693  78.110  1.00  0.00           H  
ATOM   2225 1HE  LYS H  43     117.994  12.036  79.437  1.00  0.00           H  
ATOM   2226 2HE  LYS H  43     118.590  13.317  80.496  1.00  0.00           H  
ATOM   2227 1HZ  LYS H  43     116.708  12.197  81.441  1.00  0.00           H  
ATOM   2228 2HZ  LYS H  43     116.320  13.770  81.129  1.00  0.00           H  
ATOM   2229 3HZ  LYS H  43     115.764  12.572  80.142  1.00  0.00           H  
ATOM   2230  N   GLY H  44     120.459  17.358  74.571  1.00  0.00           N  
ATOM   2231  CA  GLY H  44     120.261  18.311  73.488  1.00  0.00           C  
ATOM   2232  C   GLY H  44     118.962  19.071  73.630  1.00  0.00           C  
ATOM   2233  O   GLY H  44     118.593  19.474  74.738  1.00  0.00           O  
ATOM   2234  H   GLY H  44     121.299  17.414  75.128  1.00  0.00           H  
ATOM   2235 1HA  GLY H  44     121.090  19.018  73.469  1.00  0.00           H  
ATOM   2236 2HA  GLY H  44     120.266  17.784  72.534  1.00  0.00           H  
ATOM   2237  N   LEU H  45     118.240  19.244  72.530  1.00  0.00           N  
ATOM   2238  CA  LEU H  45     116.945  19.931  72.582  1.00  0.00           C  
ATOM   2239  C   LEU H  45     115.806  18.909  72.542  1.00  0.00           C  
ATOM   2240  O   LEU H  45     115.881  17.912  71.815  1.00  0.00           O  
ATOM   2241  CB  LEU H  45     116.810  20.913  71.412  1.00  0.00           C  
ATOM   2242  CG  LEU H  45     117.863  22.026  71.352  1.00  0.00           C  
ATOM   2243  CD1 LEU H  45     117.652  22.859  70.095  1.00  0.00           C  
ATOM   2244  CD2 LEU H  45     117.764  22.888  72.602  1.00  0.00           C  
ATOM   2245  H   LEU H  45     118.581  18.902  71.643  1.00  0.00           H  
ATOM   2246  HA  LEU H  45     116.888  20.491  73.515  1.00  0.00           H  
ATOM   2247 1HB  LEU H  45     116.866  20.352  70.480  1.00  0.00           H  
ATOM   2248 2HB  LEU H  45     115.830  21.387  71.467  1.00  0.00           H  
ATOM   2249  HG  LEU H  45     118.858  21.583  71.295  1.00  0.00           H  
ATOM   2250 1HD1 LEU H  45     118.401  23.650  70.052  1.00  0.00           H  
ATOM   2251 2HD1 LEU H  45     117.748  22.221  69.215  1.00  0.00           H  
ATOM   2252 3HD1 LEU H  45     116.657  23.302  70.115  1.00  0.00           H  
ATOM   2253 1HD2 LEU H  45     118.513  23.678  72.559  1.00  0.00           H  
ATOM   2254 2HD2 LEU H  45     116.770  23.332  72.659  1.00  0.00           H  
ATOM   2255 3HD2 LEU H  45     117.936  22.271  73.484  1.00  0.00           H  
ATOM   2256  N   GLU H  46     114.756  19.154  73.330  1.00  0.00           N  
ATOM   2257  CA  GLU H  46     113.584  18.283  73.336  1.00  0.00           C  
ATOM   2258  C   GLU H  46     112.317  19.119  73.093  1.00  0.00           C  
ATOM   2259  O   GLU H  46     111.988  19.993  73.905  1.00  0.00           O  
ATOM   2260  CB  GLU H  46     113.477  17.526  74.661  1.00  0.00           C  
ATOM   2261  CG  GLU H  46     112.303  16.560  74.744  1.00  0.00           C  
ATOM   2262  CD  GLU H  46     112.278  15.777  76.026  1.00  0.00           C  
ATOM   2263  OE1 GLU H  46     113.149  15.976  76.839  1.00  0.00           O  
ATOM   2264  OE2 GLU H  46     111.386  14.980  76.194  1.00  0.00           O  
ATOM   2265  H   GLU H  46     114.772  19.961  73.936  1.00  0.00           H  
ATOM   2266  HA  GLU H  46     113.689  17.555  72.530  1.00  0.00           H  
ATOM   2267 1HB  GLU H  46     114.391  16.955  74.828  1.00  0.00           H  
ATOM   2268 2HB  GLU H  46     113.383  18.238  75.481  1.00  0.00           H  
ATOM   2269 1HG  GLU H  46     111.376  17.127  74.659  1.00  0.00           H  
ATOM   2270 2HG  GLU H  46     112.355  15.870  73.902  1.00  0.00           H  
ATOM   2271  N   TRP H  47     111.634  18.877  71.981  1.00  0.00           N  
ATOM   2272  CA  TRP H  47     110.358  19.538  71.713  1.00  0.00           C  
ATOM   2273  C   TRP H  47     109.383  18.962  72.742  1.00  0.00           C  
ATOM   2274  O   TRP H  47     109.234  17.747  72.825  1.00  0.00           O  
ATOM   2275  CB  TRP H  47     109.868  19.283  70.287  1.00  0.00           C  
ATOM   2276  CG  TRP H  47     108.558  19.942  69.977  1.00  0.00           C  
ATOM   2277  CD1 TRP H  47     108.348  21.268  69.741  1.00  0.00           C  
ATOM   2278  CD2 TRP H  47     107.262  19.305  69.867  1.00  0.00           C  
ATOM   2279  NE1 TRP H  47     107.017  21.499  69.494  1.00  0.00           N  
ATOM   2280  CE2 TRP H  47     106.338  20.309  69.566  1.00  0.00           C  
ATOM   2281  CE3 TRP H  47     106.820  17.983  69.997  1.00  0.00           C  
ATOM   2282  CZ2 TRP H  47     104.990  20.038  69.393  1.00  0.00           C  
ATOM   2283  CZ3 TRP H  47     105.468  17.710  69.822  1.00  0.00           C  
ATOM   2284  CH2 TRP H  47     104.578  18.712  69.527  1.00  0.00           C  
ATOM   2285  H   TRP H  47     112.002  18.225  71.303  1.00  0.00           H  
ATOM   2286  HA  TRP H  47     110.493  20.613  71.835  1.00  0.00           H  
ATOM   2287 1HB  TRP H  47     110.611  19.647  69.577  1.00  0.00           H  
ATOM   2288 2HB  TRP H  47     109.759  18.211  70.125  1.00  0.00           H  
ATOM   2289  HD1 TRP H  47     109.123  22.032  69.748  1.00  0.00           H  
ATOM   2290  HE1 TRP H  47     106.604  22.398  69.293  1.00  0.00           H  
ATOM   2291  HE3 TRP H  47     107.523  17.183  70.229  1.00  0.00           H  
ATOM   2292  HZ2 TRP H  47     104.268  20.819  69.158  1.00  0.00           H  
ATOM   2293  HZ3 TRP H  47     105.131  16.679  69.926  1.00  0.00           H  
ATOM   2294  HH2 TRP H  47     103.524  18.463  69.396  1.00  0.00           H  
ATOM   2295  N   LEU H  48     108.735  19.840  73.500  1.00  0.00           N  
ATOM   2296  CA  LEU H  48     107.743  19.428  74.464  1.00  0.00           C  
ATOM   2297  C   LEU H  48     106.298  19.389  73.968  1.00  0.00           C  
ATOM   2298  O   LEU H  48     105.531  18.554  74.410  1.00  0.00           O  
ATOM   2299  CB  LEU H  48     107.826  20.364  75.677  1.00  0.00           C  
ATOM   2300  CG  LEU H  48     109.167  20.369  76.423  1.00  0.00           C  
ATOM   2301  CD1 LEU H  48     109.116  21.390  77.552  1.00  0.00           C  
ATOM   2302  CD2 LEU H  48     109.457  18.975  76.959  1.00  0.00           C  
ATOM   2303  H   LEU H  48     108.937  20.823  73.392  1.00  0.00           H  
ATOM   2304  HA  LEU H  48     107.966  18.408  74.775  1.00  0.00           H  
ATOM   2305 1HB  LEU H  48     107.627  21.380  75.345  1.00  0.00           H  
ATOM   2306 2HB  LEU H  48     107.053  20.078  76.390  1.00  0.00           H  
ATOM   2307  HG  LEU H  48     109.962  20.667  75.738  1.00  0.00           H  
ATOM   2308 1HD1 LEU H  48     110.069  21.395  78.081  1.00  0.00           H  
ATOM   2309 2HD1 LEU H  48     108.927  22.381  77.138  1.00  0.00           H  
ATOM   2310 3HD1 LEU H  48     108.318  21.127  78.244  1.00  0.00           H  
ATOM   2311 1HD2 LEU H  48     110.410  18.980  77.489  1.00  0.00           H  
ATOM   2312 2HD2 LEU H  48     108.663  18.677  77.645  1.00  0.00           H  
ATOM   2313 3HD2 LEU H  48     109.505  18.269  76.131  1.00  0.00           H  
ATOM   2314  N   GLY H  49     105.927  20.300  73.073  1.00  0.00           N  
ATOM   2315  CA  GLY H  49     104.533  20.398  72.650  1.00  0.00           C  
ATOM   2316  C   GLY H  49     104.259  21.794  72.122  1.00  0.00           C  
ATOM   2317  O   GLY H  49     105.198  22.619  72.113  1.00  0.00           O  
ATOM   2318  H   GLY H  49     106.607  20.934  72.678  1.00  0.00           H  
ATOM   2319 1HA  GLY H  49     104.333  19.652  71.880  1.00  0.00           H  
ATOM   2320 2HA  GLY H  49     103.880  20.173  73.492  1.00  0.00           H  
ATOM   2321  N   MET H  50     103.032  22.053  71.666  1.00  0.00           N  
ATOM   2322  CA  MET H  50     102.680  23.387  71.146  1.00  0.00           C  
ATOM   2323  C   MET H  50     101.168  23.631  71.229  1.00  0.00           C  
ATOM   2324  O   MET H  50     100.389  22.683  71.488  1.00  0.00           O  
ATOM   2325  CB  MET H  50     103.165  23.539  69.705  1.00  0.00           C  
ATOM   2326  CG  MET H  50     102.382  22.721  68.688  1.00  0.00           C  
ATOM   2327  SD  MET H  50     102.936  23.003  66.994  1.00  0.00           S  
ATOM   2328  CE  MET H  50     102.463  24.714  66.764  1.00  0.00           C  
ATOM   2329  H   MET H  50     102.330  21.327  71.673  1.00  0.00           H  
ATOM   2330  HA  MET H  50     103.172  24.139  71.762  1.00  0.00           H  
ATOM   2331 1HB  MET H  50     103.104  24.585  69.410  1.00  0.00           H  
ATOM   2332 2HB  MET H  50     104.212  23.240  69.640  1.00  0.00           H  
ATOM   2333 1HG  MET H  50     102.489  21.661  68.914  1.00  0.00           H  
ATOM   2334 2HG  MET H  50     101.324  22.978  68.751  1.00  0.00           H  
ATOM   2335 1HE  MET H  50     102.741  25.037  65.760  1.00  0.00           H  
ATOM   2336 2HE  MET H  50     101.385  24.814  66.893  1.00  0.00           H  
ATOM   2337 3HE  MET H  50     102.975  25.336  67.499  1.00  0.00           H  
ATOM   2338  N   ILE H  51     100.774  24.900  71.074  1.00  0.00           N  
ATOM   2339  CA  ILE H  51      99.373  25.246  70.905  1.00  0.00           C  
ATOM   2340  C   ILE H  51      99.275  26.097  69.636  1.00  0.00           C  
ATOM   2341  O   ILE H  51     100.067  27.042  69.412  1.00  0.00           O  
ATOM   2342  CB  ILE H  51      98.820  26.011  72.121  1.00  0.00           C  
ATOM   2343  CG1 ILE H  51      97.324  26.285  71.944  1.00  0.00           C  
ATOM   2344  CG2 ILE H  51      99.582  27.311  72.323  1.00  0.00           C  
ATOM   2345  CD1 ILE H  51      96.623  26.694  73.219  1.00  0.00           C  
ATOM   2346  H   ILE H  51     101.465  25.636  71.074  1.00  0.00           H  
ATOM   2347  HA  ILE H  51      98.800  24.325  70.799  1.00  0.00           H  
ATOM   2348  HB  ILE H  51      98.924  25.397  73.015  1.00  0.00           H  
ATOM   2349 1HG1 ILE H  51      97.184  27.077  71.209  1.00  0.00           H  
ATOM   2350 2HG1 ILE H  51      96.833  25.392  71.557  1.00  0.00           H  
ATOM   2351 1HG2 ILE H  51      99.178  27.840  73.186  1.00  0.00           H  
ATOM   2352 2HG2 ILE H  51     100.636  27.092  72.493  1.00  0.00           H  
ATOM   2353 3HG2 ILE H  51      99.480  27.935  71.435  1.00  0.00           H  
ATOM   2354 1HD1 ILE H  51      95.567  26.870  73.013  1.00  0.00           H  
ATOM   2355 2HD1 ILE H  51      96.720  25.898  73.959  1.00  0.00           H  
ATOM   2356 3HD1 ILE H  51      97.074  27.607  73.606  1.00  0.00           H  
ATOM   2357  N   TRP H  52      98.326  25.713  68.781  1.00  0.00           N  
ATOM   2358  CA  TRP H  52      98.110  26.319  67.446  1.00  0.00           C  
ATOM   2359  C   TRP H  52      97.276  27.607  67.554  1.00  0.00           C  
ATOM   2360  O   TRP H  52      96.694  27.903  68.603  1.00  0.00           O  
ATOM   2361  CB  TRP H  52      97.407  25.331  66.513  1.00  0.00           C  
ATOM   2362  CG  TRP H  52      98.264  24.166  66.119  1.00  0.00           C  
ATOM   2363  CD1 TRP H  52      98.278  22.932  66.696  1.00  0.00           C  
ATOM   2364  CD2 TRP H  52      99.243  24.121  65.052  1.00  0.00           C  
ATOM   2365  NE1 TRP H  52      99.194  22.125  66.066  1.00  0.00           N  
ATOM   2366  CE2 TRP H  52      99.792  22.836  65.057  1.00  0.00           C  
ATOM   2367  CE3 TRP H  52      99.689  25.054  64.108  1.00  0.00           C  
ATOM   2368  CZ2 TRP H  52     100.771  22.454  64.153  1.00  0.00           C  
ATOM   2369  CZ3 TRP H  52     100.670  24.670  63.201  1.00  0.00           C  
ATOM   2370  CH2 TRP H  52     101.196  23.403  63.223  1.00  0.00           C  
ATOM   2371  H   TRP H  52      97.727  24.956  69.080  1.00  0.00           H  
ATOM   2372  HA  TRP H  52      99.081  26.569  67.018  1.00  0.00           H  
ATOM   2373 1HB  TRP H  52      96.510  24.947  66.999  1.00  0.00           H  
ATOM   2374 2HB  TRP H  52      97.092  25.847  65.607  1.00  0.00           H  
ATOM   2375  HD1 TRP H  52      97.653  22.629  67.534  1.00  0.00           H  
ATOM   2376  HE1 TRP H  52      99.395  21.165  66.306  1.00  0.00           H  
ATOM   2377  HE3 TRP H  52      99.272  26.061  64.084  1.00  0.00           H  
ATOM   2378  HZ2 TRP H  52     101.202  21.452  64.155  1.00  0.00           H  
ATOM   2379  HZ3 TRP H  52     101.012  25.403  62.469  1.00  0.00           H  
ATOM   2380  HH2 TRP H  52     101.964  23.135  62.497  1.00  0.00           H  
ATOM   2381  N   GLY H  53      97.193  28.321  66.443  1.00  0.00           N  
ATOM   2382  CA  GLY H  53      96.394  29.525  66.430  1.00  0.00           C  
ATOM   2383  C   GLY H  53      94.957  29.275  66.841  1.00  0.00           C  
ATOM   2384  O   GLY H  53      94.366  30.135  67.487  1.00  0.00           O  
ATOM   2385  H   GLY H  53      97.677  28.043  65.602  1.00  0.00           H  
ATOM   2386 1HA  GLY H  53      96.833  30.261  67.104  1.00  0.00           H  
ATOM   2387 2HA  GLY H  53      96.406  29.958  65.430  1.00  0.00           H  
ATOM   2388  N   ASP H  54      94.383  28.114  66.494  1.00  0.00           N  
ATOM   2389  CA  ASP H  54      92.985  27.791  66.872  1.00  0.00           C  
ATOM   2390  C   ASP H  54      92.824  27.187  68.270  1.00  0.00           C  
ATOM   2391  O   ASP H  54      91.722  26.822  68.669  1.00  0.00           O  
ATOM   2392  CB  ASP H  54      92.382  26.822  65.852  1.00  0.00           C  
ATOM   2393  CG  ASP H  54      93.077  25.467  65.839  1.00  0.00           C  
ATOM   2394  OD1 ASP H  54      93.972  25.273  66.627  1.00  0.00           O  
ATOM   2395  OD2 ASP H  54      92.706  24.639  65.042  1.00  0.00           O  
ATOM   2396  H   ASP H  54      94.917  27.440  65.964  1.00  0.00           H  
ATOM   2397  HA  ASP H  54      92.404  28.713  66.871  1.00  0.00           H  
ATOM   2398 1HB  ASP H  54      91.326  26.670  66.075  1.00  0.00           H  
ATOM   2399 2HB  ASP H  54      92.447  27.257  64.854  1.00  0.00           H  
ATOM   2400  N   GLY H  55      93.912  27.106  69.023  1.00  0.00           N  
ATOM   2401  CA  GLY H  55      93.819  26.591  70.386  1.00  0.00           C  
ATOM   2402  C   GLY H  55      93.995  25.072  70.532  1.00  0.00           C  
ATOM   2403  O   GLY H  55      93.953  24.558  71.656  1.00  0.00           O  
ATOM   2404  H   GLY H  55      94.812  27.396  68.669  1.00  0.00           H  
ATOM   2405 1HA  GLY H  55      94.576  27.068  71.008  1.00  0.00           H  
ATOM   2406 2HA  GLY H  55      92.848  26.849  70.807  1.00  0.00           H  
ATOM   2407  N   ASN H  56      94.156  24.340  69.426  1.00  0.00           N  
ATOM   2408  CA  ASN H  56      94.307  22.893  69.529  1.00  0.00           C  
ATOM   2409  C   ASN H  56      95.777  22.679  69.936  1.00  0.00           C  
ATOM   2410  O   ASN H  56      96.641  23.505  69.626  1.00  0.00           O  
ATOM   2411  CB  ASN H  56      93.957  22.184  68.234  1.00  0.00           C  
ATOM   2412  CG  ASN H  56      92.473  22.101  68.004  1.00  0.00           C  
ATOM   2413  OD1 ASN H  56      91.713  21.724  68.903  1.00  0.00           O  
ATOM   2414  ND2 ASN H  56      92.047  22.446  66.816  1.00  0.00           N  
ATOM   2415  H   ASN H  56      94.175  24.772  68.514  1.00  0.00           H  
ATOM   2416  HA  ASN H  56      93.630  22.528  70.303  1.00  0.00           H  
ATOM   2417 1HB  ASN H  56      94.414  22.711  67.395  1.00  0.00           H  
ATOM   2418 2HB  ASN H  56      94.368  21.174  68.248  1.00  0.00           H  
ATOM   2419 1HD2 ASN H  56      91.069  22.410  66.605  1.00  0.00           H  
ATOM   2420 2HD2 ASN H  56      92.697  22.745  66.118  1.00  0.00           H  
ATOM   2421  N   THR H  57      96.075  21.567  70.609  1.00  0.00           N  
ATOM   2422  CA  THR H  57      97.462  21.308  71.049  1.00  0.00           C  
ATOM   2423  C   THR H  57      98.041  19.973  70.623  1.00  0.00           C  
ATOM   2424  O   THR H  57      97.273  19.043  70.321  1.00  0.00           O  
ATOM   2425  CB  THR H  57      97.565  21.406  72.582  1.00  0.00           C  
ATOM   2426  OG1 THR H  57      96.751  20.391  73.184  1.00  0.00           O  
ATOM   2427  CG2 THR H  57      97.101  22.773  73.061  1.00  0.00           C  
ATOM   2428  H   THR H  57      95.356  20.892  70.827  1.00  0.00           H  
ATOM   2429  HA  THR H  57      98.112  22.063  70.605  1.00  0.00           H  
ATOM   2430  HB  THR H  57      98.600  21.252  72.888  1.00  0.00           H  
ATOM   2431  HG1 THR H  57      97.055  19.527  72.898  1.00  0.00           H  
ATOM   2432 1HG2 THR H  57      97.181  22.824  74.147  1.00  0.00           H  
ATOM   2433 2HG2 THR H  57      97.726  23.546  72.614  1.00  0.00           H  
ATOM   2434 3HG2 THR H  57      96.064  22.929  72.767  1.00  0.00           H  
ATOM   2435  N   ASP H  58      99.385  19.908  70.630  1.00  0.00           N  
ATOM   2436  CA  ASP H  58     100.154  18.695  70.346  1.00  0.00           C  
ATOM   2437  C   ASP H  58     101.167  18.551  71.482  1.00  0.00           C  
ATOM   2438  O   ASP H  58     101.775  19.533  71.874  1.00  0.00           O  
ATOM   2439  CB  ASP H  58     100.862  18.772  68.991  1.00  0.00           C  
ATOM   2440  CG  ASP H  58      99.892  18.794  67.816  1.00  0.00           C  
ATOM   2441  OD1 ASP H  58      99.098  17.890  67.710  1.00  0.00           O  
ATOM   2442  OD2 ASP H  58      99.956  19.716  67.038  1.00  0.00           O  
ATOM   2443  H   ASP H  58      99.876  20.762  70.849  1.00  0.00           H  
ATOM   2444  HA  ASP H  58      99.468  17.848  70.319  1.00  0.00           H  
ATOM   2445 1HB  ASP H  58     101.478  19.670  68.952  1.00  0.00           H  
ATOM   2446 2HB  ASP H  58     101.526  17.914  68.878  1.00  0.00           H  
ATOM   2447  N   TYR H  59     101.289  17.313  71.923  1.00  0.00           N  
ATOM   2448  CA  TYR H  59     102.219  17.061  73.034  1.00  0.00           C  
ATOM   2449  C   TYR H  59     103.202  15.960  72.673  1.00  0.00           C  
ATOM   2450  O   TYR H  59     102.847  15.010  71.934  1.00  0.00           O  
ATOM   2451  CB  TYR H  59     101.456  16.690  74.308  1.00  0.00           C  
ATOM   2452  CG  TYR H  59     100.550  17.788  74.819  1.00  0.00           C  
ATOM   2453  CD1 TYR H  59      99.173  17.626  74.776  1.00  0.00           C  
ATOM   2454  CD2 TYR H  59     101.096  18.956  75.330  1.00  0.00           C  
ATOM   2455  CE1 TYR H  59      98.345  18.629  75.243  1.00  0.00           C  
ATOM   2456  CE2 TYR H  59     100.268  19.959  75.796  1.00  0.00           C  
ATOM   2457  CZ  TYR H  59      98.898  19.798  75.754  1.00  0.00           C  
ATOM   2458  OH  TYR H  59      98.073  20.797  76.218  1.00  0.00           O  
ATOM   2459  H   TYR H  59     100.756  16.546  71.543  1.00  0.00           H  
ATOM   2460  HA  TYR H  59     102.786  17.972  73.224  1.00  0.00           H  
ATOM   2461 1HB  TYR H  59     100.847  15.804  74.123  1.00  0.00           H  
ATOM   2462 2HB  TYR H  59     102.166  16.440  75.097  1.00  0.00           H  
ATOM   2463  HD1 TYR H  59      98.744  16.708  74.375  1.00  0.00           H  
ATOM   2464  HD2 TYR H  59     102.178  19.084  75.362  1.00  0.00           H  
ATOM   2465  HE1 TYR H  59      97.263  18.502  75.209  1.00  0.00           H  
ATOM   2466  HE2 TYR H  59     100.697  20.878  76.197  1.00  0.00           H  
ATOM   2467  HH  TYR H  59      97.157  20.527  76.117  1.00  0.00           H  
ATOM   2468  N   ASN H  60     104.406  16.046  73.244  1.00  0.00           N  
ATOM   2469  CA  ASN H  60     105.423  15.008  73.071  1.00  0.00           C  
ATOM   2470  C   ASN H  60     104.932  13.828  73.920  1.00  0.00           C  
ATOM   2471  O   ASN H  60     104.754  13.950  75.138  1.00  0.00           O  
ATOM   2472  CB  ASN H  60     106.804  15.480  73.485  1.00  0.00           C  
ATOM   2473  CG  ASN H  60     107.874  14.465  73.192  1.00  0.00           C  
ATOM   2474  OD1 ASN H  60     107.634  13.254  73.263  1.00  0.00           O  
ATOM   2475  ND2 ASN H  60     109.050  14.934  72.862  1.00  0.00           N  
ATOM   2476  H   ASN H  60     104.619  16.852  73.814  1.00  0.00           H  
ATOM   2477  HA  ASN H  60     105.466  14.739  72.014  1.00  0.00           H  
ATOM   2478 1HB  ASN H  60     107.045  16.406  72.962  1.00  0.00           H  
ATOM   2479 2HB  ASN H  60     106.809  15.697  74.554  1.00  0.00           H  
ATOM   2480 1HD2 ASN H  60     109.800  14.305  72.656  1.00  0.00           H  
ATOM   2481 2HD2 ASN H  60     109.199  15.921  72.817  1.00  0.00           H  
ATOM   2482  N   SER H  61     104.686  12.664  73.317  1.00  0.00           N  
ATOM   2483  CA  SER H  61     104.124  11.620  74.173  1.00  0.00           C  
ATOM   2484  C   SER H  61     105.129  11.072  75.178  1.00  0.00           C  
ATOM   2485  O   SER H  61     104.741  10.373  76.128  1.00  0.00           O  
ATOM   2486  CB  SER H  61     103.600  10.483  73.318  1.00  0.00           C  
ATOM   2487  OG  SER H  61     104.649   9.814  72.674  1.00  0.00           O  
ATOM   2488  H   SER H  61     104.856  12.461  72.342  1.00  0.00           H  
ATOM   2489  HA  SER H  61     103.297  12.047  74.742  1.00  0.00           H  
ATOM   2490 1HB  SER H  61     103.046   9.782  73.943  1.00  0.00           H  
ATOM   2491 2HB  SER H  61     102.907  10.876  72.575  1.00  0.00           H  
ATOM   2492  HG  SER H  61     105.357   9.749  73.320  1.00  0.00           H  
ATOM   2493  N   ALA H  62     106.414  11.387  75.031  1.00  0.00           N  
ATOM   2494  CA  ALA H  62     107.345  10.856  76.038  1.00  0.00           C  
ATOM   2495  C   ALA H  62     107.132  11.568  77.384  1.00  0.00           C  
ATOM   2496  O   ALA H  62     107.676  11.144  78.406  1.00  0.00           O  
ATOM   2497  CB  ALA H  62     108.817  11.007  75.604  1.00  0.00           C  
ATOM   2498  H   ALA H  62     106.775  11.956  74.279  1.00  0.00           H  
ATOM   2499  HA  ALA H  62     107.133   9.795  76.171  1.00  0.00           H  
ATOM   2500 1HB  ALA H  62     109.468  10.603  76.379  1.00  0.00           H  
ATOM   2501 2HB  ALA H  62     108.980  10.464  74.673  1.00  0.00           H  
ATOM   2502 3HB  ALA H  62     109.045  12.062  75.453  1.00  0.00           H  
ATOM   2503  N   LEU H  63     106.363  12.649  77.395  1.00  0.00           N  
ATOM   2504  CA  LEU H  63     106.125  13.384  78.632  1.00  0.00           C  
ATOM   2505  C   LEU H  63     105.007  12.765  79.512  1.00  0.00           C  
ATOM   2506  O   LEU H  63     104.649  13.306  80.597  1.00  0.00           O  
ATOM   2507  CB  LEU H  63     105.768  14.837  78.293  1.00  0.00           C  
ATOM   2508  CG  LEU H  63     106.854  15.636  77.561  1.00  0.00           C  
ATOM   2509  CD1 LEU H  63     106.302  16.999  77.166  1.00  0.00           C  
ATOM   2510  CD2 LEU H  63     108.072  15.779  78.461  1.00  0.00           C  
ATOM   2511  H   LEU H  63     105.934  12.973  76.540  1.00  0.00           H  
ATOM   2512  HA  LEU H  63     107.038  13.367  79.226  1.00  0.00           H  
ATOM   2513 1HB  LEU H  63     104.877  14.839  77.668  1.00  0.00           H  
ATOM   2514 2HB  LEU H  63     105.536  15.363  79.220  1.00  0.00           H  
ATOM   2515  HG  LEU H  63     107.136  15.112  76.648  1.00  0.00           H  
ATOM   2516 1HD1 LEU H  63     107.073  17.566  76.645  1.00  0.00           H  
ATOM   2517 2HD1 LEU H  63     105.443  16.868  76.506  1.00  0.00           H  
ATOM   2518 3HD1 LEU H  63     105.995  17.540  78.060  1.00  0.00           H  
ATOM   2519 1HD2 LEU H  63     108.844  16.346  77.941  1.00  0.00           H  
ATOM   2520 2HD2 LEU H  63     107.790  16.304  79.374  1.00  0.00           H  
ATOM   2521 3HD2 LEU H  63     108.456  14.791  78.713  1.00  0.00           H  
ATOM   2522  N   LYS H  64     104.436  11.666  79.024  1.00  0.00           N  
ATOM   2523  CA  LYS H  64     103.464  10.882  79.788  1.00  0.00           C  
ATOM   2524  C   LYS H  64     102.265  11.645  80.301  1.00  0.00           C  
ATOM   2525  O   LYS H  64     101.811  11.453  81.458  1.00  0.00           O  
ATOM   2526  CB  LYS H  64     104.167  10.218  80.975  1.00  0.00           C  
ATOM   2527  CG  LYS H  64     105.297   9.274  80.587  1.00  0.00           C  
ATOM   2528  CD  LYS H  64     105.900   8.604  81.814  1.00  0.00           C  
ATOM   2529  CE  LYS H  64     107.053   7.688  81.432  1.00  0.00           C  
ATOM   2530  NZ  LYS H  64     107.672   7.047  82.625  1.00  0.00           N  
ATOM   2531  H   LYS H  64     104.685  11.367  78.091  1.00  0.00           H  
ATOM   2532  HA  LYS H  64     103.054  10.110  79.136  1.00  0.00           H  
ATOM   2533 1HB  LYS H  64     104.580  10.985  81.629  1.00  0.00           H  
ATOM   2534 2HB  LYS H  64     103.439   9.650  81.555  1.00  0.00           H  
ATOM   2535 1HG  LYS H  64     104.915   8.505  79.915  1.00  0.00           H  
ATOM   2536 2HG  LYS H  64     106.075   9.831  80.069  1.00  0.00           H  
ATOM   2537 1HD  LYS H  64     106.267   9.367  82.502  1.00  0.00           H  
ATOM   2538 2HD  LYS H  64     105.136   8.018  82.322  1.00  0.00           H  
ATOM   2539 1HE  LYS H  64     106.692   6.907  80.764  1.00  0.00           H  
ATOM   2540 2HE  LYS H  64     107.815   8.260  80.906  1.00  0.00           H  
ATOM   2541 1HZ  LYS H  64     108.431   6.449  82.331  1.00  0.00           H  
ATOM   2542 2HZ  LYS H  64     108.029   7.762  83.244  1.00  0.00           H  
ATOM   2543 3HZ  LYS H  64     106.980   6.497  83.111  1.00  0.00           H  
ATOM   2544  N   SER H  65     101.747  12.527  79.446  1.00  0.00           N  
ATOM   2545  CA  SER H  65     100.550  13.280  79.761  1.00  0.00           C  
ATOM   2546  C   SER H  65     100.671  14.172  80.984  1.00  0.00           C  
ATOM   2547  O   SER H  65      99.662  14.522  81.587  1.00  0.00           O  
ATOM   2548  CB  SER H  65      99.395  12.318  79.961  1.00  0.00           C  
ATOM   2549  OG  SER H  65      99.165  11.562  78.804  1.00  0.00           O  
ATOM   2550  H   SER H  65     102.200  12.673  78.556  1.00  0.00           H  
ATOM   2551  HA  SER H  65     100.326  13.942  78.922  1.00  0.00           H  
ATOM   2552 1HB  SER H  65      99.617  11.652  80.795  1.00  0.00           H  
ATOM   2553 2HB  SER H  65      98.496  12.876  80.218  1.00  0.00           H  
ATOM   2554  HG  SER H  65      98.268  11.229  78.879  1.00  0.00           H  
ATOM   2555  N   ARG H  66     101.898  14.570  81.331  1.00  0.00           N  
ATOM   2556  CA  ARG H  66     102.111  15.494  82.460  1.00  0.00           C  
ATOM   2557  C   ARG H  66     101.970  16.942  82.065  1.00  0.00           C  
ATOM   2558  O   ARG H  66     101.846  17.818  82.938  1.00  0.00           O  
ATOM   2559  CB  ARG H  66     103.494  15.291  83.064  1.00  0.00           C  
ATOM   2560  CG  ARG H  66     103.753  13.898  83.613  1.00  0.00           C  
ATOM   2561  CD  ARG H  66     105.117  13.780  84.188  1.00  0.00           C  
ATOM   2562  NE  ARG H  66     106.148  14.078  83.205  1.00  0.00           N  
ATOM   2563  CZ  ARG H  66     107.371  14.556  83.502  1.00  0.00           C  
ATOM   2564  NH1 ARG H  66     107.702  14.785  84.753  1.00  0.00           N  
ATOM   2565  NH2 ARG H  66     108.240  14.796  82.534  1.00  0.00           N  
ATOM   2566  H   ARG H  66     102.696  14.236  80.810  1.00  0.00           H  
ATOM   2567  HA  ARG H  66     101.363  15.283  83.225  1.00  0.00           H  
ATOM   2568 1HB  ARG H  66     104.253  15.495  82.311  1.00  0.00           H  
ATOM   2569 2HB  ARG H  66     103.642  16.000  83.878  1.00  0.00           H  
ATOM   2570 1HG  ARG H  66     103.030  13.675  84.397  1.00  0.00           H  
ATOM   2571 2HG  ARG H  66     103.655  13.165  82.810  1.00  0.00           H  
ATOM   2572 1HD  ARG H  66     105.224  14.479  85.017  1.00  0.00           H  
ATOM   2573 2HD  ARG H  66     105.274  12.763  84.548  1.00  0.00           H  
ATOM   2574  HE  ARG H  66     105.930  13.914  82.231  1.00  0.00           H  
ATOM   2575 1HH1 ARG H  66     107.040  14.603  85.493  1.00  0.00           H  
ATOM   2576 2HH1 ARG H  66     108.619  15.144  84.975  1.00  0.00           H  
ATOM   2577 1HH2 ARG H  66     107.985  14.619  81.572  1.00  0.00           H  
ATOM   2578 2HH2 ARG H  66     109.156  15.153  82.756  1.00  0.00           H  
ATOM   2579  N   LEU H  67     101.948  17.181  80.755  1.00  0.00           N  
ATOM   2580  CA  LEU H  67     101.997  18.547  80.256  1.00  0.00           C  
ATOM   2581  C   LEU H  67     100.740  19.198  79.696  1.00  0.00           C  
ATOM   2582  O   LEU H  67     100.070  18.647  78.826  1.00  0.00           O  
ATOM   2583  CB  LEU H  67     103.074  18.601  79.165  1.00  0.00           C  
ATOM   2584  CG  LEU H  67     103.198  19.937  78.419  1.00  0.00           C  
ATOM   2585  CD1 LEU H  67     103.631  21.025  79.393  1.00  0.00           C  
ATOM   2586  CD2 LEU H  67     104.197  19.792  77.281  1.00  0.00           C  
ATOM   2587  H   LEU H  67     101.896  16.418  80.095  1.00  0.00           H  
ATOM   2588  HA  LEU H  67     102.266  19.207  81.080  1.00  0.00           H  
ATOM   2589 1HB  LEU H  67     104.040  18.386  79.619  1.00  0.00           H  
ATOM   2590 2HB  LEU H  67     102.861  17.828  78.426  1.00  0.00           H  
ATOM   2591  HG  LEU H  67     102.225  20.218  78.013  1.00  0.00           H  
ATOM   2592 1HD1 LEU H  67     103.718  21.973  78.863  1.00  0.00           H  
ATOM   2593 2HD1 LEU H  67     102.889  21.119  80.185  1.00  0.00           H  
ATOM   2594 3HD1 LEU H  67     104.594  20.761  79.827  1.00  0.00           H  
ATOM   2595 1HD2 LEU H  67     104.284  20.742  76.751  1.00  0.00           H  
ATOM   2596 2HD2 LEU H  67     105.170  19.511  77.686  1.00  0.00           H  
ATOM   2597 3HD2 LEU H  67     103.854  19.021  76.591  1.00  0.00           H  
ATOM   2598  N   SER H  68     100.430  20.400  80.179  1.00  0.00           N  
ATOM   2599  CA  SER H  68      99.327  21.168  79.610  1.00  0.00           C  
ATOM   2600  C   SER H  68      99.888  22.471  79.066  1.00  0.00           C  
ATOM   2601  O   SER H  68     100.643  23.180  79.737  1.00  0.00           O  
ATOM   2602  CB  SER H  68      98.260  21.442  80.651  1.00  0.00           C  
ATOM   2603  OG  SER H  68      97.243  22.251  80.127  1.00  0.00           O  
ATOM   2604  H   SER H  68     100.958  20.792  80.943  1.00  0.00           H  
ATOM   2605  HA  SER H  68      98.879  20.585  78.804  1.00  0.00           H  
ATOM   2606 1HB  SER H  68      97.837  20.499  80.995  1.00  0.00           H  
ATOM   2607 2HB  SER H  68      98.710  21.933  81.513  1.00  0.00           H  
ATOM   2608  HG  SER H  68      97.306  22.171  79.172  1.00  0.00           H  
ATOM   2609  N   ILE H  69      99.519  22.786  77.837  1.00  0.00           N  
ATOM   2610  CA  ILE H  69      99.910  24.055  77.245  1.00  0.00           C  
ATOM   2611  C   ILE H  69      98.632  24.786  76.872  1.00  0.00           C  
ATOM   2612  O   ILE H  69      97.740  24.199  76.266  1.00  0.00           O  
ATOM   2613  CB  ILE H  69     100.805  23.865  76.006  1.00  0.00           C  
ATOM   2614  CG1 ILE H  69     102.139  23.228  76.404  1.00  0.00           C  
ATOM   2615  CG2 ILE H  69     101.034  25.195  75.306  1.00  0.00           C  
ATOM   2616  CD1 ILE H  69     102.939  22.705  75.233  1.00  0.00           C  
ATOM   2617  H   ILE H  69      98.958  22.143  77.295  1.00  0.00           H  
ATOM   2618  HA  ILE H  69     100.478  24.620  77.984  1.00  0.00           H  
ATOM   2619  HB  ILE H  69     100.322  23.177  75.312  1.00  0.00           H  
ATOM   2620 1HG1 ILE H  69     102.748  23.960  76.934  1.00  0.00           H  
ATOM   2621 2HG1 ILE H  69     101.957  22.400  77.088  1.00  0.00           H  
ATOM   2622 1HG2 ILE H  69     101.668  25.043  74.433  1.00  0.00           H  
ATOM   2623 2HG2 ILE H  69     100.077  25.609  74.990  1.00  0.00           H  
ATOM   2624 3HG2 ILE H  69     101.521  25.888  75.992  1.00  0.00           H  
ATOM   2625 1HD1 ILE H  69     103.871  22.268  75.594  1.00  0.00           H  
ATOM   2626 2HD1 ILE H  69     102.361  21.944  74.708  1.00  0.00           H  
ATOM   2627 3HD1 ILE H  69     103.164  23.524  74.551  1.00  0.00           H  
ATOM   2628  N   SER H  70      98.560  26.054  77.252  1.00  0.00           N  
ATOM   2629  CA  SER H  70      97.389  26.894  77.010  1.00  0.00           C  
ATOM   2630  C   SER H  70      97.866  28.271  76.618  1.00  0.00           C  
ATOM   2631  O   SER H  70      99.060  28.503  76.502  1.00  0.00           O  
ATOM   2632  CB  SER H  70      96.508  26.972  78.242  1.00  0.00           C  
ATOM   2633  OG  SER H  70      95.315  27.653  77.963  1.00  0.00           O  
ATOM   2634  H   SER H  70      99.358  26.448  77.731  1.00  0.00           H  
ATOM   2635  HA  SER H  70      96.808  26.451  76.200  1.00  0.00           H  
ATOM   2636 1HB  SER H  70      96.282  25.965  78.592  1.00  0.00           H  
ATOM   2637 2HB  SER H  70      97.043  27.484  79.040  1.00  0.00           H  
ATOM   2638  HG  SER H  70      94.623  27.176  78.428  1.00  0.00           H  
ATOM   2639  N   LYS H  71      96.926  29.190  76.403  1.00  0.00           N  
ATOM   2640  CA  LYS H  71      97.286  30.552  76.044  1.00  0.00           C  
ATOM   2641  C   LYS H  71      96.134  31.491  76.338  1.00  0.00           C  
ATOM   2642  O   LYS H  71      94.994  31.064  76.543  1.00  0.00           O  
ATOM   2643  CB  LYS H  71      97.680  30.641  74.569  1.00  0.00           C  
ATOM   2644  CG  LYS H  71      96.530  30.417  73.596  1.00  0.00           C  
ATOM   2645  CD  LYS H  71      97.009  30.466  72.153  1.00  0.00           C  
ATOM   2646  CE  LYS H  71      95.862  30.238  71.179  1.00  0.00           C  
ATOM   2647  NZ  LYS H  71      96.312  30.307  69.763  1.00  0.00           N  
ATOM   2648  H   LYS H  71      95.951  28.944  76.489  1.00  0.00           H  
ATOM   2649  HA  LYS H  71      98.141  30.854  76.648  1.00  0.00           H  
ATOM   2650 1HB  LYS H  71      98.105  31.623  74.364  1.00  0.00           H  
ATOM   2651 2HB  LYS H  71      98.449  29.899  74.352  1.00  0.00           H  
ATOM   2652 1HG  LYS H  71      96.075  29.444  73.786  1.00  0.00           H  
ATOM   2653 2HG  LYS H  71      95.773  31.187  73.744  1.00  0.00           H  
ATOM   2654 1HD  LYS H  71      97.458  31.439  71.951  1.00  0.00           H  
ATOM   2655 2HD  LYS H  71      97.765  29.697  71.994  1.00  0.00           H  
ATOM   2656 1HE  LYS H  71      95.420  29.260  71.360  1.00  0.00           H  
ATOM   2657 2HE  LYS H  71      95.093  30.995  71.340  1.00  0.00           H  
ATOM   2658 1HZ  LYS H  71      95.524  30.152  69.150  1.00  0.00           H  
ATOM   2659 2HZ  LYS H  71      96.707  31.219  69.578  1.00  0.00           H  
ATOM   2660 3HZ  LYS H  71      97.011  29.598  69.596  1.00  0.00           H  
ATOM   2661  N   ASP H  72      96.445  32.778  76.382  1.00  0.00           N  
ATOM   2662  CA  ASP H  72      95.437  33.810  76.587  1.00  0.00           C  
ATOM   2663  C   ASP H  72      95.793  34.779  75.472  1.00  0.00           C  
ATOM   2664  O   ASP H  72      96.680  35.611  75.629  1.00  0.00           O  
ATOM   2665  CB  ASP H  72      95.509  34.464  77.969  1.00  0.00           C  
ATOM   2666  CG  ASP H  72      94.434  35.522  78.180  1.00  0.00           C  
ATOM   2667  OD1 ASP H  72      93.842  35.941  77.214  1.00  0.00           O  
ATOM   2668  OD2 ASP H  72      94.214  35.900  79.306  1.00  0.00           O  
ATOM   2669  H   ASP H  72      97.411  33.049  76.267  1.00  0.00           H  
ATOM   2670  HA  ASP H  72      94.451  33.353  76.497  1.00  0.00           H  
ATOM   2671 1HB  ASP H  72      95.404  33.700  78.739  1.00  0.00           H  
ATOM   2672 2HB  ASP H  72      96.487  34.930  78.101  1.00  0.00           H  
ATOM   2673  N   ASN H  73      95.109  34.660  74.349  1.00  0.00           N  
ATOM   2674  CA  ASN H  73      95.375  35.535  73.219  1.00  0.00           C  
ATOM   2675  C   ASN H  73      95.260  37.015  73.525  1.00  0.00           C  
ATOM   2676  O   ASN H  73      96.044  37.808  73.027  1.00  0.00           O  
ATOM   2677  CB  ASN H  73      94.450  35.178  72.070  1.00  0.00           C  
ATOM   2678  CG  ASN H  73      94.719  33.806  71.517  1.00  0.00           C  
ATOM   2679  OD1 ASN H  73      95.791  33.232  71.741  1.00  0.00           O  
ATOM   2680  ND2 ASN H  73      93.766  33.269  70.799  1.00  0.00           N  
ATOM   2681  H   ASN H  73      94.391  33.953  74.265  1.00  0.00           H  
ATOM   2682  HA  ASN H  73      96.409  35.389  72.904  1.00  0.00           H  
ATOM   2683 1HB  ASN H  73      93.414  35.225  72.408  1.00  0.00           H  
ATOM   2684 2HB  ASN H  73      94.567  35.908  71.269  1.00  0.00           H  
ATOM   2685 1HD2 ASN H  73      93.889  32.357  70.406  1.00  0.00           H  
ATOM   2686 2HD2 ASN H  73      92.915  33.769  70.644  1.00  0.00           H  
ATOM   2687  N   SER H  74      94.288  37.391  74.352  1.00  0.00           N  
ATOM   2688  CA  SER H  74      94.085  38.802  74.675  1.00  0.00           C  
ATOM   2689  C   SER H  74      95.267  39.420  75.431  1.00  0.00           C  
ATOM   2690  O   SER H  74      95.465  40.635  75.395  1.00  0.00           O  
ATOM   2691  CB  SER H  74      92.821  38.955  75.497  1.00  0.00           C  
ATOM   2692  OG  SER H  74      92.993  38.432  76.786  1.00  0.00           O  
ATOM   2693  H   SER H  74      93.679  36.700  74.763  1.00  0.00           H  
ATOM   2694  HA  SER H  74      93.974  39.358  73.743  1.00  0.00           H  
ATOM   2695 1HB  SER H  74      92.556  40.009  75.562  1.00  0.00           H  
ATOM   2696 2HB  SER H  74      91.999  38.440  75.000  1.00  0.00           H  
ATOM   2697  HG  SER H  74      93.213  37.506  76.669  1.00  0.00           H  
ATOM   2698  N   LYS H  75      96.052  38.592  76.111  1.00  0.00           N  
ATOM   2699  CA  LYS H  75      97.212  39.074  76.851  1.00  0.00           C  
ATOM   2700  C   LYS H  75      98.531  38.712  76.166  1.00  0.00           C  
ATOM   2701  O   LYS H  75      99.606  39.047  76.661  1.00  0.00           O  
ATOM   2702  CB  LYS H  75      97.195  38.517  78.275  1.00  0.00           C  
ATOM   2703  CG  LYS H  75      96.016  38.983  79.119  1.00  0.00           C  
ATOM   2704  CD  LYS H  75      96.082  38.409  80.526  1.00  0.00           C  
ATOM   2705  CE  LYS H  75      94.902  38.870  81.369  1.00  0.00           C  
ATOM   2706  NZ  LYS H  75      94.932  38.283  82.736  1.00  0.00           N  
ATOM   2707  H   LYS H  75      95.840  37.603  76.117  1.00  0.00           H  
ATOM   2708  HA  LYS H  75      97.165  40.162  76.898  1.00  0.00           H  
ATOM   2709 1HB  LYS H  75      97.171  37.427  78.240  1.00  0.00           H  
ATOM   2710 2HB  LYS H  75      98.111  38.808  78.791  1.00  0.00           H  
ATOM   2711 1HG  LYS H  75      96.019  40.072  79.179  1.00  0.00           H  
ATOM   2712 2HG  LYS H  75      95.085  38.666  78.650  1.00  0.00           H  
ATOM   2713 1HD  LYS H  75      96.078  37.319  80.476  1.00  0.00           H  
ATOM   2714 2HD  LYS H  75      97.006  38.730  81.007  1.00  0.00           H  
ATOM   2715 1HE  LYS H  75      94.917  39.955  81.453  1.00  0.00           H  
ATOM   2716 2HE  LYS H  75      93.971  38.578  80.883  1.00  0.00           H  
ATOM   2717 1HZ  LYS H  75      94.134  38.612  83.262  1.00  0.00           H  
ATOM   2718 2HZ  LYS H  75      94.899  37.275  82.672  1.00  0.00           H  
ATOM   2719 3HZ  LYS H  75      95.782  38.563  83.205  1.00  0.00           H  
ATOM   2720  N   SER H  76      98.443  38.031  75.027  1.00  0.00           N  
ATOM   2721  CA  SER H  76      99.643  37.610  74.304  1.00  0.00           C  
ATOM   2722  C   SER H  76     100.499  36.729  75.193  1.00  0.00           C  
ATOM   2723  O   SER H  76     101.723  36.863  75.246  1.00  0.00           O  
ATOM   2724  CB  SER H  76     100.443  38.813  73.845  1.00  0.00           C  
ATOM   2725  OG  SER H  76      99.689  39.616  72.978  1.00  0.00           O  
ATOM   2726  H   SER H  76      97.536  37.799  74.651  1.00  0.00           H  
ATOM   2727  HA  SER H  76      99.336  37.042  73.425  1.00  0.00           H  
ATOM   2728 1HB  SER H  76     100.749  39.398  74.712  1.00  0.00           H  
ATOM   2729 2HB  SER H  76     101.348  38.479  73.340  1.00  0.00           H  
ATOM   2730  HG  SER H  76     100.295  40.277  72.635  1.00  0.00           H  
ATOM   2731  N   GLN H  77      99.855  35.809  75.895  1.00  0.00           N  
ATOM   2732  CA  GLN H  77     100.606  34.926  76.771  1.00  0.00           C  
ATOM   2733  C   GLN H  77     100.354  33.468  76.462  1.00  0.00           C  
ATOM   2734  O   GLN H  77      99.251  33.083  76.104  1.00  0.00           O  
ATOM   2735  CB  GLN H  77     100.258  35.208  78.235  1.00  0.00           C  
ATOM   2736  CG  GLN H  77     100.635  36.602  78.708  1.00  0.00           C  
ATOM   2737  CD  GLN H  77     100.536  36.749  80.214  1.00  0.00           C  
ATOM   2738  OE1 GLN H  77      99.493  36.470  80.812  1.00  0.00           O  
ATOM   2739  NE2 GLN H  77     101.623  37.190  80.837  1.00  0.00           N  
ATOM   2740  H   GLN H  77      98.853  35.710  75.836  1.00  0.00           H  
ATOM   2741  HA  GLN H  77     101.669  35.113  76.622  1.00  0.00           H  
ATOM   2742 1HB  GLN H  77      99.186  35.081  78.386  1.00  0.00           H  
ATOM   2743 2HB  GLN H  77     100.766  34.487  78.875  1.00  0.00           H  
ATOM   2744 1HG  GLN H  77     101.664  36.809  78.411  1.00  0.00           H  
ATOM   2745 2HG  GLN H  77      99.962  37.325  78.248  1.00  0.00           H  
ATOM   2746 1HE2 GLN H  77     101.617  37.307  81.831  1.00  0.00           H  
ATOM   2747 2HE2 GLN H  77     102.447  37.405  80.314  1.00  0.00           H  
ATOM   2748  N   VAL H  78     101.404  32.663  76.557  1.00  0.00           N  
ATOM   2749  CA  VAL H  78     101.283  31.238  76.321  1.00  0.00           C  
ATOM   2750  C   VAL H  78     101.771  30.592  77.616  1.00  0.00           C  
ATOM   2751  O   VAL H  78     102.761  31.037  78.194  1.00  0.00           O  
ATOM   2752  CB  VAL H  78     102.128  30.779  75.118  1.00  0.00           C  
ATOM   2753  CG1 VAL H  78     101.984  29.280  74.906  1.00  0.00           C  
ATOM   2754  CG2 VAL H  78     101.712  31.543  73.870  1.00  0.00           C  
ATOM   2755  H   VAL H  78     102.307  33.046  76.797  1.00  0.00           H  
ATOM   2756  HA  VAL H  78     100.239  31.011  76.103  1.00  0.00           H  
ATOM   2757  HB  VAL H  78     103.180  30.973  75.329  1.00  0.00           H  
ATOM   2758 1HG1 VAL H  78     102.588  28.972  74.052  1.00  0.00           H  
ATOM   2759 2HG1 VAL H  78     102.321  28.752  75.797  1.00  0.00           H  
ATOM   2760 3HG1 VAL H  78     100.938  29.039  74.714  1.00  0.00           H  
ATOM   2761 1HG2 VAL H  78     102.315  31.214  73.025  1.00  0.00           H  
ATOM   2762 2HG2 VAL H  78     100.659  31.353  73.662  1.00  0.00           H  
ATOM   2763 3HG2 VAL H  78     101.864  32.611  74.030  1.00  0.00           H  
ATOM   2764  N   PHE H  79     101.105  29.533  78.061  1.00  0.00           N  
ATOM   2765  CA  PHE H  79     101.435  28.939  79.348  1.00  0.00           C  
ATOM   2766  C   PHE H  79     101.842  27.485  79.285  1.00  0.00           C  
ATOM   2767  O   PHE H  79     101.349  26.722  78.456  1.00  0.00           O  
ATOM   2768  CB  PHE H  79     100.242  29.073  80.296  1.00  0.00           C  
ATOM   2769  CG  PHE H  79      99.769  30.487  80.478  1.00  0.00           C  
ATOM   2770  CD1 PHE H  79      98.750  30.999  79.690  1.00  0.00           C  
ATOM   2771  CD2 PHE H  79     100.342  31.308  81.437  1.00  0.00           C  
ATOM   2772  CE1 PHE H  79      98.313  32.300  79.856  1.00  0.00           C  
ATOM   2773  CE2 PHE H  79      99.908  32.608  81.607  1.00  0.00           C  
ATOM   2774  CZ  PHE H  79      98.892  33.105  80.815  1.00  0.00           C  
ATOM   2775  H   PHE H  79     100.363  29.131  77.510  1.00  0.00           H  
ATOM   2776  HA  PHE H  79     102.287  29.475  79.768  1.00  0.00           H  
ATOM   2777 1HB  PHE H  79      99.409  28.482  79.919  1.00  0.00           H  
ATOM   2778 2HB  PHE H  79     100.509  28.675  81.274  1.00  0.00           H  
ATOM   2779  HD1 PHE H  79      98.291  30.363  78.932  1.00  0.00           H  
ATOM   2780  HD2 PHE H  79     101.145  30.916  82.063  1.00  0.00           H  
ATOM   2781  HE1 PHE H  79      97.512  32.690  79.229  1.00  0.00           H  
ATOM   2782  HE2 PHE H  79     100.366  33.243  82.365  1.00  0.00           H  
ATOM   2783  HZ  PHE H  79      98.549  34.130  80.946  1.00  0.00           H  
ATOM   2784  N   LEU H  80     102.753  27.097  80.175  1.00  0.00           N  
ATOM   2785  CA  LEU H  80     103.193  25.730  80.284  1.00  0.00           C  
ATOM   2786  C   LEU H  80     102.945  25.317  81.745  1.00  0.00           C  
ATOM   2787  O   LEU H  80     103.295  26.049  82.677  1.00  0.00           O  
ATOM   2788  CB  LEU H  80     104.696  25.587  79.967  1.00  0.00           C  
ATOM   2789  CG  LEU H  80     105.290  24.185  80.153  1.00  0.00           C  
ATOM   2790  CD1 LEU H  80     106.417  23.935  79.162  1.00  0.00           C  
ATOM   2791  CD2 LEU H  80     105.806  24.046  81.604  1.00  0.00           C  
ATOM   2792  H   LEU H  80     103.147  27.791  80.794  1.00  0.00           H  
ATOM   2793  HA  LEU H  80     102.606  25.122  79.596  1.00  0.00           H  
ATOM   2794 1HB  LEU H  80     104.861  25.881  78.932  1.00  0.00           H  
ATOM   2795 2HB  LEU H  80     105.253  26.270  80.610  1.00  0.00           H  
ATOM   2796  HG  LEU H  80     104.521  23.436  79.963  1.00  0.00           H  
ATOM   2797 1HD1 LEU H  80     106.820  22.935  79.315  1.00  0.00           H  
ATOM   2798 2HD1 LEU H  80     106.034  24.020  78.146  1.00  0.00           H  
ATOM   2799 3HD1 LEU H  80     107.205  24.672  79.317  1.00  0.00           H  
ATOM   2800 1HD2 LEU H  80     106.231  23.051  81.745  1.00  0.00           H  
ATOM   2801 2HD2 LEU H  80     106.573  24.797  81.790  1.00  0.00           H  
ATOM   2802 3HD2 LEU H  80     104.981  24.190  82.300  1.00  0.00           H  
ATOM   2803  N   LYS H  81     102.322  24.160  81.916  1.00  0.00           N  
ATOM   2804  CA  LYS H  81     102.081  23.592  83.250  1.00  0.00           C  
ATOM   2805  C   LYS H  81     102.449  22.123  83.152  1.00  0.00           C  
ATOM   2806  O   LYS H  81     101.909  21.369  82.335  1.00  0.00           O  
ATOM   2807  CB  LYS H  81     100.630  23.769  83.699  1.00  0.00           C  
ATOM   2808  CG  LYS H  81     100.345  23.277  85.112  1.00  0.00           C  
ATOM   2809  CD  LYS H  81      98.911  23.576  85.522  1.00  0.00           C  
ATOM   2810  CE  LYS H  81      98.625  23.086  86.935  1.00  0.00           C  
ATOM   2811  NZ  LYS H  81      97.230  23.387  87.356  1.00  0.00           N  
ATOM   2812  H   LYS H  81     102.004  23.655  81.101  1.00  0.00           H  
ATOM   2813  HA  LYS H  81     102.718  24.110  83.967  1.00  0.00           H  
ATOM   2814 1HB  LYS H  81     100.361  24.825  83.652  1.00  0.00           H  
ATOM   2815 2HB  LYS H  81      99.969  23.233  83.019  1.00  0.00           H  
ATOM   2816 1HG  LYS H  81     100.512  22.200  85.164  1.00  0.00           H  
ATOM   2817 2HG  LYS H  81     101.023  23.765  85.812  1.00  0.00           H  
ATOM   2818 1HD  LYS H  81      98.737  24.653  85.478  1.00  0.00           H  
ATOM   2819 2HD  LYS H  81      98.225  23.086  84.832  1.00  0.00           H  
ATOM   2820 1HE  LYS H  81      98.783  22.010  86.984  1.00  0.00           H  
ATOM   2821 2HE  LYS H  81      99.312  23.564  87.632  1.00  0.00           H  
ATOM   2822 1HZ  LYS H  81      97.082  23.047  88.295  1.00  0.00           H  
ATOM   2823 2HZ  LYS H  81      97.078  24.386  87.332  1.00  0.00           H  
ATOM   2824 3HZ  LYS H  81      96.582  22.933  86.728  1.00  0.00           H  
ATOM   2825  N   MET H  82     103.410  21.707  83.969  1.00  0.00           N  
ATOM   2826  CA  MET H  82     103.837  20.320  83.948  1.00  0.00           C  
ATOM   2827  C   MET H  82     103.866  19.737  85.362  1.00  0.00           C  
ATOM   2828  O   MET H  82     104.453  20.330  86.273  1.00  0.00           O  
ATOM   2829  CB  MET H  82     105.208  20.203  83.286  1.00  0.00           C  
ATOM   2830  CG  MET H  82     105.725  18.776  83.158  1.00  0.00           C  
ATOM   2831  SD  MET H  82     107.342  18.692  82.363  1.00  0.00           S  
ATOM   2832  CE  MET H  82     106.915  19.127  80.679  1.00  0.00           C  
ATOM   2833  H   MET H  82     103.852  22.348  84.611  1.00  0.00           H  
ATOM   2834  HA  MET H  82     103.117  19.745  83.366  1.00  0.00           H  
ATOM   2835 1HB  MET H  82     105.168  20.634  82.288  1.00  0.00           H  
ATOM   2836 2HB  MET H  82     105.940  20.772  83.861  1.00  0.00           H  
ATOM   2837 1HG  MET H  82     105.803  18.327  84.147  1.00  0.00           H  
ATOM   2838 2HG  MET H  82     105.022  18.186  82.571  1.00  0.00           H  
ATOM   2839 1HE  MET H  82     107.814  19.118  80.062  1.00  0.00           H  
ATOM   2840 2HE  MET H  82     106.198  18.404  80.288  1.00  0.00           H  
ATOM   2841 3HE  MET H  82     106.473  20.123  80.662  1.00  0.00           H  
ATOM   2842  N   ASN H  82A    103.243  18.572  85.519  1.00  0.00           N  
ATOM   2843  CA  ASN H  82A    103.154  17.886  86.812  1.00  0.00           C  
ATOM   2844  C   ASN H  82A    104.219  16.838  87.038  1.00  0.00           C  
ATOM   2845  O   ASN H  82A    104.948  16.435  86.128  1.00  0.00           O  
ATOM   2846  CB  ASN H  82A    101.784  17.254  86.971  1.00  0.00           C  
ATOM   2847  CG  ASN H  82A    100.682  18.275  87.028  1.00  0.00           C  
ATOM   2848  OD1 ASN H  82A    100.862  19.373  87.565  1.00  0.00           O  
ATOM   2849  ND2 ASN H  82A     99.541  17.931  86.484  1.00  0.00           N  
ATOM   2850  H   ASN H  82A    102.814  18.151  84.707  1.00  0.00           H  
ATOM   2851  HA  ASN H  82A    103.299  18.621  87.605  1.00  0.00           H  
ATOM   2852 1HB  ASN H  82A    101.595  16.578  86.137  1.00  0.00           H  
ATOM   2853 2HB  ASN H  82A    101.760  16.660  87.886  1.00  0.00           H  
ATOM   2854 1HD2 ASN H  82A     98.771  18.572  86.493  1.00  0.00           H  
ATOM   2855 2HD2 ASN H  82A     99.439  17.033  86.061  1.00  0.00           H  
ATOM   2856  N   SER H  82B    104.266  16.367  88.282  1.00  0.00           N  
ATOM   2857  CA  SER H  82B    105.152  15.296  88.670  1.00  0.00           C  
ATOM   2858  C   SER H  82B    106.588  15.520  88.218  1.00  0.00           C  
ATOM   2859  O   SER H  82B    107.162  14.677  87.527  1.00  0.00           O  
ATOM   2860  CB  SER H  82B    104.638  13.987  88.105  1.00  0.00           C  
ATOM   2861  OG  SER H  82B    103.368  13.684  88.613  1.00  0.00           O  
ATOM   2862  H   SER H  82B    103.658  16.780  88.976  1.00  0.00           H  
ATOM   2863  HA  SER H  82B    105.165  15.235  89.759  1.00  0.00           H  
ATOM   2864 1HB  SER H  82B    104.592  14.053  87.018  1.00  0.00           H  
ATOM   2865 2HB  SER H  82B    105.333  13.186  88.355  1.00  0.00           H  
ATOM   2866  HG  SER H  82B    103.515  13.279  89.471  1.00  0.00           H  
ATOM   2867  N   LEU H  82C    107.167  16.641  88.618  1.00  0.00           N  
ATOM   2868  CA  LEU H  82C    108.535  16.962  88.218  1.00  0.00           C  
ATOM   2869  C   LEU H  82C    109.543  16.064  88.900  1.00  0.00           C  
ATOM   2870  O   LEU H  82C    109.338  15.640  90.022  1.00  0.00           O  
ATOM   2871  CB  LEU H  82C    108.853  18.426  88.544  1.00  0.00           C  
ATOM   2872  CG  LEU H  82C    108.002  19.471  87.810  1.00  0.00           C  
ATOM   2873  CD1 LEU H  82C    108.274  20.849  88.397  1.00  0.00           C  
ATOM   2874  CD2 LEU H  82C    108.325  19.435  86.324  1.00  0.00           C  
ATOM   2875  H   LEU H  82C    106.662  17.287  89.208  1.00  0.00           H  
ATOM   2876  HA  LEU H  82C    108.624  16.816  87.142  1.00  0.00           H  
ATOM   2877 1HB  LEU H  82C    108.718  18.581  89.613  1.00  0.00           H  
ATOM   2878 2HB  LEU H  82C    109.897  18.617  88.298  1.00  0.00           H  
ATOM   2879  HG  LEU H  82C    106.945  19.248  87.958  1.00  0.00           H  
ATOM   2880 1HD1 LEU H  82C    107.670  21.593  87.876  1.00  0.00           H  
ATOM   2881 2HD1 LEU H  82C    108.016  20.852  89.457  1.00  0.00           H  
ATOM   2882 3HD1 LEU H  82C    109.330  21.093  88.279  1.00  0.00           H  
ATOM   2883 1HD2 LEU H  82C    107.720  20.178  85.803  1.00  0.00           H  
ATOM   2884 2HD2 LEU H  82C    109.381  19.659  86.175  1.00  0.00           H  
ATOM   2885 3HD2 LEU H  82C    108.104  18.444  85.928  1.00  0.00           H  
ATOM   2886  N   HIS H  83     110.630  15.758  88.208  1.00  0.00           N  
ATOM   2887  CA  HIS H  83     111.696  14.953  88.787  1.00  0.00           C  
ATOM   2888  C   HIS H  83     113.021  15.609  88.409  1.00  0.00           C  
ATOM   2889  O   HIS H  83     113.043  16.560  87.623  1.00  0.00           O  
ATOM   2890  CB  HIS H  83     111.646  13.504  88.289  1.00  0.00           C  
ATOM   2891  CG  HIS H  83     110.388  12.784  88.662  1.00  0.00           C  
ATOM   2892  ND1 HIS H  83     110.134  12.343  89.943  1.00  0.00           N  
ATOM   2893  CD2 HIS H  83     109.312  12.427  87.921  1.00  0.00           C  
ATOM   2894  CE1 HIS H  83     108.955  11.746  89.974  1.00  0.00           C  
ATOM   2895  NE2 HIS H  83     108.438  11.783  88.761  1.00  0.00           N  
ATOM   2896  H   HIS H  83     110.725  16.089  87.260  1.00  0.00           H  
ATOM   2897  HA  HIS H  83     111.587  14.931  89.871  1.00  0.00           H  
ATOM   2898 1HB  HIS H  83     111.740  13.490  87.204  1.00  0.00           H  
ATOM   2899 2HB  HIS H  83     112.490  12.951  88.698  1.00  0.00           H  
ATOM   2900  HD1 HIS H  83     110.700  12.514  90.751  1.00  0.00           H  
ATOM   2901  HD2 HIS H  83     109.062  12.557  86.868  1.00  0.00           H  
ATOM   2902  HE1 HIS H  83     108.569  11.327  90.904  1.00  0.00           H  
ATOM   2903  N   THR H  84     114.117  15.105  88.970  1.00  0.00           N  
ATOM   2904  CA  THR H  84     115.441  15.673  88.731  1.00  0.00           C  
ATOM   2905  C   THR H  84     115.781  15.965  87.276  1.00  0.00           C  
ATOM   2906  O   THR H  84     116.338  17.022  86.967  1.00  0.00           O  
ATOM   2907  CB  THR H  84     116.522  14.738  89.305  1.00  0.00           C  
ATOM   2908  OG1 THR H  84     116.335  14.597  90.719  1.00  0.00           O  
ATOM   2909  CG2 THR H  84     117.911  15.298  89.035  1.00  0.00           C  
ATOM   2910  H   THR H  84     114.026  14.307  89.581  1.00  0.00           H  
ATOM   2911  HA  THR H  84     115.502  16.636  89.238  1.00  0.00           H  
ATOM   2912  HB  THR H  84     116.437  13.755  88.841  1.00  0.00           H  
ATOM   2913  HG1 THR H  84     117.109  14.929  91.178  1.00  0.00           H  
ATOM   2914 1HG2 THR H  84     118.662  14.624  89.446  1.00  0.00           H  
ATOM   2915 2HG2 THR H  84     118.061  15.396  87.959  1.00  0.00           H  
ATOM   2916 3HG2 THR H  84     118.006  16.276  89.504  1.00  0.00           H  
ATOM   2917  N   ASP H  85     115.455  15.022  86.401  1.00  0.00           N  
ATOM   2918  CA  ASP H  85     115.755  15.146  84.984  1.00  0.00           C  
ATOM   2919  C   ASP H  85     114.962  16.239  84.265  1.00  0.00           C  
ATOM   2920  O   ASP H  85     115.212  16.514  83.092  1.00  0.00           O  
ATOM   2921  CB  ASP H  85     115.500  13.806  84.290  1.00  0.00           C  
ATOM   2922  CG  ASP H  85     116.537  12.749  84.645  1.00  0.00           C  
ATOM   2923  OD1 ASP H  85     117.570  13.107  85.161  1.00  0.00           O  
ATOM   2924  OD2 ASP H  85     116.287  11.594  84.397  1.00  0.00           O  
ATOM   2925  H   ASP H  85     114.983  14.193  86.733  1.00  0.00           H  
ATOM   2926  HA  ASP H  85     116.807  15.411  84.875  1.00  0.00           H  
ATOM   2927 1HB  ASP H  85     114.514  13.434  84.566  1.00  0.00           H  
ATOM   2928 2HB  ASP H  85     115.505  13.950  83.208  1.00  0.00           H  
ATOM   2929  N   ASP H  86     114.010  16.867  84.957  1.00  0.00           N  
ATOM   2930  CA  ASP H  86     113.249  17.954  84.365  1.00  0.00           C  
ATOM   2931  C   ASP H  86     114.009  19.263  84.549  1.00  0.00           C  
ATOM   2932  O   ASP H  86     113.576  20.323  84.101  1.00  0.00           O  
ATOM   2933  CB  ASP H  86     111.844  18.047  84.973  1.00  0.00           C  
ATOM   2934  CG  ASP H  86     110.985  16.838  84.634  1.00  0.00           C  
ATOM   2935  OD1 ASP H  86     110.996  16.408  83.455  1.00  0.00           O  
ATOM   2936  OD2 ASP H  86     110.286  16.311  85.536  1.00  0.00           O  
ATOM   2937  H   ASP H  86     113.810  16.584  85.906  1.00  0.00           H  
ATOM   2938  HA  ASP H  86     113.131  17.753  83.300  1.00  0.00           H  
ATOM   2939 1HB  ASP H  86     111.920  18.133  86.056  1.00  0.00           H  
ATOM   2940 2HB  ASP H  86     111.349  18.947  84.605  1.00  0.00           H  
ATOM   2941  N   THR H  87     115.151  19.184  85.227  1.00  0.00           N  
ATOM   2942  CA  THR H  87     116.046  20.319  85.333  1.00  0.00           C  
ATOM   2943  C   THR H  87     116.509  20.610  83.904  1.00  0.00           C  
ATOM   2944  O   THR H  87     117.045  19.727  83.234  1.00  0.00           O  
ATOM   2945  CB  THR H  87     117.240  20.041  86.264  1.00  0.00           C  
ATOM   2946  OG1 THR H  87     116.768  19.818  87.599  1.00  0.00           O  
ATOM   2947  CG2 THR H  87     118.203  21.219  86.261  1.00  0.00           C  
ATOM   2948  H   THR H  87     115.402  18.318  85.678  1.00  0.00           H  
ATOM   2949  HA  THR H  87     115.490  21.160  85.750  1.00  0.00           H  
ATOM   2950  HB  THR H  87     117.765  19.149  85.925  1.00  0.00           H  
ATOM   2951  HG1 THR H  87     116.726  18.874  87.769  1.00  0.00           H  
ATOM   2952 1HG2 THR H  87     119.041  21.005  86.923  1.00  0.00           H  
ATOM   2953 2HG2 THR H  87     118.573  21.383  85.249  1.00  0.00           H  
ATOM   2954 3HG2 THR H  87     117.686  22.112  86.608  1.00  0.00           H  
ATOM   2955  N   ALA H  88     116.332  21.846  83.462  1.00  0.00           N  
ATOM   2956  CA  ALA H  88     116.656  22.191  82.079  1.00  0.00           C  
ATOM   2957  C   ALA H  88     116.452  23.675  81.854  1.00  0.00           C  
ATOM   2958  O   ALA H  88     115.889  24.364  82.698  1.00  0.00           O  
ATOM   2959  CB  ALA H  88     115.722  21.427  81.157  1.00  0.00           C  
ATOM   2960  H   ALA H  88     115.972  22.562  84.076  1.00  0.00           H  
ATOM   2961  HA  ALA H  88     117.706  21.952  81.908  1.00  0.00           H  
ATOM   2962 1HB  ALA H  88     115.951  21.674  80.121  1.00  0.00           H  
ATOM   2963 2HB  ALA H  88     115.853  20.356  81.312  1.00  0.00           H  
ATOM   2964 3HB  ALA H  88     114.692  21.701  81.376  1.00  0.00           H  
ATOM   2965  N   ARG H  89     116.905  24.178  80.702  1.00  0.00           N  
ATOM   2966  CA  ARG H  89     116.580  25.534  80.341  1.00  0.00           C  
ATOM   2967  C   ARG H  89     115.370  25.380  79.421  1.00  0.00           C  
ATOM   2968  O   ARG H  89     115.405  24.595  78.467  1.00  0.00           O  
ATOM   2969  CB  ARG H  89     117.731  26.238  79.637  1.00  0.00           C  
ATOM   2970  CG  ARG H  89     117.570  27.744  79.498  1.00  0.00           C  
ATOM   2971  CD  ARG H  89     118.763  28.368  78.871  1.00  0.00           C  
ATOM   2972  NE  ARG H  89     118.591  29.800  78.685  1.00  0.00           N  
ATOM   2973  CZ  ARG H  89     118.911  30.734  79.602  1.00  0.00           C  
ATOM   2974  NH1 ARG H  89     119.417  30.372  80.760  1.00  0.00           N  
ATOM   2975  NH2 ARG H  89     118.717  32.014  79.337  1.00  0.00           N  
ATOM   2976  H   ARG H  89     117.473  23.626  80.076  1.00  0.00           H  
ATOM   2977  HA  ARG H  89     116.358  26.091  81.252  1.00  0.00           H  
ATOM   2978 1HB  ARG H  89     118.657  26.055  80.181  1.00  0.00           H  
ATOM   2979 2HB  ARG H  89     117.852  25.825  78.636  1.00  0.00           H  
ATOM   2980 1HG  ARG H  89     116.702  27.960  78.874  1.00  0.00           H  
ATOM   2981 2HG  ARG H  89     117.428  28.188  80.484  1.00  0.00           H  
ATOM   2982 1HD  ARG H  89     119.633  28.209  79.507  1.00  0.00           H  
ATOM   2983 2HD  ARG H  89     118.939  27.917  77.895  1.00  0.00           H  
ATOM   2984  HE  ARG H  89     118.204  30.117  77.806  1.00  0.00           H  
ATOM   2985 1HH1 ARG H  89     119.566  29.394  80.963  1.00  0.00           H  
ATOM   2986 2HH1 ARG H  89     119.657  31.072  81.447  1.00  0.00           H  
ATOM   2987 1HH2 ARG H  89     118.327  32.292  78.446  1.00  0.00           H  
ATOM   2988 2HH2 ARG H  89     118.956  32.714  80.023  1.00  0.00           H  
ATOM   2989  N   TYR H  90     114.314  26.116  79.724  1.00  0.00           N  
ATOM   2990  CA  TYR H  90     113.061  26.047  78.952  1.00  0.00           C  
ATOM   2991  C   TYR H  90     112.903  27.248  78.029  1.00  0.00           C  
ATOM   2992  O   TYR H  90     113.090  28.385  78.435  1.00  0.00           O  
ATOM   2993  CB  TYR H  90     111.855  25.947  79.889  1.00  0.00           C  
ATOM   2994  CG  TYR H  90     111.756  24.625  80.617  1.00  0.00           C  
ATOM   2995  CD1 TYR H  90     112.647  24.326  81.637  1.00  0.00           C  
ATOM   2996  CD2 TYR H  90     110.773  23.711  80.264  1.00  0.00           C  
ATOM   2997  CE1 TYR H  90     112.557  23.118  82.302  1.00  0.00           C  
ATOM   2998  CE2 TYR H  90     110.683  22.503  80.928  1.00  0.00           C  
ATOM   2999  CZ  TYR H  90     111.569  22.207  81.944  1.00  0.00           C  
ATOM   3000  OH  TYR H  90     111.479  21.003  82.605  1.00  0.00           O  
ATOM   3001  H   TYR H  90     114.372  26.746  80.512  1.00  0.00           H  
ATOM   3002  HA  TYR H  90     113.088  25.155  78.326  1.00  0.00           H  
ATOM   3003 1HB  TYR H  90     111.907  26.742  80.635  1.00  0.00           H  
ATOM   3004 2HB  TYR H  90     110.937  26.091  79.320  1.00  0.00           H  
ATOM   3005  HD1 TYR H  90     113.419  25.044  81.915  1.00  0.00           H  
ATOM   3006  HD2 TYR H  90     110.074  23.946  79.462  1.00  0.00           H  
ATOM   3007  HE1 TYR H  90     113.256  22.882  83.103  1.00  0.00           H  
ATOM   3008  HE2 TYR H  90     109.911  21.785  80.651  1.00  0.00           H  
ATOM   3009  HH  TYR H  90     112.284  20.852  83.106  1.00  0.00           H  
ATOM   3010  N   TYR H  91     112.518  26.977  76.782  1.00  0.00           N  
ATOM   3011  CA  TYR H  91     112.340  28.013  75.784  1.00  0.00           C  
ATOM   3012  C   TYR H  91     110.968  27.961  75.157  1.00  0.00           C  
ATOM   3013  O   TYR H  91     110.362  26.884  75.052  1.00  0.00           O  
ATOM   3014  CB  TYR H  91     113.293  27.793  74.589  1.00  0.00           C  
ATOM   3015  CG  TYR H  91     114.764  27.734  74.868  1.00  0.00           C  
ATOM   3016  CD1 TYR H  91     115.556  28.886  74.780  1.00  0.00           C  
ATOM   3017  CD2 TYR H  91     115.363  26.534  75.223  1.00  0.00           C  
ATOM   3018  CE1 TYR H  91     116.927  28.829  75.048  1.00  0.00           C  
ATOM   3019  CE2 TYR H  91     116.720  26.466  75.496  1.00  0.00           C  
ATOM   3020  CZ  TYR H  91     117.492  27.611  75.407  1.00  0.00           C  
ATOM   3021  OH  TYR H  91     118.832  27.501  75.664  1.00  0.00           O  
ATOM   3022  H   TYR H  91     112.346  26.014  76.528  1.00  0.00           H  
ATOM   3023  HA  TYR H  91     112.436  28.983  76.272  1.00  0.00           H  
ATOM   3024 1HB  TYR H  91     113.042  26.857  74.092  1.00  0.00           H  
ATOM   3025 2HB  TYR H  91     113.157  28.596  73.865  1.00  0.00           H  
ATOM   3026  HD1 TYR H  91     115.104  29.837  74.500  1.00  0.00           H  
ATOM   3027  HD2 TYR H  91     114.765  25.626  75.288  1.00  0.00           H  
ATOM   3028  HE1 TYR H  91     117.534  29.732  74.976  1.00  0.00           H  
ATOM   3029  HE2 TYR H  91     117.172  25.515  75.778  1.00  0.00           H  
ATOM   3030  HH  TYR H  91     119.118  26.602  75.486  1.00  0.00           H  
ATOM   3031  N   CYS H  92     110.466  29.116  74.734  1.00  0.00           N  
ATOM   3032  CA  CYS H  92     109.253  29.078  73.909  1.00  0.00           C  
ATOM   3033  C   CYS H  92     109.738  29.648  72.585  1.00  0.00           C  
ATOM   3034  O   CYS H  92     110.673  30.467  72.545  1.00  0.00           O  
ATOM   3035  CB  CYS H  92     108.108  29.910  74.486  1.00  0.00           C  
ATOM   3036  SG  CYS H  92     108.521  31.651  74.751  1.00  0.00           S  
ATOM   3037  H   CYS H  92     110.882  30.009  74.956  1.00  0.00           H  
ATOM   3038  HA  CYS H  92     108.907  28.046  73.851  1.00  0.00           H  
ATOM   3039 1HB  CYS H  92     107.251  29.865  73.813  1.00  0.00           H  
ATOM   3040 2HB  CYS H  92     107.796  29.488  75.441  1.00  0.00           H  
ATOM   3041  N   ALA H  93     109.117  29.217  71.500  1.00  0.00           N  
ATOM   3042  CA  ALA H  93     109.592  29.607  70.175  1.00  0.00           C  
ATOM   3043  C   ALA H  93     108.405  29.676  69.238  1.00  0.00           C  
ATOM   3044  O   ALA H  93     107.468  28.886  69.338  1.00  0.00           O  
ATOM   3045  CB  ALA H  93     110.603  28.559  69.678  1.00  0.00           C  
ATOM   3046  H   ALA H  93     108.309  28.616  71.576  1.00  0.00           H  
ATOM   3047  HA  ALA H  93     110.050  30.593  70.256  1.00  0.00           H  
ATOM   3048 1HB  ALA H  93     110.964  28.842  68.688  1.00  0.00           H  
ATOM   3049 2HB  ALA H  93     111.444  28.507  70.369  1.00  0.00           H  
ATOM   3050 3HB  ALA H  93     110.119  27.585  69.622  1.00  0.00           H  
ATOM   3051  N   ARG H  94     108.462  30.617  68.312  1.00  0.00           N  
ATOM   3052  CA  ARG H  94     107.402  30.798  67.356  1.00  0.00           C  
ATOM   3053  C   ARG H  94     107.652  30.118  66.016  1.00  0.00           C  
ATOM   3054  O   ARG H  94     108.794  30.075  65.561  1.00  0.00           O  
ATOM   3055  CB  ARG H  94     107.179  32.285  67.122  1.00  0.00           C  
ATOM   3056  CG  ARG H  94     106.110  32.617  66.094  1.00  0.00           C  
ATOM   3057  CD  ARG H  94     106.153  34.048  65.700  1.00  0.00           C  
ATOM   3058  NE  ARG H  94     105.101  34.381  64.752  1.00  0.00           N  
ATOM   3059  CZ  ARG H  94     105.026  35.540  64.069  1.00  0.00           C  
ATOM   3060  NH1 ARG H  94     105.945  36.465  64.240  1.00  0.00           N  
ATOM   3061  NH2 ARG H  94     104.028  35.748  63.228  1.00  0.00           N  
ATOM   3062  H   ARG H  94     109.267  31.225  68.273  1.00  0.00           H  
ATOM   3063  HA  ARG H  94     106.491  30.359  67.763  1.00  0.00           H  
ATOM   3064 1HB  ARG H  94     106.895  32.761  68.059  1.00  0.00           H  
ATOM   3065 2HB  ARG H  94     108.110  32.744  66.790  1.00  0.00           H  
ATOM   3066 1HG  ARG H  94     106.263  32.010  65.201  1.00  0.00           H  
ATOM   3067 2HG  ARG H  94     105.125  32.405  66.512  1.00  0.00           H  
ATOM   3068 1HD  ARG H  94     106.025  34.673  66.583  1.00  0.00           H  
ATOM   3069 2HD  ARG H  94     107.113  34.269  65.235  1.00  0.00           H  
ATOM   3070  HE  ARG H  94     104.376  33.695  64.594  1.00  0.00           H  
ATOM   3071 1HH1 ARG H  94     106.708  36.306  64.883  1.00  0.00           H  
ATOM   3072 2HH1 ARG H  94     105.888  37.334  63.729  1.00  0.00           H  
ATOM   3073 1HH2 ARG H  94     103.321  35.037  63.097  1.00  0.00           H  
ATOM   3074 2HH2 ARG H  94     103.971  36.616  62.717  1.00  0.00           H  
ATOM   3075  N   GLU H  95     106.568  29.420  65.832  1.00  0.00           N  
ATOM   3076  CA  GLU H  95     106.350  28.651  64.613  1.00  0.00           C  
ATOM   3077  C   GLU H  95     105.368  29.361  63.689  1.00  0.00           C  
ATOM   3078  O   GLU H  95     104.358  29.902  64.139  1.00  0.00           O  
ATOM   3079  CB  GLU H  95     105.830  27.251  64.949  1.00  0.00           C  
ATOM   3080  CG  GLU H  95     105.496  26.396  63.734  1.00  0.00           C  
ATOM   3081  CD  GLU H  95     105.221  24.961  64.087  1.00  0.00           C  
ATOM   3082  OE1 GLU H  95     105.339  24.619  65.239  1.00  0.00           O  
ATOM   3083  OE2 GLU H  95     104.893  24.205  63.202  1.00  0.00           O  
ATOM   3084  H   GLU H  95     105.860  29.411  66.552  1.00  0.00           H  
ATOM   3085  HA  GLU H  95     107.301  28.556  64.089  1.00  0.00           H  
ATOM   3086 1HB  GLU H  95     106.577  26.717  65.537  1.00  0.00           H  
ATOM   3087 2HB  GLU H  95     104.930  27.333  65.558  1.00  0.00           H  
ATOM   3088 1HG  GLU H  95     104.617  26.812  63.242  1.00  0.00           H  
ATOM   3089 2HG  GLU H  95     106.327  26.441  63.032  1.00  0.00           H  
ATOM   3090  N   ARG H  96     105.671  29.355  62.395  1.00  0.00           N  
ATOM   3091  CA  ARG H  96     104.747  29.865  61.390  1.00  0.00           C  
ATOM   3092  C   ARG H  96     104.416  28.812  60.339  1.00  0.00           C  
ATOM   3093  O   ARG H  96     103.257  28.641  59.961  1.00  0.00           O  
ATOM   3094  CB  ARG H  96     105.331  31.090  60.703  1.00  0.00           C  
ATOM   3095  CG  ARG H  96     105.291  32.366  61.529  1.00  0.00           C  
ATOM   3096  CD  ARG H  96     105.534  33.570  60.693  1.00  0.00           C  
ATOM   3097  NE  ARG H  96     106.897  33.614  60.190  1.00  0.00           N  
ATOM   3098  CZ  ARG H  96     107.331  34.452  59.228  1.00  0.00           C  
ATOM   3099  NH1 ARG H  96     106.498  35.306  58.676  1.00  0.00           N  
ATOM   3100  NH2 ARG H  96     108.594  34.414  58.839  1.00  0.00           N  
ATOM   3101  H   ARG H  96     106.565  28.989  62.101  1.00  0.00           H  
ATOM   3102  HA  ARG H  96     103.820  30.154  61.887  1.00  0.00           H  
ATOM   3103 1HB  ARG H  96     106.371  30.899  60.443  1.00  0.00           H  
ATOM   3104 2HB  ARG H  96     104.791  31.280  59.776  1.00  0.00           H  
ATOM   3105 1HG  ARG H  96     104.311  32.466  61.997  1.00  0.00           H  
ATOM   3106 2HG  ARG H  96     106.059  32.324  62.302  1.00  0.00           H  
ATOM   3107 1HD  ARG H  96     104.856  33.563  59.840  1.00  0.00           H  
ATOM   3108 2HD  ARG H  96     105.360  34.466  61.287  1.00  0.00           H  
ATOM   3109  HE  ARG H  96     107.567  32.971  60.591  1.00  0.00           H  
ATOM   3110 1HH1 ARG H  96     105.533  35.335  58.973  1.00  0.00           H  
ATOM   3111 2HH1 ARG H  96     106.824  35.934  57.955  1.00  0.00           H  
ATOM   3112 1HH2 ARG H  96     109.234  33.757  59.264  1.00  0.00           H  
ATOM   3113 2HH2 ARG H  96     108.919  35.041  58.119  1.00  0.00           H  
ATOM   3114  N   ASP H  97     105.455  28.067  59.861  1.00  0.00           N  
ATOM   3115  CA  ASP H  97     105.239  27.106  58.786  1.00  0.00           C  
ATOM   3116  C   ASP H  97     106.281  25.996  58.839  1.00  0.00           C  
ATOM   3117  O   ASP H  97     107.267  26.021  58.103  1.00  0.00           O  
ATOM   3118  CB  ASP H  97     105.288  27.804  57.425  1.00  0.00           C  
ATOM   3119  CG  ASP H  97     104.887  26.890  56.275  1.00  0.00           C  
ATOM   3120  OD1 ASP H  97     104.524  25.767  56.534  1.00  0.00           O  
ATOM   3121  OD2 ASP H  97     104.948  27.323  55.149  1.00  0.00           O  
ATOM   3122  H   ASP H  97     106.389  28.202  60.221  1.00  0.00           H  
ATOM   3123  HA  ASP H  97     104.252  26.661  58.913  1.00  0.00           H  
ATOM   3124 1HB  ASP H  97     104.620  28.666  57.434  1.00  0.00           H  
ATOM   3125 2HB  ASP H  97     106.297  28.174  57.242  1.00  0.00           H  
ATOM   3126  N   TYR H  98     106.056  25.021  59.714  1.00  0.00           N  
ATOM   3127  CA  TYR H  98     106.981  23.906  59.873  1.00  0.00           C  
ATOM   3128  C   TYR H  98     108.403  24.419  60.059  1.00  0.00           C  
ATOM   3129  O   TYR H  98     109.350  23.871  59.494  1.00  0.00           O  
ATOM   3130  CB  TYR H  98     106.904  22.963  58.670  1.00  0.00           C  
ATOM   3131  CG  TYR H  98     105.533  22.363  58.452  1.00  0.00           C  
ATOM   3132  CD1 TYR H  98     105.022  21.450  59.363  1.00  0.00           C  
ATOM   3133  CD2 TYR H  98     104.787  22.726  57.340  1.00  0.00           C  
ATOM   3134  CE1 TYR H  98     103.769  20.902  59.163  1.00  0.00           C  
ATOM   3135  CE2 TYR H  98     103.535  22.178  57.140  1.00  0.00           C  
ATOM   3136  CZ  TYR H  98     103.026  21.270  58.046  1.00  0.00           C  
ATOM   3137  OH  TYR H  98     101.779  20.724  57.847  1.00  0.00           O  
ATOM   3138  H   TYR H  98     105.223  25.054  60.284  1.00  0.00           H  
ATOM   3139  HA  TYR H  98     106.706  23.349  60.769  1.00  0.00           H  
ATOM   3140 1HB  TYR H  98     107.188  23.502  57.766  1.00  0.00           H  
ATOM   3141 2HB  TYR H  98     107.615  22.147  58.802  1.00  0.00           H  
ATOM   3142  HD1 TYR H  98     105.608  21.165  60.236  1.00  0.00           H  
ATOM   3143  HD2 TYR H  98     105.189  23.442  56.624  1.00  0.00           H  
ATOM   3144  HE1 TYR H  98     103.368  20.186  59.878  1.00  0.00           H  
ATOM   3145  HE2 TYR H  98     102.949  22.462  56.266  1.00  0.00           H  
ATOM   3146  HH  TYR H  98     101.578  20.117  58.564  1.00  0.00           H  
ATOM   3147  N   ARG H  99     108.547  25.475  60.853  1.00  0.00           N  
ATOM   3148  CA  ARG H  99     109.862  26.001  61.198  1.00  0.00           C  
ATOM   3149  C   ARG H  99     109.749  26.997  62.345  1.00  0.00           C  
ATOM   3150  O   ARG H  99     108.776  27.745  62.436  1.00  0.00           O  
ATOM   3151  CB  ARG H  99     110.505  26.674  59.994  1.00  0.00           C  
ATOM   3152  CG  ARG H  99     109.810  27.943  59.525  1.00  0.00           C  
ATOM   3153  CD  ARG H  99     110.548  28.592  58.411  1.00  0.00           C  
ATOM   3154  NE  ARG H  99     109.998  29.899  58.085  1.00  0.00           N  
ATOM   3155  CZ  ARG H  99     109.056  30.120  57.148  1.00  0.00           C  
ATOM   3156  NH1 ARG H  99     108.570  29.115  56.453  1.00  0.00           N  
ATOM   3157  NH2 ARG H  99     108.620  31.348  56.926  1.00  0.00           N  
ATOM   3158  H   ARG H  99     107.724  25.925  61.227  1.00  0.00           H  
ATOM   3159  HA  ARG H  99     110.500  25.175  61.515  1.00  0.00           H  
ATOM   3160 1HB  ARG H  99     111.537  26.931  60.229  1.00  0.00           H  
ATOM   3161 2HB  ARG H  99     110.524  25.979  59.155  1.00  0.00           H  
ATOM   3162 1HG  ARG H  99     108.806  27.700  59.176  1.00  0.00           H  
ATOM   3163 2HG  ARG H  99     109.746  28.650  60.352  1.00  0.00           H  
ATOM   3164 1HD  ARG H  99     111.592  28.723  58.693  1.00  0.00           H  
ATOM   3165 2HD  ARG H  99     110.488  27.966  57.521  1.00  0.00           H  
ATOM   3166  HE  ARG H  99     110.347  30.697  58.599  1.00  0.00           H  
ATOM   3167 1HH1 ARG H  99     108.904  28.176  56.623  1.00  0.00           H  
ATOM   3168 2HH1 ARG H  99     107.865  29.281  55.751  1.00  0.00           H  
ATOM   3169 1HH2 ARG H  99     108.993  32.121  57.460  1.00  0.00           H  
ATOM   3170 2HH2 ARG H  99     107.914  31.514  56.224  1.00  0.00           H  
ATOM   3171  N   LEU H 100     110.749  27.000  63.219  1.00  0.00           N  
ATOM   3172  CA  LEU H 100     110.783  27.930  64.342  1.00  0.00           C  
ATOM   3173  C   LEU H 100     111.629  29.156  64.022  1.00  0.00           C  
ATOM   3174  O   LEU H 100     112.859  29.094  64.039  1.00  0.00           O  
ATOM   3175  CB  LEU H 100     111.332  27.225  65.588  1.00  0.00           C  
ATOM   3176  CG  LEU H 100     110.549  25.991  66.053  1.00  0.00           C  
ATOM   3177  CD1 LEU H 100     111.261  25.354  67.239  1.00  0.00           C  
ATOM   3178  CD2 LEU H 100     109.130  26.399  66.422  1.00  0.00           C  
ATOM   3179  H   LEU H 100     111.506  26.342  63.104  1.00  0.00           H  
ATOM   3180  HA  LEU H 100     109.760  28.249  64.544  1.00  0.00           H  
ATOM   3181 1HB  LEU H 100     112.355  26.912  65.387  1.00  0.00           H  
ATOM   3182 2HB  LEU H 100     111.347  27.938  66.412  1.00  0.00           H  
ATOM   3183  HG  LEU H 100     110.517  25.255  65.249  1.00  0.00           H  
ATOM   3184 1HD1 LEU H 100     110.705  24.477  67.569  1.00  0.00           H  
ATOM   3185 2HD1 LEU H 100     112.266  25.054  66.941  1.00  0.00           H  
ATOM   3186 3HD1 LEU H 100     111.323  26.073  68.055  1.00  0.00           H  
ATOM   3187 1HD2 LEU H 100     108.573  25.521  66.752  1.00  0.00           H  
ATOM   3188 2HD2 LEU H 100     109.161  27.133  67.228  1.00  0.00           H  
ATOM   3189 3HD2 LEU H 100     108.639  26.834  65.552  1.00  0.00           H  
ATOM   3190  N   ASP H 101     110.964  30.269  63.731  1.00  0.00           N  
ATOM   3191  CA  ASP H 101     111.650  31.478  63.291  1.00  0.00           C  
ATOM   3192  C   ASP H 101     112.257  32.244  64.460  1.00  0.00           C  
ATOM   3193  O   ASP H 101     113.384  32.733  64.376  1.00  0.00           O  
ATOM   3194  CB  ASP H 101     110.685  32.388  62.528  1.00  0.00           C  
ATOM   3195  CG  ASP H 101     110.327  31.850  61.150  1.00  0.00           C  
ATOM   3196  OD1 ASP H 101     111.111  31.113  60.599  1.00  0.00           O  
ATOM   3197  OD2 ASP H 101     109.274  32.181  60.660  1.00  0.00           O  
ATOM   3198  H   ASP H 101     109.958  30.277  63.817  1.00  0.00           H  
ATOM   3199  HA  ASP H 101     112.457  31.185  62.619  1.00  0.00           H  
ATOM   3200 1HB  ASP H 101     109.767  32.510  63.104  1.00  0.00           H  
ATOM   3201 2HB  ASP H 101     111.132  33.376  62.412  1.00  0.00           H  
ATOM   3202  N   TYR H 102     111.504  32.345  65.549  1.00  0.00           N  
ATOM   3203  CA  TYR H 102     111.928  33.128  66.704  1.00  0.00           C  
ATOM   3204  C   TYR H 102     111.840  32.328  67.997  1.00  0.00           C  
ATOM   3205  O   TYR H 102     110.903  31.555  68.198  1.00  0.00           O  
ATOM   3206  CB  TYR H 102     111.090  34.404  66.812  1.00  0.00           C  
ATOM   3207  CG  TYR H 102     111.260  35.347  65.642  1.00  0.00           C  
ATOM   3208  CD1 TYR H 102     110.446  35.223  64.526  1.00  0.00           C  
ATOM   3209  CD2 TYR H 102     112.231  36.337  65.685  1.00  0.00           C  
ATOM   3210  CE1 TYR H 102     110.601  36.084  63.458  1.00  0.00           C  
ATOM   3211  CE2 TYR H 102     112.387  37.198  64.617  1.00  0.00           C  
ATOM   3212  CZ  TYR H 102     111.576  37.075  63.507  1.00  0.00           C  
ATOM   3213  OH  TYR H 102     111.731  37.933  62.443  1.00  0.00           O  
ATOM   3214  H   TYR H 102     110.614  31.868  65.579  1.00  0.00           H  
ATOM   3215  HA  TYR H 102     112.974  33.406  66.569  1.00  0.00           H  
ATOM   3216 1HB  TYR H 102     110.033  34.140  66.886  1.00  0.00           H  
ATOM   3217 2HB  TYR H 102     111.358  34.939  67.723  1.00  0.00           H  
ATOM   3218  HD1 TYR H 102     109.683  34.445  64.492  1.00  0.00           H  
ATOM   3219  HD2 TYR H 102     112.872  36.434  66.562  1.00  0.00           H  
ATOM   3220  HE1 TYR H 102     109.962  35.987  62.581  1.00  0.00           H  
ATOM   3221  HE2 TYR H 102     113.150  37.976  64.650  1.00  0.00           H  
ATOM   3222  HH  TYR H 102     111.095  37.711  61.758  1.00  0.00           H  
ATOM   3223  N   TRP H 103     112.820  32.519  68.873  1.00  0.00           N  
ATOM   3224  CA  TRP H 103     113.066  31.941  70.186  1.00  0.00           C  
ATOM   3225  C   TRP H 103     113.142  32.983  71.282  1.00  0.00           C  
ATOM   3226  O   TRP H 103     113.627  34.078  71.051  1.00  0.00           O  
ATOM   3227  CB  TRP H 103     114.367  31.136  70.169  1.00  0.00           C  
ATOM   3228  CG  TRP H 103     114.325  29.951  69.253  1.00  0.00           C  
ATOM   3229  CD1 TRP H 103     114.400  29.968  67.892  1.00  0.00           C  
ATOM   3230  CD2 TRP H 103     114.198  28.558  69.629  1.00  0.00           C  
ATOM   3231  NE1 TRP H 103     114.328  28.690  67.398  1.00  0.00           N  
ATOM   3232  CE2 TRP H 103     114.205  27.814  68.447  1.00  0.00           C  
ATOM   3233  CE3 TRP H 103     114.081  27.894  70.857  1.00  0.00           C  
ATOM   3234  CZ2 TRP H 103     114.098  26.432  68.449  1.00  0.00           C  
ATOM   3235  CZ3 TRP H 103     113.975  26.508  70.859  1.00  0.00           C  
ATOM   3236  CH2 TRP H 103     113.984  25.797  69.686  1.00  0.00           C  
ATOM   3237  H   TRP H 103     112.939  31.942  68.052  1.00  0.00           H  
ATOM   3238  HA  TRP H 103     112.241  31.272  70.429  1.00  0.00           H  
ATOM   3239 1HB  TRP H 103     115.189  31.781  69.858  1.00  0.00           H  
ATOM   3240 2HB  TRP H 103     114.590  30.784  71.176  1.00  0.00           H  
ATOM   3241  HD1 TRP H 103     114.503  30.867  67.286  1.00  0.00           H  
ATOM   3242  HE1 TRP H 103     114.359  28.434  66.421  1.00  0.00           H  
ATOM   3243  HE3 TRP H 103     114.076  28.453  71.791  1.00  0.00           H  
ATOM   3244  HZ2 TRP H 103     114.103  25.849  67.528  1.00  0.00           H  
ATOM   3245  HZ3 TRP H 103     113.884  25.999  71.819  1.00  0.00           H  
ATOM   3246  HH2 TRP H 103     113.899  24.710  69.724  1.00  0.00           H  
ATOM   3247  N   GLY H 104     112.677  32.620  72.479  1.00  0.00           N  
ATOM   3248  CA  GLY H 104     112.886  33.474  73.634  1.00  0.00           C  
ATOM   3249  C   GLY H 104     114.315  33.281  74.129  1.00  0.00           C  
ATOM   3250  O   GLY H 104     115.079  32.494  73.562  1.00  0.00           O  
ATOM   3251  H   GLY H 104     112.179  31.749  72.594  1.00  0.00           H  
ATOM   3252 1HA  GLY H 104     112.705  34.513  73.356  1.00  0.00           H  
ATOM   3253 2HA  GLY H 104     112.165  33.220  74.410  1.00  0.00           H  
ATOM   3254  N   GLN H 105     114.674  33.959  75.212  1.00  0.00           N  
ATOM   3255  CA  GLN H 105     116.025  33.865  75.770  1.00  0.00           C  
ATOM   3256  C   GLN H 105     116.203  32.634  76.662  1.00  0.00           C  
ATOM   3257  O   GLN H 105     117.328  32.222  76.976  1.00  0.00           O  
ATOM   3258  CB  GLN H 105     116.356  35.131  76.566  1.00  0.00           C  
ATOM   3259  CG  GLN H 105     116.382  36.401  75.734  1.00  0.00           C  
ATOM   3260  CD  GLN H 105     117.438  36.358  74.645  1.00  0.00           C  
ATOM   3261  OE1 GLN H 105     118.608  36.065  74.907  1.00  0.00           O  
ATOM   3262  NE2 GLN H 105     117.031  36.649  73.415  1.00  0.00           N  
ATOM   3263  H   GLN H 105     113.997  34.557  75.662  1.00  0.00           H  
ATOM   3264  HA  GLN H 105     116.734  33.773  74.947  1.00  0.00           H  
ATOM   3265 1HB  GLN H 105     115.620  35.264  77.360  1.00  0.00           H  
ATOM   3266 2HB  GLN H 105     117.331  35.018  77.040  1.00  0.00           H  
ATOM   3267 1HG  GLN H 105     115.409  36.534  75.261  1.00  0.00           H  
ATOM   3268 2HG  GLN H 105     116.599  37.247  76.387  1.00  0.00           H  
ATOM   3269 1HE2 GLN H 105     117.682  36.637  72.656  1.00  0.00           H  
ATOM   3270 2HE2 GLN H 105     116.072  36.881  73.247  1.00  0.00           H  
ATOM   3271  N   GLY H 106     115.082  32.053  77.070  1.00  0.00           N  
ATOM   3272  CA  GLY H 106     115.107  30.858  77.891  1.00  0.00           C  
ATOM   3273  C   GLY H 106     115.100  31.129  79.386  1.00  0.00           C  
ATOM   3274  O   GLY H 106     115.526  32.195  79.834  1.00  0.00           O  
ATOM   3275  H   GLY H 106     114.193  32.449  76.804  1.00  0.00           H  
ATOM   3276 1HA  GLY H 106     114.244  30.236  77.655  1.00  0.00           H  
ATOM   3277 2HA  GLY H 106     115.997  30.275  77.657  1.00  0.00           H  
ATOM   3278  N   THR H 107     114.589  30.174  80.157  1.00  0.00           N  
ATOM   3279  CA  THR H 107     114.566  30.327  81.612  1.00  0.00           C  
ATOM   3280  C   THR H 107     115.063  29.035  82.242  1.00  0.00           C  
ATOM   3281  O   THR H 107     114.685  27.927  81.828  1.00  0.00           O  
ATOM   3282  CB  THR H 107     113.158  30.665  82.133  1.00  0.00           C  
ATOM   3283  OG1 THR H 107     113.201  30.839  83.556  1.00  0.00           O  
ATOM   3284  CG2 THR H 107     112.180  29.552  81.791  1.00  0.00           C  
ATOM   3285  H   THR H 107     114.212  29.333  79.746  1.00  0.00           H  
ATOM   3286  HA  THR H 107     115.230  31.148  81.884  1.00  0.00           H  
ATOM   3287  HB  THR H 107     112.815  31.595  81.679  1.00  0.00           H  
ATOM   3288  HG1 THR H 107     113.486  30.020  83.969  1.00  0.00           H  
ATOM   3289 1HG2 THR H 107     111.190  29.809  82.167  1.00  0.00           H  
ATOM   3290 2HG2 THR H 107     112.137  29.426  80.709  1.00  0.00           H  
ATOM   3291 3HG2 THR H 107     112.513  28.622  82.251  1.00  0.00           H  
ATOM   3292  N   THR H 108     115.945  29.173  83.232  1.00  0.00           N  
ATOM   3293  CA  THR H 108     116.538  28.018  83.897  1.00  0.00           C  
ATOM   3294  C   THR H 108     115.637  27.490  84.988  1.00  0.00           C  
ATOM   3295  O   THR H 108     115.175  28.248  85.835  1.00  0.00           O  
ATOM   3296  CB  THR H 108     117.916  28.361  84.491  1.00  0.00           C  
ATOM   3297  OG1 THR H 108     118.807  28.761  83.442  1.00  0.00           O  
ATOM   3298  CG2 THR H 108     118.500  27.157  85.214  1.00  0.00           C  
ATOM   3299  H   THR H 108     116.210  30.100  83.532  1.00  0.00           H  
ATOM   3300  HA  THR H 108     116.673  27.226  83.159  1.00  0.00           H  
ATOM   3301  HB  THR H 108     117.813  29.186  85.197  1.00  0.00           H  
ATOM   3302  HG1 THR H 108     119.132  27.983  82.983  1.00  0.00           H  
ATOM   3303 1HG2 THR H 108     119.473  27.418  85.629  1.00  0.00           H  
ATOM   3304 2HG2 THR H 108     117.830  26.855  86.020  1.00  0.00           H  
ATOM   3305 3HG2 THR H 108     118.615  26.332  84.512  1.00  0.00           H  
ATOM   3306  N   LEU H 109     115.383  26.189  84.952  1.00  0.00           N  
ATOM   3307  CA  LEU H 109     114.570  25.541  85.978  1.00  0.00           C  
ATOM   3308  C   LEU H 109     115.440  24.519  86.656  1.00  0.00           C  
ATOM   3309  O   LEU H 109     116.081  23.697  85.992  1.00  0.00           O  
ATOM   3310  CB  LEU H 109     113.328  24.872  85.376  1.00  0.00           C  
ATOM   3311  CG  LEU H 109     112.472  24.056  86.354  1.00  0.00           C  
ATOM   3312  CD1 LEU H 109     111.770  24.998  87.323  1.00  0.00           C  
ATOM   3313  CD2 LEU H 109     111.465  23.224  85.575  1.00  0.00           C  
ATOM   3314  H   LEU H 109     115.761  25.631  84.198  1.00  0.00           H  
ATOM   3315  HA  LEU H 109     114.235  26.300  86.685  1.00  0.00           H  
ATOM   3316 1HB  LEU H 109     112.692  25.644  84.945  1.00  0.00           H  
ATOM   3317 2HB  LEU H 109     113.646  24.203  84.577  1.00  0.00           H  
ATOM   3318  HG  LEU H 109     113.115  23.396  86.937  1.00  0.00           H  
ATOM   3319 1HD1 LEU H 109     111.162  24.419  88.018  1.00  0.00           H  
ATOM   3320 2HD1 LEU H 109     112.514  25.567  87.880  1.00  0.00           H  
ATOM   3321 3HD1 LEU H 109     111.132  25.682  86.767  1.00  0.00           H  
ATOM   3322 1HD2 LEU H 109     110.857  22.643  86.270  1.00  0.00           H  
ATOM   3323 2HD2 LEU H 109     110.820  23.883  84.993  1.00  0.00           H  
ATOM   3324 3HD2 LEU H 109     111.994  22.547  84.904  1.00  0.00           H  
ATOM   3325  N   THR H 110     115.490  24.573  87.984  1.00  0.00           N  
ATOM   3326  CA  THR H 110     116.170  23.539  88.728  1.00  0.00           C  
ATOM   3327  C   THR H 110     115.079  22.826  89.509  1.00  0.00           C  
ATOM   3328  O   THR H 110     114.269  23.468  90.168  1.00  0.00           O  
ATOM   3329  CB  THR H 110     117.255  24.097  89.667  1.00  0.00           C  
ATOM   3330  OG1 THR H 110     118.245  24.791  88.896  1.00  0.00           O  
ATOM   3331  CG2 THR H 110     117.918  22.972  90.445  1.00  0.00           C  
ATOM   3332  H   THR H 110     115.057  25.335  88.485  1.00  0.00           H  
ATOM   3333  HA  THR H 110     116.659  22.869  88.020  1.00  0.00           H  
ATOM   3334  HB  THR H 110     116.802  24.799  90.368  1.00  0.00           H  
ATOM   3335  HG1 THR H 110     118.644  24.184  88.268  1.00  0.00           H  
ATOM   3336 1HG2 THR H 110     118.682  23.387  91.102  1.00  0.00           H  
ATOM   3337 2HG2 THR H 110     117.170  22.451  91.040  1.00  0.00           H  
ATOM   3338 3HG2 THR H 110     118.380  22.273  89.749  1.00  0.00           H  
ATOM   3339  N   VAL H 111     115.026  21.512  89.385  1.00  0.00           N  
ATOM   3340  CA  VAL H 111     114.073  20.743  90.155  1.00  0.00           C  
ATOM   3341  C   VAL H 111     114.908  20.062  91.222  1.00  0.00           C  
ATOM   3342  O   VAL H 111     115.794  19.255  90.924  1.00  0.00           O  
ATOM   3343  CB  VAL H 111     113.329  19.710  89.289  1.00  0.00           C  
ATOM   3344  CG1 VAL H 111     112.361  18.900  90.138  1.00  0.00           C  
ATOM   3345  CG2 VAL H 111     112.595  20.414  88.157  1.00  0.00           C  
ATOM   3346  H   VAL H 111     115.650  21.032  88.753  1.00  0.00           H  
ATOM   3347  HA  VAL H 111     113.331  21.427  90.571  1.00  0.00           H  
ATOM   3348  HB  VAL H 111     114.054  19.010  88.873  1.00  0.00           H  
ATOM   3349 1HG1 VAL H 111     111.845  18.174  89.509  1.00  0.00           H  
ATOM   3350 2HG1 VAL H 111     112.912  18.376  90.919  1.00  0.00           H  
ATOM   3351 3HG1 VAL H 111     111.631  19.568  90.594  1.00  0.00           H  
ATOM   3352 1HG2 VAL H 111     112.073  19.676  87.548  1.00  0.00           H  
ATOM   3353 2HG2 VAL H 111     111.875  21.118  88.574  1.00  0.00           H  
ATOM   3354 3HG2 VAL H 111     113.313  20.952  87.538  1.00  0.00           H  
ATOM   3355  N   SER H 112     114.640  20.409  92.480  1.00  0.00           N  
ATOM   3356  CA  SER H 112     115.450  19.897  93.578  1.00  0.00           C  
ATOM   3357  C   SER H 112     114.805  20.179  94.940  1.00  0.00           C  
ATOM   3358  O   SER H 112     114.037  21.124  95.081  1.00  0.00           O  
ATOM   3359  OXT SER H 112     115.052  19.472  95.878  1.00  0.00           O  
ATOM   3360  CB  SER H 112     116.835  20.515  93.528  1.00  0.00           C  
ATOM   3361  OG  SER H 112     117.620  20.077  94.603  1.00  0.00           O  
ATOM   3362  H   SER H 112     113.872  21.033  92.684  1.00  0.00           H  
ATOM   3363  HA  SER H 112     115.539  18.816  93.467  1.00  0.00           H  
ATOM   3364 1HB  SER H 112     117.317  20.249  92.589  1.00  0.00           H  
ATOM   3365 2HB  SER H 112     116.750  21.601  93.556  1.00  0.00           H  
ATOM   3366  HG  SER H 112     118.166  19.367  94.258  1.00  0.00           H  
TER                                                                             
