# Supplementary material for: Structure-based cross-docking analysis of antibody–antigen interactions
Source: Sci Rep. 2017 Aug 15;7:8145. doi: 10.1038/s41598-017-08414-y (PMC5557897; doi:10.1038/s41598-017-08414-y)
Supplement: Supplementary file 2 — Supplementary Dataset 1 [file 41598_2017_8414_MOESM2_ESM.zip › antibody_homology_models/1E6J_lh.pdb]

ATOM      1  N   GLU L   1      24.270   6.691   7.325  1.00  0.00           N  
ATOM      2  CA  GLU L   1      25.408   6.944   8.254  1.00  0.00           C  
ATOM      3  C   GLU L   1      25.683   8.442   8.441  1.00  0.00           C  
ATOM      4  O   GLU L   1      25.202   9.272   7.667  1.00  0.00           O  
ATOM      5  CB  GLU L   1      26.677   6.258   7.744  1.00  0.00           C  
ATOM      6  CG  GLU L   1      26.581   4.741   7.660  1.00  0.00           C  
ATOM      7  CD  GLU L   1      26.459   4.087   9.008  1.00  0.00           C  
ATOM      8  OE1 GLU L   1      27.058   4.570   9.938  1.00  0.00           O  
ATOM      9  OE2 GLU L   1      25.764   3.103   9.107  1.00  0.00           O  
ATOM     10 1H   GLU L   1      24.127   5.706   7.233  1.00  0.00           H  
ATOM     11 2H   GLU L   1      23.441   7.115   7.689  1.00  0.00           H  
ATOM     12 3H   GLU L   1      24.478   7.082   6.428  1.00  0.00           H  
ATOM     13  HA  GLU L   1      25.156   6.530   9.231  1.00  0.00           H  
ATOM     14 1HB  GLU L   1      26.919   6.633   6.749  1.00  0.00           H  
ATOM     15 2HB  GLU L   1      27.513   6.504   8.399  1.00  0.00           H  
ATOM     16 1HG  GLU L   1      25.712   4.475   7.059  1.00  0.00           H  
ATOM     17 2HG  GLU L   1      27.468   4.359   7.155  1.00  0.00           H  
ATOM     18  N   ILE L   2      26.459   8.776   9.468  1.00  0.00           N  
ATOM     19  CA  ILE L   2      26.807  10.169   9.754  1.00  0.00           C  
ATOM     20  C   ILE L   2      27.935  10.640   8.836  1.00  0.00           C  
ATOM     21  O   ILE L   2      29.032  10.081   8.855  1.00  0.00           O  
ATOM     22  CB  ILE L   2      27.229  10.344  11.224  1.00  0.00           C  
ATOM     23  CG1 ILE L   2      26.076   9.968  12.159  1.00  0.00           C  
ATOM     24  CG2 ILE L   2      27.682  11.773  11.481  1.00  0.00           C  
ATOM     25  CD1 ILE L   2      26.433  10.035  13.626  1.00  0.00           C  
ATOM     26  H   ILE L   2      26.818   8.047  10.068  1.00  0.00           H  
ATOM     27  HA  ILE L   2      25.930  10.789   9.573  1.00  0.00           H  
ATOM     28  HB  ILE L   2      28.051   9.666  11.450  1.00  0.00           H  
ATOM     29 1HG1 ILE L   2      25.233  10.635  11.982  1.00  0.00           H  
ATOM     30 2HG1 ILE L   2      25.742   8.955  11.936  1.00  0.00           H  
ATOM     31 1HG2 ILE L   2      27.976  11.879  12.525  1.00  0.00           H  
ATOM     32 2HG2 ILE L   2      28.531  12.006  10.840  1.00  0.00           H  
ATOM     33 3HG2 ILE L   2      26.864  12.459  11.263  1.00  0.00           H  
ATOM     34 1HD1 ILE L   2      25.566   9.755  14.225  1.00  0.00           H  
ATOM     35 2HD1 ILE L   2      27.254   9.347  13.833  1.00  0.00           H  
ATOM     36 3HD1 ILE L   2      26.736  11.049  13.881  1.00  0.00           H  
ATOM     37  N   VAL L   3      27.650  11.667   8.039  1.00  0.00           N  
ATOM     38  CA  VAL L   3      28.603  12.208   7.070  1.00  0.00           C  
ATOM     39  C   VAL L   3      29.177  13.532   7.570  1.00  0.00           C  
ATOM     40  O   VAL L   3      28.431  14.398   8.055  1.00  0.00           O  
ATOM     41  CB  VAL L   3      27.922  12.424   5.705  1.00  0.00           C  
ATOM     42  CG1 VAL L   3      28.895  13.053   4.719  1.00  0.00           C  
ATOM     43  CG2 VAL L   3      27.396  11.100   5.174  1.00  0.00           C  
ATOM     44  H   VAL L   3      26.733  12.084   8.112  1.00  0.00           H  
ATOM     45  HA  VAL L   3      29.414  11.490   6.944  1.00  0.00           H  
ATOM     46  HB  VAL L   3      27.094  13.122   5.830  1.00  0.00           H  
ATOM     47 1HG1 VAL L   3      28.397  13.200   3.760  1.00  0.00           H  
ATOM     48 2HG1 VAL L   3      29.230  14.016   5.103  1.00  0.00           H  
ATOM     49 3HG1 VAL L   3      29.753  12.396   4.584  1.00  0.00           H  
ATOM     50 1HG2 VAL L   3      26.915  11.261   4.209  1.00  0.00           H  
ATOM     51 2HG2 VAL L   3      28.223  10.401   5.055  1.00  0.00           H  
ATOM     52 3HG2 VAL L   3      26.671  10.688   5.876  1.00  0.00           H  
ATOM     53  N   LEU L   4      30.500  13.677   7.450  1.00  0.00           N  
ATOM     54  CA  LEU L   4      31.189  14.927   7.823  1.00  0.00           C  
ATOM     55  C   LEU L   4      31.525  15.776   6.611  1.00  0.00           C  
ATOM     56  O   LEU L   4      32.180  15.310   5.667  1.00  0.00           O  
ATOM     57  CB  LEU L   4      32.478  14.615   8.594  1.00  0.00           C  
ATOM     58  CG  LEU L   4      32.304  13.800   9.881  1.00  0.00           C  
ATOM     59  CD1 LEU L   4      33.665  13.552  10.515  1.00  0.00           C  
ATOM     60  CD2 LEU L   4      31.384  14.549  10.837  1.00  0.00           C  
ATOM     61  H   LEU L   4      31.043  12.906   7.090  1.00  0.00           H  
ATOM     62  HA  LEU L   4      30.529  15.506   8.468  1.00  0.00           H  
ATOM     63 1HB  LEU L   4      33.148  14.061   7.940  1.00  0.00           H  
ATOM     64 2HB  LEU L   4      32.959  15.556   8.860  1.00  0.00           H  
ATOM     65  HG  LEU L   4      31.865  12.831   9.642  1.00  0.00           H  
ATOM     66 1HD1 LEU L   4      33.541  12.971  11.430  1.00  0.00           H  
ATOM     67 2HD1 LEU L   4      34.295  12.998   9.819  1.00  0.00           H  
ATOM     68 3HD1 LEU L   4      34.136  14.506  10.751  1.00  0.00           H  
ATOM     69 1HD2 LEU L   4      31.259  13.969  11.751  1.00  0.00           H  
ATOM     70 2HD2 LEU L   4      31.823  15.518  11.077  1.00  0.00           H  
ATOM     71 3HD2 LEU L   4      30.413  14.697  10.365  1.00  0.00           H  
ATOM     72  N   THR L   5      31.070  17.025   6.641  1.00  0.00           N  
ATOM     73  CA  THR L   5      31.307  17.950   5.550  1.00  0.00           C  
ATOM     74  C   THR L   5      32.131  19.110   6.100  1.00  0.00           C  
ATOM     75  O   THR L   5      31.694  19.837   6.991  1.00  0.00           O  
ATOM     76  CB  THR L   5      29.993  18.463   4.932  1.00  0.00           C  
ATOM     77  OG1 THR L   5      29.246  17.357   4.407  1.00  0.00           O  
ATOM     78  CG2 THR L   5      30.280  19.452   3.813  1.00  0.00           C  
ATOM     79  H   THR L   5      30.545  17.337   7.445  1.00  0.00           H  
ATOM     80  HA  THR L   5      31.864  17.430   4.770  1.00  0.00           H  
ATOM     81  HB  THR L   5      29.397  18.954   5.699  1.00  0.00           H  
ATOM     82  HG1 THR L   5      28.542  17.129   5.017  1.00  0.00           H  
ATOM     83 1HG2 THR L   5      29.340  19.804   3.389  1.00  0.00           H  
ATOM     84 2HG2 THR L   5      30.838  20.300   4.212  1.00  0.00           H  
ATOM     85 3HG2 THR L   5      30.868  18.965   3.037  1.00  0.00           H  
ATOM     86  N   GLN L   6      33.323  19.259   5.552  1.00  0.00           N  
ATOM     87  CA  GLN L   6      34.205  20.353   5.927  1.00  0.00           C  
ATOM     88  C   GLN L   6      34.043  21.506   4.947  1.00  0.00           C  
ATOM     89  O   GLN L   6      33.909  21.302   3.739  1.00  0.00           O  
ATOM     90  CB  GLN L   6      35.659  19.875   5.979  1.00  0.00           C  
ATOM     91  CG  GLN L   6      35.916  18.902   7.101  1.00  0.00           C  
ATOM     92  CD  GLN L   6      37.382  18.602   7.302  1.00  0.00           C  
ATOM     93  OE1 GLN L   6      37.798  17.448   7.205  1.00  0.00           O  
ATOM     94  NE2 GLN L   6      38.176  19.637   7.582  1.00  0.00           N  
ATOM     95  H   GLN L   6      33.629  18.596   4.854  1.00  0.00           H  
ATOM     96  HA  GLN L   6      33.926  20.697   6.923  1.00  0.00           H  
ATOM     97 1HB  GLN L   6      35.918  19.394   5.035  1.00  0.00           H  
ATOM     98 2HB  GLN L   6      36.320  20.733   6.102  1.00  0.00           H  
ATOM     99 1HG  GLN L   6      35.530  19.324   8.028  1.00  0.00           H  
ATOM    100 2HG  GLN L   6      35.409  17.963   6.877  1.00  0.00           H  
ATOM    101 1HE2 GLN L   6      39.157  19.492   7.724  1.00  0.00           H  
ATOM    102 2HE2 GLN L   6      37.794  20.558   7.651  1.00  0.00           H  
ATOM    103  N   SER L   7      34.056  22.720   5.490  1.00  0.00           N  
ATOM    104  CA  SER L   7      33.834  23.929   4.701  1.00  0.00           C  
ATOM    105  C   SER L   7      34.583  25.130   5.296  1.00  0.00           C  
ATOM    106  O   SER L   7      34.636  25.292   6.521  1.00  0.00           O  
ATOM    107  CB  SER L   7      32.350  24.232   4.624  1.00  0.00           C  
ATOM    108  OG  SER L   7      32.114  25.407   3.898  1.00  0.00           O  
ATOM    109  H   SER L   7      34.225  22.805   6.482  1.00  0.00           H  
ATOM    110  HA  SER L   7      34.213  23.758   3.692  1.00  0.00           H  
ATOM    111 1HB  SER L   7      31.833  23.398   4.149  1.00  0.00           H  
ATOM    112 2HB  SER L   7      31.948  24.336   5.631  1.00  0.00           H  
ATOM    113  HG  SER L   7      31.668  26.005   4.502  1.00  0.00           H  
ATOM    114  N   PRO L   8      35.170  25.974   4.427  1.00  0.00           N  
ATOM    115  CA  PRO L   8      35.196  25.783   2.974  1.00  0.00           C  
ATOM    116  C   PRO L   8      36.267  24.753   2.598  1.00  0.00           C  
ATOM    117  O   PRO L   8      37.178  24.523   3.375  1.00  0.00           O  
ATOM    118  CB  PRO L   8      35.536  27.179   2.442  1.00  0.00           C  
ATOM    119  CG  PRO L   8      36.435  27.758   3.481  1.00  0.00           C  
ATOM    120  CD  PRO L   8      35.874  27.254   4.784  1.00  0.00           C  
ATOM    121  HA  PRO L   8      34.200  25.465   2.633  1.00  0.00           H  
ATOM    122 1HB  PRO L   8      36.018  27.099   1.457  1.00  0.00           H  
ATOM    123 2HB  PRO L   8      34.614  27.764   2.302  1.00  0.00           H  
ATOM    124 1HG  PRO L   8      37.471  27.430   3.311  1.00  0.00           H  
ATOM    125 2HG  PRO L   8      36.434  28.855   3.416  1.00  0.00           H  
ATOM    126 1HD  PRO L   8      36.698  27.060   5.487  1.00  0.00           H  
ATOM    127 2HD  PRO L   8      35.179  28.000   5.196  1.00  0.00           H  
ATOM    128  N   ALA L   9      36.152  24.146   1.422  1.00  0.00           N  
ATOM    129  CA  ALA L   9      37.133  23.154   0.954  1.00  0.00           C  
ATOM    130  C   ALA L   9      38.537  23.728   0.778  1.00  0.00           C  
ATOM    131  O   ALA L   9      39.553  23.070   1.076  1.00  0.00           O  
ATOM    132  CB  ALA L   9      36.662  22.532  -0.340  1.00  0.00           C  
ATOM    133  H   ALA L   9      35.364  24.376   0.833  1.00  0.00           H  
ATOM    134  HA  ALA L   9      37.209  22.371   1.708  1.00  0.00           H  
ATOM    135 1HB  ALA L   9      37.393  21.799  -0.679  1.00  0.00           H  
ATOM    136 2HB  ALA L   9      35.703  22.040  -0.179  1.00  0.00           H  
ATOM    137 3HB  ALA L   9      36.548  23.307  -1.096  1.00  0.00           H  
ATOM    138  N   ILE L  10      38.584  24.964   0.290  1.00  0.00           N  
ATOM    139  CA  ILE L  10      39.829  25.672   0.040  1.00  0.00           C  
ATOM    140  C   ILE L  10      39.617  27.066   0.599  1.00  0.00           C  
ATOM    141  O   ILE L  10      38.560  27.678   0.385  1.00  0.00           O  
ATOM    142  CB  ILE L  10      40.187  25.727  -1.456  1.00  0.00           C  
ATOM    143  CG1 ILE L  10      40.334  24.313  -2.023  1.00  0.00           C  
ATOM    144  CG2 ILE L  10      41.465  26.524  -1.668  1.00  0.00           C  
ATOM    145  CD1 ILE L  10      40.485  24.270  -3.526  1.00  0.00           C  
ATOM    146  H   ILE L  10      37.707  25.423   0.086  1.00  0.00           H  
ATOM    147  HA  ILE L  10      40.634  25.147   0.552  1.00  0.00           H  
ATOM    148  HB  ILE L  10      39.377  26.204  -2.006  1.00  0.00           H  
ATOM    149 1HG1 ILE L  10      41.205  23.832  -1.578  1.00  0.00           H  
ATOM    150 2HG1 ILE L  10      39.460  23.719  -1.752  1.00  0.00           H  
ATOM    151 1HG2 ILE L  10      41.704  26.553  -2.731  1.00  0.00           H  
ATOM    152 2HG2 ILE L  10      41.325  27.540  -1.300  1.00  0.00           H  
ATOM    153 3HG2 ILE L  10      42.283  26.051  -1.125  1.00  0.00           H  
ATOM    154 1HD1 ILE L  10      40.583  23.234  -3.853  1.00  0.00           H  
ATOM    155 2HD1 ILE L  10      39.606  24.715  -3.993  1.00  0.00           H  
ATOM    156 3HD1 ILE L  10      41.373  24.827  -3.818  1.00  0.00           H  
ATOM    157  N   THR L  11      40.614  27.570   1.318  1.00  0.00           N  
ATOM    158  CA  THR L  11      40.575  28.958   1.790  1.00  0.00           C  
ATOM    159  C   THR L  11      41.966  29.579   1.859  1.00  0.00           C  
ATOM    160  O   THR L  11      42.931  28.882   2.140  1.00  0.00           O  
ATOM    161  CB  THR L  11      39.907  29.051   3.174  1.00  0.00           C  
ATOM    162  OG1 THR L  11      39.815  30.425   3.572  1.00  0.00           O  
ATOM    163  CG2 THR L  11      40.714  28.280   4.208  1.00  0.00           C  
ATOM    164  H   THR L  11      41.412  26.994   1.546  1.00  0.00           H  
ATOM    165  HA  THR L  11      39.988  29.547   1.085  1.00  0.00           H  
ATOM    166  HB  THR L  11      38.902  28.634   3.122  1.00  0.00           H  
ATOM    167  HG1 THR L  11      40.697  30.800   3.633  1.00  0.00           H  
ATOM    168 1HG2 THR L  11      40.226  28.357   5.180  1.00  0.00           H  
ATOM    169 2HG2 THR L  11      40.776  27.233   3.915  1.00  0.00           H  
ATOM    170 3HG2 THR L  11      41.717  28.699   4.272  1.00  0.00           H  
ATOM    171  N   ALA L  12      42.054  30.888   1.599  1.00  0.00           N  
ATOM    172  CA  ALA L  12      43.299  31.643   1.754  1.00  0.00           C  
ATOM    173  C   ALA L  12      43.062  32.783   2.733  1.00  0.00           C  
ATOM    174  O   ALA L  12      42.004  33.419   2.721  1.00  0.00           O  
ATOM    175  CB  ALA L  12      43.792  32.172   0.415  1.00  0.00           C  
ATOM    176  H   ALA L  12      41.223  31.368   1.282  1.00  0.00           H  
ATOM    177  HA  ALA L  12      44.055  30.970   2.159  1.00  0.00           H  
ATOM    178 1HB  ALA L  12      44.705  32.749   0.566  1.00  0.00           H  
ATOM    179 2HB  ALA L  12      43.997  31.336  -0.253  1.00  0.00           H  
ATOM    180 3HB  ALA L  12      43.029  32.811  -0.027  1.00  0.00           H  
ATOM    181  N   ALA L  13      44.042  33.047   3.579  1.00  0.00           N  
ATOM    182  CA  ALA L  13      43.859  34.051   4.623  1.00  0.00           C  
ATOM    183  C   ALA L  13      45.136  34.859   4.800  1.00  0.00           C  
ATOM    184  O   ALA L  13      46.237  34.328   4.667  1.00  0.00           O  
ATOM    185  CB  ALA L  13      43.470  33.370   5.916  1.00  0.00           C  
ATOM    186  H   ALA L  13      44.924  32.559   3.517  1.00  0.00           H  
ATOM    187  HA  ALA L  13      43.062  34.725   4.308  1.00  0.00           H  
ATOM    188 1HB  ALA L  13      43.333  34.120   6.695  1.00  0.00           H  
ATOM    189 2HB  ALA L  13      42.540  32.820   5.773  1.00  0.00           H  
ATOM    190 3HB  ALA L  13      44.257  32.679   6.213  1.00  0.00           H  
ATOM    191  N   SER L  14      44.991  36.148   5.101  1.00  0.00           N  
ATOM    192  CA  SER L  14      46.135  37.036   5.287  1.00  0.00           C  
ATOM    193  C   SER L  14      46.871  36.797   6.616  1.00  0.00           C  
ATOM    194  O   SER L  14      46.287  36.235   7.560  1.00  0.00           O  
ATOM    195  CB  SER L  14      45.671  38.477   5.214  1.00  0.00           C  
ATOM    196  OG  SER L  14      44.824  38.787   6.286  1.00  0.00           O  
ATOM    197  H   SER L  14      44.057  36.520   5.203  1.00  0.00           H  
ATOM    198  HA  SER L  14      46.851  36.850   4.486  1.00  0.00           H  
ATOM    199 1HB  SER L  14      46.536  39.139   5.229  1.00  0.00           H  
ATOM    200 2HB  SER L  14      45.148  38.644   4.273  1.00  0.00           H  
ATOM    201  HG  SER L  14      44.077  38.187   6.215  1.00  0.00           H  
ATOM    202  N   LEU L  15      48.147  37.216   6.703  1.00  0.00           N  
ATOM    203  CA  LEU L  15      48.884  37.040   7.949  1.00  0.00           C  
ATOM    204  C   LEU L  15      48.197  37.859   9.040  1.00  0.00           C  
ATOM    205  O   LEU L  15      47.823  39.012   8.797  1.00  0.00           O  
ATOM    206  CB  LEU L  15      50.344  37.481   7.788  1.00  0.00           C  
ATOM    207  CG  LEU L  15      51.199  36.620   6.849  1.00  0.00           C  
ATOM    208  CD1 LEU L  15      52.558  37.278   6.653  1.00  0.00           C  
ATOM    209  CD2 LEU L  15      51.348  35.224   7.435  1.00  0.00           C  
ATOM    210  H   LEU L  15      48.607  37.652   5.917  1.00  0.00           H  
ATOM    211  HA  LEU L  15      48.870  35.983   8.212  1.00  0.00           H  
ATOM    212 1HB  LEU L  15      50.359  38.501   7.407  1.00  0.00           H  
ATOM    213 2HB  LEU L  15      50.819  37.474   8.769  1.00  0.00           H  
ATOM    214  HG  LEU L  15      50.716  36.555   5.874  1.00  0.00           H  
ATOM    215 1HD1 LEU L  15      53.165  36.667   5.985  1.00  0.00           H  
ATOM    216 2HD1 LEU L  15      52.423  38.267   6.214  1.00  0.00           H  
ATOM    217 3HD1 LEU L  15      53.059  37.373   7.615  1.00  0.00           H  
ATOM    218 1HD2 LEU L  15      51.955  34.612   6.768  1.00  0.00           H  
ATOM    219 2HD2 LEU L  15      51.832  35.288   8.410  1.00  0.00           H  
ATOM    220 3HD2 LEU L  15      50.363  34.770   7.549  1.00  0.00           H  
ATOM    221  N   GLY L  16      48.036  37.265  10.219  1.00  0.00           N  
ATOM    222  CA  GLY L  16      47.384  37.928  11.360  1.00  0.00           C  
ATOM    223  C   GLY L  16      45.873  37.821  11.418  1.00  0.00           C  
ATOM    224  O   GLY L  16      45.256  38.228  12.404  1.00  0.00           O  
ATOM    225  H   GLY L  16      48.377  36.321  10.329  1.00  0.00           H  
ATOM    226 1HA  GLY L  16      47.771  37.514  12.291  1.00  0.00           H  
ATOM    227 2HA  GLY L  16      47.630  38.989  11.353  1.00  0.00           H  
ATOM    228  N   GLN L  17      45.267  37.274  10.368  1.00  0.00           N  
ATOM    229  CA  GLN L  17      43.823  37.140  10.301  1.00  0.00           C  
ATOM    230  C   GLN L  17      43.333  36.041  11.263  1.00  0.00           C  
ATOM    231  O   GLN L  17      44.056  35.057  11.532  1.00  0.00           O  
ATOM    232  CB  GLN L  17      43.385  36.829   8.867  1.00  0.00           C  
ATOM    233  CG  GLN L  17      41.879  36.826   8.663  1.00  0.00           C  
ATOM    234  CD  GLN L  17      41.493  36.698   7.202  1.00  0.00           C  
ATOM    235  OE1 GLN L  17      42.292  36.989   6.307  1.00  0.00           O  
ATOM    236  NE2 GLN L  17      40.265  36.261   6.952  1.00  0.00           N  
ATOM    237  H   GLN L  17      45.827  36.943   9.596  1.00  0.00           H  
ATOM    238  HA  GLN L  17      43.373  38.084  10.608  1.00  0.00           H  
ATOM    239 1HB  GLN L  17      43.815  37.565   8.188  1.00  0.00           H  
ATOM    240 2HB  GLN L  17      43.766  35.851   8.574  1.00  0.00           H  
ATOM    241 1HG  GLN L  17      41.451  35.983   9.205  1.00  0.00           H  
ATOM    242 2HG  GLN L  17      41.470  37.762   9.045  1.00  0.00           H  
ATOM    243 1HE2 GLN L  17      39.953  36.156   6.006  1.00  0.00           H  
ATOM    244 2HE2 GLN L  17      39.650  36.036   7.708  1.00  0.00           H  
ATOM    245  N   LYS L  18      42.111  36.209  11.779  1.00  0.00           N  
ATOM    246  CA  LYS L  18      41.436  35.142  12.521  1.00  0.00           C  
ATOM    247  C   LYS L  18      40.630  34.304  11.525  1.00  0.00           C  
ATOM    248  O   LYS L  18      39.767  34.827  10.816  1.00  0.00           O  
ATOM    249  CB  LYS L  18      40.531  35.710  13.614  1.00  0.00           C  
ATOM    250  CG  LYS L  18      39.851  34.657  14.479  1.00  0.00           C  
ATOM    251  CD  LYS L  18      39.032  35.298  15.590  1.00  0.00           C  
ATOM    252  CE  LYS L  18      38.348  34.246  16.451  1.00  0.00           C  
ATOM    253  NZ  LYS L  18      37.533  34.859  17.535  1.00  0.00           N  
ATOM    254  H   LYS L  18      41.642  37.095  11.654  1.00  0.00           H  
ATOM    255  HA  LYS L  18      42.194  34.519  12.997  1.00  0.00           H  
ATOM    256 1HB  LYS L  18      41.114  36.356  14.271  1.00  0.00           H  
ATOM    257 2HB  LYS L  18      39.752  36.323  13.160  1.00  0.00           H  
ATOM    258 1HG  LYS L  18      39.193  34.047  13.859  1.00  0.00           H  
ATOM    259 2HG  LYS L  18      40.606  34.009  14.923  1.00  0.00           H  
ATOM    260 1HD  LYS L  18      39.685  35.904  16.220  1.00  0.00           H  
ATOM    261 2HD  LYS L  18      38.272  35.946  15.154  1.00  0.00           H  
ATOM    262 1HE  LYS L  18      37.700  33.632  15.829  1.00  0.00           H  
ATOM    263 2HE  LYS L  18      39.101  33.600  16.903  1.00  0.00           H  
ATOM    264 1HZ  LYS L  18      37.097  34.131  18.082  1.00  0.00           H  
ATOM    265 2HZ  LYS L  18      38.128  35.418  18.130  1.00  0.00           H  
ATOM    266 3HZ  LYS L  18      36.819  35.446  17.128  1.00  0.00           H  
ATOM    267  N   VAL L  19      40.921  33.005  11.483  1.00  0.00           N  
ATOM    268  CA  VAL L  19      40.353  32.073  10.501  1.00  0.00           C  
ATOM    269  C   VAL L  19      39.616  30.936  11.210  1.00  0.00           C  
ATOM    270  O   VAL L  19      40.149  30.352  12.138  1.00  0.00           O  
ATOM    271  CB  VAL L  19      41.460  31.486   9.605  1.00  0.00           C  
ATOM    272  CG1 VAL L  19      40.896  30.397   8.704  1.00  0.00           C  
ATOM    273  CG2 VAL L  19      42.098  32.593   8.779  1.00  0.00           C  
ATOM    274  H   VAL L  19      41.573  32.657  12.172  1.00  0.00           H  
ATOM    275  HA  VAL L  19      39.650  32.620   9.871  1.00  0.00           H  
ATOM    276  HB  VAL L  19      42.217  31.021  10.236  1.00  0.00           H  
ATOM    277 1HG1 VAL L  19      41.693  29.994   8.079  1.00  0.00           H  
ATOM    278 2HG1 VAL L  19      40.478  29.599   9.317  1.00  0.00           H  
ATOM    279 3HG1 VAL L  19      40.116  30.818   8.071  1.00  0.00           H  
ATOM    280 1HG2 VAL L  19      42.880  32.172   8.148  1.00  0.00           H  
ATOM    281 2HG2 VAL L  19      41.339  33.062   8.152  1.00  0.00           H  
ATOM    282 3HG2 VAL L  19      42.531  33.340   9.444  1.00  0.00           H  
ATOM    283  N   THR L  20      38.403  30.629  10.762  1.00  0.00           N  
ATOM    284  CA  THR L  20      37.647  29.490  11.297  1.00  0.00           C  
ATOM    285  C   THR L  20      37.237  28.528  10.180  1.00  0.00           C  
ATOM    286  O   THR L  20      36.707  28.941   9.148  1.00  0.00           O  
ATOM    287  CB  THR L  20      36.394  29.961  12.058  1.00  0.00           C  
ATOM    288  OG1 THR L  20      36.786  30.766  13.178  1.00  0.00           O  
ATOM    289  CG2 THR L  20      35.590  28.769  12.552  1.00  0.00           C  
ATOM    290  H   THR L  20      37.990  31.195  10.035  1.00  0.00           H  
ATOM    291  HA  THR L  20      38.286  28.947  11.993  1.00  0.00           H  
ATOM    292  HB  THR L  20      35.771  30.563  11.396  1.00  0.00           H  
ATOM    293  HG1 THR L  20      36.406  31.643  13.090  1.00  0.00           H  
ATOM    294 1HG2 THR L  20      34.708  29.121  13.087  1.00  0.00           H  
ATOM    295 2HG2 THR L  20      35.280  28.161  11.702  1.00  0.00           H  
ATOM    296 3HG2 THR L  20      36.204  28.168  13.222  1.00  0.00           H  
ATOM    297  N   ILE L  21      37.486  27.236  10.389  1.00  0.00           N  
ATOM    298  CA  ILE L  21      37.041  26.224   9.446  1.00  0.00           C  
ATOM    299  C   ILE L  21      36.096  25.273  10.159  1.00  0.00           C  
ATOM    300  O   ILE L  21      36.201  25.078  11.365  1.00  0.00           O  
ATOM    301  CB  ILE L  21      38.228  25.444   8.852  1.00  0.00           C  
ATOM    302  CG1 ILE L  21      39.033  24.766   9.964  1.00  0.00           C  
ATOM    303  CG2 ILE L  21      39.117  26.368   8.034  1.00  0.00           C  
ATOM    304  CD1 ILE L  21      40.099  23.822   9.457  1.00  0.00           C  
ATOM    305  H   ILE L  21      37.992  26.950  11.217  1.00  0.00           H  
ATOM    306  HA  ILE L  21      36.517  26.719   8.629  1.00  0.00           H  
ATOM    307  HB  ILE L  21      37.855  24.650   8.205  1.00  0.00           H  
ATOM    308 1HG1 ILE L  21      39.514  25.525  10.579  1.00  0.00           H  
ATOM    309 2HG1 ILE L  21      38.358  24.202  10.609  1.00  0.00           H  
ATOM    310 1HG2 ILE L  21      39.951  25.801   7.622  1.00  0.00           H  
ATOM    311 2HG2 ILE L  21      38.538  26.805   7.221  1.00  0.00           H  
ATOM    312 3HG2 ILE L  21      39.500  27.164   8.674  1.00  0.00           H  
ATOM    313 1HD1 ILE L  21      40.626  23.381  10.304  1.00  0.00           H  
ATOM    314 2HD1 ILE L  21      39.635  23.032   8.867  1.00  0.00           H  
ATOM    315 3HD1 ILE L  21      40.806  24.371   8.837  1.00  0.00           H  
ATOM    316  N   THR L  22      35.156  24.741   9.414  1.00  0.00           N  
ATOM    317  CA  THR L  22      34.154  23.942  10.089  1.00  0.00           C  
ATOM    318  C   THR L  22      34.022  22.503   9.609  1.00  0.00           C  
ATOM    319  O   THR L  22      34.493  22.131   8.538  1.00  0.00           O  
ATOM    320  CB  THR L  22      32.781  24.628   9.971  1.00  0.00           C  
ATOM    321  OG1 THR L  22      32.395  24.697   8.593  1.00  0.00           O  
ATOM    322  CG2 THR L  22      32.836  26.034  10.551  1.00  0.00           C  
ATOM    323  H   THR L  22      35.110  24.842   8.411  1.00  0.00           H  
ATOM    324  HA  THR L  22      34.424  23.866  11.142  1.00  0.00           H  
ATOM    325  HB  THR L  22      32.037  24.046  10.514  1.00  0.00           H  
ATOM    326  HG1 THR L  22      33.079  25.149   8.091  1.00  0.00           H  
ATOM    327 1HG2 THR L  22      31.857  26.503  10.460  1.00  0.00           H  
ATOM    328 2HG2 THR L  22      33.118  25.983  11.602  1.00  0.00           H  
ATOM    329 3HG2 THR L  22      33.572  26.622  10.006  1.00  0.00           H  
ATOM    330  N   CYS L  23      33.362  21.701  10.433  1.00  0.00           N  
ATOM    331  CA  CYS L  23      33.090  20.306  10.134  1.00  0.00           C  
ATOM    332  C   CYS L  23      31.652  20.092  10.600  1.00  0.00           C  
ATOM    333  O   CYS L  23      31.346  20.238  11.785  1.00  0.00           O  
ATOM    334  CB  CYS L  23      34.075  19.425  10.915  1.00  0.00           C  
ATOM    335  SG  CYS L  23      33.933  17.606  10.796  1.00  0.00           S  
ATOM    336  H   CYS L  23      33.039  22.089  11.308  1.00  0.00           H  
ATOM    337  HA  CYS L  23      33.215  20.151   9.062  1.00  0.00           H  
ATOM    338 1HB  CYS L  23      35.094  19.655  10.604  1.00  0.00           H  
ATOM    339 2HB  CYS L  23      33.998  19.651  11.979  1.00  0.00           H  
ATOM    340  N   SER L  24      30.766  19.787   9.656  1.00  0.00           N  
ATOM    341  CA  SER L  24      29.358  19.575   9.962  1.00  0.00           C  
ATOM    342  C   SER L  24      29.046  18.081   9.996  1.00  0.00           C  
ATOM    343  O   SER L  24      29.571  17.320   9.186  1.00  0.00           O  
ATOM    344  CB  SER L  24      28.484  20.268   8.935  1.00  0.00           C  
ATOM    345  OG  SER L  24      27.130  19.976   9.149  1.00  0.00           O  
ATOM    346  H   SER L  24      31.080  19.700   8.700  1.00  0.00           H  
ATOM    347  HA  SER L  24      29.149  20.002  10.944  1.00  0.00           H  
ATOM    348 1HB  SER L  24      28.640  21.344   8.991  1.00  0.00           H  
ATOM    349 2HB  SER L  24      28.774  19.947   7.935  1.00  0.00           H  
ATOM    350  HG  SER L  24      27.021  19.905  10.101  1.00  0.00           H  
ATOM    351  N   ALA L  25      28.183  17.673  10.923  1.00  0.00           N  
ATOM    352  CA  ALA L  25      27.704  16.295  10.981  1.00  0.00           C  
ATOM    353  C   ALA L  25      26.216  16.204  10.667  1.00  0.00           C  
ATOM    354  O   ALA L  25      25.458  17.118  10.968  1.00  0.00           O  
ATOM    355  CB  ALA L  25      27.988  15.698  12.360  1.00  0.00           C  
ATOM    356  H   ALA L  25      27.850  18.337  11.608  1.00  0.00           H  
ATOM    357  HA  ALA L  25      28.236  15.719  10.224  1.00  0.00           H  
ATOM    358 1HB  ALA L  25      27.628  14.671  12.394  1.00  0.00           H  
ATOM    359 2HB  ALA L  25      29.061  15.713  12.550  1.00  0.00           H  
ATOM    360 3HB  ALA L  25      27.477  16.287  13.122  1.00  0.00           H  
ATOM    361  N   SER L  26      25.801  15.093  10.064  1.00  0.00           N  
ATOM    362  CA  SER L  26      24.397  14.898   9.720  1.00  0.00           C  
ATOM    363  C   SER L  26      23.570  14.491  10.934  1.00  0.00           C  
ATOM    364  O   SER L  26      22.338  14.553  10.903  1.00  0.00           O  
ATOM    365  CB  SER L  26      24.269  13.844   8.637  1.00  0.00           C  
ATOM    366  OG  SER L  26      24.644  12.583   9.118  1.00  0.00           O  
ATOM    367  H   SER L  26      26.468  14.370   9.837  1.00  0.00           H  
ATOM    368  HA  SER L  26      23.999  15.842   9.343  1.00  0.00           H  
ATOM    369 1HB  SER L  26      23.239  13.810   8.282  1.00  0.00           H  
ATOM    370 2HB  SER L  26      24.898  14.115   7.790  1.00  0.00           H  
ATOM    371  HG  SER L  26      23.871  12.022   9.020  1.00  0.00           H  
ATOM    372  N   SER L  27      24.253  14.066  11.995  1.00  0.00           N  
ATOM    373  CA  SER L  27      23.611  13.722  13.262  1.00  0.00           C  
ATOM    374  C   SER L  27      24.602  14.084  14.350  1.00  0.00           C  
ATOM    375  O   SER L  27      25.812  14.071  14.120  1.00  0.00           O  
ATOM    376  CB  SER L  27      23.250  12.251  13.325  1.00  0.00           C  
ATOM    377  OG  SER L  27      22.640  11.936  14.547  1.00  0.00           O  
ATOM    378  H   SER L  27      25.256  13.981  11.910  1.00  0.00           H  
ATOM    379  HA  SER L  27      22.690  14.301  13.351  1.00  0.00           H  
ATOM    380 1HB  SER L  27      22.575  12.006  12.505  1.00  0.00           H  
ATOM    381 2HB  SER L  27      24.149  11.650  13.199  1.00  0.00           H  
ATOM    382  HG  SER L  27      23.353  11.845  15.183  1.00  0.00           H  
ATOM    383  N   SER L  28      24.096  14.400  15.535  1.00  0.00           N  
ATOM    384  CA  SER L  28      24.959  14.762  16.647  1.00  0.00           C  
ATOM    385  C   SER L  28      25.959  13.666  16.999  1.00  0.00           C  
ATOM    386  O   SER L  28      25.589  12.509  17.175  1.00  0.00           O  
ATOM    387  CB  SER L  28      24.113  15.087  17.863  1.00  0.00           C  
ATOM    388  OG  SER L  28      24.917  15.310  18.989  1.00  0.00           O  
ATOM    389  H   SER L  28      23.095  14.390  15.672  1.00  0.00           H  
ATOM    390  HA  SER L  28      25.533  15.646  16.366  1.00  0.00           H  
ATOM    391 1HB  SER L  28      23.510  15.972  17.661  1.00  0.00           H  
ATOM    392 2HB  SER L  28      23.428  14.263  18.060  1.00  0.00           H  
ATOM    393  HG  SER L  28      25.617  14.655  18.949  1.00  0.00           H  
ATOM    394  N   VAL L  29      27.232  14.044  17.075  1.00  0.00           N  
ATOM    395  CA  VAL L  29      28.300  13.124  17.447  1.00  0.00           C  
ATOM    396  C   VAL L  29      28.904  13.721  18.709  1.00  0.00           C  
ATOM    397  O   VAL L  29      28.833  14.931  18.911  1.00  0.00           O  
ATOM    398  CB  VAL L  29      29.386  13.002  16.343  1.00  0.00           C  
ATOM    399  CG1 VAL L  29      28.769  12.428  15.064  1.00  0.00           C  
ATOM    400  CG2 VAL L  29      30.021  14.350  16.079  1.00  0.00           C  
ATOM    401  H   VAL L  29      27.462  15.005  16.865  1.00  0.00           H  
ATOM    402  HA  VAL L  29      27.866  12.138  17.614  1.00  0.00           H  
ATOM    403  HB  VAL L  29      30.152  12.302  16.676  1.00  0.00           H  
ATOM    404 1HG1 VAL L  29      29.536  12.345  14.295  1.00  0.00           H  
ATOM    405 2HG1 VAL L  29      28.355  11.441  15.272  1.00  0.00           H  
ATOM    406 3HG1 VAL L  29      27.975  13.089  14.715  1.00  0.00           H  
ATOM    407 1HG2 VAL L  29      30.781  14.249  15.304  1.00  0.00           H  
ATOM    408 2HG2 VAL L  29      29.257  15.054  15.748  1.00  0.00           H  
ATOM    409 3HG2 VAL L  29      30.484  14.720  16.993  1.00  0.00           H  
ATOM    410  N   SER L  30      29.417  12.931  19.559  1.00  0.00           N  
ATOM    411  CA  SER L  30      30.105  13.209  20.816  1.00  0.00           C  
ATOM    412  C   SER L  30      31.628  13.197  20.750  1.00  0.00           C  
ATOM    413  O   SER L  30      32.286  13.148  21.786  1.00  0.00           O  
ATOM    414  CB  SER L  30      29.653  12.202  21.855  1.00  0.00           C  
ATOM    415  OG  SER L  30      30.014  10.900  21.482  1.00  0.00           O  
ATOM    416  H   SER L  30      29.228  11.972  19.304  1.00  0.00           H  
ATOM    417  HA  SER L  30      29.834  14.214  21.143  1.00  0.00           H  
ATOM    418 1HB  SER L  30      30.104  12.445  22.817  1.00  0.00           H  
ATOM    419 2HB  SER L  30      28.573  12.263  21.975  1.00  0.00           H  
ATOM    420  HG  SER L  30      29.445  10.313  21.986  1.00  0.00           H  
ATOM    421  N   TYR L  32      32.194  13.228  19.548  1.00  0.00           N  
ATOM    422  CA  TYR L  32      33.639  13.090  19.412  1.00  0.00           C  
ATOM    423  C   TYR L  32      34.112  13.717  18.111  1.00  0.00           C  
ATOM    424  O   TYR L  32      33.358  13.783  17.136  1.00  0.00           O  
ATOM    425  CB  TYR L  32      34.049  11.617  19.476  1.00  0.00           C  
ATOM    426  CG  TYR L  32      35.138  11.330  20.487  1.00  0.00           C  
ATOM    427  CD1 TYR L  32      34.806  11.055  21.804  1.00  0.00           C  
ATOM    428  CD2 TYR L  32      36.468  11.342  20.095  1.00  0.00           C  
ATOM    429  CE1 TYR L  32      35.800  10.794  22.728  1.00  0.00           C  
ATOM    430  CE2 TYR L  32      37.463  11.080  21.017  1.00  0.00           C  
ATOM    431  CZ  TYR L  32      37.131  10.806  22.330  1.00  0.00           C  
ATOM    432  OH  TYR L  32      38.121  10.546  23.250  1.00  0.00           O  
ATOM    433  H   TYR L  32      31.630  13.348  18.719  1.00  0.00           H  
ATOM    434  HA  TYR L  32      34.116  13.620  20.237  1.00  0.00           H  
ATOM    435 1HB  TYR L  32      33.181  11.006  19.728  1.00  0.00           H  
ATOM    436 2HB  TYR L  32      34.403  11.295  18.496  1.00  0.00           H  
ATOM    437  HD1 TYR L  32      33.759  11.046  22.112  1.00  0.00           H  
ATOM    438  HD2 TYR L  32      36.730  11.558  19.060  1.00  0.00           H  
ATOM    439  HE1 TYR L  32      35.539  10.577  23.764  1.00  0.00           H  
ATOM    440  HE2 TYR L  32      38.508  11.090  20.712  1.00  0.00           H  
ATOM    441  HH  TYR L  32      38.004  11.114  24.015  1.00  0.00           H  
ATOM    442  N   MET L  33      35.358  14.184  18.109  1.00  0.00           N  
ATOM    443  CA  MET L  33      35.909  14.894  16.962  1.00  0.00           C  
ATOM    444  C   MET L  33      37.405  15.108  17.148  1.00  0.00           C  
ATOM    445  O   MET L  33      37.855  15.463  18.235  1.00  0.00           O  
ATOM    446  CB  MET L  33      35.192  16.228  16.764  1.00  0.00           C  
ATOM    447  CG  MET L  33      35.516  16.928  15.452  1.00  0.00           C  
ATOM    448  SD  MET L  33      35.031  15.960  14.010  1.00  0.00           S  
ATOM    449  CE  MET L  33      33.247  16.009  14.153  1.00  0.00           C  
ATOM    450  H   MET L  33      35.937  14.041  18.923  1.00  0.00           H  
ATOM    451  HA  MET L  33      35.758  14.283  16.073  1.00  0.00           H  
ATOM    452 1HB  MET L  33      34.115  16.072  16.802  1.00  0.00           H  
ATOM    453 2HB  MET L  33      35.454  16.906  17.578  1.00  0.00           H  
ATOM    454 1HG  MET L  33      34.999  17.886  15.414  1.00  0.00           H  
ATOM    455 2HG  MET L  33      36.588  17.117  15.395  1.00  0.00           H  
ATOM    456 1HE  MET L  33      32.800  15.452  13.329  1.00  0.00           H  
ATOM    457 2HE  MET L  33      32.945  15.562  15.101  1.00  0.00           H  
ATOM    458 3HE  MET L  33      32.908  17.045  14.116  1.00  0.00           H  
ATOM    459  N   HIS L  34      38.168  14.876  16.083  1.00  0.00           N  
ATOM    460  CA  HIS L  34      39.600  15.142  16.072  1.00  0.00           C  
ATOM    461  C   HIS L  34      39.892  16.090  14.926  1.00  0.00           C  
ATOM    462  O   HIS L  34      39.067  16.248  14.023  1.00  0.00           O  
ATOM    463  CB  HIS L  34      40.414  13.853  15.919  1.00  0.00           C  
ATOM    464  CG  HIS L  34      40.276  12.914  17.077  1.00  0.00           C  
ATOM    465  ND1 HIS L  34      41.042  13.022  18.218  1.00  0.00           N  
ATOM    466  CD2 HIS L  34      39.462  11.849  17.269  1.00  0.00           C  
ATOM    467  CE1 HIS L  34      40.704  12.064  19.064  1.00  0.00           C  
ATOM    468  NE2 HIS L  34      39.748  11.339  18.512  1.00  0.00           N  
ATOM    469  H   HIS L  34      37.731  14.503  15.253  1.00  0.00           H  
ATOM    470  HA  HIS L  34      39.892  15.605  17.015  1.00  0.00           H  
ATOM    471 1HB  HIS L  34      40.100  13.329  15.015  1.00  0.00           H  
ATOM    472 2HB  HIS L  34      41.469  14.100  15.805  1.00  0.00           H  
ATOM    473  HD1 HIS L  34      41.693  13.753  18.426  1.00  0.00           H  
ATOM    474  HD2 HIS L  34      38.694  11.383  16.651  1.00  0.00           H  
ATOM    475  HE1 HIS L  34      41.197  11.979  20.032  1.00  0.00           H  
ATOM    476  N   TRP L  35      41.063  16.718  14.964  1.00  0.00           N  
ATOM    477  CA  TRP L  35      41.572  17.450  13.813  1.00  0.00           C  
ATOM    478  C   TRP L  35      43.015  17.058  13.556  1.00  0.00           C  
ATOM    479  O   TRP L  35      43.836  17.055  14.473  1.00  0.00           O  
ATOM    480  CB  TRP L  35      41.514  18.961  14.043  1.00  0.00           C  
ATOM    481  CG  TRP L  35      40.137  19.530  14.112  1.00  0.00           C  
ATOM    482  CD1 TRP L  35      39.356  19.654  15.224  1.00  0.00           C  
ATOM    483  CD2 TRP L  35      39.379  20.073  13.024  1.00  0.00           C  
ATOM    484  NE1 TRP L  35      38.159  20.247  14.899  1.00  0.00           N  
ATOM    485  CE2 TRP L  35      38.145  20.515  13.555  1.00  0.00           C  
ATOM    486  CE3 TRP L  35      39.624  20.232  11.650  1.00  0.00           C  
ATOM    487  CZ2 TRP L  35      37.155  21.106  12.761  1.00  0.00           C  
ATOM    488  CZ3 TRP L  35      38.637  20.825  10.861  1.00  0.00           C  
ATOM    489  CH2 TRP L  35      37.420  21.253  11.422  1.00  0.00           C  
ATOM    490  H   TRP L  35      41.615  16.688  15.809  1.00  0.00           H  
ATOM    491  HA  TRP L  35      40.967  17.192  12.944  1.00  0.00           H  
ATOM    492 1HB  TRP L  35      42.021  19.206  14.977  1.00  0.00           H  
ATOM    493 2HB  TRP L  35      42.044  19.472  13.240  1.00  0.00           H  
ATOM    494  HD1 TRP L  35      39.639  19.332  16.224  1.00  0.00           H  
ATOM    495  HE1 TRP L  35      37.410  20.451  15.544  1.00  0.00           H  
ATOM    496  HE3 TRP L  35      40.564  19.903  11.211  1.00  0.00           H  
ATOM    497  HZ2 TRP L  35      36.205  21.444  13.176  1.00  0.00           H  
ATOM    498  HZ3 TRP L  35      38.835  20.947   9.796  1.00  0.00           H  
ATOM    499  HH2 TRP L  35      36.671  21.711  10.775  1.00  0.00           H  
ATOM    500  N   TYR L  36      43.326  16.729  12.307  1.00  0.00           N  
ATOM    501  CA  TYR L  36      44.699  16.409  11.934  1.00  0.00           C  
ATOM    502  C   TYR L  36      45.217  17.479  10.983  1.00  0.00           C  
ATOM    503  O   TYR L  36      44.445  18.085  10.238  1.00  0.00           O  
ATOM    504  CB  TYR L  36      44.787  15.022  11.292  1.00  0.00           C  
ATOM    505  CG  TYR L  36      44.303  13.904  12.188  1.00  0.00           C  
ATOM    506  CD1 TYR L  36      42.947  13.629  12.283  1.00  0.00           C  
ATOM    507  CD2 TYR L  36      45.215  13.153  12.914  1.00  0.00           C  
ATOM    508  CE1 TYR L  36      42.504  12.607  13.101  1.00  0.00           C  
ATOM    509  CE2 TYR L  36      44.773  12.131  13.732  1.00  0.00           C  
ATOM    510  CZ  TYR L  36      43.424  11.857  13.826  1.00  0.00           C  
ATOM    511  OH  TYR L  36      42.983  10.840  14.641  1.00  0.00           O  
ATOM    512  H   TYR L  36      42.605  16.697  11.602  1.00  0.00           H  
ATOM    513  HA  TYR L  36      45.312  16.409  12.836  1.00  0.00           H  
ATOM    514 1HB  TYR L  36      44.194  15.006  10.377  1.00  0.00           H  
ATOM    515 2HB  TYR L  36      45.821  14.814  11.017  1.00  0.00           H  
ATOM    516  HD1 TYR L  36      42.230  14.219  11.712  1.00  0.00           H  
ATOM    517  HD2 TYR L  36      46.281  13.369  12.840  1.00  0.00           H  
ATOM    518  HE1 TYR L  36      41.439  12.391  13.175  1.00  0.00           H  
ATOM    519  HE2 TYR L  36      45.490  11.541  14.304  1.00  0.00           H  
ATOM    520  HH  TYR L  36      42.034  10.735  14.536  1.00  0.00           H  
ATOM    521  N   GLN L  37      46.534  17.726  11.009  1.00  0.00           N  
ATOM    522  CA  GLN L  37      47.157  18.661  10.064  1.00  0.00           C  
ATOM    523  C   GLN L  37      48.143  17.879   9.215  1.00  0.00           C  
ATOM    524  O   GLN L  37      48.989  17.158   9.748  1.00  0.00           O  
ATOM    525  CB  GLN L  37      47.864  19.810  10.788  1.00  0.00           C  
ATOM    526  CG  GLN L  37      48.545  20.804   9.863  1.00  0.00           C  
ATOM    527  CD  GLN L  37      49.373  21.825  10.619  1.00  0.00           C  
ATOM    528  OE1 GLN L  37      48.842  22.800  11.157  1.00  0.00           O  
ATOM    529  NE2 GLN L  37      50.683  21.607  10.663  1.00  0.00           N  
ATOM    530  H   GLN L  37      47.117  17.235  11.672  1.00  0.00           H  
ATOM    531  HA  GLN L  37      46.376  19.088   9.435  1.00  0.00           H  
ATOM    532 1HB  GLN L  37      47.142  20.355  11.396  1.00  0.00           H  
ATOM    533 2HB  GLN L  37      48.620  19.405  11.461  1.00  0.00           H  
ATOM    534 1HG  GLN L  37      49.205  20.262   9.186  1.00  0.00           H  
ATOM    535 2HG  GLN L  37      47.782  21.336   9.294  1.00  0.00           H  
ATOM    536 1HE2 GLN L  37      51.280  22.247  11.148  1.00  0.00           H  
ATOM    537 2HE2 GLN L  37      51.071  20.804  10.214  1.00  0.00           H  
ATOM    538  N   GLN L  38      48.034  18.022   7.898  1.00  0.00           N  
ATOM    539  CA  GLN L  38      48.985  17.380   6.992  1.00  0.00           C  
ATOM    540  C   GLN L  38      49.554  18.367   5.972  1.00  0.00           C  
ATOM    541  O   GLN L  38      48.823  19.184   5.405  1.00  0.00           O  
ATOM    542  CB  GLN L  38      48.318  16.209   6.265  1.00  0.00           C  
ATOM    543  CG  GLN L  38      49.255  15.418   5.368  1.00  0.00           C  
ATOM    544  CD  GLN L  38      48.559  14.257   4.684  1.00  0.00           C  
ATOM    545  OE1 GLN L  38      47.374  14.337   4.348  1.00  0.00           O  
ATOM    546  NE2 GLN L  38      49.291  13.170   4.474  1.00  0.00           N  
ATOM    547  H   GLN L  38      47.286  18.580   7.512  1.00  0.00           H  
ATOM    548  HA  GLN L  38      49.819  16.998   7.580  1.00  0.00           H  
ATOM    549 1HB  GLN L  38      47.893  15.522   6.997  1.00  0.00           H  
ATOM    550 2HB  GLN L  38      47.499  16.581   5.651  1.00  0.00           H  
ATOM    551 1HG  GLN L  38      49.651  16.081   4.599  1.00  0.00           H  
ATOM    552 2HG  GLN L  38      50.070  15.020   5.973  1.00  0.00           H  
ATOM    553 1HE2 GLN L  38      48.886  12.371   4.026  1.00  0.00           H  
ATOM    554 2HE2 GLN L  38      50.248  13.147   4.763  1.00  0.00           H  
ATOM    555  N   LYS L  39      50.864  18.273   5.753  1.00  0.00           N  
ATOM    556  CA  LYS L  39      51.529  19.023   4.691  1.00  0.00           C  
ATOM    557  C   LYS L  39      52.058  17.985   3.705  1.00  0.00           C  
ATOM    558  O   LYS L  39      52.422  16.878   4.113  1.00  0.00           O  
ATOM    559  CB  LYS L  39      52.657  19.902   5.234  1.00  0.00           C  
ATOM    560  CG  LYS L  39      52.194  21.012   6.168  1.00  0.00           C  
ATOM    561  CD  LYS L  39      53.365  21.863   6.638  1.00  0.00           C  
ATOM    562  CE  LYS L  39      52.903  22.980   7.562  1.00  0.00           C  
ATOM    563  NZ  LYS L  39      54.037  23.828   8.020  1.00  0.00           N  
ATOM    564  H   LYS L  39      51.412  17.664   6.342  1.00  0.00           H  
ATOM    565  HA  LYS L  39      50.795  19.674   4.215  1.00  0.00           H  
ATOM    566 1HB  LYS L  39      53.371  19.283   5.778  1.00  0.00           H  
ATOM    567 2HB  LYS L  39      53.190  20.364   4.403  1.00  0.00           H  
ATOM    568 1HG  LYS L  39      51.478  21.650   5.649  1.00  0.00           H  
ATOM    569 2HG  LYS L  39      51.702  20.576   7.037  1.00  0.00           H  
ATOM    570 1HD  LYS L  39      54.081  21.235   7.170  1.00  0.00           H  
ATOM    571 2HD  LYS L  39      53.865  22.302   5.775  1.00  0.00           H  
ATOM    572 1HE  LYS L  39      52.183  23.609   7.040  1.00  0.00           H  
ATOM    573 2HE  LYS L  39      52.412  22.551   8.435  1.00  0.00           H  
ATOM    574 1HZ  LYS L  39      53.690  24.555   8.629  1.00  0.00           H  
ATOM    575 2HZ  LYS L  39      54.703  23.258   8.522  1.00  0.00           H  
ATOM    576 3HZ  LYS L  39      54.489  24.248   7.220  1.00  0.00           H  
ATOM    577  N   SER L  40      52.096  18.344   2.421  1.00  0.00           N  
ATOM    578  CA  SER L  40      52.453  17.396   1.357  1.00  0.00           C  
ATOM    579  C   SER L  40      53.800  16.724   1.587  1.00  0.00           C  
ATOM    580  O   SER L  40      54.780  17.378   1.936  1.00  0.00           O  
ATOM    581  CB  SER L  40      52.473  18.109   0.019  1.00  0.00           C  
ATOM    582  OG  SER L  40      52.901  17.249  -1.001  1.00  0.00           O  
ATOM    583  H   SER L  40      51.872  19.297   2.176  1.00  0.00           H  
ATOM    584  HA  SER L  40      51.699  16.608   1.328  1.00  0.00           H  
ATOM    585 1HB  SER L  40      51.475  18.481  -0.210  1.00  0.00           H  
ATOM    586 2HB  SER L  40      53.138  18.970   0.076  1.00  0.00           H  
ATOM    587  HG  SER L  40      53.787  16.970  -0.758  1.00  0.00           H  
ATOM    588  N   GLY L  41      53.826  15.412   1.387  1.00  0.00           N  
ATOM    589  CA  GLY L  41      55.036  14.628   1.564  1.00  0.00           C  
ATOM    590  C   GLY L  41      55.232  14.041   2.951  1.00  0.00           C  
ATOM    591  O   GLY L  41      56.125  13.216   3.145  1.00  0.00           O  
ATOM    592  H   GLY L  41      52.977  14.947   1.102  1.00  0.00           H  
ATOM    593 1HA  GLY L  41      55.041  13.801   0.854  1.00  0.00           H  
ATOM    594 2HA  GLY L  41      55.905  15.246   1.343  1.00  0.00           H  
ATOM    595  N   THR L  42      54.415  14.451   3.923  1.00  0.00           N  
ATOM    596  CA  THR L  42      54.529  13.879   5.277  1.00  0.00           C  
ATOM    597  C   THR L  42      53.200  13.305   5.793  1.00  0.00           C  
ATOM    598  O   THR L  42      52.155  13.563   5.216  1.00  0.00           O  
ATOM    599  CB  THR L  42      55.043  14.935   6.273  1.00  0.00           C  
ATOM    600  OG1 THR L  42      54.078  15.986   6.401  1.00  0.00           O  
ATOM    601  CG2 THR L  42      56.364  15.520   5.796  1.00  0.00           C  
ATOM    602  H   THR L  42      53.712  15.154   3.743  1.00  0.00           H  
ATOM    603  HA  THR L  42      55.242  13.055   5.245  1.00  0.00           H  
ATOM    604  HB  THR L  42      55.187  14.473   7.250  1.00  0.00           H  
ATOM    605  HG1 THR L  42      53.685  16.165   5.543  1.00  0.00           H  
ATOM    606 1HG2 THR L  42      56.712  16.264   6.513  1.00  0.00           H  
ATOM    607 2HG2 THR L  42      57.104  14.724   5.711  1.00  0.00           H  
ATOM    608 3HG2 THR L  42      56.223  15.990   4.824  1.00  0.00           H  
ATOM    609  N   SER L  43      53.273  12.530   6.878  1.00  0.00           N  
ATOM    610  CA  SER L  43      52.116  11.877   7.477  1.00  0.00           C  
ATOM    611  C   SER L  43      51.239  12.888   8.233  1.00  0.00           C  
ATOM    612  O   SER L  43      51.756  13.898   8.733  1.00  0.00           O  
ATOM    613  CB  SER L  43      52.571  10.778   8.417  1.00  0.00           C  
ATOM    614  OG  SER L  43      53.236  11.312   9.529  1.00  0.00           O  
ATOM    615  H   SER L  43      54.183  12.398   7.296  1.00  0.00           H  
ATOM    616  HA  SER L  43      51.517  11.434   6.680  1.00  0.00           H  
ATOM    617 1HB  SER L  43      51.708  10.202   8.748  1.00  0.00           H  
ATOM    618 2HB  SER L  43      53.235  10.097   7.886  1.00  0.00           H  
ATOM    619  HG  SER L  43      53.747  10.590   9.903  1.00  0.00           H  
ATOM    620  N   PRO L  44      49.913  12.619   8.325  1.00  0.00           N  
ATOM    621  CA  PRO L  44      49.079  13.507   9.133  1.00  0.00           C  
ATOM    622  C   PRO L  44      49.563  13.561  10.580  1.00  0.00           C  
ATOM    623  O   PRO L  44      50.056  12.549  11.107  1.00  0.00           O  
ATOM    624  CB  PRO L  44      47.691  12.867   9.027  1.00  0.00           C  
ATOM    625  CG  PRO L  44      47.748  12.077   7.765  1.00  0.00           C  
ATOM    626  CD  PRO L  44      49.152  11.536   7.725  1.00  0.00           C  
ATOM    627  HA  PRO L  44      49.084  14.513   8.688  1.00  0.00           H  
ATOM    628 1HB  PRO L  44      47.494  12.245   9.912  1.00  0.00           H  
ATOM    629 2HB  PRO L  44      46.917  13.649   9.006  1.00  0.00           H  
ATOM    630 1HG  PRO L  44      46.988  11.282   7.779  1.00  0.00           H  
ATOM    631 2HG  PRO L  44      47.519  12.720   6.902  1.00  0.00           H  
ATOM    632 1HD  PRO L  44      49.204  10.607   8.313  1.00  0.00           H  
ATOM    633 2HD  PRO L  44      49.446  11.350   6.681  1.00  0.00           H  
ATOM    634  N   LYS L  45      49.426  14.732  11.212  1.00  0.00           N  
ATOM    635  CA  LYS L  45      49.788  14.918  12.621  1.00  0.00           C  
ATOM    636  C   LYS L  45      48.551  15.191  13.476  1.00  0.00           C  
ATOM    637  O   LYS L  45      47.671  15.949  13.068  1.00  0.00           O  
ATOM    638  CB  LYS L  45      50.793  16.061  12.772  1.00  0.00           C  
ATOM    639  CG  LYS L  45      51.267  16.298  14.199  1.00  0.00           C  
ATOM    640  CD  LYS L  45      52.472  17.226  14.235  1.00  0.00           C  
ATOM    641  CE  LYS L  45      52.828  17.619  15.661  1.00  0.00           C  
ATOM    642  NZ  LYS L  45      54.083  18.415  15.722  1.00  0.00           N  
ATOM    643  H   LYS L  45      49.057  15.516  10.691  1.00  0.00           H  
ATOM    644  HA  LYS L  45      50.250  13.999  12.984  1.00  0.00           H  
ATOM    645 1HB  LYS L  45      51.670  15.858  12.157  1.00  0.00           H  
ATOM    646 2HB  LYS L  45      50.347  16.988  12.409  1.00  0.00           H  
ATOM    647 1HG  LYS L  45      50.460  16.741  14.783  1.00  0.00           H  
ATOM    648 2HG  LYS L  45      51.540  15.346  14.654  1.00  0.00           H  
ATOM    649 1HD  LYS L  45      53.329  16.729  13.779  1.00  0.00           H  
ATOM    650 2HD  LYS L  45      52.252  18.129  13.664  1.00  0.00           H  
ATOM    651 1HE  LYS L  45      52.018  18.207  16.089  1.00  0.00           H  
ATOM    652 2HE  LYS L  45      52.953  16.720  16.265  1.00  0.00           H  
ATOM    653 1HZ  LYS L  45      54.284  18.654  16.683  1.00  0.00           H  
ATOM    654 2HZ  LYS L  45      54.847  17.871  15.344  1.00  0.00           H  
ATOM    655 3HZ  LYS L  45      53.973  19.261  15.181  1.00  0.00           H  
ATOM    656  N   PRO L  46      48.482  14.580  14.659  1.00  0.00           N  
ATOM    657  CA  PRO L  46      47.394  14.911  15.588  1.00  0.00           C  
ATOM    658  C   PRO L  46      47.539  16.362  16.004  1.00  0.00           C  
ATOM    659  O   PRO L  46      48.605  16.787  16.436  1.00  0.00           O  
ATOM    660  CB  PRO L  46      47.610  13.954  16.764  1.00  0.00           C  
ATOM    661  CG  PRO L  46      48.471  12.874  16.204  1.00  0.00           C  
ATOM    662  CD  PRO L  46      49.380  13.584  15.237  1.00  0.00           C  
ATOM    663  HA  PRO L  46      46.428  14.712  15.100  1.00  0.00           H  
ATOM    664 1HB  PRO L  46      48.084  14.487  17.601  1.00  0.00           H  
ATOM    665 2HB  PRO L  46      46.641  13.581  17.129  1.00  0.00           H  
ATOM    666 1HG  PRO L  46      49.022  12.370  17.011  1.00  0.00           H  
ATOM    667 2HG  PRO L  46      47.850  12.107  15.717  1.00  0.00           H  
ATOM    668 1HD  PRO L  46      50.217  14.040  15.786  1.00  0.00           H  
ATOM    669 2HD  PRO L  46      49.751  12.869  14.488  1.00  0.00           H  
ATOM    670  N   TRP L  47      46.460  17.126  15.867  1.00  0.00           N  
ATOM    671  CA  TRP L  47      46.542  18.565  16.057  1.00  0.00           C  
ATOM    672  C   TRP L  47      45.645  19.013  17.201  1.00  0.00           C  
ATOM    673  O   TRP L  47      46.091  19.714  18.102  1.00  0.00           O  
ATOM    674  CB  TRP L  47      46.146  19.297  14.773  1.00  0.00           C  
ATOM    675  CG  TRP L  47      46.828  20.621  14.605  1.00  0.00           C  
ATOM    676  CD1 TRP L  47      46.232  21.846  14.567  1.00  0.00           C  
ATOM    677  CD2 TRP L  47      48.248  20.862  14.451  1.00  0.00           C  
ATOM    678  NE1 TRP L  47      47.177  22.828  14.400  1.00  0.00           N  
ATOM    679  CE2 TRP L  47      48.416  22.243  14.328  1.00  0.00           C  
ATOM    680  CE3 TRP L  47      49.372  20.027  14.409  1.00  0.00           C  
ATOM    681  CZ2 TRP L  47      49.667  22.818  14.163  1.00  0.00           C  
ATOM    682  CZ3 TRP L  47      50.626  20.604  14.245  1.00  0.00           C  
ATOM    683  CH2 TRP L  47      50.769  21.963  14.126  1.00  0.00           C  
ATOM    684  H   TRP L  47      45.570  16.711  15.629  1.00  0.00           H  
ATOM    685  HA  TRP L  47      47.572  18.823  16.302  1.00  0.00           H  
ATOM    686 1HB  TRP L  47      46.387  18.676  13.911  1.00  0.00           H  
ATOM    687 2HB  TRP L  47      45.069  19.463  14.766  1.00  0.00           H  
ATOM    688  HD1 TRP L  47      45.161  22.020  14.657  1.00  0.00           H  
ATOM    689  HE1 TRP L  47      46.992  23.818  14.339  1.00  0.00           H  
ATOM    690  HE3 TRP L  47      49.264  18.947  14.506  1.00  0.00           H  
ATOM    691  HZ2 TRP L  47      49.801  23.895  14.067  1.00  0.00           H  
ATOM    692  HZ3 TRP L  47      51.496  19.947  14.212  1.00  0.00           H  
ATOM    693  HH2 TRP L  47      51.767  22.382  13.999  1.00  0.00           H  
ATOM    694  N   ILE L  48      44.344  18.700  17.178  1.00  0.00           N  
ATOM    695  CA  ILE L  48      43.378  18.942  18.237  1.00  0.00           C  
ATOM    696  C   ILE L  48      42.606  17.659  18.516  1.00  0.00           C  
ATOM    697  O   ILE L  48      42.099  17.044  17.559  1.00  0.00           O  
ATOM    698  CB  ILE L  48      42.404  20.073  17.860  1.00  0.00           C  
ATOM    699  CG1 ILE L  48      43.167  21.378  17.622  1.00  0.00           C  
ATOM    700  CG2 ILE L  48      41.356  20.257  18.947  1.00  0.00           C  
ATOM    701  CD1 ILE L  48      42.310  22.495  17.071  1.00  0.00           C  
ATOM    702  H   ILE L  48      44.046  18.219  16.341  1.00  0.00           H  
ATOM    703  HA  ILE L  48      43.917  19.242  19.135  1.00  0.00           H  
ATOM    704  HB  ILE L  48      41.903  19.825  16.925  1.00  0.00           H  
ATOM    705 1HG1 ILE L  48      43.610  21.717  18.558  1.00  0.00           H  
ATOM    706 2HG1 ILE L  48      43.984  21.200  16.922  1.00  0.00           H  
ATOM    707 1HG2 ILE L  48      40.676  21.060  18.665  1.00  0.00           H  
ATOM    708 2HG2 ILE L  48      40.794  19.332  19.070  1.00  0.00           H  
ATOM    709 3HG2 ILE L  48      41.847  20.510  19.887  1.00  0.00           H  
ATOM    710 1HD1 ILE L  48      42.922  23.387  16.929  1.00  0.00           H  
ATOM    711 2HD1 ILE L  48      41.885  22.190  16.115  1.00  0.00           H  
ATOM    712 3HD1 ILE L  48      41.507  22.716  17.772  1.00  0.00           H  
ATOM    713  N   TYR L  49      42.541  17.268  19.801  1.00  0.00           N  
ATOM    714  CA  TYR L  49      41.972  15.957  20.135  1.00  0.00           C  
ATOM    715  C   TYR L  49      40.759  16.126  21.043  1.00  0.00           C  
ATOM    716  O   TYR L  49      40.654  17.144  21.719  1.00  0.00           O  
ATOM    717  CB  TYR L  49      43.018  15.062  20.803  1.00  0.00           C  
ATOM    718  CG  TYR L  49      43.446  15.540  22.173  1.00  0.00           C  
ATOM    719  CD1 TYR L  49      42.876  14.986  23.310  1.00  0.00           C  
ATOM    720  CD2 TYR L  49      44.406  16.533  22.292  1.00  0.00           C  
ATOM    721  CE1 TYR L  49      43.267  15.423  24.561  1.00  0.00           C  
ATOM    722  CE2 TYR L  49      44.797  16.970  23.543  1.00  0.00           C  
ATOM    723  CZ  TYR L  49      44.230  16.419  24.674  1.00  0.00           C  
ATOM    724  OH  TYR L  49      44.619  16.854  25.921  1.00  0.00           O  
ATOM    725  H   TYR L  49      42.878  17.861  20.546  1.00  0.00           H  
ATOM    726  HA  TYR L  49      41.645  15.476  19.212  1.00  0.00           H  
ATOM    727 1HB  TYR L  49      42.622  14.051  20.904  1.00  0.00           H  
ATOM    728 2HB  TYR L  49      43.904  15.004  20.171  1.00  0.00           H  
ATOM    729  HD1 TYR L  49      42.121  14.205  23.216  1.00  0.00           H  
ATOM    730  HD2 TYR L  49      44.853  16.970  21.399  1.00  0.00           H  
ATOM    731  HE1 TYR L  49      42.819  14.987  25.454  1.00  0.00           H  
ATOM    732  HE2 TYR L  49      45.551  17.751  23.637  1.00  0.00           H  
ATOM    733  HH  TYR L  49      45.272  17.552  25.826  1.00  0.00           H  
ATOM    734  N   GLU L  50      39.848  15.154  21.072  1.00  0.00           N  
ATOM    735  CA  GLU L  50      38.599  15.292  21.810  1.00  0.00           C  
ATOM    736  C   GLU L  50      37.968  16.680  21.684  1.00  0.00           C  
ATOM    737  O   GLU L  50      37.894  17.460  22.632  1.00  0.00           O  
ATOM    738  CB  GLU L  50      38.837  14.973  23.288  1.00  0.00           C  
ATOM    739  CG  GLU L  50      39.282  13.543  23.559  1.00  0.00           C  
ATOM    740  CD  GLU L  50      39.227  13.180  25.016  1.00  0.00           C  
ATOM    741  OE1 GLU L  50      39.593  13.997  25.827  1.00  0.00           O  
ATOM    742  OE2 GLU L  50      38.820  12.083  25.320  1.00  0.00           O  
ATOM    743  H   GLU L  50      40.028  14.297  20.569  1.00  0.00           H  
ATOM    744  HA  GLU L  50      37.877  14.582  21.404  1.00  0.00           H  
ATOM    745 1HB  GLU L  50      39.599  15.643  23.686  1.00  0.00           H  
ATOM    746 2HB  GLU L  50      37.920  15.150  23.850  1.00  0.00           H  
ATOM    747 1HG  GLU L  50      38.640  12.862  23.002  1.00  0.00           H  
ATOM    748 2HG  GLU L  50      40.301  13.417  23.196  1.00  0.00           H  
ATOM    749  N   ILE L  51      37.497  16.958  20.471  1.00  0.00           N  
ATOM    750  CA  ILE L  51      36.651  18.075  20.078  1.00  0.00           C  
ATOM    751  C   ILE L  51      37.268  19.454  20.279  1.00  0.00           C  
ATOM    752  O   ILE L  51      37.003  20.403  19.530  1.00  0.00           O  
ATOM    753  CB  ILE L  51      35.320  18.016  20.851  1.00  0.00           C  
ATOM    754  CG1 ILE L  51      34.489  16.815  20.391  1.00  0.00           C  
ATOM    755  CG2 ILE L  51      34.541  19.309  20.666  1.00  0.00           C  
ATOM    756  CD1 ILE L  51      33.285  16.537  21.262  1.00  0.00           C  
ATOM    757  H   ILE L  51      37.786  16.291  19.770  1.00  0.00           H  
ATOM    758  HA  ILE L  51      36.446  17.995  19.012  1.00  0.00           H  
ATOM    759  HB  ILE L  51      35.522  17.872  21.912  1.00  0.00           H  
ATOM    760 1HG1 ILE L  51      34.142  16.981  19.372  1.00  0.00           H  
ATOM    761 2HG1 ILE L  51      35.115  15.922  20.381  1.00  0.00           H  
ATOM    762 1HG2 ILE L  51      33.603  19.250  21.218  1.00  0.00           H  
ATOM    763 2HG2 ILE L  51      35.129  20.145  21.040  1.00  0.00           H  
ATOM    764 3HG2 ILE L  51      34.330  19.459  19.607  1.00  0.00           H  
ATOM    765 1HD1 ILE L  51      32.747  15.672  20.873  1.00  0.00           H  
ATOM    766 2HD1 ILE L  51      33.613  16.332  22.282  1.00  0.00           H  
ATOM    767 3HD1 ILE L  51      32.626  17.404  21.259  1.00  0.00           H  
ATOM    768  N   SER L  52      38.109  19.658  21.300  1.00  0.00           N  
ATOM    769  CA  SER L  52      38.494  21.019  21.671  1.00  0.00           C  
ATOM    770  C   SER L  52      39.822  21.087  22.421  1.00  0.00           C  
ATOM    771  O   SER L  52      40.200  22.195  22.832  1.00  0.00           O  
ATOM    772  CB  SER L  52      37.405  21.640  22.523  1.00  0.00           C  
ATOM    773  OG  SER L  52      37.236  20.931  23.719  1.00  0.00           O  
ATOM    774  H   SER L  52      38.486  18.879  21.822  1.00  0.00           H  
ATOM    775  HA  SER L  52      38.612  21.606  20.759  1.00  0.00           H  
ATOM    776 1HB  SER L  52      37.662  22.676  22.744  1.00  0.00           H  
ATOM    777 2HB  SER L  52      36.468  21.648  21.967  1.00  0.00           H  
ATOM    778  HG  SER L  52      37.618  20.063  23.568  1.00  0.00           H  
ATOM    779  N   LYS L  53      40.520  19.963  22.617  1.00  0.00           N  
ATOM    780  CA  LYS L  53      41.717  19.992  23.461  1.00  0.00           C  
ATOM    781  C   LYS L  53      42.997  20.095  22.638  1.00  0.00           C  
ATOM    782  O   LYS L  53      43.274  19.333  21.718  1.00  0.00           O  
ATOM    783  CB  LYS L  53      41.771  18.749  24.350  1.00  0.00           C  
ATOM    784  CG  LYS L  53      40.606  18.621  25.324  1.00  0.00           C  
ATOM    785  CD  LYS L  53      40.698  17.335  26.131  1.00  0.00           C  
ATOM    786  CE  LYS L  53      39.514  17.186  27.074  1.00  0.00           C  
ATOM    787  NZ  LYS L  53      39.561  15.903  27.827  1.00  0.00           N  
ATOM    788  H   LYS L  53      40.237  19.090  22.196  1.00  0.00           H  
ATOM    789  HA  LYS L  53      41.670  20.876  24.098  1.00  0.00           H  
ATOM    790 1HB  LYS L  53      41.783  17.856  23.726  1.00  0.00           H  
ATOM    791 2HB  LYS L  53      42.692  18.756  24.931  1.00  0.00           H  
ATOM    792 1HG  LYS L  53      40.610  19.471  26.008  1.00  0.00           H  
ATOM    793 2HG  LYS L  53      39.667  18.627  24.771  1.00  0.00           H  
ATOM    794 1HD  LYS L  53      40.722  16.482  25.453  1.00  0.00           H  
ATOM    795 2HD  LYS L  53      41.618  17.338  26.715  1.00  0.00           H  
ATOM    796 1HE  LYS L  53      39.510  18.010  27.786  1.00  0.00           H  
ATOM    797 2HE  LYS L  53      38.587  17.224  26.503  1.00  0.00           H  
ATOM    798 1HZ  LYS L  53      38.760  15.843  28.439  1.00  0.00           H  
ATOM    799 2HZ  LYS L  53      39.545  15.130  27.176  1.00  0.00           H  
ATOM    800 3HZ  LYS L  53      40.407  15.865  28.376  1.00  0.00           H  
ATOM    801  N   LEU L  54      43.714  21.040  22.975  1.00  0.00           N  
ATOM    802  CA  LEU L  54      44.835  21.331  22.102  1.00  0.00           C  
ATOM    803  C   LEU L  54      46.004  20.385  22.350  1.00  0.00           C  
ATOM    804  O   LEU L  54      46.466  20.265  23.494  1.00  0.00           O  
ATOM    805  CB  LEU L  54      45.291  22.782  22.302  1.00  0.00           C  
ATOM    806  CG  LEU L  54      46.321  23.301  21.290  1.00  0.00           C  
ATOM    807  CD1 LEU L  54      45.685  23.370  19.908  1.00  0.00           C  
ATOM    808  CD2 LEU L  54      46.822  24.668  21.731  1.00  0.00           C  
ATOM    809  H   LEU L  54      43.528  21.651  23.759  1.00  0.00           H  
ATOM    810  HA  LEU L  54      44.511  21.202  21.069  1.00  0.00           H  
ATOM    811 1HB  LEU L  54      44.419  23.431  22.249  1.00  0.00           H  
ATOM    812 2HB  LEU L  54      45.728  22.874  23.296  1.00  0.00           H  
ATOM    813  HG  LEU L  54      47.160  22.607  21.236  1.00  0.00           H  
ATOM    814 1HD1 LEU L  54      46.417  23.739  19.189  1.00  0.00           H  
ATOM    815 2HD1 LEU L  54      45.354  22.376  19.610  1.00  0.00           H  
ATOM    816 3HD1 LEU L  54      44.831  24.046  19.935  1.00  0.00           H  
ATOM    817 1HD2 LEU L  54      47.554  25.037  21.013  1.00  0.00           H  
ATOM    818 2HD2 LEU L  54      45.983  25.363  21.784  1.00  0.00           H  
ATOM    819 3HD2 LEU L  54      47.287  24.586  22.714  1.00  0.00           H  
ATOM    820  N   ALA L  55      46.474  19.735  21.281  1.00  0.00           N  
ATOM    821  CA  ALA L  55      47.507  18.715  21.413  1.00  0.00           C  
ATOM    822  C   ALA L  55      48.848  19.360  21.751  1.00  0.00           C  
ATOM    823  O   ALA L  55      49.129  20.475  21.331  1.00  0.00           O  
ATOM    824  CB  ALA L  55      47.617  17.909  20.124  1.00  0.00           C  
ATOM    825  H   ALA L  55      46.110  19.951  20.365  1.00  0.00           H  
ATOM    826  HA  ALA L  55      47.228  18.054  22.234  1.00  0.00           H  
ATOM    827 1HB  ALA L  55      48.391  17.150  20.233  1.00  0.00           H  
ATOM    828 2HB  ALA L  55      46.662  17.425  19.917  1.00  0.00           H  
ATOM    829 3HB  ALA L  55      47.872  18.573  19.301  1.00  0.00           H  
ATOM    830  N   SER L  56      49.655  18.641  22.513  1.00  0.00           N  
ATOM    831  CA  SER L  56      50.985  19.075  22.910  1.00  0.00           C  
ATOM    832  C   SER L  56      51.824  19.233  21.643  1.00  0.00           C  
ATOM    833  O   SER L  56      51.745  18.352  20.780  1.00  0.00           O  
ATOM    834  CB  SER L  56      51.622  18.075  23.855  1.00  0.00           C  
ATOM    835  OG  SER L  56      52.922  18.468  24.201  1.00  0.00           O  
ATOM    836  H   SER L  56      49.316  17.744  22.829  1.00  0.00           H  
ATOM    837  HA  SER L  56      50.897  20.031  23.427  1.00  0.00           H  
ATOM    838 1HB  SER L  56      51.014  17.988  24.755  1.00  0.00           H  
ATOM    839 2HB  SER L  56      51.649  17.094  23.383  1.00  0.00           H  
ATOM    840  HG  SER L  56      53.407  18.533  23.375  1.00  0.00           H  
ATOM    841  N   GLY L  57      52.575  20.320  21.556  1.00  0.00           N  
ATOM    842  CA  GLY L  57      53.376  20.647  20.401  1.00  0.00           C  
ATOM    843  C   GLY L  57      52.668  21.549  19.404  1.00  0.00           C  
ATOM    844  O   GLY L  57      53.234  21.889  18.364  1.00  0.00           O  
ATOM    845  H   GLY L  57      52.578  20.946  22.349  1.00  0.00           H  
ATOM    846 1HA  GLY L  57      54.293  21.141  20.722  1.00  0.00           H  
ATOM    847 2HA  GLY L  57      53.668  19.731  19.889  1.00  0.00           H  
ATOM    848  N   VAL L  58      51.438  21.937  19.721  1.00  0.00           N  
ATOM    849  CA  VAL L  58      50.685  22.822  18.845  1.00  0.00           C  
ATOM    850  C   VAL L  58      50.564  24.239  19.401  1.00  0.00           C  
ATOM    851  O   VAL L  58      50.236  24.451  20.585  1.00  0.00           O  
ATOM    852  CB  VAL L  58      49.274  22.250  18.614  1.00  0.00           C  
ATOM    853  CG1 VAL L  58      48.462  23.178  17.724  1.00  0.00           C  
ATOM    854  CG2 VAL L  58      49.372  20.862  17.998  1.00  0.00           C  
ATOM    855  H   VAL L  58      51.013  21.616  20.580  1.00  0.00           H  
ATOM    856  HA  VAL L  58      51.204  22.885  17.888  1.00  0.00           H  
ATOM    857  HB  VAL L  58      48.756  22.187  19.571  1.00  0.00           H  
ATOM    858 1HG1 VAL L  58      47.467  22.758  17.571  1.00  0.00           H  
ATOM    859 2HG1 VAL L  58      48.373  24.154  18.201  1.00  0.00           H  
ATOM    860 3HG1 VAL L  58      48.960  23.287  16.761  1.00  0.00           H  
ATOM    861 1HG2 VAL L  58      48.371  20.463  17.839  1.00  0.00           H  
ATOM    862 2HG2 VAL L  58      49.895  20.924  17.044  1.00  0.00           H  
ATOM    863 3HG2 VAL L  58      49.922  20.204  18.671  1.00  0.00           H  
ATOM    864  N   PRO L  59      50.799  25.323  18.534  1.00  0.00           N  
ATOM    865  CA  PRO L  59      50.725  26.722  18.949  1.00  0.00           C  
ATOM    866  C   PRO L  59      49.382  27.103  19.564  1.00  0.00           C  
ATOM    867  O   PRO L  59      48.337  26.606  19.128  1.00  0.00           O  
ATOM    868  CB  PRO L  59      50.963  27.469  17.632  1.00  0.00           C  
ATOM    869  CG  PRO L  59      51.813  26.540  16.833  1.00  0.00           C  
ATOM    870  CD  PRO L  59      51.265  25.173  17.144  1.00  0.00           C  
ATOM    871  HA  PRO L  59      51.526  26.927  19.674  1.00  0.00           H  
ATOM    872 1HB  PRO L  59      50.001  27.692  17.147  1.00  0.00           H  
ATOM    873 2HB  PRO L  59      51.454  28.433  17.829  1.00  0.00           H  
ATOM    874 1HG  PRO L  59      51.746  26.790  15.764  1.00  0.00           H  
ATOM    875 2HG  PRO L  59      52.868  26.649  17.120  1.00  0.00           H  
ATOM    876 1HD  PRO L  59      50.437  24.944  16.458  1.00  0.00           H  
ATOM    877 2HD  PRO L  59      52.067  24.425  17.046  1.00  0.00           H  
ATOM    878  N   ALA L  60      49.429  27.980  20.569  1.00  0.00           N  
ATOM    879  CA  ALA L  60      48.231  28.445  21.280  1.00  0.00           C  
ATOM    880  C   ALA L  60      47.241  29.242  20.434  1.00  0.00           C  
ATOM    881  O   ALA L  60      46.087  29.431  20.843  1.00  0.00           O  
ATOM    882  CB  ALA L  60      48.651  29.280  22.480  1.00  0.00           C  
ATOM    883  H   ALA L  60      50.333  28.336  20.846  1.00  0.00           H  
ATOM    884  HA  ALA L  60      47.680  27.569  21.624  1.00  0.00           H  
ATOM    885 1HB  ALA L  60      47.765  29.601  23.028  1.00  0.00           H  
ATOM    886 2HB  ALA L  60      49.286  28.683  23.134  1.00  0.00           H  
ATOM    887 3HB  ALA L  60      49.202  30.155  22.140  1.00  0.00           H  
ATOM    888  N   ARG L  61      47.678  29.708  19.265  1.00  0.00           N  
ATOM    889  CA  ARG L  61      46.770  30.352  18.319  1.00  0.00           C  
ATOM    890  C   ARG L  61      45.693  29.413  17.786  1.00  0.00           C  
ATOM    891  O   ARG L  61      44.679  29.879  17.269  1.00  0.00           O  
ATOM    892  CB  ARG L  61      47.528  31.024  17.156  1.00  0.00           C  
ATOM    893  CG  ARG L  61      48.310  30.076  16.238  1.00  0.00           C  
ATOM    894  CD  ARG L  61      49.058  30.868  15.151  1.00  0.00           C  
ATOM    895  NE  ARG L  61      49.873  29.989  14.302  1.00  0.00           N  
ATOM    896  CZ  ARG L  61      51.125  29.628  14.575  1.00  0.00           C  
ATOM    897  NH1 ARG L  61      51.722  30.071  15.686  1.00  0.00           N  
ATOM    898  NH2 ARG L  61      51.777  28.831  13.745  1.00  0.00           N  
ATOM    899  H   ARG L  61      48.654  29.615  19.024  1.00  0.00           H  
ATOM    900  HA  ARG L  61      46.262  31.171  18.829  1.00  0.00           H  
ATOM    901 1HB  ARG L  61      46.823  31.571  16.531  1.00  0.00           H  
ATOM    902 2HB  ARG L  61      48.239  31.747  17.555  1.00  0.00           H  
ATOM    903 1HG  ARG L  61      49.034  29.515  16.827  1.00  0.00           H  
ATOM    904 2HG  ARG L  61      47.618  29.384  15.757  1.00  0.00           H  
ATOM    905 1HD  ARG L  61      48.338  31.386  14.517  1.00  0.00           H  
ATOM    906 2HD  ARG L  61      49.716  31.598  15.622  1.00  0.00           H  
ATOM    907  HE  ARG L  61      49.453  29.635  13.454  1.00  0.00           H  
ATOM    908 1HH1 ARG L  61      51.224  30.680  16.319  1.00  0.00           H  
ATOM    909 2HH1 ARG L  61      52.672  29.795  15.891  1.00  0.00           H  
ATOM    910 1HH2 ARG L  61      51.324  28.496  12.905  1.00  0.00           H  
ATOM    911 2HH2 ARG L  61      52.726  28.557  13.951  1.00  0.00           H  
ATOM    912  N   PHE L  62      45.914  28.099  17.912  1.00  0.00           N  
ATOM    913  CA  PHE L  62      44.925  27.108  17.488  1.00  0.00           C  
ATOM    914  C   PHE L  62      43.973  26.814  18.636  1.00  0.00           C  
ATOM    915  O   PHE L  62      44.392  26.677  19.778  1.00  0.00           O  
ATOM    916  CB  PHE L  62      45.605  25.816  17.030  1.00  0.00           C  
ATOM    917  CG  PHE L  62      46.362  25.955  15.740  1.00  0.00           C  
ATOM    918  CD1 PHE L  62      47.721  26.234  15.743  1.00  0.00           C  
ATOM    919  CD2 PHE L  62      45.718  25.807  14.521  1.00  0.00           C  
ATOM    920  CE1 PHE L  62      48.419  26.362  14.557  1.00  0.00           C  
ATOM    921  CE2 PHE L  62      46.414  25.933  13.334  1.00  0.00           C  
ATOM    922  CZ  PHE L  62      47.766  26.212  13.353  1.00  0.00           C  
ATOM    923  H   PHE L  62      46.787  27.782  18.311  1.00  0.00           H  
ATOM    924  HA  PHE L  62      44.363  27.518  16.648  1.00  0.00           H  
ATOM    925 1HB  PHE L  62      46.299  25.479  17.797  1.00  0.00           H  
ATOM    926 2HB  PHE L  62      44.855  25.037  16.901  1.00  0.00           H  
ATOM    927  HD1 PHE L  62      48.238  26.352  16.696  1.00  0.00           H  
ATOM    928  HD2 PHE L  62      44.650  25.588  14.506  1.00  0.00           H  
ATOM    929  HE1 PHE L  62      49.486  26.582  14.575  1.00  0.00           H  
ATOM    930  HE2 PHE L  62      45.896  25.814  12.382  1.00  0.00           H  
ATOM    931  HZ  PHE L  62      48.315  26.313  12.418  1.00  0.00           H  
ATOM    932  N   SER L  63      42.695  26.722  18.317  1.00  0.00           N  
ATOM    933  CA  SER L  63      41.705  26.288  19.298  1.00  0.00           C  
ATOM    934  C   SER L  63      40.628  25.530  18.569  1.00  0.00           C  
ATOM    935  O   SER L  63      40.498  25.642  17.354  1.00  0.00           O  
ATOM    936  CB  SER L  63      41.108  27.470  20.038  1.00  0.00           C  
ATOM    937  OG  SER L  63      40.350  28.272  19.175  1.00  0.00           O  
ATOM    938  H   SER L  63      42.393  26.954  17.382  1.00  0.00           H  
ATOM    939  HA  SER L  63      42.199  25.642  20.026  1.00  0.00           H  
ATOM    940 1HB  SER L  63      40.479  27.110  20.851  1.00  0.00           H  
ATOM    941 2HB  SER L  63      41.907  28.063  20.481  1.00  0.00           H  
ATOM    942  HG  SER L  63      40.960  28.591  18.505  1.00  0.00           H  
ATOM    943  N   GLY L  64      39.852  24.753  19.315  1.00  0.00           N  
ATOM    944  CA  GLY L  64      38.796  23.965  18.722  1.00  0.00           C  
ATOM    945  C   GLY L  64      37.564  24.003  19.599  1.00  0.00           C  
ATOM    946  O   GLY L  64      37.668  24.154  20.820  1.00  0.00           O  
ATOM    947  H   GLY L  64      39.997  24.708  20.314  1.00  0.00           H  
ATOM    948 1HA  GLY L  64      38.566  24.353  17.730  1.00  0.00           H  
ATOM    949 2HA  GLY L  64      39.137  22.938  18.594  1.00  0.00           H  
ATOM    950  N   SER L  65      36.408  23.865  18.977  1.00  0.00           N  
ATOM    951  CA  SER L  65      35.155  23.875  19.725  1.00  0.00           C  
ATOM    952  C   SER L  65      34.012  23.284  18.946  1.00  0.00           C  
ATOM    953  O   SER L  65      34.200  22.708  17.874  1.00  0.00           O  
ATOM    954  CB  SER L  65      34.803  25.293  20.127  1.00  0.00           C  
ATOM    955  OG  SER L  65      33.723  25.309  21.020  1.00  0.00           O  
ATOM    956  H   SER L  65      36.381  23.751  17.973  1.00  0.00           H  
ATOM    957  HA  SER L  65      35.285  23.274  20.626  1.00  0.00           H  
ATOM    958 1HB  SER L  65      35.668  25.766  20.592  1.00  0.00           H  
ATOM    959 2HB  SER L  65      34.552  25.872  19.239  1.00  0.00           H  
ATOM    960  HG  SER L  65      33.930  25.979  21.676  1.00  0.00           H  
ATOM    961  N   GLY L  66      32.809  23.423  19.491  1.00  0.00           N  
ATOM    962  CA  GLY L  66      31.626  22.928  18.821  1.00  0.00           C  
ATOM    963  C   GLY L  66      30.811  21.947  19.637  1.00  0.00           C  
ATOM    964  O   GLY L  66      31.177  21.591  20.761  1.00  0.00           O  
ATOM    965  H   GLY L  66      32.711  23.880  20.387  1.00  0.00           H  
ATOM    966 1HA  GLY L  66      30.980  23.766  18.556  1.00  0.00           H  
ATOM    967 2HA  GLY L  66      31.913  22.438  17.892  1.00  0.00           H  
ATOM    968  N   SER L  67      29.702  21.523  19.049  1.00  0.00           N  
ATOM    969  CA  SER L  67      28.797  20.550  19.653  1.00  0.00           C  
ATOM    970  C   SER L  67      27.794  20.117  18.598  1.00  0.00           C  
ATOM    971  O   SER L  67      27.549  20.848  17.633  1.00  0.00           O  
ATOM    972  CB  SER L  67      28.083  21.143  20.853  1.00  0.00           C  
ATOM    973  OG  SER L  67      27.197  22.155  20.461  1.00  0.00           O  
ATOM    974  H   SER L  67      29.482  21.897  18.137  1.00  0.00           H  
ATOM    975  HA  SER L  67      29.384  19.694  19.989  1.00  0.00           H  
ATOM    976 1HB  SER L  67      27.535  20.357  21.374  1.00  0.00           H  
ATOM    977 2HB  SER L  67      28.817  21.546  21.550  1.00  0.00           H  
ATOM    978  HG  SER L  67      26.325  21.866  20.738  1.00  0.00           H  
ATOM    979  N   GLY L  68      27.219  18.930  18.782  1.00  0.00           N  
ATOM    980  CA  GLY L  68      26.136  18.444  17.918  1.00  0.00           C  
ATOM    981  C   GLY L  68      26.483  18.259  16.454  1.00  0.00           C  
ATOM    982  O   GLY L  68      27.275  17.382  16.091  1.00  0.00           O  
ATOM    983  H   GLY L  68      27.541  18.349  19.542  1.00  0.00           H  
ATOM    984 1HA  GLY L  68      25.780  17.482  18.287  1.00  0.00           H  
ATOM    985 2HA  GLY L  68      25.296  19.136  17.963  1.00  0.00           H  
ATOM    986  N   THR L  69      25.888  19.093  15.604  1.00  0.00           N  
ATOM    987  CA  THR L  69      26.095  19.003  14.166  1.00  0.00           C  
ATOM    988  C   THR L  69      27.158  19.976  13.611  1.00  0.00           C  
ATOM    989  O   THR L  69      27.368  20.034  12.404  1.00  0.00           O  
ATOM    990  CB  THR L  69      24.762  19.240  13.431  1.00  0.00           C  
ATOM    991  OG1 THR L  69      24.251  20.537  13.769  1.00  0.00           O  
ATOM    992  CG2 THR L  69      23.743  18.180  13.821  1.00  0.00           C  
ATOM    993  H   THR L  69      25.277  19.809  15.969  1.00  0.00           H  
ATOM    994  HA  THR L  69      26.458  18.002  13.931  1.00  0.00           H  
ATOM    995  HB  THR L  69      24.928  19.199  12.355  1.00  0.00           H  
ATOM    996  HG1 THR L  69      23.420  20.681  13.310  1.00  0.00           H  
ATOM    997 1HG2 THR L  69      22.808  18.363  13.292  1.00  0.00           H  
ATOM    998 2HG2 THR L  69      24.123  17.194  13.556  1.00  0.00           H  
ATOM    999 3HG2 THR L  69      23.566  18.224  14.895  1.00  0.00           H  
ATOM   1000  N   SER L  70      27.821  20.732  14.486  1.00  0.00           N  
ATOM   1001  CA  SER L  70      28.842  21.690  14.027  1.00  0.00           C  
ATOM   1002  C   SER L  70      30.048  21.856  14.944  1.00  0.00           C  
ATOM   1003  O   SER L  70      29.925  22.291  16.092  1.00  0.00           O  
ATOM   1004  CB  SER L  70      28.197  23.048  13.829  1.00  0.00           C  
ATOM   1005  OG  SER L  70      29.144  24.000  13.432  1.00  0.00           O  
ATOM   1006  H   SER L  70      27.629  20.654  15.475  1.00  0.00           H  
ATOM   1007  HA  SER L  70      29.242  21.340  13.074  1.00  0.00           H  
ATOM   1008 1HB  SER L  70      27.414  22.972  13.075  1.00  0.00           H  
ATOM   1009 2HB  SER L  70      27.726  23.365  14.759  1.00  0.00           H  
ATOM   1010  HG  SER L  70      29.982  23.536  13.380  1.00  0.00           H  
ATOM   1011  N   TYR L  71      31.218  21.504  14.412  1.00  0.00           N  
ATOM   1012  CA  TYR L  71      32.480  21.638  15.116  1.00  0.00           C  
ATOM   1013  C   TYR L  71      33.439  22.488  14.275  1.00  0.00           C  
ATOM   1014  O   TYR L  71      33.316  22.525  13.048  1.00  0.00           O  
ATOM   1015  CB  TYR L  71      33.084  20.264  15.416  1.00  0.00           C  
ATOM   1016  CG  TYR L  71      32.246  19.421  16.352  1.00  0.00           C  
ATOM   1017  CD1 TYR L  71      31.286  18.561  15.839  1.00  0.00           C  
ATOM   1018  CD2 TYR L  71      32.439  19.506  17.723  1.00  0.00           C  
ATOM   1019  CE1 TYR L  71      30.521  17.791  16.693  1.00  0.00           C  
ATOM   1020  CE2 TYR L  71      31.674  18.736  18.577  1.00  0.00           C  
ATOM   1021  CZ  TYR L  71      30.718  17.881  18.067  1.00  0.00           C  
ATOM   1022  OH  TYR L  71      29.957  17.114  18.918  1.00  0.00           O  
ATOM   1023  H   TYR L  71      31.215  21.129  13.474  1.00  0.00           H  
ATOM   1024  HA  TYR L  71      32.296  22.149  16.062  1.00  0.00           H  
ATOM   1025 1HB  TYR L  71      33.214  19.712  14.484  1.00  0.00           H  
ATOM   1026 2HB  TYR L  71      34.070  20.390  15.862  1.00  0.00           H  
ATOM   1027  HD1 TYR L  71      31.134  18.494  14.761  1.00  0.00           H  
ATOM   1028  HD2 TYR L  71      33.193  20.182  18.126  1.00  0.00           H  
ATOM   1029  HE1 TYR L  71      29.766  17.116  16.290  1.00  0.00           H  
ATOM   1030  HE2 TYR L  71      31.825  18.804  19.655  1.00  0.00           H  
ATOM   1031  HH  TYR L  71      29.348  16.577  18.405  1.00  0.00           H  
ATOM   1032  N   SER L  72      34.381  23.159  14.932  1.00  0.00           N  
ATOM   1033  CA  SER L  72      35.266  24.094  14.228  1.00  0.00           C  
ATOM   1034  C   SER L  72      36.679  24.144  14.791  1.00  0.00           C  
ATOM   1035  O   SER L  72      36.923  23.760  15.935  1.00  0.00           O  
ATOM   1036  CB  SER L  72      34.669  25.487  14.268  1.00  0.00           C  
ATOM   1037  OG  SER L  72      34.638  25.982  15.578  1.00  0.00           O  
ATOM   1038  H   SER L  72      34.496  23.027  15.927  1.00  0.00           H  
ATOM   1039  HA  SER L  72      35.353  23.773  13.189  1.00  0.00           H  
ATOM   1040 1HB  SER L  72      35.258  26.153  13.638  1.00  0.00           H  
ATOM   1041 2HB  SER L  72      33.658  25.460  13.862  1.00  0.00           H  
ATOM   1042  HG  SER L  72      35.186  26.770  15.576  1.00  0.00           H  
ATOM   1043  N   LEU L  73      37.610  24.623  13.962  1.00  0.00           N  
ATOM   1044  CA  LEU L  73      38.978  24.828  14.332  1.00  0.00           C  
ATOM   1045  C   LEU L  73      39.245  26.294  13.978  1.00  0.00           C  
ATOM   1046  O   LEU L  73      38.907  26.737  12.868  1.00  0.00           O  
ATOM   1047  CB  LEU L  73      39.888  23.911  13.507  1.00  0.00           C  
ATOM   1048  CG  LEU L  73      41.416  23.967  13.650  1.00  0.00           C  
ATOM   1049  CD1 LEU L  73      42.028  22.627  13.290  1.00  0.00           C  
ATOM   1050  CD2 LEU L  73      42.024  25.061  12.761  1.00  0.00           C  
ATOM   1051  H   LEU L  73      37.315  24.849  13.023  1.00  0.00           H  
ATOM   1052  HA  LEU L  73      39.081  24.631  15.398  1.00  0.00           H  
ATOM   1053 1HB  LEU L  73      39.625  22.878  13.724  1.00  0.00           H  
ATOM   1054 2HB  LEU L  73      39.702  24.098  12.449  1.00  0.00           H  
ATOM   1055  HG  LEU L  73      41.678  24.179  14.687  1.00  0.00           H  
ATOM   1056 1HD1 LEU L  73      43.111  22.682  13.396  1.00  0.00           H  
ATOM   1057 2HD1 LEU L  73      41.637  21.857  13.955  1.00  0.00           H  
ATOM   1058 3HD1 LEU L  73      41.778  22.378  12.259  1.00  0.00           H  
ATOM   1059 1HD2 LEU L  73      43.107  25.072  12.887  1.00  0.00           H  
ATOM   1060 2HD2 LEU L  73      41.782  24.858  11.717  1.00  0.00           H  
ATOM   1061 3HD2 LEU L  73      41.614  26.030  13.046  1.00  0.00           H  
ATOM   1062  N   THR L  74      39.841  27.017  14.917  1.00  0.00           N  
ATOM   1063  CA  THR L  74      40.100  28.443  14.757  1.00  0.00           C  
ATOM   1064  C   THR L  74      41.567  28.783  14.950  1.00  0.00           C  
ATOM   1065  O   THR L  74      42.232  28.268  15.862  1.00  0.00           O  
ATOM   1066  CB  THR L  74      39.252  29.270  15.742  1.00  0.00           C  
ATOM   1067  OG1 THR L  74      37.860  29.058  15.472  1.00  0.00           O  
ATOM   1068  CG2 THR L  74      39.571  30.751  15.607  1.00  0.00           C  
ATOM   1069  H   THR L  74      40.124  26.559  15.772  1.00  0.00           H  
ATOM   1070  HA  THR L  74      39.829  28.732  13.741  1.00  0.00           H  
ATOM   1071  HB  THR L  74      39.463  28.949  16.762  1.00  0.00           H  
ATOM   1072  HG1 THR L  74      37.589  29.611  14.735  1.00  0.00           H  
ATOM   1073 1HG2 THR L  74      38.962  31.319  16.311  1.00  0.00           H  
ATOM   1074 2HG2 THR L  74      40.626  30.917  15.823  1.00  0.00           H  
ATOM   1075 3HG2 THR L  74      39.352  31.079  14.592  1.00  0.00           H  
ATOM   1076  N   ILE L  75      42.066  29.657  14.080  1.00  0.00           N  
ATOM   1077  CA  ILE L  75      43.412  30.181  14.199  1.00  0.00           C  
ATOM   1078  C   ILE L  75      43.238  31.672  14.507  1.00  0.00           C  
ATOM   1079  O   ILE L  75      42.723  32.408  13.672  1.00  0.00           O  
ATOM   1080  CB  ILE L  75      44.237  29.969  12.917  1.00  0.00           C  
ATOM   1081  CG1 ILE L  75      44.260  28.487  12.535  1.00  0.00           C  
ATOM   1082  CG2 ILE L  75      45.652  30.496  13.102  1.00  0.00           C  
ATOM   1083  CD1 ILE L  75      44.884  28.213  11.186  1.00  0.00           C  
ATOM   1084  H   ILE L  75      41.486  29.964  13.313  1.00  0.00           H  
ATOM   1085  HA  ILE L  75      43.917  29.656  15.009  1.00  0.00           H  
ATOM   1086  HB  ILE L  75      43.767  30.500  12.090  1.00  0.00           H  
ATOM   1087 1HG1 ILE L  75      44.814  27.926  13.288  1.00  0.00           H  
ATOM   1088 2HG1 ILE L  75      43.241  28.098  12.524  1.00  0.00           H  
ATOM   1089 1HG2 ILE L  75      46.222  30.338  12.187  1.00  0.00           H  
ATOM   1090 2HG2 ILE L  75      45.617  31.561  13.327  1.00  0.00           H  
ATOM   1091 3HG2 ILE L  75      46.133  29.967  13.925  1.00  0.00           H  
ATOM   1092 1HD1 ILE L  75      44.864  27.141  10.986  1.00  0.00           H  
ATOM   1093 2HD1 ILE L  75      44.323  28.737  10.412  1.00  0.00           H  
ATOM   1094 3HD1 ILE L  75      45.916  28.561  11.185  1.00  0.00           H  
ATOM   1095  N   SER L  76      43.658  32.110  15.690  1.00  0.00           N  
ATOM   1096  CA  SER L  76      43.440  33.517  16.097  1.00  0.00           C  
ATOM   1097  C   SER L  76      44.265  34.513  15.294  1.00  0.00           C  
ATOM   1098  O   SER L  76      43.869  35.679  15.136  1.00  0.00           O  
ATOM   1099  CB  SER L  76      43.763  33.685  17.568  1.00  0.00           C  
ATOM   1100  OG  SER L  76      45.135  33.526  17.803  1.00  0.00           O  
ATOM   1101  H   SER L  76      44.131  31.483  16.324  1.00  0.00           H  
ATOM   1102  HA  SER L  76      42.390  33.766  15.935  1.00  0.00           H  
ATOM   1103 1HB  SER L  76      43.446  34.673  17.900  1.00  0.00           H  
ATOM   1104 2HB  SER L  76      43.205  32.951  18.149  1.00  0.00           H  
ATOM   1105  HG  SER L  76      45.258  33.647  18.747  1.00  0.00           H  
ATOM   1106  N   SER L  77      45.408  34.049  14.796  1.00  0.00           N  
ATOM   1107  CA  SER L  77      46.309  34.885  14.007  1.00  0.00           C  
ATOM   1108  C   SER L  77      47.144  34.027  13.046  1.00  0.00           C  
ATOM   1109  O   SER L  77      48.100  33.358  13.446  1.00  0.00           O  
ATOM   1110  CB  SER L  77      47.220  35.679  14.922  1.00  0.00           C  
ATOM   1111  OG  SER L  77      48.139  36.436  14.182  1.00  0.00           O  
ATOM   1112  H   SER L  77      45.658  33.086  14.971  1.00  0.00           H  
ATOM   1113  HA  SER L  77      45.709  35.581  13.419  1.00  0.00           H  
ATOM   1114 1HB  SER L  77      46.621  36.340  15.548  1.00  0.00           H  
ATOM   1115 2HB  SER L  77      47.755  34.998  15.583  1.00  0.00           H  
ATOM   1116  HG  SER L  77      48.840  35.830  13.932  1.00  0.00           H  
ATOM   1117  N   MET L  78      46.755  34.068  11.779  1.00  0.00           N  
ATOM   1118  CA  MET L  78      47.336  33.233  10.729  1.00  0.00           C  
ATOM   1119  C   MET L  78      48.842  33.438  10.599  1.00  0.00           C  
ATOM   1120  O   MET L  78      49.302  34.577  10.526  1.00  0.00           O  
ATOM   1121  CB  MET L  78      46.648  33.519   9.396  1.00  0.00           C  
ATOM   1122  CG  MET L  78      45.196  33.069   9.327  1.00  0.00           C  
ATOM   1123  SD  MET L  78      45.004  31.295   9.592  1.00  0.00           S  
ATOM   1124  CE  MET L  78      45.627  30.652   8.042  1.00  0.00           C  
ATOM   1125  H   MET L  78      46.016  34.716  11.542  1.00  0.00           H  
ATOM   1126  HA  MET L  78      47.177  32.187  10.991  1.00  0.00           H  
ATOM   1127 1HB  MET L  78      46.676  34.589   9.194  1.00  0.00           H  
ATOM   1128 2HB  MET L  78      47.191  33.020   8.592  1.00  0.00           H  
ATOM   1129 1HG  MET L  78      44.616  33.596  10.084  1.00  0.00           H  
ATOM   1130 2HG  MET L  78      44.784  33.317   8.349  1.00  0.00           H  
ATOM   1131 1HE  MET L  78      45.573  29.563   8.052  1.00  0.00           H  
ATOM   1132 2HE  MET L  78      45.024  31.038   7.219  1.00  0.00           H  
ATOM   1133 3HE  MET L  78      46.664  30.963   7.909  1.00  0.00           H  
ATOM   1134  N   GLU L  79      49.595  32.333  10.572  1.00  0.00           N  
ATOM   1135  CA  GLU L  79      51.039  32.365  10.309  1.00  0.00           C  
ATOM   1136  C   GLU L  79      51.405  31.558   9.067  1.00  0.00           C  
ATOM   1137  O   GLU L  79      50.654  30.672   8.642  1.00  0.00           O  
ATOM   1138  CB  GLU L  79      51.812  31.828  11.515  1.00  0.00           C  
ATOM   1139  CG  GLU L  79      51.625  32.636  12.792  1.00  0.00           C  
ATOM   1140  CD  GLU L  79      52.228  34.010  12.710  1.00  0.00           C  
ATOM   1141  OE1 GLU L  79      52.984  34.252  11.799  1.00  0.00           O  
ATOM   1142  OE2 GLU L  79      51.934  34.818  13.558  1.00  0.00           O  
ATOM   1143  H   GLU L  79      49.145  31.444  10.740  1.00  0.00           H  
ATOM   1144  HA  GLU L  79      51.336  33.400  10.135  1.00  0.00           H  
ATOM   1145 1HB  GLU L  79      51.502  30.803  11.719  1.00  0.00           H  
ATOM   1146 2HB  GLU L  79      52.877  31.809  11.285  1.00  0.00           H  
ATOM   1147 1HG  GLU L  79      50.559  32.731  12.995  1.00  0.00           H  
ATOM   1148 2HG  GLU L  79      52.077  32.093  13.622  1.00  0.00           H  
ATOM   1149  N   ALA L  80      52.566  31.870   8.488  1.00  0.00           N  
ATOM   1150  CA  ALA L  80      53.039  31.181   7.281  1.00  0.00           C  
ATOM   1151  C   ALA L  80      53.060  29.656   7.449  1.00  0.00           C  
ATOM   1152  O   ALA L  80      52.698  28.926   6.517  1.00  0.00           O  
ATOM   1153  CB  ALA L  80      54.401  31.696   6.878  1.00  0.00           C  
ATOM   1154  H   ALA L  80      53.133  32.602   8.891  1.00  0.00           H  
ATOM   1155  HA  ALA L  80      52.346  31.405   6.470  1.00  0.00           H  
ATOM   1156 1HB  ALA L  80      54.737  31.174   5.981  1.00  0.00           H  
ATOM   1157 2HB  ALA L  80      54.340  32.765   6.673  1.00  0.00           H  
ATOM   1158 3HB  ALA L  80      55.109  31.522   7.685  1.00  0.00           H  
ATOM   1159  N   GLU L  81      53.476  29.187   8.626  1.00  0.00           N  
ATOM   1160  CA  GLU L  81      53.605  27.740   8.873  1.00  0.00           C  
ATOM   1161  C   GLU L  81      52.253  27.020   8.941  1.00  0.00           C  
ATOM   1162  O   GLU L  81      52.195  25.782   8.948  1.00  0.00           O  
ATOM   1163  CB  GLU L  81      54.488  27.440  10.096  1.00  0.00           C  
ATOM   1164  CG  GLU L  81      53.899  27.819  11.453  1.00  0.00           C  
ATOM   1165  CD  GLU L  81      54.804  27.456  12.630  1.00  0.00           C  
ATOM   1166  OE1 GLU L  81      54.427  27.763  13.788  1.00  0.00           O  
ATOM   1167  OE2 GLU L  81      55.889  26.868  12.408  1.00  0.00           O  
ATOM   1168  H   GLU L  81      53.708  29.835   9.365  1.00  0.00           H  
ATOM   1169  HA  GLU L  81      54.162  27.296   8.047  1.00  0.00           H  
ATOM   1170 1HB  GLU L  81      54.711  26.374  10.130  1.00  0.00           H  
ATOM   1171 2HB  GLU L  81      55.436  27.970   9.999  1.00  0.00           H  
ATOM   1172 1HG  GLU L  81      53.719  28.893  11.472  1.00  0.00           H  
ATOM   1173 2HG  GLU L  81      52.942  27.314  11.575  1.00  0.00           H  
ATOM   1174  N   ASP L  82      51.170  27.795   8.990  1.00  0.00           N  
ATOM   1175  CA  ASP L  82      49.824  27.223   9.099  1.00  0.00           C  
ATOM   1176  C   ASP L  82      49.206  26.759   7.776  1.00  0.00           C  
ATOM   1177  O   ASP L  82      48.134  26.130   7.778  1.00  0.00           O  
ATOM   1178  CB  ASP L  82      48.888  28.247   9.746  1.00  0.00           C  
ATOM   1179  CG  ASP L  82      49.287  28.595  11.174  1.00  0.00           C  
ATOM   1180  OD1 ASP L  82      49.993  27.823  11.778  1.00  0.00           O  
ATOM   1181  OD2 ASP L  82      48.882  29.631  11.647  1.00  0.00           O  
ATOM   1182  H   ASP L  82      51.277  28.799   8.952  1.00  0.00           H  
ATOM   1183  HA  ASP L  82      49.875  26.335   9.730  1.00  0.00           H  
ATOM   1184 1HB  ASP L  82      48.883  29.162   9.152  1.00  0.00           H  
ATOM   1185 2HB  ASP L  82      47.870  27.857   9.754  1.00  0.00           H  
ATOM   1186  N   ALA L  83      49.871  27.065   6.656  1.00  0.00           N  
ATOM   1187  CA  ALA L  83      49.451  26.580   5.348  1.00  0.00           C  
ATOM   1188  C   ALA L  83      49.592  25.056   5.335  1.00  0.00           C  
ATOM   1189  O   ALA L  83      50.705  24.524   5.428  1.00  0.00           O  
ATOM   1190  CB  ALA L  83      50.283  27.210   4.234  1.00  0.00           C  
ATOM   1191  H   ALA L  83      50.690  27.651   6.723  1.00  0.00           H  
ATOM   1192  HA  ALA L  83      48.405  26.852   5.206  1.00  0.00           H  
ATOM   1193 1HB  ALA L  83      49.948  26.828   3.268  1.00  0.00           H  
ATOM   1194 2HB  ALA L  83      50.164  28.293   4.258  1.00  0.00           H  
ATOM   1195 3HB  ALA L  83      51.333  26.958   4.376  1.00  0.00           H  
ATOM   1196  N   ALA L  84      48.455  24.382   5.220  1.00  0.00           N  
ATOM   1197  CA  ALA L  84      48.347  22.920   5.361  1.00  0.00           C  
ATOM   1198  C   ALA L  84      46.916  22.508   5.100  1.00  0.00           C  
ATOM   1199  O   ALA L  84      46.033  23.359   4.965  1.00  0.00           O  
ATOM   1200  CB  ALA L  84      48.774  22.473   6.758  1.00  0.00           C  
ATOM   1201  H   ALA L  84      47.624  24.920   5.024  1.00  0.00           H  
ATOM   1202  HA  ALA L  84      48.999  22.459   4.619  1.00  0.00           H  
ATOM   1203 1HB  ALA L  84      48.684  21.390   6.837  1.00  0.00           H  
ATOM   1204 2HB  ALA L  84      49.809  22.765   6.934  1.00  0.00           H  
ATOM   1205 3HB  ALA L  84      48.133  22.944   7.502  1.00  0.00           H  
ATOM   1206  N   ILE L  85      46.689  21.195   5.028  1.00  0.00           N  
ATOM   1207  CA  ILE L  85      45.347  20.637   4.919  1.00  0.00           C  
ATOM   1208  C   ILE L  85      44.953  20.058   6.289  1.00  0.00           C  
ATOM   1209  O   ILE L  85      45.729  19.321   6.915  1.00  0.00           O  
ATOM   1210  CB  ILE L  85      45.276  19.548   3.833  1.00  0.00           C  
ATOM   1211  CG1 ILE L  85      45.645  20.132   2.467  1.00  0.00           C  
ATOM   1212  CG2 ILE L  85      43.888  18.927   3.794  1.00  0.00           C  
ATOM   1213  CD1 ILE L  85      45.840  19.089   1.390  1.00  0.00           C  
ATOM   1214  H   ILE L  85      47.481  20.569   5.053  1.00  0.00           H  
ATOM   1215  HA  ILE L  85      44.661  21.437   4.643  1.00  0.00           H  
ATOM   1216  HB  ILE L  85      46.006  18.769   4.051  1.00  0.00           H  
ATOM   1217 1HG1 ILE L  85      44.863  20.817   2.141  1.00  0.00           H  
ATOM   1218 2HG1 ILE L  85      46.567  20.707   2.554  1.00  0.00           H  
ATOM   1219 1HG2 ILE L  85      43.854  18.160   3.020  1.00  0.00           H  
ATOM   1220 2HG2 ILE L  85      43.662  18.478   4.760  1.00  0.00           H  
ATOM   1221 3HG2 ILE L  85      43.150  19.699   3.571  1.00  0.00           H  
ATOM   1222 1HD1 ILE L  85      46.099  19.579   0.452  1.00  0.00           H  
ATOM   1223 2HD1 ILE L  85      46.644  18.411   1.681  1.00  0.00           H  
ATOM   1224 3HD1 ILE L  85      44.918  18.523   1.261  1.00  0.00           H  
ATOM   1225  N   TYR L  86      43.745  20.400   6.739  1.00  0.00           N  
ATOM   1226  CA  TYR L  86      43.227  19.991   8.046  1.00  0.00           C  
ATOM   1227  C   TYR L  86      42.054  19.053   7.830  1.00  0.00           C  
ATOM   1228  O   TYR L  86      41.157  19.338   7.020  1.00  0.00           O  
ATOM   1229  CB  TYR L  86      42.808  21.200   8.884  1.00  0.00           C  
ATOM   1230  CG  TYR L  86      43.959  22.100   9.275  1.00  0.00           C  
ATOM   1231  CD1 TYR L  86      44.498  22.979   8.347  1.00  0.00           C  
ATOM   1232  CD2 TYR L  86      44.476  22.047  10.560  1.00  0.00           C  
ATOM   1233  CE1 TYR L  86      45.549  23.801   8.704  1.00  0.00           C  
ATOM   1234  CE2 TYR L  86      45.527  22.868  10.917  1.00  0.00           C  
ATOM   1235  CZ  TYR L  86      46.063  23.743   9.994  1.00  0.00           C  
ATOM   1236  OH  TYR L  86      47.110  24.562  10.350  1.00  0.00           O  
ATOM   1237  H   TYR L  86      43.167  20.972   6.139  1.00  0.00           H  
ATOM   1238  HA  TYR L  86      44.017  19.464   8.582  1.00  0.00           H  
ATOM   1239 1HB  TYR L  86      42.083  21.797   8.327  1.00  0.00           H  
ATOM   1240 2HB  TYR L  86      42.319  20.858   9.796  1.00  0.00           H  
ATOM   1241  HD1 TYR L  86      44.092  23.022   7.335  1.00  0.00           H  
ATOM   1242  HD2 TYR L  86      44.054  21.355  11.289  1.00  0.00           H  
ATOM   1243  HE1 TYR L  86      45.972  24.492   7.975  1.00  0.00           H  
ATOM   1244  HE2 TYR L  86      45.934  22.825  11.927  1.00  0.00           H  
ATOM   1245  HH  TYR L  86      47.810  24.034  10.742  1.00  0.00           H  
ATOM   1246  N   TYR L  87      42.048  17.903   8.536  1.00  0.00           N  
ATOM   1247  CA  TYR L  87      40.953  16.921   8.471  1.00  0.00           C  
ATOM   1248  C   TYR L  87      40.265  16.712   9.825  1.00  0.00           C  
ATOM   1249  O   TYR L  87      40.935  16.572  10.858  1.00  0.00           O  
ATOM   1250  CB  TYR L  87      41.483  15.551   8.026  1.00  0.00           C  
ATOM   1251  CG  TYR L  87      42.154  15.522   6.679  1.00  0.00           C  
ATOM   1252  CD1 TYR L  87      41.412  15.332   5.517  1.00  0.00           C  
ATOM   1253  CD2 TYR L  87      43.530  15.672   6.567  1.00  0.00           C  
ATOM   1254  CE1 TYR L  87      42.035  15.290   4.260  1.00  0.00           C  
ATOM   1255  CE2 TYR L  87      44.158  15.632   5.325  1.00  0.00           C  
ATOM   1256  CZ  TYR L  87      43.409  15.442   4.178  1.00  0.00           C  
ATOM   1257  OH  TYR L  87      44.029  15.409   2.952  1.00  0.00           O  
ATOM   1258  H   TYR L  87      42.825  17.733   9.157  1.00  0.00           H  
ATOM   1259  HA  TYR L  87      40.192  17.296   7.786  1.00  0.00           H  
ATOM   1260 1HB  TYR L  87      42.206  15.186   8.757  1.00  0.00           H  
ATOM   1261 2HB  TYR L  87      40.661  14.837   7.994  1.00  0.00           H  
ATOM   1262  HD1 TYR L  87      40.331  15.212   5.573  1.00  0.00           H  
ATOM   1263  HD2 TYR L  87      44.137  15.824   7.459  1.00  0.00           H  
ATOM   1264  HE1 TYR L  87      41.438  15.141   3.361  1.00  0.00           H  
ATOM   1265  HE2 TYR L  87      45.239  15.749   5.257  1.00  0.00           H  
ATOM   1266  HH  TYR L  87      44.981  15.413   3.076  1.00  0.00           H  
ATOM   1267  N   CYS L  88      38.936  16.675   9.823  1.00  0.00           N  
ATOM   1268  CA  CYS L  88      38.201  16.395  11.049  1.00  0.00           C  
ATOM   1269  C   CYS L  88      37.906  14.905  11.036  1.00  0.00           C  
ATOM   1270  O   CYS L  88      37.858  14.296   9.973  1.00  0.00           O  
ATOM   1271  CB  CYS L  88      36.902  17.204  11.138  1.00  0.00           C  
ATOM   1272  SG  CYS L  88      35.609  16.947   9.869  1.00  0.00           S  
ATOM   1273  H   CYS L  88      38.422  16.843   8.971  1.00  0.00           H  
ATOM   1274  HA  CYS L  88      38.824  16.676  11.898  1.00  0.00           H  
ATOM   1275 1HB  CYS L  88      36.414  17.006  12.092  1.00  0.00           H  
ATOM   1276 2HB  CYS L  88      37.132  18.269  11.103  1.00  0.00           H  
ATOM   1277  N   GLN L  89      37.717  14.319  12.212  1.00  0.00           N  
ATOM   1278  CA  GLN L  89      37.502  12.885  12.311  1.00  0.00           C  
ATOM   1279  C   GLN L  89      36.788  12.492  13.596  1.00  0.00           C  
ATOM   1280  O   GLN L  89      37.070  13.041  14.663  1.00  0.00           O  
ATOM   1281  CB  GLN L  89      38.856  12.169  12.212  1.00  0.00           C  
ATOM   1282  CG  GLN L  89      38.788  10.652  12.236  1.00  0.00           C  
ATOM   1283  CD  GLN L  89      39.230  10.075  13.559  1.00  0.00           C  
ATOM   1284  OE1 GLN L  89      40.108  10.621  14.226  1.00  0.00           O  
ATOM   1285  NE2 GLN L  89      38.623   8.954  13.945  1.00  0.00           N  
ATOM   1286  H   GLN L  89      37.724  14.875  13.055  1.00  0.00           H  
ATOM   1287  HA  GLN L  89      36.868  12.572  11.482  1.00  0.00           H  
ATOM   1288 1HB  GLN L  89      39.356  12.460  11.288  1.00  0.00           H  
ATOM   1289 2HB  GLN L  89      39.494  12.481  13.041  1.00  0.00           H  
ATOM   1290 1HG  GLN L  89      37.758  10.342  12.054  1.00  0.00           H  
ATOM   1291 2HG  GLN L  89      39.440  10.258  11.457  1.00  0.00           H  
ATOM   1292 1HE2 GLN L  89      38.873   8.523  14.813  1.00  0.00           H  
ATOM   1293 2HE2 GLN L  89      37.918   8.542  13.368  1.00  0.00           H  
ATOM   1294  N   GLN L  90      35.856  11.547  13.486  1.00  0.00           N  
ATOM   1295  CA  GLN L  90      35.245  10.928  14.660  1.00  0.00           C  
ATOM   1296  C   GLN L  90      35.290   9.409  14.515  1.00  0.00           C  
ATOM   1297  O   GLN L  90      35.256   8.897  13.399  1.00  0.00           O  
ATOM   1298  CB  GLN L  90      33.791  11.403  14.821  1.00  0.00           C  
ATOM   1299  CG  GLN L  90      32.832  11.121  13.667  1.00  0.00           C  
ATOM   1300  CD  GLN L  90      32.258   9.699  13.700  1.00  0.00           C  
ATOM   1301  OE1 GLN L  90      32.092   9.102  14.767  1.00  0.00           O  
ATOM   1302  NE2 GLN L  90      31.939   9.161  12.526  1.00  0.00           N  
ATOM   1303  H   GLN L  90      35.563  11.252  12.565  1.00  0.00           H  
ATOM   1304  HA  GLN L  90      35.816  11.219  15.541  1.00  0.00           H  
ATOM   1305 1HB  GLN L  90      33.353  10.939  15.705  1.00  0.00           H  
ATOM   1306 2HB  GLN L  90      33.777  12.482  14.977  1.00  0.00           H  
ATOM   1307 1HG  GLN L  90      32.000  11.823  13.721  1.00  0.00           H  
ATOM   1308 2HG  GLN L  90      33.367  11.246  12.726  1.00  0.00           H  
ATOM   1309 1HE2 GLN L  90      31.559   8.236  12.486  1.00  0.00           H  
ATOM   1310 2HE2 GLN L  90      32.078   9.680  11.683  1.00  0.00           H  
ATOM   1311  N   TRP L  91      35.384   8.691  15.633  1.00  0.00           N  
ATOM   1312  CA  TRP L  91      35.429   7.229  15.587  1.00  0.00           C  
ATOM   1313  C   TRP L  91      34.399   6.565  16.485  1.00  0.00           C  
ATOM   1314  O   TRP L  91      34.621   5.468  17.002  1.00  0.00           O  
ATOM   1315  CB  TRP L  91      36.822   6.737  15.983  1.00  0.00           C  
ATOM   1316  CG  TRP L  91      37.318   7.319  17.273  1.00  0.00           C  
ATOM   1317  CD1 TRP L  91      38.096   8.427  17.421  1.00  0.00           C  
ATOM   1318  CD2 TRP L  91      37.068   6.822  18.610  1.00  0.00           C  
ATOM   1319  NE1 TRP L  91      38.349   8.653  18.752  1.00  0.00           N  
ATOM   1320  CE2 TRP L  91      37.726   7.681  19.494  1.00  0.00           C  
ATOM   1321  CE3 TRP L  91      36.349   5.734  19.120  1.00  0.00           C  
ATOM   1322  CZ2 TRP L  91      37.692   7.490  20.866  1.00  0.00           C  
ATOM   1323  CZ3 TRP L  91      36.314   5.542  20.496  1.00  0.00           C  
ATOM   1324  CH2 TRP L  91      36.968   6.398  21.346  1.00  0.00           C  
ATOM   1325  H   TRP L  91      35.427   9.157  16.529  1.00  0.00           H  
ATOM   1326  HA  TRP L  91      35.218   6.908  14.567  1.00  0.00           H  
ATOM   1327 1HB  TRP L  91      36.812   5.651  16.079  1.00  0.00           H  
ATOM   1328 2HB  TRP L  91      37.534   6.990  15.198  1.00  0.00           H  
ATOM   1329  HD1 TRP L  91      38.465   9.044  16.603  1.00  0.00           H  
ATOM   1330  HE1 TRP L  91      38.904   9.410  19.125  1.00  0.00           H  
ATOM   1331  HE3 TRP L  91      35.826   5.053  18.450  1.00  0.00           H  
ATOM   1332  HZ2 TRP L  91      38.206   8.158  21.557  1.00  0.00           H  
ATOM   1333  HZ3 TRP L  91      35.753   4.692  20.885  1.00  0.00           H  
ATOM   1334  HH2 TRP L  91      36.919   6.219  22.420  1.00  0.00           H  
ATOM   1335  N   ASN L  92      33.258   7.228  16.652  1.00  0.00           N  
ATOM   1336  CA  ASN L  92      32.166   6.687  17.458  1.00  0.00           C  
ATOM   1337  C   ASN L  92      31.195   5.963  16.534  1.00  0.00           C  
ATOM   1338  O   ASN L  92      30.646   4.928  16.874  1.00  0.00           O  
ATOM   1339  CB  ASN L  92      31.465   7.779  18.245  1.00  0.00           C  
ATOM   1340  CG  ASN L  92      32.240   8.203  19.462  1.00  0.00           C  
ATOM   1341  OD1 ASN L  92      33.297   7.639  19.766  1.00  0.00           O  
ATOM   1342  ND2 ASN L  92      31.735   9.185  20.163  1.00  0.00           N  
ATOM   1343  H   ASN L  92      33.145   8.129  16.210  1.00  0.00           H  
ATOM   1344  HA  ASN L  92      32.581   5.969  18.166  1.00  0.00           H  
ATOM   1345 1HB  ASN L  92      31.312   8.649  17.605  1.00  0.00           H  
ATOM   1346 2HB  ASN L  92      30.482   7.427  18.559  1.00  0.00           H  
ATOM   1347 1HD2 ASN L  92      32.208   9.509  20.983  1.00  0.00           H  
ATOM   1348 2HD2 ASN L  92      30.877   9.612  19.880  1.00  0.00           H  
ATOM   1349  N   TYR L  93      30.992   6.532  15.358  1.00  0.00           N  
ATOM   1350  CA  TYR L  93      29.995   6.040  14.426  1.00  0.00           C  
ATOM   1351  C   TYR L  93      30.701   5.857  13.085  1.00  0.00           C  
ATOM   1352  O   TYR L  93      30.493   6.626  12.147  1.00  0.00           O  
ATOM   1353  CB  TYR L  93      28.809   7.000  14.310  1.00  0.00           C  
ATOM   1354  CG  TYR L  93      28.107   7.264  15.624  1.00  0.00           C  
ATOM   1355  CD1 TYR L  93      28.438   8.383  16.375  1.00  0.00           C  
ATOM   1356  CD2 TYR L  93      27.132   6.388  16.078  1.00  0.00           C  
ATOM   1357  CE1 TYR L  93      27.797   8.624  17.575  1.00  0.00           C  
ATOM   1358  CE2 TYR L  93      26.491   6.629  17.278  1.00  0.00           C  
ATOM   1359  CZ  TYR L  93      26.821   7.742  18.024  1.00  0.00           C  
ATOM   1360  OH  TYR L  93      26.182   7.982  19.219  1.00  0.00           O  
ATOM   1361  H   TYR L  93      31.550   7.335  15.102  1.00  0.00           H  
ATOM   1362  HA  TYR L  93      29.622   5.083  14.792  1.00  0.00           H  
ATOM   1363 1HB  TYR L  93      29.151   7.955  13.909  1.00  0.00           H  
ATOM   1364 2HB  TYR L  93      28.079   6.594  13.611  1.00  0.00           H  
ATOM   1365  HD1 TYR L  93      29.204   9.071  16.018  1.00  0.00           H  
ATOM   1366  HD2 TYR L  93      26.873   5.509  15.488  1.00  0.00           H  
ATOM   1367  HE1 TYR L  93      28.057   9.502  18.164  1.00  0.00           H  
ATOM   1368  HE2 TYR L  93      25.726   5.940  17.635  1.00  0.00           H  
ATOM   1369  HH  TYR L  93      25.542   7.286  19.384  1.00  0.00           H  
ATOM   1370  N   PRO L  94      30.767   4.896  12.374  1.00  0.00           N  
ATOM   1371  CA  PRO L  94      31.980   4.137  12.644  1.00  0.00           C  
ATOM   1372  C   PRO L  94      33.162   5.094  12.560  1.00  0.00           C  
ATOM   1373  O   PRO L  94      33.179   6.104  13.258  1.00  0.00           O  
ATOM   1374  CB  PRO L  94      32.007   3.082  11.534  1.00  0.00           C  
ATOM   1375  CG  PRO L  94      31.530   3.812  10.324  1.00  0.00           C  
ATOM   1376  CD  PRO L  94      30.465   4.741  10.843  1.00  0.00           C  
ATOM   1377  HA  PRO L  94      31.894   3.658  13.631  1.00  0.00           H  
ATOM   1378 1HB  PRO L  94      33.025   2.683  11.418  1.00  0.00           H  
ATOM   1379 2HB  PRO L  94      31.359   2.235  11.804  1.00  0.00           H  
ATOM   1380 1HG  PRO L  94      32.366   4.348   9.851  1.00  0.00           H  
ATOM   1381 2HG  PRO L  94      31.146   3.101   9.578  1.00  0.00           H  
ATOM   1382 1HD  PRO L  94      30.527   5.703  10.314  1.00  0.00           H  
ATOM   1383 2HD  PRO L  94      29.476   4.282  10.699  1.00  0.00           H  
ATOM   1384  N   PHE L  95      34.143   4.799  11.716  1.00  0.00           N  
ATOM   1385  CA  PHE L  95      35.176   5.785  11.434  1.00  0.00           C  
ATOM   1386  C   PHE L  95      34.896   6.666  10.220  1.00  0.00           C  
ATOM   1387  O   PHE L  95      34.429   6.192   9.195  1.00  0.00           O  
ATOM   1388  CB  PHE L  95      36.516   5.073  11.232  1.00  0.00           C  
ATOM   1389  CG  PHE L  95      37.069   4.456  12.485  1.00  0.00           C  
ATOM   1390  CD1 PHE L  95      36.471   3.338  13.047  1.00  0.00           C  
ATOM   1391  CD2 PHE L  95      38.188   4.993  13.104  1.00  0.00           C  
ATOM   1392  CE1 PHE L  95      36.979   2.770  14.200  1.00  0.00           C  
ATOM   1393  CE2 PHE L  95      38.699   4.426  14.256  1.00  0.00           C  
ATOM   1394  CZ  PHE L  95      38.093   3.313  14.804  1.00  0.00           C  
ATOM   1395  H   PHE L  95      34.187   3.898  11.263  1.00  0.00           H  
ATOM   1396  HA  PHE L  95      35.254   6.459  12.288  1.00  0.00           H  
ATOM   1397 1HB  PHE L  95      36.401   4.287  10.488  1.00  0.00           H  
ATOM   1398 2HB  PHE L  95      37.249   5.781  10.849  1.00  0.00           H  
ATOM   1399  HD1 PHE L  95      35.591   2.908  12.569  1.00  0.00           H  
ATOM   1400  HD2 PHE L  95      38.666   5.872  12.671  1.00  0.00           H  
ATOM   1401  HE1 PHE L  95      36.499   1.892  14.631  1.00  0.00           H  
ATOM   1402  HE2 PHE L  95      39.579   4.857  14.732  1.00  0.00           H  
ATOM   1403  HZ  PHE L  95      38.494   2.867  15.713  1.00  0.00           H  
ATOM   1404  N   THR L  97      35.185   7.956  10.342  1.00  0.00           N  
ATOM   1405  CA  THR L  97      35.080   8.873   9.209  1.00  0.00           C  
ATOM   1406  C   THR L  97      36.063  10.035   9.320  1.00  0.00           C  
ATOM   1407  O   THR L  97      36.054  10.746  10.318  1.00  0.00           O  
ATOM   1408  CB  THR L  97      33.648   9.424   9.080  1.00  0.00           C  
ATOM   1409  OG1 THR L  97      32.738   8.344   8.829  1.00  0.00           O  
ATOM   1410  CG2 THR L  97      33.564  10.427   7.939  1.00  0.00           C  
ATOM   1411  H   THR L  97      35.484   8.314  11.239  1.00  0.00           H  
ATOM   1412  HA  THR L  97      35.322   8.326   8.297  1.00  0.00           H  
ATOM   1413  HB  THR L  97      33.362   9.915  10.009  1.00  0.00           H  
ATOM   1414  HG1 THR L  97      33.234   7.531   8.704  1.00  0.00           H  
ATOM   1415 1HG2 THR L  97      32.544  10.806   7.862  1.00  0.00           H  
ATOM   1416 2HG2 THR L  97      34.246  11.255   8.132  1.00  0.00           H  
ATOM   1417 3HG2 THR L  97      33.840   9.940   7.005  1.00  0.00           H  
ATOM   1418  N   PHE L  98      36.901  10.231   8.302  1.00  0.00           N  
ATOM   1419  CA  PHE L  98      37.598  11.506   8.130  1.00  0.00           C  
ATOM   1420  C   PHE L  98      36.823  12.453   7.209  1.00  0.00           C  
ATOM   1421  O   PHE L  98      36.185  12.017   6.251  1.00  0.00           O  
ATOM   1422  CB  PHE L  98      39.000  11.272   7.564  1.00  0.00           C  
ATOM   1423  CG  PHE L  98      39.931  10.579   8.517  1.00  0.00           C  
ATOM   1424  CD1 PHE L  98      39.845   9.209   8.720  1.00  0.00           C  
ATOM   1425  CD2 PHE L  98      40.893  11.294   9.214  1.00  0.00           C  
ATOM   1426  CE1 PHE L  98      40.701   8.570   9.597  1.00  0.00           C  
ATOM   1427  CE2 PHE L  98      41.751  10.658  10.090  1.00  0.00           C  
ATOM   1428  CZ  PHE L  98      41.654   9.294  10.282  1.00  0.00           C  
ATOM   1429  H   PHE L  98      37.061   9.489   7.637  1.00  0.00           H  
ATOM   1430  HA  PHE L  98      37.690  11.985   9.106  1.00  0.00           H  
ATOM   1431 1HB  PHE L  98      38.930  10.670   6.658  1.00  0.00           H  
ATOM   1432 2HB  PHE L  98      39.445  12.227   7.288  1.00  0.00           H  
ATOM   1433  HD1 PHE L  98      39.092   8.637   8.178  1.00  0.00           H  
ATOM   1434  HD2 PHE L  98      40.969  12.371   9.062  1.00  0.00           H  
ATOM   1435  HE1 PHE L  98      40.623   7.494   9.747  1.00  0.00           H  
ATOM   1436  HE2 PHE L  98      42.503  11.232  10.631  1.00  0.00           H  
ATOM   1437  HZ  PHE L  98      42.328   8.792  10.974  1.00  0.00           H  
ATOM   1438  N   GLY L  99      36.889  13.749   7.499  1.00  0.00           N  
ATOM   1439  CA  GLY L  99      36.248  14.731   6.639  1.00  0.00           C  
ATOM   1440  C   GLY L  99      36.991  14.882   5.318  1.00  0.00           C  
ATOM   1441  O   GLY L  99      38.086  14.331   5.142  1.00  0.00           O  
ATOM   1442  H   GLY L  99      37.385  14.064   8.320  1.00  0.00           H  
ATOM   1443 1HA  GLY L  99      35.218  14.429   6.447  1.00  0.00           H  
ATOM   1444 2HA  GLY L  99      36.211  15.693   7.150  1.00  0.00           H  
ATOM   1445  N   SER L 100      36.391  15.607   4.379  1.00  0.00           N  
ATOM   1446  CA  SER L 100      37.058  15.783   3.081  1.00  0.00           C  
ATOM   1447  C   SER L 100      38.326  16.640   3.152  1.00  0.00           C  
ATOM   1448  O   SER L 100      39.170  16.595   2.248  1.00  0.00           O  
ATOM   1449  CB  SER L 100      36.090  16.407   2.095  1.00  0.00           C  
ATOM   1450  OG  SER L 100      35.794  17.730   2.450  1.00  0.00           O  
ATOM   1451  H   SER L 100      35.507  16.067   4.544  1.00  0.00           H  
ATOM   1452  HA  SER L 100      37.361  14.802   2.712  1.00  0.00           H  
ATOM   1453 1HB  SER L 100      36.523  16.384   1.095  1.00  0.00           H  
ATOM   1454 2HB  SER L 100      35.171  15.821   2.067  1.00  0.00           H  
ATOM   1455  HG  SER L 100      36.634  18.196   2.455  1.00  0.00           H  
ATOM   1456  N   GLY L 101      38.448  17.415   4.228  1.00  0.00           N  
ATOM   1457  CA  GLY L 101      39.609  18.272   4.455  1.00  0.00           C  
ATOM   1458  C   GLY L 101      39.458  19.706   3.958  1.00  0.00           C  
ATOM   1459  O   GLY L 101      38.766  19.955   2.963  1.00  0.00           O  
ATOM   1460  H   GLY L 101      37.705  17.401   4.912  1.00  0.00           H  
ATOM   1461 1HA  GLY L 101      39.829  18.312   5.522  1.00  0.00           H  
ATOM   1462 2HA  GLY L 101      40.481  17.841   3.964  1.00  0.00           H  
ATOM   1463  N   THR L 102      40.108  20.635   4.661  1.00  0.00           N  
ATOM   1464  CA  THR L 102      40.163  22.052   4.264  1.00  0.00           C  
ATOM   1465  C   THR L 102      41.619  22.378   3.984  1.00  0.00           C  
ATOM   1466  O   THR L 102      42.483  22.146   4.842  1.00  0.00           O  
ATOM   1467  CB  THR L 102      39.600  22.991   5.346  1.00  0.00           C  
ATOM   1468  OG1 THR L 102      40.366  22.851   6.549  1.00  0.00           O  
ATOM   1469  CG2 THR L 102      38.144  22.660   5.636  1.00  0.00           C  
ATOM   1470  H   THR L 102      40.581  20.342   5.504  1.00  0.00           H  
ATOM   1471  HA  THR L 102      39.558  22.184   3.367  1.00  0.00           H  
ATOM   1472  HB  THR L 102      39.670  24.024   5.005  1.00  0.00           H  
ATOM   1473  HG1 THR L 102      40.317  21.942   6.855  1.00  0.00           H  
ATOM   1474 1HG2 THR L 102      37.763  23.334   6.403  1.00  0.00           H  
ATOM   1475 2HG2 THR L 102      37.556  22.776   4.725  1.00  0.00           H  
ATOM   1476 3HG2 THR L 102      38.068  21.631   5.987  1.00  0.00           H  
ATOM   1477  N   LYS L 103      41.879  22.911   2.788  1.00  0.00           N  
ATOM   1478  CA  LYS L 103      43.220  23.318   2.384  1.00  0.00           C  
ATOM   1479  C   LYS L 103      43.361  24.809   2.648  1.00  0.00           C  
ATOM   1480  O   LYS L 103      42.729  25.633   1.984  1.00  0.00           O  
ATOM   1481  CB  LYS L 103      43.482  23.000   0.911  1.00  0.00           C  
ATOM   1482  CG  LYS L 103      44.895  23.317   0.440  1.00  0.00           C  
ATOM   1483  CD  LYS L 103      45.097  22.912  -1.013  1.00  0.00           C  
ATOM   1484  CE  LYS L 103      46.514  23.213  -1.480  1.00  0.00           C  
ATOM   1485  NZ  LYS L 103      46.727  22.818  -2.899  1.00  0.00           N  
ATOM   1486  H   LYS L 103      41.112  23.035   2.142  1.00  0.00           H  
ATOM   1487  HA  LYS L 103      43.945  22.767   2.985  1.00  0.00           H  
ATOM   1488 1HB  LYS L 103      43.299  21.940   0.730  1.00  0.00           H  
ATOM   1489 2HB  LYS L 103      42.787  23.563   0.288  1.00  0.00           H  
ATOM   1490 1HG  LYS L 103      45.080  24.387   0.539  1.00  0.00           H  
ATOM   1491 2HG  LYS L 103      45.614  22.783   1.061  1.00  0.00           H  
ATOM   1492 1HD  LYS L 103      44.906  21.843  -1.123  1.00  0.00           H  
ATOM   1493 2HD  LYS L 103      44.394  23.455  -1.643  1.00  0.00           H  
ATOM   1494 1HE  LYS L 103      46.711  24.279  -1.379  1.00  0.00           H  
ATOM   1495 2HE  LYS L 103      47.225  22.673  -0.855  1.00  0.00           H  
ATOM   1496 1HZ  LYS L 103      47.676  23.033  -3.169  1.00  0.00           H  
ATOM   1497 2HZ  LYS L 103      46.565  21.826  -3.001  1.00  0.00           H  
ATOM   1498 3HZ  LYS L 103      46.086  23.326  -3.490  1.00  0.00           H  
ATOM   1499  N   LEU L 104      44.195  25.140   3.624  1.00  0.00           N  
ATOM   1500  CA  LEU L 104      44.410  26.518   4.044  1.00  0.00           C  
ATOM   1501  C   LEU L 104      45.697  27.074   3.427  1.00  0.00           C  
ATOM   1502  O   LEU L 104      46.780  26.485   3.553  1.00  0.00           O  
ATOM   1503  CB  LEU L 104      44.482  26.601   5.574  1.00  0.00           C  
ATOM   1504  CG  LEU L 104      43.133  26.591   6.305  1.00  0.00           C  
ATOM   1505  CD1 LEU L 104      42.434  25.260   6.064  1.00  0.00           C  
ATOM   1506  CD2 LEU L 104      43.359  26.829   7.790  1.00  0.00           C  
ATOM   1507  H   LEU L 104      44.699  24.400   4.091  1.00  0.00           H  
ATOM   1508  HA  LEU L 104      43.569  27.119   3.700  1.00  0.00           H  
ATOM   1509 1HB  LEU L 104      45.064  25.757   5.941  1.00  0.00           H  
ATOM   1510 2HB  LEU L 104      45.000  27.520   5.848  1.00  0.00           H  
ATOM   1511  HG  LEU L 104      42.496  27.379   5.904  1.00  0.00           H  
ATOM   1512 1HD1 LEU L 104      41.476  25.252   6.583  1.00  0.00           H  
ATOM   1513 2HD1 LEU L 104      42.268  25.124   4.995  1.00  0.00           H  
ATOM   1514 3HD1 LEU L 104      43.057  24.449   6.440  1.00  0.00           H  
ATOM   1515 1HD2 LEU L 104      42.400  26.822   8.310  1.00  0.00           H  
ATOM   1516 2HD2 LEU L 104      43.995  26.040   8.193  1.00  0.00           H  
ATOM   1517 3HD2 LEU L 104      43.843  27.795   7.935  1.00  0.00           H  
ATOM   1518  N   GLU L 105      45.569  28.213   2.759  1.00  0.00           N  
ATOM   1519  CA  GLU L 105      46.702  28.872   2.125  1.00  0.00           C  
ATOM   1520  C   GLU L 105      46.933  30.232   2.778  1.00  0.00           C  
ATOM   1521  O   GLU L 105      46.009  30.808   3.364  1.00  0.00           O  
ATOM   1522  CB  GLU L 105      46.463  29.039   0.623  1.00  0.00           C  
ATOM   1523  CG  GLU L 105      46.323  27.728  -0.139  1.00  0.00           C  
ATOM   1524  CD  GLU L 105      46.123  27.931  -1.616  1.00  0.00           C  
ATOM   1525  OE1 GLU L 105      45.976  29.055  -2.029  1.00  0.00           O  
ATOM   1526  OE2 GLU L 105      46.117  26.957  -2.333  1.00  0.00           O  
ATOM   1527  H   GLU L 105      44.654  28.634   2.689  1.00  0.00           H  
ATOM   1528  HA  GLU L 105      47.588  28.252   2.268  1.00  0.00           H  
ATOM   1529 1HB  GLU L 105      45.555  29.619   0.461  1.00  0.00           H  
ATOM   1530 2HB  GLU L 105      47.290  29.595   0.182  1.00  0.00           H  
ATOM   1531 1HG  GLU L 105      47.221  27.132   0.015  1.00  0.00           H  
ATOM   1532 2HG  GLU L 105      45.477  27.174   0.264  1.00  0.00           H  
ATOM   1533  N   ILE L 106      48.158  30.748   2.686  1.00  0.00           N  
ATOM   1534  CA  ILE L 106      48.441  32.099   3.193  1.00  0.00           C  
ATOM   1535  C   ILE L 106      48.445  33.141   2.062  1.00  0.00           C  
ATOM   1536  O   ILE L 106      49.161  32.999   1.059  1.00  0.00           O  
ATOM   1537  CB  ILE L 106      49.793  32.135   3.927  1.00  0.00           C  
ATOM   1538  CG1 ILE L 106      49.811  31.112   5.066  1.00  0.00           C  
ATOM   1539  CG2 ILE L 106      50.075  33.533   4.458  1.00  0.00           C  
ATOM   1540  CD1 ILE L 106      48.767  31.364   6.129  1.00  0.00           C  
ATOM   1541  H   ILE L 106      48.906  30.214   2.265  1.00  0.00           H  
ATOM   1542  HA  ILE L 106      47.658  32.374   3.899  1.00  0.00           H  
ATOM   1543  HB  ILE L 106      50.589  31.853   3.237  1.00  0.00           H  
ATOM   1544 1HG1 ILE L 106      49.651  30.114   4.660  1.00  0.00           H  
ATOM   1545 2HG1 ILE L 106      50.791  31.117   5.543  1.00  0.00           H  
ATOM   1546 1HG2 ILE L 106      51.034  33.540   4.973  1.00  0.00           H  
ATOM   1547 2HG2 ILE L 106      50.103  34.237   3.627  1.00  0.00           H  
ATOM   1548 3HG2 ILE L 106      49.286  33.823   5.153  1.00  0.00           H  
ATOM   1549 1HD1 ILE L 106      48.843  30.599   6.902  1.00  0.00           H  
ATOM   1550 2HD1 ILE L 106      48.931  32.347   6.574  1.00  0.00           H  
ATOM   1551 3HD1 ILE L 106      47.775  31.330   5.680  1.00  0.00           H  
ATOM   1552  N   LYS L 107      47.633  34.182   2.252  1.00  0.00           N  
ATOM   1553  CA  LYS L 107      47.447  35.274   1.305  1.00  0.00           C  
ATOM   1554  C   LYS L 107      48.516  36.327   1.545  1.00  0.00           C  
ATOM   1555  O   LYS L 107      48.362  37.200   2.400  1.00  0.00           O  
ATOM   1556  CB  LYS L 107      46.051  35.885   1.434  1.00  0.00           C  
ATOM   1557  CG  LYS L 107      45.725  36.935   0.380  1.00  0.00           C  
ATOM   1558  CD  LYS L 107      44.295  37.437   0.524  1.00  0.00           C  
ATOM   1559  CE  LYS L 107      43.949  38.444  -0.562  1.00  0.00           C  
ATOM   1560  NZ  LYS L 107      42.552  38.939  -0.437  1.00  0.00           N  
ATOM   1561  H   LYS L 107      47.119  34.194   3.122  1.00  0.00           H  
ATOM   1562  HA  LYS L 107      47.555  34.878   0.295  1.00  0.00           H  
ATOM   1563 1HB  LYS L 107      45.301  35.097   1.364  1.00  0.00           H  
ATOM   1564 2HB  LYS L 107      45.947  36.351   2.414  1.00  0.00           H  
ATOM   1565 1HG  LYS L 107      46.409  37.778   0.482  1.00  0.00           H  
ATOM   1566 2HG  LYS L 107      45.852  36.506  -0.613  1.00  0.00           H  
ATOM   1567 1HD  LYS L 107      43.606  36.594   0.460  1.00  0.00           H  
ATOM   1568 2HD  LYS L 107      44.172  37.910   1.498  1.00  0.00           H  
ATOM   1569 1HE  LYS L 107      44.629  39.293  -0.500  1.00  0.00           H  
ATOM   1570 2HE  LYS L 107      44.071  37.980  -1.541  1.00  0.00           H  
ATOM   1571 1HZ  LYS L 107      42.362  39.603  -1.175  1.00  0.00           H  
ATOM   1572 2HZ  LYS L 107      41.911  38.161  -0.512  1.00  0.00           H  
ATOM   1573 3HZ  LYS L 107      42.432  39.389   0.459  1.00  0.00           H  
ATOM   1574  N   ARG L 108      49.607  36.258   0.794  1.00  0.00           N  
ATOM   1575  CA  ARG L 108      50.676  37.237   0.972  1.00  0.00           C  
ATOM   1576  C   ARG L 108      50.689  38.271  -0.149  1.00  0.00           C  
ATOM   1577  O   ARG L 108      49.891  38.210  -1.076  1.00  0.00           O  
ATOM   1578  CB  ARG L 108      52.029  36.542   1.028  1.00  0.00           C  
ATOM   1579  CG  ARG L 108      52.221  35.610   2.214  1.00  0.00           C  
ATOM   1580  CD  ARG L 108      53.566  34.979   2.204  1.00  0.00           C  
ATOM   1581  NE  ARG L 108      53.729  34.068   1.082  1.00  0.00           N  
ATOM   1582  CZ  ARG L 108      54.894  33.493   0.727  1.00  0.00           C  
ATOM   1583  NH1 ARG L 108      55.987  33.743   1.413  1.00  0.00           N  
ATOM   1584  NH2 ARG L 108      54.938  32.677  -0.312  1.00  0.00           N  
ATOM   1585  H   ARG L 108      49.714  35.535   0.096  1.00  0.00           H  
ATOM   1586  HA  ARG L 108      50.513  37.760   1.915  1.00  0.00           H  
ATOM   1587 1HB  ARG L 108      52.175  35.956   0.122  1.00  0.00           H  
ATOM   1588 2HB  ARG L 108      52.821  37.290   1.065  1.00  0.00           H  
ATOM   1589 1HG  ARG L 108      52.114  36.174   3.141  1.00  0.00           H  
ATOM   1590 2HG  ARG L 108      51.471  34.820   2.181  1.00  0.00           H  
ATOM   1591 1HD  ARG L 108      54.330  35.751   2.129  1.00  0.00           H  
ATOM   1592 2HD  ARG L 108      53.709  34.414   3.125  1.00  0.00           H  
ATOM   1593  HE  ARG L 108      52.910  33.851   0.530  1.00  0.00           H  
ATOM   1594 1HH1 ARG L 108      55.953  34.366   2.207  1.00  0.00           H  
ATOM   1595 2HH1 ARG L 108      56.860  33.312   1.147  1.00  0.00           H  
ATOM   1596 1HH2 ARG L 108      54.098  32.485  -0.840  1.00  0.00           H  
ATOM   1597 2HH2 ARG L 108      55.811  32.246  -0.578  1.00  0.00           H  
ATOM   1598  N   ALA L 109      51.607  39.223  -0.048  1.00  0.00           N  
ATOM   1599  CA  ALA L 109      51.764  40.233  -1.096  1.00  0.00           C  
ATOM   1600  C   ALA L 109      52.285  39.590  -2.372  1.00  0.00           C  
ATOM   1601  O   ALA L 109      52.925  38.529  -2.345  1.00  0.00           O  
ATOM   1602  OXT ALA L 109      52.079  40.110  -3.433  1.00  0.00           O  
ATOM   1603  CB  ALA L 109      52.699  41.343  -0.639  1.00  0.00           C  
ATOM   1604  H   ALA L 109      52.210  39.257   0.762  1.00  0.00           H  
ATOM   1605  HA  ALA L 109      50.784  40.664  -1.301  1.00  0.00           H  
ATOM   1606 1HB  ALA L 109      52.809  42.078  -1.437  1.00  0.00           H  
ATOM   1607 2HB  ALA L 109      52.283  41.828   0.246  1.00  0.00           H  
ATOM   1608 3HB  ALA L 109      53.672  40.922  -0.397  1.00  0.00           H  
ATOM   1609  N   GLU H   1      59.800   7.357  21.081  1.00  0.00           N  
ATOM   1610  CA  GLU H   1      60.527   6.990  19.836  1.00  0.00           C  
ATOM   1611  C   GLU H   1      59.793   5.860  19.159  1.00  0.00           C  
ATOM   1612  O   GLU H   1      60.364   4.882  18.691  1.00  0.00           O  
ATOM   1613  CB  GLU H   1      61.970   6.571  20.127  1.00  0.00           C  
ATOM   1614  CG  GLU H   1      62.844   7.680  20.696  1.00  0.00           C  
ATOM   1615  CD  GLU H   1      64.255   7.234  20.960  1.00  0.00           C  
ATOM   1616  OE1 GLU H   1      64.533   6.071  20.790  1.00  0.00           O  
ATOM   1617  OE2 GLU H   1      65.057   8.059  21.331  1.00  0.00           O  
ATOM   1618 1H   GLU H   1      60.279   8.107  21.538  1.00  0.00           H  
ATOM   1619 2H   GLU H   1      58.871   7.647  20.852  1.00  0.00           H  
ATOM   1620 3H   GLU H   1      59.762   6.566  21.691  1.00  0.00           H  
ATOM   1621  HA  GLU H   1      60.553   7.861  19.181  1.00  0.00           H  
ATOM   1622 1HB  GLU H   1      61.973   5.744  20.837  1.00  0.00           H  
ATOM   1623 2HB  GLU H   1      62.437   6.215  19.208  1.00  0.00           H  
ATOM   1624 1HG  GLU H   1      62.863   8.511  19.992  1.00  0.00           H  
ATOM   1625 2HG  GLU H   1      62.401   8.036  21.625  1.00  0.00           H  
ATOM   1626  N   VAL H   2      58.485   6.018  19.136  1.00  0.00           N  
ATOM   1627  CA  VAL H   2      57.641   5.149  18.347  1.00  0.00           C  
ATOM   1628  C   VAL H   2      57.874   5.462  16.880  1.00  0.00           C  
ATOM   1629  O   VAL H   2      57.840   6.626  16.484  1.00  0.00           O  
ATOM   1630  CB  VAL H   2      56.156   5.350  18.703  1.00  0.00           C  
ATOM   1631  CG1 VAL H   2      55.269   4.554  17.758  1.00  0.00           C  
ATOM   1632  CG2 VAL H   2      55.910   4.940  20.147  1.00  0.00           C  
ATOM   1633  H   VAL H   2      58.059   6.757  19.677  1.00  0.00           H  
ATOM   1634  HA  VAL H   2      57.910   4.115  18.564  1.00  0.00           H  
ATOM   1635  HB  VAL H   2      55.900   6.402  18.575  1.00  0.00           H  
ATOM   1636 1HG1 VAL H   2      54.223   4.707  18.024  1.00  0.00           H  
ATOM   1637 2HG1 VAL H   2      55.435   4.889  16.734  1.00  0.00           H  
ATOM   1638 3HG1 VAL H   2      55.511   3.494  17.838  1.00  0.00           H  
ATOM   1639 1HG2 VAL H   2      54.858   5.085  20.393  1.00  0.00           H  
ATOM   1640 2HG2 VAL H   2      56.171   3.890  20.277  1.00  0.00           H  
ATOM   1641 3HG2 VAL H   2      56.524   5.551  20.809  1.00  0.00           H  
ATOM   1642  N   GLN H   3      58.087   4.415  16.061  1.00  0.00           N  
ATOM   1643  CA  GLN H   3      58.265   4.566  14.610  1.00  0.00           C  
ATOM   1644  C   GLN H   3      57.564   3.453  13.867  1.00  0.00           C  
ATOM   1645  O   GLN H   3      57.648   2.294  14.268  1.00  0.00           O  
ATOM   1646  CB  GLN H   3      59.750   4.580  14.238  1.00  0.00           C  
ATOM   1647  CG  GLN H   3      60.017   4.704  12.747  1.00  0.00           C  
ATOM   1648  CD  GLN H   3      59.740   6.101  12.225  1.00  0.00           C  
ATOM   1649  OE1 GLN H   3      60.341   7.079  12.678  1.00  0.00           O  
ATOM   1650  NE2 GLN H   3      58.828   6.203  11.265  1.00  0.00           N  
ATOM   1651  H   GLN H   3      58.127   3.492  16.469  1.00  0.00           H  
ATOM   1652  HA  GLN H   3      57.825   5.515  14.305  1.00  0.00           H  
ATOM   1653 1HB  GLN H   3      60.243   5.413  14.739  1.00  0.00           H  
ATOM   1654 2HB  GLN H   3      60.221   3.662  14.588  1.00  0.00           H  
ATOM   1655 1HG  GLN H   3      61.063   4.468  12.555  1.00  0.00           H  
ATOM   1656 2HG  GLN H   3      59.372   4.005  12.214  1.00  0.00           H  
ATOM   1657 1HE2 GLN H   3      58.603   7.099  10.881  1.00  0.00           H  
ATOM   1658 2HE2 GLN H   3      58.364   5.384  10.926  1.00  0.00           H  
ATOM   1659  N   LEU H   4      56.832   3.855  12.831  1.00  0.00           N  
ATOM   1660  CA  LEU H   4      56.224   2.905  11.898  1.00  0.00           C  
ATOM   1661  C   LEU H   4      56.897   3.075  10.558  1.00  0.00           C  
ATOM   1662  O   LEU H   4      56.868   4.164   9.946  1.00  0.00           O  
ATOM   1663  CB  LEU H   4      54.714   3.138  11.767  1.00  0.00           C  
ATOM   1664  CG  LEU H   4      53.916   3.084  13.076  1.00  0.00           C  
ATOM   1665  CD1 LEU H   4      52.443   3.337  12.785  1.00  0.00           C  
ATOM   1666  CD2 LEU H   4      54.116   1.729  13.737  1.00  0.00           C  
ATOM   1667  H   LEU H   4      56.694   4.845  12.685  1.00  0.00           H  
ATOM   1668  HA  LEU H   4      56.380   1.897  12.280  1.00  0.00           H  
ATOM   1669 1HB  LEU H   4      54.551   4.119  11.321  1.00  0.00           H  
ATOM   1670 2HB  LEU H   4      54.302   2.384  11.096  1.00  0.00           H  
ATOM   1671  HG  LEU H   4      54.263   3.870  13.747  1.00  0.00           H  
ATOM   1672 1HD1 LEU H   4      51.876   3.299  13.715  1.00  0.00           H  
ATOM   1673 2HD1 LEU H   4      52.326   4.321  12.330  1.00  0.00           H  
ATOM   1674 3HD1 LEU H   4      52.071   2.575  12.101  1.00  0.00           H  
ATOM   1675 1HD2 LEU H   4      53.550   1.690  14.668  1.00  0.00           H  
ATOM   1676 2HD2 LEU H   4      53.769   0.941  13.068  1.00  0.00           H  
ATOM   1677 3HD2 LEU H   4      55.177   1.581  13.950  1.00  0.00           H  
ATOM   1678  N   GLN H   5      57.514   1.996  10.093  1.00  0.00           N  
ATOM   1679  CA  GLN H   5      58.257   2.009   8.835  1.00  0.00           C  
ATOM   1680  C   GLN H   5      57.566   1.142   7.797  1.00  0.00           C  
ATOM   1681  O   GLN H   5      57.468  -0.078   7.956  1.00  0.00           O  
ATOM   1682  CB  GLN H   5      59.695   1.526   9.048  1.00  0.00           C  
ATOM   1683  CG  GLN H   5      60.551   1.548   7.793  1.00  0.00           C  
ATOM   1684  CD  GLN H   5      61.990   1.153   8.067  1.00  0.00           C  
ATOM   1685  OE1 GLN H   5      62.323   0.689   9.161  1.00  0.00           O  
ATOM   1686  NE2 GLN H   5      62.852   1.335   7.074  1.00  0.00           N  
ATOM   1687  H   GLN H   5      57.467   1.141  10.628  1.00  0.00           H  
ATOM   1688  HA  GLN H   5      58.288   3.033   8.462  1.00  0.00           H  
ATOM   1689 1HB  GLN H   5      60.181   2.151   9.797  1.00  0.00           H  
ATOM   1690 2HB  GLN H   5      59.683   0.507   9.430  1.00  0.00           H  
ATOM   1691 1HG  GLN H   5      60.136   0.845   7.070  1.00  0.00           H  
ATOM   1692 2HG  GLN H   5      60.546   2.556   7.379  1.00  0.00           H  
ATOM   1693 1HE2 GLN H   5      63.815   1.093   7.196  1.00  0.00           H  
ATOM   1694 2HE2 GLN H   5      62.538   1.714   6.202  1.00  0.00           H  
ATOM   1695  N   GLN H   6      57.096   1.794   6.738  1.00  0.00           N  
ATOM   1696  CA  GLN H   6      56.382   1.105   5.696  1.00  0.00           C  
ATOM   1697  C   GLN H   6      57.289   0.684   4.545  1.00  0.00           C  
ATOM   1698  O   GLN H   6      58.399   1.254   4.355  1.00  0.00           O  
ATOM   1699  CB  GLN H   6      55.250   1.990   5.171  1.00  0.00           C  
ATOM   1700  CG  GLN H   6      54.153   2.266   6.184  1.00  0.00           C  
ATOM   1701  CD  GLN H   6      53.049   3.140   5.620  1.00  0.00           C  
ATOM   1702  OE1 GLN H   6      52.887   4.296   6.023  1.00  0.00           O  
ATOM   1703  NE2 GLN H   6      52.282   2.593   4.684  1.00  0.00           N  
ATOM   1704  H   GLN H   6      57.239   2.791   6.662  1.00  0.00           H  
ATOM   1705  HA  GLN H   6      55.955   0.193   6.113  1.00  0.00           H  
ATOM   1706 1HB  GLN H   6      55.657   2.949   4.847  1.00  0.00           H  
ATOM   1707 2HB  GLN H   6      54.793   1.519   4.300  1.00  0.00           H  
ATOM   1708 1HG  GLN H   6      53.713   1.318   6.495  1.00  0.00           H  
ATOM   1709 2HG  GLN H   6      54.587   2.775   7.045  1.00  0.00           H  
ATOM   1710 1HE2 GLN H   6      51.537   3.122   4.275  1.00  0.00           H  
ATOM   1711 2HE2 GLN H   6      52.449   1.653   4.388  1.00  0.00           H  
ATOM   1712  N   SER H   7      56.812  -0.281   3.770  1.00  0.00           N  
ATOM   1713  CA  SER H   7      57.526  -0.730   2.558  1.00  0.00           C  
ATOM   1714  C   SER H   7      57.474   0.363   1.472  1.00  0.00           C  
ATOM   1715  O   SER H   7      56.728   1.346   1.570  1.00  0.00           O  
ATOM   1716  CB  SER H   7      56.917  -2.014   2.032  1.00  0.00           C  
ATOM   1717  OG  SER H   7      55.588  -1.815   1.634  1.00  0.00           O  
ATOM   1718  H   SER H   7      55.936  -0.720   4.016  1.00  0.00           H  
ATOM   1719  HA  SER H   7      58.568  -0.918   2.820  1.00  0.00           H  
ATOM   1720 1HB  SER H   7      57.502  -2.375   1.186  1.00  0.00           H  
ATOM   1721 2HB  SER H   7      56.956  -2.779   2.807  1.00  0.00           H  
ATOM   1722  HG  SER H   7      55.613  -1.690   0.683  1.00  0.00           H  
ATOM   1723  N   GLY H   8      58.310   0.182   0.450  1.00  0.00           N  
ATOM   1724  CA  GLY H   8      58.507   1.223  -0.548  1.00  0.00           C  
ATOM   1725  C   GLY H   8      57.403   1.306  -1.582  1.00  0.00           C  
ATOM   1726  O   GLY H   8      56.412   0.525  -1.549  1.00  0.00           O  
ATOM   1727  H   GLY H   8      58.817  -0.686   0.362  1.00  0.00           H  
ATOM   1728 1HA  GLY H   8      58.583   2.192  -0.053  1.00  0.00           H  
ATOM   1729 2HA  GLY H   8      59.449   1.054  -1.069  1.00  0.00           H  
ATOM   1730  N   ALA H   9      57.589   2.226  -2.530  1.00  0.00           N  
ATOM   1731  CA  ALA H   9      56.580   2.479  -3.572  1.00  0.00           C  
ATOM   1732  C   ALA H   9      56.406   1.282  -4.484  1.00  0.00           C  
ATOM   1733  O   ALA H   9      57.366   0.574  -4.813  1.00  0.00           O  
ATOM   1734  CB  ALA H   9      56.949   3.723  -4.409  1.00  0.00           C  
ATOM   1735  H   ALA H   9      58.445   2.761  -2.533  1.00  0.00           H  
ATOM   1736  HA  ALA H   9      55.625   2.664  -3.080  1.00  0.00           H  
ATOM   1737 1HB  ALA H   9      56.187   3.887  -5.171  1.00  0.00           H  
ATOM   1738 2HB  ALA H   9      57.004   4.596  -3.758  1.00  0.00           H  
ATOM   1739 3HB  ALA H   9      57.913   3.566  -4.889  1.00  0.00           H  
ATOM   1740  N   GLU H  10      55.176   1.072  -4.901  1.00  0.00           N  
ATOM   1741  CA  GLU H  10      54.812  -0.061  -5.732  1.00  0.00           C  
ATOM   1742  C   GLU H  10      54.214   0.406  -7.069  1.00  0.00           C  
ATOM   1743  O   GLU H  10      53.479   1.387  -7.117  1.00  0.00           O  
ATOM   1744  CB  GLU H  10      53.816  -0.960  -4.994  1.00  0.00           C  
ATOM   1745  CG  GLU H  10      54.361  -1.587  -3.718  1.00  0.00           C  
ATOM   1746  CD  GLU H  10      55.341  -2.695  -3.983  1.00  0.00           C  
ATOM   1747  OE1 GLU H  10      55.208  -3.352  -4.988  1.00  0.00           O  
ATOM   1748  OE2 GLU H  10      56.224  -2.885  -3.180  1.00  0.00           O  
ATOM   1749  H   GLU H  10      54.461   1.733  -4.631  1.00  0.00           H  
ATOM   1750  HA  GLU H  10      55.713  -0.637  -5.945  1.00  0.00           H  
ATOM   1751 1HB  GLU H  10      52.930  -0.381  -4.731  1.00  0.00           H  
ATOM   1752 2HB  GLU H  10      53.496  -1.767  -5.653  1.00  0.00           H  
ATOM   1753 1HG  GLU H  10      54.854  -0.814  -3.128  1.00  0.00           H  
ATOM   1754 2HG  GLU H  10      53.529  -1.976  -3.133  1.00  0.00           H  
ATOM   1755  N   LEU H  11      54.585  -0.292  -8.144  1.00  0.00           N  
ATOM   1756  CA  LEU H  11      54.003  -0.058  -9.462  1.00  0.00           C  
ATOM   1757  C   LEU H  11      53.377  -1.386  -9.912  1.00  0.00           C  
ATOM   1758  O   LEU H  11      54.085  -2.356 -10.217  1.00  0.00           O  
ATOM   1759  CB  LEU H  11      55.064   0.415 -10.463  1.00  0.00           C  
ATOM   1760  CG  LEU H  11      54.568   0.655 -11.894  1.00  0.00           C  
ATOM   1761  CD1 LEU H  11      53.520   1.760 -11.890  1.00  0.00           C  
ATOM   1762  CD2 LEU H  11      55.745   1.021 -12.785  1.00  0.00           C  
ATOM   1763  H   LEU H  11      55.292  -1.005  -8.038  1.00  0.00           H  
ATOM   1764  HA  LEU H  11      53.246   0.721  -9.372  1.00  0.00           H  
ATOM   1765 1HB  LEU H  11      55.493   1.348 -10.100  1.00  0.00           H  
ATOM   1766 2HB  LEU H  11      55.858  -0.331 -10.508  1.00  0.00           H  
ATOM   1767  HG  LEU H  11      54.095  -0.252 -12.272  1.00  0.00           H  
ATOM   1768 1HD1 LEU H  11      53.167   1.931 -12.908  1.00  0.00           H  
ATOM   1769 2HD1 LEU H  11      52.681   1.463 -11.261  1.00  0.00           H  
ATOM   1770 3HD1 LEU H  11      53.960   2.677 -11.501  1.00  0.00           H  
ATOM   1771 1HD2 LEU H  11      55.392   1.192 -13.803  1.00  0.00           H  
ATOM   1772 2HD2 LEU H  11      56.218   1.928 -12.409  1.00  0.00           H  
ATOM   1773 3HD2 LEU H  11      56.470   0.207 -12.784  1.00  0.00           H  
ATOM   1774  N   ALA H  12      52.046  -1.443  -9.939  1.00  0.00           N  
ATOM   1775  CA  ALA H  12      51.372  -2.722 -10.118  1.00  0.00           C  
ATOM   1776  C   ALA H  12      50.504  -2.749 -11.375  1.00  0.00           C  
ATOM   1777  O   ALA H  12      49.930  -1.755 -11.771  1.00  0.00           O  
ATOM   1778  CB  ALA H  12      50.529  -3.043  -8.892  1.00  0.00           C  
ATOM   1779  H   ALA H  12      51.492  -0.605  -9.838  1.00  0.00           H  
ATOM   1780  HA  ALA H  12      52.134  -3.493 -10.238  1.00  0.00           H  
ATOM   1781 1HB  ALA H  12      50.037  -4.007  -9.030  1.00  0.00           H  
ATOM   1782 2HB  ALA H  12      51.170  -3.085  -8.012  1.00  0.00           H  
ATOM   1783 3HB  ALA H  12      49.776  -2.268  -8.757  1.00  0.00           H  
ATOM   1784  N   ARG H  13      50.366  -3.915 -11.986  1.00  0.00           N  
ATOM   1785  CA  ARG H  13      49.440  -3.975 -13.109  1.00  0.00           C  
ATOM   1786  C   ARG H  13      47.996  -4.200 -12.651  1.00  0.00           C  
ATOM   1787  O   ARG H  13      47.762  -4.808 -11.589  1.00  0.00           O  
ATOM   1788  CB  ARG H  13      49.842  -5.087 -14.066  1.00  0.00           C  
ATOM   1789  CG  ARG H  13      51.174  -4.876 -14.768  1.00  0.00           C  
ATOM   1790  CD  ARG H  13      51.526  -6.029 -15.636  1.00  0.00           C  
ATOM   1791  NE  ARG H  13      51.797  -7.228 -14.862  1.00  0.00           N  
ATOM   1792  CZ  ARG H  13      52.000  -8.450 -15.391  1.00  0.00           C  
ATOM   1793  NH1 ARG H  13      51.959  -8.618 -16.694  1.00  0.00           N  
ATOM   1794  NH2 ARG H  13      52.240  -9.482 -14.600  1.00  0.00           N  
ATOM   1795  H   ARG H  13      50.864  -4.749 -11.715  1.00  0.00           H  
ATOM   1796  HA  ARG H  13      49.479  -3.024 -13.641  1.00  0.00           H  
ATOM   1797 1HB  ARG H  13      49.902  -6.030 -13.524  1.00  0.00           H  
ATOM   1798 2HB  ARG H  13      49.079  -5.200 -14.835  1.00  0.00           H  
ATOM   1799 1HG  ARG H  13      51.121  -3.982 -15.389  1.00  0.00           H  
ATOM   1800 2HG  ARG H  13      51.963  -4.754 -14.024  1.00  0.00           H  
ATOM   1801 1HD  ARG H  13      50.699  -6.240 -16.313  1.00  0.00           H  
ATOM   1802 2HD  ARG H  13      52.417  -5.788 -16.216  1.00  0.00           H  
ATOM   1803  HE  ARG H  13      51.837  -7.139 -13.855  1.00  0.00           H  
ATOM   1804 1HH1 ARG H  13      51.775  -7.830 -17.299  1.00  0.00           H  
ATOM   1805 2HH1 ARG H  13      52.111  -9.535 -17.090  1.00  0.00           H  
ATOM   1806 1HH2 ARG H  13      52.272  -9.353 -13.597  1.00  0.00           H  
ATOM   1807 2HH2 ARG H  13      52.392 -10.397 -14.995  1.00  0.00           H  
ATOM   1808  N   PRO H  14      47.013  -3.753 -13.461  1.00  0.00           N  
ATOM   1809  CA  PRO H  14      45.628  -3.990 -13.032  1.00  0.00           C  
ATOM   1810  C   PRO H  14      45.355  -5.458 -12.889  1.00  0.00           C  
ATOM   1811  O   PRO H  14      45.822  -6.266 -13.714  1.00  0.00           O  
ATOM   1812  CB  PRO H  14      44.793  -3.377 -14.160  1.00  0.00           C  
ATOM   1813  CG  PRO H  14      45.690  -2.347 -14.760  1.00  0.00           C  
ATOM   1814  CD  PRO H  14      47.061  -2.965 -14.702  1.00  0.00           C  
ATOM   1815  HA  PRO H  14      45.448  -3.463 -12.083  1.00  0.00           H  
ATOM   1816 1HB  PRO H  14      44.499  -4.157 -14.877  1.00  0.00           H  
ATOM   1817 2HB  PRO H  14      43.866  -2.949 -13.751  1.00  0.00           H  
ATOM   1818 1HG  PRO H  14      45.372  -2.119 -15.788  1.00  0.00           H  
ATOM   1819 2HG  PRO H  14      45.624  -1.408 -14.191  1.00  0.00           H  
ATOM   1820 1HD  PRO H  14      47.217  -3.597 -15.588  1.00  0.00           H  
ATOM   1821 2HD  PRO H  14      47.820  -2.171 -14.652  1.00  0.00           H  
ATOM   1822  N   GLY H  15      44.643  -5.813 -11.830  1.00  0.00           N  
ATOM   1823  CA  GLY H  15      44.273  -7.204 -11.584  1.00  0.00           C  
ATOM   1824  C   GLY H  15      45.234  -7.891 -10.635  1.00  0.00           C  
ATOM   1825  O   GLY H  15      44.941  -8.977 -10.146  1.00  0.00           O  
ATOM   1826  H   GLY H  15      44.347  -5.102 -11.175  1.00  0.00           H  
ATOM   1827 1HA  GLY H  15      43.266  -7.244 -11.167  1.00  0.00           H  
ATOM   1828 2HA  GLY H  15      44.251  -7.746 -12.528  1.00  0.00           H  
ATOM   1829  N   ALA H  16      46.364  -7.241 -10.361  1.00  0.00           N  
ATOM   1830  CA  ALA H  16      47.389  -7.836  -9.486  1.00  0.00           C  
ATOM   1831  C   ALA H  16      46.992  -7.657  -8.031  1.00  0.00           C  
ATOM   1832  O   ALA H  16      46.001  -6.961  -7.727  1.00  0.00           O  
ATOM   1833  CB  ALA H  16      48.747  -7.196  -9.746  1.00  0.00           C  
ATOM   1834  H   ALA H  16      46.526  -6.326 -10.756  1.00  0.00           H  
ATOM   1835  HA  ALA H  16      47.444  -8.902  -9.707  1.00  0.00           H  
ATOM   1836 1HB  ALA H  16      49.493  -7.647  -9.091  1.00  0.00           H  
ATOM   1837 2HB  ALA H  16      49.031  -7.357 -10.786  1.00  0.00           H  
ATOM   1838 3HB  ALA H  16      48.689  -6.126  -9.547  1.00  0.00           H  
ATOM   1839  N   SER H  17      47.812  -8.216  -7.142  1.00  0.00           N  
ATOM   1840  CA  SER H  17      47.628  -8.030  -5.712  1.00  0.00           C  
ATOM   1841  C   SER H  17      48.932  -7.511  -5.138  1.00  0.00           C  
ATOM   1842  O   SER H  17      50.020  -7.893  -5.564  1.00  0.00           O  
ATOM   1843  CB  SER H  17      47.228  -9.330  -5.041  1.00  0.00           C  
ATOM   1844  OG  SER H  17      47.110  -9.164  -3.655  1.00  0.00           O  
ATOM   1845  H   SER H  17      48.581  -8.782  -7.470  1.00  0.00           H  
ATOM   1846  HA  SER H  17      46.829  -7.304  -5.556  1.00  0.00           H  
ATOM   1847 1HB  SER H  17      46.278  -9.674  -5.450  1.00  0.00           H  
ATOM   1848 2HB  SER H  17      47.973 -10.095  -5.257  1.00  0.00           H  
ATOM   1849  HG  SER H  17      46.995  -8.222  -3.510  1.00  0.00           H  
ATOM   1850  N   VAL H  18      48.815  -6.640  -4.150  1.00  0.00           N  
ATOM   1851  CA  VAL H  18      50.006  -6.029  -3.556  1.00  0.00           C  
ATOM   1852  C   VAL H  18      49.926  -6.162  -2.028  1.00  0.00           C  
ATOM   1853  O   VAL H  18      48.846  -6.095  -1.460  1.00  0.00           O  
ATOM   1854  CB  VAL H  18      50.116  -4.544  -3.952  1.00  0.00           C  
ATOM   1855  CG1 VAL H  18      48.936  -3.758  -3.398  1.00  0.00           C  
ATOM   1856  CG2 VAL H  18      51.430  -3.970  -3.447  1.00  0.00           C  
ATOM   1857  H   VAL H  18      47.903  -6.388  -3.795  1.00  0.00           H  
ATOM   1858  HA  VAL H  18      50.887  -6.552  -3.932  1.00  0.00           H  
ATOM   1859  HB  VAL H  18      50.074  -4.463  -5.038  1.00  0.00           H  
ATOM   1860 1HG1 VAL H  18      49.029  -2.711  -3.687  1.00  0.00           H  
ATOM   1861 2HG1 VAL H  18      48.008  -4.164  -3.799  1.00  0.00           H  
ATOM   1862 3HG1 VAL H  18      48.926  -3.834  -2.311  1.00  0.00           H  
ATOM   1863 1HG2 VAL H  18      51.502  -2.921  -3.731  1.00  0.00           H  
ATOM   1864 2HG2 VAL H  18      51.474  -4.057  -2.362  1.00  0.00           H  
ATOM   1865 3HG2 VAL H  18      52.261  -4.522  -3.889  1.00  0.00           H  
ATOM   1866  N   LYS H  19      51.080  -6.375  -1.394  1.00  0.00           N  
ATOM   1867  CA  LYS H  19      51.152  -6.447   0.063  1.00  0.00           C  
ATOM   1868  C   LYS H  19      52.015  -5.297   0.524  1.00  0.00           C  
ATOM   1869  O   LYS H  19      53.153  -5.135   0.083  1.00  0.00           O  
ATOM   1870  CB  LYS H  19      51.723  -7.783   0.541  1.00  0.00           C  
ATOM   1871  CG  LYS H  19      51.806  -7.926   2.056  1.00  0.00           C  
ATOM   1872  CD  LYS H  19      52.192  -9.343   2.455  1.00  0.00           C  
ATOM   1873  CE  LYS H  19      53.647  -9.636   2.120  1.00  0.00           C  
ATOM   1874  NZ  LYS H  19      54.070 -10.979   2.601  1.00  0.00           N  
ATOM   1875  H   LYS H  19      51.926  -6.491  -1.935  1.00  0.00           H  
ATOM   1876  HA  LYS H  19      50.143  -6.350   0.465  1.00  0.00           H  
ATOM   1877 1HB  LYS H  19      51.106  -8.597   0.162  1.00  0.00           H  
ATOM   1878 2HB  LYS H  19      52.727  -7.914   0.137  1.00  0.00           H  
ATOM   1879 1HG  LYS H  19      52.551  -7.231   2.446  1.00  0.00           H  
ATOM   1880 2HG  LYS H  19      50.842  -7.683   2.497  1.00  0.00           H  
ATOM   1881 1HD  LYS H  19      52.042  -9.471   3.528  1.00  0.00           H  
ATOM   1882 2HD  LYS H  19      51.558 -10.055   1.929  1.00  0.00           H  
ATOM   1883 1HE  LYS H  19      53.788  -9.589   1.042  1.00  0.00           H  
ATOM   1884 2HE  LYS H  19      54.286  -8.882   2.580  1.00  0.00           H  
ATOM   1885 1HZ  LYS H  19      55.037 -11.136   2.361  1.00  0.00           H  
ATOM   1886 2HZ  LYS H  19      53.960 -11.028   3.605  1.00  0.00           H  
ATOM   1887 3HZ  LYS H  19      53.496 -11.688   2.167  1.00  0.00           H  
ATOM   1888  N   MET H  20      51.465  -4.474   1.400  1.00  0.00           N  
ATOM   1889  CA  MET H  20      52.214  -3.366   1.993  1.00  0.00           C  
ATOM   1890  C   MET H  20      52.562  -3.734   3.409  1.00  0.00           C  
ATOM   1891  O   MET H  20      51.695  -4.185   4.134  1.00  0.00           O  
ATOM   1892  CB  MET H  20      51.411  -2.067   1.950  1.00  0.00           C  
ATOM   1893  CG  MET H  20      51.370  -1.395   0.585  1.00  0.00           C  
ATOM   1894  SD  MET H  20      50.242  -2.214  -0.559  1.00  0.00           S  
ATOM   1895  CE  MET H  20      48.665  -1.862   0.212  1.00  0.00           C  
ATOM   1896  H   MET H  20      50.500  -4.615   1.665  1.00  0.00           H  
ATOM   1897  HA  MET H  20      53.128  -3.220   1.418  1.00  0.00           H  
ATOM   1898 1HB  MET H  20      50.384  -2.264   2.256  1.00  0.00           H  
ATOM   1899 2HB  MET H  20      51.833  -1.355   2.661  1.00  0.00           H  
ATOM   1900 1HG  MET H  20      51.054  -0.359   0.699  1.00  0.00           H  
ATOM   1901 2HG  MET H  20      52.368  -1.402   0.147  1.00  0.00           H  
ATOM   1902 1HE  MET H  20      47.863  -2.305  -0.381  1.00  0.00           H  
ATOM   1903 2HE  MET H  20      48.649  -2.285   1.218  1.00  0.00           H  
ATOM   1904 3HE  MET H  20      48.519  -0.783   0.269  1.00  0.00           H  
ATOM   1905  N   SER H  21      53.816  -3.515   3.823  1.00  0.00           N  
ATOM   1906  CA  SER H  21      54.180  -3.787   5.221  1.00  0.00           C  
ATOM   1907  C   SER H  21      54.325  -2.523   6.051  1.00  0.00           C  
ATOM   1908  O   SER H  21      54.541  -1.398   5.536  1.00  0.00           O  
ATOM   1909  CB  SER H  21      55.478  -4.569   5.275  1.00  0.00           C  
ATOM   1910  OG  SER H  21      56.553  -3.787   4.832  1.00  0.00           O  
ATOM   1911  H   SER H  21      54.522  -3.165   3.190  1.00  0.00           H  
ATOM   1912  HA  SER H  21      53.388  -4.385   5.675  1.00  0.00           H  
ATOM   1913 1HB  SER H  21      55.661  -4.900   6.296  1.00  0.00           H  
ATOM   1914 2HB  SER H  21      55.392  -5.459   4.654  1.00  0.00           H  
ATOM   1915  HG  SER H  21      57.167  -3.739   5.569  1.00  0.00           H  
ATOM   1916  N   CYS H  22      54.248  -2.751   7.348  1.00  0.00           N  
ATOM   1917  CA  CYS H  22      54.355  -1.703   8.366  1.00  0.00           C  
ATOM   1918  C   CYS H  22      55.066  -2.287   9.597  1.00  0.00           C  
ATOM   1919  O   CYS H  22      54.468  -3.074  10.316  1.00  0.00           O  
ATOM   1920  CB  CYS H  22      52.943  -1.234   8.722  1.00  0.00           C  
ATOM   1921  SG  CYS H  22      52.924   0.088  10.010  1.00  0.00           S  
ATOM   1922  H   CYS H  22      54.108  -3.708   7.641  1.00  0.00           H  
ATOM   1923  HA  CYS H  22      54.935  -0.877   7.952  1.00  0.00           H  
ATOM   1924 1HB  CYS H  22      52.449  -0.855   7.828  1.00  0.00           H  
ATOM   1925 2HB  CYS H  22      52.359  -2.079   9.085  1.00  0.00           H  
ATOM   1926  N   LYS H  23      56.343  -1.929   9.788  1.00  0.00           N  
ATOM   1927  CA  LYS H  23      57.188  -2.433  10.925  1.00  0.00           C  
ATOM   1928  C   LYS H  23      57.131  -1.434  12.070  1.00  0.00           C  
ATOM   1929  O   LYS H  23      57.394  -0.246  11.871  1.00  0.00           O  
ATOM   1930  CB  LYS H  23      58.640  -2.654  10.498  1.00  0.00           C  
ATOM   1931  CG  LYS H  23      59.532  -3.241  11.584  1.00  0.00           C  
ATOM   1932  CD  LYS H  23      60.944  -3.479  11.070  1.00  0.00           C  
ATOM   1933  CE  LYS H  23      61.841  -4.050  12.158  1.00  0.00           C  
ATOM   1934  NZ  LYS H  23      63.227  -4.287  11.670  1.00  0.00           N  
ATOM   1935  H   LYS H  23      56.746  -1.283   9.124  1.00  0.00           H  
ATOM   1936  HA  LYS H  23      56.784  -3.390  11.258  1.00  0.00           H  
ATOM   1937 1HB  LYS H  23      58.669  -3.328   9.641  1.00  0.00           H  
ATOM   1938 2HB  LYS H  23      59.075  -1.706  10.183  1.00  0.00           H  
ATOM   1939 1HG  LYS H  23      59.573  -2.555  12.431  1.00  0.00           H  
ATOM   1940 2HG  LYS H  23      59.115  -4.187  11.926  1.00  0.00           H  
ATOM   1941 1HD  LYS H  23      60.914  -4.176  10.232  1.00  0.00           H  
ATOM   1942 2HD  LYS H  23      61.368  -2.537  10.721  1.00  0.00           H  
ATOM   1943 1HE  LYS H  23      61.879  -3.358  12.999  1.00  0.00           H  
ATOM   1944 2HE  LYS H  23      61.428  -4.994  12.512  1.00  0.00           H  
ATOM   1945 1HZ  LYS H  23      63.788  -4.665  12.419  1.00  0.00           H  
ATOM   1946 2HZ  LYS H  23      63.206  -4.942  10.901  1.00  0.00           H  
ATOM   1947 3HZ  LYS H  23      63.628  -3.414  11.357  1.00  0.00           H  
ATOM   1948  N   ALA H  24      56.813  -1.922  13.228  1.00  0.00           N  
ATOM   1949  CA  ALA H  24      56.694  -1.067  14.394  1.00  0.00           C  
ATOM   1950  C   ALA H  24      57.871  -1.233  15.322  1.00  0.00           C  
ATOM   1951  O   ALA H  24      58.355  -2.347  15.535  1.00  0.00           O  
ATOM   1952  CB  ALA H  24      55.438  -1.409  15.141  1.00  0.00           C  
ATOM   1953  H   ALA H  24      56.587  -2.904  13.312  1.00  0.00           H  
ATOM   1954  HA  ALA H  24      56.681  -0.031  14.054  1.00  0.00           H  
ATOM   1955 1HB  ALA H  24      55.349  -0.767  16.017  1.00  0.00           H  
ATOM   1956 2HB  ALA H  24      54.576  -1.259  14.493  1.00  0.00           H  
ATOM   1957 3HB  ALA H  24      55.476  -2.450  15.459  1.00  0.00           H  
ATOM   1958  N   SER H  25      58.323  -0.125  15.883  1.00  0.00           N  
ATOM   1959  CA  SER H  25      59.401  -0.178  16.851  1.00  0.00           C  
ATOM   1960  C   SER H  25      59.163   0.952  17.840  1.00  0.00           C  
ATOM   1961  O   SER H  25      58.406   1.876  17.560  1.00  0.00           O  
ATOM   1962  CB  SER H  25      60.752  -0.034  16.178  1.00  0.00           C  
ATOM   1963  OG  SER H  25      60.904   1.246  15.627  1.00  0.00           O  
ATOM   1964  H   SER H  25      57.920   0.770  15.643  1.00  0.00           H  
ATOM   1965  HA  SER H  25      59.371  -1.147  17.352  1.00  0.00           H  
ATOM   1966 1HB  SER H  25      61.542  -0.215  16.906  1.00  0.00           H  
ATOM   1967 2HB  SER H  25      60.849  -0.784  15.395  1.00  0.00           H  
ATOM   1968  HG  SER H  25      61.409   1.752  16.269  1.00  0.00           H  
ATOM   1969  N   GLY H  26      59.771   0.867  19.022  1.00  0.00           N  
ATOM   1970  CA  GLY H  26      59.628   1.986  19.933  1.00  0.00           C  
ATOM   1971  C   GLY H  26      58.658   1.820  21.078  1.00  0.00           C  
ATOM   1972  O   GLY H  26      58.367   2.783  21.785  1.00  0.00           O  
ATOM   1973  H   GLY H  26      60.320   0.069  19.307  1.00  0.00           H  
ATOM   1974 1HA  GLY H  26      60.596   2.221  20.377  1.00  0.00           H  
ATOM   1975 2HA  GLY H  26      59.307   2.868  19.379  1.00  0.00           H  
ATOM   1976  N   TYR H  27      58.120   0.617  21.248  1.00  0.00           N  
ATOM   1977  CA  TYR H  27      57.078   0.358  22.234  1.00  0.00           C  
ATOM   1978  C   TYR H  27      56.857  -1.150  22.189  1.00  0.00           C  
ATOM   1979  O   TYR H  27      57.515  -1.842  21.398  1.00  0.00           O  
ATOM   1980  CB  TYR H  27      55.767   1.089  21.920  1.00  0.00           C  
ATOM   1981  CG  TYR H  27      55.100   0.673  20.621  1.00  0.00           C  
ATOM   1982  CD1 TYR H  27      55.582   1.115  19.390  1.00  0.00           C  
ATOM   1983  CD2 TYR H  27      53.963  -0.127  20.637  1.00  0.00           C  
ATOM   1984  CE1 TYR H  27      54.929   0.769  18.194  1.00  0.00           C  
ATOM   1985  CE2 TYR H  27      53.298  -0.470  19.461  1.00  0.00           C  
ATOM   1986  CZ  TYR H  27      53.785  -0.020  18.243  1.00  0.00           C  
ATOM   1987  OH  TYR H  27      53.094  -0.351  17.086  1.00  0.00           O  
ATOM   1988  H   TYR H  27      58.449  -0.142  20.669  1.00  0.00           H  
ATOM   1989  HA  TYR H  27      57.440   0.679  23.211  1.00  0.00           H  
ATOM   1990 1HB  TYR H  27      55.053   0.920  22.727  1.00  0.00           H  
ATOM   1991 2HB  TYR H  27      55.953   2.162  21.866  1.00  0.00           H  
ATOM   1992  HD1 TYR H  27      56.474   1.739  19.347  1.00  0.00           H  
ATOM   1993  HD2 TYR H  27      53.572  -0.499  21.584  1.00  0.00           H  
ATOM   1994  HE1 TYR H  27      55.317   1.122  17.239  1.00  0.00           H  
ATOM   1995  HE2 TYR H  27      52.400  -1.088  19.504  1.00  0.00           H  
ATOM   1996  HH  TYR H  27      52.414  -0.995  17.295  1.00  0.00           H  
ATOM   1997  N   THR H  28      55.967  -1.659  23.034  1.00  0.00           N  
ATOM   1998  CA  THR H  28      55.632  -3.089  22.972  1.00  0.00           C  
ATOM   1999  C   THR H  28      54.528  -3.302  21.940  1.00  0.00           C  
ATOM   2000  O   THR H  28      53.387  -2.858  22.096  1.00  0.00           O  
ATOM   2001  CB  THR H  28      55.184  -3.630  24.342  1.00  0.00           C  
ATOM   2002  OG1 THR H  28      56.248  -3.477  25.290  1.00  0.00           O  
ATOM   2003  CG2 THR H  28      54.810  -5.101  24.238  1.00  0.00           C  
ATOM   2004  H   THR H  28      55.515  -1.077  23.724  1.00  0.00           H  
ATOM   2005  HA  THR H  28      56.521  -3.640  22.665  1.00  0.00           H  
ATOM   2006  HB  THR H  28      54.320  -3.066  24.691  1.00  0.00           H  
ATOM   2007  HG1 THR H  28      56.883  -4.190  25.177  1.00  0.00           H  
ATOM   2008 1HG2 THR H  28      54.497  -5.466  25.215  1.00  0.00           H  
ATOM   2009 2HG2 THR H  28      53.993  -5.219  23.526  1.00  0.00           H  
ATOM   2010 3HG2 THR H  28      55.673  -5.672  23.898  1.00  0.00           H  
ATOM   2011  N   PHE H  29      54.900  -3.987  20.867  1.00  0.00           N  
ATOM   2012  CA  PHE H  29      54.071  -4.050  19.657  1.00  0.00           C  
ATOM   2013  C   PHE H  29      52.605  -4.442  19.831  1.00  0.00           C  
ATOM   2014  O   PHE H  29      51.707  -3.747  19.362  1.00  0.00           O  
ATOM   2015  CB  PHE H  29      54.709  -5.031  18.673  1.00  0.00           C  
ATOM   2016  CG  PHE H  29      53.905  -5.244  17.422  1.00  0.00           C  
ATOM   2017  CD1 PHE H  29      53.628  -4.186  16.570  1.00  0.00           C  
ATOM   2018  CD2 PHE H  29      53.425  -6.503  17.094  1.00  0.00           C  
ATOM   2019  CE1 PHE H  29      52.888  -4.381  15.419  1.00  0.00           C  
ATOM   2020  CE2 PHE H  29      52.686  -6.701  15.944  1.00  0.00           C  
ATOM   2021  CZ  PHE H  29      52.418  -5.638  15.105  1.00  0.00           C  
ATOM   2022  H   PHE H  29      55.780  -4.479  20.887  1.00  0.00           H  
ATOM   2023  HA  PHE H  29      54.036  -3.056  19.209  1.00  0.00           H  
ATOM   2024 1HB  PHE H  29      55.695  -4.668  18.385  1.00  0.00           H  
ATOM   2025 2HB  PHE H  29      54.845  -5.997  19.158  1.00  0.00           H  
ATOM   2026  HD1 PHE H  29      54.001  -3.191  16.817  1.00  0.00           H  
ATOM   2027  HD2 PHE H  29      53.637  -7.343  17.757  1.00  0.00           H  
ATOM   2028  HE1 PHE H  29      52.677  -3.540  14.758  1.00  0.00           H  
ATOM   2029  HE2 PHE H  29      52.315  -7.696  15.698  1.00  0.00           H  
ATOM   2030  HZ  PHE H  29      51.834  -5.792  14.199  1.00  0.00           H  
ATOM   2031  N   THR H  30      52.349  -5.561  20.495  1.00  0.00           N  
ATOM   2032  CA  THR H  30      50.987  -6.044  20.592  1.00  0.00           C  
ATOM   2033  C   THR H  30      50.041  -5.265  21.491  1.00  0.00           C  
ATOM   2034  O   THR H  30      48.863  -5.583  21.557  1.00  0.00           O  
ATOM   2035  CB  THR H  30      50.999  -7.511  21.061  1.00  0.00           C  
ATOM   2036  OG1 THR H  30      51.633  -7.600  22.344  1.00  0.00           O  
ATOM   2037  CG2 THR H  30      51.752  -8.383  20.066  1.00  0.00           C  
ATOM   2038  H   THR H  30      53.089  -6.086  20.938  1.00  0.00           H  
ATOM   2039  HA  THR H  30      50.529  -5.987  19.604  1.00  0.00           H  
ATOM   2040  HB  THR H  30      49.975  -7.873  21.150  1.00  0.00           H  
ATOM   2041  HG1 THR H  30      51.013  -7.962  22.981  1.00  0.00           H  
ATOM   2042 1HG2 THR H  30      51.750  -9.416  20.414  1.00  0.00           H  
ATOM   2043 2HG2 THR H  30      51.266  -8.326  19.092  1.00  0.00           H  
ATOM   2044 3HG2 THR H  30      52.779  -8.032  19.980  1.00  0.00           H  
ATOM   2045  N   SER H  31      50.545  -4.240  22.185  1.00  0.00           N  
ATOM   2046  CA  SER H  31      49.688  -3.447  23.052  1.00  0.00           C  
ATOM   2047  C   SER H  31      48.903  -2.371  22.331  1.00  0.00           C  
ATOM   2048  O   SER H  31      48.053  -1.716  22.934  1.00  0.00           O  
ATOM   2049  CB  SER H  31      50.529  -2.802  24.137  1.00  0.00           C  
ATOM   2050  OG  SER H  31      51.425  -1.872  23.591  1.00  0.00           O  
ATOM   2051  H   SER H  31      51.524  -4.008  22.114  1.00  0.00           H  
ATOM   2052  HA  SER H  31      48.954  -4.109  23.513  1.00  0.00           H  
ATOM   2053 1HB  SER H  31      49.878  -2.305  24.855  1.00  0.00           H  
ATOM   2054 2HB  SER H  31      51.082  -3.572  24.674  1.00  0.00           H  
ATOM   2055  HG  SER H  31      51.973  -2.364  22.974  1.00  0.00           H  
ATOM   2056  N   TYR H  32      49.228  -2.051  20.934  1.00  0.00           N  
ATOM   2057  CA  TYR H  32      48.422  -1.119  20.130  1.00  0.00           C  
ATOM   2058  C   TYR H  32      47.918  -1.679  18.804  1.00  0.00           C  
ATOM   2059  O   TYR H  32      48.594  -2.488  18.186  1.00  0.00           O  
ATOM   2060  CB  TYR H  32      49.226   0.155  19.862  1.00  0.00           C  
ATOM   2061  CG  TYR H  32      49.495   0.980  21.101  1.00  0.00           C  
ATOM   2062  CD1 TYR H  32      50.611   0.715  21.882  1.00  0.00           C  
ATOM   2063  CD2 TYR H  32      48.626   2.000  21.457  1.00  0.00           C  
ATOM   2064  CE1 TYR H  32      50.856   1.469  23.014  1.00  0.00           C  
ATOM   2065  CE2 TYR H  32      48.871   2.753  22.588  1.00  0.00           C  
ATOM   2066  CZ  TYR H  32      49.981   2.490  23.365  1.00  0.00           C  
ATOM   2067  OH  TYR H  32      50.225   3.241  24.493  1.00  0.00           O  
ATOM   2068  H   TYR H  32      50.002  -2.532  20.501  1.00  0.00           H  
ATOM   2069  HA  TYR H  32      47.525  -0.861  20.694  1.00  0.00           H  
ATOM   2070 1HB  TYR H  32      50.186  -0.108  19.414  1.00  0.00           H  
ATOM   2071 2HB  TYR H  32      48.692   0.780  19.147  1.00  0.00           H  
ATOM   2072  HD1 TYR H  32      51.294  -0.087  21.603  1.00  0.00           H  
ATOM   2073  HD2 TYR H  32      47.749   2.207  20.844  1.00  0.00           H  
ATOM   2074  HE1 TYR H  32      51.732   1.261  23.627  1.00  0.00           H  
ATOM   2075  HE2 TYR H  32      48.187   3.555  22.868  1.00  0.00           H  
ATOM   2076  HH  TYR H  32      50.978   2.874  24.962  1.00  0.00           H  
ATOM   2077  N   THR H  33      46.777  -1.186  18.335  1.00  0.00           N  
ATOM   2078  CA  THR H  33      46.200  -1.736  17.104  1.00  0.00           C  
ATOM   2079  C   THR H  33      46.816  -0.988  15.926  1.00  0.00           C  
ATOM   2080  O   THR H  33      47.525   0.012  16.127  1.00  0.00           O  
ATOM   2081  CB  THR H  33      44.665  -1.611  17.075  1.00  0.00           C  
ATOM   2082  OG1 THR H  33      44.297  -0.227  17.014  1.00  0.00           O  
ATOM   2083  CG2 THR H  33      44.055  -2.240  18.318  1.00  0.00           C  
ATOM   2084  H   THR H  33      46.298  -0.436  18.810  1.00  0.00           H  
ATOM   2085  HA  THR H  33      46.449  -2.796  17.048  1.00  0.00           H  
ATOM   2086  HB  THR H  33      44.275  -2.115  16.191  1.00  0.00           H  
ATOM   2087  HG1 THR H  33      44.061   0.002  16.112  1.00  0.00           H  
ATOM   2088 1HG2 THR H  33      42.970  -2.142  18.280  1.00  0.00           H  
ATOM   2089 2HG2 THR H  33      44.324  -3.295  18.361  1.00  0.00           H  
ATOM   2090 3HG2 THR H  33      44.434  -1.733  19.205  1.00  0.00           H  
ATOM   2091  N   MET H  34      46.567  -1.463  14.705  1.00  0.00           N  
ATOM   2092  CA  MET H  34      47.118  -0.814  13.520  1.00  0.00           C  
ATOM   2093  C   MET H  34      45.959  -0.516  12.570  1.00  0.00           C  
ATOM   2094  O   MET H  34      45.223  -1.425  12.172  1.00  0.00           O  
ATOM   2095  CB  MET H  34      48.172  -1.694  12.850  1.00  0.00           C  
ATOM   2096  CG  MET H  34      48.950  -1.007  11.736  1.00  0.00           C  
ATOM   2097  SD  MET H  34      50.068   0.267  12.352  1.00  0.00           S  
ATOM   2098  CE  MET H  34      51.231  -0.725  13.284  1.00  0.00           C  
ATOM   2099  H   MET H  34      45.988  -2.283  14.592  1.00  0.00           H  
ATOM   2100  HA  MET H  34      47.592   0.118  13.825  1.00  0.00           H  
ATOM   2101 1HB  MET H  34      48.889  -2.034  13.597  1.00  0.00           H  
ATOM   2102 2HB  MET H  34      47.694  -2.578  12.428  1.00  0.00           H  
ATOM   2103 1HG  MET H  34      49.536  -1.747  11.193  1.00  0.00           H  
ATOM   2104 2HG  MET H  34      48.253  -0.545  11.038  1.00  0.00           H  
ATOM   2105 1HE  MET H  34      51.988  -0.077  13.727  1.00  0.00           H  
ATOM   2106 2HE  MET H  34      50.703  -1.260  14.073  1.00  0.00           H  
ATOM   2107 3HE  MET H  34      51.713  -1.442  12.618  1.00  0.00           H  
ATOM   2108  N   HIS H  35      45.805   0.756  12.221  1.00  0.00           N  
ATOM   2109  CA  HIS H  35      44.764   1.203  11.286  1.00  0.00           C  
ATOM   2110  C   HIS H  35      45.428   1.491   9.949  1.00  0.00           C  
ATOM   2111  O   HIS H  35      46.607   1.830   9.893  1.00  0.00           O  
ATOM   2112  CB  HIS H  35      44.036   2.450  11.798  1.00  0.00           C  
ATOM   2113  CG  HIS H  35      43.301   2.232  13.084  1.00  0.00           C  
ATOM   2114  ND1 HIS H  35      41.926   2.150  13.150  1.00  0.00           N  
ATOM   2115  CD2 HIS H  35      43.750   2.080  14.352  1.00  0.00           C  
ATOM   2116  CE1 HIS H  35      41.561   1.956  14.406  1.00  0.00           C  
ATOM   2117  NE2 HIS H  35      42.648   1.910  15.154  1.00  0.00           N  
ATOM   2118  H   HIS H  35      46.434   1.440  12.618  1.00  0.00           H  
ATOM   2119  HA  HIS H  35      44.020   0.415  11.167  1.00  0.00           H  
ATOM   2120 1HB  HIS H  35      44.756   3.255  11.948  1.00  0.00           H  
ATOM   2121 2HB  HIS H  35      43.320   2.786  11.049  1.00  0.00           H  
ATOM   2122  HD2 HIS H  35      44.790   2.091  14.677  1.00  0.00           H  
ATOM   2123  HE1 HIS H  35      40.536   1.851  14.762  1.00  0.00           H  
ATOM   2124  HE2 HIS H  35      42.671   1.772  16.154  1.00  0.00           H  
ATOM   2125  N   TRP H  36      44.651   1.364   8.877  1.00  0.00           N  
ATOM   2126  CA  TRP H  36      45.163   1.641   7.539  1.00  0.00           C  
ATOM   2127  C   TRP H  36      44.227   2.694   6.957  1.00  0.00           C  
ATOM   2128  O   TRP H  36      43.021   2.579   7.050  1.00  0.00           O  
ATOM   2129  CB  TRP H  36      45.222   0.392   6.667  1.00  0.00           C  
ATOM   2130  CG  TRP H  36      46.316  -0.540   7.061  1.00  0.00           C  
ATOM   2131  CD1 TRP H  36      46.277  -1.474   8.068  1.00  0.00           C  
ATOM   2132  CD2 TRP H  36      47.631  -0.633   6.479  1.00  0.00           C  
ATOM   2133  NE1 TRP H  36      47.475  -2.139   8.141  1.00  0.00           N  
ATOM   2134  CE2 TRP H  36      48.325  -1.648   7.183  1.00  0.00           C  
ATOM   2135  CE3 TRP H  36      48.287   0.037   5.436  1.00  0.00           C  
ATOM   2136  CZ2 TRP H  36      49.638  -2.015   6.873  1.00  0.00           C  
ATOM   2137  CZ3 TRP H  36      49.590  -0.321   5.122  1.00  0.00           C  
ATOM   2138  CH2 TRP H  36      50.256  -1.341   5.840  1.00  0.00           C  
ATOM   2139  H   TRP H  36      43.690   1.072   8.986  1.00  0.00           H  
ATOM   2140  HA  TRP H  36      46.185   2.009   7.629  1.00  0.00           H  
ATOM   2141 1HB  TRP H  36      44.272  -0.139   6.730  1.00  0.00           H  
ATOM   2142 2HB  TRP H  36      45.367   0.681   5.626  1.00  0.00           H  
ATOM   2143  HD1 TRP H  36      45.420  -1.658   8.712  1.00  0.00           H  
ATOM   2144  HE1 TRP H  36      47.703  -2.873   8.796  1.00  0.00           H  
ATOM   2145  HE3 TRP H  36      47.776   0.822   4.880  1.00  0.00           H  
ATOM   2146  HZ2 TRP H  36      50.165  -2.799   7.416  1.00  0.00           H  
ATOM   2147  HZ3 TRP H  36      50.090   0.205   4.309  1.00  0.00           H  
ATOM   2148  HH2 TRP H  36      51.280  -1.601   5.570  1.00  0.00           H  
ATOM   2149  N   VAL H  37      44.822   3.734   6.373  1.00  0.00           N  
ATOM   2150  CA  VAL H  37      44.085   4.866   5.816  1.00  0.00           C  
ATOM   2151  C   VAL H  37      44.591   5.179   4.418  1.00  0.00           C  
ATOM   2152  O   VAL H  37      45.797   5.237   4.174  1.00  0.00           O  
ATOM   2153  CB  VAL H  37      44.239   6.110   6.711  1.00  0.00           C  
ATOM   2154  CG1 VAL H  37      43.510   7.298   6.101  1.00  0.00           C  
ATOM   2155  CG2 VAL H  37      43.712   5.812   8.107  1.00  0.00           C  
ATOM   2156  H   VAL H  37      45.832   3.729   6.319  1.00  0.00           H  
ATOM   2157  HA  VAL H  37      43.028   4.601   5.770  1.00  0.00           H  
ATOM   2158  HB  VAL H  37      45.294   6.376   6.769  1.00  0.00           H  
ATOM   2159 1HG1 VAL H  37      43.629   8.169   6.747  1.00  0.00           H  
ATOM   2160 2HG1 VAL H  37      43.927   7.515   5.119  1.00  0.00           H  
ATOM   2161 3HG1 VAL H  37      42.450   7.063   6.003  1.00  0.00           H  
ATOM   2162 1HG2 VAL H  37      43.825   6.696   8.734  1.00  0.00           H  
ATOM   2163 2HG2 VAL H  37      42.658   5.540   8.048  1.00  0.00           H  
ATOM   2164 3HG2 VAL H  37      44.276   4.986   8.540  1.00  0.00           H  
ATOM   2165  N   LYS H  38      43.713   5.437   3.516  1.00  0.00           N  
ATOM   2166  CA  LYS H  38      44.006   5.687   2.120  1.00  0.00           C  
ATOM   2167  C   LYS H  38      43.905   7.173   1.795  1.00  0.00           C  
ATOM   2168  O   LYS H  38      42.898   7.795   2.094  1.00  0.00           O  
ATOM   2169  CB  LYS H  38      42.961   4.944   1.246  1.00  0.00           C  
ATOM   2170  CG  LYS H  38      43.192   5.064  -0.243  1.00  0.00           C  
ATOM   2171  CD  LYS H  38      42.171   4.200  -1.011  1.00  0.00           C  
ATOM   2172  CE  LYS H  38      42.350   4.282  -2.523  1.00  0.00           C  
ATOM   2173  NZ  LYS H  38      41.339   3.383  -3.206  1.00  0.00           N  
ATOM   2174  H   LYS H  38      42.751   5.447   3.824  1.00  0.00           H  
ATOM   2175  HA  LYS H  38      45.030   5.371   1.920  1.00  0.00           H  
ATOM   2176 1HB  LYS H  38      42.961   3.884   1.500  1.00  0.00           H  
ATOM   2177 2HB  LYS H  38      41.964   5.332   1.462  1.00  0.00           H  
ATOM   2178 1HG  LYS H  38      43.087   6.107  -0.546  1.00  0.00           H  
ATOM   2179 2HG  LYS H  38      44.203   4.735  -0.483  1.00  0.00           H  
ATOM   2180 1HD  LYS H  38      42.279   3.156  -0.709  1.00  0.00           H  
ATOM   2181 2HD  LYS H  38      41.161   4.529  -0.767  1.00  0.00           H  
ATOM   2182 1HE  LYS H  38      42.214   5.312  -2.850  1.00  0.00           H  
ATOM   2183 2HE  LYS H  38      43.362   3.972  -2.787  1.00  0.00           H  
ATOM   2184 1HZ  LYS H  38      41.459   3.439  -4.207  1.00  0.00           H  
ATOM   2185 2HZ  LYS H  38      41.478   2.428  -2.903  1.00  0.00           H  
ATOM   2186 3HZ  LYS H  38      40.405   3.680  -2.962  1.00  0.00           H  
ATOM   2187  N   GLN H  39      44.934   7.694   1.147  1.00  0.00           N  
ATOM   2188  CA  GLN H  39      44.976   9.096   0.723  1.00  0.00           C  
ATOM   2189  C   GLN H  39      45.033   9.108  -0.793  1.00  0.00           C  
ATOM   2190  O   GLN H  39      46.038   8.804  -1.419  1.00  0.00           O  
ATOM   2191  CB  GLN H  39      46.179   9.834   1.317  1.00  0.00           C  
ATOM   2192  CG  GLN H  39      46.243  11.309   0.961  1.00  0.00           C  
ATOM   2193  CD  GLN H  39      47.199  12.079   1.852  1.00  0.00           C  
ATOM   2194  OE1 GLN H  39      47.528  11.641   2.958  1.00  0.00           O  
ATOM   2195  NE2 GLN H  39      47.652  13.233   1.376  1.00  0.00           N  
ATOM   2196  H   GLN H  39      45.721   7.095   0.939  1.00  0.00           H  
ATOM   2197  HA  GLN H  39      44.071   9.591   1.075  1.00  0.00           H  
ATOM   2198 1HB  GLN H  39      46.157   9.750   2.404  1.00  0.00           H  
ATOM   2199 2HB  GLN H  39      47.100   9.365   0.971  1.00  0.00           H  
ATOM   2200 1HG  GLN H  39      46.580  11.410  -0.070  1.00  0.00           H  
ATOM   2201 2HG  GLN H  39      45.248  11.742   1.073  1.00  0.00           H  
ATOM   2202 1HE2 GLN H  39      48.286  13.785   1.919  1.00  0.00           H  
ATOM   2203 2HE2 GLN H  39      47.359  13.551   0.474  1.00  0.00           H  
ATOM   2204  N   ARG H  40      43.907   9.451  -1.375  1.00  0.00           N  
ATOM   2205  CA  ARG H  40      43.750   9.502  -2.811  1.00  0.00           C  
ATOM   2206  C   ARG H  40      43.542  10.936  -3.197  1.00  0.00           C  
ATOM   2207  O   ARG H  40      42.721  11.627  -2.576  1.00  0.00           O  
ATOM   2208  CB  ARG H  40      42.572   8.660  -3.279  1.00  0.00           C  
ATOM   2209  CG  ARG H  40      42.369   8.625  -4.785  1.00  0.00           C  
ATOM   2210  CD  ARG H  40      41.282   7.691  -5.171  1.00  0.00           C  
ATOM   2211  NE  ARG H  40      41.059   7.682  -6.608  1.00  0.00           N  
ATOM   2212  CZ  ARG H  40      40.076   6.996  -7.226  1.00  0.00           C  
ATOM   2213  NH1 ARG H  40      39.237   6.270  -6.520  1.00  0.00           N  
ATOM   2214  NH2 ARG H  40      39.957   7.054  -8.540  1.00  0.00           N  
ATOM   2215  H   ARG H  40      43.123   9.691  -0.787  1.00  0.00           H  
ATOM   2216  HA  ARG H  40      44.654   9.103  -3.273  1.00  0.00           H  
ATOM   2217 1HB  ARG H  40      42.704   7.633  -2.940  1.00  0.00           H  
ATOM   2218 2HB  ARG H  40      41.654   9.038  -2.830  1.00  0.00           H  
ATOM   2219 1HG  ARG H  40      42.107   9.622  -5.140  1.00  0.00           H  
ATOM   2220 2HG  ARG H  40      43.290   8.298  -5.269  1.00  0.00           H  
ATOM   2221 1HD  ARG H  40      41.543   6.679  -4.861  1.00  0.00           H  
ATOM   2222 2HD  ARG H  40      40.355   7.990  -4.684  1.00  0.00           H  
ATOM   2223  HE  ARG H  40      41.684   8.229  -7.184  1.00  0.00           H  
ATOM   2224 1HH1 ARG H  40      39.329   6.227  -5.515  1.00  0.00           H  
ATOM   2225 2HH1 ARG H  40      38.501   5.757  -6.983  1.00  0.00           H  
ATOM   2226 1HH2 ARG H  40      40.602   7.612  -9.083  1.00  0.00           H  
ATOM   2227 2HH2 ARG H  40      39.222   6.540  -9.003  1.00  0.00           H  
ATOM   2228  N   PRO H  41      44.292  11.411  -4.208  1.00  0.00           N  
ATOM   2229  CA  PRO H  41      44.107  12.778  -4.640  1.00  0.00           C  
ATOM   2230  C   PRO H  41      42.649  13.070  -5.017  1.00  0.00           C  
ATOM   2231  O   PRO H  41      41.996  12.266  -5.711  1.00  0.00           O  
ATOM   2232  CB  PRO H  41      45.028  12.889  -5.858  1.00  0.00           C  
ATOM   2233  CG  PRO H  41      46.072  11.876  -5.619  1.00  0.00           C  
ATOM   2234  CD  PRO H  41      45.355  10.724  -4.967  1.00  0.00           C  
ATOM   2235  HA  PRO H  41      44.430  13.458  -3.838  1.00  0.00           H  
ATOM   2236 1HB  PRO H  41      44.458  12.704  -6.780  1.00  0.00           H  
ATOM   2237 2HB  PRO H  41      45.435  13.909  -5.930  1.00  0.00           H  
ATOM   2238 1HG  PRO H  41      46.546  11.588  -6.568  1.00  0.00           H  
ATOM   2239 2HG  PRO H  41      46.864  12.290  -4.980  1.00  0.00           H  
ATOM   2240 1HD  PRO H  41      44.946  10.059  -5.741  1.00  0.00           H  
ATOM   2241 2HD  PRO H  41      46.055  10.177  -4.316  1.00  0.00           H  
ATOM   2242  N   GLY H  42      42.151  14.193  -4.516  1.00  0.00           N  
ATOM   2243  CA  GLY H  42      40.771  14.657  -4.773  1.00  0.00           C  
ATOM   2244  C   GLY H  42      39.727  13.986  -3.900  1.00  0.00           C  
ATOM   2245  O   GLY H  42      38.526  14.146  -4.121  1.00  0.00           O  
ATOM   2246  H   GLY H  42      42.757  14.753  -3.931  1.00  0.00           H  
ATOM   2247 1HA  GLY H  42      40.712  15.734  -4.612  1.00  0.00           H  
ATOM   2248 2HA  GLY H  42      40.514  14.474  -5.816  1.00  0.00           H  
ATOM   2249  N   GLN H  43      40.172  13.234  -2.895  1.00  0.00           N  
ATOM   2250  CA  GLN H  43      39.246  12.527  -2.027  1.00  0.00           C  
ATOM   2251  C   GLN H  43      39.437  12.812  -0.546  1.00  0.00           C  
ATOM   2252  O   GLN H  43      38.451  12.851   0.221  1.00  0.00           O  
ATOM   2253  CB  GLN H  43      39.364  11.020  -2.269  1.00  0.00           C  
ATOM   2254  CG  GLN H  43      39.011  10.587  -3.681  1.00  0.00           C  
ATOM   2255  CD  GLN H  43      37.560  10.867  -4.026  1.00  0.00           C  
ATOM   2256  OE1 GLN H  43      36.648  10.489  -3.286  1.00  0.00           O  
ATOM   2257  NE2 GLN H  43      37.339  11.532  -5.154  1.00  0.00           N  
ATOM   2258  H   GLN H  43      41.165  13.152  -2.728  1.00  0.00           H  
ATOM   2259  HA  GLN H  43      38.233  12.849  -2.267  1.00  0.00           H  
ATOM   2260 1HB  GLN H  43      40.385  10.698  -2.063  1.00  0.00           H  
ATOM   2261 2HB  GLN H  43      38.708  10.489  -1.579  1.00  0.00           H  
ATOM   2262 1HG  GLN H  43      39.641  11.131  -4.385  1.00  0.00           H  
ATOM   2263 2HG  GLN H  43      39.184   9.515  -3.775  1.00  0.00           H  
ATOM   2264 1HE2 GLN H  43      36.402  11.745  -5.434  1.00  0.00           H  
ATOM   2265 2HE2 GLN H  43      38.108  11.819  -5.725  1.00  0.00           H  
ATOM   2266  N   GLY H  44      40.674  13.051  -0.129  1.00  0.00           N  
ATOM   2267  CA  GLY H  44      40.923  13.299   1.306  1.00  0.00           C  
ATOM   2268  C   GLY H  44      41.449  12.031   1.944  1.00  0.00           C  
ATOM   2269  O   GLY H  44      42.303  11.361   1.326  1.00  0.00           O  
ATOM   2270  H   GLY H  44      41.452  13.065  -0.774  1.00  0.00           H  
ATOM   2271 1HA  GLY H  44      41.639  14.114   1.415  1.00  0.00           H  
ATOM   2272 2HA  GLY H  44      39.998  13.618   1.785  1.00  0.00           H  
ATOM   2273  N   LEU H  45      40.959  11.712   3.157  1.00  0.00           N  
ATOM   2274  CA  LEU H  45      41.381  10.485   3.842  1.00  0.00           C  
ATOM   2275  C   LEU H  45      40.247   9.480   3.991  1.00  0.00           C  
ATOM   2276  O   LEU H  45      39.147   9.835   4.427  1.00  0.00           O  
ATOM   2277  CB  LEU H  45      41.940  10.825   5.230  1.00  0.00           C  
ATOM   2278  CG  LEU H  45      43.163  11.750   5.245  1.00  0.00           C  
ATOM   2279  CD1 LEU H  45      43.541  12.069   6.686  1.00  0.00           C  
ATOM   2280  CD2 LEU H  45      44.317  11.081   4.513  1.00  0.00           C  
ATOM   2281  H   LEU H  45      40.291  12.321   3.606  1.00  0.00           H  
ATOM   2282  HA  LEU H  45      42.165  10.012   3.252  1.00  0.00           H  
ATOM   2283 1HB  LEU H  45      41.155  11.303   5.813  1.00  0.00           H  
ATOM   2284 2HB  LEU H  45      42.220   9.897   5.728  1.00  0.00           H  
ATOM   2285  HG  LEU H  45      42.915  12.689   4.750  1.00  0.00           H  
ATOM   2286 1HD1 LEU H  45      44.410  12.727   6.697  1.00  0.00           H  
ATOM   2287 2HD1 LEU H  45      42.705  12.565   7.180  1.00  0.00           H  
ATOM   2288 3HD1 LEU H  45      43.779  11.145   7.212  1.00  0.00           H  
ATOM   2289 1HD2 LEU H  45      45.186  11.739   4.524  1.00  0.00           H  
ATOM   2290 2HD2 LEU H  45      44.566  10.142   5.008  1.00  0.00           H  
ATOM   2291 3HD2 LEU H  45      44.026  10.880   3.482  1.00  0.00           H  
ATOM   2292  N   GLU H  46      40.534   8.211   3.709  1.00  0.00           N  
ATOM   2293  CA  GLU H  46      39.494   7.218   3.801  1.00  0.00           C  
ATOM   2294  C   GLU H  46      40.039   6.075   4.688  1.00  0.00           C  
ATOM   2295  O   GLU H  46      41.085   5.509   4.383  1.00  0.00           O  
ATOM   2296  CB  GLU H  46      39.096   6.709   2.414  1.00  0.00           C  
ATOM   2297  CG  GLU H  46      37.970   5.685   2.420  1.00  0.00           C  
ATOM   2298  CD  GLU H  46      37.402   5.433   1.051  1.00  0.00           C  
ATOM   2299  OE1 GLU H  46      37.909   4.577   0.367  1.00  0.00           O  
ATOM   2300  OE2 GLU H  46      36.459   6.097   0.689  1.00  0.00           O  
ATOM   2301  H   GLU H  46      41.463   7.926   3.431  1.00  0.00           H  
ATOM   2302  HA  GLU H  46      38.619   7.676   4.264  1.00  0.00           H  
ATOM   2303 1HB  GLU H  46      38.781   7.550   1.795  1.00  0.00           H  
ATOM   2304 2HB  GLU H  46      39.960   6.253   1.932  1.00  0.00           H  
ATOM   2305 1HG  GLU H  46      38.349   4.746   2.822  1.00  0.00           H  
ATOM   2306 2HG  GLU H  46      37.176   6.037   3.078  1.00  0.00           H  
ATOM   2307  N   TRP H  47      39.353   5.788   5.799  1.00  0.00           N  
ATOM   2308  CA  TRP H  47      39.761   4.693   6.662  1.00  0.00           C  
ATOM   2309  C   TRP H  47      39.435   3.350   6.006  1.00  0.00           C  
ATOM   2310  O   TRP H  47      38.322   3.140   5.534  1.00  0.00           O  
ATOM   2311  CB  TRP H  47      39.007   4.820   7.975  1.00  0.00           C  
ATOM   2312  CG  TRP H  47      39.326   3.884   9.061  1.00  0.00           C  
ATOM   2313  CD1 TRP H  47      40.364   3.949   9.952  1.00  0.00           C  
ATOM   2314  CD2 TRP H  47      38.536   2.754   9.431  1.00  0.00           C  
ATOM   2315  NE1 TRP H  47      40.267   2.905  10.854  1.00  0.00           N  
ATOM   2316  CE2 TRP H  47      39.137   2.179  10.575  1.00  0.00           C  
ATOM   2317  CE3 TRP H  47      37.338   2.201   8.925  1.00  0.00           C  
ATOM   2318  CZ2 TRP H  47      38.616   1.052  11.218  1.00  0.00           C  
ATOM   2319  CZ3 TRP H  47      36.822   1.059   9.567  1.00  0.00           C  
ATOM   2320  CH2 TRP H  47      37.451   0.502  10.696  1.00  0.00           C  
ATOM   2321  H   TRP H  47      38.540   6.334   6.047  1.00  0.00           H  
ATOM   2322  HA  TRP H  47      40.838   4.757   6.817  1.00  0.00           H  
ATOM   2323 1HB  TRP H  47      39.166   5.815   8.390  1.00  0.00           H  
ATOM   2324 2HB  TRP H  47      37.939   4.707   7.793  1.00  0.00           H  
ATOM   2325  HD1 TRP H  47      41.143   4.708   9.947  1.00  0.00           H  
ATOM   2326  HE1 TRP H  47      40.922   2.707  11.598  1.00  0.00           H  
ATOM   2327  HE3 TRP H  47      36.824   2.637   8.069  1.00  0.00           H  
ATOM   2328  HZ2 TRP H  47      39.093   0.613  12.095  1.00  0.00           H  
ATOM   2329  HZ3 TRP H  47      35.914   0.615   9.161  1.00  0.00           H  
ATOM   2330  HH2 TRP H  47      37.017  -0.378  11.169  1.00  0.00           H  
ATOM   2331  N   ILE H  48      40.385   2.394   6.069  1.00  0.00           N  
ATOM   2332  CA  ILE H  48      40.260   1.064   5.479  1.00  0.00           C  
ATOM   2333  C   ILE H  48      39.826   0.051   6.529  1.00  0.00           C  
ATOM   2334  O   ILE H  48      38.857  -0.683   6.342  1.00  0.00           O  
ATOM   2335  CB  ILE H  48      41.586   0.612   4.843  1.00  0.00           C  
ATOM   2336  CG1 ILE H  48      41.956   1.526   3.672  1.00  0.00           C  
ATOM   2337  CG2 ILE H  48      41.490  -0.834   4.381  1.00  0.00           C  
ATOM   2338  CD1 ILE H  48      43.356   1.308   3.144  1.00  0.00           C  
ATOM   2339  H   ILE H  48      41.272   2.677   6.460  1.00  0.00           H  
ATOM   2340  HA  ILE H  48      39.501   1.102   4.698  1.00  0.00           H  
ATOM   2341  HB  ILE H  48      42.389   0.696   5.574  1.00  0.00           H  
ATOM   2342 1HG1 ILE H  48      41.255   1.370   2.853  1.00  0.00           H  
ATOM   2343 2HG1 ILE H  48      41.868   2.567   3.982  1.00  0.00           H  
ATOM   2344 1HG2 ILE H  48      42.437  -1.138   3.934  1.00  0.00           H  
ATOM   2345 2HG2 ILE H  48      41.272  -1.474   5.236  1.00  0.00           H  
ATOM   2346 3HG2 ILE H  48      40.692  -0.930   3.645  1.00  0.00           H  
ATOM   2347 1HD1 ILE H  48      43.545   1.993   2.317  1.00  0.00           H  
ATOM   2348 2HD1 ILE H  48      44.078   1.494   3.940  1.00  0.00           H  
ATOM   2349 3HD1 ILE H  48      43.457   0.282   2.795  1.00  0.00           H  
ATOM   2350  N   GLY H  49      40.559   0.012   7.632  1.00  0.00           N  
ATOM   2351  CA  GLY H  49      40.256  -0.934   8.684  1.00  0.00           C  
ATOM   2352  C   GLY H  49      41.399  -0.995   9.668  1.00  0.00           C  
ATOM   2353  O   GLY H  49      42.331  -0.188   9.595  1.00  0.00           O  
ATOM   2354  H   GLY H  49      41.337   0.644   7.750  1.00  0.00           H  
ATOM   2355 1HA  GLY H  49      39.337  -0.635   9.189  1.00  0.00           H  
ATOM   2356 2HA  GLY H  49      40.078  -1.917   8.249  1.00  0.00           H  
ATOM   2357  N   TYR H  50      41.344  -1.953  10.585  1.00  0.00           N  
ATOM   2358  CA  TYR H  50      42.438  -2.130  11.520  1.00  0.00           C  
ATOM   2359  C   TYR H  50      42.598  -3.573  11.947  1.00  0.00           C  
ATOM   2360  O   TYR H  50      41.734  -4.405  11.704  1.00  0.00           O  
ATOM   2361  CB  TYR H  50      42.233  -1.240  12.748  1.00  0.00           C  
ATOM   2362  CG  TYR H  50      41.294  -1.828  13.778  1.00  0.00           C  
ATOM   2363  CD1 TYR H  50      41.800  -2.576  14.830  1.00  0.00           C  
ATOM   2364  CD2 TYR H  50      39.927  -1.619  13.669  1.00  0.00           C  
ATOM   2365  CE1 TYR H  50      40.942  -3.113  15.771  1.00  0.00           C  
ATOM   2366  CE2 TYR H  50      39.070  -2.155  14.610  1.00  0.00           C  
ATOM   2367  CZ  TYR H  50      39.573  -2.900  15.657  1.00  0.00           C  
ATOM   2368  OH  TYR H  50      38.719  -3.434  16.594  1.00  0.00           O  
ATOM   2369  H   TYR H  50      40.545  -2.566  10.643  1.00  0.00           H  
ATOM   2370  HA  TYR H  50      43.366  -1.839  11.026  1.00  0.00           H  
ATOM   2371 1HB  TYR H  50      43.195  -1.057  13.229  1.00  0.00           H  
ATOM   2372 2HB  TYR H  50      41.835  -0.275  12.435  1.00  0.00           H  
ATOM   2373  HD1 TYR H  50      42.874  -2.741  14.916  1.00  0.00           H  
ATOM   2374  HD2 TYR H  50      39.530  -1.031  12.841  1.00  0.00           H  
ATOM   2375  HE1 TYR H  50      41.340  -3.701  16.598  1.00  0.00           H  
ATOM   2376  HE2 TYR H  50      37.995  -1.991  14.524  1.00  0.00           H  
ATOM   2377  HH  TYR H  50      37.863  -3.003  16.528  1.00  0.00           H  
ATOM   2378  N   ILE H  51      43.722  -3.853  12.590  1.00  0.00           N  
ATOM   2379  CA  ILE H  51      43.963  -5.158  13.163  1.00  0.00           C  
ATOM   2380  C   ILE H  51      44.613  -4.995  14.532  1.00  0.00           C  
ATOM   2381  O   ILE H  51      45.416  -4.083  14.748  1.00  0.00           O  
ATOM   2382  CB  ILE H  51      44.859  -6.013  12.249  1.00  0.00           C  
ATOM   2383  CG1 ILE H  51      44.975  -7.439  12.796  1.00  0.00           C  
ATOM   2384  CG2 ILE H  51      46.236  -5.380  12.111  1.00  0.00           C  
ATOM   2385  CD1 ILE H  51      45.531  -8.431  11.801  1.00  0.00           C  
ATOM   2386  H   ILE H  51      44.428  -3.137  12.682  1.00  0.00           H  
ATOM   2387  HA  ILE H  51      43.007  -5.667  13.277  1.00  0.00           H  
ATOM   2388  HB  ILE H  51      44.404  -6.090  11.262  1.00  0.00           H  
ATOM   2389 1HG1 ILE H  51      45.618  -7.440  13.676  1.00  0.00           H  
ATOM   2390 2HG1 ILE H  51      43.991  -7.789  13.111  1.00  0.00           H  
ATOM   2391 1HG2 ILE H  51      46.857  -5.998  11.462  1.00  0.00           H  
ATOM   2392 2HG2 ILE H  51      46.137  -4.386  11.679  1.00  0.00           H  
ATOM   2393 3HG2 ILE H  51      46.702  -5.303  13.093  1.00  0.00           H  
ATOM   2394 1HD1 ILE H  51      45.583  -9.418  12.262  1.00  0.00           H  
ATOM   2395 2HD1 ILE H  51      44.883  -8.472  10.925  1.00  0.00           H  
ATOM   2396 3HD1 ILE H  51      46.531  -8.121  11.499  1.00  0.00           H  
ATOM   2397  N   ASN H  52      44.229  -5.871  15.457  1.00  0.00           N  
ATOM   2398  CA  ASN H  52      44.792  -5.889  16.801  1.00  0.00           C  
ATOM   2399  C   ASN H  52      45.763  -7.074  16.796  1.00  0.00           C  
ATOM   2400  O   ASN H  52      45.345  -8.221  16.789  1.00  0.00           O  
ATOM   2401  CB  ASN H  52      43.724  -6.023  17.871  1.00  0.00           C  
ATOM   2402  CG  ASN H  52      44.293  -5.984  19.263  1.00  0.00           C  
ATOM   2403  OD1 ASN H  52      45.464  -6.319  19.477  1.00  0.00           O  
ATOM   2404  ND2 ASN H  52      43.488  -5.585  20.212  1.00  0.00           N  
ATOM   2405  H   ASN H  52      43.521  -6.547  15.210  1.00  0.00           H  
ATOM   2406  HA  ASN H  52      45.317  -4.948  16.970  1.00  0.00           H  
ATOM   2407 1HB  ASN H  52      42.999  -5.214  17.766  1.00  0.00           H  
ATOM   2408 2HB  ASN H  52      43.188  -6.962  17.736  1.00  0.00           H  
ATOM   2409 1HD2 ASN H  52      43.811  -5.539  21.157  1.00  0.00           H  
ATOM   2410 2HD2 ASN H  52      42.547  -5.323  19.993  1.00  0.00           H  
ATOM   2411  N   PRO H  52A     47.074  -6.801  16.802  1.00  0.00           N  
ATOM   2412  CA  PRO H  52A     48.097  -7.853  16.808  1.00  0.00           C  
ATOM   2413  C   PRO H  52A     47.986  -8.876  17.936  1.00  0.00           C  
ATOM   2414  O   PRO H  52A     48.422 -10.017  17.786  1.00  0.00           O  
ATOM   2415  CB  PRO H  52A     49.389  -7.039  16.943  1.00  0.00           C  
ATOM   2416  CG  PRO H  52A     49.060  -5.727  16.315  1.00  0.00           C  
ATOM   2417  CD  PRO H  52A     47.642  -5.454  16.739  1.00  0.00           C  
ATOM   2418  HA  PRO H  52A     48.062  -8.397  15.853  1.00  0.00           H  
ATOM   2419 1HB  PRO H  52A     49.666  -6.947  18.003  1.00  0.00           H  
ATOM   2420 2HB  PRO H  52A     50.215  -7.558  16.437  1.00  0.00           H  
ATOM   2421 1HG  PRO H  52A     49.762  -4.953  16.661  1.00  0.00           H  
ATOM   2422 2HG  PRO H  52A     49.171  -5.789  15.222  1.00  0.00           H  
ATOM   2423 1HD  PRO H  52A     47.640  -4.962  17.723  1.00  0.00           H  
ATOM   2424 2HD  PRO H  52A     47.149  -4.820  15.987  1.00  0.00           H  
ATOM   2425  N   SER H  53      47.407  -8.470  19.060  1.00  0.00           N  
ATOM   2426  CA  SER H  53      47.348  -9.338  20.231  1.00  0.00           C  
ATOM   2427  C   SER H  53      46.658 -10.675  19.962  1.00  0.00           C  
ATOM   2428  O   SER H  53      47.143 -11.727  20.386  1.00  0.00           O  
ATOM   2429  CB  SER H  53      46.629  -8.620  21.357  1.00  0.00           C  
ATOM   2430  OG  SER H  53      46.549  -9.428  22.498  1.00  0.00           O  
ATOM   2431  H   SER H  53      46.999  -7.547  19.109  1.00  0.00           H  
ATOM   2432  HA  SER H  53      48.368  -9.565  20.546  1.00  0.00           H  
ATOM   2433 1HB  SER H  53      47.158  -7.698  21.596  1.00  0.00           H  
ATOM   2434 2HB  SER H  53      45.626  -8.346  21.031  1.00  0.00           H  
ATOM   2435  HG  SER H  53      46.062 -10.212  22.235  1.00  0.00           H  
ATOM   2436  N   SER H  54      45.531 -10.630  19.261  1.00  0.00           N  
ATOM   2437  CA  SER H  54      44.789 -11.841  18.927  1.00  0.00           C  
ATOM   2438  C   SER H  54      44.469 -11.958  17.433  1.00  0.00           C  
ATOM   2439  O   SER H  54      43.888 -12.949  16.992  1.00  0.00           O  
ATOM   2440  CB  SER H  54      43.500 -11.879  19.725  1.00  0.00           C  
ATOM   2441  OG  SER H  54      42.666 -10.806  19.384  1.00  0.00           O  
ATOM   2442  H   SER H  54      45.177  -9.736  18.952  1.00  0.00           H  
ATOM   2443  HA  SER H  54      45.400 -12.705  19.192  1.00  0.00           H  
ATOM   2444 1HB  SER H  54      42.983 -12.820  19.535  1.00  0.00           H  
ATOM   2445 2HB  SER H  54      43.730 -11.842  20.789  1.00  0.00           H  
ATOM   2446  HG  SER H  54      41.783 -11.058  19.664  1.00  0.00           H  
ATOM   2447  N   GLY H  55      44.840 -10.943  16.660  1.00  0.00           N  
ATOM   2448  CA  GLY H  55      44.538 -10.954  15.242  1.00  0.00           C  
ATOM   2449  C   GLY H  55      43.168 -10.454  14.829  1.00  0.00           C  
ATOM   2450  O   GLY H  55      42.777 -10.611  13.676  1.00  0.00           O  
ATOM   2451  H   GLY H  55      45.336 -10.155  17.052  1.00  0.00           H  
ATOM   2452 1HA  GLY H  55      45.267 -10.343  14.710  1.00  0.00           H  
ATOM   2453 2HA  GLY H  55      44.629 -11.969  14.859  1.00  0.00           H  
ATOM   2454  N   TYR H  56      42.425  -9.858  15.754  1.00  0.00           N  
ATOM   2455  CA  TYR H  56      41.096  -9.360  15.421  1.00  0.00           C  
ATOM   2456  C   TYR H  56      41.210  -8.206  14.423  1.00  0.00           C  
ATOM   2457  O   TYR H  56      42.037  -7.308  14.597  1.00  0.00           O  
ATOM   2458  CB  TYR H  56      40.351  -8.915  16.681  1.00  0.00           C  
ATOM   2459  CG  TYR H  56      38.955  -8.396  16.414  1.00  0.00           C  
ATOM   2460  CD1 TYR H  56      37.922  -9.286  16.162  1.00  0.00           C  
ATOM   2461  CD2 TYR H  56      38.709  -7.031  16.421  1.00  0.00           C  
ATOM   2462  CE1 TYR H  56      36.647  -8.813  15.918  1.00  0.00           C  
ATOM   2463  CE2 TYR H  56      37.435  -6.558  16.178  1.00  0.00           C  
ATOM   2464  CZ  TYR H  56      36.406  -7.443  15.927  1.00  0.00           C  
ATOM   2465  OH  TYR H  56      35.137  -6.972  15.684  1.00  0.00           O  
ATOM   2466  H   TYR H  56      42.771  -9.745  16.696  1.00  0.00           H  
ATOM   2467  HA  TYR H  56      40.532 -10.167  14.952  1.00  0.00           H  
ATOM   2468 1HB  TYR H  56      40.276  -9.753  17.375  1.00  0.00           H  
ATOM   2469 2HB  TYR H  56      40.917  -8.128  17.179  1.00  0.00           H  
ATOM   2470  HD1 TYR H  56      38.115 -10.359  16.157  1.00  0.00           H  
ATOM   2471  HD2 TYR H  56      39.522  -6.332  16.618  1.00  0.00           H  
ATOM   2472  HE1 TYR H  56      35.835  -9.512  15.720  1.00  0.00           H  
ATOM   2473  HE2 TYR H  56      37.242  -5.485  16.182  1.00  0.00           H  
ATOM   2474  HH  TYR H  56      34.545  -7.712  15.530  1.00  0.00           H  
ATOM   2475  N   SER H  57      40.374  -8.224  13.388  1.00  0.00           N  
ATOM   2476  CA  SER H  57      40.369  -7.152  12.399  1.00  0.00           C  
ATOM   2477  C   SER H  57      38.954  -6.647  12.117  1.00  0.00           C  
ATOM   2478  O   SER H  57      37.973  -7.315  12.431  1.00  0.00           O  
ATOM   2479  CB  SER H  57      41.006  -7.635  11.111  1.00  0.00           C  
ATOM   2480  OG  SER H  57      40.250  -8.662  10.530  1.00  0.00           O  
ATOM   2481  H   SER H  57      39.729  -8.994  13.281  1.00  0.00           H  
ATOM   2482  HA  SER H  57      40.951  -6.317  12.791  1.00  0.00           H  
ATOM   2483 1HB  SER H  57      41.092  -6.803  10.413  1.00  0.00           H  
ATOM   2484 2HB  SER H  57      42.014  -7.994  11.317  1.00  0.00           H  
ATOM   2485  HG  SER H  57      39.500  -8.800  11.113  1.00  0.00           H  
ATOM   2486  N   ASN H  58      38.904  -5.447  11.643  1.00  0.00           N  
ATOM   2487  CA  ASN H  58      37.606  -4.841  11.354  1.00  0.00           C  
ATOM   2488  C   ASN H  58      37.840  -4.000  10.113  1.00  0.00           C  
ATOM   2489  O   ASN H  58      38.843  -3.305  10.015  1.00  0.00           O  
ATOM   2490  CB  ASN H  58      37.077  -4.016  12.512  1.00  0.00           C  
ATOM   2491  CG  ASN H  58      35.605  -3.736  12.398  1.00  0.00           C  
ATOM   2492  OD1 ASN H  58      35.175  -2.934  11.561  1.00  0.00           O  
ATOM   2493  ND2 ASN H  58      34.822  -4.382  13.224  1.00  0.00           N  
ATOM   2494  H   ASN H  58      39.745  -4.945  11.401  1.00  0.00           H  
ATOM   2495  HA  ASN H  58      36.887  -5.639  11.161  1.00  0.00           H  
ATOM   2496 1HB  ASN H  58      37.264  -4.542  13.449  1.00  0.00           H  
ATOM   2497 2HB  ASN H  58      37.613  -3.068  12.558  1.00  0.00           H  
ATOM   2498 1HD2 ASN H  58      33.833  -4.236  13.194  1.00  0.00           H  
ATOM   2499 2HD2 ASN H  58      35.212  -5.022  13.886  1.00  0.00           H  
ATOM   2500  N   TYR H  59      36.906  -4.049   9.175  1.00  0.00           N  
ATOM   2501  CA  TYR H  59      37.073  -3.348   7.913  1.00  0.00           C  
ATOM   2502  C   TYR H  59      35.940  -2.399   7.596  1.00  0.00           C  
ATOM   2503  O   TYR H  59      34.800  -2.593   8.027  1.00  0.00           O  
ATOM   2504  CB  TYR H  59      37.157  -4.354   6.757  1.00  0.00           C  
ATOM   2505  CG  TYR H  59      38.264  -5.374   6.879  1.00  0.00           C  
ATOM   2506  CD1 TYR H  59      39.494  -5.171   6.258  1.00  0.00           C  
ATOM   2507  CD2 TYR H  59      38.087  -6.535   7.640  1.00  0.00           C  
ATOM   2508  CE1 TYR H  59      40.527  -6.097   6.389  1.00  0.00           C  
ATOM   2509  CE2 TYR H  59      39.113  -7.466   7.780  1.00  0.00           C  
ATOM   2510  CZ  TYR H  59      40.331  -7.240   7.153  1.00  0.00           C  
ATOM   2511  OH  TYR H  59      41.355  -8.147   7.309  1.00  0.00           O  
ATOM   2512  H   TYR H  59      36.063  -4.581   9.335  1.00  0.00           H  
ATOM   2513  HA  TYR H  59      37.975  -2.737   7.974  1.00  0.00           H  
ATOM   2514 1HB  TYR H  59      36.215  -4.897   6.677  1.00  0.00           H  
ATOM   2515 2HB  TYR H  59      37.305  -3.819   5.819  1.00  0.00           H  
ATOM   2516  HD1 TYR H  59      39.661  -4.277   5.656  1.00  0.00           H  
ATOM   2517  HD2 TYR H  59      37.133  -6.723   8.133  1.00  0.00           H  
ATOM   2518  HE1 TYR H  59      41.483  -5.921   5.895  1.00  0.00           H  
ATOM   2519  HE2 TYR H  59      38.956  -8.364   8.379  1.00  0.00           H  
ATOM   2520  HH  TYR H  59      41.129  -8.766   8.008  1.00  0.00           H  
ATOM   2521  N   ASN H  60      36.286  -1.370   6.832  1.00  0.00           N  
ATOM   2522  CA  ASN H  60      35.336  -0.401   6.324  1.00  0.00           C  
ATOM   2523  C   ASN H  60      34.609  -1.322   5.338  1.00  0.00           C  
ATOM   2524  O   ASN H  60      35.249  -2.121   4.652  1.00  0.00           O  
ATOM   2525  CB  ASN H  60      35.973   0.818   5.683  1.00  0.00           C  
ATOM   2526  CG  ASN H  60      34.964   1.866   5.304  1.00  0.00           C  
ATOM   2527  OD1 ASN H  60      33.838   1.546   4.906  1.00  0.00           O  
ATOM   2528  ND2 ASN H  60      35.345   3.113   5.420  1.00  0.00           N  
ATOM   2529  H   ASN H  60      37.264  -1.268   6.600  1.00  0.00           H  
ATOM   2530  HA  ASN H  60      34.732  -0.039   7.158  1.00  0.00           H  
ATOM   2531 1HB  ASN H  60      36.695   1.257   6.373  1.00  0.00           H  
ATOM   2532 2HB  ASN H  60      36.518   0.515   4.788  1.00  0.00           H  
ATOM   2533 1HD2 ASN H  60      34.715   3.853   5.183  1.00  0.00           H  
ATOM   2534 2HD2 ASN H  60      36.266   3.325   5.747  1.00  0.00           H  
ATOM   2535  N   GLN H  61      33.288  -1.244   5.294  1.00  0.00           N  
ATOM   2536  CA  GLN H  61      32.503  -2.011   4.327  1.00  0.00           C  
ATOM   2537  C   GLN H  61      32.937  -1.814   2.877  1.00  0.00           C  
ATOM   2538  O   GLN H  61      32.835  -2.725   2.058  1.00  0.00           O  
ATOM   2539  CB  GLN H  61      31.021  -1.650   4.463  1.00  0.00           C  
ATOM   2540  CG  GLN H  61      30.376  -2.145   5.746  1.00  0.00           C  
ATOM   2541  CD  GLN H  61      28.929  -1.708   5.872  1.00  0.00           C  
ATOM   2542  OE1 GLN H  61      28.519  -0.697   5.296  1.00  0.00           O  
ATOM   2543  NE2 GLN H  61      28.145  -2.470   6.627  1.00  0.00           N  
ATOM   2544  H   GLN H  61      32.808  -0.640   5.947  1.00  0.00           H  
ATOM   2545  HA  GLN H  61      32.632  -3.072   4.541  1.00  0.00           H  
ATOM   2546 1HB  GLN H  61      30.906  -0.567   4.424  1.00  0.00           H  
ATOM   2547 2HB  GLN H  61      30.466  -2.069   3.624  1.00  0.00           H  
ATOM   2548 1HG  GLN H  61      30.406  -3.234   5.760  1.00  0.00           H  
ATOM   2549 2HG  GLN H  61      30.928  -1.745   6.597  1.00  0.00           H  
ATOM   2550 1HE2 GLN H  61      27.180  -2.231   6.747  1.00  0.00           H  
ATOM   2551 2HE2 GLN H  61      28.518  -3.281   7.076  1.00  0.00           H  
ATOM   2552  N   LYS H  62      33.423  -0.619   2.565  1.00  0.00           N  
ATOM   2553  CA  LYS H  62      33.960  -0.326   1.245  1.00  0.00           C  
ATOM   2554  C   LYS H  62      35.163  -1.189   0.857  1.00  0.00           C  
ATOM   2555  O   LYS H  62      35.429  -1.385  -0.328  1.00  0.00           O  
ATOM   2556  CB  LYS H  62      34.345   1.152   1.166  1.00  0.00           C  
ATOM   2557  CG  LYS H  62      34.791   1.614  -0.215  1.00  0.00           C  
ATOM   2558  CD  LYS H  62      34.818   3.132  -0.309  1.00  0.00           C  
ATOM   2559  CE  LYS H  62      35.291   3.594  -1.679  1.00  0.00           C  
ATOM   2560  NZ  LYS H  62      35.323   5.078  -1.786  1.00  0.00           N  
ATOM   2561  H   LYS H  62      33.418   0.108   3.266  1.00  0.00           H  
ATOM   2562  HA  LYS H  62      33.189  -0.534   0.503  1.00  0.00           H  
ATOM   2563 1HB  LYS H  62      33.494   1.766   1.465  1.00  0.00           H  
ATOM   2564 2HB  LYS H  62      35.156   1.355   1.865  1.00  0.00           H  
ATOM   2565 1HG  LYS H  62      35.790   1.227  -0.423  1.00  0.00           H  
ATOM   2566 2HG  LYS H  62      34.107   1.224  -0.968  1.00  0.00           H  
ATOM   2567 1HD  LYS H  62      33.817   3.526  -0.127  1.00  0.00           H  
ATOM   2568 2HD  LYS H  62      35.491   3.531   0.450  1.00  0.00           H  
ATOM   2569 1HE  LYS H  62      36.291   3.207  -1.869  1.00  0.00           H  
ATOM   2570 2HE  LYS H  62      34.623   3.202  -2.446  1.00  0.00           H  
ATOM   2571 1HZ  LYS H  62      35.640   5.343  -2.707  1.00  0.00           H  
ATOM   2572 2HZ  LYS H  62      34.395   5.447  -1.630  1.00  0.00           H  
ATOM   2573 3HZ  LYS H  62      35.954   5.452  -1.092  1.00  0.00           H  
ATOM   2574  N   PHE H  63      35.879  -1.721   1.844  1.00  0.00           N  
ATOM   2575  CA  PHE H  63      36.990  -2.619   1.553  1.00  0.00           C  
ATOM   2576  C   PHE H  63      36.768  -4.077   1.942  1.00  0.00           C  
ATOM   2577  O   PHE H  63      37.719  -4.851   2.073  1.00  0.00           O  
ATOM   2578  CB  PHE H  63      38.270  -2.095   2.205  1.00  0.00           C  
ATOM   2579  CG  PHE H  63      38.698  -0.753   1.684  1.00  0.00           C  
ATOM   2580  CD1 PHE H  63      38.253   0.417   2.286  1.00  0.00           C  
ATOM   2581  CD2 PHE H  63      39.496  -0.662   0.551  1.00  0.00           C  
ATOM   2582  CE1 PHE H  63      38.595   1.657   1.768  1.00  0.00           C  
ATOM   2583  CE2 PHE H  63      39.843   0.571   0.022  1.00  0.00           C  
ATOM   2584  CZ  PHE H  63      39.392   1.736   0.631  1.00  0.00           C  
ATOM   2585  H   PHE H  63      35.659  -1.504   2.806  1.00  0.00           H  
ATOM   2586  HA  PHE H  63      37.159  -2.623   0.476  1.00  0.00           H  
ATOM   2587 1HB  PHE H  63      38.124  -2.015   3.281  1.00  0.00           H  
ATOM   2588 2HB  PHE H  63      39.081  -2.803   2.038  1.00  0.00           H  
ATOM   2589  HD1 PHE H  63      37.631   0.352   3.179  1.00  0.00           H  
ATOM   2590  HD2 PHE H  63      39.848  -1.579   0.076  1.00  0.00           H  
ATOM   2591  HE1 PHE H  63      38.239   2.566   2.252  1.00  0.00           H  
ATOM   2592  HE2 PHE H  63      40.467   0.628  -0.869  1.00  0.00           H  
ATOM   2593  HZ  PHE H  63      39.662   2.707   0.219  1.00  0.00           H  
ATOM   2594  N   LYS H  64      35.507  -4.440   2.115  1.00  0.00           N  
ATOM   2595  CA  LYS H  64      35.129  -5.795   2.477  1.00  0.00           C  
ATOM   2596  C   LYS H  64      35.671  -6.761   1.417  1.00  0.00           C  
ATOM   2597  O   LYS H  64      35.287  -6.691   0.253  1.00  0.00           O  
ATOM   2598  CB  LYS H  64      33.610  -5.923   2.607  1.00  0.00           C  
ATOM   2599  CG  LYS H  64      33.120  -7.338   2.887  1.00  0.00           C  
ATOM   2600  CD  LYS H  64      31.608  -7.376   3.051  1.00  0.00           C  
ATOM   2601  CE  LYS H  64      31.125  -8.773   3.412  1.00  0.00           C  
ATOM   2602  NZ  LYS H  64      31.318  -9.736   2.294  1.00  0.00           N  
ATOM   2603  H   LYS H  64      34.784  -3.745   1.988  1.00  0.00           H  
ATOM   2604  HA  LYS H  64      35.578  -6.034   3.442  1.00  0.00           H  
ATOM   2605 1HB  LYS H  64      33.259  -5.281   3.415  1.00  0.00           H  
ATOM   2606 2HB  LYS H  64      33.136  -5.581   1.687  1.00  0.00           H  
ATOM   2607 1HG  LYS H  64      33.404  -7.991   2.061  1.00  0.00           H  
ATOM   2608 2HG  LYS H  64      33.585  -7.710   3.799  1.00  0.00           H  
ATOM   2609 1HD  LYS H  64      31.309  -6.682   3.837  1.00  0.00           H  
ATOM   2610 2HD  LYS H  64      31.133  -7.068   2.119  1.00  0.00           H  
ATOM   2611 1HE  LYS H  64      31.671  -9.132   4.283  1.00  0.00           H  
ATOM   2612 2HE  LYS H  64      30.065  -8.737   3.665  1.00  0.00           H  
ATOM   2613 1HZ  LYS H  64      30.985 -10.648   2.573  1.00  0.00           H  
ATOM   2614 2HZ  LYS H  64      30.799  -9.422   1.485  1.00  0.00           H  
ATOM   2615 3HZ  LYS H  64      32.299  -9.792   2.063  1.00  0.00           H  
ATOM   2616  N   ASP H  65      36.572  -7.650   1.822  1.00  0.00           N  
ATOM   2617  CA  ASP H  65      37.173  -8.630   0.913  1.00  0.00           C  
ATOM   2618  C   ASP H  65      38.136  -8.014  -0.112  1.00  0.00           C  
ATOM   2619  O   ASP H  65      38.662  -8.717  -0.967  1.00  0.00           O  
ATOM   2620  CB  ASP H  65      36.088  -9.434   0.177  1.00  0.00           C  
ATOM   2621  CG  ASP H  65      35.151 -10.165   1.132  1.00  0.00           C  
ATOM   2622  OD1 ASP H  65      35.639 -10.736   2.134  1.00  0.00           O  
ATOM   2623  OD2 ASP H  65      33.926 -10.169   0.871  1.00  0.00           O  
ATOM   2624  H   ASP H  65      36.848  -7.648   2.794  1.00  0.00           H  
ATOM   2625  HA  ASP H  65      37.756  -9.337   1.503  1.00  0.00           H  
ATOM   2626 1HB  ASP H  65      35.500  -8.764  -0.449  1.00  0.00           H  
ATOM   2627 2HB  ASP H  65      36.562 -10.165  -0.479  1.00  0.00           H  
ATOM   2628  N   LYS H  66      38.355  -6.702  -0.038  1.00  0.00           N  
ATOM   2629  CA  LYS H  66      39.308  -6.035  -0.933  1.00  0.00           C  
ATOM   2630  C   LYS H  66      40.647  -5.970  -0.199  1.00  0.00           C  
ATOM   2631  O   LYS H  66      41.705  -6.208  -0.777  1.00  0.00           O  
ATOM   2632  CB  LYS H  66      38.828  -4.638  -1.329  1.00  0.00           C  
ATOM   2633  CG  LYS H  66      37.592  -4.625  -2.218  1.00  0.00           C  
ATOM   2634  CD  LYS H  66      37.209  -3.206  -2.610  1.00  0.00           C  
ATOM   2635  CE  LYS H  66      35.950  -3.190  -3.465  1.00  0.00           C  
ATOM   2636  NZ  LYS H  66      35.537  -1.804  -3.820  1.00  0.00           N  
ATOM   2637  H   LYS H  66      37.855  -6.153   0.646  1.00  0.00           H  
ATOM   2638  HA  LYS H  66      39.403  -6.630  -1.843  1.00  0.00           H  
ATOM   2639 1HB  LYS H  66      38.600  -4.064  -0.430  1.00  0.00           H  
ATOM   2640 2HB  LYS H  66      39.626  -4.116  -1.857  1.00  0.00           H  
ATOM   2641 1HG  LYS H  66      37.788  -5.204  -3.121  1.00  0.00           H  
ATOM   2642 2HG  LYS H  66      36.758  -5.084  -1.688  1.00  0.00           H  
ATOM   2643 1HD  LYS H  66      37.036  -2.613  -1.712  1.00  0.00           H  
ATOM   2644 2HD  LYS H  66      38.022  -2.752  -3.174  1.00  0.00           H  
ATOM   2645 1HE  LYS H  66      36.123  -3.750  -4.380  1.00  0.00           H  
ATOM   2646 2HE  LYS H  66      35.135  -3.668  -2.921  1.00  0.00           H  
ATOM   2647 1HZ  LYS H  66      34.701  -1.837  -4.384  1.00  0.00           H  
ATOM   2648 2HZ  LYS H  66      35.354  -1.279  -2.976  1.00  0.00           H  
ATOM   2649 3HZ  LYS H  66      36.277  -1.355  -4.341  1.00  0.00           H  
ATOM   2650  N   ALA H  67      40.588  -5.653   1.088  1.00  0.00           N  
ATOM   2651  CA  ALA H  67      41.786  -5.576   1.911  1.00  0.00           C  
ATOM   2652  C   ALA H  67      41.838  -6.756   2.874  1.00  0.00           C  
ATOM   2653  O   ALA H  67      40.814  -7.166   3.414  1.00  0.00           O  
ATOM   2654  CB  ALA H  67      41.794  -4.273   2.690  1.00  0.00           C  
ATOM   2655  H   ALA H  67      39.689  -5.460   1.507  1.00  0.00           H  
ATOM   2656  HA  ALA H  67      42.653  -5.629   1.253  1.00  0.00           H  
ATOM   2657 1HB  ALA H  67      42.692  -4.221   3.305  1.00  0.00           H  
ATOM   2658 2HB  ALA H  67      41.781  -3.434   1.995  1.00  0.00           H  
ATOM   2659 3HB  ALA H  67      40.912  -4.226   3.330  1.00  0.00           H  
ATOM   2660  N   THR H  68      43.030  -7.319   3.051  1.00  0.00           N  
ATOM   2661  CA  THR H  68      43.230  -8.366   4.066  1.00  0.00           C  
ATOM   2662  C   THR H  68      44.355  -7.952   4.997  1.00  0.00           C  
ATOM   2663  O   THR H  68      45.445  -7.728   4.544  1.00  0.00           O  
ATOM   2664  CB  THR H  68      43.556  -9.731   3.430  1.00  0.00           C  
ATOM   2665  OG1 THR H  68      42.472 -10.139   2.587  1.00  0.00           O  
ATOM   2666  CG2 THR H  68      43.781 -10.783   4.507  1.00  0.00           C  
ATOM   2667  H   THR H  68      43.822  -6.995   2.514  1.00  0.00           H  
ATOM   2668  HA  THR H  68      42.309  -8.474   4.639  1.00  0.00           H  
ATOM   2669  HB  THR H  68      44.457  -9.642   2.823  1.00  0.00           H  
ATOM   2670  HG1 THR H  68      41.679  -9.652   2.827  1.00  0.00           H  
ATOM   2671 1HG2 THR H  68      44.009 -11.739   4.038  1.00  0.00           H  
ATOM   2672 2HG2 THR H  68      44.612 -10.480   5.143  1.00  0.00           H  
ATOM   2673 3HG2 THR H  68      42.880 -10.881   5.110  1.00  0.00           H  
ATOM   2674  N   LEU H  69      44.083  -7.864   6.295  1.00  0.00           N  
ATOM   2675  CA  LEU H  69      45.086  -7.409   7.249  1.00  0.00           C  
ATOM   2676  C   LEU H  69      45.618  -8.610   7.992  1.00  0.00           C  
ATOM   2677  O   LEU H  69      44.854  -9.481   8.435  1.00  0.00           O  
ATOM   2678  CB  LEU H  69      44.492  -6.396   8.236  1.00  0.00           C  
ATOM   2679  CG  LEU H  69      43.896  -5.128   7.609  1.00  0.00           C  
ATOM   2680  CD1 LEU H  69      43.300  -4.253   8.703  1.00  0.00           C  
ATOM   2681  CD2 LEU H  69      44.980  -4.384   6.843  1.00  0.00           C  
ATOM   2682  H   LEU H  69      43.165  -8.117   6.630  1.00  0.00           H  
ATOM   2683  HA  LEU H  69      45.890  -6.921   6.699  1.00  0.00           H  
ATOM   2684 1HB  LEU H  69      43.703  -6.886   8.804  1.00  0.00           H  
ATOM   2685 2HB  LEU H  69      45.273  -6.087   8.930  1.00  0.00           H  
ATOM   2686  HG  LEU H  69      43.092  -5.403   6.926  1.00  0.00           H  
ATOM   2687 1HD1 LEU H  69      42.877  -3.352   8.258  1.00  0.00           H  
ATOM   2688 2HD1 LEU H  69      42.515  -4.803   9.222  1.00  0.00           H  
ATOM   2689 3HD1 LEU H  69      44.079  -3.976   9.412  1.00  0.00           H  
ATOM   2690 1HD2 LEU H  69      44.557  -3.483   6.397  1.00  0.00           H  
ATOM   2691 2HD2 LEU H  69      45.784  -4.107   7.526  1.00  0.00           H  
ATOM   2692 3HD2 LEU H  69      45.376  -5.026   6.057  1.00  0.00           H  
ATOM   2693  N   THR H  70      46.928  -8.626   8.158  1.00  0.00           N  
ATOM   2694  CA  THR H  70      47.585  -9.602   9.028  1.00  0.00           C  
ATOM   2695  C   THR H  70      48.611  -8.888   9.900  1.00  0.00           C  
ATOM   2696  O   THR H  70      48.983  -7.737   9.634  1.00  0.00           O  
ATOM   2697  CB  THR H  70      48.266 -10.721   8.217  1.00  0.00           C  
ATOM   2698  OG1 THR H  70      49.354 -10.172   7.462  1.00  0.00           O  
ATOM   2699  CG2 THR H  70      47.273 -11.373   7.267  1.00  0.00           C  
ATOM   2700  H   THR H  70      47.492  -7.945   7.668  1.00  0.00           H  
ATOM   2701  HA  THR H  70      46.829 -10.060   9.666  1.00  0.00           H  
ATOM   2702  HB  THR H  70      48.660 -11.475   8.898  1.00  0.00           H  
ATOM   2703  HG1 THR H  70      49.941 -10.881   7.186  1.00  0.00           H  
ATOM   2704 1HG2 THR H  70      47.772 -12.160   6.704  1.00  0.00           H  
ATOM   2705 2HG2 THR H  70      46.450 -11.801   7.840  1.00  0.00           H  
ATOM   2706 3HG2 THR H  70      46.884 -10.625   6.579  1.00  0.00           H  
ATOM   2707  N   ALA H  71      49.076  -9.568  10.940  1.00  0.00           N  
ATOM   2708  CA  ALA H  71      50.068  -8.986  11.854  1.00  0.00           C  
ATOM   2709  C   ALA H  71      50.850 -10.126  12.423  1.00  0.00           C  
ATOM   2710  O   ALA H  71      50.244 -11.170  12.790  1.00  0.00           O  
ATOM   2711  CB  ALA H  71      49.377  -8.191  12.995  1.00  0.00           C  
ATOM   2712  H   ALA H  71      48.742 -10.506  11.108  1.00  0.00           H  
ATOM   2713  HA  ALA H  71      50.712  -8.323  11.277  1.00  0.00           H  
ATOM   2714 1HB  ALA H  71      50.135  -7.772  13.657  1.00  0.00           H  
ATOM   2715 2HB  ALA H  71      48.783  -7.384  12.566  1.00  0.00           H  
ATOM   2716 3HB  ALA H  71      48.729  -8.857  13.562  1.00  0.00           H  
ATOM   2717  N   ASP H  72      52.162  -9.930  12.506  1.00  0.00           N  
ATOM   2718  CA  ASP H  72      53.082 -10.952  12.994  1.00  0.00           C  
ATOM   2719  C   ASP H  72      53.757 -10.389  14.252  1.00  0.00           C  
ATOM   2720  O   ASP H  72      54.515  -9.447  14.178  1.00  0.00           O  
ATOM   2721  CB  ASP H  72      54.123 -11.321  11.935  1.00  0.00           C  
ATOM   2722  CG  ASP H  72      55.058 -12.435  12.387  1.00  0.00           C  
ATOM   2723  OD1 ASP H  72      54.984 -12.819  13.530  1.00  0.00           O  
ATOM   2724  OD2 ASP H  72      55.837 -12.891  11.585  1.00  0.00           O  
ATOM   2725  H   ASP H  72      52.528  -9.034  12.218  1.00  0.00           H  
ATOM   2726  HA  ASP H  72      52.508 -11.848  13.234  1.00  0.00           H  
ATOM   2727 1HB  ASP H  72      53.618 -11.638  11.023  1.00  0.00           H  
ATOM   2728 2HB  ASP H  72      54.721 -10.443  11.690  1.00  0.00           H  
ATOM   2729  N   LYS H  73      53.396 -10.932  15.410  1.00  0.00           N  
ATOM   2730  CA  LYS H  73      53.903 -10.403  16.673  1.00  0.00           C  
ATOM   2731  C   LYS H  73      55.380 -10.793  16.849  1.00  0.00           C  
ATOM   2732  O   LYS H  73      56.051 -10.241  17.720  1.00  0.00           O  
ATOM   2733  CB  LYS H  73      53.068 -10.915  17.847  1.00  0.00           C  
ATOM   2734  CG  LYS H  73      53.217 -12.406  18.123  1.00  0.00           C  
ATOM   2735  CD  LYS H  73      52.330 -12.846  19.278  1.00  0.00           C  
ATOM   2736  CE  LYS H  73      52.494 -14.330  19.569  1.00  0.00           C  
ATOM   2737  NZ  LYS H  73      51.611 -14.781  20.679  1.00  0.00           N  
ATOM   2738  H   LYS H  73      52.764 -11.720  15.425  1.00  0.00           H  
ATOM   2739  HA  LYS H  73      53.833  -9.315  16.646  1.00  0.00           H  
ATOM   2740 1HB  LYS H  73      53.346 -10.378  18.754  1.00  0.00           H  
ATOM   2741 2HB  LYS H  73      52.013 -10.715  17.658  1.00  0.00           H  
ATOM   2742 1HG  LYS H  73      52.945 -12.970  17.231  1.00  0.00           H  
ATOM   2743 2HG  LYS H  73      54.256 -12.627  18.369  1.00  0.00           H  
ATOM   2744 1HD  LYS H  73      52.589 -12.278  20.173  1.00  0.00           H  
ATOM   2745 2HD  LYS H  73      51.287 -12.647  19.032  1.00  0.00           H  
ATOM   2746 1HE  LYS H  73      52.256 -14.904  18.675  1.00  0.00           H  
ATOM   2747 2HE  LYS H  73      53.530 -14.535  19.840  1.00  0.00           H  
ATOM   2748 1HZ  LYS H  73      51.750 -15.768  20.840  1.00  0.00           H  
ATOM   2749 2HZ  LYS H  73      51.837 -14.267  21.519  1.00  0.00           H  
ATOM   2750 3HZ  LYS H  73      50.647 -14.613  20.431  1.00  0.00           H  
ATOM   2751  N   SER H  74      55.886 -11.746  16.039  1.00  0.00           N  
ATOM   2752  CA  SER H  74      57.297 -12.126  16.192  1.00  0.00           C  
ATOM   2753  C   SER H  74      58.229 -11.156  15.472  1.00  0.00           C  
ATOM   2754  O   SER H  74      59.395 -10.968  15.847  1.00  0.00           O  
ATOM   2755  CB  SER H  74      57.517 -13.530  15.661  1.00  0.00           C  
ATOM   2756  OG  SER H  74      57.398 -13.564  14.265  1.00  0.00           O  
ATOM   2757  H   SER H  74      55.328 -12.201  15.332  1.00  0.00           H  
ATOM   2758  HA  SER H  74      57.547 -12.107  17.254  1.00  0.00           H  
ATOM   2759 1HB  SER H  74      58.509 -13.877  15.952  1.00  0.00           H  
ATOM   2760 2HB  SER H  74      56.791 -14.207  16.107  1.00  0.00           H  
ATOM   2761  HG  SER H  74      56.458 -13.506  14.079  1.00  0.00           H  
ATOM   2762  N   SER H  75      57.715 -10.513  14.431  1.00  0.00           N  
ATOM   2763  CA  SER H  75      58.523  -9.564  13.665  1.00  0.00           C  
ATOM   2764  C   SER H  75      58.009  -8.120  13.804  1.00  0.00           C  
ATOM   2765  O   SER H  75      58.484  -7.207  13.088  1.00  0.00           O  
ATOM   2766  CB  SER H  75      58.536  -9.966  12.204  1.00  0.00           C  
ATOM   2767  OG  SER H  75      57.250  -9.896  11.653  1.00  0.00           O  
ATOM   2768  H   SER H  75      56.756 -10.675  14.157  1.00  0.00           H  
ATOM   2769  HA  SER H  75      59.544  -9.590  14.049  1.00  0.00           H  
ATOM   2770 1HB  SER H  75      59.206  -9.307  11.652  1.00  0.00           H  
ATOM   2771 2HB  SER H  75      58.921 -10.980  12.108  1.00  0.00           H  
ATOM   2772  HG  SER H  75      56.930 -10.801  11.612  1.00  0.00           H  
ATOM   2773  N   SER H  76      57.022  -7.953  14.688  1.00  0.00           N  
ATOM   2774  CA  SER H  76      56.382  -6.645  14.941  1.00  0.00           C  
ATOM   2775  C   SER H  76      56.025  -5.952  13.647  1.00  0.00           C  
ATOM   2776  O   SER H  76      56.297  -4.758  13.476  1.00  0.00           O  
ATOM   2777  CB  SER H  76      57.297  -5.750  15.754  1.00  0.00           C  
ATOM   2778  OG  SER H  76      57.585  -6.324  16.999  1.00  0.00           O  
ATOM   2779  H   SER H  76      56.707  -8.764  15.203  1.00  0.00           H  
ATOM   2780  HA  SER H  76      55.466  -6.812  15.509  1.00  0.00           H  
ATOM   2781 1HB  SER H  76      58.224  -5.583  15.205  1.00  0.00           H  
ATOM   2782 2HB  SER H  76      56.823  -4.780  15.898  1.00  0.00           H  
ATOM   2783  HG  SER H  76      58.538  -6.434  17.027  1.00  0.00           H  
ATOM   2784  N   THR H  77      55.409  -6.700  12.731  1.00  0.00           N  
ATOM   2785  CA  THR H  77      55.090  -6.157  11.415  1.00  0.00           C  
ATOM   2786  C   THR H  77      53.653  -6.462  11.039  1.00  0.00           C  
ATOM   2787  O   THR H  77      53.173  -7.581  11.216  1.00  0.00           O  
ATOM   2788  CB  THR H  77      56.036  -6.713  10.336  1.00  0.00           C  
ATOM   2789  OG1 THR H  77      57.392  -6.406  10.681  1.00  0.00           O  
ATOM   2790  CG2 THR H  77      55.713  -6.107   8.978  1.00  0.00           C  
ATOM   2791  H   THR H  77      55.159  -7.654  12.945  1.00  0.00           H  
ATOM   2792  HA  THR H  77      55.211  -5.074  11.449  1.00  0.00           H  
ATOM   2793  HB  THR H  77      55.926  -7.796  10.278  1.00  0.00           H  
ATOM   2794  HG1 THR H  77      57.600  -6.793  11.535  1.00  0.00           H  
ATOM   2795 1HG2 THR H  77      56.391  -6.511   8.228  1.00  0.00           H  
ATOM   2796 2HG2 THR H  77      54.684  -6.347   8.708  1.00  0.00           H  
ATOM   2797 3HG2 THR H  77      55.830  -5.024   9.028  1.00  0.00           H  
ATOM   2798  N   ALA H  78      52.979  -5.436  10.531  1.00  0.00           N  
ATOM   2799  CA  ALA H  78      51.598  -5.552  10.095  1.00  0.00           C  
ATOM   2800  C   ALA H  78      51.601  -5.496   8.577  1.00  0.00           C  
ATOM   2801  O   ALA H  78      52.435  -4.779   8.000  1.00  0.00           O  
ATOM   2802  CB  ALA H  78      50.769  -4.379  10.685  1.00  0.00           C  
ATOM   2803  H   ALA H  78      53.449  -4.546  10.448  1.00  0.00           H  
ATOM   2804  HA  ALA H  78      51.214  -6.513  10.437  1.00  0.00           H  
ATOM   2805 1HB  ALA H  78      49.732  -4.465  10.357  1.00  0.00           H  
ATOM   2806 2HB  ALA H  78      50.809  -4.416  11.773  1.00  0.00           H  
ATOM   2807 3HB  ALA H  78      51.181  -3.432  10.338  1.00  0.00           H  
ATOM   2808  N   TYR H  79      50.655  -6.185   7.936  1.00  0.00           N  
ATOM   2809  CA  TYR H  79      50.599  -6.218   6.466  1.00  0.00           C  
ATOM   2810  C   TYR H  79      49.192  -5.946   5.996  1.00  0.00           C  
ATOM   2811  O   TYR H  79      48.229  -6.327   6.666  1.00  0.00           O  
ATOM   2812  CB  TYR H  79      50.994  -7.610   5.914  1.00  0.00           C  
ATOM   2813  CG  TYR H  79      52.363  -8.064   6.334  1.00  0.00           C  
ATOM   2814  CD1 TYR H  79      53.484  -7.763   5.551  1.00  0.00           C  
ATOM   2815  CD2 TYR H  79      52.545  -8.782   7.499  1.00  0.00           C  
ATOM   2816  CE1 TYR H  79      54.764  -8.176   5.933  1.00  0.00           C  
ATOM   2817  CE2 TYR H  79      53.833  -9.190   7.910  1.00  0.00           C  
ATOM   2818  CZ  TYR H  79      54.925  -8.896   7.094  1.00  0.00           C  
ATOM   2819  OH  TYR H  79      56.213  -9.288   7.452  1.00  0.00           O  
ATOM   2820  H   TYR H  79      49.961  -6.693   8.466  1.00  0.00           H  
ATOM   2821  HA  TYR H  79      51.252  -5.436   6.077  1.00  0.00           H  
ATOM   2822 1HB  TYR H  79      50.272  -8.354   6.250  1.00  0.00           H  
ATOM   2823 2HB  TYR H  79      50.962  -7.592   4.825  1.00  0.00           H  
ATOM   2824  HD1 TYR H  79      53.367  -7.197   4.626  1.00  0.00           H  
ATOM   2825  HD2 TYR H  79      51.687  -9.044   8.118  1.00  0.00           H  
ATOM   2826  HE1 TYR H  79      55.624  -7.932   5.311  1.00  0.00           H  
ATOM   2827  HE2 TYR H  79      53.961  -9.729   8.849  1.00  0.00           H  
ATOM   2828  HH  TYR H  79      56.175  -9.800   8.264  1.00  0.00           H  
ATOM   2829  N   MET H  80      49.088  -5.259   4.857  1.00  0.00           N  
ATOM   2830  CA  MET H  80      47.790  -5.139   4.202  1.00  0.00           C  
ATOM   2831  C   MET H  80      47.908  -5.605   2.771  1.00  0.00           C  
ATOM   2832  O   MET H  80      48.753  -5.103   2.017  1.00  0.00           O  
ATOM   2833  CB  MET H  80      47.278  -3.702   4.260  1.00  0.00           C  
ATOM   2834  CG  MET H  80      45.933  -3.484   3.580  1.00  0.00           C  
ATOM   2835  SD  MET H  80      45.294  -1.815   3.823  1.00  0.00           S  
ATOM   2836  CE  MET H  80      46.312  -0.892   2.675  1.00  0.00           C  
ATOM   2837  H   MET H  80      49.894  -4.819   4.438  1.00  0.00           H  
ATOM   2838  HA  MET H  80      47.079  -5.780   4.723  1.00  0.00           H  
ATOM   2839 1HB  MET H  80      47.179  -3.393   5.300  1.00  0.00           H  
ATOM   2840 2HB  MET H  80      48.003  -3.037   3.788  1.00  0.00           H  
ATOM   2841 1HG  MET H  80      46.034  -3.663   2.511  1.00  0.00           H  
ATOM   2842 2HG  MET H  80      45.207  -4.192   3.977  1.00  0.00           H  
ATOM   2843 1HE  MET H  80      46.036   0.162   2.709  1.00  0.00           H  
ATOM   2844 2HE  MET H  80      47.361  -1.002   2.949  1.00  0.00           H  
ATOM   2845 3HE  MET H  80      46.160  -1.274   1.665  1.00  0.00           H  
ATOM   2846  N   GLN H  81      47.061  -6.558   2.391  1.00  0.00           N  
ATOM   2847  CA  GLN H  81      46.991  -7.047   1.016  1.00  0.00           C  
ATOM   2848  C   GLN H  81      45.816  -6.388   0.306  1.00  0.00           C  
ATOM   2849  O   GLN H  81      44.721  -6.395   0.849  1.00  0.00           O  
ATOM   2850  CB  GLN H  81      46.848  -8.570   0.980  1.00  0.00           C  
ATOM   2851  CG  GLN H  81      46.787  -9.157  -0.420  1.00  0.00           C  
ATOM   2852  CD  GLN H  81      46.662 -10.669  -0.409  1.00  0.00           C  
ATOM   2853  OE1 GLN H  81      46.479 -11.283   0.646  1.00  0.00           O  
ATOM   2854  NE2 GLN H  81      46.758 -11.278  -1.585  1.00  0.00           N  
ATOM   2855  H   GLN H  81      46.444  -6.951   3.085  1.00  0.00           H  
ATOM   2856  HA  GLN H  81      47.915  -6.777   0.505  1.00  0.00           H  
ATOM   2857 1HB  GLN H  81      47.690  -9.027   1.500  1.00  0.00           H  
ATOM   2858 2HB  GLN H  81      45.939  -8.863   1.507  1.00  0.00           H  
ATOM   2859 1HG  GLN H  81      45.920  -8.746  -0.938  1.00  0.00           H  
ATOM   2860 2HG  GLN H  81      47.700  -8.893  -0.953  1.00  0.00           H  
ATOM   2861 1HE2 GLN H  81      46.684 -12.275  -1.640  1.00  0.00           H  
ATOM   2862 2HE2 GLN H  81      46.906 -10.742  -2.416  1.00  0.00           H  
ATOM   2863  N   LEU H  82      46.042  -5.831  -0.877  1.00  0.00           N  
ATOM   2864  CA  LEU H  82      44.916  -5.320  -1.694  1.00  0.00           C  
ATOM   2865  C   LEU H  82      44.855  -6.134  -2.971  1.00  0.00           C  
ATOM   2866  O   LEU H  82      45.830  -6.163  -3.706  1.00  0.00           O  
ATOM   2867  CB  LEU H  82      45.091  -3.833  -2.027  1.00  0.00           C  
ATOM   2868  CG  LEU H  82      45.134  -2.884  -0.823  1.00  0.00           C  
ATOM   2869  CD1 LEU H  82      45.413  -1.466  -1.304  1.00  0.00           C  
ATOM   2870  CD2 LEU H  82      43.813  -2.956  -0.072  1.00  0.00           C  
ATOM   2871  H   LEU H  82      46.984  -5.748  -1.233  1.00  0.00           H  
ATOM   2872  HA  LEU H  82      43.995  -5.435  -1.124  1.00  0.00           H  
ATOM   2873 1HB  LEU H  82      46.020  -3.708  -2.581  1.00  0.00           H  
ATOM   2874 2HB  LEU H  82      44.266  -3.521  -2.666  1.00  0.00           H  
ATOM   2875  HG  LEU H  82      45.946  -3.175  -0.158  1.00  0.00           H  
ATOM   2876 1HD1 LEU H  82      45.443  -0.791  -0.448  1.00  0.00           H  
ATOM   2877 2HD1 LEU H  82      46.372  -1.439  -1.821  1.00  0.00           H  
ATOM   2878 3HD1 LEU H  82      44.623  -1.151  -1.986  1.00  0.00           H  
ATOM   2879 1HD2 LEU H  82      43.843  -2.282   0.785  1.00  0.00           H  
ATOM   2880 2HD2 LEU H  82      43.000  -2.663  -0.736  1.00  0.00           H  
ATOM   2881 3HD2 LEU H  82      43.647  -3.976   0.276  1.00  0.00           H  
ATOM   2882  N   SER H  82A     43.716  -6.783  -3.225  1.00  0.00           N  
ATOM   2883  CA  SER H  82A     43.609  -7.655  -4.405  1.00  0.00           C  
ATOM   2884  C   SER H  82A     42.844  -6.968  -5.543  1.00  0.00           C  
ATOM   2885  O   SER H  82A     42.157  -5.947  -5.311  1.00  0.00           O  
ATOM   2886  CB  SER H  82A     42.917  -8.952  -4.033  1.00  0.00           C  
ATOM   2887  OG  SER H  82A     41.573  -8.729  -3.705  1.00  0.00           O  
ATOM   2888  H   SER H  82A     42.919  -6.683  -2.614  1.00  0.00           H  
ATOM   2889  HA  SER H  82A     44.615  -7.882  -4.760  1.00  0.00           H  
ATOM   2890 1HB  SER H  82A     42.980  -9.650  -4.867  1.00  0.00           H  
ATOM   2891 2HB  SER H  82A     43.430  -9.408  -3.186  1.00  0.00           H  
ATOM   2892  HG  SER H  82A     41.572  -8.404  -2.801  1.00  0.00           H  
ATOM   2893  N   SER H  82B     42.916  -7.568  -6.741  1.00  0.00           N  
ATOM   2894  CA  SER H  82B     42.184  -7.061  -7.941  1.00  0.00           C  
ATOM   2895  C   SER H  82B     42.403  -5.557  -8.149  1.00  0.00           C  
ATOM   2896  O   SER H  82B     41.467  -4.751  -8.198  1.00  0.00           O  
ATOM   2897  CB  SER H  82B     40.699  -7.337  -7.809  1.00  0.00           C  
ATOM   2898  OG  SER H  82B     40.450  -8.713  -7.714  1.00  0.00           O  
ATOM   2899  H   SER H  82B     43.491  -8.394  -6.827  1.00  0.00           H  
ATOM   2900  HA  SER H  82B     42.559  -7.584  -8.822  1.00  0.00           H  
ATOM   2901 1HB  SER H  82B     40.313  -6.833  -6.923  1.00  0.00           H  
ATOM   2902 2HB  SER H  82B     40.174  -6.929  -8.672  1.00  0.00           H  
ATOM   2903  HG  SER H  82B     40.013  -8.845  -6.869  1.00  0.00           H  
ATOM   2904  N   LEU H  82C     43.673  -5.183  -8.239  1.00  0.00           N  
ATOM   2905  CA  LEU H  82C     44.025  -3.767  -8.318  1.00  0.00           C  
ATOM   2906  C   LEU H  82C     43.469  -3.076  -9.534  1.00  0.00           C  
ATOM   2907  O   LEU H  82C     43.554  -3.576 -10.662  1.00  0.00           O  
ATOM   2908  CB  LEU H  82C     45.543  -3.571  -8.234  1.00  0.00           C  
ATOM   2909  CG  LEU H  82C     46.121  -3.892  -6.850  1.00  0.00           C  
ATOM   2910  CD1 LEU H  82C     47.656  -3.770  -6.972  1.00  0.00           C  
ATOM   2911  CD2 LEU H  82C     45.598  -2.913  -5.757  1.00  0.00           C  
ATOM   2912  H   LEU H  82C     44.409  -5.874  -8.255  1.00  0.00           H  
ATOM   2913  HA  LEU H  82C     43.613  -3.260  -7.446  1.00  0.00           H  
ATOM   2914 1HB  LEU H  82C     46.017  -4.214  -8.974  1.00  0.00           H  
ATOM   2915 2HB  LEU H  82C     45.774  -2.536  -8.483  1.00  0.00           H  
ATOM   2916  HG  LEU H  82C     45.840  -4.905  -6.564  1.00  0.00           H  
ATOM   2917 1HD1 LEU H  82C     48.117  -3.989  -6.009  1.00  0.00           H  
ATOM   2918 2HD1 LEU H  82C     48.020  -4.478  -7.717  1.00  0.00           H  
ATOM   2919 3HD1 LEU H  82C     47.918  -2.756  -7.277  1.00  0.00           H  
ATOM   2920 1HD2 LEU H  82C     46.034  -3.179  -4.794  1.00  0.00           H  
ATOM   2921 2HD2 LEU H  82C     45.882  -1.893  -6.016  1.00  0.00           H  
ATOM   2922 3HD2 LEU H  82C     44.512  -2.985  -5.696  1.00  0.00           H  
ATOM   2923  N   THR H  83      42.899  -1.898  -9.298  1.00  0.00           N  
ATOM   2924  CA  THR H  83      42.417  -1.059 -10.388  1.00  0.00           C  
ATOM   2925  C   THR H  83      42.950   0.362 -10.267  1.00  0.00           C  
ATOM   2926  O   THR H  83      43.610   0.715  -9.303  1.00  0.00           O  
ATOM   2927  CB  THR H  83      40.877  -1.032 -10.427  1.00  0.00           C  
ATOM   2928  OG1 THR H  83      40.378  -0.381  -9.250  1.00  0.00           O  
ATOM   2929  CG2 THR H  83      40.321  -2.446 -10.493  1.00  0.00           C  
ATOM   2930  H   THR H  83      42.798  -1.576  -8.346  1.00  0.00           H  
ATOM   2931  HA  THR H  83      42.777  -1.474 -11.330  1.00  0.00           H  
ATOM   2932  HB  THR H  83      40.545  -0.475 -11.303  1.00  0.00           H  
ATOM   2933  HG1 THR H  83      40.669  -0.862  -8.472  1.00  0.00           H  
ATOM   2934 1HG2 THR H  83      39.232  -2.407 -10.521  1.00  0.00           H  
ATOM   2935 2HG2 THR H  83      40.689  -2.939 -11.392  1.00  0.00           H  
ATOM   2936 3HG2 THR H  83      40.642  -3.004  -9.616  1.00  0.00           H  
ATOM   2937  N   SER H  84      42.592   1.197 -11.230  1.00  0.00           N  
ATOM   2938  CA  SER H  84      42.948   2.626 -11.173  1.00  0.00           C  
ATOM   2939  C   SER H  84      42.423   3.370  -9.918  1.00  0.00           C  
ATOM   2940  O   SER H  84      42.986   4.411  -9.507  1.00  0.00           O  
ATOM   2941  CB  SER H  84      42.422   3.314 -12.418  1.00  0.00           C  
ATOM   2942  OG  SER H  84      41.021   3.326 -12.432  1.00  0.00           O  
ATOM   2943  H   SER H  84      42.067   0.853 -12.021  1.00  0.00           H  
ATOM   2944  HA  SER H  84      44.035   2.711 -11.145  1.00  0.00           H  
ATOM   2945 1HB  SER H  84      42.797   4.337 -12.454  1.00  0.00           H  
ATOM   2946 2HB  SER H  84      42.793   2.799 -13.303  1.00  0.00           H  
ATOM   2947  HG  SER H  84      40.768   3.776 -13.241  1.00  0.00           H  
ATOM   2948  N   GLU H  85      41.336   2.867  -9.327  1.00  0.00           N  
ATOM   2949  CA  GLU H  85      40.815   3.474  -8.133  1.00  0.00           C  
ATOM   2950  C   GLU H  85      41.705   3.241  -6.923  1.00  0.00           C  
ATOM   2951  O   GLU H  85      41.556   3.928  -5.896  1.00  0.00           O  
ATOM   2952  CB  GLU H  85      39.409   2.940  -7.852  1.00  0.00           C  
ATOM   2953  CG  GLU H  85      38.364   3.345  -8.884  1.00  0.00           C  
ATOM   2954  CD  GLU H  85      37.004   2.775  -8.593  1.00  0.00           C  
ATOM   2955  OE1 GLU H  85      36.890   1.996  -7.679  1.00  0.00           O  
ATOM   2956  OE2 GLU H  85      36.077   3.121  -9.288  1.00  0.00           O  
ATOM   2957  H   GLU H  85      40.870   2.057  -9.711  1.00  0.00           H  
ATOM   2958  HA  GLU H  85      40.760   4.552  -8.288  1.00  0.00           H  
ATOM   2959 1HB  GLU H  85      39.435   1.851  -7.813  1.00  0.00           H  
ATOM   2960 2HB  GLU H  85      39.072   3.295  -6.878  1.00  0.00           H  
ATOM   2961 1HG  GLU H  85      38.294   4.433  -8.906  1.00  0.00           H  
ATOM   2962 2HG  GLU H  85      38.691   3.010  -9.867  1.00  0.00           H  
ATOM   2963  N   ASP H  86      42.637   2.311  -7.059  1.00  0.00           N  
ATOM   2964  CA  ASP H  86      43.521   1.951  -5.941  1.00  0.00           C  
ATOM   2965  C   ASP H  86      44.828   2.713  -5.927  1.00  0.00           C  
ATOM   2966  O   ASP H  86      45.651   2.547  -5.001  1.00  0.00           O  
ATOM   2967  CB  ASP H  86      43.827   0.451  -5.974  1.00  0.00           C  
ATOM   2968  CG  ASP H  86      42.598  -0.410  -5.717  1.00  0.00           C  
ATOM   2969  OD1 ASP H  86      41.888  -0.132  -4.780  1.00  0.00           O  
ATOM   2970  OD2 ASP H  86      42.382  -1.337  -6.461  1.00  0.00           O  
ATOM   2971  H   ASP H  86      42.746   1.836  -7.945  1.00  0.00           H  
ATOM   2972  HA  ASP H  86      43.010   2.187  -5.007  1.00  0.00           H  
ATOM   2973 1HB  ASP H  86      44.242   0.185  -6.946  1.00  0.00           H  
ATOM   2974 2HB  ASP H  86      44.581   0.217  -5.221  1.00  0.00           H  
ATOM   2975  N   SER H  87      45.050   3.529  -6.958  1.00  0.00           N  
ATOM   2976  CA  SER H  87      46.261   4.376  -6.997  1.00  0.00           C  
ATOM   2977  C   SER H  87      46.154   5.477  -5.938  1.00  0.00           C  
ATOM   2978  O   SER H  87      45.279   6.364  -6.024  1.00  0.00           O  
ATOM   2979  CB  SER H  87      46.442   4.991  -8.371  1.00  0.00           C  
ATOM   2980  OG  SER H  87      47.524   5.882  -8.385  1.00  0.00           O  
ATOM   2981  H   SER H  87      44.391   3.576  -7.723  1.00  0.00           H  
ATOM   2982  HA  SER H  87      47.128   3.750  -6.782  1.00  0.00           H  
ATOM   2983 1HB  SER H  87      46.607   4.202  -9.105  1.00  0.00           H  
ATOM   2984 2HB  SER H  87      45.531   5.517  -8.657  1.00  0.00           H  
ATOM   2985  HG  SER H  87      47.876   5.884  -7.491  1.00  0.00           H  
ATOM   2986  N   ALA H  88      47.020   5.410  -4.927  1.00  0.00           N  
ATOM   2987  CA  ALA H  88      46.896   6.283  -3.776  1.00  0.00           C  
ATOM   2988  C   ALA H  88      48.099   6.072  -2.882  1.00  0.00           C  
ATOM   2989  O   ALA H  88      48.883   5.153  -3.117  1.00  0.00           O  
ATOM   2990  CB  ALA H  88      45.639   5.904  -3.006  1.00  0.00           C  
ATOM   2991  H   ALA H  88      47.777   4.741  -4.960  1.00  0.00           H  
ATOM   2992  HA  ALA H  88      46.883   7.314  -4.132  1.00  0.00           H  
ATOM   2993 1HB  ALA H  88      45.533   6.553  -2.137  1.00  0.00           H  
ATOM   2994 2HB  ALA H  88      44.768   6.017  -3.652  1.00  0.00           H  
ATOM   2995 3HB  ALA H  88      45.713   4.868  -2.677  1.00  0.00           H  
ATOM   2996  N   VAL H  89      48.217   6.916  -1.870  1.00  0.00           N  
ATOM   2997  CA  VAL H  89      49.216   6.709  -0.816  1.00  0.00           C  
ATOM   2998  C   VAL H  89      48.487   6.075   0.369  1.00  0.00           C  
ATOM   2999  O   VAL H  89      47.452   6.589   0.796  1.00  0.00           O  
ATOM   3000  CB  VAL H  89      49.875   8.035  -0.393  1.00  0.00           C  
ATOM   3001  CG1 VAL H  89      50.859   7.803   0.743  1.00  0.00           C  
ATOM   3002  CG2 VAL H  89      50.569   8.672  -1.587  1.00  0.00           C  
ATOM   3003  H   VAL H  89      47.610   7.721  -1.819  1.00  0.00           H  
ATOM   3004  HA  VAL H  89      49.995   6.051  -1.202  1.00  0.00           H  
ATOM   3005  HB  VAL H  89      49.104   8.709  -0.018  1.00  0.00           H  
ATOM   3006 1HG1 VAL H  89      51.315   8.751   1.030  1.00  0.00           H  
ATOM   3007 2HG1 VAL H  89      50.334   7.380   1.599  1.00  0.00           H  
ATOM   3008 3HG1 VAL H  89      51.636   7.112   0.415  1.00  0.00           H  
ATOM   3009 1HG2 VAL H  89      51.032   9.610  -1.281  1.00  0.00           H  
ATOM   3010 2HG2 VAL H  89      51.335   7.996  -1.966  1.00  0.00           H  
ATOM   3011 3HG2 VAL H  89      49.838   8.868  -2.371  1.00  0.00           H  
ATOM   3012  N   TYR H  90      49.037   4.971   0.884  1.00  0.00           N  
ATOM   3013  CA  TYR H  90      48.398   4.201   1.974  1.00  0.00           C  
ATOM   3014  C   TYR H  90      49.238   4.402   3.204  1.00  0.00           C  
ATOM   3015  O   TYR H  90      50.478   4.338   3.137  1.00  0.00           O  
ATOM   3016  CB  TYR H  90      48.278   2.712   1.636  1.00  0.00           C  
ATOM   3017  CG  TYR H  90      47.338   2.421   0.488  1.00  0.00           C  
ATOM   3018  CD1 TYR H  90      47.832   2.331  -0.806  1.00  0.00           C  
ATOM   3019  CD2 TYR H  90      45.984   2.242   0.727  1.00  0.00           C  
ATOM   3020  CE1 TYR H  90      46.973   2.064  -1.855  1.00  0.00           C  
ATOM   3021  CE2 TYR H  90      45.126   1.976  -0.321  1.00  0.00           C  
ATOM   3022  CZ  TYR H  90      45.617   1.886  -1.608  1.00  0.00           C  
ATOM   3023  OH  TYR H  90      44.761   1.621  -2.654  1.00  0.00           O  
ATOM   3024  H   TYR H  90      49.920   4.657   0.510  1.00  0.00           H  
ATOM   3025  HA  TYR H  90      47.392   4.590   2.129  1.00  0.00           H  
ATOM   3026 1HB  TYR H  90      49.261   2.316   1.381  1.00  0.00           H  
ATOM   3027 2HB  TYR H  90      47.924   2.168   2.512  1.00  0.00           H  
ATOM   3028  HD1 TYR H  90      48.896   2.471  -0.995  1.00  0.00           H  
ATOM   3029  HD2 TYR H  90      45.596   2.314   1.744  1.00  0.00           H  
ATOM   3030  HE1 TYR H  90      47.361   1.994  -2.871  1.00  0.00           H  
ATOM   3031  HE2 TYR H  90      44.061   1.837  -0.133  1.00  0.00           H  
ATOM   3032  HH  TYR H  90      45.175   1.887  -3.479  1.00  0.00           H  
ATOM   3033  N   TYR H  91      48.579   4.679   4.327  1.00  0.00           N  
ATOM   3034  CA  TYR H  91      49.326   4.869   5.588  1.00  0.00           C  
ATOM   3035  C   TYR H  91      48.986   3.794   6.571  1.00  0.00           C  
ATOM   3036  O   TYR H  91      47.837   3.402   6.655  1.00  0.00           O  
ATOM   3037  CB  TYR H  91      49.039   6.240   6.204  1.00  0.00           C  
ATOM   3038  CG  TYR H  91      49.534   7.400   5.370  1.00  0.00           C  
ATOM   3039  CD1 TYR H  91      48.738   7.917   4.358  1.00  0.00           C  
ATOM   3040  CD2 TYR H  91      50.785   7.946   5.616  1.00  0.00           C  
ATOM   3041  CE1 TYR H  91      49.191   8.977   3.596  1.00  0.00           C  
ATOM   3042  CE2 TYR H  91      51.238   9.006   4.854  1.00  0.00           C  
ATOM   3043  CZ  TYR H  91      50.446   9.520   3.848  1.00  0.00           C  
ATOM   3044  OH  TYR H  91      50.897  10.576   3.089  1.00  0.00           O  
ATOM   3045  H   TYR H  91      47.573   4.761   4.333  1.00  0.00           H  
ATOM   3046  HA  TYR H  91      50.392   4.809   5.371  1.00  0.00           H  
ATOM   3047 1HB  TYR H  91      47.963   6.357   6.346  1.00  0.00           H  
ATOM   3048 2HB  TYR H  91      49.507   6.303   7.186  1.00  0.00           H  
ATOM   3049  HD1 TYR H  91      47.755   7.487   4.165  1.00  0.00           H  
ATOM   3050  HD2 TYR H  91      51.411   7.539   6.410  1.00  0.00           H  
ATOM   3051  HE1 TYR H  91      48.566   9.383   2.802  1.00  0.00           H  
ATOM   3052  HE2 TYR H  91      52.222   9.435   5.047  1.00  0.00           H  
ATOM   3053  HH  TYR H  91      50.199  10.864   2.496  1.00  0.00           H  
ATOM   3054  N   CYS H  92      49.971   3.323   7.342  1.00  0.00           N  
ATOM   3055  CA  CYS H  92      49.609   2.663   8.577  1.00  0.00           C  
ATOM   3056  C   CYS H  92      49.719   3.642   9.722  1.00  0.00           C  
ATOM   3057  O   CYS H  92      50.469   4.629   9.630  1.00  0.00           O  
ATOM   3058  CB  CYS H  92      50.429   1.387   8.859  1.00  0.00           C  
ATOM   3059  SG  CYS H  92      52.181   1.715   9.056  1.00  0.00           S  
ATOM   3060  H   CYS H  92      50.947   3.408   7.097  1.00  0.00           H  
ATOM   3061  HA  CYS H  92      48.581   2.310   8.492  1.00  0.00           H  
ATOM   3062 1HB  CYS H  92      50.059   0.909   9.767  1.00  0.00           H  
ATOM   3063 2HB  CYS H  92      50.298   0.680   8.040  1.00  0.00           H  
ATOM   3064  N   SER H  93      48.970   3.383  10.797  1.00  0.00           N  
ATOM   3065  CA  SER H  93      49.023   4.248  11.956  1.00  0.00           C  
ATOM   3066  C   SER H  93      48.505   3.494  13.183  1.00  0.00           C  
ATOM   3067  O   SER H  93      47.842   2.440  13.050  1.00  0.00           O  
ATOM   3068  CB  SER H  93      48.201   5.500  11.717  1.00  0.00           C  
ATOM   3069  OG  SER H  93      46.834   5.199  11.654  1.00  0.00           O  
ATOM   3070  H   SER H  93      48.358   2.579  10.810  1.00  0.00           H  
ATOM   3071  HA  SER H  93      50.061   4.537  12.124  1.00  0.00           H  
ATOM   3072 1HB  SER H  93      48.383   6.213  12.520  1.00  0.00           H  
ATOM   3073 2HB  SER H  93      48.516   5.969  10.785  1.00  0.00           H  
ATOM   3074  HG  SER H  93      46.383   6.040  11.551  1.00  0.00           H  
ATOM   3075  N   ARG H  94      48.814   4.004  14.383  1.00  0.00           N  
ATOM   3076  CA  ARG H  94      48.316   3.401  15.603  1.00  0.00           C  
ATOM   3077  C   ARG H  94      47.100   4.203  15.978  1.00  0.00           C  
ATOM   3078  O   ARG H  94      47.115   5.424  15.798  1.00  0.00           O  
ATOM   3079  CB  ARG H  94      49.345   3.430  16.724  1.00  0.00           C  
ATOM   3080  CG  ARG H  94      50.646   2.705  16.418  1.00  0.00           C  
ATOM   3081  CD  ARG H  94      51.499   2.573  17.626  1.00  0.00           C  
ATOM   3082  NE  ARG H  94      51.678   3.846  18.306  1.00  0.00           N  
ATOM   3083  CZ  ARG H  94      52.119   3.982  19.571  1.00  0.00           C  
ATOM   3084  NH1 ARG H  94      52.421   2.917  20.281  1.00  0.00           N  
ATOM   3085  NH2 ARG H  94      52.248   5.187  20.100  1.00  0.00           N  
ATOM   3086  H   ARG H  94      49.402   4.823  14.444  1.00  0.00           H  
ATOM   3087  HA  ARG H  94      48.076   2.357  15.400  1.00  0.00           H  
ATOM   3088 1HB  ARG H  94      49.592   4.463  16.964  1.00  0.00           H  
ATOM   3089 2HB  ARG H  94      48.919   2.979  17.621  1.00  0.00           H  
ATOM   3090 1HG  ARG H  94      50.425   1.705  16.043  1.00  0.00           H  
ATOM   3091 2HG  ARG H  94      51.203   3.261  15.663  1.00  0.00           H  
ATOM   3092 1HD  ARG H  94      51.035   1.876  18.324  1.00  0.00           H  
ATOM   3093 2HD  ARG H  94      52.481   2.198  17.339  1.00  0.00           H  
ATOM   3094  HE  ARG H  94      51.456   4.688  17.792  1.00  0.00           H  
ATOM   3095 1HH1 ARG H  94      52.322   1.997  19.877  1.00  0.00           H  
ATOM   3096 2HH1 ARG H  94      52.752   3.020  21.229  1.00  0.00           H  
ATOM   3097 1HH2 ARG H  94      52.016   6.006  19.554  1.00  0.00           H  
ATOM   3098 2HH2 ARG H  94      52.579   5.289  21.048  1.00  0.00           H  
ATOM   3099  N   PRO H  95      45.806   4.207  17.103  1.00  0.00           N  
ATOM   3100  CA  PRO H  95      44.975   5.387  17.310  1.00  0.00           C  
ATOM   3101  C   PRO H  95      45.670   6.352  18.262  1.00  0.00           C  
ATOM   3102  O   PRO H  95      46.504   5.948  19.073  1.00  0.00           O  
ATOM   3103  CB  PRO H  95      43.691   4.812  17.917  1.00  0.00           C  
ATOM   3104  CG  PRO H  95      44.139   3.572  18.613  1.00  0.00           C  
ATOM   3105  CD  PRO H  95      45.209   3.006  17.718  1.00  0.00           C  
ATOM   3106  HA  PRO H  95      44.772   5.862  16.339  1.00  0.00           H  
ATOM   3107 1HB  PRO H  95      43.237   5.545  18.600  1.00  0.00           H  
ATOM   3108 2HB  PRO H  95      42.956   4.614  17.123  1.00  0.00           H  
ATOM   3109 1HG  PRO H  95      44.513   3.815  19.618  1.00  0.00           H  
ATOM   3110 2HG  PRO H  95      43.291   2.885  18.747  1.00  0.00           H  
ATOM   3111 1HD  PRO H  95      45.946   2.461  18.326  1.00  0.00           H  
ATOM   3112 2HD  PRO H  95      44.750   2.338  16.974  1.00  0.00           H  
ATOM   3113  N   VAL H  96      45.322   7.630  18.159  1.00  0.00           N  
ATOM   3114  CA  VAL H  96      45.900   8.654  19.022  1.00  0.00           C  
ATOM   3115  C   VAL H  96      45.421   8.517  20.462  1.00  0.00           C  
ATOM   3116  O   VAL H  96      44.221   8.565  20.734  1.00  0.00           O  
ATOM   3117  CB  VAL H  96      45.536  10.056  18.498  1.00  0.00           C  
ATOM   3118  CG1 VAL H  96      46.051  11.129  19.446  1.00  0.00           C  
ATOM   3119  CG2 VAL H  96      46.106  10.251  17.102  1.00  0.00           C  
ATOM   3120  H   VAL H  96      44.639   7.900  17.465  1.00  0.00           H  
ATOM   3121  HA  VAL H  96      46.985   8.548  19.005  1.00  0.00           H  
ATOM   3122  HB  VAL H  96      44.450  10.150  18.464  1.00  0.00           H  
ATOM   3123 1HG1 VAL H  96      45.784  12.113  19.060  1.00  0.00           H  
ATOM   3124 2HG1 VAL H  96      45.602  10.991  20.429  1.00  0.00           H  
ATOM   3125 3HG1 VAL H  96      47.135  11.053  19.527  1.00  0.00           H  
ATOM   3126 1HG2 VAL H  96      45.845  11.244  16.737  1.00  0.00           H  
ATOM   3127 2HG2 VAL H  96      47.191  10.150  17.134  1.00  0.00           H  
ATOM   3128 3HG2 VAL H  96      45.692   9.498  16.431  1.00  0.00           H  
ATOM   3129  N   VAL H  97      46.380   8.341  21.441  1.00  0.00           N  
ATOM   3130  CA  VAL H  97      46.044   8.117  22.842  1.00  0.00           C  
ATOM   3131  C   VAL H  97      46.772   9.088  23.762  1.00  0.00           C  
ATOM   3132  O   VAL H  97      46.175   9.664  24.671  1.00  0.00           O  
ATOM   3133  CB  VAL H  97      46.397   6.674  23.247  1.00  0.00           C  
ATOM   3134  CG1 VAL H  97      46.125   6.455  24.728  1.00  0.00           C  
ATOM   3135  CG2 VAL H  97      45.604   5.689  22.402  1.00  0.00           C  
ATOM   3136  H   VAL H  97      47.352   8.358  21.165  1.00  0.00           H  
ATOM   3137  HA  VAL H  97      44.968   8.256  22.952  1.00  0.00           H  
ATOM   3138  HB  VAL H  97      47.464   6.512  23.089  1.00  0.00           H  
ATOM   3139 1HG1 VAL H  97      46.380   5.430  24.998  1.00  0.00           H  
ATOM   3140 2HG1 VAL H  97      46.730   7.145  25.315  1.00  0.00           H  
ATOM   3141 3HG1 VAL H  97      45.069   6.631  24.934  1.00  0.00           H  
ATOM   3142 1HG2 VAL H  97      45.859   4.671  22.694  1.00  0.00           H  
ATOM   3143 2HG2 VAL H  97      44.537   5.855  22.556  1.00  0.00           H  
ATOM   3144 3HG2 VAL H  97      45.846   5.836  21.349  1.00  0.00           H  
ATOM   3145  N   ARG H  98      48.066   9.267  23.519  1.00  0.00           N  
ATOM   3146  CA  ARG H  98      48.894  10.117  24.367  1.00  0.00           C  
ATOM   3147  C   ARG H  98      49.536  11.253  23.581  1.00  0.00           C  
ATOM   3148  O   ARG H  98      49.703  11.162  22.365  1.00  0.00           O  
ATOM   3149  CB  ARG H  98      49.976   9.282  25.037  1.00  0.00           C  
ATOM   3150  CG  ARG H  98      49.465   8.255  26.035  1.00  0.00           C  
ATOM   3151  CD  ARG H  98      50.577   7.478  26.641  1.00  0.00           C  
ATOM   3152  NE  ARG H  98      50.090   6.464  27.563  1.00  0.00           N  
ATOM   3153  CZ  ARG H  98      49.851   6.672  28.872  1.00  0.00           C  
ATOM   3154  NH1 ARG H  98      50.057   7.859  29.398  1.00  0.00           N  
ATOM   3155  NH2 ARG H  98      49.408   5.683  29.628  1.00  0.00           N  
ATOM   3156  H   ARG H  98      48.488   8.802  22.728  1.00  0.00           H  
ATOM   3157  HA  ARG H  98      48.259  10.549  25.141  1.00  0.00           H  
ATOM   3158 1HB  ARG H  98      50.545   8.748  24.277  1.00  0.00           H  
ATOM   3159 2HB  ARG H  98      50.668   9.938  25.564  1.00  0.00           H  
ATOM   3160 1HG  ARG H  98      48.926   8.762  26.835  1.00  0.00           H  
ATOM   3161 2HG  ARG H  98      48.795   7.558  25.530  1.00  0.00           H  
ATOM   3162 1HD  ARG H  98      51.143   6.980  25.855  1.00  0.00           H  
ATOM   3163 2HD  ARG H  98      51.234   8.151  27.191  1.00  0.00           H  
ATOM   3164  HE  ARG H  98      49.920   5.537  27.195  1.00  0.00           H  
ATOM   3165 1HH1 ARG H  98      50.395   8.616  28.819  1.00  0.00           H  
ATOM   3166 2HH1 ARG H  98      49.877   8.015  30.379  1.00  0.00           H  
ATOM   3167 1HH2 ARG H  98      49.250   4.770  29.224  1.00  0.00           H  
ATOM   3168 2HH2 ARG H  98      49.229   5.838  30.609  1.00  0.00           H  
ATOM   3169  N   LEU H  99      49.892  12.323  24.283  1.00  0.00           N  
ATOM   3170  CA  LEU H  99      50.476  13.497  23.645  1.00  0.00           C  
ATOM   3171  C   LEU H  99      51.999  13.469  23.683  1.00  0.00           C  
ATOM   3172  O   LEU H  99      52.596  12.681  24.416  1.00  0.00           O  
ATOM   3173  CB  LEU H  99      49.970  14.773  24.331  1.00  0.00           C  
ATOM   3174  CG  LEU H  99      48.449  14.972  24.325  1.00  0.00           C  
ATOM   3175  CD1 LEU H  99      48.098  16.230  25.109  1.00  0.00           C  
ATOM   3176  CD2 LEU H  99      47.955  15.067  22.889  1.00  0.00           C  
ATOM   3177  H   LEU H  99      49.756  12.324  25.283  1.00  0.00           H  
ATOM   3178  HA  LEU H  99      50.150  13.507  22.606  1.00  0.00           H  
ATOM   3179 1HB  LEU H  99      50.298  14.763  25.369  1.00  0.00           H  
ATOM   3180 2HB  LEU H  99      50.419  15.634  23.837  1.00  0.00           H  
ATOM   3181  HG  LEU H  99      47.969  14.127  24.819  1.00  0.00           H  
ATOM   3182 1HD1 LEU H  99      47.017  16.371  25.105  1.00  0.00           H  
ATOM   3183 2HD1 LEU H  99      48.446  16.127  26.137  1.00  0.00           H  
ATOM   3184 3HD1 LEU H  99      48.578  17.092  24.647  1.00  0.00           H  
ATOM   3185 1HD2 LEU H  99      46.873  15.208  22.885  1.00  0.00           H  
ATOM   3186 2HD2 LEU H  99      48.433  15.913  22.395  1.00  0.00           H  
ATOM   3187 3HD2 LEU H  99      48.203  14.148  22.358  1.00  0.00           H  
ATOM   3188  N   GLY H 100      52.622  14.333  22.889  1.00  0.00           N  
ATOM   3189  CA  GLY H 100      54.076  14.409  22.831  1.00  0.00           C  
ATOM   3190  C   GLY H 100      54.594  13.586  21.658  1.00  0.00           C  
ATOM   3191  O   GLY H 100      55.753  13.171  21.642  1.00  0.00           O  
ATOM   3192  H   GLY H 100      52.073  14.954  22.311  1.00  0.00           H  
ATOM   3193 1HA  GLY H 100      54.380  15.451  22.730  1.00  0.00           H  
ATOM   3194 2HA  GLY H 100      54.495  14.042  23.767  1.00  0.00           H  
ATOM   3195  N   TYR H 100A     53.729  13.355  20.677  1.00  0.00           N  
ATOM   3196  CA  TYR H 100A     54.105  12.604  19.485  1.00  0.00           C  
ATOM   3197  C   TYR H 100A     54.227  13.522  18.276  1.00  0.00           C  
ATOM   3198  O   TYR H 100A     53.478  14.490  18.142  1.00  0.00           O  
ATOM   3199  CB  TYR H 100A     53.089  11.493  19.208  1.00  0.00           C  
ATOM   3200  CG  TYR H 100A     53.102  10.383  20.237  1.00  0.00           C  
ATOM   3201  CD1 TYR H 100A     52.662  10.630  21.529  1.00  0.00           C  
ATOM   3202  CD2 TYR H 100A     53.555   9.120  19.888  1.00  0.00           C  
ATOM   3203  CE1 TYR H 100A     52.674   9.617  22.468  1.00  0.00           C  
ATOM   3204  CE2 TYR H 100A     53.567   8.107  20.827  1.00  0.00           C  
ATOM   3205  CZ  TYR H 100A     53.129   8.352  22.112  1.00  0.00           C  
ATOM   3206  OH  TYR H 100A     53.141   7.343  23.048  1.00  0.00           O  
ATOM   3207  H   TYR H 100A     52.786  13.708  20.759  1.00  0.00           H  
ATOM   3208  HA  TYR H 100A     55.079  12.147  19.662  1.00  0.00           H  
ATOM   3209 1HB  TYR H 100A     52.085  11.917  19.178  1.00  0.00           H  
ATOM   3210 2HB  TYR H 100A     53.288  11.053  18.231  1.00  0.00           H  
ATOM   3211  HD1 TYR H 100A     52.306  11.624  21.803  1.00  0.00           H  
ATOM   3212  HD2 TYR H 100A     53.902   8.926  18.873  1.00  0.00           H  
ATOM   3213  HE1 TYR H 100A     52.328   9.811  23.483  1.00  0.00           H  
ATOM   3214  HE2 TYR H 100A     53.924   7.114  20.553  1.00  0.00           H  
ATOM   3215  HH  TYR H 100A     52.816   7.682  23.886  1.00  0.00           H  
ATOM   3216  N   ASN H 100B     55.175  13.213  17.398  1.00  0.00           N  
ATOM   3217  CA  ASN H 100B     55.455  14.058  16.244  1.00  0.00           C  
ATOM   3218  C   ASN H 100B     55.633  13.225  14.981  1.00  0.00           C  
ATOM   3219  O   ASN H 100B     56.749  12.843  14.630  1.00  0.00           O  
ATOM   3220  CB  ASN H 100B     56.682  14.916  16.495  1.00  0.00           C  
ATOM   3221  CG  ASN H 100B     56.933  15.904  15.390  1.00  0.00           C  
ATOM   3222  OD1 ASN H 100B     56.005  16.561  14.906  1.00  0.00           O  
ATOM   3223  ND2 ASN H 100B     58.171  16.021  14.982  1.00  0.00           N  
ATOM   3224  H   ASN H 100B     55.715  12.370  17.533  1.00  0.00           H  
ATOM   3225  HA  ASN H 100B     54.599  14.718  16.095  1.00  0.00           H  
ATOM   3226 1HB  ASN H 100B     56.560  15.460  17.433  1.00  0.00           H  
ATOM   3227 2HB  ASN H 100B     57.558  14.275  16.600  1.00  0.00           H  
ATOM   3228 1HD2 ASN H 100B     58.397  16.663  14.249  1.00  0.00           H  
ATOM   3229 2HD2 ASN H 100B     58.890  15.469  15.403  1.00  0.00           H  
ATOM   3230  N   PHE H 100C     54.526  12.948  14.300  1.00  0.00           N  
ATOM   3231  CA  PHE H 100C     54.538  12.052  13.150  1.00  0.00           C  
ATOM   3232  C   PHE H 100C     54.968  10.653  13.570  1.00  0.00           C  
ATOM   3233  O   PHE H 100C     55.533   9.902  12.775  1.00  0.00           O  
ATOM   3234  CB  PHE H 100C     55.478  12.581  12.064  1.00  0.00           C  
ATOM   3235  CG  PHE H 100C     55.180  13.991  11.639  1.00  0.00           C  
ATOM   3236  CD1 PHE H 100C     56.061  15.020  11.935  1.00  0.00           C  
ATOM   3237  CD2 PHE H 100C     54.019  14.290  10.943  1.00  0.00           C  
ATOM   3238  CE1 PHE H 100C     55.788  16.318  11.545  1.00  0.00           C  
ATOM   3239  CE2 PHE H 100C     53.744  15.586  10.551  1.00  0.00           C  
ATOM   3240  CZ  PHE H 100C     54.630  16.601  10.852  1.00  0.00           C  
ATOM   3241  H   PHE H 100C     53.654  13.368  14.588  1.00  0.00           H  
ATOM   3242  HA  PHE H 100C     53.529  11.994  12.739  1.00  0.00           H  
ATOM   3243 1HB  PHE H 100C     56.505  12.544  12.423  1.00  0.00           H  
ATOM   3244 2HB  PHE H 100C     55.415  11.940  11.186  1.00  0.00           H  
ATOM   3245  HD1 PHE H 100C     56.977  14.796  12.482  1.00  0.00           H  
ATOM   3246  HD2 PHE H 100C     53.318  13.489  10.705  1.00  0.00           H  
ATOM   3247  HE1 PHE H 100C     56.489  17.117  11.784  1.00  0.00           H  
ATOM   3248  HE2 PHE H 100C     52.828  15.808  10.004  1.00  0.00           H  
ATOM   3249  HZ  PHE H 100C     54.413  17.623  10.545  1.00  0.00           H  
ATOM   3250  N   ASP H 101      54.697  10.307  14.824  1.00  0.00           N  
ATOM   3251  CA  ASP H 101      55.116   9.023  15.372  1.00  0.00           C  
ATOM   3252  C   ASP H 101      53.965   8.026  15.319  1.00  0.00           C  
ATOM   3253  O   ASP H 101      54.181   6.814  15.311  1.00  0.00           O  
ATOM   3254  CB  ASP H 101      55.604   9.181  16.815  1.00  0.00           C  
ATOM   3255  CG  ASP H 101      56.892   9.985  16.920  1.00  0.00           C  
ATOM   3256  OD1 ASP H 101      57.887   9.548  16.391  1.00  0.00           O  
ATOM   3257  OD2 ASP H 101      56.870  11.029  17.528  1.00  0.00           O  
ATOM   3258  H   ASP H 101      54.188  10.951  15.413  1.00  0.00           H  
ATOM   3259  HA  ASP H 101      55.941   8.643  14.769  1.00  0.00           H  
ATOM   3260 1HB  ASP H 101      54.834   9.677  17.407  1.00  0.00           H  
ATOM   3261 2HB  ASP H 101      55.770   8.196  17.253  1.00  0.00           H  
ATOM   3262  N   TYR H 102      52.742   8.544  15.282  1.00  0.00           N  
ATOM   3263  CA  TYR H 102      51.560   7.705  15.129  1.00  0.00           C  
ATOM   3264  C   TYR H 102      51.461   7.190  13.699  1.00  0.00           C  
ATOM   3265  O   TYR H 102      50.834   6.162  13.441  1.00  0.00           O  
ATOM   3266  CB  TYR H 102      50.296   8.479  15.511  1.00  0.00           C  
ATOM   3267  CG  TYR H 102      50.058   8.561  17.003  1.00  0.00           C  
ATOM   3268  CD1 TYR H 102      50.124   9.786  17.649  1.00  0.00           C  
ATOM   3269  CD2 TYR H 102      49.773   7.411  17.724  1.00  0.00           C  
ATOM   3270  CE1 TYR H 102      49.907   9.861  19.012  1.00  0.00           C  
ATOM   3271  CE2 TYR H 102      49.556   7.486  19.086  1.00  0.00           C  
ATOM   3272  CZ  TYR H 102      49.622   8.705  19.729  1.00  0.00           C  
ATOM   3273  OH  TYR H 102      49.406   8.779  21.086  1.00  0.00           O  
ATOM   3274  H   TYR H 102      52.629   9.544  15.362  1.00  0.00           H  
ATOM   3275  HA  TYR H 102      51.652   6.841  15.787  1.00  0.00           H  
ATOM   3276 1HB  TYR H 102      50.358   9.495  15.120  1.00  0.00           H  
ATOM   3277 2HB  TYR H 102      49.427   8.005  15.054  1.00  0.00           H  
ATOM   3278  HD1 TYR H 102      50.348  10.690  17.082  1.00  0.00           H  
ATOM   3279  HD2 TYR H 102      49.722   6.448  17.216  1.00  0.00           H  
ATOM   3280  HE1 TYR H 102      49.959  10.824  19.520  1.00  0.00           H  
ATOM   3281  HE2 TYR H 102      49.333   6.581  19.653  1.00  0.00           H  
ATOM   3282  HH  TYR H 102      49.594   9.670  21.390  1.00  0.00           H  
ATOM   3283  N   TRP H 103      52.084   7.909  12.772  1.00  0.00           N  
ATOM   3284  CA  TRP H 103      51.783   7.433  11.421  1.00  0.00           C  
ATOM   3285  C   TRP H 103      53.052   6.940  10.753  1.00  0.00           C  
ATOM   3286  O   TRP H 103      54.151   7.375  11.107  1.00  0.00           O  
ATOM   3287  CB  TRP H 103      51.152   8.542  10.578  1.00  0.00           C  
ATOM   3288  CG  TRP H 103      49.812   8.987  11.081  1.00  0.00           C  
ATOM   3289  CD1 TRP H 103      49.556   9.642  12.248  1.00  0.00           C  
ATOM   3290  CD2 TRP H 103      48.530   8.812  10.430  1.00  0.00           C  
ATOM   3291  NE1 TRP H 103      48.210   9.884  12.370  1.00  0.00           N  
ATOM   3292  CE2 TRP H 103      47.567   9.384  11.265  1.00  0.00           C  
ATOM   3293  CE3 TRP H 103      48.130   8.225   9.223  1.00  0.00           C  
ATOM   3294  CZ2 TRP H 103      46.221   9.388  10.937  1.00  0.00           C  
ATOM   3295  CZ3 TRP H 103      46.779   8.229   8.894  1.00  0.00           C  
ATOM   3296  CH2 TRP H 103      45.850   8.797   9.729  1.00  0.00           C  
ATOM   3297  H   TRP H 103      53.039   7.885  13.100  1.00  0.00           H  
ATOM   3298  HA  TRP H 103      51.073   6.609  11.495  1.00  0.00           H  
ATOM   3299 1HB  TRP H 103      51.815   9.407  10.558  1.00  0.00           H  
ATOM   3300 2HB  TRP H 103      51.035   8.196   9.551  1.00  0.00           H  
ATOM   3301  HD1 TRP H 103      50.310   9.931  12.978  1.00  0.00           H  
ATOM   3302  HE1 TRP H 103      47.765  10.353  13.145  1.00  0.00           H  
ATOM   3303  HE3 TRP H 103      48.863   7.775   8.555  1.00  0.00           H  
ATOM   3304  HZ2 TRP H 103      45.468   9.833  11.588  1.00  0.00           H  
ATOM   3305  HZ3 TRP H 103      46.475   7.769   7.954  1.00  0.00           H  
ATOM   3306  HH2 TRP H 103      44.799   8.784   9.440  1.00  0.00           H  
ATOM   3307  N   GLY H 104      52.905   6.018   9.800  1.00  0.00           N  
ATOM   3308  CA  GLY H 104      54.020   5.644   8.932  1.00  0.00           C  
ATOM   3309  C   GLY H 104      54.283   6.688   7.867  1.00  0.00           C  
ATOM   3310  O   GLY H 104      53.517   7.627   7.705  1.00  0.00           O  
ATOM   3311  H   GLY H 104      52.009   5.571   9.671  1.00  0.00           H  
ATOM   3312 1HA  GLY H 104      54.919   5.507   9.534  1.00  0.00           H  
ATOM   3313 2HA  GLY H 104      53.804   4.688   8.455  1.00  0.00           H  
ATOM   3314  N   GLN H 105      55.353   6.505   7.081  1.00  0.00           N  
ATOM   3315  CA  GLN H 105      55.715   7.531   6.114  1.00  0.00           C  
ATOM   3316  C   GLN H 105      54.816   7.479   4.864  1.00  0.00           C  
ATOM   3317  O   GLN H 105      54.863   8.393   4.028  1.00  0.00           O  
ATOM   3318  CB  GLN H 105      57.220   7.442   5.741  1.00  0.00           C  
ATOM   3319  CG  GLN H 105      57.615   6.351   4.740  1.00  0.00           C  
ATOM   3320  CD  GLN H 105      57.791   4.941   5.288  1.00  0.00           C  
ATOM   3321  OE1 GLN H 105      57.253   4.550   6.325  1.00  0.00           O  
ATOM   3322  NE2 GLN H 105      58.561   4.149   4.552  1.00  0.00           N  
ATOM   3323  H   GLN H 105      55.916   5.668   7.146  1.00  0.00           H  
ATOM   3324  HA  GLN H 105      55.575   8.508   6.577  1.00  0.00           H  
ATOM   3325 1HB  GLN H 105      57.547   8.391   5.317  1.00  0.00           H  
ATOM   3326 2HB  GLN H 105      57.807   7.266   6.644  1.00  0.00           H  
ATOM   3327 1HG  GLN H 105      56.845   6.280   3.972  1.00  0.00           H  
ATOM   3328 2HG  GLN H 105      58.571   6.616   4.287  1.00  0.00           H  
ATOM   3329 1HE2 GLN H 105      58.729   3.205   4.841  1.00  0.00           H  
ATOM   3330 2HE2 GLN H 105      58.975   4.494   3.709  1.00  0.00           H  
ATOM   3331  N   GLY H 106      54.005   6.417   4.734  1.00  0.00           N  
ATOM   3332  CA  GLY H 106      53.162   6.250   3.543  1.00  0.00           C  
ATOM   3333  C   GLY H 106      53.831   5.389   2.504  1.00  0.00           C  
ATOM   3334  O   GLY H 106      55.090   5.399   2.396  1.00  0.00           O  
ATOM   3335  H   GLY H 106      53.971   5.719   5.463  1.00  0.00           H  
ATOM   3336 1HA  GLY H 106      52.212   5.800   3.831  1.00  0.00           H  
ATOM   3337 2HA  GLY H 106      52.939   7.227   3.116  1.00  0.00           H  
ATOM   3338  N   SER H 107      53.007   4.661   1.735  1.00  0.00           N  
ATOM   3339  CA  SER H 107      53.454   3.808   0.647  1.00  0.00           C  
ATOM   3340  C   SER H 107      52.594   4.160  -0.574  1.00  0.00           C  
ATOM   3341  O   SER H 107      51.351   4.034  -0.508  1.00  0.00           O  
ATOM   3342  CB  SER H 107      53.315   2.342   1.007  1.00  0.00           C  
ATOM   3343  OG  SER H 107      53.665   1.523  -0.074  1.00  0.00           O  
ATOM   3344  H   SER H 107      52.021   4.722   1.940  1.00  0.00           H  
ATOM   3345  HA  SER H 107      54.508   4.015   0.454  1.00  0.00           H  
ATOM   3346 1HB  SER H 107      53.953   2.115   1.860  1.00  0.00           H  
ATOM   3347 2HB  SER H 107      52.287   2.136   1.304  1.00  0.00           H  
ATOM   3348  HG  SER H 107      54.595   1.312   0.044  1.00  0.00           H  
ATOM   3349  N   THR H 108      53.252   4.593  -1.663  1.00  0.00           N  
ATOM   3350  CA  THR H 108      52.596   4.956  -2.911  1.00  0.00           C  
ATOM   3351  C   THR H 108      52.338   3.716  -3.738  1.00  0.00           C  
ATOM   3352  O   THR H 108      53.246   2.952  -4.021  1.00  0.00           O  
ATOM   3353  CB  THR H 108      53.437   5.959  -3.722  1.00  0.00           C  
ATOM   3354  OG1 THR H 108      53.614   7.163  -2.963  1.00  0.00           O  
ATOM   3355  CG2 THR H 108      52.751   6.290  -5.038  1.00  0.00           C  
ATOM   3356  H   THR H 108      54.257   4.662  -1.596  1.00  0.00           H  
ATOM   3357  HA  THR H 108      51.641   5.427  -2.676  1.00  0.00           H  
ATOM   3358  HB  THR H 108      54.418   5.528  -3.928  1.00  0.00           H  
ATOM   3359  HG1 THR H 108      53.002   7.831  -3.278  1.00  0.00           H  
ATOM   3360 1HG2 THR H 108      53.360   6.999  -5.598  1.00  0.00           H  
ATOM   3361 2HG2 THR H 108      52.625   5.379  -5.623  1.00  0.00           H  
ATOM   3362 3HG2 THR H 108      51.775   6.729  -4.838  1.00  0.00           H  
ATOM   3363  N   LEU H 109      51.090   3.499  -4.111  1.00  0.00           N  
ATOM   3364  CA  LEU H 109      50.767   2.406  -5.031  1.00  0.00           C  
ATOM   3365  C   LEU H 109      50.240   3.019  -6.306  1.00  0.00           C  
ATOM   3366  O   LEU H 109      49.277   3.811  -6.259  1.00  0.00           O  
ATOM   3367  CB  LEU H 109      49.726   1.453  -4.429  1.00  0.00           C  
ATOM   3368  CG  LEU H 109      49.236   0.333  -5.355  1.00  0.00           C  
ATOM   3369  CD1 LEU H 109      50.384  -0.623  -5.651  1.00  0.00           C  
ATOM   3370  CD2 LEU H 109      48.073  -0.396  -4.698  1.00  0.00           C  
ATOM   3371  H   LEU H 109      50.345   4.085  -3.764  1.00  0.00           H  
ATOM   3372  HA  LEU H 109      51.676   1.837  -5.225  1.00  0.00           H  
ATOM   3373 1HB  LEU H 109      50.153   0.987  -3.543  1.00  0.00           H  
ATOM   3374 2HB  LEU H 109      48.857   2.036  -4.125  1.00  0.00           H  
ATOM   3375  HG  LEU H 109      48.906   0.761  -6.302  1.00  0.00           H  
ATOM   3376 1HD1 LEU H 109      50.035  -1.419  -6.309  1.00  0.00           H  
ATOM   3377 2HD1 LEU H 109      51.193  -0.079  -6.138  1.00  0.00           H  
ATOM   3378 3HD1 LEU H 109      50.746  -1.055  -4.718  1.00  0.00           H  
ATOM   3379 1HD2 LEU H 109      47.724  -1.192  -5.357  1.00  0.00           H  
ATOM   3380 2HD2 LEU H 109      48.401  -0.827  -3.752  1.00  0.00           H  
ATOM   3381 3HD2 LEU H 109      47.259   0.306  -4.515  1.00  0.00           H  
ATOM   3382  N   THR H 110      50.877   2.691  -7.437  1.00  0.00           N  
ATOM   3383  CA  THR H 110      50.383   3.208  -8.723  1.00  0.00           C  
ATOM   3384  C   THR H 110      49.959   2.010  -9.543  1.00  0.00           C  
ATOM   3385  O   THR H 110      50.721   1.070  -9.695  1.00  0.00           O  
ATOM   3386  CB  THR H 110      51.446   4.028  -9.478  1.00  0.00           C  
ATOM   3387  OG1 THR H 110      51.837   5.156  -8.683  1.00  0.00           O  
ATOM   3388  CG2 THR H 110      50.895   4.517 -10.809  1.00  0.00           C  
ATOM   3389  H   THR H 110      51.690   2.093  -7.428  1.00  0.00           H  
ATOM   3390  HA  THR H 110      49.536   3.866  -8.528  1.00  0.00           H  
ATOM   3391  HB  THR H 110      52.323   3.408  -9.659  1.00  0.00           H  
ATOM   3392  HG1 THR H 110      51.178   5.850  -8.769  1.00  0.00           H  
ATOM   3393 1HG2 THR H 110      51.659   5.094 -11.329  1.00  0.00           H  
ATOM   3394 2HG2 THR H 110      50.607   3.661 -11.420  1.00  0.00           H  
ATOM   3395 3HG2 THR H 110      50.023   5.145 -10.632  1.00  0.00           H  
ATOM   3396  N   VAL H 111      48.749   2.053 -10.098  1.00  0.00           N  
ATOM   3397  CA  VAL H 111      48.250   0.932 -10.880  1.00  0.00           C  
ATOM   3398  C   VAL H 111      48.226   1.338 -12.355  1.00  0.00           C  
ATOM   3399  O   VAL H 111      47.604   2.341 -12.722  1.00  0.00           O  
ATOM   3400  CB  VAL H 111      46.856   0.431 -10.386  1.00  0.00           C  
ATOM   3401  CG1 VAL H 111      46.364  -0.761 -11.249  1.00  0.00           C  
ATOM   3402  CG2 VAL H 111      46.876  -0.003  -8.866  1.00  0.00           C  
ATOM   3403  H   VAL H 111      48.167   2.869  -9.979  1.00  0.00           H  
ATOM   3404  HA  VAL H 111      48.918   0.083 -10.733  1.00  0.00           H  
ATOM   3405  HB  VAL H 111      46.130   1.237 -10.502  1.00  0.00           H  
ATOM   3406 1HG1 VAL H 111      45.392  -1.094 -10.888  1.00  0.00           H  
ATOM   3407 2HG1 VAL H 111      46.278  -0.448 -12.289  1.00  0.00           H  
ATOM   3408 3HG1 VAL H 111      47.079  -1.583 -11.173  1.00  0.00           H  
ATOM   3409 1HG2 VAL H 111      45.883  -0.343  -8.572  1.00  0.00           H  
ATOM   3410 2HG2 VAL H 111      47.592  -0.813  -8.730  1.00  0.00           H  
ATOM   3411 3HG2 VAL H 111      47.167   0.847  -8.248  1.00  0.00           H  
ATOM   3412  N   SER H 112      48.944   0.601 -13.194  1.00  0.00           N  
ATOM   3413  CA  SER H 112      49.051   0.953 -14.612  1.00  0.00           C  
ATOM   3414  C   SER H 112      49.535  -0.247 -15.414  1.00  0.00           C  
ATOM   3415  O   SER H 112      50.282  -1.098 -14.884  1.00  0.00           O  
ATOM   3416  OXT SER H 112      49.200  -0.379 -16.558  1.00  0.00           O  
ATOM   3417  CB  SER H 112      49.999   2.121 -14.801  1.00  0.00           C  
ATOM   3418  OG  SER H 112      50.141   2.437 -16.159  1.00  0.00           O  
ATOM   3419  H   SER H 112      49.427  -0.218 -12.852  1.00  0.00           H  
ATOM   3420  HA  SER H 112      48.064   1.246 -14.972  1.00  0.00           H  
ATOM   3421 1HB  SER H 112      49.621   2.988 -14.259  1.00  0.00           H  
ATOM   3422 2HB  SER H 112      50.972   1.871 -14.380  1.00  0.00           H  
ATOM   3423  HG  SER H 112      49.367   2.955 -16.392  1.00  0.00           H  
TER                                                                             
