# Supplementary material for: Structure-based cross-docking analysis of antibody–antigen interactions
Source: Sci Rep. 2017 Aug 15;7:8145. doi: 10.1038/s41598-017-08414-y (PMC5557897; doi:10.1038/s41598-017-08414-y)
Supplement: Supplementary file 2 — Supplementary Dataset 1 [file 41598_2017_8414_MOESM2_ESM.zip › antibody_homology_models/1FSK_lh.pdb]

ATOM      1  N   ASN L   1      -3.754  12.950 -24.408  1.00  0.00           N  
ATOM      2  CA  ASN L   1      -4.278  11.763 -23.673  1.00  0.00           C  
ATOM      3  C   ASN L   1      -3.833  10.486 -24.380  1.00  0.00           C  
ATOM      4  O   ASN L   1      -4.659   9.697 -24.850  1.00  0.00           O  
ATOM      5  CB  ASN L   1      -5.790  11.806 -23.552  1.00  0.00           C  
ATOM      6  CG  ASN L   1      -6.323  10.772 -22.599  1.00  0.00           C  
ATOM      7  OD1 ASN L   1      -5.578  10.222 -21.780  1.00  0.00           O  
ATOM      8  ND2 ASN L   1      -7.599  10.498 -22.689  1.00  0.00           N  
ATOM      9 1H   ASN L   1      -4.046  13.786 -23.944  1.00  0.00           H  
ATOM     10 2H   ASN L   1      -2.755  12.914 -24.431  1.00  0.00           H  
ATOM     11 3H   ASN L   1      -4.109  12.947 -25.343  1.00  0.00           H  
ATOM     12  HA  ASN L   1      -3.857  11.765 -22.666  1.00  0.00           H  
ATOM     13 1HB  ASN L   1      -6.100  12.794 -23.209  1.00  0.00           H  
ATOM     14 2HB  ASN L   1      -6.238  11.644 -24.533  1.00  0.00           H  
ATOM     15 1HD2 ASN L   1      -8.009   9.818 -22.080  1.00  0.00           H  
ATOM     16 2HD2 ASN L   1      -8.165  10.967 -23.367  1.00  0.00           H  
ATOM     17  N   ILE L   2      -2.522  10.301 -24.463  1.00  0.00           N  
ATOM     18  CA  ILE L   2      -1.946   9.122 -25.095  1.00  0.00           C  
ATOM     19  C   ILE L   2      -2.082   7.949 -24.137  1.00  0.00           C  
ATOM     20  O   ILE L   2      -1.369   7.861 -23.140  1.00  0.00           O  
ATOM     21  CB  ILE L   2      -0.467   9.339 -25.463  1.00  0.00           C  
ATOM     22  CG1 ILE L   2      -0.328  10.495 -26.457  1.00  0.00           C  
ATOM     23  CG2 ILE L   2       0.131   8.064 -26.038  1.00  0.00           C  
ATOM     24  CD1 ILE L   2       1.101  10.923 -26.700  1.00  0.00           C  
ATOM     25  H   ILE L   2      -1.907  11.001 -24.075  1.00  0.00           H  
ATOM     26  HA  ILE L   2      -2.496   8.918 -26.013  1.00  0.00           H  
ATOM     27  HB  ILE L   2       0.092   9.621 -24.572  1.00  0.00           H  
ATOM     28 1HG1 ILE L   2      -0.765  10.207 -27.413  1.00  0.00           H  
ATOM     29 2HG1 ILE L   2      -0.884  11.358 -26.092  1.00  0.00           H  
ATOM     30 1HG2 ILE L   2       1.176   8.235 -26.293  1.00  0.00           H  
ATOM     31 2HG2 ILE L   2       0.064   7.266 -25.299  1.00  0.00           H  
ATOM     32 3HG2 ILE L   2      -0.419   7.776 -26.934  1.00  0.00           H  
ATOM     33 1HD1 ILE L   2       1.118  11.746 -27.415  1.00  0.00           H  
ATOM     34 2HD1 ILE L   2       1.548  11.250 -25.760  1.00  0.00           H  
ATOM     35 3HD1 ILE L   2       1.670  10.085 -27.100  1.00  0.00           H  
ATOM     36  N   VAL L   3      -2.999   7.043 -24.454  1.00  0.00           N  
ATOM     37  CA  VAL L   3      -3.291   5.923 -23.571  1.00  0.00           C  
ATOM     38  C   VAL L   3      -2.309   4.759 -23.640  1.00  0.00           C  
ATOM     39  O   VAL L   3      -1.961   4.278 -24.721  1.00  0.00           O  
ATOM     40  CB  VAL L   3      -4.700   5.388 -23.888  1.00  0.00           C  
ATOM     41  CG1 VAL L   3      -4.999   4.149 -23.056  1.00  0.00           C  
ATOM     42  CG2 VAL L   3      -5.735   6.472 -23.632  1.00  0.00           C  
ATOM     43  H   VAL L   3      -3.504   7.129 -25.324  1.00  0.00           H  
ATOM     44  HA  VAL L   3      -3.263   6.278 -22.540  1.00  0.00           H  
ATOM     45  HB  VAL L   3      -4.738   5.088 -24.936  1.00  0.00           H  
ATOM     46 1HG1 VAL L   3      -5.999   3.784 -23.293  1.00  0.00           H  
ATOM     47 2HG1 VAL L   3      -4.267   3.374 -23.282  1.00  0.00           H  
ATOM     48 3HG1 VAL L   3      -4.947   4.401 -21.997  1.00  0.00           H  
ATOM     49 1HG2 VAL L   3      -6.729   6.087 -23.859  1.00  0.00           H  
ATOM     50 2HG2 VAL L   3      -5.694   6.776 -22.586  1.00  0.00           H  
ATOM     51 3HG2 VAL L   3      -5.526   7.333 -24.268  1.00  0.00           H  
ATOM     52  N   LEU L   4      -1.867   4.323 -22.465  1.00  0.00           N  
ATOM     53  CA  LEU L   4      -0.967   3.182 -22.337  1.00  0.00           C  
ATOM     54  C   LEU L   4      -1.849   2.078 -21.761  1.00  0.00           C  
ATOM     55  O   LEU L   4      -2.250   2.134 -20.592  1.00  0.00           O  
ATOM     56  CB  LEU L   4       0.225   3.485 -21.421  1.00  0.00           C  
ATOM     57  CG  LEU L   4       1.122   4.650 -21.859  1.00  0.00           C  
ATOM     58  CD1 LEU L   4       2.218   4.865 -20.824  1.00  0.00           C  
ATOM     59  CD2 LEU L   4       1.714   4.347 -23.227  1.00  0.00           C  
ATOM     60  H   LEU L   4      -2.172   4.805 -21.632  1.00  0.00           H  
ATOM     61  HA  LEU L   4      -0.575   2.938 -23.324  1.00  0.00           H  
ATOM     62 1HB  LEU L   4      -0.152   3.714 -20.425  1.00  0.00           H  
ATOM     63 2HB  LEU L   4       0.848   2.593 -21.354  1.00  0.00           H  
ATOM     64  HG  LEU L   4       0.531   5.564 -21.913  1.00  0.00           H  
ATOM     65 1HD1 LEU L   4       2.855   5.692 -21.135  1.00  0.00           H  
ATOM     66 2HD1 LEU L   4       1.767   5.098 -19.859  1.00  0.00           H  
ATOM     67 3HD1 LEU L   4       2.817   3.959 -20.735  1.00  0.00           H  
ATOM     68 1HD2 LEU L   4       2.351   5.176 -23.539  1.00  0.00           H  
ATOM     69 2HD2 LEU L   4       2.307   3.434 -23.174  1.00  0.00           H  
ATOM     70 3HD2 LEU L   4       0.910   4.216 -23.951  1.00  0.00           H  
ATOM     71  N   THR L   5      -2.176   1.092 -22.592  1.00  0.00           N  
ATOM     72  CA  THR L   5      -2.965  -0.057 -22.158  1.00  0.00           C  
ATOM     73  C   THR L   5      -2.038  -1.176 -21.702  1.00  0.00           C  
ATOM     74  O   THR L   5      -1.298  -1.756 -22.502  1.00  0.00           O  
ATOM     75  CB  THR L   5      -3.889  -0.564 -23.280  1.00  0.00           C  
ATOM     76  OG1 THR L   5      -4.807   0.472 -23.652  1.00  0.00           O  
ATOM     77  CG2 THR L   5      -4.670  -1.785 -22.817  1.00  0.00           C  
ATOM     78  H   THR L   5      -1.868   1.143 -23.552  1.00  0.00           H  
ATOM     79  HA  THR L   5      -3.588   0.249 -21.318  1.00  0.00           H  
ATOM     80  HB  THR L   5      -3.291  -0.831 -24.151  1.00  0.00           H  
ATOM     81  HG1 THR L   5      -4.498   0.899 -24.454  1.00  0.00           H  
ATOM     82 1HG2 THR L   5      -5.317  -2.130 -23.623  1.00  0.00           H  
ATOM     83 2HG2 THR L   5      -3.974  -2.579 -22.545  1.00  0.00           H  
ATOM     84 3HG2 THR L   5      -5.277  -1.522 -21.952  1.00  0.00           H  
ATOM     85  N   GLN L   6      -2.092  -1.476 -20.407  1.00  0.00           N  
ATOM     86  CA  GLN L   6      -1.223  -2.480 -19.812  1.00  0.00           C  
ATOM     87  C   GLN L   6      -1.936  -3.756 -19.392  1.00  0.00           C  
ATOM     88  O   GLN L   6      -3.009  -3.718 -18.788  1.00  0.00           O  
ATOM     89  CB  GLN L   6      -0.505  -1.882 -18.600  1.00  0.00           C  
ATOM     90  CG  GLN L   6       0.543  -2.794 -17.985  1.00  0.00           C  
ATOM     91  CD  GLN L   6       1.427  -2.071 -16.987  1.00  0.00           C  
ATOM     92  OE1 GLN L   6       1.633  -0.858 -17.084  1.00  0.00           O  
ATOM     93  NE2 GLN L   6       1.956  -2.812 -16.019  1.00  0.00           N  
ATOM     94  H   GLN L   6      -2.757  -0.991 -19.822  1.00  0.00           H  
ATOM     95  HA  GLN L   6      -0.482  -2.779 -20.553  1.00  0.00           H  
ATOM     96 1HB  GLN L   6      -0.014  -0.953 -18.889  1.00  0.00           H  
ATOM     97 2HB  GLN L   6      -1.235  -1.640 -17.827  1.00  0.00           H  
ATOM     98 1HG  GLN L   6       0.040  -3.611 -17.467  1.00  0.00           H  
ATOM     99 2HG  GLN L   6       1.177  -3.190 -18.779  1.00  0.00           H  
ATOM    100 1HE2 GLN L   6       2.547  -2.389 -15.331  1.00  0.00           H  
ATOM    101 2HE2 GLN L   6       1.762  -3.793 -15.978  1.00  0.00           H  
ATOM    102  N   SER L   7      -1.312  -4.885 -19.711  1.00  0.00           N  
ATOM    103  CA  SER L   7      -1.877  -6.202 -19.441  1.00  0.00           C  
ATOM    104  C   SER L   7      -0.756  -7.194 -19.120  1.00  0.00           C  
ATOM    105  O   SER L   7       0.380  -7.018 -19.561  1.00  0.00           O  
ATOM    106  CB  SER L   7      -2.681  -6.687 -20.632  1.00  0.00           C  
ATOM    107  OG  SER L   7      -1.853  -6.911 -21.740  1.00  0.00           O  
ATOM    108  H   SER L   7      -0.409  -4.819 -20.158  1.00  0.00           H  
ATOM    109  HA  SER L   7      -2.541  -6.124 -18.579  1.00  0.00           H  
ATOM    110 1HB  SER L   7      -3.201  -7.607 -20.370  1.00  0.00           H  
ATOM    111 2HB  SER L   7      -3.438  -5.946 -20.886  1.00  0.00           H  
ATOM    112  HG  SER L   7      -2.344  -7.494 -22.323  1.00  0.00           H  
ATOM    113  N   PRO L   8      -1.052  -8.226 -18.313  1.00  0.00           N  
ATOM    114  CA  PRO L   8      -2.350  -8.466 -17.679  1.00  0.00           C  
ATOM    115  C   PRO L   8      -2.485  -7.533 -16.478  1.00  0.00           C  
ATOM    116  O   PRO L   8      -1.532  -6.842 -16.123  1.00  0.00           O  
ATOM    117  CB  PRO L   8      -2.285  -9.939 -17.260  1.00  0.00           C  
ATOM    118  CG  PRO L   8      -0.850 -10.157 -16.918  1.00  0.00           C  
ATOM    119  CD  PRO L   8      -0.095  -9.327 -17.922  1.00  0.00           C  
ATOM    120  HA  PRO L   8      -3.149  -8.309 -18.419  1.00  0.00           H  
ATOM    121 1HB  PRO L   8      -2.958 -10.118 -16.409  1.00  0.00           H  
ATOM    122 2HB  PRO L   8      -2.629 -10.580 -18.084  1.00  0.00           H  
ATOM    123 1HG  PRO L   8      -0.656  -9.847 -15.881  1.00  0.00           H  
ATOM    124 2HG  PRO L   8      -0.603 -11.227 -16.981  1.00  0.00           H  
ATOM    125 1HD  PRO L   8       0.806  -8.908 -17.449  1.00  0.00           H  
ATOM    126 2HD  PRO L   8       0.176  -9.953 -18.786  1.00  0.00           H  
ATOM    127  N   LYS L   9      -3.658  -7.502 -15.859  1.00  0.00           N  
ATOM    128  CA  LYS L   9      -3.848  -6.693 -14.660  1.00  0.00           C  
ATOM    129  C   LYS L   9      -3.240  -7.393 -13.451  1.00  0.00           C  
ATOM    130  O   LYS L   9      -2.781  -6.744 -12.512  1.00  0.00           O  
ATOM    131  CB  LYS L   9      -5.333  -6.415 -14.422  1.00  0.00           C  
ATOM    132  CG  LYS L   9      -5.968  -5.476 -15.440  1.00  0.00           C  
ATOM    133  CD  LYS L   9      -7.443  -5.252 -15.141  1.00  0.00           C  
ATOM    134  CE  LYS L   9      -8.078  -4.314 -16.156  1.00  0.00           C  
ATOM    135  NZ  LYS L   9      -9.530  -4.114 -15.897  1.00  0.00           N  
ATOM    136  H   LYS L   9      -4.433  -8.043 -16.215  1.00  0.00           H  
ATOM    137  HA  LYS L   9      -3.336  -5.741 -14.800  1.00  0.00           H  
ATOM    138 1HB  LYS L   9      -5.887  -7.354 -14.442  1.00  0.00           H  
ATOM    139 2HB  LYS L   9      -5.468  -5.976 -13.433  1.00  0.00           H  
ATOM    140 1HG  LYS L   9      -5.452  -4.515 -15.421  1.00  0.00           H  
ATOM    141 2HG  LYS L   9      -5.869  -5.901 -16.438  1.00  0.00           H  
ATOM    142 1HD  LYS L   9      -7.968  -6.208 -15.163  1.00  0.00           H  
ATOM    143 2HD  LYS L   9      -7.550  -4.822 -14.145  1.00  0.00           H  
ATOM    144 1HE  LYS L   9      -7.579  -3.347 -16.119  1.00  0.00           H  
ATOM    145 2HE  LYS L   9      -7.954  -4.724 -17.158  1.00  0.00           H  
ATOM    146 1HZ  LYS L   9      -9.913  -3.487 -16.590  1.00  0.00           H  
ATOM    147 2HZ  LYS L   9     -10.007  -5.004 -15.947  1.00  0.00           H  
ATOM    148 3HZ  LYS L   9      -9.657  -3.716 -14.977  1.00  0.00           H  
ATOM    149  N   SER L  10      -3.250  -8.721 -13.480  1.00  0.00           N  
ATOM    150  CA  SER L  10      -2.706  -9.532 -12.397  1.00  0.00           C  
ATOM    151  C   SER L  10      -2.155 -10.826 -12.972  1.00  0.00           C  
ATOM    152  O   SER L  10      -2.621 -11.292 -14.008  1.00  0.00           O  
ATOM    153  CB  SER L  10      -3.773  -9.829 -11.361  1.00  0.00           C  
ATOM    154  OG  SER L  10      -4.784 -10.637 -11.898  1.00  0.00           O  
ATOM    155  H   SER L  10      -3.649  -9.181 -14.286  1.00  0.00           H  
ATOM    156  HA  SER L  10      -1.902  -8.973 -11.916  1.00  0.00           H  
ATOM    157 1HB  SER L  10      -3.320 -10.331 -10.506  1.00  0.00           H  
ATOM    158 2HB  SER L  10      -4.202  -8.895 -11.002  1.00  0.00           H  
ATOM    159  HG  SER L  10      -4.788 -11.441 -11.373  1.00  0.00           H  
ATOM    160  N   MET L  11      -1.164 -11.404 -12.303  1.00  0.00           N  
ATOM    161  CA  MET L  11      -0.585 -12.649 -12.781  1.00  0.00           C  
ATOM    162  C   MET L  11       0.169 -13.374 -11.676  1.00  0.00           C  
ATOM    163  O   MET L  11       0.778 -12.753 -10.807  1.00  0.00           O  
ATOM    164  CB  MET L  11       0.340 -12.377 -13.965  1.00  0.00           C  
ATOM    165  CG  MET L  11       0.943 -13.625 -14.594  1.00  0.00           C  
ATOM    166  SD  MET L  11       1.916 -13.261 -16.068  1.00  0.00           S  
ATOM    167  CE  MET L  11       2.484 -14.900 -16.512  1.00  0.00           C  
ATOM    168  H   MET L  11      -0.805 -10.987 -11.457  1.00  0.00           H  
ATOM    169  HA  MET L  11      -1.393 -13.303 -13.108  1.00  0.00           H  
ATOM    170 1HB  MET L  11      -0.210 -11.845 -14.741  1.00  0.00           H  
ATOM    171 2HB  MET L  11       1.161 -11.734 -13.646  1.00  0.00           H  
ATOM    172 1HG  MET L  11       1.587 -14.122 -13.869  1.00  0.00           H  
ATOM    173 2HG  MET L  11       0.146 -14.315 -14.869  1.00  0.00           H  
ATOM    174 1HE  MET L  11       3.101 -14.841 -17.409  1.00  0.00           H  
ATOM    175 2HE  MET L  11       3.071 -15.316 -15.693  1.00  0.00           H  
ATOM    176 3HE  MET L  11       1.624 -15.543 -16.705  1.00  0.00           H  
ATOM    177  N   SER L  12       0.101 -14.698 -11.705  1.00  0.00           N  
ATOM    178  CA  SER L  12       0.758 -15.523 -10.700  1.00  0.00           C  
ATOM    179  C   SER L  12       1.862 -16.355 -11.330  1.00  0.00           C  
ATOM    180  O   SER L  12       1.672 -16.965 -12.386  1.00  0.00           O  
ATOM    181  CB  SER L  12      -0.250 -16.430 -10.022  1.00  0.00           C  
ATOM    182  OG  SER L  12      -1.219 -15.682  -9.339  1.00  0.00           O  
ATOM    183  H   SER L  12      -0.421 -15.146 -12.444  1.00  0.00           H  
ATOM    184  HA  SER L  12       1.200 -14.867  -9.949  1.00  0.00           H  
ATOM    185 1HB  SER L  12      -0.732 -17.060 -10.768  1.00  0.00           H  
ATOM    186 2HB  SER L  12       0.265 -17.087  -9.322  1.00  0.00           H  
ATOM    187  HG  SER L  12      -0.938 -15.659  -8.422  1.00  0.00           H  
ATOM    188  N   VAL L  13       3.012 -16.393 -10.671  1.00  0.00           N  
ATOM    189  CA  VAL L  13       4.146 -17.135 -11.189  1.00  0.00           C  
ATOM    190  C   VAL L  13       4.932 -17.790 -10.062  1.00  0.00           C  
ATOM    191  O   VAL L  13       4.669 -17.537  -8.886  1.00  0.00           O  
ATOM    192  CB  VAL L  13       5.075 -16.201 -11.988  1.00  0.00           C  
ATOM    193  CG1 VAL L  13       4.347 -15.632 -13.196  1.00  0.00           C  
ATOM    194  CG2 VAL L  13       5.584 -15.085 -11.089  1.00  0.00           C  
ATOM    195  H   VAL L  13       3.106 -15.899  -9.795  1.00  0.00           H  
ATOM    196  HA  VAL L  13       3.774 -17.914 -11.856  1.00  0.00           H  
ATOM    197  HB  VAL L  13       5.919 -16.779 -12.364  1.00  0.00           H  
ATOM    198 1HG1 VAL L  13       5.018 -14.974 -13.749  1.00  0.00           H  
ATOM    199 2HG1 VAL L  13       4.023 -16.446 -13.843  1.00  0.00           H  
ATOM    200 3HG1 VAL L  13       3.478 -15.064 -12.863  1.00  0.00           H  
ATOM    201 1HG2 VAL L  13       6.240 -14.429 -11.659  1.00  0.00           H  
ATOM    202 2HG2 VAL L  13       4.739 -14.511 -10.708  1.00  0.00           H  
ATOM    203 3HG2 VAL L  13       6.137 -15.514 -10.253  1.00  0.00           H  
ATOM    204  N   SER L  14       5.882 -18.644 -10.421  1.00  0.00           N  
ATOM    205  CA  SER L  14       6.674 -19.360  -9.431  1.00  0.00           C  
ATOM    206  C   SER L  14       8.123 -18.900  -9.508  1.00  0.00           C  
ATOM    207  O   SER L  14       8.564 -18.379 -10.531  1.00  0.00           O  
ATOM    208  CB  SER L  14       6.585 -20.856  -9.658  1.00  0.00           C  
ATOM    209  OG  SER L  14       7.417 -21.549  -8.769  1.00  0.00           O  
ATOM    210  H   SER L  14       6.061 -18.802 -11.402  1.00  0.00           H  
ATOM    211  HA  SER L  14       6.276 -19.135  -8.441  1.00  0.00           H  
ATOM    212 1HB  SER L  14       5.554 -21.184  -9.525  1.00  0.00           H  
ATOM    213 2HB  SER L  14       6.871 -21.086 -10.683  1.00  0.00           H  
ATOM    214  HG  SER L  14       8.299 -21.510  -9.147  1.00  0.00           H  
ATOM    215  N   VAL L  15       8.859 -19.082  -8.417  1.00  0.00           N  
ATOM    216  CA  VAL L  15      10.258 -18.681  -8.388  1.00  0.00           C  
ATOM    217  C   VAL L  15      11.020 -19.465  -9.441  1.00  0.00           C  
ATOM    218  O   VAL L  15      10.891 -20.688  -9.532  1.00  0.00           O  
ATOM    219  CB  VAL L  15      10.875 -18.936  -6.999  1.00  0.00           C  
ATOM    220  CG1 VAL L  15      12.374 -18.677  -7.027  1.00  0.00           C  
ATOM    221  CG2 VAL L  15      10.194 -18.057  -5.962  1.00  0.00           C  
ATOM    222  H   VAL L  15       8.451 -19.502  -7.594  1.00  0.00           H  
ATOM    223  HA  VAL L  15      10.316 -17.613  -8.601  1.00  0.00           H  
ATOM    224  HB  VAL L  15      10.734 -19.985  -6.737  1.00  0.00           H  
ATOM    225 1HG1 VAL L  15      12.793 -18.863  -6.037  1.00  0.00           H  
ATOM    226 2HG1 VAL L  15      12.845 -19.343  -7.750  1.00  0.00           H  
ATOM    227 3HG1 VAL L  15      12.559 -17.642  -7.310  1.00  0.00           H  
ATOM    228 1HG2 VAL L  15      10.634 -18.243  -4.982  1.00  0.00           H  
ATOM    229 2HG2 VAL L  15      10.330 -17.008  -6.228  1.00  0.00           H  
ATOM    230 3HG2 VAL L  15       9.129 -18.288  -5.930  1.00  0.00           H  
ATOM    231  N   GLY L  16      11.805 -18.752 -10.244  1.00  0.00           N  
ATOM    232  CA  GLY L  16      12.585 -19.393 -11.284  1.00  0.00           C  
ATOM    233  C   GLY L  16      11.974 -19.274 -12.667  1.00  0.00           C  
ATOM    234  O   GLY L  16      12.631 -19.582 -13.663  1.00  0.00           O  
ATOM    235  H   GLY L  16      11.862 -17.750 -10.133  1.00  0.00           H  
ATOM    236 1HA  GLY L  16      13.584 -18.957 -11.311  1.00  0.00           H  
ATOM    237 2HA  GLY L  16      12.703 -20.451 -11.051  1.00  0.00           H  
ATOM    238  N   GLU L  17      10.723 -18.824 -12.737  1.00  0.00           N  
ATOM    239  CA  GLU L  17      10.043 -18.688 -14.018  1.00  0.00           C  
ATOM    240  C   GLU L  17      10.236 -17.314 -14.639  1.00  0.00           C  
ATOM    241  O   GLU L  17      10.997 -16.489 -14.127  1.00  0.00           O  
ATOM    242  CB  GLU L  17       8.547 -18.966 -13.850  1.00  0.00           C  
ATOM    243  CG  GLU L  17       8.215 -20.394 -13.439  1.00  0.00           C  
ATOM    244  CD  GLU L  17       6.736 -20.645 -13.341  1.00  0.00           C  
ATOM    245  OE1 GLU L  17       6.025 -19.750 -12.954  1.00  0.00           O  
ATOM    246  OE2 GLU L  17       6.318 -21.735 -13.654  1.00  0.00           O  
ATOM    247  H   GLU L  17      10.235 -18.572 -11.890  1.00  0.00           H  
ATOM    248  HA  GLU L  17      10.462 -19.418 -14.711  1.00  0.00           H  
ATOM    249 1HB  GLU L  17       8.135 -18.296 -13.095  1.00  0.00           H  
ATOM    250 2HB  GLU L  17       8.031 -18.759 -14.788  1.00  0.00           H  
ATOM    251 1HG  GLU L  17       8.641 -21.080 -14.171  1.00  0.00           H  
ATOM    252 2HG  GLU L  17       8.679 -20.600 -12.475  1.00  0.00           H  
ATOM    253  N   ARG L  18       9.541 -17.078 -15.745  1.00  0.00           N  
ATOM    254  CA  ARG L  18       9.638 -15.817 -16.474  1.00  0.00           C  
ATOM    255  C   ARG L  18       8.297 -15.092 -16.527  1.00  0.00           C  
ATOM    256  O   ARG L  18       7.245 -15.714 -16.678  1.00  0.00           O  
ATOM    257  CB  ARG L  18      10.133 -16.059 -17.892  1.00  0.00           C  
ATOM    258  CG  ARG L  18      10.391 -14.799 -18.703  1.00  0.00           C  
ATOM    259  CD  ARG L  18      10.931 -15.114 -20.050  1.00  0.00           C  
ATOM    260  NE  ARG L  18       9.941 -15.769 -20.891  1.00  0.00           N  
ATOM    261  CZ  ARG L  18      10.175 -16.218 -22.140  1.00  0.00           C  
ATOM    262  NH1 ARG L  18      11.366 -16.075 -22.677  1.00  0.00           N  
ATOM    263  NH2 ARG L  18       9.207 -16.802 -22.824  1.00  0.00           N  
ATOM    264  H   ARG L  18       8.924 -17.799 -16.091  1.00  0.00           H  
ATOM    265  HA  ARG L  18      10.353 -15.174 -15.960  1.00  0.00           H  
ATOM    266 1HB  ARG L  18      11.062 -16.627 -17.860  1.00  0.00           H  
ATOM    267 2HB  ARG L  18       9.402 -16.657 -18.436  1.00  0.00           H  
ATOM    268 1HG  ARG L  18       9.458 -14.248 -18.827  1.00  0.00           H  
ATOM    269 2HG  ARG L  18      11.116 -14.172 -18.181  1.00  0.00           H  
ATOM    270 1HD  ARG L  18      11.240 -14.193 -20.543  1.00  0.00           H  
ATOM    271 2HD  ARG L  18      11.788 -15.778 -19.953  1.00  0.00           H  
ATOM    272  HE  ARG L  18       9.013 -15.897 -20.511  1.00  0.00           H  
ATOM    273 1HH1 ARG L  18      12.106 -15.628 -22.154  1.00  0.00           H  
ATOM    274 2HH1 ARG L  18      11.541 -16.411 -23.613  1.00  0.00           H  
ATOM    275 1HH2 ARG L  18       8.291 -16.912 -22.410  1.00  0.00           H  
ATOM    276 2HH2 ARG L  18       9.382 -17.138 -23.759  1.00  0.00           H  
ATOM    277  N   VAL L  19       8.344 -13.771 -16.391  1.00  0.00           N  
ATOM    278  CA  VAL L  19       7.149 -12.943 -16.482  1.00  0.00           C  
ATOM    279  C   VAL L  19       7.242 -12.019 -17.691  1.00  0.00           C  
ATOM    280  O   VAL L  19       8.299 -11.445 -17.956  1.00  0.00           O  
ATOM    281  CB  VAL L  19       6.973 -12.105 -15.202  1.00  0.00           C  
ATOM    282  CG1 VAL L  19       5.671 -11.321 -15.253  1.00  0.00           C  
ATOM    283  CG2 VAL L  19       7.010 -13.011 -13.981  1.00  0.00           C  
ATOM    284  H   VAL L  19       9.236 -13.330 -16.220  1.00  0.00           H  
ATOM    285  HA  VAL L  19       6.283 -13.596 -16.592  1.00  0.00           H  
ATOM    286  HB  VAL L  19       7.784 -11.378 -15.140  1.00  0.00           H  
ATOM    287 1HG1 VAL L  19       5.563 -10.734 -14.341  1.00  0.00           H  
ATOM    288 2HG1 VAL L  19       5.682 -10.653 -16.114  1.00  0.00           H  
ATOM    289 3HG1 VAL L  19       4.833 -12.012 -15.340  1.00  0.00           H  
ATOM    290 1HG2 VAL L  19       6.886 -12.411 -13.079  1.00  0.00           H  
ATOM    291 2HG2 VAL L  19       6.203 -13.741 -14.045  1.00  0.00           H  
ATOM    292 3HG2 VAL L  19       7.967 -13.531 -13.942  1.00  0.00           H  
ATOM    293  N   THR L  20       6.138 -11.884 -18.422  1.00  0.00           N  
ATOM    294  CA  THR L  20       6.048 -10.902 -19.500  1.00  0.00           C  
ATOM    295  C   THR L  20       4.897  -9.936 -19.240  1.00  0.00           C  
ATOM    296  O   THR L  20       3.802 -10.352 -18.863  1.00  0.00           O  
ATOM    297  CB  THR L  20       5.858 -11.585 -20.866  1.00  0.00           C  
ATOM    298  OG1 THR L  20       4.665 -12.380 -20.845  1.00  0.00           O  
ATOM    299  CG2 THR L  20       7.049 -12.474 -21.188  1.00  0.00           C  
ATOM    300  H   THR L  20       5.342 -12.475 -18.227  1.00  0.00           H  
ATOM    301  HA  THR L  20       6.978 -10.334 -19.529  1.00  0.00           H  
ATOM    302  HB  THR L  20       5.758 -10.826 -21.642  1.00  0.00           H  
ATOM    303  HG1 THR L  20       4.184 -12.257 -21.667  1.00  0.00           H  
ATOM    304 1HG2 THR L  20       6.898 -12.948 -22.158  1.00  0.00           H  
ATOM    305 2HG2 THR L  20       7.956 -11.871 -21.218  1.00  0.00           H  
ATOM    306 3HG2 THR L  20       7.149 -13.241 -20.422  1.00  0.00           H  
ATOM    307  N   LEU L  21       5.160  -8.649 -19.442  1.00  0.00           N  
ATOM    308  CA  LEU L  21       4.159  -7.607 -19.273  1.00  0.00           C  
ATOM    309  C   LEU L  21       4.024  -6.851 -20.592  1.00  0.00           C  
ATOM    310  O   LEU L  21       5.015  -6.615 -21.285  1.00  0.00           O  
ATOM    311  CB  LEU L  21       4.553  -6.647 -18.144  1.00  0.00           C  
ATOM    312  CG  LEU L  21       4.567  -7.250 -16.733  1.00  0.00           C  
ATOM    313  CD1 LEU L  21       5.911  -7.920 -16.479  1.00  0.00           C  
ATOM    314  CD2 LEU L  21       4.300  -6.156 -15.711  1.00  0.00           C  
ATOM    315  H   LEU L  21       6.095  -8.393 -19.724  1.00  0.00           H  
ATOM    316  HA  LEU L  21       3.211  -8.077 -19.012  1.00  0.00           H  
ATOM    317 1HB  LEU L  21       5.551  -6.260 -18.348  1.00  0.00           H  
ATOM    318 2HB  LEU L  21       3.856  -5.810 -18.139  1.00  0.00           H  
ATOM    319  HG  LEU L  21       3.793  -8.015 -16.657  1.00  0.00           H  
ATOM    320 1HD1 LEU L  21       5.920  -8.349 -15.477  1.00  0.00           H  
ATOM    321 2HD1 LEU L  21       6.067  -8.712 -17.213  1.00  0.00           H  
ATOM    322 3HD1 LEU L  21       6.707  -7.182 -16.565  1.00  0.00           H  
ATOM    323 1HD2 LEU L  21       4.308  -6.584 -14.708  1.00  0.00           H  
ATOM    324 2HD2 LEU L  21       5.074  -5.391 -15.785  1.00  0.00           H  
ATOM    325 3HD2 LEU L  21       3.326  -5.706 -15.904  1.00  0.00           H  
ATOM    326  N   SER L  22       2.809  -6.478 -20.936  1.00  0.00           N  
ATOM    327  CA  SER L  22       2.545  -5.782 -22.185  1.00  0.00           C  
ATOM    328  C   SER L  22       2.002  -4.387 -21.916  1.00  0.00           C  
ATOM    329  O   SER L  22       1.192  -4.187 -21.018  1.00  0.00           O  
ATOM    330  CB  SER L  22       1.559  -6.568 -23.027  1.00  0.00           C  
ATOM    331  OG  SER L  22       1.230  -5.872 -24.198  1.00  0.00           O  
ATOM    332  H   SER L  22       2.040  -6.681 -20.314  1.00  0.00           H  
ATOM    333  HA  SER L  22       3.482  -5.691 -22.736  1.00  0.00           H  
ATOM    334 1HB  SER L  22       1.990  -7.535 -23.284  1.00  0.00           H  
ATOM    335 2HB  SER L  22       0.656  -6.757 -22.448  1.00  0.00           H  
ATOM    336  HG  SER L  22       0.824  -5.050 -23.912  1.00  0.00           H  
ATOM    337  N   CYS L  23       2.507  -3.423 -22.671  1.00  0.00           N  
ATOM    338  CA  CYS L  23       2.088  -2.060 -22.606  1.00  0.00           C  
ATOM    339  C   CYS L  23       1.919  -1.548 -24.028  1.00  0.00           C  
ATOM    340  O   CYS L  23       2.836  -1.659 -24.869  1.00  0.00           O  
ATOM    341  CB  CYS L  23       3.134  -1.293 -21.818  1.00  0.00           C  
ATOM    342  SG  CYS L  23       2.874   0.461 -21.602  1.00  0.00           S  
ATOM    343  H   CYS L  23       3.230  -3.684 -23.327  1.00  0.00           H  
ATOM    344  HA  CYS L  23       1.139  -2.015 -22.072  1.00  0.00           H  
ATOM    345 1HB  CYS L  23       3.218  -1.715 -20.817  1.00  0.00           H  
ATOM    346 2HB  CYS L  23       4.105  -1.400 -22.302  1.00  0.00           H  
ATOM    347  N   LYS L  24       0.753  -0.987 -24.310  1.00  0.00           N  
ATOM    348  CA  LYS L  24       0.437  -0.511 -25.648  1.00  0.00           C  
ATOM    349  C   LYS L  24       0.113   0.980 -25.608  1.00  0.00           C  
ATOM    350  O   LYS L  24      -0.774   1.421 -24.883  1.00  0.00           O  
ATOM    351  CB  LYS L  24      -0.733  -1.298 -26.241  1.00  0.00           C  
ATOM    352  CG  LYS L  24      -1.116  -0.884 -27.656  1.00  0.00           C  
ATOM    353  CD  LYS L  24      -2.261  -1.733 -28.188  1.00  0.00           C  
ATOM    354  CE  LYS L  24      -2.661  -1.306 -29.593  1.00  0.00           C  
ATOM    355  NZ  LYS L  24      -3.781  -2.127 -30.127  1.00  0.00           N  
ATOM    356  H   LYS L  24       0.065  -0.887 -23.577  1.00  0.00           H  
ATOM    357  HA  LYS L  24       1.311  -0.659 -26.283  1.00  0.00           H  
ATOM    358 1HB  LYS L  24      -0.486  -2.360 -26.258  1.00  0.00           H  
ATOM    359 2HB  LYS L  24      -1.612  -1.177 -25.607  1.00  0.00           H  
ATOM    360 1HG  LYS L  24      -1.420   0.163 -27.659  1.00  0.00           H  
ATOM    361 2HG  LYS L  24      -0.255  -0.997 -28.314  1.00  0.00           H  
ATOM    362 1HD  LYS L  24      -1.959  -2.781 -28.208  1.00  0.00           H  
ATOM    363 2HD  LYS L  24      -3.124  -1.634 -27.530  1.00  0.00           H  
ATOM    364 1HE  LYS L  24      -2.967  -0.260 -29.582  1.00  0.00           H  
ATOM    365 2HE  LYS L  24      -1.805  -1.403 -30.260  1.00  0.00           H  
ATOM    366 1HZ  LYS L  24      -4.015  -1.813 -31.058  1.00  0.00           H  
ATOM    367 2HZ  LYS L  24      -3.501  -3.098 -30.159  1.00  0.00           H  
ATOM    368 3HZ  LYS L  24      -4.587  -2.030 -29.527  1.00  0.00           H  
ATOM    369  N   ALA L  25       0.849   1.764 -26.376  1.00  0.00           N  
ATOM    370  CA  ALA L  25       0.539   3.174 -26.558  1.00  0.00           C  
ATOM    371  C   ALA L  25      -0.513   3.374 -27.667  1.00  0.00           C  
ATOM    372  O   ALA L  25      -0.452   2.751 -28.736  1.00  0.00           O  
ATOM    373  CB  ALA L  25       1.787   3.930 -26.894  1.00  0.00           C  
ATOM    374  H   ALA L  25       1.649   1.371 -26.849  1.00  0.00           H  
ATOM    375  HA  ALA L  25       0.115   3.551 -25.627  1.00  0.00           H  
ATOM    376 1HB  ALA L  25       1.548   4.985 -27.029  1.00  0.00           H  
ATOM    377 2HB  ALA L  25       2.507   3.823 -26.083  1.00  0.00           H  
ATOM    378 3HB  ALA L  25       2.216   3.535 -27.813  1.00  0.00           H  
ATOM    379  N   SER L  26      -1.438   4.293 -27.422  1.00  0.00           N  
ATOM    380  CA  SER L  26      -2.491   4.612 -28.394  1.00  0.00           C  
ATOM    381  C   SER L  26      -1.945   5.412 -29.595  1.00  0.00           C  
ATOM    382  O   SER L  26      -2.559   5.434 -30.677  1.00  0.00           O  
ATOM    383  CB  SER L  26      -3.596   5.395 -27.714  1.00  0.00           C  
ATOM    384  OG  SER L  26      -3.147   6.666 -27.330  1.00  0.00           O  
ATOM    385  H   SER L  26      -1.414   4.789 -26.542  1.00  0.00           H  
ATOM    386  HA  SER L  26      -2.904   3.677 -28.776  1.00  0.00           H  
ATOM    387 1HB  SER L  26      -4.443   5.495 -28.393  1.00  0.00           H  
ATOM    388 2HB  SER L  26      -3.944   4.850 -26.838  1.00  0.00           H  
ATOM    389  HG  SER L  26      -2.896   7.115 -28.141  1.00  0.00           H  
ATOM    390  N   GLU L  27      -0.805   6.077 -29.385  1.00  0.00           N  
ATOM    391  CA  GLU L  27      -0.067   6.839 -30.413  1.00  0.00           C  
ATOM    392  C   GLU L  27       1.415   6.400 -30.364  1.00  0.00           C  
ATOM    393  O   GLU L  27       1.883   5.865 -29.345  1.00  0.00           O  
ATOM    394  CB  GLU L  27      -0.193   8.347 -30.182  1.00  0.00           C  
ATOM    395  CG  GLU L  27      -1.609   8.889 -30.323  1.00  0.00           C  
ATOM    396  CD  GLU L  27      -1.677  10.385 -30.197  1.00  0.00           C  
ATOM    397  OE1 GLU L  27      -0.662  10.988 -29.946  1.00  0.00           O  
ATOM    398  OE2 GLU L  27      -2.748  10.925 -30.349  1.00  0.00           O  
ATOM    399  H   GLU L  27      -0.440   6.039 -28.444  1.00  0.00           H  
ATOM    400  HA  GLU L  27      -0.494   6.606 -31.389  1.00  0.00           H  
ATOM    401 1HB  GLU L  27       0.160   8.592 -29.181  1.00  0.00           H  
ATOM    402 2HB  GLU L  27       0.441   8.877 -30.892  1.00  0.00           H  
ATOM    403 1HG  GLU L  27      -2.001   8.600 -31.298  1.00  0.00           H  
ATOM    404 2HG  GLU L  27      -2.238   8.434 -29.559  1.00  0.00           H  
ATOM    405  N   ASN L  28       2.138   6.647 -31.456  1.00  0.00           N  
ATOM    406  CA  ASN L  28       3.558   6.349 -31.559  1.00  0.00           C  
ATOM    407  C   ASN L  28       4.347   7.174 -30.559  1.00  0.00           C  
ATOM    408  O   ASN L  28       4.269   8.403 -30.572  1.00  0.00           O  
ATOM    409  CB  ASN L  28       4.059   6.591 -32.971  1.00  0.00           C  
ATOM    410  CG  ASN L  28       5.484   6.150 -33.162  1.00  0.00           C  
ATOM    411  OD1 ASN L  28       6.198   5.879 -32.190  1.00  0.00           O  
ATOM    412  ND2 ASN L  28       5.911   6.074 -34.397  1.00  0.00           N  
ATOM    413  H   ASN L  28       1.664   7.062 -32.245  1.00  0.00           H  
ATOM    414  HA  ASN L  28       3.709   5.296 -31.315  1.00  0.00           H  
ATOM    415 1HB  ASN L  28       3.427   6.054 -33.679  1.00  0.00           H  
ATOM    416 2HB  ASN L  28       3.985   7.653 -33.206  1.00  0.00           H  
ATOM    417 1HD2 ASN L  28       6.851   5.786 -34.584  1.00  0.00           H  
ATOM    418 2HD2 ASN L  28       5.298   6.303 -35.153  1.00  0.00           H  
ATOM    419  N   VAL L  29       5.095   6.502 -29.678  1.00  0.00           N  
ATOM    420  CA  VAL L  29       5.914   7.186 -28.669  1.00  0.00           C  
ATOM    421  C   VAL L  29       7.398   6.876 -28.799  1.00  0.00           C  
ATOM    422  O   VAL L  29       8.160   7.032 -27.846  1.00  0.00           O  
ATOM    423  CB  VAL L  29       5.446   6.791 -27.256  1.00  0.00           C  
ATOM    424  CG1 VAL L  29       4.036   7.300 -27.000  1.00  0.00           C  
ATOM    425  CG2 VAL L  29       5.513   5.280 -27.092  1.00  0.00           C  
ATOM    426  H   VAL L  29       5.096   5.492 -29.710  1.00  0.00           H  
ATOM    427  HA  VAL L  29       5.789   8.262 -28.794  1.00  0.00           H  
ATOM    428  HB  VAL L  29       6.098   7.266 -26.523  1.00  0.00           H  
ATOM    429 1HG1 VAL L  29       3.722   7.013 -25.996  1.00  0.00           H  
ATOM    430 2HG1 VAL L  29       4.020   8.387 -27.087  1.00  0.00           H  
ATOM    431 3HG1 VAL L  29       3.354   6.866 -27.731  1.00  0.00           H  
ATOM    432 1HG2 VAL L  29       5.182   5.009 -26.090  1.00  0.00           H  
ATOM    433 2HG2 VAL L  29       4.865   4.806 -27.830  1.00  0.00           H  
ATOM    434 3HG2 VAL L  29       6.539   4.943 -27.239  1.00  0.00           H  
ATOM    435  N   ASP L  30       7.842   6.427 -30.044  1.00  0.00           N  
ATOM    436  CA  ASP L  30       9.206   6.063 -30.310  1.00  0.00           C  
ATOM    437  C   ASP L  30       9.695   5.081 -29.239  1.00  0.00           C  
ATOM    438  O   ASP L  30       9.196   3.965 -29.182  1.00  0.00           O  
ATOM    439  CB  ASP L  30      10.096   7.308 -30.343  1.00  0.00           C  
ATOM    440  CG  ASP L  30       9.730   8.268 -31.467  1.00  0.00           C  
ATOM    441  OD1 ASP L  30       9.213   7.817 -32.462  1.00  0.00           O  
ATOM    442  OD2 ASP L  30       9.971   9.442 -31.320  1.00  0.00           O  
ATOM    443  H   ASP L  30       7.155   6.334 -30.780  1.00  0.00           H  
ATOM    444  HA  ASP L  30       9.251   5.576 -31.284  1.00  0.00           H  
ATOM    445 1HB  ASP L  30      10.019   7.837 -29.393  1.00  0.00           H  
ATOM    446 2HB  ASP L  30      11.137   7.008 -30.467  1.00  0.00           H  
ATOM    447  N   THR L  31      10.668   5.477 -28.426  1.00  0.00           N  
ATOM    448  CA  THR L  31      11.206   4.592 -27.395  1.00  0.00           C  
ATOM    449  C   THR L  31      11.203   5.207 -25.982  1.00  0.00           C  
ATOM    450  O   THR L  31      11.895   4.727 -25.095  1.00  0.00           O  
ATOM    451  CB  THR L  31      12.640   4.166 -27.758  1.00  0.00           C  
ATOM    452  OG1 THR L  31      13.464   5.330 -27.906  1.00  0.00           O  
ATOM    453  CG2 THR L  31      12.649   3.375 -29.057  1.00  0.00           C  
ATOM    454  H   THR L  31      11.045   6.409 -28.519  1.00  0.00           H  
ATOM    455  HA  THR L  31      10.578   3.702 -27.340  1.00  0.00           H  
ATOM    456  HB  THR L  31      13.049   3.547 -26.959  1.00  0.00           H  
ATOM    457  HG1 THR L  31      13.052   6.072 -27.456  1.00  0.00           H  
ATOM    458 1HG2 THR L  31      13.671   3.082 -29.297  1.00  0.00           H  
ATOM    459 2HG2 THR L  31      12.033   2.483 -28.944  1.00  0.00           H  
ATOM    460 3HG2 THR L  31      12.250   3.991 -29.861  1.00  0.00           H  
ATOM    461  N   TYR L  32      10.414   6.245 -25.759  1.00  0.00           N  
ATOM    462  CA  TYR L  32      10.452   6.939 -24.482  1.00  0.00           C  
ATOM    463  C   TYR L  32       9.460   6.279 -23.523  1.00  0.00           C  
ATOM    464  O   TYR L  32       8.464   6.855 -23.164  1.00  0.00           O  
ATOM    465  CB  TYR L  32      10.136   8.426 -24.658  1.00  0.00           C  
ATOM    466  CG  TYR L  32      11.120   9.159 -25.543  1.00  0.00           C  
ATOM    467  CD1 TYR L  32      10.932   9.182 -26.918  1.00  0.00           C  
ATOM    468  CD2 TYR L  32      12.209   9.807 -24.982  1.00  0.00           C  
ATOM    469  CE1 TYR L  32      11.830   9.851 -27.727  1.00  0.00           C  
ATOM    470  CE2 TYR L  32      13.107  10.476 -25.790  1.00  0.00           C  
ATOM    471  CZ  TYR L  32      12.920  10.499 -27.157  1.00  0.00           C  
ATOM    472  OH  TYR L  32      13.815  11.165 -27.963  1.00  0.00           O  
ATOM    473  H   TYR L  32       9.777   6.565 -26.475  1.00  0.00           H  
ATOM    474  HA  TYR L  32      11.457   6.847 -24.068  1.00  0.00           H  
ATOM    475 1HB  TYR L  32       9.140   8.538 -25.089  1.00  0.00           H  
ATOM    476 2HB  TYR L  32      10.127   8.914 -23.683  1.00  0.00           H  
ATOM    477  HD1 TYR L  32      10.075   8.672 -27.359  1.00  0.00           H  
ATOM    478  HD2 TYR L  32      12.358   9.788 -23.902  1.00  0.00           H  
ATOM    479  HE1 TYR L  32      11.682   9.869 -28.806  1.00  0.00           H  
ATOM    480  HE2 TYR L  32      13.964  10.985 -25.349  1.00  0.00           H  
ATOM    481  HH  TYR L  32      13.492  11.164 -28.867  1.00  0.00           H  
ATOM    482  N   VAL L  33       9.769   5.051 -23.128  1.00  0.00           N  
ATOM    483  CA  VAL L  33       8.888   4.244 -22.318  1.00  0.00           C  
ATOM    484  C   VAL L  33       9.701   3.747 -21.149  1.00  0.00           C  
ATOM    485  O   VAL L  33      10.795   3.183 -21.324  1.00  0.00           O  
ATOM    486  CB  VAL L  33       8.316   3.057 -23.117  1.00  0.00           C  
ATOM    487  CG1 VAL L  33       7.432   2.195 -22.230  1.00  0.00           C  
ATOM    488  CG2 VAL L  33       7.537   3.572 -24.319  1.00  0.00           C  
ATOM    489  H   VAL L  33      10.662   4.672 -23.411  1.00  0.00           H  
ATOM    490  HA  VAL L  33       8.055   4.866 -21.988  1.00  0.00           H  
ATOM    491  HB  VAL L  33       9.140   2.430 -23.459  1.00  0.00           H  
ATOM    492 1HG1 VAL L  33       7.036   1.362 -22.811  1.00  0.00           H  
ATOM    493 2HG1 VAL L  33       8.019   1.809 -21.396  1.00  0.00           H  
ATOM    494 3HG1 VAL L  33       6.605   2.794 -21.847  1.00  0.00           H  
ATOM    495 1HG2 VAL L  33       7.136   2.727 -24.880  1.00  0.00           H  
ATOM    496 2HG2 VAL L  33       6.717   4.204 -23.978  1.00  0.00           H  
ATOM    497 3HG2 VAL L  33       8.200   4.151 -24.962  1.00  0.00           H  
ATOM    498  N   PHE L  34       9.185   3.978 -19.952  1.00  0.00           N  
ATOM    499  CA  PHE L  34       9.857   3.544 -18.746  1.00  0.00           C  
ATOM    500  C   PHE L  34       9.026   2.456 -18.064  1.00  0.00           C  
ATOM    501  O   PHE L  34       7.814   2.348 -18.292  1.00  0.00           O  
ATOM    502  CB  PHE L  34      10.075   4.722 -17.794  1.00  0.00           C  
ATOM    503  CG  PHE L  34      10.725   5.912 -18.442  1.00  0.00           C  
ATOM    504  CD1 PHE L  34      10.196   6.465 -19.598  1.00  0.00           C  
ATOM    505  CD2 PHE L  34      11.867   6.479 -17.897  1.00  0.00           C  
ATOM    506  CE1 PHE L  34      10.793   7.560 -20.195  1.00  0.00           C  
ATOM    507  CE2 PHE L  34      12.465   7.573 -18.491  1.00  0.00           C  
ATOM    508  CZ  PHE L  34      11.927   8.114 -19.641  1.00  0.00           C  
ATOM    509  H   PHE L  34       8.304   4.466 -19.875  1.00  0.00           H  
ATOM    510  HA  PHE L  34      10.831   3.135 -19.020  1.00  0.00           H  
ATOM    511 1HB  PHE L  34       9.118   5.039 -17.383  1.00  0.00           H  
ATOM    512 2HB  PHE L  34      10.700   4.405 -16.961  1.00  0.00           H  
ATOM    513  HD1 PHE L  34       9.298   6.028 -20.035  1.00  0.00           H  
ATOM    514  HD2 PHE L  34      12.292   6.051 -16.988  1.00  0.00           H  
ATOM    515  HE1 PHE L  34      10.366   7.985 -21.103  1.00  0.00           H  
ATOM    516  HE2 PHE L  34      13.362   8.010 -18.052  1.00  0.00           H  
ATOM    517  HZ  PHE L  34      12.399   8.976 -20.111  1.00  0.00           H  
ATOM    518  N   TRP L  35       9.705   1.630 -17.266  1.00  0.00           N  
ATOM    519  CA  TRP L  35       9.049   0.639 -16.422  1.00  0.00           C  
ATOM    520  C   TRP L  35       9.473   0.825 -14.975  1.00  0.00           C  
ATOM    521  O   TRP L  35      10.664   1.067 -14.682  1.00  0.00           O  
ATOM    522  CB  TRP L  35       9.391  -0.778 -16.884  1.00  0.00           C  
ATOM    523  CG  TRP L  35       8.743  -1.156 -18.181  1.00  0.00           C  
ATOM    524  CD1 TRP L  35       9.235  -0.938 -19.433  1.00  0.00           C  
ATOM    525  CD2 TRP L  35       7.471  -1.829 -18.361  1.00  0.00           C  
ATOM    526  NE1 TRP L  35       8.361  -1.423 -20.376  1.00  0.00           N  
ATOM    527  CE2 TRP L  35       7.277  -1.972 -19.737  1.00  0.00           C  
ATOM    528  CE3 TRP L  35       6.499  -2.311 -17.478  1.00  0.00           C  
ATOM    529  CZ2 TRP L  35       6.146  -2.580 -20.260  1.00  0.00           C  
ATOM    530  CZ3 TRP L  35       5.365  -2.922 -18.001  1.00  0.00           C  
ATOM    531  CH2 TRP L  35       5.195  -3.052 -19.356  1.00  0.00           C  
ATOM    532  H   TRP L  35      10.713   1.699 -17.253  1.00  0.00           H  
ATOM    533  HA  TRP L  35       7.971   0.778 -16.499  1.00  0.00           H  
ATOM    534 1HB  TRP L  35      10.471  -0.874 -17.001  1.00  0.00           H  
ATOM    535 2HB  TRP L  35       9.079  -1.494 -16.124  1.00  0.00           H  
ATOM    536  HD1 TRP L  35      10.181  -0.450 -19.654  1.00  0.00           H  
ATOM    537  HE1 TRP L  35       8.494  -1.382 -21.376  1.00  0.00           H  
ATOM    538  HE3 TRP L  35       6.630  -2.214 -16.401  1.00  0.00           H  
ATOM    539  HZ2 TRP L  35       5.993  -2.692 -21.333  1.00  0.00           H  
ATOM    540  HZ3 TRP L  35       4.611  -3.294 -17.307  1.00  0.00           H  
ATOM    541  HH2 TRP L  35       4.294  -3.535 -19.733  1.00  0.00           H  
ATOM    542  N   PHE L  36       8.497   0.719 -14.083  1.00  0.00           N  
ATOM    543  CA  PHE L  36       8.673   0.971 -12.664  1.00  0.00           C  
ATOM    544  C   PHE L  36       8.208  -0.218 -11.854  1.00  0.00           C  
ATOM    545  O   PHE L  36       7.415  -1.017 -12.330  1.00  0.00           O  
ATOM    546  CB  PHE L  36       7.903   2.222 -12.237  1.00  0.00           C  
ATOM    547  CG  PHE L  36       8.248   3.448 -13.033  1.00  0.00           C  
ATOM    548  CD1 PHE L  36       7.539   3.769 -14.181  1.00  0.00           C  
ATOM    549  CD2 PHE L  36       9.282   4.282 -12.637  1.00  0.00           C  
ATOM    550  CE1 PHE L  36       7.856   4.897 -14.915  1.00  0.00           C  
ATOM    551  CE2 PHE L  36       9.601   5.410 -13.367  1.00  0.00           C  
ATOM    552  CZ  PHE L  36       8.886   5.717 -14.508  1.00  0.00           C  
ATOM    553  H   PHE L  36       7.587   0.448 -14.426  1.00  0.00           H  
ATOM    554  HA  PHE L  36       9.734   1.135 -12.470  1.00  0.00           H  
ATOM    555 1HB  PHE L  36       6.833   2.042 -12.336  1.00  0.00           H  
ATOM    556 2HB  PHE L  36       8.103   2.431 -11.187  1.00  0.00           H  
ATOM    557  HD1 PHE L  36       6.723   3.121 -14.502  1.00  0.00           H  
ATOM    558  HD2 PHE L  36       9.847   4.039 -11.736  1.00  0.00           H  
ATOM    559  HE1 PHE L  36       7.291   5.137 -15.815  1.00  0.00           H  
ATOM    560  HE2 PHE L  36      10.416   6.057 -13.045  1.00  0.00           H  
ATOM    561  HZ  PHE L  36       9.137   6.606 -15.086  1.00  0.00           H  
ATOM    562  N   GLN L  37       8.722  -0.337 -10.631  1.00  0.00           N  
ATOM    563  CA  GLN L  37       8.305  -1.371  -9.691  1.00  0.00           C  
ATOM    564  C   GLN L  37       7.769  -0.627  -8.469  1.00  0.00           C  
ATOM    565  O   GLN L  37       8.378   0.342  -8.019  1.00  0.00           O  
ATOM    566  CB  GLN L  37       9.460  -2.303  -9.315  1.00  0.00           C  
ATOM    567  CG  GLN L  37       9.076  -3.412  -8.350  1.00  0.00           C  
ATOM    568  CD  GLN L  37      10.286  -4.131  -7.784  1.00  0.00           C  
ATOM    569  OE1 GLN L  37      11.106  -3.536  -7.079  1.00  0.00           O  
ATOM    570  NE2 GLN L  37      10.404  -5.418  -8.089  1.00  0.00           N  
ATOM    571  H   GLN L  37       9.457   0.302 -10.363  1.00  0.00           H  
ATOM    572  HA  GLN L  37       7.528  -1.973 -10.161  1.00  0.00           H  
ATOM    573 1HB  GLN L  37       9.862  -2.766 -10.216  1.00  0.00           H  
ATOM    574 2HB  GLN L  37      10.262  -1.723  -8.859  1.00  0.00           H  
ATOM    575 1HG  GLN L  37       8.516  -2.980  -7.521  1.00  0.00           H  
ATOM    576 2HG  GLN L  37       8.460  -4.141  -8.877  1.00  0.00           H  
ATOM    577 1HE2 GLN L  37      11.182  -5.945  -7.744  1.00  0.00           H  
ATOM    578 2HE2 GLN L  37       9.716  -5.862  -8.663  1.00  0.00           H  
ATOM    579  N   GLN L  38       6.633  -1.060  -7.938  1.00  0.00           N  
ATOM    580  CA  GLN L  38       6.102  -0.439  -6.729  1.00  0.00           C  
ATOM    581  C   GLN L  38       5.542  -1.483  -5.776  1.00  0.00           C  
ATOM    582  O   GLN L  38       4.706  -2.302  -6.151  1.00  0.00           O  
ATOM    583  CB  GLN L  38       5.009   0.577  -7.061  1.00  0.00           C  
ATOM    584  CG  GLN L  38       4.463   1.313  -5.834  1.00  0.00           C  
ATOM    585  CD  GLN L  38       3.314   2.240  -6.173  1.00  0.00           C  
ATOM    586  OE1 GLN L  38       2.593   2.014  -7.143  1.00  0.00           O  
ATOM    587  NE2 GLN L  38       3.126   3.277  -5.367  1.00  0.00           N  
ATOM    588  H   GLN L  38       6.124  -1.823  -8.363  1.00  0.00           H  
ATOM    589  HA  GLN L  38       6.915   0.080  -6.221  1.00  0.00           H  
ATOM    590 1HB  GLN L  38       5.399   1.316  -7.759  1.00  0.00           H  
ATOM    591 2HB  GLN L  38       4.178   0.069  -7.553  1.00  0.00           H  
ATOM    592 1HG  GLN L  38       4.107   0.577  -5.111  1.00  0.00           H  
ATOM    593 2HG  GLN L  38       5.264   1.908  -5.396  1.00  0.00           H  
ATOM    594 1HE2 GLN L  38       2.380   3.921  -5.546  1.00  0.00           H  
ATOM    595 2HE2 GLN L  38       3.729   3.416  -4.581  1.00  0.00           H  
ATOM    596  N   LYS L  39       6.024  -1.446  -4.539  1.00  0.00           N  
ATOM    597  CA  LYS L  39       5.534  -2.323  -3.489  1.00  0.00           C  
ATOM    598  C   LYS L  39       4.609  -1.495  -2.598  1.00  0.00           C  
ATOM    599  O   LYS L  39       4.716  -0.270  -2.555  1.00  0.00           O  
ATOM    600  CB  LYS L  39       6.685  -2.928  -2.683  1.00  0.00           C  
ATOM    601  CG  LYS L  39       7.580  -3.872  -3.474  1.00  0.00           C  
ATOM    602  CD  LYS L  39       8.680  -4.454  -2.598  1.00  0.00           C  
ATOM    603  CE  LYS L  39       9.565  -5.411  -3.383  1.00  0.00           C  
ATOM    604  NZ  LYS L  39      10.657  -5.974  -2.544  1.00  0.00           N  
ATOM    605  H   LYS L  39       6.756  -0.783  -4.325  1.00  0.00           H  
ATOM    606  HA  LYS L  39       4.978  -3.139  -3.951  1.00  0.00           H  
ATOM    607 1HB  LYS L  39       7.310  -2.128  -2.285  1.00  0.00           H  
ATOM    608 2HB  LYS L  39       6.283  -3.481  -1.834  1.00  0.00           H  
ATOM    609 1HG  LYS L  39       6.980  -4.688  -3.879  1.00  0.00           H  
ATOM    610 2HG  LYS L  39       8.035  -3.332  -4.303  1.00  0.00           H  
ATOM    611 1HD  LYS L  39       9.296  -3.645  -2.202  1.00  0.00           H  
ATOM    612 2HD  LYS L  39       8.233  -4.991  -1.762  1.00  0.00           H  
ATOM    613 1HE  LYS L  39       8.961  -6.230  -3.770  1.00  0.00           H  
ATOM    614 2HE  LYS L  39      10.009  -4.886  -4.229  1.00  0.00           H  
ATOM    615 1HZ  LYS L  39      11.220  -6.602  -3.100  1.00  0.00           H  
ATOM    616 2HZ  LYS L  39      11.236  -5.223  -2.194  1.00  0.00           H  
ATOM    617 3HZ  LYS L  39      10.257  -6.481  -1.766  1.00  0.00           H  
ATOM    618  N   PRO L  40       3.682  -2.154  -1.882  1.00  0.00           N  
ATOM    619  CA  PRO L  40       2.732  -1.479  -0.990  1.00  0.00           C  
ATOM    620  C   PRO L  40       3.339  -0.496   0.005  1.00  0.00           C  
ATOM    621  O   PRO L  40       4.319  -0.799   0.684  1.00  0.00           O  
ATOM    622  CB  PRO L  40       2.091  -2.662  -0.258  1.00  0.00           C  
ATOM    623  CG  PRO L  40       2.127  -3.771  -1.253  1.00  0.00           C  
ATOM    624  CD  PRO L  40       3.457  -3.614  -1.941  1.00  0.00           C  
ATOM    625  HA  PRO L  40       1.994  -0.932  -1.595  1.00  0.00           H  
ATOM    626 1HB  PRO L  40       2.659  -2.890   0.656  1.00  0.00           H  
ATOM    627 2HB  PRO L  40       1.069  -2.402   0.055  1.00  0.00           H  
ATOM    628 1HG  PRO L  40       2.025  -4.741  -0.745  1.00  0.00           H  
ATOM    629 2HG  PRO L  40       1.278  -3.685  -1.947  1.00  0.00           H  
ATOM    630 1HD  PRO L  40       4.229  -4.153  -1.374  1.00  0.00           H  
ATOM    631 2HD  PRO L  40       3.387  -4.002  -2.968  1.00  0.00           H  
ATOM    632  N   ASP L  41       2.741   0.686   0.088  1.00  0.00           N  
ATOM    633  CA  ASP L  41       3.231   1.700   0.999  1.00  0.00           C  
ATOM    634  C   ASP L  41       4.510   2.377   0.558  1.00  0.00           C  
ATOM    635  O   ASP L  41       5.033   3.241   1.263  1.00  0.00           O  
ATOM    636  CB  ASP L  41       3.450   1.083   2.383  1.00  0.00           C  
ATOM    637  CG  ASP L  41       3.374   2.108   3.507  1.00  0.00           C  
ATOM    638  OD1 ASP L  41       2.692   3.092   3.342  1.00  0.00           O  
ATOM    639  OD2 ASP L  41       3.998   1.897   4.519  1.00  0.00           O  
ATOM    640  H   ASP L  41       1.936   0.889  -0.488  1.00  0.00           H  
ATOM    641  HA  ASP L  41       2.482   2.489   1.074  1.00  0.00           H  
ATOM    642 1HB  ASP L  41       2.699   0.313   2.561  1.00  0.00           H  
ATOM    643 2HB  ASP L  41       4.428   0.601   2.416  1.00  0.00           H  
ATOM    644  N   GLN L  42       5.018   1.999  -0.612  1.00  0.00           N  
ATOM    645  CA  GLN L  42       6.242   2.603  -1.119  1.00  0.00           C  
ATOM    646  C   GLN L  42       6.035   3.346  -2.427  1.00  0.00           C  
ATOM    647  O   GLN L  42       5.018   3.182  -3.100  1.00  0.00           O  
ATOM    648  CB  GLN L  42       7.319   1.531  -1.305  1.00  0.00           C  
ATOM    649  CG  GLN L  42       7.679   0.782  -0.033  1.00  0.00           C  
ATOM    650  CD  GLN L  42       8.357   1.673   0.990  1.00  0.00           C  
ATOM    651  OE1 GLN L  42       9.326   2.372   0.680  1.00  0.00           O  
ATOM    652  NE2 GLN L  42       7.852   1.654   2.218  1.00  0.00           N  
ATOM    653  H   GLN L  42       4.556   1.289  -1.160  1.00  0.00           H  
ATOM    654  HA  GLN L  42       6.595   3.333  -0.391  1.00  0.00           H  
ATOM    655 1HB  GLN L  42       6.982   0.801  -2.041  1.00  0.00           H  
ATOM    656 2HB  GLN L  42       8.227   1.991  -1.693  1.00  0.00           H  
ATOM    657 1HG  GLN L  42       6.767   0.384   0.412  1.00  0.00           H  
ATOM    658 2HG  GLN L  42       8.359  -0.032  -0.283  1.00  0.00           H  
ATOM    659 1HE2 GLN L  42       8.258   2.221   2.936  1.00  0.00           H  
ATOM    660 2HE2 GLN L  42       7.065   1.073   2.426  1.00  0.00           H  
ATOM    661  N   SER L  43       7.021   4.163  -2.780  1.00  0.00           N  
ATOM    662  CA  SER L  43       6.964   4.942  -4.006  1.00  0.00           C  
ATOM    663  C   SER L  43       7.531   4.092  -5.141  1.00  0.00           C  
ATOM    664  O   SER L  43       8.248   3.120  -4.900  1.00  0.00           O  
ATOM    665  CB  SER L  43       7.746   6.233  -3.862  1.00  0.00           C  
ATOM    666  OG  SER L  43       9.120   5.978  -3.752  1.00  0.00           O  
ATOM    667  H   SER L  43       7.831   4.244  -2.183  1.00  0.00           H  
ATOM    668  HA  SER L  43       5.922   5.191  -4.210  1.00  0.00           H  
ATOM    669 1HB  SER L  43       7.560   6.870  -4.726  1.00  0.00           H  
ATOM    670 2HB  SER L  43       7.402   6.770  -2.979  1.00  0.00           H  
ATOM    671  HG  SER L  43       9.426   5.790  -4.642  1.00  0.00           H  
ATOM    672  N   PRO L  44       7.210   4.440  -6.393  1.00  0.00           N  
ATOM    673  CA  PRO L  44       7.745   3.680  -7.530  1.00  0.00           C  
ATOM    674  C   PRO L  44       9.267   3.743  -7.591  1.00  0.00           C  
ATOM    675  O   PRO L  44       9.880   4.730  -7.175  1.00  0.00           O  
ATOM    676  CB  PRO L  44       7.108   4.375  -8.737  1.00  0.00           C  
ATOM    677  CG  PRO L  44       5.892   5.034  -8.181  1.00  0.00           C  
ATOM    678  CD  PRO L  44       6.309   5.497  -6.810  1.00  0.00           C  
ATOM    679  HA  PRO L  44       7.411   2.635  -7.456  1.00  0.00           H  
ATOM    680 1HB  PRO L  44       7.818   5.091  -9.177  1.00  0.00           H  
ATOM    681 2HB  PRO L  44       6.874   3.635  -9.517  1.00  0.00           H  
ATOM    682 1HG  PRO L  44       5.579   5.865  -8.830  1.00  0.00           H  
ATOM    683 2HG  PRO L  44       5.054   4.321  -8.151  1.00  0.00           H  
ATOM    684 1HD  PRO L  44       6.816   6.470  -6.890  1.00  0.00           H  
ATOM    685 2HD  PRO L  44       5.424   5.570  -6.162  1.00  0.00           H  
ATOM    686  N   LYS L  45       9.867   2.678  -8.101  1.00  0.00           N  
ATOM    687  CA  LYS L  45      11.304   2.632  -8.314  1.00  0.00           C  
ATOM    688  C   LYS L  45      11.496   2.402  -9.807  1.00  0.00           C  
ATOM    689  O   LYS L  45      10.748   1.643 -10.426  1.00  0.00           O  
ATOM    690  CB  LYS L  45      11.936   1.511  -7.486  1.00  0.00           C  
ATOM    691  CG  LYS L  45      11.788   1.742  -5.987  1.00  0.00           C  
ATOM    692  CD  LYS L  45      12.458   0.653  -5.171  1.00  0.00           C  
ATOM    693  CE  LYS L  45      12.273   0.906  -3.678  1.00  0.00           C  
ATOM    694  NZ  LYS L  45      12.919  -0.149  -2.847  1.00  0.00           N  
ATOM    695  H   LYS L  45       9.306   1.876  -8.350  1.00  0.00           H  
ATOM    696  HA  LYS L  45      11.730   3.587  -8.006  1.00  0.00           H  
ATOM    697 1HB  LYS L  45      11.468   0.561  -7.745  1.00  0.00           H  
ATOM    698 2HB  LYS L  45      12.995   1.431  -7.729  1.00  0.00           H  
ATOM    699 1HG  LYS L  45      12.235   2.700  -5.720  1.00  0.00           H  
ATOM    700 2HG  LYS L  45      10.730   1.771  -5.725  1.00  0.00           H  
ATOM    701 1HD  LYS L  45      12.024  -0.314  -5.429  1.00  0.00           H  
ATOM    702 2HD  LYS L  45      13.523   0.627  -5.402  1.00  0.00           H  
ATOM    703 1HE  LYS L  45      12.706   1.870  -3.418  1.00  0.00           H  
ATOM    704 2HE  LYS L  45      11.210   0.935  -3.442  1.00  0.00           H  
ATOM    705 1HZ  LYS L  45      12.774   0.056  -1.869  1.00  0.00           H  
ATOM    706 2HZ  LYS L  45      12.512  -1.047  -3.068  1.00  0.00           H  
ATOM    707 3HZ  LYS L  45      13.910  -0.172  -3.042  1.00  0.00           H  
ATOM    708  N   LEU L  46      12.476   3.087 -10.388  1.00  0.00           N  
ATOM    709  CA  LEU L  46      12.739   2.960 -11.817  1.00  0.00           C  
ATOM    710  C   LEU L  46      13.505   1.688 -12.180  1.00  0.00           C  
ATOM    711  O   LEU L  46      14.575   1.411 -11.641  1.00  0.00           O  
ATOM    712  CB  LEU L  46      13.527   4.182 -12.304  1.00  0.00           C  
ATOM    713  CG  LEU L  46      13.904   4.181 -13.792  1.00  0.00           C  
ATOM    714  CD1 LEU L  46      12.637   4.190 -14.636  1.00  0.00           C  
ATOM    715  CD2 LEU L  46      14.772   5.393 -14.096  1.00  0.00           C  
ATOM    716  H   LEU L  46      13.050   3.707  -9.835  1.00  0.00           H  
ATOM    717  HA  LEU L  46      11.785   2.919 -12.342  1.00  0.00           H  
ATOM    718 1HB  LEU L  46      12.936   5.076 -12.113  1.00  0.00           H  
ATOM    719 2HB  LEU L  46      14.451   4.252 -11.729  1.00  0.00           H  
ATOM    720  HG  LEU L  46      14.455   3.271 -14.027  1.00  0.00           H  
ATOM    721 1HD1 LEU L  46      12.904   4.189 -15.693  1.00  0.00           H  
ATOM    722 2HD1 LEU L  46      12.044   3.303 -14.412  1.00  0.00           H  
ATOM    723 3HD1 LEU L  46      12.055   5.082 -14.410  1.00  0.00           H  
ATOM    724 1HD2 LEU L  46      15.040   5.392 -15.153  1.00  0.00           H  
ATOM    725 2HD2 LEU L  46      14.220   6.304 -13.863  1.00  0.00           H  
ATOM    726 3HD2 LEU L  46      15.678   5.352 -13.492  1.00  0.00           H  
ATOM    727  N   LEU L  47      12.941   0.917 -13.103  1.00  0.00           N  
ATOM    728  CA  LEU L  47      13.594  -0.290 -13.605  1.00  0.00           C  
ATOM    729  C   LEU L  47      14.267  -0.049 -14.942  1.00  0.00           C  
ATOM    730  O   LEU L  47      15.466  -0.288 -15.097  1.00  0.00           O  
ATOM    731  CB  LEU L  47      12.572  -1.412 -13.784  1.00  0.00           C  
ATOM    732  CG  LEU L  47      11.858  -1.923 -12.533  1.00  0.00           C  
ATOM    733  CD1 LEU L  47      10.805  -2.945 -12.938  1.00  0.00           C  
ATOM    734  CD2 LEU L  47      12.868  -2.543 -11.581  1.00  0.00           C  
ATOM    735  H   LEU L  47      12.034   1.174 -13.469  1.00  0.00           H  
ATOM    736  HA  LEU L  47      14.359  -0.592 -12.890  1.00  0.00           H  
ATOM    737 1HB  LEU L  47      11.798  -1.071 -14.469  1.00  0.00           H  
ATOM    738 2HB  LEU L  47      13.073  -2.270 -14.231  1.00  0.00           H  
ATOM    739  HG  LEU L  47      11.356  -1.092 -12.037  1.00  0.00           H  
ATOM    740 1HD1 LEU L  47      10.292  -3.311 -12.048  1.00  0.00           H  
ATOM    741 2HD1 LEU L  47      10.080  -2.477 -13.605  1.00  0.00           H  
ATOM    742 3HD1 LEU L  47      11.284  -3.779 -13.450  1.00  0.00           H  
ATOM    743 1HD2 LEU L  47      12.356  -2.905 -10.690  1.00  0.00           H  
ATOM    744 2HD2 LEU L  47      13.371  -3.376 -12.075  1.00  0.00           H  
ATOM    745 3HD2 LEU L  47      13.606  -1.793 -11.296  1.00  0.00           H  
ATOM    746  N   LEU L  48      13.462   0.412 -15.876  1.00  0.00           N  
ATOM    747  CA  LEU L  48      13.905   0.554 -17.259  1.00  0.00           C  
ATOM    748  C   LEU L  48      13.518   1.925 -17.807  1.00  0.00           C  
ATOM    749  O   LEU L  48      12.491   2.467 -17.425  1.00  0.00           O  
ATOM    750  CB  LEU L  48      13.293  -0.549 -18.132  1.00  0.00           C  
ATOM    751  CG  LEU L  48      13.580  -1.988 -17.684  1.00  0.00           C  
ATOM    752  CD1 LEU L  48      12.616  -2.939 -18.380  1.00  0.00           C  
ATOM    753  CD2 LEU L  48      15.025  -2.341 -18.004  1.00  0.00           C  
ATOM    754  H   LEU L  48      12.505   0.632 -15.641  1.00  0.00           H  
ATOM    755  HA  LEU L  48      14.990   0.459 -17.286  1.00  0.00           H  
ATOM    756 1HB  LEU L  48      12.212  -0.417 -18.151  1.00  0.00           H  
ATOM    757 2HB  LEU L  48      13.670  -0.437 -19.148  1.00  0.00           H  
ATOM    758  HG  LEU L  48      13.415  -2.074 -16.609  1.00  0.00           H  
ATOM    759 1HD1 LEU L  48      12.820  -3.961 -18.062  1.00  0.00           H  
ATOM    760 2HD1 LEU L  48      11.592  -2.675 -18.118  1.00  0.00           H  
ATOM    761 3HD1 LEU L  48      12.747  -2.863 -19.459  1.00  0.00           H  
ATOM    762 1HD2 LEU L  48      15.229  -3.364 -17.685  1.00  0.00           H  
ATOM    763 2HD2 LEU L  48      15.190  -2.257 -19.078  1.00  0.00           H  
ATOM    764 3HD2 LEU L  48      15.692  -1.657 -17.479  1.00  0.00           H  
ATOM    765  N   TYR L  49      14.349   2.485 -18.683  1.00  0.00           N  
ATOM    766  CA  TYR L  49      14.040   3.765 -19.326  1.00  0.00           C  
ATOM    767  C   TYR L  49      14.554   3.682 -20.766  1.00  0.00           C  
ATOM    768  O   TYR L  49      15.449   2.888 -21.066  1.00  0.00           O  
ATOM    769  CB  TYR L  49      14.672   4.940 -18.577  1.00  0.00           C  
ATOM    770  CG  TYR L  49      16.185   4.918 -18.571  1.00  0.00           C  
ATOM    771  CD1 TYR L  49      16.892   5.614 -19.540  1.00  0.00           C  
ATOM    772  CD2 TYR L  49      16.864   4.201 -17.597  1.00  0.00           C  
ATOM    773  CE1 TYR L  49      18.274   5.594 -19.535  1.00  0.00           C  
ATOM    774  CE2 TYR L  49      18.245   4.180 -17.592  1.00  0.00           C  
ATOM    775  CZ  TYR L  49      18.949   4.873 -18.556  1.00  0.00           C  
ATOM    776  OH  TYR L  49      20.325   4.853 -18.551  1.00  0.00           O  
ATOM    777  H   TYR L  49      15.215   2.017 -18.910  1.00  0.00           H  
ATOM    778  HA  TYR L  49      12.958   3.903 -19.321  1.00  0.00           H  
ATOM    779 1HB  TYR L  49      14.347   5.878 -19.029  1.00  0.00           H  
ATOM    780 2HB  TYR L  49      14.328   4.939 -17.543  1.00  0.00           H  
ATOM    781  HD1 TYR L  49      16.358   6.178 -20.305  1.00  0.00           H  
ATOM    782  HD2 TYR L  49      16.308   3.652 -16.837  1.00  0.00           H  
ATOM    783  HE1 TYR L  49      18.830   6.141 -20.295  1.00  0.00           H  
ATOM    784  HE2 TYR L  49      18.779   3.616 -16.828  1.00  0.00           H  
ATOM    785  HH  TYR L  49      20.633   4.265 -17.857  1.00  0.00           H  
ATOM    786  N   GLY L  50      13.985   4.479 -21.667  1.00  0.00           N  
ATOM    787  CA  GLY L  50      14.467   4.460 -23.041  1.00  0.00           C  
ATOM    788  C   GLY L  50      14.038   3.188 -23.766  1.00  0.00           C  
ATOM    789  O   GLY L  50      14.789   2.628 -24.573  1.00  0.00           O  
ATOM    790  H   GLY L  50      13.226   5.097 -21.420  1.00  0.00           H  
ATOM    791 1HA  GLY L  50      14.083   5.331 -23.573  1.00  0.00           H  
ATOM    792 2HA  GLY L  50      15.554   4.534 -23.046  1.00  0.00           H  
ATOM    793  N   PRO L  51      12.826   2.731 -23.457  1.00  0.00           N  
ATOM    794  CA  PRO L  51      12.403   1.345 -23.651  1.00  0.00           C  
ATOM    795  C   PRO L  51      13.190   0.282 -22.895  1.00  0.00           C  
ATOM    796  O   PRO L  51      12.600  -0.493 -22.140  1.00  0.00           O  
ATOM    797  CB  PRO L  51      12.584   1.175 -25.162  1.00  0.00           C  
ATOM    798  CG  PRO L  51      13.977   1.639 -25.420  1.00  0.00           C  
ATOM    799  CD  PRO L  51      14.200   2.729 -24.406  1.00  0.00           C  
ATOM    800  HA  PRO L  51      11.348   1.244 -23.357  1.00  0.00           H  
ATOM    801 1HB  PRO L  51      12.425   0.123 -25.444  1.00  0.00           H  
ATOM    802 2HB  PRO L  51      11.829   1.768 -25.700  1.00  0.00           H  
ATOM    803 1HG  PRO L  51      14.683   0.803 -25.305  1.00  0.00           H  
ATOM    804 2HG  PRO L  51      14.072   1.997 -26.456  1.00  0.00           H  
ATOM    805 1HD  PRO L  51      15.156   2.558 -23.888  1.00  0.00           H  
ATOM    806 2HD  PRO L  51      14.202   3.706 -24.912  1.00  0.00           H  
ATOM    807  N   SER L  52      14.512   0.239 -23.079  1.00  0.00           N  
ATOM    808  CA  SER L  52      15.277  -0.933 -22.659  1.00  0.00           C  
ATOM    809  C   SER L  52      16.569  -0.684 -21.876  1.00  0.00           C  
ATOM    810  O   SER L  52      17.316  -1.626 -21.593  1.00  0.00           O  
ATOM    811  CB  SER L  52      15.616  -1.749 -23.892  1.00  0.00           C  
ATOM    812  OG  SER L  52      16.429  -1.019 -24.769  1.00  0.00           O  
ATOM    813  H   SER L  52      14.995   1.015 -23.509  1.00  0.00           H  
ATOM    814  HA  SER L  52      14.659  -1.526 -21.984  1.00  0.00           H  
ATOM    815 1HB  SER L  52      16.127  -2.663 -23.593  1.00  0.00           H  
ATOM    816 2HB  SER L  52      14.697  -2.039 -24.399  1.00  0.00           H  
ATOM    817  HG  SER L  52      17.055  -0.545 -24.217  1.00  0.00           H  
ATOM    818  N   ASN L  53      16.841   0.567 -21.522  1.00  0.00           N  
ATOM    819  CA  ASN L  53      18.057   0.872 -20.777  1.00  0.00           C  
ATOM    820  C   ASN L  53      17.888   0.587 -19.288  1.00  0.00           C  
ATOM    821  O   ASN L  53      16.972   1.089 -18.640  1.00  0.00           O  
ATOM    822  CB  ASN L  53      18.469   2.316 -21.000  1.00  0.00           C  
ATOM    823  CG  ASN L  53      18.844   2.596 -22.429  1.00  0.00           C  
ATOM    824  OD1 ASN L  53      19.510   1.783 -23.079  1.00  0.00           O  
ATOM    825  ND2 ASN L  53      18.428   3.731 -22.930  1.00  0.00           N  
ATOM    826  H   ASN L  53      16.209   1.318 -21.762  1.00  0.00           H  
ATOM    827  HA  ASN L  53      18.856   0.222 -21.138  1.00  0.00           H  
ATOM    828 1HB  ASN L  53      17.649   2.976 -20.715  1.00  0.00           H  
ATOM    829 2HB  ASN L  53      19.318   2.555 -20.360  1.00  0.00           H  
ATOM    830 1HD2 ASN L  53      18.648   3.971 -23.876  1.00  0.00           H  
ATOM    831 2HD2 ASN L  53      17.891   4.359 -22.367  1.00  0.00           H  
ATOM    832  N   ARG L  54      18.767  -0.211 -18.897  1.00  0.00           N  
ATOM    833  CA  ARG L  54      18.549  -0.700 -17.545  1.00  0.00           C  
ATOM    834  C   ARG L  54      19.069   0.364 -16.571  1.00  0.00           C  
ATOM    835  O   ARG L  54      20.189   0.845 -16.714  1.00  0.00           O  
ATOM    836  CB  ARG L  54      19.261  -2.025 -17.313  1.00  0.00           C  
ATOM    837  CG  ARG L  54      18.983  -2.673 -15.966  1.00  0.00           C  
ATOM    838  CD  ARG L  54      19.496  -4.066 -15.911  1.00  0.00           C  
ATOM    839  NE  ARG L  54      18.791  -4.941 -16.834  1.00  0.00           N  
ATOM    840  CZ  ARG L  54      19.310  -5.421 -17.981  1.00  0.00           C  
ATOM    841  NH1 ARG L  54      20.536  -5.102 -18.331  1.00  0.00           N  
ATOM    842  NH2 ARG L  54      18.586  -6.211 -18.754  1.00  0.00           N  
ATOM    843  H   ARG L  54      19.574  -0.534 -19.412  1.00  0.00           H  
ATOM    844  HA  ARG L  54      17.479  -0.859 -17.403  1.00  0.00           H  
ATOM    845 1HB  ARG L  54      18.972  -2.734 -18.086  1.00  0.00           H  
ATOM    846 2HB  ARG L  54      20.338  -1.877 -17.391  1.00  0.00           H  
ATOM    847 1HG  ARG L  54      19.467  -2.097 -15.177  1.00  0.00           H  
ATOM    848 2HG  ARG L  54      17.907  -2.697 -15.789  1.00  0.00           H  
ATOM    849 1HD  ARG L  54      20.553  -4.075 -16.173  1.00  0.00           H  
ATOM    850 2HD  ARG L  54      19.369  -4.460 -14.903  1.00  0.00           H  
ATOM    851  HE  ARG L  54      17.844  -5.208 -16.598  1.00  0.00           H  
ATOM    852 1HH1 ARG L  54      21.089  -4.497 -17.740  1.00  0.00           H  
ATOM    853 2HH1 ARG L  54      20.925  -5.461 -19.191  1.00  0.00           H  
ATOM    854 1HH2 ARG L  54      17.643  -6.456 -18.484  1.00  0.00           H  
ATOM    855 2HH2 ARG L  54      18.975  -6.571 -19.613  1.00  0.00           H  
ATOM    856  N   TYR L  55      18.251   0.752 -15.595  1.00  0.00           N  
ATOM    857  CA  TYR L  55      18.657   1.788 -14.652  1.00  0.00           C  
ATOM    858  C   TYR L  55      19.668   1.213 -13.656  1.00  0.00           C  
ATOM    859  O   TYR L  55      19.598   0.035 -13.288  1.00  0.00           O  
ATOM    860  CB  TYR L  55      17.443   2.364 -13.921  1.00  0.00           C  
ATOM    861  CG  TYR L  55      17.777   3.507 -12.989  1.00  0.00           C  
ATOM    862  CD1 TYR L  55      18.264   4.701 -13.502  1.00  0.00           C  
ATOM    863  CD2 TYR L  55      17.598   3.362 -11.621  1.00  0.00           C  
ATOM    864  CE1 TYR L  55      18.570   5.745 -12.650  1.00  0.00           C  
ATOM    865  CE2 TYR L  55      17.903   4.406 -10.770  1.00  0.00           C  
ATOM    866  CZ  TYR L  55      18.387   5.594 -11.280  1.00  0.00           C  
ATOM    867  OH  TYR L  55      18.692   6.634 -10.432  1.00  0.00           O  
ATOM    868  H   TYR L  55      17.336   0.331 -15.500  1.00  0.00           H  
ATOM    869  HA  TYR L  55      19.140   2.592 -15.209  1.00  0.00           H  
ATOM    870 1HB  TYR L  55      16.714   2.721 -14.650  1.00  0.00           H  
ATOM    871 2HB  TYR L  55      16.963   1.579 -13.338  1.00  0.00           H  
ATOM    872  HD1 TYR L  55      18.406   4.815 -14.577  1.00  0.00           H  
ATOM    873  HD2 TYR L  55      17.216   2.424 -11.218  1.00  0.00           H  
ATOM    874  HE1 TYR L  55      18.952   6.682 -13.053  1.00  0.00           H  
ATOM    875  HE2 TYR L  55      17.763   4.292  -9.695  1.00  0.00           H  
ATOM    876  HH  TYR L  55      18.482   6.381  -9.530  1.00  0.00           H  
ATOM    877  N   THR L  56      20.607   2.050 -13.227  1.00  0.00           N  
ATOM    878  CA  THR L  56      21.697   1.615 -12.355  1.00  0.00           C  
ATOM    879  C   THR L  56      21.175   0.881 -11.121  1.00  0.00           C  
ATOM    880  O   THR L  56      20.243   1.338 -10.466  1.00  0.00           O  
ATOM    881  CB  THR L  56      22.562   2.810 -11.914  1.00  0.00           C  
ATOM    882  OG1 THR L  56      23.107   3.461 -13.070  1.00  0.00           O  
ATOM    883  CG2 THR L  56      23.697   2.345 -11.016  1.00  0.00           C  
ATOM    884  H   THR L  56      20.565   3.017 -13.516  1.00  0.00           H  
ATOM    885  HA  THR L  56      22.328   0.920 -12.910  1.00  0.00           H  
ATOM    886  HB  THR L  56      21.944   3.524 -11.370  1.00  0.00           H  
ATOM    887  HG1 THR L  56      23.873   3.980 -12.813  1.00  0.00           H  
ATOM    888 1HG2 THR L  56      24.297   3.204 -10.714  1.00  0.00           H  
ATOM    889 2HG2 THR L  56      23.286   1.861 -10.131  1.00  0.00           H  
ATOM    890 3HG2 THR L  56      24.324   1.638 -11.558  1.00  0.00           H  
ATOM    891  N   GLY L  57      21.770  -0.266 -10.810  1.00  0.00           N  
ATOM    892  CA  GLY L  57      21.326  -1.033  -9.659  1.00  0.00           C  
ATOM    893  C   GLY L  57      20.222  -2.052  -9.890  1.00  0.00           C  
ATOM    894  O   GLY L  57      19.961  -2.881  -9.022  1.00  0.00           O  
ATOM    895  H   GLY L  57      22.536  -0.615 -11.369  1.00  0.00           H  
ATOM    896 1HA  GLY L  57      22.170  -1.579  -9.238  1.00  0.00           H  
ATOM    897 2HA  GLY L  57      20.966  -0.354  -8.887  1.00  0.00           H  
ATOM    898  N   VAL L  58      19.569  -2.006 -11.045  1.00  0.00           N  
ATOM    899  CA  VAL L  58      18.494  -2.948 -11.333  1.00  0.00           C  
ATOM    900  C   VAL L  58      19.071  -4.304 -11.760  1.00  0.00           C  
ATOM    901  O   VAL L  58      19.986  -4.368 -12.573  1.00  0.00           O  
ATOM    902  CB  VAL L  58      17.583  -2.398 -12.446  1.00  0.00           C  
ATOM    903  CG1 VAL L  58      16.517  -3.418 -12.815  1.00  0.00           C  
ATOM    904  CG2 VAL L  58      16.946  -1.092 -11.996  1.00  0.00           C  
ATOM    905  H   VAL L  58      19.815  -1.314 -11.738  1.00  0.00           H  
ATOM    906  HA  VAL L  58      17.899  -3.082 -10.429  1.00  0.00           H  
ATOM    907  HB  VAL L  58      18.182  -2.221 -13.340  1.00  0.00           H  
ATOM    908 1HG1 VAL L  58      15.882  -3.013 -13.604  1.00  0.00           H  
ATOM    909 2HG1 VAL L  58      16.995  -4.332 -13.169  1.00  0.00           H  
ATOM    910 3HG1 VAL L  58      15.908  -3.642 -11.939  1.00  0.00           H  
ATOM    911 1HG2 VAL L  58      16.304  -0.708 -12.788  1.00  0.00           H  
ATOM    912 2HG2 VAL L  58      16.352  -1.267 -11.099  1.00  0.00           H  
ATOM    913 3HG2 VAL L  58      17.727  -0.363 -11.777  1.00  0.00           H  
ATOM    914  N   PRO L  59      18.538  -5.436 -11.161  1.00  0.00           N  
ATOM    915  CA  PRO L  59      19.005  -6.773 -11.548  1.00  0.00           C  
ATOM    916  C   PRO L  59      18.895  -6.999 -13.055  1.00  0.00           C  
ATOM    917  O   PRO L  59      17.949  -6.532 -13.691  1.00  0.00           O  
ATOM    918  CB  PRO L  59      18.066  -7.702 -10.772  1.00  0.00           C  
ATOM    919  CG  PRO L  59      17.649  -6.896  -9.589  1.00  0.00           C  
ATOM    920  CD  PRO L  59      17.510  -5.494 -10.121  1.00  0.00           C  
ATOM    921  HA  PRO L  59      20.047  -6.902 -11.219  1.00  0.00           H  
ATOM    922 1HB  PRO L  59      17.218  -7.996 -11.408  1.00  0.00           H  
ATOM    923 2HB  PRO L  59      18.594  -8.625 -10.495  1.00  0.00           H  
ATOM    924 1HG  PRO L  59      16.708  -7.287  -9.175  1.00  0.00           H  
ATOM    925 2HG  PRO L  59      18.403  -6.973  -8.792  1.00  0.00           H  
ATOM    926 1HD  PRO L  59      16.500  -5.357 -10.534  1.00  0.00           H  
ATOM    927 2HD  PRO L  59      17.701  -4.774  -9.312  1.00  0.00           H  
ATOM    928  N   ASP L  60      19.857  -7.723 -13.623  1.00  0.00           N  
ATOM    929  CA  ASP L  60      19.866  -7.981 -15.059  1.00  0.00           C  
ATOM    930  C   ASP L  60      18.724  -8.902 -15.481  1.00  0.00           C  
ATOM    931  O   ASP L  60      18.523  -9.140 -16.674  1.00  0.00           O  
ATOM    932  CB  ASP L  60      21.202  -8.597 -15.478  1.00  0.00           C  
ATOM    933  CG  ASP L  60      22.355  -7.603 -15.427  1.00  0.00           C  
ATOM    934  OD1 ASP L  60      22.095  -6.422 -15.416  1.00  0.00           O  
ATOM    935  OD2 ASP L  60      23.482  -8.033 -15.399  1.00  0.00           O  
ATOM    936  H   ASP L  60      20.598  -8.101 -13.050  1.00  0.00           H  
ATOM    937  HA  ASP L  60      19.738  -7.033 -15.582  1.00  0.00           H  
ATOM    938 1HB  ASP L  60      21.437  -9.438 -14.824  1.00  0.00           H  
ATOM    939 2HB  ASP L  60      21.122  -8.985 -16.494  1.00  0.00           H  
ATOM    940  N   ARG L  61      17.986  -9.418 -14.501  1.00  0.00           N  
ATOM    941  CA  ARG L  61      16.842 -10.289 -14.768  1.00  0.00           C  
ATOM    942  C   ARG L  61      15.695  -9.478 -15.363  1.00  0.00           C  
ATOM    943  O   ARG L  61      14.754 -10.038 -15.933  1.00  0.00           O  
ATOM    944  CB  ARG L  61      16.384 -10.975 -13.477  1.00  0.00           C  
ATOM    945  CG  ARG L  61      17.414 -11.947 -12.909  1.00  0.00           C  
ATOM    946  CD  ARG L  61      16.923 -12.669 -11.652  1.00  0.00           C  
ATOM    947  NE  ARG L  61      16.706 -11.768 -10.521  1.00  0.00           N  
ATOM    948  CZ  ARG L  61      15.513 -11.332 -10.125  1.00  0.00           C  
ATOM    949  NH1 ARG L  61      14.420 -11.713 -10.768  1.00  0.00           N  
ATOM    950  NH2 ARG L  61      15.417 -10.518  -9.081  1.00  0.00           N  
ATOM    951  H   ARG L  61      18.226  -9.200 -13.545  1.00  0.00           H  
ATOM    952  HA  ARG L  61      17.149 -11.055 -15.481  1.00  0.00           H  
ATOM    953 1HB  ARG L  61      16.168 -10.222 -12.721  1.00  0.00           H  
ATOM    954 2HB  ARG L  61      15.460 -11.524 -13.665  1.00  0.00           H  
ATOM    955 1HG  ARG L  61      17.650 -12.706 -13.656  1.00  0.00           H  
ATOM    956 2HG  ARG L  61      18.321 -11.403 -12.646  1.00  0.00           H  
ATOM    957 1HD  ARG L  61      15.979 -13.167 -11.865  1.00  0.00           H  
ATOM    958 2HD  ARG L  61      17.663 -13.409 -11.347  1.00  0.00           H  
ATOM    959  HE  ARG L  61      17.518 -11.456 -10.006  1.00  0.00           H  
ATOM    960 1HH1 ARG L  61      14.491 -12.335 -11.560  1.00  0.00           H  
ATOM    961 2HH1 ARG L  61      13.516 -11.381 -10.466  1.00  0.00           H  
ATOM    962 1HH2 ARG L  61      16.250 -10.229  -8.587  1.00  0.00           H  
ATOM    963 2HH2 ARG L  61      14.511 -10.188  -8.782  1.00  0.00           H  
ATOM    964  N   PHE L  62      15.774  -8.158 -15.217  1.00  0.00           N  
ATOM    965  CA  PHE L  62      14.764  -7.255 -15.771  1.00  0.00           C  
ATOM    966  C   PHE L  62      15.219  -6.739 -17.130  1.00  0.00           C  
ATOM    967  O   PHE L  62      16.292  -6.146 -17.251  1.00  0.00           O  
ATOM    968  CB  PHE L  62      14.545  -6.063 -14.839  1.00  0.00           C  
ATOM    969  CG  PHE L  62      13.941  -6.429 -13.520  1.00  0.00           C  
ATOM    970  CD1 PHE L  62      12.556  -6.429 -13.350  1.00  0.00           C  
ATOM    971  CD2 PHE L  62      14.753  -6.778 -12.445  1.00  0.00           C  
ATOM    972  CE1 PHE L  62      11.991  -6.770 -12.121  1.00  0.00           C  
ATOM    973  CE2 PHE L  62      14.198  -7.121 -11.212  1.00  0.00           C  
ATOM    974  CZ  PHE L  62      12.811  -7.117 -11.052  1.00  0.00           C  
ATOM    975  H   PHE L  62      16.555  -7.770 -14.707  1.00  0.00           H  
ATOM    976  HA  PHE L  62      13.833  -7.810 -15.893  1.00  0.00           H  
ATOM    977 1HB  PHE L  62      15.495  -5.569 -14.651  1.00  0.00           H  
ATOM    978 2HB  PHE L  62      13.890  -5.339 -15.323  1.00  0.00           H  
ATOM    979  HD1 PHE L  62      11.915  -6.162 -14.190  1.00  0.00           H  
ATOM    980  HD2 PHE L  62      15.836  -6.780 -12.575  1.00  0.00           H  
ATOM    981  HE1 PHE L  62      10.908  -6.765 -12.000  1.00  0.00           H  
ATOM    982  HE2 PHE L  62      14.841  -7.391 -10.375  1.00  0.00           H  
ATOM    983  HZ  PHE L  62      12.373  -7.381 -10.090  1.00  0.00           H  
ATOM    984  N   THR L  63      14.399  -6.965 -18.150  1.00  0.00           N  
ATOM    985  CA  THR L  63      14.722  -6.518 -19.498  1.00  0.00           C  
ATOM    986  C   THR L  63      13.514  -5.894 -20.180  1.00  0.00           C  
ATOM    987  O   THR L  63      12.395  -6.396 -20.069  1.00  0.00           O  
ATOM    988  CB  THR L  63      15.254  -7.682 -20.354  1.00  0.00           C  
ATOM    989  OG1 THR L  63      16.449  -8.208 -19.761  1.00  0.00           O  
ATOM    990  CG2 THR L  63      15.559  -7.210 -21.767  1.00  0.00           C  
ATOM    991  H   THR L  63      13.531  -7.456 -17.990  1.00  0.00           H  
ATOM    992  HA  THR L  63      15.499  -5.756 -19.433  1.00  0.00           H  
ATOM    993  HB  THR L  63      14.506  -8.474 -20.395  1.00  0.00           H  
ATOM    994  HG1 THR L  63      16.390  -9.166 -19.720  1.00  0.00           H  
ATOM    995 1HG2 THR L  63      15.933  -8.046 -22.357  1.00  0.00           H  
ATOM    996 2HG2 THR L  63      14.650  -6.820 -22.225  1.00  0.00           H  
ATOM    997 3HG2 THR L  63      16.312  -6.425 -21.732  1.00  0.00           H  
ATOM    998  N   GLY L  64      13.751  -4.794 -20.882  1.00  0.00           N  
ATOM    999  CA  GLY L  64      12.682  -4.132 -21.596  1.00  0.00           C  
ATOM   1000  C   GLY L  64      12.907  -4.236 -23.090  1.00  0.00           C  
ATOM   1001  O   GLY L  64      14.040  -4.364 -23.551  1.00  0.00           O  
ATOM   1002  H   GLY L  64      14.684  -4.408 -20.925  1.00  0.00           H  
ATOM   1003 1HA  GLY L  64      11.728  -4.586 -21.326  1.00  0.00           H  
ATOM   1004 2HA  GLY L  64      12.636  -3.086 -21.294  1.00  0.00           H  
ATOM   1005  N   SER L  65      11.821  -4.200 -23.852  1.00  0.00           N  
ATOM   1006  CA  SER L  65      11.925  -4.220 -25.307  1.00  0.00           C  
ATOM   1007  C   SER L  65      10.739  -3.514 -25.944  1.00  0.00           C  
ATOM   1008  O   SER L  65       9.757  -3.184 -25.271  1.00  0.00           O  
ATOM   1009  CB  SER L  65      12.006  -5.648 -25.810  1.00  0.00           C  
ATOM   1010  OG  SER L  65      10.798  -6.325 -25.596  1.00  0.00           O  
ATOM   1011  H   SER L  65      10.907  -4.159 -23.425  1.00  0.00           H  
ATOM   1012  HA  SER L  65      12.837  -3.696 -25.596  1.00  0.00           H  
ATOM   1013 1HB  SER L  65      12.240  -5.645 -26.874  1.00  0.00           H  
ATOM   1014 2HB  SER L  65      12.814  -6.169 -25.298  1.00  0.00           H  
ATOM   1015  HG  SER L  65      10.336  -6.315 -26.437  1.00  0.00           H  
ATOM   1016  N   GLY L  66      10.841  -3.271 -27.246  1.00  0.00           N  
ATOM   1017  CA  GLY L  66       9.760  -2.621 -27.963  1.00  0.00           C  
ATOM   1018  C   GLY L  66      10.158  -1.298 -28.585  1.00  0.00           C  
ATOM   1019  O   GLY L  66      11.125  -0.662 -28.173  1.00  0.00           O  
ATOM   1020  H   GLY L  66      11.675  -3.538 -27.749  1.00  0.00           H  
ATOM   1021 1HA  GLY L  66       9.399  -3.280 -28.753  1.00  0.00           H  
ATOM   1022 2HA  GLY L  66       8.926  -2.447 -27.284  1.00  0.00           H  
ATOM   1023  N   SER L  67       9.398  -0.885 -29.591  1.00  0.00           N  
ATOM   1024  CA  SER L  67       9.654   0.365 -30.284  1.00  0.00           C  
ATOM   1025  C   SER L  67       8.396   0.724 -31.050  1.00  0.00           C  
ATOM   1026  O   SER L  67       7.856  -0.101 -31.792  1.00  0.00           O  
ATOM   1027  CB  SER L  67      10.838   0.239 -31.223  1.00  0.00           C  
ATOM   1028  OG  SER L  67      11.053   1.435 -31.922  1.00  0.00           O  
ATOM   1029  H   SER L  67       8.619  -1.458 -29.882  1.00  0.00           H  
ATOM   1030  HA  SER L  67       9.885   1.131 -29.542  1.00  0.00           H  
ATOM   1031 1HB  SER L  67      11.730  -0.017 -30.652  1.00  0.00           H  
ATOM   1032 2HB  SER L  67      10.658  -0.570 -31.929  1.00  0.00           H  
ATOM   1033  HG  SER L  67      10.247   1.601 -32.417  1.00  0.00           H  
ATOM   1034  N   THR L  68       7.911   1.943 -30.846  1.00  0.00           N  
ATOM   1035  CA  THR L  68       6.733   2.388 -31.563  1.00  0.00           C  
ATOM   1036  C   THR L  68       5.501   2.448 -30.682  1.00  0.00           C  
ATOM   1037  O   THR L  68       5.202   3.488 -30.088  1.00  0.00           O  
ATOM   1038  CB  THR L  68       6.451   1.471 -32.768  1.00  0.00           C  
ATOM   1039  OG1 THR L  68       7.662   1.264 -33.507  1.00  0.00           O  
ATOM   1040  CG2 THR L  68       5.404   2.094 -33.678  1.00  0.00           C  
ATOM   1041  H   THR L  68       8.355   2.572 -30.191  1.00  0.00           H  
ATOM   1042  HA  THR L  68       6.913   3.399 -31.930  1.00  0.00           H  
ATOM   1043  HB  THR L  68       6.089   0.506 -32.414  1.00  0.00           H  
ATOM   1044  HG1 THR L  68       7.868   0.327 -33.527  1.00  0.00           H  
ATOM   1045 1HG2 THR L  68       5.219   1.432 -34.524  1.00  0.00           H  
ATOM   1046 2HG2 THR L  68       4.480   2.241 -33.122  1.00  0.00           H  
ATOM   1047 3HG2 THR L  68       5.766   3.055 -34.044  1.00  0.00           H  
ATOM   1048  N   THR L  69       4.786   1.332 -30.584  1.00  0.00           N  
ATOM   1049  CA  THR L  69       3.603   1.281 -29.733  1.00  0.00           C  
ATOM   1050  C   THR L  69       3.528   0.089 -28.782  1.00  0.00           C  
ATOM   1051  O   THR L  69       2.882   0.174 -27.742  1.00  0.00           O  
ATOM   1052  CB  THR L  69       2.333   1.294 -30.604  1.00  0.00           C  
ATOM   1053  OG1 THR L  69       2.397   0.231 -31.563  1.00  0.00           O  
ATOM   1054  CG2 THR L  69       2.200   2.623 -31.333  1.00  0.00           C  
ATOM   1055  H   THR L  69       5.055   0.508 -31.101  1.00  0.00           H  
ATOM   1056  HA  THR L  69       3.601   2.161 -29.090  1.00  0.00           H  
ATOM   1057  HB  THR L  69       1.458   1.144 -29.973  1.00  0.00           H  
ATOM   1058  HG1 THR L  69       2.149  -0.595 -31.141  1.00  0.00           H  
ATOM   1059 1HG2 THR L  69       1.297   2.614 -31.943  1.00  0.00           H  
ATOM   1060 2HG2 THR L  69       2.140   3.432 -30.606  1.00  0.00           H  
ATOM   1061 3HG2 THR L  69       3.068   2.775 -31.973  1.00  0.00           H  
ATOM   1062  N   ASP L  70       4.182  -1.017 -29.123  1.00  0.00           N  
ATOM   1063  CA  ASP L  70       4.132  -2.208 -28.277  1.00  0.00           C  
ATOM   1064  C   ASP L  70       5.409  -2.404 -27.477  1.00  0.00           C  
ATOM   1065  O   ASP L  70       6.487  -2.575 -28.045  1.00  0.00           O  
ATOM   1066  CB  ASP L  70       3.869  -3.453 -29.126  1.00  0.00           C  
ATOM   1067  CG  ASP L  70       2.474  -3.472 -29.736  1.00  0.00           C  
ATOM   1068  OD1 ASP L  70       1.633  -2.739 -29.271  1.00  0.00           O  
ATOM   1069  OD2 ASP L  70       2.262  -4.219 -30.661  1.00  0.00           O  
ATOM   1070  H   ASP L  70       4.721  -1.043 -29.976  1.00  0.00           H  
ATOM   1071  HA  ASP L  70       3.314  -2.093 -27.566  1.00  0.00           H  
ATOM   1072 1HB  ASP L  70       4.603  -3.505 -29.931  1.00  0.00           H  
ATOM   1073 2HB  ASP L  70       3.994  -4.345 -28.512  1.00  0.00           H  
ATOM   1074  N   PHE L  71       5.274  -2.390 -26.154  1.00  0.00           N  
ATOM   1075  CA  PHE L  71       6.427  -2.533 -25.271  1.00  0.00           C  
ATOM   1076  C   PHE L  71       6.276  -3.674 -24.274  1.00  0.00           C  
ATOM   1077  O   PHE L  71       5.173  -3.977 -23.820  1.00  0.00           O  
ATOM   1078  CB  PHE L  71       6.669  -1.212 -24.551  1.00  0.00           C  
ATOM   1079  CG  PHE L  71       6.877  -0.070 -25.492  1.00  0.00           C  
ATOM   1080  CD1 PHE L  71       5.791   0.660 -25.967  1.00  0.00           C  
ATOM   1081  CD2 PHE L  71       8.147   0.207 -25.993  1.00  0.00           C  
ATOM   1082  CE1 PHE L  71       5.956   1.643 -26.934  1.00  0.00           C  
ATOM   1083  CE2 PHE L  71       8.326   1.191 -26.965  1.00  0.00           C  
ATOM   1084  CZ  PHE L  71       7.230   1.909 -27.435  1.00  0.00           C  
ATOM   1085  H   PHE L  71       4.356  -2.279 -25.750  1.00  0.00           H  
ATOM   1086  HA  PHE L  71       7.305  -2.752 -25.881  1.00  0.00           H  
ATOM   1087 1HB  PHE L  71       5.819  -0.986 -23.908  1.00  0.00           H  
ATOM   1088 2HB  PHE L  71       7.547  -1.302 -23.911  1.00  0.00           H  
ATOM   1089  HD1 PHE L  71       4.795   0.453 -25.572  1.00  0.00           H  
ATOM   1090  HD2 PHE L  71       9.004  -0.358 -25.624  1.00  0.00           H  
ATOM   1091  HE1 PHE L  71       5.093   2.202 -27.295  1.00  0.00           H  
ATOM   1092  HE2 PHE L  71       9.322   1.400 -27.356  1.00  0.00           H  
ATOM   1093  HZ  PHE L  71       7.368   2.676 -28.196  1.00  0.00           H  
ATOM   1094  N   THR L  72       7.398  -4.295 -23.930  1.00  0.00           N  
ATOM   1095  CA  THR L  72       7.369  -5.443 -23.037  1.00  0.00           C  
ATOM   1096  C   THR L  72       8.386  -5.397 -21.906  1.00  0.00           C  
ATOM   1097  O   THR L  72       9.544  -5.031 -22.107  1.00  0.00           O  
ATOM   1098  CB  THR L  72       7.580  -6.741 -23.838  1.00  0.00           C  
ATOM   1099  OG1 THR L  72       6.527  -6.888 -24.800  1.00  0.00           O  
ATOM   1100  CG2 THR L  72       7.586  -7.946 -22.910  1.00  0.00           C  
ATOM   1101  H   THR L  72       8.285  -3.973 -24.290  1.00  0.00           H  
ATOM   1102  HA  THR L  72       6.392  -5.481 -22.554  1.00  0.00           H  
ATOM   1103  HB  THR L  72       8.532  -6.692 -24.367  1.00  0.00           H  
ATOM   1104  HG1 THR L  72       5.678  -6.803 -24.359  1.00  0.00           H  
ATOM   1105 1HG2 THR L  72       7.737  -8.854 -23.494  1.00  0.00           H  
ATOM   1106 2HG2 THR L  72       8.393  -7.843 -22.184  1.00  0.00           H  
ATOM   1107 3HG2 THR L  72       6.633  -8.006 -22.386  1.00  0.00           H  
ATOM   1108  N   LEU L  73       7.941  -5.760 -20.707  1.00  0.00           N  
ATOM   1109  CA  LEU L  73       8.840  -5.887 -19.573  1.00  0.00           C  
ATOM   1110  C   LEU L  73       8.944  -7.391 -19.362  1.00  0.00           C  
ATOM   1111  O   LEU L  73       7.929  -8.083 -19.240  1.00  0.00           O  
ATOM   1112  CB  LEU L  73       8.304  -5.178 -18.323  1.00  0.00           C  
ATOM   1113  CG  LEU L  73       8.960  -5.581 -16.996  1.00  0.00           C  
ATOM   1114  CD1 LEU L  73      10.428  -5.177 -17.013  1.00  0.00           C  
ATOM   1115  CD2 LEU L  73       8.223  -4.916 -15.843  1.00  0.00           C  
ATOM   1116  H   LEU L  73       6.958  -5.952 -20.578  1.00  0.00           H  
ATOM   1117  HA  LEU L  73       9.792  -5.427 -19.834  1.00  0.00           H  
ATOM   1118 1HB  LEU L  73       8.440  -4.105 -18.447  1.00  0.00           H  
ATOM   1119 2HB  LEU L  73       7.236  -5.381 -18.239  1.00  0.00           H  
ATOM   1120  HG  LEU L  73       8.913  -6.664 -16.881  1.00  0.00           H  
ATOM   1121 1HD1 LEU L  73      10.895  -5.464 -16.069  1.00  0.00           H  
ATOM   1122 2HD1 LEU L  73      10.935  -5.682 -17.835  1.00  0.00           H  
ATOM   1123 3HD1 LEU L  73      10.508  -4.099 -17.143  1.00  0.00           H  
ATOM   1124 1HD2 LEU L  73       8.689  -5.202 -14.899  1.00  0.00           H  
ATOM   1125 2HD2 LEU L  73       8.271  -3.833 -15.957  1.00  0.00           H  
ATOM   1126 3HD2 LEU L  73       7.181  -5.235 -15.844  1.00  0.00           H  
ATOM   1127  N   THR L  74      10.165  -7.902 -19.331  1.00  0.00           N  
ATOM   1128  CA  THR L  74      10.372  -9.315 -19.070  1.00  0.00           C  
ATOM   1129  C   THR L  74      11.183  -9.533 -17.806  1.00  0.00           C  
ATOM   1130  O   THR L  74      12.234  -8.926 -17.625  1.00  0.00           O  
ATOM   1131  CB  THR L  74      11.073 -10.000 -20.257  1.00  0.00           C  
ATOM   1132  OG1 THR L  74      10.261  -9.875 -21.432  1.00  0.00           O  
ATOM   1133  CG2 THR L  74      11.307 -11.473 -19.962  1.00  0.00           C  
ATOM   1134  H   THR L  74      10.967  -7.309 -19.490  1.00  0.00           H  
ATOM   1135  HA  THR L  74       9.399  -9.787 -18.927  1.00  0.00           H  
ATOM   1136  HB  THR L  74      12.032  -9.515 -20.442  1.00  0.00           H  
ATOM   1137  HG1 THR L  74      10.779  -9.482 -22.139  1.00  0.00           H  
ATOM   1138 1HG2 THR L  74      11.804 -11.940 -20.812  1.00  0.00           H  
ATOM   1139 2HG2 THR L  74      11.935 -11.571 -19.076  1.00  0.00           H  
ATOM   1140 3HG2 THR L  74      10.353 -11.965 -19.786  1.00  0.00           H  
ATOM   1141  N   ILE L  75      10.684 -10.393 -16.924  1.00  0.00           N  
ATOM   1142  CA  ILE L  75      11.398 -10.691 -15.691  1.00  0.00           C  
ATOM   1143  C   ILE L  75      11.784 -12.162 -15.731  1.00  0.00           C  
ATOM   1144  O   ILE L  75      10.917 -13.036 -15.676  1.00  0.00           O  
ATOM   1145  CB  ILE L  75      10.544 -10.393 -14.445  1.00  0.00           C  
ATOM   1146  CG1 ILE L  75      10.060  -8.941 -14.465  1.00  0.00           C  
ATOM   1147  CG2 ILE L  75      11.335 -10.676 -13.177  1.00  0.00           C  
ATOM   1148  CD1 ILE L  75       9.059  -8.616 -13.380  1.00  0.00           C  
ATOM   1149  H   ILE L  75       9.801 -10.848 -17.103  1.00  0.00           H  
ATOM   1150  HA  ILE L  75      12.287 -10.063 -15.646  1.00  0.00           H  
ATOM   1151  HB  ILE L  75       9.654 -11.022 -14.455  1.00  0.00           H  
ATOM   1152 1HG1 ILE L  75      10.913  -8.272 -14.354  1.00  0.00           H  
ATOM   1153 2HG1 ILE L  75       9.599  -8.724 -15.429  1.00  0.00           H  
ATOM   1154 1HG2 ILE L  75      10.717 -10.460 -12.307  1.00  0.00           H  
ATOM   1155 2HG2 ILE L  75      11.631 -11.724 -13.160  1.00  0.00           H  
ATOM   1156 3HG2 ILE L  75      12.226 -10.048 -13.156  1.00  0.00           H  
ATOM   1157 1HD1 ILE L  75       8.763  -7.569 -13.459  1.00  0.00           H  
ATOM   1158 2HD1 ILE L  75       8.180  -9.251 -13.493  1.00  0.00           H  
ATOM   1159 3HD1 ILE L  75       9.511  -8.791 -12.404  1.00  0.00           H  
ATOM   1160  N   SER L  76      13.081 -12.429 -15.837  1.00  0.00           N  
ATOM   1161  CA  SER L  76      13.574 -13.797 -15.870  1.00  0.00           C  
ATOM   1162  C   SER L  76      13.934 -14.269 -14.469  1.00  0.00           C  
ATOM   1163  O   SER L  76      14.207 -13.459 -13.582  1.00  0.00           O  
ATOM   1164  CB  SER L  76      14.784 -13.897 -16.779  1.00  0.00           C  
ATOM   1165  OG  SER L  76      15.865 -13.173 -16.257  1.00  0.00           O  
ATOM   1166  H   SER L  76      13.741 -11.667 -15.896  1.00  0.00           H  
ATOM   1167  HA  SER L  76      12.785 -14.440 -16.263  1.00  0.00           H  
ATOM   1168 1HB  SER L  76      15.066 -14.943 -16.895  1.00  0.00           H  
ATOM   1169 2HB  SER L  76      14.530 -13.515 -17.767  1.00  0.00           H  
ATOM   1170  HG  SER L  76      16.650 -13.528 -16.681  1.00  0.00           H  
ATOM   1171  N   SER L  77      13.926 -15.585 -14.280  1.00  0.00           N  
ATOM   1172  CA  SER L  77      14.311 -16.189 -13.009  1.00  0.00           C  
ATOM   1173  C   SER L  77      13.693 -15.434 -11.841  1.00  0.00           C  
ATOM   1174  O   SER L  77      14.393 -14.895 -10.981  1.00  0.00           O  
ATOM   1175  CB  SER L  77      15.821 -16.204 -12.871  1.00  0.00           C  
ATOM   1176  OG  SER L  77      16.410 -16.973 -13.884  1.00  0.00           O  
ATOM   1177  H   SER L  77      13.645 -16.184 -15.044  1.00  0.00           H  
ATOM   1178  HA  SER L  77      13.946 -17.217 -12.989  1.00  0.00           H  
ATOM   1179 1HB  SER L  77      16.202 -15.184 -12.917  1.00  0.00           H  
ATOM   1180 2HB  SER L  77      16.093 -16.611 -11.898  1.00  0.00           H  
ATOM   1181  HG  SER L  77      15.781 -17.669 -14.088  1.00  0.00           H  
ATOM   1182  N   VAL L  78      12.365 -15.405 -11.833  1.00  0.00           N  
ATOM   1183  CA  VAL L  78      11.571 -14.714 -10.822  1.00  0.00           C  
ATOM   1184  C   VAL L  78      12.007 -15.038  -9.394  1.00  0.00           C  
ATOM   1185  O   VAL L  78      12.164 -16.204  -9.036  1.00  0.00           O  
ATOM   1186  CB  VAL L  78      10.085 -15.082 -10.988  1.00  0.00           C  
ATOM   1187  CG1 VAL L  78       9.282 -14.608  -9.786  1.00  0.00           C  
ATOM   1188  CG2 VAL L  78       9.541 -14.477 -12.273  1.00  0.00           C  
ATOM   1189  H   VAL L  78      11.892 -15.894 -12.580  1.00  0.00           H  
ATOM   1190  HA  VAL L  78      11.688 -13.639 -10.965  1.00  0.00           H  
ATOM   1191  HB  VAL L  78       9.992 -16.168 -11.029  1.00  0.00           H  
ATOM   1192 1HG1 VAL L  78       8.234 -14.877  -9.919  1.00  0.00           H  
ATOM   1193 2HG1 VAL L  78       9.665 -15.082  -8.882  1.00  0.00           H  
ATOM   1194 3HG1 VAL L  78       9.369 -13.526  -9.694  1.00  0.00           H  
ATOM   1195 1HG2 VAL L  78       8.490 -14.742 -12.383  1.00  0.00           H  
ATOM   1196 2HG2 VAL L  78       9.640 -13.392 -12.234  1.00  0.00           H  
ATOM   1197 3HG2 VAL L  78      10.104 -14.862 -13.123  1.00  0.00           H  
ATOM   1198  N   GLN L  79      12.211 -14.000  -8.586  1.00  0.00           N  
ATOM   1199  CA  GLN L  79      12.564 -14.175  -7.179  1.00  0.00           C  
ATOM   1200  C   GLN L  79      11.423 -13.642  -6.313  1.00  0.00           C  
ATOM   1201  O   GLN L  79      10.588 -12.866  -6.783  1.00  0.00           O  
ATOM   1202  CB  GLN L  79      13.874 -13.455  -6.845  1.00  0.00           C  
ATOM   1203  CG  GLN L  79      15.061 -13.903  -7.679  1.00  0.00           C  
ATOM   1204  CD  GLN L  79      15.440 -15.349  -7.416  1.00  0.00           C  
ATOM   1205  OE1 GLN L  79      15.686 -15.743  -6.272  1.00  0.00           O  
ATOM   1206  NE2 GLN L  79      15.489 -16.148  -8.476  1.00  0.00           N  
ATOM   1207  H   GLN L  79      12.118 -13.064  -8.958  1.00  0.00           H  
ATOM   1208  HA  GLN L  79      12.698 -15.239  -6.986  1.00  0.00           H  
ATOM   1209 1HB  GLN L  79      13.747 -12.382  -6.991  1.00  0.00           H  
ATOM   1210 2HB  GLN L  79      14.120 -13.615  -5.796  1.00  0.00           H  
ATOM   1211 1HG  GLN L  79      14.811 -13.803  -8.735  1.00  0.00           H  
ATOM   1212 2HG  GLN L  79      15.920 -13.276  -7.437  1.00  0.00           H  
ATOM   1213 1HE2 GLN L  79      15.732 -17.113  -8.364  1.00  0.00           H  
ATOM   1214 2HE2 GLN L  79      15.281 -15.788  -9.385  1.00  0.00           H  
ATOM   1215  N   ALA L  80      11.376 -14.060  -5.055  1.00  0.00           N  
ATOM   1216  CA  ALA L  80      10.322 -13.598  -4.157  1.00  0.00           C  
ATOM   1217  C   ALA L  80      10.297 -12.080  -3.983  1.00  0.00           C  
ATOM   1218  O   ALA L  80       9.238 -11.501  -3.753  1.00  0.00           O  
ATOM   1219  CB  ALA L  80      10.472 -14.272  -2.802  1.00  0.00           C  
ATOM   1220  H   ALA L  80      12.071 -14.704  -4.705  1.00  0.00           H  
ATOM   1221  HA  ALA L  80       9.361 -13.876  -4.591  1.00  0.00           H  
ATOM   1222 1HB  ALA L  80       9.671 -13.941  -2.140  1.00  0.00           H  
ATOM   1223 2HB  ALA L  80      10.417 -15.354  -2.925  1.00  0.00           H  
ATOM   1224 3HB  ALA L  80      11.434 -14.006  -2.367  1.00  0.00           H  
ATOM   1225  N   GLU L  81      11.448 -11.427  -4.111  1.00  0.00           N  
ATOM   1226  CA  GLU L  81      11.482  -9.978  -3.950  1.00  0.00           C  
ATOM   1227  C   GLU L  81      10.922  -9.241  -5.163  1.00  0.00           C  
ATOM   1228  O   GLU L  81      10.833  -8.011  -5.167  1.00  0.00           O  
ATOM   1229  CB  GLU L  81      12.916  -9.515  -3.685  1.00  0.00           C  
ATOM   1230  CG  GLU L  81      13.505 -10.012  -2.372  1.00  0.00           C  
ATOM   1231  CD  GLU L  81      12.806  -9.448  -1.167  1.00  0.00           C  
ATOM   1232  OE1 GLU L  81      12.402  -8.311  -1.216  1.00  0.00           O  
ATOM   1233  OE2 GLU L  81      12.676 -10.155  -0.195  1.00  0.00           O  
ATOM   1234  H   GLU L  81      12.306 -11.918  -4.319  1.00  0.00           H  
ATOM   1235  HA  GLU L  81      10.862  -9.710  -3.094  1.00  0.00           H  
ATOM   1236 1HB  GLU L  81      13.564  -9.857  -4.492  1.00  0.00           H  
ATOM   1237 2HB  GLU L  81      12.951  -8.426  -3.676  1.00  0.00           H  
ATOM   1238 1HG  GLU L  81      13.434 -11.099  -2.343  1.00  0.00           H  
ATOM   1239 2HG  GLU L  81      14.559  -9.743  -2.334  1.00  0.00           H  
ATOM   1240  N   ASP L  82      10.537  -9.989  -6.190  1.00  0.00           N  
ATOM   1241  CA  ASP L  82       9.971  -9.375  -7.380  1.00  0.00           C  
ATOM   1242  C   ASP L  82       8.460  -9.232  -7.265  1.00  0.00           C  
ATOM   1243  O   ASP L  82       7.826  -8.597  -8.104  1.00  0.00           O  
ATOM   1244  CB  ASP L  82      10.318 -10.198  -8.623  1.00  0.00           C  
ATOM   1245  CG  ASP L  82      11.818 -10.325  -8.850  1.00  0.00           C  
ATOM   1246  OD1 ASP L  82      12.538  -9.447  -8.436  1.00  0.00           O  
ATOM   1247  OD2 ASP L  82      12.230 -11.297  -9.437  1.00  0.00           O  
ATOM   1248  H   ASP L  82      10.635 -10.994  -6.153  1.00  0.00           H  
ATOM   1249  HA  ASP L  82      10.398  -8.378  -7.491  1.00  0.00           H  
ATOM   1250 1HB  ASP L  82       9.894 -11.198  -8.527  1.00  0.00           H  
ATOM   1251 2HB  ASP L  82       9.869  -9.736  -9.503  1.00  0.00           H  
ATOM   1252  N   LEU L  83       7.878  -9.835  -6.235  1.00  0.00           N  
ATOM   1253  CA  LEU L  83       6.428  -9.786  -6.068  1.00  0.00           C  
ATOM   1254  C   LEU L  83       6.088  -8.336  -5.752  1.00  0.00           C  
ATOM   1255  O   LEU L  83       6.546  -7.786  -4.753  1.00  0.00           O  
ATOM   1256  CB  LEU L  83       6.003 -10.709  -4.928  1.00  0.00           C  
ATOM   1257  CG  LEU L  83       6.401 -12.171  -5.156  1.00  0.00           C  
ATOM   1258  CD1 LEU L  83       6.050 -12.989  -3.927  1.00  0.00           C  
ATOM   1259  CD2 LEU L  83       5.696 -12.721  -6.388  1.00  0.00           C  
ATOM   1260  H   LEU L  83       8.435 -10.334  -5.557  1.00  0.00           H  
ATOM   1261  HA  LEU L  83       5.962 -10.114  -6.997  1.00  0.00           H  
ATOM   1262 1HB  LEU L  83       6.460 -10.355  -4.005  1.00  0.00           H  
ATOM   1263 2HB  LEU L  83       4.919 -10.648  -4.817  1.00  0.00           H  
ATOM   1264  HG  LEU L  83       7.479 -12.235  -5.303  1.00  0.00           H  
ATOM   1265 1HD1 LEU L  83       6.335 -14.030  -4.090  1.00  0.00           H  
ATOM   1266 2HD1 LEU L  83       6.588 -12.599  -3.064  1.00  0.00           H  
ATOM   1267 3HD1 LEU L  83       4.978 -12.931  -3.745  1.00  0.00           H  
ATOM   1268 1HD2 LEU L  83       5.988 -13.761  -6.541  1.00  0.00           H  
ATOM   1269 2HD2 LEU L  83       4.617 -12.665  -6.246  1.00  0.00           H  
ATOM   1270 3HD2 LEU L  83       5.978 -12.133  -7.261  1.00  0.00           H  
ATOM   1271  N   ALA L  84       5.286  -7.718  -6.613  1.00  0.00           N  
ATOM   1272  CA  ALA L  84       5.026  -6.288  -6.523  1.00  0.00           C  
ATOM   1273  C   ALA L  84       4.133  -5.875  -7.683  1.00  0.00           C  
ATOM   1274  O   ALA L  84       3.681  -6.718  -8.458  1.00  0.00           O  
ATOM   1275  CB  ALA L  84       6.338  -5.525  -6.609  1.00  0.00           C  
ATOM   1276  H   ALA L  84       4.848  -8.253  -7.349  1.00  0.00           H  
ATOM   1277  HA  ALA L  84       4.506  -6.097  -5.584  1.00  0.00           H  
ATOM   1278 1HB  ALA L  84       6.142  -4.455  -6.541  1.00  0.00           H  
ATOM   1279 2HB  ALA L  84       6.990  -5.827  -5.787  1.00  0.00           H  
ATOM   1280 3HB  ALA L  84       6.825  -5.745  -7.557  1.00  0.00           H  
ATOM   1281  N   ASP L  85       3.869  -4.575  -7.774  1.00  0.00           N  
ATOM   1282  CA  ASP L  85       3.102  -4.014  -8.878  1.00  0.00           C  
ATOM   1283  C   ASP L  85       4.114  -3.351  -9.811  1.00  0.00           C  
ATOM   1284  O   ASP L  85       5.118  -2.799  -9.358  1.00  0.00           O  
ATOM   1285  CB  ASP L  85       2.061  -3.003  -8.391  1.00  0.00           C  
ATOM   1286  CG  ASP L  85       0.951  -3.645  -7.570  1.00  0.00           C  
ATOM   1287  OD1 ASP L  85       1.137  -3.820  -6.389  1.00  0.00           O  
ATOM   1288  OD2 ASP L  85      -0.073  -3.955  -8.131  1.00  0.00           O  
ATOM   1289  H   ASP L  85       4.213  -3.960  -7.050  1.00  0.00           H  
ATOM   1290  HA  ASP L  85       2.575  -4.825  -9.381  1.00  0.00           H  
ATOM   1291 1HB  ASP L  85       2.549  -2.242  -7.782  1.00  0.00           H  
ATOM   1292 2HB  ASP L  85       1.613  -2.500  -9.249  1.00  0.00           H  
ATOM   1293  N   TYR L  86       3.846  -3.410 -11.109  1.00  0.00           N  
ATOM   1294  CA  TYR L  86       4.724  -2.813 -12.110  1.00  0.00           C  
ATOM   1295  C   TYR L  86       3.888  -1.917 -13.004  1.00  0.00           C  
ATOM   1296  O   TYR L  86       2.737  -2.229 -13.290  1.00  0.00           O  
ATOM   1297  CB  TYR L  86       5.444  -3.886 -12.931  1.00  0.00           C  
ATOM   1298  CG  TYR L  86       6.398  -4.735 -12.122  1.00  0.00           C  
ATOM   1299  CD1 TYR L  86       5.906  -5.726 -11.285  1.00  0.00           C  
ATOM   1300  CD2 TYR L  86       7.765  -4.524 -12.219  1.00  0.00           C  
ATOM   1301  CE1 TYR L  86       6.778  -6.502 -10.546  1.00  0.00           C  
ATOM   1302  CE2 TYR L  86       8.638  -5.301 -11.480  1.00  0.00           C  
ATOM   1303  CZ  TYR L  86       8.148  -6.286 -10.647  1.00  0.00           C  
ATOM   1304  OH  TYR L  86       9.017  -7.059  -9.911  1.00  0.00           O  
ATOM   1305  H   TYR L  86       3.006  -3.884 -11.409  1.00  0.00           H  
ATOM   1306  HA  TYR L  86       5.477  -2.214 -11.597  1.00  0.00           H  
ATOM   1307 1HB  TYR L  86       4.707  -4.546 -13.392  1.00  0.00           H  
ATOM   1308 2HB  TYR L  86       6.007  -3.412 -13.735  1.00  0.00           H  
ATOM   1309  HD1 TYR L  86       4.831  -5.892 -11.209  1.00  0.00           H  
ATOM   1310  HD2 TYR L  86       8.152  -3.746 -12.876  1.00  0.00           H  
ATOM   1311  HE1 TYR L  86       6.392  -7.280  -9.888  1.00  0.00           H  
ATOM   1312  HE2 TYR L  86       9.712  -5.135 -11.555  1.00  0.00           H  
ATOM   1313  HH  TYR L  86       8.517  -7.616  -9.309  1.00  0.00           H  
ATOM   1314  N   HIS L  87       4.505  -0.838 -13.446  1.00  0.00           N  
ATOM   1315  CA  HIS L  87       3.826   0.218 -14.187  1.00  0.00           C  
ATOM   1316  C   HIS L  87       4.664   0.627 -15.382  1.00  0.00           C  
ATOM   1317  O   HIS L  87       5.854   0.903 -15.240  1.00  0.00           O  
ATOM   1318  CB  HIS L  87       3.557   1.435 -13.296  1.00  0.00           C  
ATOM   1319  CG  HIS L  87       2.898   1.095 -11.996  1.00  0.00           C  
ATOM   1320  ND1 HIS L  87       1.588   0.671 -11.915  1.00  0.00           N  
ATOM   1321  CD2 HIS L  87       3.366   1.116 -10.726  1.00  0.00           C  
ATOM   1322  CE1 HIS L  87       1.279   0.446 -10.649  1.00  0.00           C  
ATOM   1323  NE2 HIS L  87       2.340   0.709  -9.909  1.00  0.00           N  
ATOM   1324  H   HIS L  87       5.480  -0.724 -13.210  1.00  0.00           H  
ATOM   1325  HA  HIS L  87       2.865  -0.150 -14.546  1.00  0.00           H  
ATOM   1326 1HB  HIS L  87       4.498   1.942 -13.079  1.00  0.00           H  
ATOM   1327 2HB  HIS L  87       2.920   2.141 -13.827  1.00  0.00           H  
ATOM   1328  HD2 HIS L  87       4.369   1.403 -10.410  1.00  0.00           H  
ATOM   1329  HE1 HIS L  87       0.313   0.102 -10.280  1.00  0.00           H  
ATOM   1330  HE2 HIS L  87       2.395   0.625  -8.904  1.00  0.00           H  
ATOM   1331  N   CYS L  88       4.056   0.688 -16.562  1.00  0.00           N  
ATOM   1332  CA  CYS L  88       4.755   1.280 -17.692  1.00  0.00           C  
ATOM   1333  C   CYS L  88       4.388   2.751 -17.765  1.00  0.00           C  
ATOM   1334  O   CYS L  88       3.375   3.179 -17.219  1.00  0.00           O  
ATOM   1335  CB  CYS L  88       4.449   0.564 -19.013  1.00  0.00           C  
ATOM   1336  SG  CYS L  88       2.751   0.720 -19.586  1.00  0.00           S  
ATOM   1337  H   CYS L  88       3.120   0.332 -16.693  1.00  0.00           H  
ATOM   1338  HA  CYS L  88       5.827   1.163 -17.535  1.00  0.00           H  
ATOM   1339 1HB  CYS L  88       5.098   0.955 -19.797  1.00  0.00           H  
ATOM   1340 2HB  CYS L  88       4.664  -0.499 -18.909  1.00  0.00           H  
ATOM   1341  N   GLY L  89       5.228   3.527 -18.431  1.00  0.00           N  
ATOM   1342  CA  GLY L  89       4.952   4.931 -18.633  1.00  0.00           C  
ATOM   1343  C   GLY L  89       5.613   5.441 -19.894  1.00  0.00           C  
ATOM   1344  O   GLY L  89       6.577   4.851 -20.378  1.00  0.00           O  
ATOM   1345  H   GLY L  89       6.077   3.133 -18.809  1.00  0.00           H  
ATOM   1346 1HA  GLY L  89       3.874   5.085 -18.694  1.00  0.00           H  
ATOM   1347 2HA  GLY L  89       5.309   5.499 -17.775  1.00  0.00           H  
ATOM   1348  N   GLN L  90       5.080   6.531 -20.434  1.00  0.00           N  
ATOM   1349  CA  GLN L  90       5.657   7.163 -21.613  1.00  0.00           C  
ATOM   1350  C   GLN L  90       6.045   8.603 -21.282  1.00  0.00           C  
ATOM   1351  O   GLN L  90       5.341   9.284 -20.522  1.00  0.00           O  
ATOM   1352  CB  GLN L  90       4.688   7.112 -22.804  1.00  0.00           C  
ATOM   1353  CG  GLN L  90       3.313   7.770 -22.592  1.00  0.00           C  
ATOM   1354  CD  GLN L  90       3.277   9.272 -22.869  1.00  0.00           C  
ATOM   1355  OE1 GLN L  90       2.710  10.035 -22.084  1.00  0.00           O  
ATOM   1356  NE2 GLN L  90       3.884   9.699 -23.965  1.00  0.00           N  
ATOM   1357  H   GLN L  90       4.252   6.932 -20.016  1.00  0.00           H  
ATOM   1358  HA  GLN L  90       6.554   6.612 -21.897  1.00  0.00           H  
ATOM   1359 1HB  GLN L  90       5.144   7.600 -23.664  1.00  0.00           H  
ATOM   1360 2HB  GLN L  90       4.502   6.073 -23.076  1.00  0.00           H  
ATOM   1361 1HG  GLN L  90       2.590   7.303 -23.261  1.00  0.00           H  
ATOM   1362 2HG  GLN L  90       3.009   7.628 -21.555  1.00  0.00           H  
ATOM   1363 1HE2 GLN L  90       3.888  10.674 -24.189  1.00  0.00           H  
ATOM   1364 2HE2 GLN L  90       4.339   9.045 -24.571  1.00  0.00           H  
ATOM   1365  N   SER L  91       7.162   9.049 -21.861  1.00  0.00           N  
ATOM   1366  CA  SER L  91       7.650  10.410 -21.721  1.00  0.00           C  
ATOM   1367  C   SER L  91       8.039  11.007 -23.069  1.00  0.00           C  
ATOM   1368  O   SER L  91       8.876  11.911 -23.137  1.00  0.00           O  
ATOM   1369  CB  SER L  91       8.840  10.439 -20.783  1.00  0.00           C  
ATOM   1370  OG  SER L  91       8.488   9.969 -19.511  1.00  0.00           O  
ATOM   1371  H   SER L  91       7.687   8.393 -22.423  1.00  0.00           H  
ATOM   1372  HA  SER L  91       6.852  11.023 -21.299  1.00  0.00           H  
ATOM   1373 1HB  SER L  91       9.641   9.824 -21.192  1.00  0.00           H  
ATOM   1374 2HB  SER L  91       9.218  11.458 -20.705  1.00  0.00           H  
ATOM   1375  HG  SER L  91       7.533  10.046 -19.455  1.00  0.00           H  
ATOM   1376  N   TYR L  92       7.455  10.476 -24.142  1.00  0.00           N  
ATOM   1377  CA  TYR L  92       7.641  11.002 -25.493  1.00  0.00           C  
ATOM   1378  C   TYR L  92       7.049  12.409 -25.612  1.00  0.00           C  
ATOM   1379  O   TYR L  92       7.749  13.359 -25.951  1.00  0.00           O  
ATOM   1380  CB  TYR L  92       7.007  10.068 -26.526  1.00  0.00           C  
ATOM   1381  CG  TYR L  92       6.922  10.662 -27.914  1.00  0.00           C  
ATOM   1382  CD1 TYR L  92       8.081  10.900 -28.639  1.00  0.00           C  
ATOM   1383  CD2 TYR L  92       5.686  10.968 -28.463  1.00  0.00           C  
ATOM   1384  CE1 TYR L  92       8.003  11.442 -29.908  1.00  0.00           C  
ATOM   1385  CE2 TYR L  92       5.608  11.509 -29.731  1.00  0.00           C  
ATOM   1386  CZ  TYR L  92       6.761  11.747 -30.453  1.00  0.00           C  
ATOM   1387  OH  TYR L  92       6.683  12.286 -31.715  1.00  0.00           O  
ATOM   1388  H   TYR L  92       6.859   9.673 -24.004  1.00  0.00           H  
ATOM   1389  HA  TYR L  92       8.710  11.070 -25.693  1.00  0.00           H  
ATOM   1390 1HB  TYR L  92       7.586   9.145 -26.585  1.00  0.00           H  
ATOM   1391 2HB  TYR L  92       6.000   9.802 -26.207  1.00  0.00           H  
ATOM   1392  HD1 TYR L  92       9.053  10.660 -28.208  1.00  0.00           H  
ATOM   1393  HD2 TYR L  92       4.776  10.781 -27.893  1.00  0.00           H  
ATOM   1394  HE1 TYR L  92       8.913  11.629 -30.477  1.00  0.00           H  
ATOM   1395  HE2 TYR L  92       4.636  11.751 -30.163  1.00  0.00           H  
ATOM   1396  HH  TYR L  92       7.216  11.763 -32.319  1.00  0.00           H  
ATOM   1397  N   SER L  93       5.757  12.539 -25.333  1.00  0.00           N  
ATOM   1398  CA  SER L  93       5.087  13.835 -25.455  1.00  0.00           C  
ATOM   1399  C   SER L  93       4.015  14.005 -24.384  1.00  0.00           C  
ATOM   1400  O   SER L  93       3.393  13.032 -23.945  1.00  0.00           O  
ATOM   1401  CB  SER L  93       4.464  13.975 -26.830  1.00  0.00           C  
ATOM   1402  OG  SER L  93       3.795  15.199 -26.956  1.00  0.00           O  
ATOM   1403  H   SER L  93       5.224  11.735 -25.033  1.00  0.00           H  
ATOM   1404  HA  SER L  93       5.830  14.623 -25.323  1.00  0.00           H  
ATOM   1405 1HB  SER L  93       5.242  13.902 -27.590  1.00  0.00           H  
ATOM   1406 2HB  SER L  93       3.766  13.157 -26.998  1.00  0.00           H  
ATOM   1407  HG  SER L  93       2.946  15.083 -26.523  1.00  0.00           H  
ATOM   1408  N   TYR L  94       3.795  15.293 -24.039  1.00  0.00           N  
ATOM   1409  CA  TYR L  94       2.878  15.641 -22.954  1.00  0.00           C  
ATOM   1410  C   TYR L  94       1.457  15.551 -23.487  1.00  0.00           C  
ATOM   1411  O   TYR L  94       1.245  15.769 -24.679  1.00  0.00           O  
ATOM   1412  CB  TYR L  94       3.169  17.038 -22.403  1.00  0.00           C  
ATOM   1413  CG  TYR L  94       4.557  17.188 -21.820  1.00  0.00           C  
ATOM   1414  CD1 TYR L  94       5.541  17.855 -22.535  1.00  0.00           C  
ATOM   1415  CD2 TYR L  94       4.845  16.659 -20.571  1.00  0.00           C  
ATOM   1416  CE1 TYR L  94       6.809  17.991 -22.003  1.00  0.00           C  
ATOM   1417  CE2 TYR L  94       6.113  16.796 -20.039  1.00  0.00           C  
ATOM   1418  CZ  TYR L  94       7.092  17.459 -20.750  1.00  0.00           C  
ATOM   1419  OH  TYR L  94       8.354  17.595 -20.220  1.00  0.00           O  
ATOM   1420  H   TYR L  94       4.286  16.030 -24.524  1.00  0.00           H  
ATOM   1421  HA  TYR L  94       3.011  14.922 -22.145  1.00  0.00           H  
ATOM   1422 1HB  TYR L  94       3.053  17.775 -23.199  1.00  0.00           H  
ATOM   1423 2HB  TYR L  94       2.446  17.280 -21.625  1.00  0.00           H  
ATOM   1424  HD1 TYR L  94       5.315  18.270 -23.517  1.00  0.00           H  
ATOM   1425  HD2 TYR L  94       4.072  16.134 -20.010  1.00  0.00           H  
ATOM   1426  HE1 TYR L  94       7.582  18.515 -22.564  1.00  0.00           H  
ATOM   1427  HE2 TYR L  94       6.340  16.379 -19.057  1.00  0.00           H  
ATOM   1428  HH  TYR L  94       8.909  18.077 -20.837  1.00  0.00           H  
ATOM   1429  N   PRO L  95       0.481  15.199 -22.651  1.00  0.00           N  
ATOM   1430  CA  PRO L  95       0.671  14.864 -21.232  1.00  0.00           C  
ATOM   1431  C   PRO L  95       1.259  13.470 -21.023  1.00  0.00           C  
ATOM   1432  O   PRO L  95       0.907  12.543 -21.750  1.00  0.00           O  
ATOM   1433  CB  PRO L  95      -0.757  14.889 -20.681  1.00  0.00           C  
ATOM   1434  CG  PRO L  95      -1.600  14.483 -21.837  1.00  0.00           C  
ATOM   1435  CD  PRO L  95      -0.939  15.115 -23.040  1.00  0.00           C  
ATOM   1436  HA  PRO L  95       1.329  15.615 -20.769  1.00  0.00           H  
ATOM   1437 1HB  PRO L  95      -0.844  14.203 -19.827  1.00  0.00           H  
ATOM   1438 2HB  PRO L  95      -0.999  15.897 -20.310  1.00  0.00           H  
ATOM   1439 1HG  PRO L  95      -1.641  13.386 -21.909  1.00  0.00           H  
ATOM   1440 2HG  PRO L  95      -2.634  14.831 -21.695  1.00  0.00           H  
ATOM   1441 1HD  PRO L  95      -1.069  14.462 -23.916  1.00  0.00           H  
ATOM   1442 2HD  PRO L  95      -1.382  16.105 -23.224  1.00  0.00           H  
ATOM   1443  N   TYR L  96       2.137  13.332 -20.037  1.00  0.00           N  
ATOM   1444  CA  TYR L  96       2.755  12.045 -19.737  1.00  0.00           C  
ATOM   1445  C   TYR L  96       1.724  11.117 -19.063  1.00  0.00           C  
ATOM   1446  O   TYR L  96       0.866  11.561 -18.288  1.00  0.00           O  
ATOM   1447  CB  TYR L  96       4.018  12.244 -18.888  1.00  0.00           C  
ATOM   1448  CG  TYR L  96       5.229  12.790 -19.641  1.00  0.00           C  
ATOM   1449  CD1 TYR L  96       5.173  13.094 -21.010  1.00  0.00           C  
ATOM   1450  CD2 TYR L  96       6.446  12.983 -18.988  1.00  0.00           C  
ATOM   1451  CE1 TYR L  96       6.278  13.584 -21.698  1.00  0.00           C  
ATOM   1452  CE2 TYR L  96       7.573  13.477 -19.681  1.00  0.00           C  
ATOM   1453  CZ  TYR L  96       7.478  13.775 -21.030  1.00  0.00           C  
ATOM   1454  OH  TYR L  96       8.576  14.256 -21.723  1.00  0.00           O  
ATOM   1455  H   TYR L  96       2.384  14.137 -19.479  1.00  0.00           H  
ATOM   1456  HA  TYR L  96       3.070  11.586 -20.674  1.00  0.00           H  
ATOM   1457 1HB  TYR L  96       3.803  12.935 -18.071  1.00  0.00           H  
ATOM   1458 2HB  TYR L  96       4.312  11.294 -18.444  1.00  0.00           H  
ATOM   1459  HD1 TYR L  96       4.243  12.948 -21.563  1.00  0.00           H  
ATOM   1460  HD2 TYR L  96       6.539  12.749 -17.928  1.00  0.00           H  
ATOM   1461  HE1 TYR L  96       6.201  13.809 -22.762  1.00  0.00           H  
ATOM   1462  HE2 TYR L  96       8.516  13.625 -19.152  1.00  0.00           H  
ATOM   1463  HH  TYR L  96       8.921  13.565 -22.292  1.00  0.00           H  
ATOM   1464  N   THR L  97       1.769   9.837 -19.420  1.00  0.00           N  
ATOM   1465  CA  THR L  97       0.800   8.869 -18.917  1.00  0.00           C  
ATOM   1466  C   THR L  97       1.477   7.607 -18.413  1.00  0.00           C  
ATOM   1467  O   THR L  97       2.652   7.347 -18.688  1.00  0.00           O  
ATOM   1468  CB  THR L  97      -0.228   8.501 -20.002  1.00  0.00           C  
ATOM   1469  OG1 THR L  97       0.435   7.840 -21.088  1.00  0.00           O  
ATOM   1470  CG2 THR L  97      -0.925   9.749 -20.523  1.00  0.00           C  
ATOM   1471  H   THR L  97       2.489   9.526 -20.056  1.00  0.00           H  
ATOM   1472  HA  THR L  97       0.268   9.318 -18.077  1.00  0.00           H  
ATOM   1473  HB  THR L  97      -0.973   7.824 -19.583  1.00  0.00           H  
ATOM   1474  HG1 THR L  97      -0.113   7.890 -21.875  1.00  0.00           H  
ATOM   1475 1HG2 THR L  97      -1.648   9.469 -21.288  1.00  0.00           H  
ATOM   1476 2HG2 THR L  97      -1.440  10.247 -19.701  1.00  0.00           H  
ATOM   1477 3HG2 THR L  97      -0.187  10.425 -20.951  1.00  0.00           H  
ATOM   1478  N   PHE L  98       0.714   6.839 -17.647  1.00  0.00           N  
ATOM   1479  CA  PHE L  98       1.148   5.547 -17.146  1.00  0.00           C  
ATOM   1480  C   PHE L  98       0.124   4.495 -17.526  1.00  0.00           C  
ATOM   1481  O   PHE L  98      -1.034   4.817 -17.762  1.00  0.00           O  
ATOM   1482  CB  PHE L  98       1.331   5.581 -15.628  1.00  0.00           C  
ATOM   1483  CG  PHE L  98       2.357   6.574 -15.162  1.00  0.00           C  
ATOM   1484  CD1 PHE L  98       1.984   7.862 -14.806  1.00  0.00           C  
ATOM   1485  CD2 PHE L  98       3.696   6.225 -15.081  1.00  0.00           C  
ATOM   1486  CE1 PHE L  98       2.927   8.777 -14.378  1.00  0.00           C  
ATOM   1487  CE2 PHE L  98       4.641   7.137 -14.653  1.00  0.00           C  
ATOM   1488  CZ  PHE L  98       4.255   8.415 -14.301  1.00  0.00           C  
ATOM   1489  H   PHE L  98      -0.206   7.177 -17.405  1.00  0.00           H  
ATOM   1490  HA  PHE L  98       2.108   5.303 -17.603  1.00  0.00           H  
ATOM   1491 1HB  PHE L  98       0.381   5.824 -15.152  1.00  0.00           H  
ATOM   1492 2HB  PHE L  98       1.629   4.594 -15.275  1.00  0.00           H  
ATOM   1493  HD1 PHE L  98       0.934   8.148 -14.865  1.00  0.00           H  
ATOM   1494  HD2 PHE L  98       4.000   5.215 -15.360  1.00  0.00           H  
ATOM   1495  HE1 PHE L  98       2.621   9.786 -14.101  1.00  0.00           H  
ATOM   1496  HE2 PHE L  98       5.690   6.849 -14.593  1.00  0.00           H  
ATOM   1497  HZ  PHE L  98       4.999   9.136 -13.965  1.00  0.00           H  
ATOM   1498  N   GLY L  99       0.554   3.241 -17.588  1.00  0.00           N  
ATOM   1499  CA  GLY L  99      -0.336   2.140 -17.903  1.00  0.00           C  
ATOM   1500  C   GLY L  99      -1.189   1.793 -16.699  1.00  0.00           C  
ATOM   1501  O   GLY L  99      -1.111   2.455 -15.666  1.00  0.00           O  
ATOM   1502  H   GLY L  99       1.530   3.050 -17.410  1.00  0.00           H  
ATOM   1503 1HA  GLY L  99      -0.970   2.414 -18.746  1.00  0.00           H  
ATOM   1504 2HA  GLY L  99       0.250   1.275 -18.210  1.00  0.00           H  
ATOM   1505  N   GLY L 100      -1.984   0.792 -16.850  1.00  0.00           N  
ATOM   1506  CA  GLY L 100      -2.933   0.302 -15.860  1.00  0.00           C  
ATOM   1507  C   GLY L 100      -2.319  -0.453 -14.697  1.00  0.00           C  
ATOM   1508  O   GLY L 100      -2.964  -0.614 -13.655  1.00  0.00           O  
ATOM   1509  H   GLY L 100      -1.925   0.329 -17.745  1.00  0.00           H  
ATOM   1510 1HA  GLY L 100      -3.496   1.140 -15.449  1.00  0.00           H  
ATOM   1511 2HA  GLY L 100      -3.651  -0.361 -16.341  1.00  0.00           H  
ATOM   1512  N   GLY L 101      -1.087  -0.924 -14.866  1.00  0.00           N  
ATOM   1513  CA  GLY L 101      -0.426  -1.679 -13.816  1.00  0.00           C  
ATOM   1514  C   GLY L 101      -0.695  -3.175 -13.809  1.00  0.00           C  
ATOM   1515  O   GLY L 101      -1.755  -3.640 -14.247  1.00  0.00           O  
ATOM   1516  H   GLY L 101      -0.598  -0.756 -15.734  1.00  0.00           H  
ATOM   1517 1HA  GLY L 101       0.653  -1.544 -13.895  1.00  0.00           H  
ATOM   1518 2HA  GLY L 101      -0.728  -1.291 -12.844  1.00  0.00           H  
ATOM   1519  N   THR L 102       0.287  -3.924 -13.313  1.00  0.00           N  
ATOM   1520  CA  THR L 102       0.231  -5.382 -13.241  1.00  0.00           C  
ATOM   1521  C   THR L 102       0.688  -5.798 -11.850  1.00  0.00           C  
ATOM   1522  O   THR L 102       1.770  -5.401 -11.412  1.00  0.00           O  
ATOM   1523  CB  THR L 102       1.108  -6.048 -14.318  1.00  0.00           C  
ATOM   1524  OG1 THR L 102       0.708  -5.588 -15.615  1.00  0.00           O  
ATOM   1525  CG2 THR L 102       0.969  -7.562 -14.256  1.00  0.00           C  
ATOM   1526  H   THR L 102       1.109  -3.446 -12.972  1.00  0.00           H  
ATOM   1527  HA  THR L 102      -0.799  -5.697 -13.407  1.00  0.00           H  
ATOM   1528  HB  THR L 102       2.151  -5.777 -14.156  1.00  0.00           H  
ATOM   1529  HG1 THR L 102      -0.078  -6.063 -15.895  1.00  0.00           H  
ATOM   1530 1HG2 THR L 102       1.596  -8.016 -15.024  1.00  0.00           H  
ATOM   1531 2HG2 THR L 102       1.283  -7.916 -13.275  1.00  0.00           H  
ATOM   1532 3HG2 THR L 102      -0.070  -7.839 -14.427  1.00  0.00           H  
ATOM   1533  N   LYS L 103      -0.123  -6.583 -11.148  1.00  0.00           N  
ATOM   1534  CA  LYS L 103       0.308  -7.096  -9.854  1.00  0.00           C  
ATOM   1535  C   LYS L 103       0.804  -8.527 -10.059  1.00  0.00           C  
ATOM   1536  O   LYS L 103       0.087  -9.367 -10.608  1.00  0.00           O  
ATOM   1537  CB  LYS L 103      -0.827  -7.050  -8.830  1.00  0.00           C  
ATOM   1538  CG  LYS L 103      -0.432  -7.507  -7.432  1.00  0.00           C  
ATOM   1539  CD  LYS L 103      -1.599  -7.393  -6.463  1.00  0.00           C  
ATOM   1540  CE  LYS L 103      -1.209  -7.858  -5.068  1.00  0.00           C  
ATOM   1541  NZ  LYS L 103      -2.341  -7.751  -4.108  1.00  0.00           N  
ATOM   1542  H   LYS L 103      -1.039  -6.831 -11.495  1.00  0.00           H  
ATOM   1543  HA  LYS L 103       1.123  -6.471  -9.488  1.00  0.00           H  
ATOM   1544 1HB  LYS L 103      -1.207  -6.031  -8.754  1.00  0.00           H  
ATOM   1545 2HB  LYS L 103      -1.649  -7.681  -9.169  1.00  0.00           H  
ATOM   1546 1HG  LYS L 103      -0.101  -8.546  -7.468  1.00  0.00           H  
ATOM   1547 2HG  LYS L 103       0.392  -6.895  -7.068  1.00  0.00           H  
ATOM   1548 1HD  LYS L 103      -1.930  -6.354  -6.412  1.00  0.00           H  
ATOM   1549 2HD  LYS L 103      -2.429  -8.003  -6.819  1.00  0.00           H  
ATOM   1550 1HE  LYS L 103      -0.880  -8.895  -5.109  1.00  0.00           H  
ATOM   1551 2HE  LYS L 103      -0.381  -7.252  -4.700  1.00  0.00           H  
ATOM   1552 1HZ  LYS L 103      -2.042  -8.068  -3.197  1.00  0.00           H  
ATOM   1553 2HZ  LYS L 103      -2.643  -6.789  -4.048  1.00  0.00           H  
ATOM   1554 3HZ  LYS L 103      -3.109  -8.325  -4.428  1.00  0.00           H  
ATOM   1555  N   LEU L 104       2.037  -8.792  -9.644  1.00  0.00           N  
ATOM   1556  CA  LEU L 104       2.610 -10.125  -9.765  1.00  0.00           C  
ATOM   1557  C   LEU L 104       2.591 -10.819  -8.402  1.00  0.00           C  
ATOM   1558  O   LEU L 104       3.195 -10.334  -7.448  1.00  0.00           O  
ATOM   1559  CB  LEU L 104       4.045 -10.048 -10.300  1.00  0.00           C  
ATOM   1560  CG  LEU L 104       4.209  -9.376 -11.669  1.00  0.00           C  
ATOM   1561  CD1 LEU L 104       5.674  -9.413 -12.081  1.00  0.00           C  
ATOM   1562  CD2 LEU L 104       3.335 -10.087 -12.692  1.00  0.00           C  
ATOM   1563  H   LEU L 104       2.591  -8.054  -9.236  1.00  0.00           H  
ATOM   1564  HA  LEU L 104       2.007 -10.698 -10.469  1.00  0.00           H  
ATOM   1565 1HB  LEU L 104       4.653  -9.496  -9.585  1.00  0.00           H  
ATOM   1566 2HB  LEU L 104       4.442 -11.060 -10.378  1.00  0.00           H  
ATOM   1567  HG  LEU L 104       3.908  -8.330 -11.600  1.00  0.00           H  
ATOM   1568 1HD1 LEU L 104       5.791  -8.935 -13.054  1.00  0.00           H  
ATOM   1569 2HD1 LEU L 104       6.274  -8.880 -11.342  1.00  0.00           H  
ATOM   1570 3HD1 LEU L 104       6.009 -10.448 -12.143  1.00  0.00           H  
ATOM   1571 1HD2 LEU L 104       3.451  -9.608 -13.665  1.00  0.00           H  
ATOM   1572 2HD2 LEU L 104       3.636 -11.132 -12.763  1.00  0.00           H  
ATOM   1573 3HD2 LEU L 104       2.292 -10.030 -12.382  1.00  0.00           H  
ATOM   1574  N   GLU L 105       1.883 -11.944  -8.326  1.00  0.00           N  
ATOM   1575  CA  GLU L 105       1.773 -12.731  -7.098  1.00  0.00           C  
ATOM   1576  C   GLU L 105       2.497 -14.061  -7.260  1.00  0.00           C  
ATOM   1577  O   GLU L 105       2.899 -14.423  -8.364  1.00  0.00           O  
ATOM   1578  CB  GLU L 105       0.305 -12.974  -6.740  1.00  0.00           C  
ATOM   1579  CG  GLU L 105      -0.487 -11.709  -6.443  1.00  0.00           C  
ATOM   1580  CD  GLU L 105      -1.919 -11.988  -6.077  1.00  0.00           C  
ATOM   1581  OE1 GLU L 105      -2.327 -13.120  -6.173  1.00  0.00           O  
ATOM   1582  OE2 GLU L 105      -2.605 -11.066  -5.702  1.00  0.00           O  
ATOM   1583  H   GLU L 105       1.405 -12.260  -9.158  1.00  0.00           H  
ATOM   1584  HA  GLU L 105       2.241 -12.173  -6.286  1.00  0.00           H  
ATOM   1585 1HB  GLU L 105      -0.189 -13.493  -7.561  1.00  0.00           H  
ATOM   1586 2HB  GLU L 105       0.246 -13.619  -5.863  1.00  0.00           H  
ATOM   1587 1HG  GLU L 105      -0.011 -11.180  -5.618  1.00  0.00           H  
ATOM   1588 2HG  GLU L 105      -0.460 -11.062  -7.318  1.00  0.00           H  
ATOM   1589  N   ILE L 106       2.641 -14.799  -6.164  1.00  0.00           N  
ATOM   1590  CA  ILE L 106       3.337 -16.076  -6.210  1.00  0.00           C  
ATOM   1591  C   ILE L 106       2.321 -17.213  -6.250  1.00  0.00           C  
ATOM   1592  O   ILE L 106       1.309 -17.194  -5.543  1.00  0.00           O  
ATOM   1593  CB  ILE L 106       4.271 -16.246  -4.998  1.00  0.00           C  
ATOM   1594  CG1 ILE L 106       5.126 -17.505  -5.155  1.00  0.00           C  
ATOM   1595  CG2 ILE L 106       3.463 -16.304  -3.710  1.00  0.00           C  
ATOM   1596  CD1 ILE L 106       6.297 -17.573  -4.200  1.00  0.00           C  
ATOM   1597  H   ILE L 106       2.265 -14.475  -5.285  1.00  0.00           H  
ATOM   1598  HA  ILE L 106       3.943 -16.107  -7.114  1.00  0.00           H  
ATOM   1599  HB  ILE L 106       4.958 -15.403  -4.947  1.00  0.00           H  
ATOM   1600 1HG1 ILE L 106       4.506 -18.388  -4.998  1.00  0.00           H  
ATOM   1601 2HG1 ILE L 106       5.513 -17.558  -6.173  1.00  0.00           H  
ATOM   1602 1HG2 ILE L 106       4.139 -16.426  -2.863  1.00  0.00           H  
ATOM   1603 2HG2 ILE L 106       2.898 -15.380  -3.593  1.00  0.00           H  
ATOM   1604 3HG2 ILE L 106       2.776 -17.149  -3.749  1.00  0.00           H  
ATOM   1605 1HD1 ILE L 106       6.855 -18.493  -4.373  1.00  0.00           H  
ATOM   1606 2HD1 ILE L 106       6.950 -16.715  -4.366  1.00  0.00           H  
ATOM   1607 3HD1 ILE L 106       5.931 -17.558  -3.175  1.00  0.00           H  
ATOM   1608  N   LYS L 107       2.591 -18.207  -7.087  1.00  0.00           N  
ATOM   1609  CA  LYS L 107       1.696 -19.340  -7.238  1.00  0.00           C  
ATOM   1610  C   LYS L 107       1.965 -20.429  -6.207  1.00  0.00           C  
ATOM   1611  O   LYS L 107       3.102 -20.642  -5.782  1.00  0.00           O  
ATOM   1612  CB  LYS L 107       1.811 -19.917  -8.649  1.00  0.00           C  
ATOM   1613  CG  LYS L 107       0.854 -21.066  -8.939  1.00  0.00           C  
ATOM   1614  CD  LYS L 107       0.964 -21.526 -10.385  1.00  0.00           C  
ATOM   1615  CE  LYS L 107       0.021 -22.685 -10.672  1.00  0.00           C  
ATOM   1616  NZ  LYS L 107       0.123 -23.151 -12.081  1.00  0.00           N  
ATOM   1617  H   LYS L 107       3.440 -18.175  -7.634  1.00  0.00           H  
ATOM   1618  HA  LYS L 107       0.673 -18.996  -7.082  1.00  0.00           H  
ATOM   1619 1HB  LYS L 107       1.621 -19.131  -9.381  1.00  0.00           H  
ATOM   1620 2HB  LYS L 107       2.826 -20.278  -8.813  1.00  0.00           H  
ATOM   1621 1HG  LYS L 107       1.084 -21.906  -8.281  1.00  0.00           H  
ATOM   1622 2HG  LYS L 107      -0.169 -20.746  -8.745  1.00  0.00           H  
ATOM   1623 1HD  LYS L 107       0.720 -20.696 -11.050  1.00  0.00           H  
ATOM   1624 2HD  LYS L 107       1.986 -21.843 -10.589  1.00  0.00           H  
ATOM   1625 1HE  LYS L 107       0.255 -23.517 -10.009  1.00  0.00           H  
ATOM   1626 2HE  LYS L 107      -1.006 -22.374 -10.479  1.00  0.00           H  
ATOM   1627 1HZ  LYS L 107      -0.517 -23.918 -12.230  1.00  0.00           H  
ATOM   1628 2HZ  LYS L 107      -0.110 -22.391 -12.705  1.00  0.00           H  
ATOM   1629 3HZ  LYS L 107       1.067 -23.459 -12.266  1.00  0.00           H  
ATOM   1630  N   ARG L 108       0.899 -21.101  -5.797  1.00  0.00           N  
ATOM   1631  CA  ARG L 108       0.986 -22.215  -4.869  1.00  0.00           C  
ATOM   1632  C   ARG L 108      -0.154 -23.167  -5.196  1.00  0.00           C  
ATOM   1633  O   ARG L 108      -1.040 -22.834  -5.980  1.00  0.00           O  
ATOM   1634  CB  ARG L 108       0.889 -21.751  -3.423  1.00  0.00           C  
ATOM   1635  CG  ARG L 108      -0.431 -21.096  -3.049  1.00  0.00           C  
ATOM   1636  CD  ARG L 108      -0.487 -20.760  -1.603  1.00  0.00           C  
ATOM   1637  NE  ARG L 108      -1.711 -20.055  -1.257  1.00  0.00           N  
ATOM   1638  CZ  ARG L 108      -2.884 -20.652  -0.974  1.00  0.00           C  
ATOM   1639  NH1 ARG L 108      -2.977 -21.963  -1.000  1.00  0.00           N  
ATOM   1640  NH2 ARG L 108      -3.942 -19.921  -0.671  1.00  0.00           N  
ATOM   1641  H   ARG L 108      -0.006 -20.822  -6.148  1.00  0.00           H  
ATOM   1642  HA  ARG L 108       1.952 -22.703  -5.004  1.00  0.00           H  
ATOM   1643 1HB  ARG L 108       1.036 -22.600  -2.757  1.00  0.00           H  
ATOM   1644 2HB  ARG L 108       1.684 -21.033  -3.217  1.00  0.00           H  
ATOM   1645 1HG  ARG L 108      -0.555 -20.175  -3.620  1.00  0.00           H  
ATOM   1646 2HG  ARG L 108      -1.252 -21.777  -3.275  1.00  0.00           H  
ATOM   1647 1HD  ARG L 108      -0.444 -21.676  -1.015  1.00  0.00           H  
ATOM   1648 2HD  ARG L 108       0.358 -20.123  -1.344  1.00  0.00           H  
ATOM   1649  HE  ARG L 108      -1.678 -19.044  -1.227  1.00  0.00           H  
ATOM   1650 1HH1 ARG L 108      -2.169 -22.523  -1.232  1.00  0.00           H  
ATOM   1651 2HH1 ARG L 108      -3.857 -22.411  -0.787  1.00  0.00           H  
ATOM   1652 1HH2 ARG L 108      -3.871 -18.912  -0.651  1.00  0.00           H  
ATOM   1653 2HH2 ARG L 108      -4.821 -20.368  -0.458  1.00  0.00           H  
ATOM   1654  N   ALA L 109      -0.121 -24.354  -4.605  1.00  0.00           N  
ATOM   1655  CA  ALA L 109      -1.160 -25.349  -4.833  1.00  0.00           C  
ATOM   1656  C   ALA L 109      -2.519 -24.818  -4.373  1.00  0.00           C  
ATOM   1657  O   ALA L 109      -2.607 -24.100  -3.382  1.00  0.00           O  
ATOM   1658  OXT ALA L 109      -3.512 -25.103  -4.983  1.00  0.00           O  
ATOM   1659  CB  ALA L 109      -0.821 -26.647  -4.114  1.00  0.00           C  
ATOM   1660  H   ALA L 109       0.644 -24.574  -3.983  1.00  0.00           H  
ATOM   1661  HA  ALA L 109      -1.214 -25.543  -5.904  1.00  0.00           H  
ATOM   1662 1HB  ALA L 109      -1.609 -27.378  -4.292  1.00  0.00           H  
ATOM   1663 2HB  ALA L 109       0.126 -27.035  -4.491  1.00  0.00           H  
ATOM   1664 3HB  ALA L 109      -0.735 -26.459  -3.045  1.00  0.00           H  
ATOM   1665  N   GLN H   1      23.626  11.680  -1.594  1.00  0.00           N  
ATOM   1666  CA  GLN H   1      22.329  10.980  -1.505  1.00  0.00           C  
ATOM   1667  C   GLN H   1      21.239  11.985  -1.878  1.00  0.00           C  
ATOM   1668  O   GLN H   1      21.102  13.025  -1.248  1.00  0.00           O  
ATOM   1669  CB  GLN H   1      22.088  10.411  -0.106  1.00  0.00           C  
ATOM   1670  CG  GLN H   1      20.737   9.735   0.067  1.00  0.00           C  
ATOM   1671  CD  GLN H   1      20.618   8.465  -0.754  1.00  0.00           C  
ATOM   1672  OE1 GLN H   1      21.356   7.498  -0.540  1.00  0.00           O  
ATOM   1673  NE2 GLN H   1      19.686   8.458  -1.699  1.00  0.00           N  
ATOM   1674 1H   GLN H   1      24.364  11.048  -1.355  1.00  0.00           H  
ATOM   1675 2H   GLN H   1      23.763  12.013  -2.527  1.00  0.00           H  
ATOM   1676 3H   GLN H   1      23.632  12.454  -0.960  1.00  0.00           H  
ATOM   1677  HA  GLN H   1      22.336  10.149  -2.210  1.00  0.00           H  
ATOM   1678 1HB  GLN H   1      22.861   9.682   0.130  1.00  0.00           H  
ATOM   1679 2HB  GLN H   1      22.158  11.212   0.630  1.00  0.00           H  
ATOM   1680 1HG  GLN H   1      20.603   9.476   1.117  1.00  0.00           H  
ATOM   1681 2HG  GLN H   1      19.955  10.423  -0.253  1.00  0.00           H  
ATOM   1682 1HE2 GLN H   1      19.559   7.648  -2.274  1.00  0.00           H  
ATOM   1683 2HE2 GLN H   1      19.108   9.263  -1.840  1.00  0.00           H  
ATOM   1684  N   VAL H   2      20.534  11.691  -2.962  1.00  0.00           N  
ATOM   1685  CA  VAL H   2      19.435  12.522  -3.441  1.00  0.00           C  
ATOM   1686  C   VAL H   2      18.280  12.093  -2.593  1.00  0.00           C  
ATOM   1687  O   VAL H   2      18.022  10.893  -2.492  1.00  0.00           O  
ATOM   1688  CB  VAL H   2      19.131  12.305  -4.935  1.00  0.00           C  
ATOM   1689  CG1 VAL H   2      17.916  13.118  -5.355  1.00  0.00           C  
ATOM   1690  CG2 VAL H   2      20.346  12.679  -5.770  1.00  0.00           C  
ATOM   1691  H   VAL H   2      20.777  10.854  -3.473  1.00  0.00           H  
ATOM   1692  HA  VAL H   2      19.711  13.569  -3.311  1.00  0.00           H  
ATOM   1693  HB  VAL H   2      18.887  11.255  -5.098  1.00  0.00           H  
ATOM   1694 1HG1 VAL H   2      17.715  12.952  -6.414  1.00  0.00           H  
ATOM   1695 2HG1 VAL H   2      17.050  12.808  -4.769  1.00  0.00           H  
ATOM   1696 3HG1 VAL H   2      18.110  14.177  -5.185  1.00  0.00           H  
ATOM   1697 1HG2 VAL H   2      20.124  12.523  -6.826  1.00  0.00           H  
ATOM   1698 2HG2 VAL H   2      20.593  13.728  -5.603  1.00  0.00           H  
ATOM   1699 3HG2 VAL H   2      21.192  12.056  -5.481  1.00  0.00           H  
ATOM   1700  N   GLN H   3      17.590  13.048  -1.992  1.00  0.00           N  
ATOM   1701  CA  GLN H   3      16.443  12.731  -1.158  1.00  0.00           C  
ATOM   1702  C   GLN H   3      15.275  13.704  -1.278  1.00  0.00           C  
ATOM   1703  O   GLN H   3      15.463  14.923  -1.237  1.00  0.00           O  
ATOM   1704  CB  GLN H   3      16.885  12.656   0.306  1.00  0.00           C  
ATOM   1705  CG  GLN H   3      15.773  12.293   1.274  1.00  0.00           C  
ATOM   1706  CD  GLN H   3      16.260  12.205   2.708  1.00  0.00           C  
ATOM   1707  OE1 GLN H   3      17.399  12.567   3.015  1.00  0.00           O  
ATOM   1708  NE2 GLN H   3      15.398  11.723   3.596  1.00  0.00           N  
ATOM   1709  H   GLN H   3      17.863  14.013  -2.108  1.00  0.00           H  
ATOM   1710  HA  GLN H   3      16.050  11.761  -1.464  1.00  0.00           H  
ATOM   1711 1HB  GLN H   3      17.676  11.913   0.409  1.00  0.00           H  
ATOM   1712 2HB  GLN H   3      17.297  13.617   0.611  1.00  0.00           H  
ATOM   1713 1HG  GLN H   3      14.997  13.057   1.223  1.00  0.00           H  
ATOM   1714 2HG  GLN H   3      15.361  11.324   0.993  1.00  0.00           H  
ATOM   1715 1HE2 GLN H   3      15.663  11.641   4.558  1.00  0.00           H  
ATOM   1716 2HE2 GLN H   3      14.484  11.441   3.305  1.00  0.00           H  
ATOM   1717  N   LEU H   4      14.084  13.142  -1.484  1.00  0.00           N  
ATOM   1718  CA  LEU H   4      12.857  13.918  -1.571  1.00  0.00           C  
ATOM   1719  C   LEU H   4      12.006  13.462  -0.398  1.00  0.00           C  
ATOM   1720  O   LEU H   4      11.673  12.283  -0.282  1.00  0.00           O  
ATOM   1721  CB  LEU H   4      12.130  13.689  -2.902  1.00  0.00           C  
ATOM   1722  CG  LEU H   4      13.013  13.723  -4.156  1.00  0.00           C  
ATOM   1723  CD1 LEU H   4      12.172  13.381  -5.379  1.00  0.00           C  
ATOM   1724  CD2 LEU H   4      13.645  15.099  -4.295  1.00  0.00           C  
ATOM   1725  H   LEU H   4      14.040  12.138  -1.582  1.00  0.00           H  
ATOM   1726  HA  LEU H   4      13.110  14.975  -1.503  1.00  0.00           H  
ATOM   1727 1HB  LEU H   4      11.640  12.717  -2.868  1.00  0.00           H  
ATOM   1728 2HB  LEU H   4      11.363  14.455  -3.016  1.00  0.00           H  
ATOM   1729  HG  LEU H   4      13.797  12.970  -4.070  1.00  0.00           H  
ATOM   1730 1HD1 LEU H   4      12.799  13.405  -6.270  1.00  0.00           H  
ATOM   1731 2HD1 LEU H   4      11.748  12.384  -5.261  1.00  0.00           H  
ATOM   1732 3HD1 LEU H   4      11.368  14.108  -5.482  1.00  0.00           H  
ATOM   1733 1HD2 LEU H   4      14.274  15.123  -5.186  1.00  0.00           H  
ATOM   1734 2HD2 LEU H   4      12.862  15.853  -4.383  1.00  0.00           H  
ATOM   1735 3HD2 LEU H   4      14.255  15.310  -3.416  1.00  0.00           H  
ATOM   1736  N   GLN H   5      11.677  14.389   0.488  1.00  0.00           N  
ATOM   1737  CA  GLN H   5      10.858  14.067   1.637  1.00  0.00           C  
ATOM   1738  C   GLN H   5       9.550  14.846   1.627  1.00  0.00           C  
ATOM   1739  O   GLN H   5       9.535  16.072   1.529  1.00  0.00           O  
ATOM   1740  CB  GLN H   5      11.628  14.349   2.930  1.00  0.00           C  
ATOM   1741  CG  GLN H   5      10.875  13.978   4.196  1.00  0.00           C  
ATOM   1742  CD  GLN H   5      11.735  14.104   5.440  1.00  0.00           C  
ATOM   1743  OE1 GLN H   5      12.849  14.632   5.390  1.00  0.00           O  
ATOM   1744  NE2 GLN H   5      11.221  13.620   6.564  1.00  0.00           N  
ATOM   1745  H   GLN H   5      12.001  15.337   0.364  1.00  0.00           H  
ATOM   1746  HA  GLN H   5      10.612  13.006   1.600  1.00  0.00           H  
ATOM   1747 1HB  GLN H   5      12.567  13.796   2.924  1.00  0.00           H  
ATOM   1748 2HB  GLN H   5      11.873  15.410   2.983  1.00  0.00           H  
ATOM   1749 1HG  GLN H   5      10.017  14.642   4.305  1.00  0.00           H  
ATOM   1750 2HG  GLN H   5      10.539  12.944   4.117  1.00  0.00           H  
ATOM   1751 1HE2 GLN H   5      11.743  13.674   7.418  1.00  0.00           H  
ATOM   1752 2HE2 GLN H   5      10.314  13.199   6.560  1.00  0.00           H  
ATOM   1753  N   GLN H   6       8.445  14.108   1.616  1.00  0.00           N  
ATOM   1754  CA  GLN H   6       7.124  14.723   1.586  1.00  0.00           C  
ATOM   1755  C   GLN H   6       6.454  14.795   2.927  1.00  0.00           C  
ATOM   1756  O   GLN H   6       6.807  14.058   3.852  1.00  0.00           O  
ATOM   1757  CB  GLN H   6       6.214  13.963   0.617  1.00  0.00           C  
ATOM   1758  CG  GLN H   6       6.610  14.099  -0.843  1.00  0.00           C  
ATOM   1759  CD  GLN H   6       5.683  13.332  -1.767  1.00  0.00           C  
ATOM   1760  OE1 GLN H   6       6.127  12.693  -2.725  1.00  0.00           O  
ATOM   1761  NE2 GLN H   6       4.386  13.392  -1.485  1.00  0.00           N  
ATOM   1762  H   GLN H   6       8.519  13.101   1.626  1.00  0.00           H  
ATOM   1763  HA  GLN H   6       7.229  15.751   1.239  1.00  0.00           H  
ATOM   1764 1HB  GLN H   6       6.219  12.903   0.869  1.00  0.00           H  
ATOM   1765 2HB  GLN H   6       5.190  14.322   0.723  1.00  0.00           H  
ATOM   1766 1HG  GLN H   6       6.576  15.152  -1.122  1.00  0.00           H  
ATOM   1767 2HG  GLN H   6       7.620  13.711  -0.974  1.00  0.00           H  
ATOM   1768 1HE2 GLN H   6       3.726  12.906  -2.060  1.00  0.00           H  
ATOM   1769 2HE2 GLN H   6       4.069  13.923  -0.699  1.00  0.00           H  
ATOM   1770  N   PRO H   7       5.500  15.713   3.019  1.00  0.00           N  
ATOM   1771  CA  PRO H   7       4.760  15.959   4.246  1.00  0.00           C  
ATOM   1772  C   PRO H   7       3.784  14.832   4.608  1.00  0.00           C  
ATOM   1773  O   PRO H   7       3.449  13.989   3.769  1.00  0.00           O  
ATOM   1774  CB  PRO H   7       4.016  17.259   3.921  1.00  0.00           C  
ATOM   1775  CG  PRO H   7       3.842  17.218   2.442  1.00  0.00           C  
ATOM   1776  CD  PRO H   7       5.133  16.639   1.928  1.00  0.00           C  
ATOM   1777  HA  PRO H   7       5.470  16.101   5.075  1.00  0.00           H  
ATOM   1778 1HB  PRO H   7       3.059  17.289   4.462  1.00  0.00           H  
ATOM   1779 2HB  PRO H   7       4.604  18.124   4.259  1.00  0.00           H  
ATOM   1780 1HG  PRO H   7       2.968  16.604   2.178  1.00  0.00           H  
ATOM   1781 2HG  PRO H   7       3.649  18.230   2.054  1.00  0.00           H  
ATOM   1782 1HD  PRO H   7       4.948  16.115   0.979  1.00  0.00           H  
ATOM   1783 2HD  PRO H   7       5.869  17.445   1.790  1.00  0.00           H  
ATOM   1784  N   GLY H   8       3.328  14.852   5.862  1.00  0.00           N  
ATOM   1785  CA  GLY H   8       2.418  13.838   6.374  1.00  0.00           C  
ATOM   1786  C   GLY H   8       1.004  13.806   5.837  1.00  0.00           C  
ATOM   1787  O   GLY H   8       0.592  14.695   5.109  1.00  0.00           O  
ATOM   1788  H   GLY H   8       3.627  15.598   6.473  1.00  0.00           H  
ATOM   1789 1HA  GLY H   8       2.833  12.848   6.183  1.00  0.00           H  
ATOM   1790 2HA  GLY H   8       2.325  13.944   7.454  1.00  0.00           H  
ATOM   1791  N   THR H   9       0.266  12.763   6.209  1.00  0.00           N  
ATOM   1792  CA  THR H   9      -1.095  12.539   5.729  1.00  0.00           C  
ATOM   1793  C   THR H   9      -2.004  13.730   6.089  1.00  0.00           C  
ATOM   1794  O   THR H   9      -1.982  14.234   7.209  1.00  0.00           O  
ATOM   1795  CB  THR H   9      -1.679  11.237   6.309  1.00  0.00           C  
ATOM   1796  OG1 THR H   9      -0.865  10.127   5.911  1.00  0.00           O  
ATOM   1797  CG2 THR H   9      -3.100  11.023   5.813  1.00  0.00           C  
ATOM   1798  H   THR H   9       0.676  12.100   6.853  1.00  0.00           H  
ATOM   1799  HA  THR H   9      -1.068  12.449   4.643  1.00  0.00           H  
ATOM   1800  HB  THR H   9      -1.684  11.294   7.397  1.00  0.00           H  
ATOM   1801  HG1 THR H   9      -1.235   9.315   6.266  1.00  0.00           H  
ATOM   1802 1HG2 THR H   9      -3.497  10.099   6.233  1.00  0.00           H  
ATOM   1803 2HG2 THR H   9      -3.724  11.860   6.124  1.00  0.00           H  
ATOM   1804 3HG2 THR H   9      -3.100  10.956   4.726  1.00  0.00           H  
ATOM   1805  N   GLU H  10      -2.825  14.157   5.150  1.00  0.00           N  
ATOM   1806  CA  GLU H  10      -3.715  15.270   5.397  1.00  0.00           C  
ATOM   1807  C   GLU H  10      -5.160  14.833   5.432  1.00  0.00           C  
ATOM   1808  O   GLU H  10      -5.564  14.001   4.637  1.00  0.00           O  
ATOM   1809  CB  GLU H  10      -3.527  16.348   4.326  1.00  0.00           C  
ATOM   1810  CG  GLU H  10      -2.144  16.983   4.309  1.00  0.00           C  
ATOM   1811  CD  GLU H  10      -1.878  17.839   5.515  1.00  0.00           C  
ATOM   1812  OE1 GLU H  10      -2.812  18.153   6.215  1.00  0.00           O  
ATOM   1813  OE2 GLU H  10      -0.740  18.181   5.738  1.00  0.00           O  
ATOM   1814  H   GLU H  10      -2.839  13.708   4.245  1.00  0.00           H  
ATOM   1815  HA  GLU H  10      -3.472  15.699   6.370  1.00  0.00           H  
ATOM   1816 1HB  GLU H  10      -3.710  15.916   3.341  1.00  0.00           H  
ATOM   1817 2HB  GLU H  10      -4.258  17.142   4.476  1.00  0.00           H  
ATOM   1818 1HG  GLU H  10      -1.393  16.194   4.265  1.00  0.00           H  
ATOM   1819 2HG  GLU H  10      -2.046  17.589   3.409  1.00  0.00           H  
ATOM   1820  N   LEU H  11      -5.926  15.367   6.374  1.00  0.00           N  
ATOM   1821  CA  LEU H  11      -7.365  15.107   6.427  1.00  0.00           C  
ATOM   1822  C   LEU H  11      -7.920  16.500   6.110  1.00  0.00           C  
ATOM   1823  O   LEU H  11      -7.618  17.455   6.821  1.00  0.00           O  
ATOM   1824  CB  LEU H  11      -7.832  14.593   7.793  1.00  0.00           C  
ATOM   1825  CG  LEU H  11      -9.344  14.377   7.943  1.00  0.00           C  
ATOM   1826  CD1 LEU H  11      -9.797  13.278   6.991  1.00  0.00           C  
ATOM   1827  CD2 LEU H  11      -9.666  14.018   9.386  1.00  0.00           C  
ATOM   1828  H   LEU H  11      -5.509  15.967   7.070  1.00  0.00           H  
ATOM   1829  HA  LEU H  11      -7.605  14.341   5.691  1.00  0.00           H  
ATOM   1830 1HB  LEU H  11      -7.341  13.642   7.993  1.00  0.00           H  
ATOM   1831 2HB  LEU H  11      -7.523  15.305   8.558  1.00  0.00           H  
ATOM   1832  HG  LEU H  11      -9.870  15.292   7.670  1.00  0.00           H  
ATOM   1833 1HD1 LEU H  11     -10.871  13.125   7.096  1.00  0.00           H  
ATOM   1834 2HD1 LEU H  11      -9.572  13.569   5.965  1.00  0.00           H  
ATOM   1835 3HD1 LEU H  11      -9.274  12.353   7.229  1.00  0.00           H  
ATOM   1836 1HD2 LEU H  11     -10.740  13.865   9.491  1.00  0.00           H  
ATOM   1837 2HD2 LEU H  11      -9.141  13.102   9.659  1.00  0.00           H  
ATOM   1838 3HD2 LEU H  11      -9.348  14.828  10.042  1.00  0.00           H  
ATOM   1839  N   VAL H  12      -8.681  16.617   5.022  1.00  0.00           N  
ATOM   1840  CA  VAL H  12      -9.201  17.900   4.552  1.00  0.00           C  
ATOM   1841  C   VAL H  12     -10.683  17.960   4.331  1.00  0.00           C  
ATOM   1842  O   VAL H  12     -11.262  17.058   3.729  1.00  0.00           O  
ATOM   1843  CB  VAL H  12      -8.512  18.280   3.228  1.00  0.00           C  
ATOM   1844  CG1 VAL H  12      -8.777  17.222   2.167  1.00  0.00           C  
ATOM   1845  CG2 VAL H  12      -9.000  19.644   2.763  1.00  0.00           C  
ATOM   1846  H   VAL H  12      -8.904  15.777   4.506  1.00  0.00           H  
ATOM   1847  HA  VAL H  12      -8.978  18.659   5.302  1.00  0.00           H  
ATOM   1848  HB  VAL H  12      -7.434  18.313   3.387  1.00  0.00           H  
ATOM   1849 1HG1 VAL H  12      -8.282  17.506   1.238  1.00  0.00           H  
ATOM   1850 2HG1 VAL H  12      -8.388  16.262   2.505  1.00  0.00           H  
ATOM   1851 3HG1 VAL H  12      -9.850  17.139   1.995  1.00  0.00           H  
ATOM   1852 1HG2 VAL H  12      -8.507  19.906   1.827  1.00  0.00           H  
ATOM   1853 2HG2 VAL H  12     -10.079  19.612   2.611  1.00  0.00           H  
ATOM   1854 3HG2 VAL H  12      -8.763  20.392   3.520  1.00  0.00           H  
ATOM   1855  N   ARG H  13     -11.281  19.078   4.726  1.00  0.00           N  
ATOM   1856  CA  ARG H  13     -12.717  19.252   4.599  1.00  0.00           C  
ATOM   1857  C   ARG H  13     -13.047  19.576   3.148  1.00  0.00           C  
ATOM   1858  O   ARG H  13     -12.283  20.276   2.457  1.00  0.00           O  
ATOM   1859  CB  ARG H  13     -13.219  20.364   5.509  1.00  0.00           C  
ATOM   1860  CG  ARG H  13     -13.089  20.079   6.997  1.00  0.00           C  
ATOM   1861  CD  ARG H  13     -13.511  21.244   7.817  1.00  0.00           C  
ATOM   1862  NE  ARG H  13     -12.620  22.380   7.644  1.00  0.00           N  
ATOM   1863  CZ  ARG H  13     -12.845  23.611   8.141  1.00  0.00           C  
ATOM   1864  NH1 ARG H  13     -13.933  23.851   8.838  1.00  0.00           N  
ATOM   1865  NH2 ARG H  13     -11.971  24.580   7.929  1.00  0.00           N  
ATOM   1866  H   ARG H  13     -10.728  19.824   5.123  1.00  0.00           H  
ATOM   1867  HA  ARG H  13     -13.205  18.322   4.893  1.00  0.00           H  
ATOM   1868 1HB  ARG H  13     -12.670  21.281   5.298  1.00  0.00           H  
ATOM   1869 2HB  ARG H  13     -14.272  20.556   5.300  1.00  0.00           H  
ATOM   1870 1HG  ARG H  13     -13.717  19.228   7.261  1.00  0.00           H  
ATOM   1871 2HG  ARG H  13     -12.050  19.851   7.234  1.00  0.00           H  
ATOM   1872 1HD  ARG H  13     -14.515  21.551   7.523  1.00  0.00           H  
ATOM   1873 2HD  ARG H  13     -13.510  20.967   8.870  1.00  0.00           H  
ATOM   1874  HE  ARG H  13     -11.770  22.236   7.113  1.00  0.00           H  
ATOM   1875 1HH1 ARG H  13     -14.602  23.110   9.001  1.00  0.00           H  
ATOM   1876 2HH1 ARG H  13     -14.102  24.774   9.211  1.00  0.00           H  
ATOM   1877 1HH2 ARG H  13     -11.133  24.397   7.393  1.00  0.00           H  
ATOM   1878 2HH2 ARG H  13     -12.139  25.503   8.302  1.00  0.00           H  
ATOM   1879  N   PRO H  14     -14.166  19.015   2.644  1.00  0.00           N  
ATOM   1880  CA  PRO H  14     -14.596  19.246   1.265  1.00  0.00           C  
ATOM   1881  C   PRO H  14     -14.698  20.736   0.992  1.00  0.00           C  
ATOM   1882  O   PRO H  14     -15.238  21.488   1.799  1.00  0.00           O  
ATOM   1883  CB  PRO H  14     -15.967  18.564   1.200  1.00  0.00           C  
ATOM   1884  CG  PRO H  14     -15.889  17.490   2.230  1.00  0.00           C  
ATOM   1885  CD  PRO H  14     -15.101  18.105   3.355  1.00  0.00           C  
ATOM   1886  HA  PRO H  14     -13.886  18.763   0.578  1.00  0.00           H  
ATOM   1887 1HB  PRO H  14     -16.762  19.296   1.407  1.00  0.00           H  
ATOM   1888 2HB  PRO H  14     -16.145  18.174   0.187  1.00  0.00           H  
ATOM   1889 1HG  PRO H  14     -16.900  17.184   2.537  1.00  0.00           H  
ATOM   1890 2HG  PRO H  14     -15.401  16.596   1.810  1.00  0.00           H  
ATOM   1891 1HD  PRO H  14     -15.781  18.657   4.021  1.00  0.00           H  
ATOM   1892 2HD  PRO H  14     -14.573  17.315   3.909  1.00  0.00           H  
ATOM   1893  N   GLY H  15     -14.134  21.165  -0.124  1.00  0.00           N  
ATOM   1894  CA  GLY H  15     -14.244  22.558  -0.510  1.00  0.00           C  
ATOM   1895  C   GLY H  15     -13.138  23.470  -0.035  1.00  0.00           C  
ATOM   1896  O   GLY H  15     -13.055  24.597  -0.495  1.00  0.00           O  
ATOM   1897  H   GLY H  15     -13.622  20.529  -0.720  1.00  0.00           H  
ATOM   1898 1HA  GLY H  15     -14.275  22.633  -1.598  1.00  0.00           H  
ATOM   1899 2HA  GLY H  15     -15.181  22.968  -0.134  1.00  0.00           H  
ATOM   1900  N   ALA H  16     -12.282  23.002   0.866  1.00  0.00           N  
ATOM   1901  CA  ALA H  16     -11.228  23.855   1.397  1.00  0.00           C  
ATOM   1902  C   ALA H  16      -9.959  23.813   0.516  1.00  0.00           C  
ATOM   1903  O   ALA H  16     -10.042  23.957  -0.700  1.00  0.00           O  
ATOM   1904  CB  ALA H  16     -10.900  23.443   2.826  1.00  0.00           C  
ATOM   1905  H   ALA H  16     -12.355  22.050   1.190  1.00  0.00           H  
ATOM   1906  HA  ALA H  16     -11.591  24.883   1.396  1.00  0.00           H  
ATOM   1907 1HB  ALA H  16     -10.122  24.093   3.222  1.00  0.00           H  
ATOM   1908 2HB  ALA H  16     -11.794  23.528   3.443  1.00  0.00           H  
ATOM   1909 3HB  ALA H  16     -10.551  22.412   2.834  1.00  0.00           H  
ATOM   1910  N   SER H  17      -8.784  23.694   1.114  1.00  0.00           N  
ATOM   1911  CA  SER H  17      -7.583  23.475   0.321  1.00  0.00           C  
ATOM   1912  C   SER H  17      -6.359  23.110   1.155  1.00  0.00           C  
ATOM   1913  O   SER H  17      -6.357  23.295   2.372  1.00  0.00           O  
ATOM   1914  CB  SER H  17      -7.281  24.720  -0.492  1.00  0.00           C  
ATOM   1915  OG  SER H  17      -6.935  25.791   0.342  1.00  0.00           O  
ATOM   1916  H   SER H  17      -8.707  23.753   2.119  1.00  0.00           H  
ATOM   1917  HA  SER H  17      -7.763  22.639  -0.357  1.00  0.00           H  
ATOM   1918 1HB  SER H  17      -6.465  24.514  -1.183  1.00  0.00           H  
ATOM   1919 2HB  SER H  17      -8.155  24.985  -1.086  1.00  0.00           H  
ATOM   1920  HG  SER H  17      -6.046  26.049   0.085  1.00  0.00           H  
ATOM   1921  N   VAL H  18      -5.374  22.498   0.500  1.00  0.00           N  
ATOM   1922  CA  VAL H  18      -4.148  22.013   1.148  1.00  0.00           C  
ATOM   1923  C   VAL H  18      -2.964  22.396   0.305  1.00  0.00           C  
ATOM   1924  O   VAL H  18      -3.069  22.465  -0.924  1.00  0.00           O  
ATOM   1925  CB  VAL H  18      -4.176  20.484   1.327  1.00  0.00           C  
ATOM   1926  CG1 VAL H  18      -5.328  20.074   2.233  1.00  0.00           C  
ATOM   1927  CG2 VAL H  18      -4.290  19.805  -0.030  1.00  0.00           C  
ATOM   1928  H   VAL H  18      -5.487  22.370  -0.495  1.00  0.00           H  
ATOM   1929  HA  VAL H  18      -4.074  22.470   2.135  1.00  0.00           H  
ATOM   1930  HB  VAL H  18      -3.255  20.167   1.817  1.00  0.00           H  
ATOM   1931 1HG1 VAL H  18      -5.333  18.990   2.348  1.00  0.00           H  
ATOM   1932 2HG1 VAL H  18      -5.207  20.543   3.209  1.00  0.00           H  
ATOM   1933 3HG1 VAL H  18      -6.270  20.395   1.789  1.00  0.00           H  
ATOM   1934 1HG2 VAL H  18      -4.309  18.724   0.104  1.00  0.00           H  
ATOM   1935 2HG2 VAL H  18      -5.208  20.126  -0.522  1.00  0.00           H  
ATOM   1936 3HG2 VAL H  18      -3.433  20.079  -0.646  1.00  0.00           H  
ATOM   1937  N   ILE H  19      -1.812  22.506   0.960  1.00  0.00           N  
ATOM   1938  CA  ILE H  19      -0.563  22.788   0.279  1.00  0.00           C  
ATOM   1939  C   ILE H  19       0.359  21.640   0.677  1.00  0.00           C  
ATOM   1940  O   ILE H  19       0.537  21.358   1.865  1.00  0.00           O  
ATOM   1941  CB  ILE H  19       0.035  24.150   0.679  1.00  0.00           C  
ATOM   1942  CG1 ILE H  19      -0.941  25.280   0.342  1.00  0.00           C  
ATOM   1943  CG2 ILE H  19       1.369  24.369  -0.017  1.00  0.00           C  
ATOM   1944  CD1 ILE H  19      -0.524  26.628   0.886  1.00  0.00           C  
ATOM   1945  H   ILE H  19      -1.809  22.388   1.962  1.00  0.00           H  
ATOM   1946  HA  ILE H  19      -0.752  22.813  -0.794  1.00  0.00           H  
ATOM   1947  HB  ILE H  19       0.188  24.176   1.757  1.00  0.00           H  
ATOM   1948 1HG1 ILE H  19      -1.041  25.365  -0.739  1.00  0.00           H  
ATOM   1949 2HG1 ILE H  19      -1.926  25.042   0.743  1.00  0.00           H  
ATOM   1950 1HG2 ILE H  19       1.778  25.336   0.276  1.00  0.00           H  
ATOM   1951 2HG2 ILE H  19       2.063  23.580   0.270  1.00  0.00           H  
ATOM   1952 3HG2 ILE H  19       1.224  24.349  -1.098  1.00  0.00           H  
ATOM   1953 1HD1 ILE H  19      -1.265  27.378   0.607  1.00  0.00           H  
ATOM   1954 2HD1 ILE H  19      -0.452  26.576   1.972  1.00  0.00           H  
ATOM   1955 3HD1 ILE H  19       0.443  26.904   0.470  1.00  0.00           H  
ATOM   1956  N   LEU H  20       0.850  20.909  -0.315  1.00  0.00           N  
ATOM   1957  CA  LEU H  20       1.746  19.793  -0.079  1.00  0.00           C  
ATOM   1958  C   LEU H  20       3.152  20.249  -0.411  1.00  0.00           C  
ATOM   1959  O   LEU H  20       3.395  20.781  -1.498  1.00  0.00           O  
ATOM   1960  CB  LEU H  20       1.358  18.581  -0.934  1.00  0.00           C  
ATOM   1961  CG  LEU H  20      -0.111  18.146  -0.844  1.00  0.00           C  
ATOM   1962  CD1 LEU H  20      -0.331  16.915  -1.714  1.00  0.00           C  
ATOM   1963  CD2 LEU H  20      -0.467  17.860   0.608  1.00  0.00           C  
ATOM   1964  H   LEU H  20       0.591  21.140  -1.264  1.00  0.00           H  
ATOM   1965  HA  LEU H  20       1.674  19.509   0.970  1.00  0.00           H  
ATOM   1966 1HB  LEU H  20       1.571  18.809  -1.978  1.00  0.00           H  
ATOM   1967 2HB  LEU H  20       1.974  17.733  -0.636  1.00  0.00           H  
ATOM   1968  HG  LEU H  20      -0.751  18.942  -1.224  1.00  0.00           H  
ATOM   1969 1HD1 LEU H  20      -1.374  16.606  -1.649  1.00  0.00           H  
ATOM   1970 2HD1 LEU H  20      -0.087  17.154  -2.749  1.00  0.00           H  
ATOM   1971 3HD1 LEU H  20       0.309  16.105  -1.366  1.00  0.00           H  
ATOM   1972 1HD2 LEU H  20      -1.510  17.551   0.672  1.00  0.00           H  
ATOM   1973 2HD2 LEU H  20       0.172  17.063   0.989  1.00  0.00           H  
ATOM   1974 3HD2 LEU H  20      -0.317  18.761   1.203  1.00  0.00           H  
ATOM   1975  N   SER H  21       4.081  20.055   0.522  1.00  0.00           N  
ATOM   1976  CA  SER H  21       5.473  20.319   0.218  1.00  0.00           C  
ATOM   1977  C   SER H  21       6.200  19.086  -0.344  1.00  0.00           C  
ATOM   1978  O   SER H  21       5.663  17.976  -0.381  1.00  0.00           O  
ATOM   1979  CB  SER H  21       6.179  20.807   1.468  1.00  0.00           C  
ATOM   1980  OG  SER H  21       6.207  19.808   2.450  1.00  0.00           O  
ATOM   1981  H   SER H  21       3.832  19.726   1.444  1.00  0.00           H  
ATOM   1982  HA  SER H  21       5.519  21.097  -0.546  1.00  0.00           H  
ATOM   1983 1HB  SER H  21       7.197  21.104   1.217  1.00  0.00           H  
ATOM   1984 2HB  SER H  21       5.667  21.687   1.854  1.00  0.00           H  
ATOM   1985  HG  SER H  21       7.035  19.926   2.923  1.00  0.00           H  
ATOM   1986  N   CYS H  22       7.427  19.307  -0.778  1.00  0.00           N  
ATOM   1987  CA  CYS H  22       8.326  18.244  -1.196  1.00  0.00           C  
ATOM   1988  C   CYS H  22       9.734  18.789  -1.010  1.00  0.00           C  
ATOM   1989  O   CYS H  22      10.169  19.698  -1.727  1.00  0.00           O  
ATOM   1990  CB  CYS H  22       8.093  17.839  -2.652  1.00  0.00           C  
ATOM   1991  SG  CYS H  22       9.273  16.618  -3.275  1.00  0.00           S  
ATOM   1992  H   CYS H  22       7.747  20.264  -0.815  1.00  0.00           H  
ATOM   1993  HA  CYS H  22       8.143  17.370  -0.570  1.00  0.00           H  
ATOM   1994 1HB  CYS H  22       7.091  17.424  -2.758  1.00  0.00           H  
ATOM   1995 2HB  CYS H  22       8.152  18.720  -3.289  1.00  0.00           H  
ATOM   1996  N   LYS H  23      10.404  18.310   0.029  1.00  0.00           N  
ATOM   1997  CA  LYS H  23      11.715  18.822   0.406  1.00  0.00           C  
ATOM   1998  C   LYS H  23      12.841  18.057  -0.305  1.00  0.00           C  
ATOM   1999  O   LYS H  23      12.955  16.838  -0.171  1.00  0.00           O  
ATOM   2000  CB  LYS H  23      11.897  18.744   1.922  1.00  0.00           C  
ATOM   2001  CG  LYS H  23      13.208  19.331   2.429  1.00  0.00           C  
ATOM   2002  CD  LYS H  23      13.295  19.261   3.946  1.00  0.00           C  
ATOM   2003  CE  LYS H  23      14.612  19.831   4.453  1.00  0.00           C  
ATOM   2004  NZ  LYS H  23      14.712  19.767   5.936  1.00  0.00           N  
ATOM   2005  H   LYS H  23       9.989  17.569   0.576  1.00  0.00           H  
ATOM   2006  HA  LYS H  23      11.781  19.866   0.097  1.00  0.00           H  
ATOM   2007 1HB  LYS H  23      11.081  19.274   2.415  1.00  0.00           H  
ATOM   2008 2HB  LYS H  23      11.852  17.703   2.242  1.00  0.00           H  
ATOM   2009 1HG  LYS H  23      14.045  18.779   1.999  1.00  0.00           H  
ATOM   2010 2HG  LYS H  23      13.285  20.372   2.117  1.00  0.00           H  
ATOM   2011 1HD  LYS H  23      12.472  19.826   4.385  1.00  0.00           H  
ATOM   2012 2HD  LYS H  23      13.212  18.223   4.268  1.00  0.00           H  
ATOM   2013 1HE  LYS H  23      15.440  19.272   4.021  1.00  0.00           H  
ATOM   2014 2HE  LYS H  23      14.703  20.871   4.140  1.00  0.00           H  
ATOM   2015 1HZ  LYS H  23      15.597  20.154   6.232  1.00  0.00           H  
ATOM   2016 2HZ  LYS H  23      13.958  20.299   6.348  1.00  0.00           H  
ATOM   2017 3HZ  LYS H  23      14.649  18.805   6.237  1.00  0.00           H  
ATOM   2018  N   ALA H  24      13.684  18.778  -1.022  1.00  0.00           N  
ATOM   2019  CA  ALA H  24      14.767  18.147  -1.775  1.00  0.00           C  
ATOM   2020  C   ALA H  24      16.150  18.397  -1.163  1.00  0.00           C  
ATOM   2021  O   ALA H  24      16.427  19.484  -0.663  1.00  0.00           O  
ATOM   2022  CB  ALA H  24      14.755  18.677  -3.177  1.00  0.00           C  
ATOM   2023  H   ALA H  24      13.588  19.783  -1.047  1.00  0.00           H  
ATOM   2024  HA  ALA H  24      14.608  17.069  -1.759  1.00  0.00           H  
ATOM   2025 1HB  ALA H  24      15.559  18.212  -3.748  1.00  0.00           H  
ATOM   2026 2HB  ALA H  24      13.798  18.446  -3.645  1.00  0.00           H  
ATOM   2027 3HB  ALA H  24      14.898  19.756  -3.160  1.00  0.00           H  
ATOM   2028  N   SER H  25      17.009  17.384  -1.238  1.00  0.00           N  
ATOM   2029  CA  SER H  25      18.377  17.477  -0.727  1.00  0.00           C  
ATOM   2030  C   SER H  25      19.302  16.524  -1.509  1.00  0.00           C  
ATOM   2031  O   SER H  25      18.829  15.579  -2.159  1.00  0.00           O  
ATOM   2032  CB  SER H  25      18.410  17.145   0.752  1.00  0.00           C  
ATOM   2033  OG  SER H  25      19.715  17.223   1.256  1.00  0.00           O  
ATOM   2034  H   SER H  25      16.700  16.522  -1.662  1.00  0.00           H  
ATOM   2035  HA  SER H  25      18.728  18.500  -0.863  1.00  0.00           H  
ATOM   2036 1HB  SER H  25      17.766  17.836   1.295  1.00  0.00           H  
ATOM   2037 2HB  SER H  25      18.016  16.142   0.908  1.00  0.00           H  
ATOM   2038  HG  SER H  25      19.988  16.317   1.426  1.00  0.00           H  
ATOM   2039  N   GLY H  26      20.609  16.802  -1.480  1.00  0.00           N  
ATOM   2040  CA  GLY H  26      21.602  15.955  -2.125  1.00  0.00           C  
ATOM   2041  C   GLY H  26      22.208  16.473  -3.422  1.00  0.00           C  
ATOM   2042  O   GLY H  26      22.893  15.715  -4.119  1.00  0.00           O  
ATOM   2043  H   GLY H  26      20.916  17.633  -0.992  1.00  0.00           H  
ATOM   2044 1HA  GLY H  26      22.431  15.779  -1.440  1.00  0.00           H  
ATOM   2045 2HA  GLY H  26      21.160  14.985  -2.351  1.00  0.00           H  
ATOM   2046  N   TYR H  27      21.958  17.741  -3.744  1.00  0.00           N  
ATOM   2047  CA  TYR H  27      22.311  18.330  -5.044  1.00  0.00           C  
ATOM   2048  C   TYR H  27      21.999  19.836  -4.980  1.00  0.00           C  
ATOM   2049  O   TYR H  27      21.544  20.324  -3.938  1.00  0.00           O  
ATOM   2050  CB  TYR H  27      21.549  17.657  -6.188  1.00  0.00           C  
ATOM   2051  CG  TYR H  27      20.061  17.927  -6.172  1.00  0.00           C  
ATOM   2052  CD1 TYR H  27      19.486  18.703  -7.168  1.00  0.00           C  
ATOM   2053  CD2 TYR H  27      19.271  17.398  -5.162  1.00  0.00           C  
ATOM   2054  CE1 TYR H  27      18.127  18.950  -7.153  1.00  0.00           C  
ATOM   2055  CE2 TYR H  27      17.912  17.645  -5.148  1.00  0.00           C  
ATOM   2056  CZ  TYR H  27      17.340  18.417  -6.138  1.00  0.00           C  
ATOM   2057  OH  TYR H  27      15.986  18.663  -6.124  1.00  0.00           O  
ATOM   2058  H   TYR H  27      21.501  18.317  -3.051  1.00  0.00           H  
ATOM   2059  HA  TYR H  27      23.378  18.183  -5.213  1.00  0.00           H  
ATOM   2060 1HB  TYR H  27      21.947  18.001  -7.143  1.00  0.00           H  
ATOM   2061 2HB  TYR H  27      21.699  16.579  -6.140  1.00  0.00           H  
ATOM   2062  HD1 TYR H  27      20.107  19.119  -7.961  1.00  0.00           H  
ATOM   2063  HD2 TYR H  27      19.722  16.789  -4.379  1.00  0.00           H  
ATOM   2064  HE1 TYR H  27      17.675  19.560  -7.935  1.00  0.00           H  
ATOM   2065  HE2 TYR H  27      17.291  17.230  -4.354  1.00  0.00           H  
ATOM   2066  HH  TYR H  27      15.783  19.366  -6.746  1.00  0.00           H  
ATOM   2067  N   THR H  28      22.237  20.566  -6.070  1.00  0.00           N  
ATOM   2068  CA  THR H  28      21.768  21.960  -6.193  1.00  0.00           C  
ATOM   2069  C   THR H  28      20.360  22.022  -6.822  1.00  0.00           C  
ATOM   2070  O   THR H  28      20.172  21.745  -8.019  1.00  0.00           O  
ATOM   2071  CB  THR H  28      22.748  22.801  -7.032  1.00  0.00           C  
ATOM   2072  OG1 THR H  28      24.031  22.821  -6.394  1.00  0.00           O  
ATOM   2073  CG2 THR H  28      22.235  24.226  -7.179  1.00  0.00           C  
ATOM   2074  H   THR H  28      22.756  20.152  -6.833  1.00  0.00           H  
ATOM   2075  HA  THR H  28      21.710  22.395  -5.195  1.00  0.00           H  
ATOM   2076  HB  THR H  28      22.855  22.356  -8.020  1.00  0.00           H  
ATOM   2077  HG1 THR H  28      24.043  23.509  -5.724  1.00  0.00           H  
ATOM   2078 1HG2 THR H  28      22.940  24.806  -7.774  1.00  0.00           H  
ATOM   2079 2HG2 THR H  28      21.265  24.215  -7.674  1.00  0.00           H  
ATOM   2080 3HG2 THR H  28      22.135  24.679  -6.193  1.00  0.00           H  
ATOM   2081  N   PHE H  29      19.381  22.387  -5.994  1.00  0.00           N  
ATOM   2082  CA  PHE H  29      17.946  22.351  -6.335  1.00  0.00           C  
ATOM   2083  C   PHE H  29      17.575  23.048  -7.652  1.00  0.00           C  
ATOM   2084  O   PHE H  29      16.769  22.519  -8.438  1.00  0.00           O  
ATOM   2085  CB  PHE H  29      17.137  22.984  -5.202  1.00  0.00           C  
ATOM   2086  CG  PHE H  29      15.661  23.051  -5.475  1.00  0.00           C  
ATOM   2087  CD1 PHE H  29      14.872  21.915  -5.381  1.00  0.00           C  
ATOM   2088  CD2 PHE H  29      15.060  24.250  -5.827  1.00  0.00           C  
ATOM   2089  CE1 PHE H  29      13.514  21.975  -5.632  1.00  0.00           C  
ATOM   2090  CE2 PHE H  29      13.703  24.313  -6.078  1.00  0.00           C  
ATOM   2091  CZ  PHE H  29      12.930  23.174  -5.980  1.00  0.00           C  
ATOM   2092  H   PHE H  29      19.659  22.705  -5.077  1.00  0.00           H  
ATOM   2093  HA  PHE H  29      17.645  21.309  -6.451  1.00  0.00           H  
ATOM   2094 1HB  PHE H  29      17.288  22.415  -4.285  1.00  0.00           H  
ATOM   2095 2HB  PHE H  29      17.496  23.996  -5.021  1.00  0.00           H  
ATOM   2096  HD1 PHE H  29      15.334  20.967  -5.104  1.00  0.00           H  
ATOM   2097  HD2 PHE H  29      15.671  25.149  -5.905  1.00  0.00           H  
ATOM   2098  HE1 PHE H  29      12.905  21.074  -5.554  1.00  0.00           H  
ATOM   2099  HE2 PHE H  29      13.243  25.262  -6.354  1.00  0.00           H  
ATOM   2100  HZ  PHE H  29      11.860  23.222  -6.179  1.00  0.00           H  
ATOM   2101  N   THR H  30      18.145  24.227  -7.908  1.00  0.00           N  
ATOM   2102  CA  THR H  30      17.656  25.070  -8.997  1.00  0.00           C  
ATOM   2103  C   THR H  30      17.847  24.479 -10.397  1.00  0.00           C  
ATOM   2104  O   THR H  30      17.232  24.960 -11.343  1.00  0.00           O  
ATOM   2105  CB  THR H  30      18.339  26.449  -8.944  1.00  0.00           C  
ATOM   2106  OG1 THR H  30      19.734  26.307  -9.242  1.00  0.00           O  
ATOM   2107  CG2 THR H  30      18.180  27.070  -7.565  1.00  0.00           C  
ATOM   2108  H   THR H  30      18.922  24.547  -7.349  1.00  0.00           H  
ATOM   2109  HA  THR H  30      16.581  25.204  -8.876  1.00  0.00           H  
ATOM   2110  HB  THR H  30      17.888  27.107  -9.686  1.00  0.00           H  
ATOM   2111  HG1 THR H  30      20.157  27.168  -9.209  1.00  0.00           H  
ATOM   2112 1HG2 THR H  30      18.669  28.044  -7.546  1.00  0.00           H  
ATOM   2113 2HG2 THR H  30      17.121  27.190  -7.339  1.00  0.00           H  
ATOM   2114 3HG2 THR H  30      18.638  26.421  -6.819  1.00  0.00           H  
ATOM   2115  N   SER H  31      18.694  23.461 -10.521  1.00  0.00           N  
ATOM   2116  CA  SER H  31      19.046  22.899 -11.841  1.00  0.00           C  
ATOM   2117  C   SER H  31      18.253  21.674 -12.324  1.00  0.00           C  
ATOM   2118  O   SER H  31      18.455  21.239 -13.456  1.00  0.00           O  
ATOM   2119  CB  SER H  31      20.519  22.536 -11.829  1.00  0.00           C  
ATOM   2120  OG  SER H  31      20.774  21.503 -10.918  1.00  0.00           O  
ATOM   2121  H   SER H  31      19.106  23.062  -9.690  1.00  0.00           H  
ATOM   2122  HA  SER H  31      18.862  23.660 -12.601  1.00  0.00           H  
ATOM   2123 1HB  SER H  31      20.825  22.227 -12.828  1.00  0.00           H  
ATOM   2124 2HB  SER H  31      21.107  23.413 -11.564  1.00  0.00           H  
ATOM   2125  HG  SER H  31      20.503  21.836 -10.058  1.00  0.00           H  
ATOM   2126  N   TYR H  32      17.290  21.176 -11.432  1.00  0.00           N  
ATOM   2127  CA  TYR H  32      16.524  20.011 -11.893  1.00  0.00           C  
ATOM   2128  C   TYR H  32      15.017  20.200 -11.671  1.00  0.00           C  
ATOM   2129  O   TYR H  32      14.597  20.667 -10.608  1.00  0.00           O  
ATOM   2130  CB  TYR H  32      17.007  18.743 -11.185  1.00  0.00           C  
ATOM   2131  CG  TYR H  32      18.377  18.281 -11.628  1.00  0.00           C  
ATOM   2132  CD1 TYR H  32      19.488  18.553 -10.842  1.00  0.00           C  
ATOM   2133  CD2 TYR H  32      18.524  17.587 -12.819  1.00  0.00           C  
ATOM   2134  CE1 TYR H  32      20.740  18.131 -11.246  1.00  0.00           C  
ATOM   2135  CE2 TYR H  32      19.775  17.165 -13.223  1.00  0.00           C  
ATOM   2136  CZ  TYR H  32      20.880  17.435 -12.442  1.00  0.00           C  
ATOM   2137  OH  TYR H  32      22.127  17.014 -12.844  1.00  0.00           O  
ATOM   2138  H   TYR H  32      17.079  21.580 -10.531  1.00  0.00           H  
ATOM   2139  HA  TYR H  32      16.682  19.895 -12.965  1.00  0.00           H  
ATOM   2140 1HB  TYR H  32      17.037  18.917 -10.108  1.00  0.00           H  
ATOM   2141 2HB  TYR H  32      16.300  17.934 -11.366  1.00  0.00           H  
ATOM   2142  HD1 TYR H  32      19.373  19.099  -9.905  1.00  0.00           H  
ATOM   2143  HD2 TYR H  32      17.651  17.374 -13.437  1.00  0.00           H  
ATOM   2144  HE1 TYR H  32      21.612  18.344 -10.629  1.00  0.00           H  
ATOM   2145  HE2 TYR H  32      19.890  16.619 -14.160  1.00  0.00           H  
ATOM   2146  HH  TYR H  32      22.779  17.281 -12.192  1.00  0.00           H  
ATOM   2147  N   TRP H  33      14.220  19.822 -12.678  1.00  0.00           N  
ATOM   2148  CA  TRP H  33      12.768  19.976 -12.609  1.00  0.00           C  
ATOM   2149  C   TRP H  33      12.090  18.940 -11.692  1.00  0.00           C  
ATOM   2150  O   TRP H  33      12.616  17.836 -11.456  1.00  0.00           O  
ATOM   2151  CB  TRP H  33      12.173  19.874 -14.014  1.00  0.00           C  
ATOM   2152  CG  TRP H  33      12.488  18.582 -14.705  1.00  0.00           C  
ATOM   2153  CD1 TRP H  33      11.702  17.470 -14.754  1.00  0.00           C  
ATOM   2154  CD2 TRP H  33      13.685  18.259 -15.455  1.00  0.00           C  
ATOM   2155  NE1 TRP H  33      12.323  16.482 -15.477  1.00  0.00           N  
ATOM   2156  CE2 TRP H  33      13.537  16.948 -15.915  1.00  0.00           C  
ATOM   2157  CE3 TRP H  33      14.851  18.968 -15.768  1.00  0.00           C  
ATOM   2158  CZ2 TRP H  33      14.513  16.323 -16.674  1.00  0.00           C  
ATOM   2159  CZ3 TRP H  33      15.830  18.341 -16.530  1.00  0.00           C  
ATOM   2160  CH2 TRP H  33      15.664  17.053 -16.972  1.00  0.00           C  
ATOM   2161  H   TRP H  33      14.634  19.420 -13.507  1.00  0.00           H  
ATOM   2162  HA  TRP H  33      12.544  20.960 -12.198  1.00  0.00           H  
ATOM   2163 1HB  TRP H  33      11.089  19.977 -13.959  1.00  0.00           H  
ATOM   2164 2HB  TRP H  33      12.548  20.691 -14.629  1.00  0.00           H  
ATOM   2165  HD1 TRP H  33      10.723  17.379 -14.287  1.00  0.00           H  
ATOM   2166  HE1 TRP H  33      11.949  15.561 -15.658  1.00  0.00           H  
ATOM   2167  HE3 TRP H  33      14.987  19.993 -15.422  1.00  0.00           H  
ATOM   2168  HZ2 TRP H  33      14.400  15.300 -17.034  1.00  0.00           H  
ATOM   2169  HZ3 TRP H  33      16.735  18.900 -16.769  1.00  0.00           H  
ATOM   2170  HH2 TRP H  33      16.452  16.591 -17.568  1.00  0.00           H  
ATOM   2171  N   ILE H  34      10.898  19.317 -11.230  1.00  0.00           N  
ATOM   2172  CA  ILE H  34      10.066  18.519 -10.315  1.00  0.00           C  
ATOM   2173  C   ILE H  34       8.779  18.113 -11.088  1.00  0.00           C  
ATOM   2174  O   ILE H  34       8.167  18.943 -11.750  1.00  0.00           O  
ATOM   2175  CB  ILE H  34       9.708  19.302  -9.039  1.00  0.00           C  
ATOM   2176  CG1 ILE H  34      10.979  19.791  -8.339  1.00  0.00           C  
ATOM   2177  CG2 ILE H  34       8.877  18.441  -8.101  1.00  0.00           C  
ATOM   2178  CD1 ILE H  34      11.391  21.192  -8.729  1.00  0.00           C  
ATOM   2179  H   ILE H  34      10.560  20.217 -11.543  1.00  0.00           H  
ATOM   2180  HA  ILE H  34      10.627  17.633 -10.021  1.00  0.00           H  
ATOM   2181  HB  ILE H  34       9.135  20.190  -9.306  1.00  0.00           H  
ATOM   2182 1HG1 ILE H  34      10.832  19.766  -7.260  1.00  0.00           H  
ATOM   2183 2HG1 ILE H  34      11.804  19.117  -8.572  1.00  0.00           H  
ATOM   2184 1HG2 ILE H  34       8.634  19.010  -7.204  1.00  0.00           H  
ATOM   2185 2HG2 ILE H  34       7.957  18.142  -8.601  1.00  0.00           H  
ATOM   2186 3HG2 ILE H  34       9.445  17.553  -7.824  1.00  0.00           H  
ATOM   2187 1HD1 ILE H  34      12.299  21.467  -8.192  1.00  0.00           H  
ATOM   2188 2HD1 ILE H  34      11.577  21.232  -9.802  1.00  0.00           H  
ATOM   2189 3HD1 ILE H  34      10.594  21.890  -8.473  1.00  0.00           H  
ATOM   2190  N   ASN H  35       8.389  16.844 -10.993  1.00  0.00           N  
ATOM   2191  CA  ASN H  35       7.108  16.315 -11.488  1.00  0.00           C  
ATOM   2192  C   ASN H  35       6.209  15.920 -10.313  1.00  0.00           C  
ATOM   2193  O   ASN H  35       6.713  15.465  -9.276  1.00  0.00           O  
ATOM   2194  CB  ASN H  35       7.330  15.135 -12.416  1.00  0.00           C  
ATOM   2195  CG  ASN H  35       8.234  15.469 -13.569  1.00  0.00           C  
ATOM   2196  OD1 ASN H  35       7.816  16.121 -14.533  1.00  0.00           O  
ATOM   2197  ND2 ASN H  35       9.466  15.035 -13.491  1.00  0.00           N  
ATOM   2198  H   ASN H  35       9.041  16.216 -10.545  1.00  0.00           H  
ATOM   2199  HA  ASN H  35       6.601  17.102 -12.047  1.00  0.00           H  
ATOM   2200 1HB  ASN H  35       7.766  14.307 -11.855  1.00  0.00           H  
ATOM   2201 2HB  ASN H  35       6.371  14.795 -12.808  1.00  0.00           H  
ATOM   2202 1HD2 ASN H  35      10.113  15.228 -14.229  1.00  0.00           H  
ATOM   2203 2HD2 ASN H  35       9.761  14.511 -12.692  1.00  0.00           H  
ATOM   2204  N   TRP H  36       4.889  16.074 -10.482  1.00  0.00           N  
ATOM   2205  CA  TRP H  36       3.906  15.549  -9.527  1.00  0.00           C  
ATOM   2206  C   TRP H  36       2.921  14.604 -10.263  1.00  0.00           C  
ATOM   2207  O   TRP H  36       2.502  14.889 -11.410  1.00  0.00           O  
ATOM   2208  CB  TRP H  36       3.143  16.693  -8.856  1.00  0.00           C  
ATOM   2209  CG  TRP H  36       3.996  17.535  -7.957  1.00  0.00           C  
ATOM   2210  CD1 TRP H  36       4.931  18.449  -8.341  1.00  0.00           C  
ATOM   2211  CD2 TRP H  36       3.995  17.546  -6.508  1.00  0.00           C  
ATOM   2212  NE1 TRP H  36       5.511  19.024  -7.237  1.00  0.00           N  
ATOM   2213  CE2 TRP H  36       4.949  18.485  -6.108  1.00  0.00           C  
ATOM   2214  CE3 TRP H  36       3.272  16.845  -5.535  1.00  0.00           C  
ATOM   2215  CZ2 TRP H  36       5.206  18.745  -4.771  1.00  0.00           C  
ATOM   2216  CZ3 TRP H  36       3.528  17.107  -4.195  1.00  0.00           C  
ATOM   2217  CH2 TRP H  36       4.470  18.033  -3.823  1.00  0.00           C  
ATOM   2218  H   TRP H  36       4.565  16.573 -11.299  1.00  0.00           H  
ATOM   2219  HA  TRP H  36       4.437  14.988  -8.758  1.00  0.00           H  
ATOM   2220 1HB  TRP H  36       2.709  17.338  -9.620  1.00  0.00           H  
ATOM   2221 2HB  TRP H  36       2.321  16.285  -8.267  1.00  0.00           H  
ATOM   2222  HD1 TRP H  36       5.181  18.687  -9.373  1.00  0.00           H  
ATOM   2223  HE1 TRP H  36       6.234  19.729  -7.253  1.00  0.00           H  
ATOM   2224  HE3 TRP H  36       2.521  16.111  -5.825  1.00  0.00           H  
ATOM   2225  HZ2 TRP H  36       5.950  19.476  -4.455  1.00  0.00           H  
ATOM   2226  HZ3 TRP H  36       2.961  16.557  -3.443  1.00  0.00           H  
ATOM   2227  HH2 TRP H  36       4.646  18.214  -2.762  1.00  0.00           H  
ATOM   2228  N   VAL H  37       2.567  13.510  -9.587  1.00  0.00           N  
ATOM   2229  CA  VAL H  37       1.628  12.490 -10.066  1.00  0.00           C  
ATOM   2230  C   VAL H  37       0.619  12.129  -8.964  1.00  0.00           C  
ATOM   2231  O   VAL H  37       0.891  12.363  -7.776  1.00  0.00           O  
ATOM   2232  CB  VAL H  37       2.386  11.225 -10.508  1.00  0.00           C  
ATOM   2233  CG1 VAL H  37       3.377  11.557 -11.615  1.00  0.00           C  
ATOM   2234  CG2 VAL H  37       3.098  10.605  -9.315  1.00  0.00           C  
ATOM   2235  H   VAL H  37       2.992  13.396  -8.678  1.00  0.00           H  
ATOM   2236  HA  VAL H  37       1.089  12.892 -10.926  1.00  0.00           H  
ATOM   2237  HB  VAL H  37       1.674  10.509 -10.918  1.00  0.00           H  
ATOM   2238 1HG1 VAL H  37       3.904  10.651 -11.915  1.00  0.00           H  
ATOM   2239 2HG1 VAL H  37       2.842  11.965 -12.471  1.00  0.00           H  
ATOM   2240 3HG1 VAL H  37       4.096  12.290 -11.251  1.00  0.00           H  
ATOM   2241 1HG2 VAL H  37       3.632   9.711  -9.635  1.00  0.00           H  
ATOM   2242 2HG2 VAL H  37       3.807  11.322  -8.902  1.00  0.00           H  
ATOM   2243 3HG2 VAL H  37       2.366  10.337  -8.554  1.00  0.00           H  
ATOM   2244  N   LYS H  38      -0.387  11.589  -9.370  1.00  0.00           N  
ATOM   2245  CA  LYS H  38      -1.488  11.226  -8.493  1.00  0.00           C  
ATOM   2246  C   LYS H  38      -1.799   9.722  -8.581  1.00  0.00           C  
ATOM   2247  O   LYS H  38      -1.963   9.169  -9.677  1.00  0.00           O  
ATOM   2248  CB  LYS H  38      -2.716  12.069  -8.901  1.00  0.00           C  
ATOM   2249  CG  LYS H  38      -3.949  11.826  -8.114  1.00  0.00           C  
ATOM   2250  CD  LYS H  38      -5.059  12.755  -8.573  1.00  0.00           C  
ATOM   2251  CE  LYS H  38      -6.318  12.519  -7.741  1.00  0.00           C  
ATOM   2252  NZ  LYS H  38      -7.444  13.430  -8.113  1.00  0.00           N  
ATOM   2253  H   LYS H  38      -0.458  11.388 -10.358  1.00  0.00           H  
ATOM   2254  HA  LYS H  38      -1.197  11.443  -7.465  1.00  0.00           H  
ATOM   2255 1HB  LYS H  38      -2.476  13.128  -8.809  1.00  0.00           H  
ATOM   2256 2HB  LYS H  38      -2.956  11.878  -9.947  1.00  0.00           H  
ATOM   2257 1HG  LYS H  38      -4.266  10.790  -8.242  1.00  0.00           H  
ATOM   2258 2HG  LYS H  38      -3.745  11.995  -7.056  1.00  0.00           H  
ATOM   2259 1HD  LYS H  38      -4.734  13.791  -8.461  1.00  0.00           H  
ATOM   2260 2HD  LYS H  38      -5.274  12.572  -9.625  1.00  0.00           H  
ATOM   2261 1HE  LYS H  38      -6.653  11.491  -7.875  1.00  0.00           H  
ATOM   2262 2HE  LYS H  38      -6.092  12.670  -6.686  1.00  0.00           H  
ATOM   2263 1HZ  LYS H  38      -8.246  13.229  -7.533  1.00  0.00           H  
ATOM   2264 2HZ  LYS H  38      -7.162  14.390  -7.973  1.00  0.00           H  
ATOM   2265 3HZ  LYS H  38      -7.687  13.289  -9.083  1.00  0.00           H  
ATOM   2266  N   GLN H  39      -1.865   9.060  -7.430  1.00  0.00           N  
ATOM   2267  CA  GLN H  39      -2.213   7.647  -7.394  1.00  0.00           C  
ATOM   2268  C   GLN H  39      -3.529   7.414  -6.667  1.00  0.00           C  
ATOM   2269  O   GLN H  39      -3.607   7.579  -5.453  1.00  0.00           O  
ATOM   2270  CB  GLN H  39      -1.099   6.840  -6.723  1.00  0.00           C  
ATOM   2271  CG  GLN H  39      -1.320   5.336  -6.745  1.00  0.00           C  
ATOM   2272  CD  GLN H  39      -0.046   4.560  -6.469  1.00  0.00           C  
ATOM   2273  OE1 GLN H  39       0.630   4.785  -5.462  1.00  0.00           O  
ATOM   2274  NE2 GLN H  39       0.290   3.639  -7.366  1.00  0.00           N  
ATOM   2275  H   GLN H  39      -1.667   9.540  -6.565  1.00  0.00           H  
ATOM   2276  HA  GLN H  39      -2.332   7.294  -8.418  1.00  0.00           H  
ATOM   2277 1HB  GLN H  39      -0.151   7.046  -7.219  1.00  0.00           H  
ATOM   2278 2HB  GLN H  39      -0.999   7.150  -5.683  1.00  0.00           H  
ATOM   2279 1HG  GLN H  39      -2.051   5.076  -5.979  1.00  0.00           H  
ATOM   2280 2HG  GLN H  39      -1.690   5.048  -7.728  1.00  0.00           H  
ATOM   2281 1HE2 GLN H  39       1.120   3.095  -7.238  1.00  0.00           H  
ATOM   2282 2HE2 GLN H  39      -0.287   3.489  -8.169  1.00  0.00           H  
ATOM   2283  N   ARG H  40      -4.557   7.036  -7.413  1.00  0.00           N  
ATOM   2284  CA  ARG H  40      -5.849   6.676  -6.827  1.00  0.00           C  
ATOM   2285  C   ARG H  40      -5.870   5.171  -6.622  1.00  0.00           C  
ATOM   2286  O   ARG H  40      -4.935   4.479  -7.022  1.00  0.00           O  
ATOM   2287  CB  ARG H  40      -7.007   7.095  -7.721  1.00  0.00           C  
ATOM   2288  CG  ARG H  40      -7.201   8.596  -7.855  1.00  0.00           C  
ATOM   2289  CD  ARG H  40      -8.465   8.927  -8.562  1.00  0.00           C  
ATOM   2290  NE  ARG H  40      -9.628   8.740  -7.710  1.00  0.00           N  
ATOM   2291  CZ  ARG H  40     -10.892   9.041  -8.063  1.00  0.00           C  
ATOM   2292  NH1 ARG H  40     -11.139   9.543  -9.253  1.00  0.00           N  
ATOM   2293  NH2 ARG H  40     -11.884   8.834  -7.215  1.00  0.00           N  
ATOM   2294  H   ARG H  40      -4.444   6.996  -8.417  1.00  0.00           H  
ATOM   2295  HA  ARG H  40      -5.953   7.194  -5.873  1.00  0.00           H  
ATOM   2296 1HB  ARG H  40      -6.858   6.691  -8.722  1.00  0.00           H  
ATOM   2297 2HB  ARG H  40      -7.935   6.675  -7.334  1.00  0.00           H  
ATOM   2298 1HG  ARG H  40      -7.235   9.049  -6.863  1.00  0.00           H  
ATOM   2299 2HG  ARG H  40      -6.370   9.022  -8.420  1.00  0.00           H  
ATOM   2300 1HD  ARG H  40      -8.441   9.967  -8.883  1.00  0.00           H  
ATOM   2301 2HD  ARG H  40      -8.573   8.281  -9.433  1.00  0.00           H  
ATOM   2302  HE  ARG H  40      -9.477   8.356  -6.786  1.00  0.00           H  
ATOM   2303 1HH1 ARG H  40     -10.382   9.702  -9.902  1.00  0.00           H  
ATOM   2304 2HH1 ARG H  40     -12.087   9.769  -9.518  1.00  0.00           H  
ATOM   2305 1HH2 ARG H  40     -11.693   8.449  -6.300  1.00  0.00           H  
ATOM   2306 2HH2 ARG H  40     -12.831   9.061  -7.480  1.00  0.00           H  
ATOM   2307  N   PRO H  41      -6.918   4.680  -5.965  1.00  0.00           N  
ATOM   2308  CA  PRO H  41      -6.938   3.329  -5.381  1.00  0.00           C  
ATOM   2309  C   PRO H  41      -5.976   2.324  -6.046  1.00  0.00           C  
ATOM   2310  O   PRO H  41      -6.356   1.579  -6.965  1.00  0.00           O  
ATOM   2311  CB  PRO H  41      -8.397   2.912  -5.589  1.00  0.00           C  
ATOM   2312  CG  PRO H  41      -9.184   4.084  -5.112  1.00  0.00           C  
ATOM   2313  CD  PRO H  41      -8.278   5.264  -5.343  1.00  0.00           C  
ATOM   2314  HA  PRO H  41      -6.688   3.393  -4.312  1.00  0.00           H  
ATOM   2315 1HB  PRO H  41      -8.575   2.682  -6.651  1.00  0.00           H  
ATOM   2316 2HB  PRO H  41      -8.611   1.994  -5.022  1.00  0.00           H  
ATOM   2317 1HG  PRO H  41     -10.129   4.160  -5.670  1.00  0.00           H  
ATOM   2318 2HG  PRO H  41      -9.450   3.956  -4.052  1.00  0.00           H  
ATOM   2319 1HD  PRO H  41      -8.736   5.940  -6.080  1.00  0.00           H  
ATOM   2320 2HD  PRO H  41      -8.104   5.786  -4.391  1.00  0.00           H  
ATOM   2321  N   GLY H  42      -4.730   2.328  -5.565  1.00  0.00           N  
ATOM   2322  CA  GLY H  42      -3.730   1.374  -6.023  1.00  0.00           C  
ATOM   2323  C   GLY H  42      -3.347   1.660  -7.457  1.00  0.00           C  
ATOM   2324  O   GLY H  42      -2.814   2.731  -7.768  1.00  0.00           O  
ATOM   2325  H   GLY H  42      -4.475   3.010  -4.866  1.00  0.00           H  
ATOM   2326 1HA  GLY H  42      -2.851   1.433  -5.382  1.00  0.00           H  
ATOM   2327 2HA  GLY H  42      -4.125   0.363  -5.935  1.00  0.00           H  
ATOM   2328  N   GLN H  43      -3.637   0.709  -8.335  1.00  0.00           N  
ATOM   2329  CA  GLN H  43      -3.341   0.868  -9.753  1.00  0.00           C  
ATOM   2330  C   GLN H  43      -4.271   1.951 -10.323  1.00  0.00           C  
ATOM   2331  O   GLN H  43      -5.490   1.757 -10.403  1.00  0.00           O  
ATOM   2332  CB  GLN H  43      -3.517  -0.454 -10.504  1.00  0.00           C  
ATOM   2333  CG  GLN H  43      -2.529  -1.536 -10.102  1.00  0.00           C  
ATOM   2334  CD  GLN H  43      -2.735  -2.824 -10.875  1.00  0.00           C  
ATOM   2335  OE1 GLN H  43      -3.571  -2.895 -11.780  1.00  0.00           O  
ATOM   2336  NE2 GLN H  43      -1.972  -3.853 -10.522  1.00  0.00           N  
ATOM   2337  H   GLN H  43      -4.074  -0.146  -8.017  1.00  0.00           H  
ATOM   2338  HA  GLN H  43      -2.303   1.185  -9.856  1.00  0.00           H  
ATOM   2339 1HB  GLN H  43      -4.523  -0.838 -10.335  1.00  0.00           H  
ATOM   2340 2HB  GLN H  43      -3.409  -0.281 -11.575  1.00  0.00           H  
ATOM   2341 1HG  GLN H  43      -1.517  -1.179 -10.295  1.00  0.00           H  
ATOM   2342 2HG  GLN H  43      -2.653  -1.750  -9.040  1.00  0.00           H  
ATOM   2343 1HE2 GLN H  43      -2.063  -4.730 -10.996  1.00  0.00           H  
ATOM   2344 2HE2 GLN H  43      -1.307  -3.752  -9.782  1.00  0.00           H  
ATOM   2345  N   GLY H  44      -3.691   3.115 -10.622  1.00  0.00           N  
ATOM   2346  CA  GLY H  44      -4.444   4.253 -11.126  1.00  0.00           C  
ATOM   2347  C   GLY H  44      -3.602   5.523 -11.031  1.00  0.00           C  
ATOM   2348  O   GLY H  44      -3.920   6.438 -10.256  1.00  0.00           O  
ATOM   2349  H   GLY H  44      -2.693   3.203 -10.492  1.00  0.00           H  
ATOM   2350 1HA  GLY H  44      -4.733   4.068 -12.161  1.00  0.00           H  
ATOM   2351 2HA  GLY H  44      -5.362   4.365 -10.551  1.00  0.00           H  
ATOM   2352  N   LEU H  45      -2.512   5.564 -11.802  1.00  0.00           N  
ATOM   2353  CA  LEU H  45      -1.604   6.713 -11.863  1.00  0.00           C  
ATOM   2354  C   LEU H  45      -1.957   7.772 -12.887  1.00  0.00           C  
ATOM   2355  O   LEU H  45      -2.368   7.459 -13.997  1.00  0.00           O  
ATOM   2356  CB  LEU H  45      -0.181   6.217 -12.152  1.00  0.00           C  
ATOM   2357  CG  LEU H  45       0.492   5.433 -11.019  1.00  0.00           C  
ATOM   2358  CD1 LEU H  45       1.850   4.928 -11.488  1.00  0.00           C  
ATOM   2359  CD2 LEU H  45       0.634   6.327  -9.796  1.00  0.00           C  
ATOM   2360  H   LEU H  45      -2.316   4.751 -12.370  1.00  0.00           H  
ATOM   2361  HA  LEU H  45      -1.620   7.218 -10.898  1.00  0.00           H  
ATOM   2362 1HB  LEU H  45      -0.209   5.574 -13.030  1.00  0.00           H  
ATOM   2363 2HB  LEU H  45       0.447   7.079 -12.378  1.00  0.00           H  
ATOM   2364  HG  LEU H  45      -0.117   4.565 -10.766  1.00  0.00           H  
ATOM   2365 1HD1 LEU H  45       2.329   4.370 -10.684  1.00  0.00           H  
ATOM   2366 2HD1 LEU H  45       1.717   4.276 -12.352  1.00  0.00           H  
ATOM   2367 3HD1 LEU H  45       2.477   5.775 -11.765  1.00  0.00           H  
ATOM   2368 1HD2 LEU H  45       1.112   5.769  -8.991  1.00  0.00           H  
ATOM   2369 2HD2 LEU H  45       1.244   7.194 -10.049  1.00  0.00           H  
ATOM   2370 3HD2 LEU H  45      -0.352   6.659  -9.472  1.00  0.00           H  
ATOM   2371  N   GLU H  46      -1.779   9.031 -12.518  1.00  0.00           N  
ATOM   2372  CA  GLU H  46      -2.012  10.146 -13.430  1.00  0.00           C  
ATOM   2373  C   GLU H  46      -0.906  11.171 -13.287  1.00  0.00           C  
ATOM   2374  O   GLU H  46      -0.486  11.489 -12.182  1.00  0.00           O  
ATOM   2375  CB  GLU H  46      -3.369  10.799 -13.158  1.00  0.00           C  
ATOM   2376  CG  GLU H  46      -4.565   9.888 -13.399  1.00  0.00           C  
ATOM   2377  CD  GLU H  46      -5.880  10.567 -13.133  1.00  0.00           C  
ATOM   2378  OE1 GLU H  46      -6.133  10.907 -12.003  1.00  0.00           O  
ATOM   2379  OE2 GLU H  46      -6.632  10.745 -14.062  1.00  0.00           O  
ATOM   2380  H   GLU H  46      -1.471   9.222 -11.575  1.00  0.00           H  
ATOM   2381  HA  GLU H  46      -2.012   9.764 -14.451  1.00  0.00           H  
ATOM   2382 1HB  GLU H  46      -3.409  11.137 -12.122  1.00  0.00           H  
ATOM   2383 2HB  GLU H  46      -3.484  11.677 -13.793  1.00  0.00           H  
ATOM   2384 1HG  GLU H  46      -4.547   9.549 -14.434  1.00  0.00           H  
ATOM   2385 2HG  GLU H  46      -4.477   9.013 -12.757  1.00  0.00           H  
ATOM   2386  N   TRP H  47      -0.483  11.719 -14.417  1.00  0.00           N  
ATOM   2387  CA  TRP H  47       0.517  12.777 -14.432  1.00  0.00           C  
ATOM   2388  C   TRP H  47      -0.189  14.113 -14.115  1.00  0.00           C  
ATOM   2389  O   TRP H  47      -1.292  14.372 -14.590  1.00  0.00           O  
ATOM   2390  CB  TRP H  47       1.219  12.845 -15.789  1.00  0.00           C  
ATOM   2391  CG  TRP H  47       2.316  13.866 -15.845  1.00  0.00           C  
ATOM   2392  CD1 TRP H  47       3.502  13.825 -15.175  1.00  0.00           C  
ATOM   2393  CD2 TRP H  47       2.333  15.091 -16.617  1.00  0.00           C  
ATOM   2394  NE1 TRP H  47       4.252  14.935 -15.475  1.00  0.00           N  
ATOM   2395  CE2 TRP H  47       3.553  15.720 -16.357  1.00  0.00           C  
ATOM   2396  CE3 TRP H  47       1.424  15.694 -17.496  1.00  0.00           C  
ATOM   2397  CZ2 TRP H  47       3.894  16.929 -16.942  1.00  0.00           C  
ATOM   2398  CZ3 TRP H  47       1.767  16.905 -18.084  1.00  0.00           C  
ATOM   2399  CH2 TRP H  47       2.971  17.506 -17.814  1.00  0.00           C  
ATOM   2400  H   TRP H  47      -0.864  11.393 -15.294  1.00  0.00           H  
ATOM   2401  HA  TRP H  47       1.263  12.558 -13.668  1.00  0.00           H  
ATOM   2402 1HB  TRP H  47       1.646  11.871 -16.028  1.00  0.00           H  
ATOM   2403 2HB  TRP H  47       0.491  13.082 -16.564  1.00  0.00           H  
ATOM   2404  HD1 TRP H  47       3.809  13.028 -14.501  1.00  0.00           H  
ATOM   2405  HE1 TRP H  47       5.169  15.142 -15.106  1.00  0.00           H  
ATOM   2406  HE3 TRP H  47       0.468  15.219 -17.716  1.00  0.00           H  
ATOM   2407  HZ2 TRP H  47       4.845  17.422 -16.740  1.00  0.00           H  
ATOM   2408  HZ3 TRP H  47       1.054  17.369 -18.766  1.00  0.00           H  
ATOM   2409  HH2 TRP H  47       3.208  18.457 -18.292  1.00  0.00           H  
ATOM   2410  N   VAL H  48       0.353  14.984 -13.173  1.00  0.00           N  
ATOM   2411  CA  VAL H  48      -0.211  16.260 -12.830  1.00  0.00           C  
ATOM   2412  C   VAL H  48       0.503  17.414 -13.596  1.00  0.00           C  
ATOM   2413  O   VAL H  48      -0.049  18.226 -14.362  1.00  0.00           O  
ATOM   2414  CB  VAL H  48      -0.099  16.480 -11.310  1.00  0.00           C  
ATOM   2415  CG1 VAL H  48      -0.616  17.860 -10.932  1.00  0.00           C  
ATOM   2416  CG2 VAL H  48      -0.866  15.395 -10.571  1.00  0.00           C  
ATOM   2417  H   VAL H  48       1.208  14.687 -12.726  1.00  0.00           H  
ATOM   2418  HA  VAL H  48      -1.265  16.260 -13.113  1.00  0.00           H  
ATOM   2419  HB  VAL H  48       0.952  16.442 -11.024  1.00  0.00           H  
ATOM   2420 1HG1 VAL H  48      -0.528  17.999  -9.854  1.00  0.00           H  
ATOM   2421 2HG1 VAL H  48      -0.029  18.621 -11.444  1.00  0.00           H  
ATOM   2422 3HG1 VAL H  48      -1.662  17.949 -11.224  1.00  0.00           H  
ATOM   2423 1HG2 VAL H  48      -0.781  15.557  -9.497  1.00  0.00           H  
ATOM   2424 2HG2 VAL H  48      -1.916  15.430 -10.861  1.00  0.00           H  
ATOM   2425 3HG2 VAL H  48      -0.451  14.418 -10.825  1.00  0.00           H  
ATOM   2426  N   GLY H  49       1.795  17.522 -13.502  1.00  0.00           N  
ATOM   2427  CA  GLY H  49       2.490  18.577 -14.205  1.00  0.00           C  
ATOM   2428  C   GLY H  49       3.916  18.577 -13.666  1.00  0.00           C  
ATOM   2429  O   GLY H  49       4.338  17.765 -12.835  1.00  0.00           O  
ATOM   2430  H   GLY H  49       2.324  16.872 -12.939  1.00  0.00           H  
ATOM   2431 1HA  GLY H  49       2.454  18.385 -15.277  1.00  0.00           H  
ATOM   2432 2HA  GLY H  49       1.983  19.525 -14.031  1.00  0.00           H  
ATOM   2433  N   ASN H  50       4.645  19.497 -14.211  1.00  0.00           N  
ATOM   2434  CA  ASN H  50       5.973  19.765 -13.816  1.00  0.00           C  
ATOM   2435  C   ASN H  50       6.209  21.272 -13.726  1.00  0.00           C  
ATOM   2436  O   ASN H  50       5.432  22.140 -14.168  1.00  0.00           O  
ATOM   2437  CB  ASN H  50       6.944  19.103 -14.776  1.00  0.00           C  
ATOM   2438  CG  ASN H  50       6.918  19.726 -16.144  1.00  0.00           C  
ATOM   2439  OD1 ASN H  50       6.741  20.942 -16.283  1.00  0.00           O  
ATOM   2440  ND2 ASN H  50       7.092  18.916 -17.158  1.00  0.00           N  
ATOM   2441  H   ASN H  50       4.235  20.041 -14.955  1.00  0.00           H  
ATOM   2442  HA  ASN H  50       6.127  19.353 -12.817  1.00  0.00           H  
ATOM   2443 1HB  ASN H  50       7.956  19.174 -14.376  1.00  0.00           H  
ATOM   2444 2HB  ASN H  50       6.701  18.045 -14.867  1.00  0.00           H  
ATOM   2445 1HD2 ASN H  50       7.084  19.275 -18.092  1.00  0.00           H  
ATOM   2446 2HD2 ASN H  50       7.232  17.940 -16.998  1.00  0.00           H  
ATOM   2447  N   ILE H  51       7.334  21.516 -13.080  1.00  0.00           N  
ATOM   2448  CA  ILE H  51       7.791  22.874 -12.845  1.00  0.00           C  
ATOM   2449  C   ILE H  51       9.315  22.848 -12.904  1.00  0.00           C  
ATOM   2450  O   ILE H  51       9.904  21.848 -12.502  1.00  0.00           O  
ATOM   2451  CB  ILE H  51       7.308  23.417 -11.489  1.00  0.00           C  
ATOM   2452  CG1 ILE H  51       7.700  24.889 -11.333  1.00  0.00           C  
ATOM   2453  CG2 ILE H  51       7.879  22.587 -10.349  1.00  0.00           C  
ATOM   2454  CD1 ILE H  51       6.944  25.610 -10.240  1.00  0.00           C  
ATOM   2455  H   ILE H  51       7.892  20.744 -12.741  1.00  0.00           H  
ATOM   2456  HA  ILE H  51       7.385  23.515 -13.627  1.00  0.00           H  
ATOM   2457  HB  ILE H  51       6.220  23.375 -11.446  1.00  0.00           H  
ATOM   2458 1HG1 ILE H  51       8.766  24.960 -11.115  1.00  0.00           H  
ATOM   2459 2HG1 ILE H  51       7.524  25.413 -12.272  1.00  0.00           H  
ATOM   2460 1HG2 ILE H  51       7.529  22.986  -9.398  1.00  0.00           H  
ATOM   2461 2HG2 ILE H  51       7.552  21.554 -10.452  1.00  0.00           H  
ATOM   2462 3HG2 ILE H  51       8.968  22.628 -10.380  1.00  0.00           H  
ATOM   2463 1HD1 ILE H  51       7.276  26.647 -10.192  1.00  0.00           H  
ATOM   2464 2HD1 ILE H  51       5.875  25.581 -10.458  1.00  0.00           H  
ATOM   2465 3HD1 ILE H  51       7.133  25.123  -9.285  1.00  0.00           H  
ATOM   2466  N   PHE H  52       9.999  23.817 -13.517  1.00  0.00           N  
ATOM   2467  CA  PHE H  52      11.463  23.894 -13.574  1.00  0.00           C  
ATOM   2468  C   PHE H  52      11.792  24.977 -12.585  1.00  0.00           C  
ATOM   2469  O   PHE H  52      11.298  26.098 -12.786  1.00  0.00           O  
ATOM   2470  CB  PHE H  52      11.989  24.239 -14.969  1.00  0.00           C  
ATOM   2471  CG  PHE H  52      11.745  23.166 -15.991  1.00  0.00           C  
ATOM   2472  CD1 PHE H  52      10.463  22.909 -16.454  1.00  0.00           C  
ATOM   2473  CD2 PHE H  52      12.795  22.411 -16.492  1.00  0.00           C  
ATOM   2474  CE1 PHE H  52      10.236  21.922 -17.395  1.00  0.00           C  
ATOM   2475  CE2 PHE H  52      12.572  21.425 -17.433  1.00  0.00           C  
ATOM   2476  CZ  PHE H  52      11.290  21.180 -17.884  1.00  0.00           C  
ATOM   2477  H   PHE H  52       9.451  24.536 -13.966  1.00  0.00           H  
ATOM   2478  HA  PHE H  52      11.872  22.920 -13.303  1.00  0.00           H  
ATOM   2479 1HB  PHE H  52      11.518  25.156 -15.319  1.00  0.00           H  
ATOM   2480 2HB  PHE H  52      13.062  24.422 -14.918  1.00  0.00           H  
ATOM   2481  HD1 PHE H  52       9.629  23.496 -16.068  1.00  0.00           H  
ATOM   2482  HD2 PHE H  52      13.807  22.605 -16.135  1.00  0.00           H  
ATOM   2483  HE1 PHE H  52       9.224  21.730 -17.749  1.00  0.00           H  
ATOM   2484  HE2 PHE H  52      13.406  20.840 -17.819  1.00  0.00           H  
ATOM   2485  HZ  PHE H  52      11.113  20.401 -18.625  1.00  0.00           H  
ATOM   2486  N   PRO H  52A     12.616  24.760 -11.557  1.00  0.00           N  
ATOM   2487  CA  PRO H  52A     12.908  25.766 -10.582  1.00  0.00           C  
ATOM   2488  C   PRO H  52A     13.836  26.866 -10.981  1.00  0.00           C  
ATOM   2489  O   PRO H  52A     13.729  27.855 -10.277  1.00  0.00           O  
ATOM   2490  CB  PRO H  52A     13.527  24.927  -9.460  1.00  0.00           C  
ATOM   2491  CG  PRO H  52A     14.123  23.757 -10.164  1.00  0.00           C  
ATOM   2492  CD  PRO H  52A     13.150  23.451 -11.271  1.00  0.00           C  
ATOM   2493  HA  PRO H  52A     11.970  26.244 -10.263  1.00  0.00           H  
ATOM   2494 1HB  PRO H  52A     14.273  25.522  -8.913  1.00  0.00           H  
ATOM   2495 2HB  PRO H  52A     12.752  24.640  -8.735  1.00  0.00           H  
ATOM   2496 1HG  PRO H  52A     15.126  24.010 -10.540  1.00  0.00           H  
ATOM   2497 2HG  PRO H  52A     14.249  22.917  -9.465  1.00  0.00           H  
ATOM   2498 1HD  PRO H  52A     13.696  23.057 -12.141  1.00  0.00           H  
ATOM   2499 2HD  PRO H  52A     12.407  22.721 -10.916  1.00  0.00           H  
ATOM   2500  N   SER H  53      14.710  26.882 -11.975  1.00  0.00           N  
ATOM   2501  CA  SER H  53      15.448  28.084 -12.340  1.00  0.00           C  
ATOM   2502  C   SER H  53      14.605  29.145 -12.995  1.00  0.00           C  
ATOM   2503  O   SER H  53      15.107  30.241 -13.317  1.00  0.00           O  
ATOM   2504  CB  SER H  53      16.588  27.718 -13.270  1.00  0.00           C  
ATOM   2505  OG  SER H  53      16.103  27.264 -14.504  1.00  0.00           O  
ATOM   2506  H   SER H  53      14.867  26.031 -12.495  1.00  0.00           H  
ATOM   2507  HA  SER H  53      15.859  28.527 -11.431  1.00  0.00           H  
ATOM   2508 1HB  SER H  53      17.225  28.588 -13.424  1.00  0.00           H  
ATOM   2509 2HB  SER H  53      17.199  26.943 -12.810  1.00  0.00           H  
ATOM   2510  HG  SER H  53      15.227  27.644 -14.599  1.00  0.00           H  
ATOM   2511  N   ASP H  54      13.369  28.905 -13.371  1.00  0.00           N  
ATOM   2512  CA  ASP H  54      12.632  29.999 -13.937  1.00  0.00           C  
ATOM   2513  C   ASP H  54      11.212  29.807 -13.630  1.00  0.00           C  
ATOM   2514  O   ASP H  54      10.458  30.634 -14.110  1.00  0.00           O  
ATOM   2515  CB  ASP H  54      12.832  30.094 -15.452  1.00  0.00           C  
ATOM   2516  CG  ASP H  54      12.370  28.844 -16.189  1.00  0.00           C  
ATOM   2517  OD1 ASP H  54      11.868  27.951 -15.550  1.00  0.00           O  
ATOM   2518  OD2 ASP H  54      12.525  28.795 -17.386  1.00  0.00           O  
ATOM   2519  H   ASP H  54      12.920  28.004 -13.281  1.00  0.00           H  
ATOM   2520  HA  ASP H  54      12.993  30.926 -13.491  1.00  0.00           H  
ATOM   2521 1HB  ASP H  54      12.279  30.951 -15.838  1.00  0.00           H  
ATOM   2522 2HB  ASP H  54      13.887  30.259 -15.671  1.00  0.00           H  
ATOM   2523  N   SER H  55      10.799  28.808 -12.833  1.00  0.00           N  
ATOM   2524  CA  SER H  55       9.394  28.550 -12.542  1.00  0.00           C  
ATOM   2525  C   SER H  55       8.486  28.368 -13.740  1.00  0.00           C  
ATOM   2526  O   SER H  55       7.281  28.551 -13.683  1.00  0.00           O  
ATOM   2527  CB  SER H  55       8.853  29.687 -11.697  1.00  0.00           C  
ATOM   2528  OG  SER H  55       9.552  29.791 -10.488  1.00  0.00           O  
ATOM   2529  H   SER H  55      11.504  28.213 -12.423  1.00  0.00           H  
ATOM   2530  HA  SER H  55       9.323  27.616 -11.983  1.00  0.00           H  
ATOM   2531 1HB  SER H  55       8.937  30.623 -12.250  1.00  0.00           H  
ATOM   2532 2HB  SER H  55       7.796  29.520 -11.496  1.00  0.00           H  
ATOM   2533  HG  SER H  55       9.430  28.951 -10.038  1.00  0.00           H  
ATOM   2534  N   TYR H  56       9.049  27.856 -14.823  1.00  0.00           N  
ATOM   2535  CA  TYR H  56       8.314  27.473 -16.000  1.00  0.00           C  
ATOM   2536  C   TYR H  56       7.614  26.182 -15.615  1.00  0.00           C  
ATOM   2537  O   TYR H  56       8.304  25.227 -15.325  1.00  0.00           O  
ATOM   2538  CB  TYR H  56       9.226  27.294 -17.216  1.00  0.00           C  
ATOM   2539  CG  TYR H  56       8.486  26.940 -18.487  1.00  0.00           C  
ATOM   2540  CD1 TYR H  56       7.662  27.877 -19.093  1.00  0.00           C  
ATOM   2541  CD2 TYR H  56       8.631  25.679 -19.046  1.00  0.00           C  
ATOM   2542  CE1 TYR H  56       6.986  27.554 -20.254  1.00  0.00           C  
ATOM   2543  CE2 TYR H  56       7.956  25.356 -20.206  1.00  0.00           C  
ATOM   2544  CZ  TYR H  56       7.136  26.288 -20.810  1.00  0.00           C  
ATOM   2545  OH  TYR H  56       6.463  25.966 -21.966  1.00  0.00           O  
ATOM   2546  H   TYR H  56      10.052  27.729 -14.808  1.00  0.00           H  
ATOM   2547  HA  TYR H  56       7.599  28.262 -16.232  1.00  0.00           H  
ATOM   2548 1HB  TYR H  56       9.784  28.215 -17.392  1.00  0.00           H  
ATOM   2549 2HB  TYR H  56       9.951  26.506 -17.014  1.00  0.00           H  
ATOM   2550  HD1 TYR H  56       7.548  28.868 -18.654  1.00  0.00           H  
ATOM   2551  HD2 TYR H  56       9.278  24.943 -18.568  1.00  0.00           H  
ATOM   2552  HE1 TYR H  56       6.339  28.290 -20.731  1.00  0.00           H  
ATOM   2553  HE2 TYR H  56       8.069  24.365 -20.645  1.00  0.00           H  
ATOM   2554  HH  TYR H  56       6.672  25.063 -22.216  1.00  0.00           H  
ATOM   2555  N   THR H  57       6.293  26.245 -15.636  1.00  0.00           N  
ATOM   2556  CA  THR H  57       5.312  25.245 -15.210  1.00  0.00           C  
ATOM   2557  C   THR H  57       4.353  24.749 -16.261  1.00  0.00           C  
ATOM   2558  O   THR H  57       3.662  25.554 -16.893  1.00  0.00           O  
ATOM   2559  CB  THR H  57       4.481  25.792 -14.035  1.00  0.00           C  
ATOM   2560  OG1 THR H  57       5.358  26.215 -12.983  1.00  0.00           O  
ATOM   2561  CG2 THR H  57       3.538  24.723 -13.504  1.00  0.00           C  
ATOM   2562  H   THR H  57       5.968  27.127 -16.005  1.00  0.00           H  
ATOM   2563  HA  THR H  57       5.847  24.354 -14.880  1.00  0.00           H  
ATOM   2564  HB  THR H  57       3.897  26.649 -14.370  1.00  0.00           H  
ATOM   2565  HG1 THR H  57       5.711  27.084 -13.191  1.00  0.00           H  
ATOM   2566 1HG2 THR H  57       2.959  25.127 -12.675  1.00  0.00           H  
ATOM   2567 2HG2 THR H  57       2.863  24.407 -14.299  1.00  0.00           H  
ATOM   2568 3HG2 THR H  57       4.117  23.867 -13.159  1.00  0.00           H  
ATOM   2569  N   ASN H  58       4.260  23.484 -16.400  1.00  0.00           N  
ATOM   2570  CA  ASN H  58       3.410  22.800 -17.387  1.00  0.00           C  
ATOM   2571  C   ASN H  58       2.372  22.002 -16.646  1.00  0.00           C  
ATOM   2572  O   ASN H  58       2.780  21.167 -15.873  1.00  0.00           O  
ATOM   2573  CB  ASN H  58       4.220  21.908 -18.310  1.00  0.00           C  
ATOM   2574  CG  ASN H  58       5.321  22.653 -19.013  1.00  0.00           C  
ATOM   2575  OD1 ASN H  58       5.074  23.384 -19.979  1.00  0.00           O  
ATOM   2576  ND2 ASN H  58       6.532  22.481 -18.548  1.00  0.00           N  
ATOM   2577  H   ASN H  58       4.857  22.934 -15.801  1.00  0.00           H  
ATOM   2578  HA  ASN H  58       2.914  23.555 -17.999  1.00  0.00           H  
ATOM   2579 1HB  ASN H  58       4.659  21.092 -17.735  1.00  0.00           H  
ATOM   2580 2HB  ASN H  58       3.562  21.465 -19.058  1.00  0.00           H  
ATOM   2581 1HD2 ASN H  58       7.304  22.951 -18.977  1.00  0.00           H  
ATOM   2582 2HD2 ASN H  58       6.686  21.880 -17.764  1.00  0.00           H  
ATOM   2583  N   TYR H  59       1.060  22.223 -16.816  1.00  0.00           N  
ATOM   2584  CA  TYR H  59      -0.093  21.545 -16.183  1.00  0.00           C  
ATOM   2585  C   TYR H  59      -0.830  20.504 -17.024  1.00  0.00           C  
ATOM   2586  O   TYR H  59      -1.090  20.737 -18.219  1.00  0.00           O  
ATOM   2587  CB  TYR H  59      -1.102  22.599 -15.721  1.00  0.00           C  
ATOM   2588  CG  TYR H  59      -0.603  23.464 -14.584  1.00  0.00           C  
ATOM   2589  CD1 TYR H  59      -0.147  24.749 -14.839  1.00  0.00           C  
ATOM   2590  CD2 TYR H  59      -0.602  22.972 -13.287  1.00  0.00           C  
ATOM   2591  CE1 TYR H  59       0.308  25.539 -13.801  1.00  0.00           C  
ATOM   2592  CE2 TYR H  59      -0.147  23.762 -12.249  1.00  0.00           C  
ATOM   2593  CZ  TYR H  59       0.307  25.040 -12.503  1.00  0.00           C  
ATOM   2594  OH  TYR H  59       0.760  25.827 -11.469  1.00  0.00           O  
ATOM   2595  H   TYR H  59       0.889  22.967 -17.479  1.00  0.00           H  
ATOM   2596  HA  TYR H  59       0.266  20.987 -15.318  1.00  0.00           H  
ATOM   2597 1HB  TYR H  59      -1.357  23.251 -16.558  1.00  0.00           H  
ATOM   2598 2HB  TYR H  59      -2.019  22.108 -15.397  1.00  0.00           H  
ATOM   2599  HD1 TYR H  59      -0.148  25.136 -15.858  1.00  0.00           H  
ATOM   2600  HD2 TYR H  59      -0.959  21.962 -13.087  1.00  0.00           H  
ATOM   2601  HE1 TYR H  59       0.666  26.548 -14.001  1.00  0.00           H  
ATOM   2602  HE2 TYR H  59      -0.145  23.375 -11.230  1.00  0.00           H  
ATOM   2603  HH  TYR H  59       1.037  26.679 -11.814  1.00  0.00           H  
ATOM   2604  N   ASN H  60      -1.232  19.339 -16.503  1.00  0.00           N  
ATOM   2605  CA  ASN H  60      -2.095  18.445 -17.281  1.00  0.00           C  
ATOM   2606  C   ASN H  60      -3.427  19.216 -17.456  1.00  0.00           C  
ATOM   2607  O   ASN H  60      -3.931  19.805 -16.482  1.00  0.00           O  
ATOM   2608  CB  ASN H  60      -2.289  17.103 -16.600  1.00  0.00           C  
ATOM   2609  CG  ASN H  60      -3.212  16.195 -17.365  1.00  0.00           C  
ATOM   2610  OD1 ASN H  60      -4.068  16.658 -18.126  1.00  0.00           O  
ATOM   2611  ND2 ASN H  60      -3.053  14.909 -17.178  1.00  0.00           N  
ATOM   2612  H   ASN H  60      -0.948  19.062 -15.574  1.00  0.00           H  
ATOM   2613  HA  ASN H  60      -1.623  18.264 -18.248  1.00  0.00           H  
ATOM   2614 1HB  ASN H  60      -1.323  16.609 -16.486  1.00  0.00           H  
ATOM   2615 2HB  ASN H  60      -2.697  17.258 -15.601  1.00  0.00           H  
ATOM   2616 1HD2 ASN H  60      -3.639  14.258 -17.661  1.00  0.00           H  
ATOM   2617 2HD2 ASN H  60      -2.347  14.579 -16.552  1.00  0.00           H  
ATOM   2618  N   GLN H  61      -4.019  19.336 -18.645  1.00  0.00           N  
ATOM   2619  CA  GLN H  61      -5.283  20.087 -18.841  1.00  0.00           C  
ATOM   2620  C   GLN H  61      -6.436  19.729 -17.878  1.00  0.00           C  
ATOM   2621  O   GLN H  61      -7.298  20.558 -17.570  1.00  0.00           O  
ATOM   2622  CB  GLN H  61      -5.767  19.893 -20.280  1.00  0.00           C  
ATOM   2623  CG  GLN H  61      -4.903  20.578 -21.326  1.00  0.00           C  
ATOM   2624  CD  GLN H  61      -5.383  20.309 -22.739  1.00  0.00           C  
ATOM   2625  OE1 GLN H  61      -6.030  19.293 -23.008  1.00  0.00           O  
ATOM   2626  NE2 GLN H  61      -5.068  21.220 -23.653  1.00  0.00           N  
ATOM   2627  H   GLN H  61      -3.582  18.892 -19.441  1.00  0.00           H  
ATOM   2628  HA  GLN H  61      -5.086  21.145 -18.668  1.00  0.00           H  
ATOM   2629 1HB  GLN H  61      -5.796  18.828 -20.514  1.00  0.00           H  
ATOM   2630 2HB  GLN H  61      -6.782  20.277 -20.378  1.00  0.00           H  
ATOM   2631 1HG  GLN H  61      -4.929  21.654 -21.155  1.00  0.00           H  
ATOM   2632 2HG  GLN H  61      -3.881  20.210 -21.236  1.00  0.00           H  
ATOM   2633 1HE2 GLN H  61      -5.357  21.096 -24.604  1.00  0.00           H  
ATOM   2634 2HE2 GLN H  61      -4.541  22.029 -23.393  1.00  0.00           H  
ATOM   2635  N   LYS H  62      -6.402  18.481 -17.381  1.00  0.00           N  
ATOM   2636  CA  LYS H  62      -7.278  17.963 -16.357  1.00  0.00           C  
ATOM   2637  C   LYS H  62      -6.968  18.529 -14.938  1.00  0.00           C  
ATOM   2638  O   LYS H  62      -7.860  18.663 -14.101  1.00  0.00           O  
ATOM   2639  CB  LYS H  62      -7.193  16.436 -16.351  1.00  0.00           C  
ATOM   2640  CG  LYS H  62      -8.156  15.757 -15.386  1.00  0.00           C  
ATOM   2641  CD  LYS H  62      -8.107  14.243 -15.530  1.00  0.00           C  
ATOM   2642  CE  LYS H  62      -9.072  13.563 -14.570  1.00  0.00           C  
ATOM   2643  NZ  LYS H  62      -9.034  12.081 -14.700  1.00  0.00           N  
ATOM   2644  H   LYS H  62      -5.696  17.876 -17.775  1.00  0.00           H  
ATOM   2645  HA  LYS H  62      -8.299  18.267 -16.589  1.00  0.00           H  
ATOM   2646 1HB  LYS H  62      -7.399  16.056 -17.352  1.00  0.00           H  
ATOM   2647 2HB  LYS H  62      -6.182  16.129 -16.085  1.00  0.00           H  
ATOM   2648 1HG  LYS H  62      -7.895  16.025 -14.362  1.00  0.00           H  
ATOM   2649 2HG  LYS H  62      -9.172  16.099 -15.584  1.00  0.00           H  
ATOM   2650 1HD  LYS H  62      -8.368  13.966 -16.552  1.00  0.00           H  
ATOM   2651 2HD  LYS H  62      -7.096  13.891 -15.324  1.00  0.00           H  
ATOM   2652 1HE  LYS H  62      -8.816  13.832 -13.546  1.00  0.00           H  
ATOM   2653 2HE  LYS H  62     -10.086  13.906 -14.770  1.00  0.00           H  
ATOM   2654 1HZ  LYS H  62      -9.686  11.668 -14.048  1.00  0.00           H  
ATOM   2655 2HZ  LYS H  62      -9.288  11.818 -15.642  1.00  0.00           H  
ATOM   2656 3HZ  LYS H  62      -8.102  11.748 -14.498  1.00  0.00           H  
ATOM   2657  N   PHE H  63      -5.704  18.822 -14.593  1.00  0.00           N  
ATOM   2658  CA  PHE H  63      -5.292  19.322 -13.285  1.00  0.00           C  
ATOM   2659  C   PHE H  63      -5.014  20.833 -13.121  1.00  0.00           C  
ATOM   2660  O   PHE H  63      -4.929  21.406 -12.028  1.00  0.00           O  
ATOM   2661  CB  PHE H  63      -4.034  18.558 -12.865  1.00  0.00           C  
ATOM   2662  CG  PHE H  63      -4.294  17.132 -12.471  1.00  0.00           C  
ATOM   2663  CD1 PHE H  63      -4.139  16.104 -13.388  1.00  0.00           C  
ATOM   2664  CD2 PHE H  63      -4.696  16.816 -11.181  1.00  0.00           C  
ATOM   2665  CE1 PHE H  63      -4.378  14.792 -13.026  1.00  0.00           C  
ATOM   2666  CE2 PHE H  63      -4.934  15.505 -10.816  1.00  0.00           C  
ATOM   2667  CZ  PHE H  63      -4.776  14.492 -11.740  1.00  0.00           C  
ATOM   2668  H   PHE H  63      -5.005  18.679 -15.307  1.00  0.00           H  
ATOM   2669  HA  PHE H  63      -6.096  19.132 -12.572  1.00  0.00           H  
ATOM   2670 1HB  PHE H  63      -3.318  18.558 -13.686  1.00  0.00           H  
ATOM   2671 2HB  PHE H  63      -3.566  19.064 -12.022  1.00  0.00           H  
ATOM   2672  HD1 PHE H  63      -3.824  16.341 -14.405  1.00  0.00           H  
ATOM   2673  HD2 PHE H  63      -4.821  17.617 -10.452  1.00  0.00           H  
ATOM   2674  HE1 PHE H  63      -4.253  13.994 -13.757  1.00  0.00           H  
ATOM   2675  HE2 PHE H  63      -5.249  15.270  -9.800  1.00  0.00           H  
ATOM   2676  HZ  PHE H  63      -4.966  13.459 -11.454  1.00  0.00           H  
ATOM   2677  N   LYS H  64      -4.840  21.527 -14.220  1.00  0.00           N  
ATOM   2678  CA  LYS H  64      -4.564  22.950 -14.230  1.00  0.00           C  
ATOM   2679  C   LYS H  64      -5.512  23.915 -13.513  1.00  0.00           C  
ATOM   2680  O   LYS H  64      -5.208  25.107 -13.244  1.00  0.00           O  
ATOM   2681  CB  LYS H  64      -4.449  23.389 -15.691  1.00  0.00           C  
ATOM   2682  CG  LYS H  64      -5.779  23.474 -16.430  1.00  0.00           C  
ATOM   2683  CD  LYS H  64      -5.584  23.923 -17.869  1.00  0.00           C  
ATOM   2684  CE  LYS H  64      -6.917  24.067 -18.591  1.00  0.00           C  
ATOM   2685  NZ  LYS H  64      -7.722  25.196 -18.054  1.00  0.00           N  
ATOM   2686  H   LYS H  64      -4.906  21.032 -15.098  1.00  0.00           H  
ATOM   2687  HA  LYS H  64      -3.619  23.123 -13.714  1.00  0.00           H  
ATOM   2688 1HB  LYS H  64      -3.977  24.370 -15.740  1.00  0.00           H  
ATOM   2689 2HB  LYS H  64      -3.810  22.691 -16.233  1.00  0.00           H  
ATOM   2690 1HG  LYS H  64      -6.259  22.495 -16.426  1.00  0.00           H  
ATOM   2691 2HG  LYS H  64      -6.433  24.182 -15.922  1.00  0.00           H  
ATOM   2692 1HD  LYS H  64      -5.068  24.885 -17.883  1.00  0.00           H  
ATOM   2693 2HD  LYS H  64      -4.972  23.194 -18.399  1.00  0.00           H  
ATOM   2694 1HE  LYS H  64      -6.739  24.235 -19.652  1.00  0.00           H  
ATOM   2695 2HE  LYS H  64      -7.489  23.146 -18.482  1.00  0.00           H  
ATOM   2696 1HZ  LYS H  64      -8.596  25.257 -18.557  1.00  0.00           H  
ATOM   2697 2HZ  LYS H  64      -7.908  25.042 -17.073  1.00  0.00           H  
ATOM   2698 3HZ  LYS H  64      -7.209  26.059 -18.166  1.00  0.00           H  
ATOM   2699  N   ASP H  65      -6.722  23.380 -13.349  1.00  0.00           N  
ATOM   2700  CA  ASP H  65      -7.759  24.115 -12.692  1.00  0.00           C  
ATOM   2701  C   ASP H  65      -7.985  23.965 -11.209  1.00  0.00           C  
ATOM   2702  O   ASP H  65      -8.720  24.725 -10.560  1.00  0.00           O  
ATOM   2703  CB  ASP H  65      -9.077  23.782 -13.395  1.00  0.00           C  
ATOM   2704  CG  ASP H  65      -9.121  24.277 -14.834  1.00  0.00           C  
ATOM   2705  OD1 ASP H  65      -8.403  25.195 -15.149  1.00  0.00           O  
ATOM   2706  OD2 ASP H  65      -9.873  23.731 -15.606  1.00  0.00           O  
ATOM   2707  H   ASP H  65      -6.917  22.449 -13.686  1.00  0.00           H  
ATOM   2708  HA  ASP H  65      -7.543  25.179 -12.787  1.00  0.00           H  
ATOM   2709 1HB  ASP H  65      -9.228  22.702 -13.392  1.00  0.00           H  
ATOM   2710 2HB  ASP H  65      -9.906  24.230 -12.846  1.00  0.00           H  
ATOM   2711  N   LYS H  66      -7.319  22.922 -10.749  1.00  0.00           N  
ATOM   2712  CA  LYS H  66      -7.391  22.357  -9.433  1.00  0.00           C  
ATOM   2713  C   LYS H  66      -6.014  22.218  -8.802  1.00  0.00           C  
ATOM   2714  O   LYS H  66      -6.008  21.877  -7.646  1.00  0.00           O  
ATOM   2715  CB  LYS H  66      -8.091  20.998  -9.484  1.00  0.00           C  
ATOM   2716  CG  LYS H  66      -9.543  21.056  -9.940  1.00  0.00           C  
ATOM   2717  CD  LYS H  66     -10.164  19.667  -9.980  1.00  0.00           C  
ATOM   2718  CE  LYS H  66     -11.613  19.722 -10.441  1.00  0.00           C  
ATOM   2719  NZ  LYS H  66     -12.217  18.365 -10.542  1.00  0.00           N  
ATOM   2720  H   LYS H  66      -6.702  22.501 -11.430  1.00  0.00           H  
ATOM   2721  HA  LYS H  66      -7.971  23.029  -8.800  1.00  0.00           H  
ATOM   2722 1HB  LYS H  66      -7.552  20.337 -10.164  1.00  0.00           H  
ATOM   2723 2HB  LYS H  66      -8.068  20.540  -8.496  1.00  0.00           H  
ATOM   2724 1HG  LYS H  66     -10.115  21.681  -9.254  1.00  0.00           H  
ATOM   2725 2HG  LYS H  66      -9.595  21.497 -10.935  1.00  0.00           H  
ATOM   2726 1HD  LYS H  66      -9.597  19.035 -10.664  1.00  0.00           H  
ATOM   2727 2HD  LYS H  66     -10.126  19.223  -8.986  1.00  0.00           H  
ATOM   2728 1HE  LYS H  66     -12.196  20.315  -9.739  1.00  0.00           H  
ATOM   2729 2HE  LYS H  66     -11.665  20.202 -11.419  1.00  0.00           H  
ATOM   2730 1HZ  LYS H  66     -13.175  18.445 -10.850  1.00  0.00           H  
ATOM   2731 2HZ  LYS H  66     -11.694  17.812 -11.207  1.00  0.00           H  
ATOM   2732 3HZ  LYS H  66     -12.191  17.918  -9.637  1.00  0.00           H  
ATOM   2733  N   ALA H  67      -4.837  22.340  -9.420  1.00  0.00           N  
ATOM   2734  CA  ALA H  67      -3.550  22.282  -8.760  1.00  0.00           C  
ATOM   2735  C   ALA H  67      -2.557  23.342  -9.225  1.00  0.00           C  
ATOM   2736  O   ALA H  67      -2.663  23.764 -10.365  1.00  0.00           O  
ATOM   2737  CB  ALA H  67      -3.002  20.888  -8.992  1.00  0.00           C  
ATOM   2738  H   ALA H  67      -4.870  22.482 -10.420  1.00  0.00           H  
ATOM   2739  HA  ALA H  67      -3.706  22.466  -7.697  1.00  0.00           H  
ATOM   2740 1HB  ALA H  67      -2.028  20.796  -8.510  1.00  0.00           H  
ATOM   2741 2HB  ALA H  67      -3.687  20.153  -8.570  1.00  0.00           H  
ATOM   2742 3HB  ALA H  67      -2.895  20.713 -10.061  1.00  0.00           H  
ATOM   2743  N   THR H  68      -1.705  23.828  -8.257  1.00  0.00           N  
ATOM   2744  CA  THR H  68      -0.780  24.872  -8.673  1.00  0.00           C  
ATOM   2745  C   THR H  68       0.569  24.467  -8.094  1.00  0.00           C  
ATOM   2746  O   THR H  68       0.642  24.006  -6.959  1.00  0.00           O  
ATOM   2747  CB  THR H  68      -1.198  26.270  -8.181  1.00  0.00           C  
ATOM   2748  OG1 THR H  68      -2.486  26.603  -8.715  1.00  0.00           O  
ATOM   2749  CG2 THR H  68      -0.186  27.316  -8.620  1.00  0.00           C  
ATOM   2750  H   THR H  68      -1.772  23.591  -7.278  1.00  0.00           H  
ATOM   2751  HA  THR H  68      -0.757  24.901  -9.763  1.00  0.00           H  
ATOM   2752  HB  THR H  68      -1.262  26.269  -7.093  1.00  0.00           H  
ATOM   2753  HG1 THR H  68      -2.608  26.155  -9.556  1.00  0.00           H  
ATOM   2754 1HG2 THR H  68      -0.498  28.298  -8.263  1.00  0.00           H  
ATOM   2755 2HG2 THR H  68       0.792  27.073  -8.206  1.00  0.00           H  
ATOM   2756 3HG2 THR H  68      -0.126  27.330  -9.709  1.00  0.00           H  
ATOM   2757  N   LEU H  69       1.628  24.621  -8.881  1.00  0.00           N  
ATOM   2758  CA  LEU H  69       2.964  24.286  -8.413  1.00  0.00           C  
ATOM   2759  C   LEU H  69       3.775  25.542  -8.166  1.00  0.00           C  
ATOM   2760  O   LEU H  69       3.701  26.492  -8.934  1.00  0.00           O  
ATOM   2761  CB  LEU H  69       3.682  23.398  -9.437  1.00  0.00           C  
ATOM   2762  CG  LEU H  69       2.968  22.089  -9.799  1.00  0.00           C  
ATOM   2763  CD1 LEU H  69       3.782  21.337 -10.843  1.00  0.00           C  
ATOM   2764  CD2 LEU H  69       2.778  21.250  -8.545  1.00  0.00           C  
ATOM   2765  H   LEU H  69       1.511  24.973  -9.821  1.00  0.00           H  
ATOM   2766  HA  LEU H  69       2.875  23.738  -7.476  1.00  0.00           H  
ATOM   2767 1HB  LEU H  69       3.818  23.966 -10.356  1.00  0.00           H  
ATOM   2768 2HB  LEU H  69       4.665  23.140  -9.045  1.00  0.00           H  
ATOM   2769  HG  LEU H  69       1.994  22.314 -10.235  1.00  0.00           H  
ATOM   2770 1HD1 LEU H  69       3.274  20.407 -11.100  1.00  0.00           H  
ATOM   2771 2HD1 LEU H  69       3.885  21.953 -11.737  1.00  0.00           H  
ATOM   2772 3HD1 LEU H  69       4.770  21.112 -10.441  1.00  0.00           H  
ATOM   2773 1HD2 LEU H  69       2.270  20.320  -8.801  1.00  0.00           H  
ATOM   2774 2HD2 LEU H  69       3.752  21.023  -8.109  1.00  0.00           H  
ATOM   2775 3HD2 LEU H  69       2.178  21.804  -7.823  1.00  0.00           H  
ATOM   2776  N   THR H  70       4.551  25.535  -7.088  1.00  0.00           N  
ATOM   2777  CA  THR H  70       5.487  26.619  -6.769  1.00  0.00           C  
ATOM   2778  C   THR H  70       6.747  25.935  -6.233  1.00  0.00           C  
ATOM   2779  O   THR H  70       6.701  24.765  -5.826  1.00  0.00           O  
ATOM   2780  CB  THR H  70       4.918  27.611  -5.737  1.00  0.00           C  
ATOM   2781  OG1 THR H  70       4.759  26.953  -4.475  1.00  0.00           O  
ATOM   2782  CG2 THR H  70       3.571  28.146  -6.200  1.00  0.00           C  
ATOM   2783  H   THR H  70       4.486  24.742  -6.466  1.00  0.00           H  
ATOM   2784  HA  THR H  70       5.695  27.176  -7.683  1.00  0.00           H  
ATOM   2785  HB  THR H  70       5.609  28.444  -5.613  1.00  0.00           H  
ATOM   2786  HG1 THR H  70       4.718  27.609  -3.775  1.00  0.00           H  
ATOM   2787 1HG2 THR H  70       3.184  28.846  -5.459  1.00  0.00           H  
ATOM   2788 2HG2 THR H  70       3.690  28.658  -7.155  1.00  0.00           H  
ATOM   2789 3HG2 THR H  70       2.872  27.319  -6.316  1.00  0.00           H  
ATOM   2790  N   VAL H  71       7.867  26.640  -6.216  1.00  0.00           N  
ATOM   2791  CA  VAL H  71       9.081  26.103  -5.611  1.00  0.00           C  
ATOM   2792  C   VAL H  71       9.794  27.198  -4.853  1.00  0.00           C  
ATOM   2793  O   VAL H  71       9.720  28.368  -5.229  1.00  0.00           O  
ATOM   2794  CB  VAL H  71      10.020  25.522  -6.685  1.00  0.00           C  
ATOM   2795  CG1 VAL H  71       9.363  24.342  -7.386  1.00  0.00           C  
ATOM   2796  CG2 VAL H  71      10.394  26.604  -7.686  1.00  0.00           C  
ATOM   2797  H   VAL H  71       7.888  27.563  -6.625  1.00  0.00           H  
ATOM   2798  HA  VAL H  71       8.801  25.300  -4.928  1.00  0.00           H  
ATOM   2799  HB  VAL H  71      10.922  25.146  -6.201  1.00  0.00           H  
ATOM   2800 1HG1 VAL H  71      10.041  23.944  -8.141  1.00  0.00           H  
ATOM   2801 2HG1 VAL H  71       9.137  23.565  -6.656  1.00  0.00           H  
ATOM   2802 3HG1 VAL H  71       8.441  24.671  -7.864  1.00  0.00           H  
ATOM   2803 1HG2 VAL H  71      11.059  26.186  -8.442  1.00  0.00           H  
ATOM   2804 2HG2 VAL H  71       9.492  26.983  -8.166  1.00  0.00           H  
ATOM   2805 3HG2 VAL H  71      10.900  27.419  -7.169  1.00  0.00           H  
ATOM   2806  N   ASP H  72      10.451  26.827  -3.770  1.00  0.00           N  
ATOM   2807  CA  ASP H  72      11.209  27.759  -2.967  1.00  0.00           C  
ATOM   2808  C   ASP H  72      12.695  27.438  -3.080  1.00  0.00           C  
ATOM   2809  O   ASP H  72      13.195  26.496  -2.454  1.00  0.00           O  
ATOM   2810  CB  ASP H  72      10.764  27.703  -1.504  1.00  0.00           C  
ATOM   2811  CG  ASP H  72      11.523  28.677  -0.615  1.00  0.00           C  
ATOM   2812  OD1 ASP H  72      12.216  29.515  -1.142  1.00  0.00           O  
ATOM   2813  OD2 ASP H  72      11.405  28.575   0.583  1.00  0.00           O  
ATOM   2814  H   ASP H  72      10.419  25.855  -3.497  1.00  0.00           H  
ATOM   2815  HA  ASP H  72      11.030  28.766  -3.344  1.00  0.00           H  
ATOM   2816 1HB  ASP H  72       9.698  27.930  -1.439  1.00  0.00           H  
ATOM   2817 2HB  ASP H  72      10.907  26.692  -1.118  1.00  0.00           H  
ATOM   2818  N   LYS H  73      13.400  28.225  -3.888  1.00  0.00           N  
ATOM   2819  CA  LYS H  73      14.817  28.003  -4.111  1.00  0.00           C  
ATOM   2820  C   LYS H  73      15.632  28.147  -2.838  1.00  0.00           C  
ATOM   2821  O   LYS H  73      16.600  27.416  -2.626  1.00  0.00           O  
ATOM   2822  CB  LYS H  73      15.339  28.969  -5.175  1.00  0.00           C  
ATOM   2823  CG  LYS H  73      14.836  28.685  -6.583  1.00  0.00           C  
ATOM   2824  CD  LYS H  73      15.525  29.574  -7.607  1.00  0.00           C  
ATOM   2825  CE  LYS H  73      15.075  31.023  -7.474  1.00  0.00           C  
ATOM   2826  NZ  LYS H  73      15.685  31.891  -8.518  1.00  0.00           N  
ATOM   2827  H   LYS H  73      12.942  28.994  -4.358  1.00  0.00           H  
ATOM   2828  HA  LYS H  73      14.955  26.981  -4.465  1.00  0.00           H  
ATOM   2829 1HB  LYS H  73      15.051  29.987  -4.915  1.00  0.00           H  
ATOM   2830 2HB  LYS H  73      16.429  28.932  -5.195  1.00  0.00           H  
ATOM   2831 1HG  LYS H  73      15.026  27.641  -6.835  1.00  0.00           H  
ATOM   2832 2HG  LYS H  73      13.760  28.860  -6.627  1.00  0.00           H  
ATOM   2833 1HD  LYS H  73      16.605  29.523  -7.465  1.00  0.00           H  
ATOM   2834 2HD  LYS H  73      15.292  29.222  -8.611  1.00  0.00           H  
ATOM   2835 1HE  LYS H  73      13.992  31.077  -7.561  1.00  0.00           H  
ATOM   2836 2HE  LYS H  73      15.358  31.402  -6.493  1.00  0.00           H  
ATOM   2837 1HZ  LYS H  73      15.363  32.842  -8.395  1.00  0.00           H  
ATOM   2838 2HZ  LYS H  73      16.691  31.864  -8.435  1.00  0.00           H  
ATOM   2839 3HZ  LYS H  73      15.414  31.561  -9.433  1.00  0.00           H  
ATOM   2840  N   SER H  74      15.205  29.027  -1.948  1.00  0.00           N  
ATOM   2841  CA  SER H  74      15.971  29.241  -0.742  1.00  0.00           C  
ATOM   2842  C   SER H  74      15.918  28.063   0.214  1.00  0.00           C  
ATOM   2843  O   SER H  74      16.809  27.908   1.048  1.00  0.00           O  
ATOM   2844  CB  SER H  74      15.467  30.486  -0.038  1.00  0.00           C  
ATOM   2845  OG  SER H  74      14.200  30.271   0.518  1.00  0.00           O  
ATOM   2846  H   SER H  74      14.355  29.553  -2.092  1.00  0.00           H  
ATOM   2847  HA  SER H  74      17.017  29.384  -1.016  1.00  0.00           H  
ATOM   2848 1HB  SER H  74      16.168  30.769   0.746  1.00  0.00           H  
ATOM   2849 2HB  SER H  74      15.419  31.311  -0.748  1.00  0.00           H  
ATOM   2850  HG  SER H  74      13.609  30.112  -0.221  1.00  0.00           H  
ATOM   2851  N   SER H  75      14.906  27.209   0.076  1.00  0.00           N  
ATOM   2852  CA  SER H  75      14.817  26.024   0.927  1.00  0.00           C  
ATOM   2853  C   SER H  75      14.822  24.696   0.177  1.00  0.00           C  
ATOM   2854  O   SER H  75      14.723  23.637   0.798  1.00  0.00           O  
ATOM   2855  CB  SER H  75      13.558  26.109   1.768  1.00  0.00           C  
ATOM   2856  OG  SER H  75      12.412  26.041   0.964  1.00  0.00           O  
ATOM   2857  H   SER H  75      14.188  27.372  -0.616  1.00  0.00           H  
ATOM   2858  HA  SER H  75      15.688  26.002   1.583  1.00  0.00           H  
ATOM   2859 1HB  SER H  75      13.547  25.294   2.491  1.00  0.00           H  
ATOM   2860 2HB  SER H  75      13.558  27.043   2.328  1.00  0.00           H  
ATOM   2861  HG  SER H  75      11.981  26.895   1.046  1.00  0.00           H  
ATOM   2862  N   SER H  76      14.898  24.750  -1.151  1.00  0.00           N  
ATOM   2863  CA  SER H  76      14.922  23.549  -1.977  1.00  0.00           C  
ATOM   2864  C   SER H  76      13.663  22.716  -1.781  1.00  0.00           C  
ATOM   2865  O   SER H  76      13.695  21.483  -1.753  1.00  0.00           O  
ATOM   2866  CB  SER H  76      16.146  22.717  -1.650  1.00  0.00           C  
ATOM   2867  OG  SER H  76      17.322  23.447  -1.865  1.00  0.00           O  
ATOM   2868  H   SER H  76      14.938  25.656  -1.598  1.00  0.00           H  
ATOM   2869  HA  SER H  76      14.971  23.851  -3.024  1.00  0.00           H  
ATOM   2870 1HB  SER H  76      16.099  22.393  -0.611  1.00  0.00           H  
ATOM   2871 2HB  SER H  76      16.152  21.822  -2.271  1.00  0.00           H  
ATOM   2872  HG  SER H  76      17.759  23.501  -1.011  1.00  0.00           H  
ATOM   2873  N   THR H  77      12.542  23.407  -1.688  1.00  0.00           N  
ATOM   2874  CA  THR H  77      11.275  22.766  -1.440  1.00  0.00           C  
ATOM   2875  C   THR H  77      10.255  23.101  -2.537  1.00  0.00           C  
ATOM   2876  O   THR H  77      10.125  24.269  -2.940  1.00  0.00           O  
ATOM   2877  CB  THR H  77      10.722  23.174  -0.061  1.00  0.00           C  
ATOM   2878  OG1 THR H  77      11.653  22.798   0.961  1.00  0.00           O  
ATOM   2879  CG2 THR H  77       9.386  22.494   0.199  1.00  0.00           C  
ATOM   2880  H   THR H  77      12.573  24.411  -1.795  1.00  0.00           H  
ATOM   2881  HA  THR H  77      11.427  21.686  -1.448  1.00  0.00           H  
ATOM   2882  HB  THR H  77      10.584  24.254  -0.030  1.00  0.00           H  
ATOM   2883  HG1 THR H  77      12.344  23.462   1.024  1.00  0.00           H  
ATOM   2884 1HG2 THR H  77       9.010  22.794   1.177  1.00  0.00           H  
ATOM   2885 2HG2 THR H  77       8.672  22.786  -0.571  1.00  0.00           H  
ATOM   2886 3HG2 THR H  77       9.519  21.413   0.178  1.00  0.00           H  
ATOM   2887  N   ALA H  78       9.612  22.061  -3.080  1.00  0.00           N  
ATOM   2888  CA  ALA H  78       8.596  22.217  -4.113  1.00  0.00           C  
ATOM   2889  C   ALA H  78       7.271  22.095  -3.396  1.00  0.00           C  
ATOM   2890  O   ALA H  78       7.158  21.383  -2.401  1.00  0.00           O  
ATOM   2891  CB  ALA H  78       8.714  21.133  -5.167  1.00  0.00           C  
ATOM   2892  H   ALA H  78       9.845  21.133  -2.756  1.00  0.00           H  
ATOM   2893  HA  ALA H  78       8.717  23.204  -4.561  1.00  0.00           H  
ATOM   2894 1HB  ALA H  78       7.942  21.277  -5.925  1.00  0.00           H  
ATOM   2895 2HB  ALA H  78       9.696  21.186  -5.636  1.00  0.00           H  
ATOM   2896 3HB  ALA H  78       8.586  20.158  -4.702  1.00  0.00           H  
ATOM   2897  N   TYR H  79       6.275  22.815  -3.868  1.00  0.00           N  
ATOM   2898  CA  TYR H  79       4.955  22.769  -3.259  1.00  0.00           C  
ATOM   2899  C   TYR H  79       3.890  22.551  -4.320  1.00  0.00           C  
ATOM   2900  O   TYR H  79       4.093  22.891  -5.491  1.00  0.00           O  
ATOM   2901  CB  TYR H  79       4.632  24.105  -2.577  1.00  0.00           C  
ATOM   2902  CG  TYR H  79       5.553  24.487  -1.464  1.00  0.00           C  
ATOM   2903  CD1 TYR H  79       5.287  24.098  -0.158  1.00  0.00           C  
ATOM   2904  CD2 TYR H  79       6.678  25.259  -1.705  1.00  0.00           C  
ATOM   2905  CE1 TYR H  79       6.120  24.470   0.885  1.00  0.00           C  
ATOM   2906  CE2 TYR H  79       7.517  25.636  -0.669  1.00  0.00           C  
ATOM   2907  CZ  TYR H  79       7.231  25.239   0.621  1.00  0.00           C  
ATOM   2908  OH  TYR H  79       8.069  25.599   1.645  1.00  0.00           O  
ATOM   2909  H   TYR H  79       6.426  23.413  -4.669  1.00  0.00           H  
ATOM   2910  HA  TYR H  79       4.923  21.927  -2.567  1.00  0.00           H  
ATOM   2911 1HB  TYR H  79       4.659  24.906  -3.316  1.00  0.00           H  
ATOM   2912 2HB  TYR H  79       3.621  24.069  -2.169  1.00  0.00           H  
ATOM   2913  HD1 TYR H  79       4.410  23.488   0.062  1.00  0.00           H  
ATOM   2914  HD2 TYR H  79       6.911  25.579  -2.720  1.00  0.00           H  
ATOM   2915  HE1 TYR H  79       5.892  24.155   1.903  1.00  0.00           H  
ATOM   2916  HE2 TYR H  79       8.399  26.244  -0.876  1.00  0.00           H  
ATOM   2917  HH  TYR H  79       8.626  26.329   1.361  1.00  0.00           H  
ATOM   2918  N   MET H  80       2.774  21.965  -3.906  1.00  0.00           N  
ATOM   2919  CA  MET H  80       1.631  21.762  -4.785  1.00  0.00           C  
ATOM   2920  C   MET H  80       0.381  22.085  -3.988  1.00  0.00           C  
ATOM   2921  O   MET H  80       0.096  21.445  -2.964  1.00  0.00           O  
ATOM   2922  CB  MET H  80       1.512  20.336  -5.319  1.00  0.00           C  
ATOM   2923  CG  MET H  80       0.292  20.205  -6.222  1.00  0.00           C  
ATOM   2924  SD  MET H  80       0.115  18.643  -7.067  1.00  0.00           S  
ATOM   2925  CE  MET H  80      -0.248  17.619  -5.714  1.00  0.00           C  
ATOM   2926  H   MET H  80       2.719  21.650  -2.948  1.00  0.00           H  
ATOM   2927  HA  MET H  80       1.719  22.444  -5.631  1.00  0.00           H  
ATOM   2928 1HB  MET H  80       2.414  20.080  -5.873  1.00  0.00           H  
ATOM   2929 2HB  MET H  80       1.433  19.640  -4.483  1.00  0.00           H  
ATOM   2930 1HG  MET H  80      -0.614  20.347  -5.633  1.00  0.00           H  
ATOM   2931 2HG  MET H  80       0.322  20.975  -6.991  1.00  0.00           H  
ATOM   2932 1HE  MET H  80      -0.392  16.595  -6.060  1.00  0.00           H  
ATOM   2933 2HE  MET H  80       0.577  17.649  -5.002  1.00  0.00           H  
ATOM   2934 3HE  MET H  80      -1.161  17.968  -5.228  1.00  0.00           H  
ATOM   2935  N   GLN H  81      -0.334  23.120  -4.402  1.00  0.00           N  
ATOM   2936  CA  GLN H  81      -1.550  23.474  -3.697  1.00  0.00           C  
ATOM   2937  C   GLN H  81      -2.704  22.885  -4.477  1.00  0.00           C  
ATOM   2938  O   GLN H  81      -2.706  22.932  -5.704  1.00  0.00           O  
ATOM   2939  CB  GLN H  81      -1.701  24.991  -3.556  1.00  0.00           C  
ATOM   2940  CG  GLN H  81      -2.943  25.425  -2.797  1.00  0.00           C  
ATOM   2941  CD  GLN H  81      -2.994  26.925  -2.578  1.00  0.00           C  
ATOM   2942  OE1 GLN H  81      -2.008  27.539  -2.160  1.00  0.00           O  
ATOM   2943  NE2 GLN H  81      -4.144  27.526  -2.860  1.00  0.00           N  
ATOM   2944  H   GLN H  81      -0.051  23.670  -5.200  1.00  0.00           H  
ATOM   2945  HA  GLN H  81      -1.507  23.045  -2.696  1.00  0.00           H  
ATOM   2946 1HB  GLN H  81      -0.832  25.397  -3.038  1.00  0.00           H  
ATOM   2947 2HB  GLN H  81      -1.735  25.447  -4.546  1.00  0.00           H  
ATOM   2948 1HG  GLN H  81      -3.825  25.133  -3.367  1.00  0.00           H  
ATOM   2949 2HG  GLN H  81      -2.951  24.937  -1.822  1.00  0.00           H  
ATOM   2950 1HE2 GLN H  81      -4.237  28.515  -2.735  1.00  0.00           H  
ATOM   2951 2HE2 GLN H  81      -4.918  26.991  -3.197  1.00  0.00           H  
ATOM   2952  N   VAL H  82      -3.639  22.266  -3.764  1.00  0.00           N  
ATOM   2953  CA  VAL H  82      -4.808  21.660  -4.370  1.00  0.00           C  
ATOM   2954  C   VAL H  82      -5.980  22.498  -3.839  1.00  0.00           C  
ATOM   2955  O   VAL H  82      -6.119  22.674  -2.629  1.00  0.00           O  
ATOM   2956  CB  VAL H  82      -4.957  20.177  -3.981  1.00  0.00           C  
ATOM   2957  CG1 VAL H  82      -6.216  19.587  -4.599  1.00  0.00           C  
ATOM   2958  CG2 VAL H  82      -3.725  19.400  -4.421  1.00  0.00           C  
ATOM   2959  H   VAL H  82      -3.524  22.221  -2.762  1.00  0.00           H  
ATOM   2960  HA  VAL H  82      -4.703  21.713  -5.455  1.00  0.00           H  
ATOM   2961  HB  VAL H  82      -5.065  20.104  -2.899  1.00  0.00           H  
ATOM   2962 1HG1 VAL H  82      -6.305  18.539  -4.313  1.00  0.00           H  
ATOM   2963 2HG1 VAL H  82      -7.087  20.136  -4.241  1.00  0.00           H  
ATOM   2964 3HG1 VAL H  82      -6.158  19.663  -5.684  1.00  0.00           H  
ATOM   2965 1HG2 VAL H  82      -3.837  18.353  -4.142  1.00  0.00           H  
ATOM   2966 2HG2 VAL H  82      -3.613  19.478  -5.503  1.00  0.00           H  
ATOM   2967 3HG2 VAL H  82      -2.841  19.813  -3.935  1.00  0.00           H  
ATOM   2968  N   ASN H  82A     -6.781  23.037  -4.755  1.00  0.00           N  
ATOM   2969  CA  ASN H  82A     -7.911  23.901  -4.425  1.00  0.00           C  
ATOM   2970  C   ASN H  82A     -9.257  23.210  -4.525  1.00  0.00           C  
ATOM   2971  O   ASN H  82A     -9.468  22.401  -5.418  1.00  0.00           O  
ATOM   2972  CB  ASN H  82A     -7.899  25.132  -5.312  1.00  0.00           C  
ATOM   2973  CG  ASN H  82A     -6.720  26.026  -5.042  1.00  0.00           C  
ATOM   2974  OD1 ASN H  82A     -6.316  26.210  -3.889  1.00  0.00           O  
ATOM   2975  ND2 ASN H  82A     -6.161  26.586  -6.085  1.00  0.00           N  
ATOM   2976  H   ASN H  82A     -6.584  22.833  -5.724  1.00  0.00           H  
ATOM   2977  HA  ASN H  82A     -7.815  24.214  -3.384  1.00  0.00           H  
ATOM   2978 1HB  ASN H  82A     -7.877  24.827  -6.359  1.00  0.00           H  
ATOM   2979 2HB  ASN H  82A     -8.815  25.702  -5.156  1.00  0.00           H  
ATOM   2980 1HD2 ASN H  82A     -5.373  27.190  -5.966  1.00  0.00           H  
ATOM   2981 2HD2 ASN H  82A     -6.522  26.409  -7.000  1.00  0.00           H  
ATOM   2982  N   SER H  82B    -10.174  23.599  -3.637  1.00  0.00           N  
ATOM   2983  CA  SER H  82B    -11.551  23.091  -3.629  1.00  0.00           C  
ATOM   2984  C   SER H  82B    -11.636  21.582  -3.791  1.00  0.00           C  
ATOM   2985  O   SER H  82B    -12.127  21.057  -4.789  1.00  0.00           O  
ATOM   2986  CB  SER H  82B    -12.349  23.755  -4.735  1.00  0.00           C  
ATOM   2987  OG  SER H  82B    -12.409  25.142  -4.546  1.00  0.00           O  
ATOM   2988  H   SER H  82B     -9.896  24.278  -2.943  1.00  0.00           H  
ATOM   2989  HA  SER H  82B    -12.005  23.336  -2.668  1.00  0.00           H  
ATOM   2990 1HB  SER H  82B    -11.887  23.535  -5.698  1.00  0.00           H  
ATOM   2991 2HB  SER H  82B    -13.356  23.343  -4.752  1.00  0.00           H  
ATOM   2992  HG  SER H  82B    -12.601  25.275  -3.615  1.00  0.00           H  
ATOM   2993  N   PRO H  82C    -11.220  20.889  -2.753  1.00  0.00           N  
ATOM   2994  CA  PRO H  82C    -11.191  19.453  -2.773  1.00  0.00           C  
ATOM   2995  C   PRO H  82C    -12.532  18.765  -2.768  1.00  0.00           C  
ATOM   2996  O   PRO H  82C    -13.445  19.170  -2.045  1.00  0.00           O  
ATOM   2997  CB  PRO H  82C    -10.416  19.141  -1.488  1.00  0.00           C  
ATOM   2998  CG  PRO H  82C    -10.604  20.356  -0.645  1.00  0.00           C  
ATOM   2999  CD  PRO H  82C    -10.625  21.495  -1.629  1.00  0.00           C  
ATOM   3000  HA  PRO H  82C    -10.646  19.114  -3.666  1.00  0.00           H  
ATOM   3001 1HB  PRO H  82C    -10.815  18.231  -1.019  1.00  0.00           H  
ATOM   3002 2HB  PRO H  82C     -9.359  18.945  -1.724  1.00  0.00           H  
ATOM   3003 1HG  PRO H  82C    -11.537  20.277  -0.068  1.00  0.00           H  
ATOM   3004 2HG  PRO H  82C     -9.785  20.442   0.085  1.00  0.00           H  
ATOM   3005 1HD  PRO H  82C    -11.245  22.312  -1.231  1.00  0.00           H  
ATOM   3006 2HD  PRO H  82C     -9.598  21.842  -1.812  1.00  0.00           H  
ATOM   3007  N   THR H  83     -12.620  17.710  -3.575  1.00  0.00           N  
ATOM   3008  CA  THR H  83     -13.791  16.853  -3.704  1.00  0.00           C  
ATOM   3009  C   THR H  83     -13.389  15.374  -3.572  1.00  0.00           C  
ATOM   3010  O   THR H  83     -12.223  15.051  -3.332  1.00  0.00           O  
ATOM   3011  CB  THR H  83     -14.506  17.088  -5.048  1.00  0.00           C  
ATOM   3012  OG1 THR H  83     -15.758  16.392  -5.055  1.00  0.00           O  
ATOM   3013  CG2 THR H  83     -13.647  16.592  -6.202  1.00  0.00           C  
ATOM   3014  H   THR H  83     -11.799  17.511  -4.130  1.00  0.00           H  
ATOM   3015  HA  THR H  83     -14.486  17.093  -2.899  1.00  0.00           H  
ATOM   3016  HB  THR H  83     -14.697  18.153  -5.176  1.00  0.00           H  
ATOM   3017  HG1 THR H  83     -16.451  16.984  -5.358  1.00  0.00           H  
ATOM   3018 1HG2 THR H  83     -14.168  16.767  -7.143  1.00  0.00           H  
ATOM   3019 2HG2 THR H  83     -12.699  17.128  -6.207  1.00  0.00           H  
ATOM   3020 3HG2 THR H  83     -13.461  15.526  -6.084  1.00  0.00           H  
ATOM   3021  N   SER H  84     -14.361  14.483  -3.727  1.00  0.00           N  
ATOM   3022  CA  SER H  84     -14.143  13.050  -3.609  1.00  0.00           C  
ATOM   3023  C   SER H  84     -12.964  12.513  -4.434  1.00  0.00           C  
ATOM   3024  O   SER H  84     -12.163  11.733  -3.925  1.00  0.00           O  
ATOM   3025  CB  SER H  84     -15.410  12.326  -4.019  1.00  0.00           C  
ATOM   3026  OG  SER H  84     -15.245  10.937  -3.928  1.00  0.00           O  
ATOM   3027  H   SER H  84     -15.289  14.825  -3.934  1.00  0.00           H  
ATOM   3028  HA  SER H  84     -13.912  12.820  -2.568  1.00  0.00           H  
ATOM   3029 1HB  SER H  84     -16.233  12.638  -3.377  1.00  0.00           H  
ATOM   3030 2HB  SER H  84     -15.670  12.597  -5.041  1.00  0.00           H  
ATOM   3031  HG  SER H  84     -16.004  10.611  -3.438  1.00  0.00           H  
ATOM   3032  N   GLU H  85     -12.856  12.947  -5.690  1.00  0.00           N  
ATOM   3033  CA  GLU H  85     -11.803  12.475  -6.591  1.00  0.00           C  
ATOM   3034  C   GLU H  85     -10.399  12.893  -6.175  1.00  0.00           C  
ATOM   3035  O   GLU H  85      -9.432  12.369  -6.708  1.00  0.00           O  
ATOM   3036  CB  GLU H  85     -12.074  12.979  -8.010  1.00  0.00           C  
ATOM   3037  CG  GLU H  85     -13.316  12.387  -8.662  1.00  0.00           C  
ATOM   3038  CD  GLU H  85     -13.541  12.893 -10.059  1.00  0.00           C  
ATOM   3039  OE1 GLU H  85     -12.853  13.800 -10.461  1.00  0.00           O  
ATOM   3040  OE2 GLU H  85     -14.404  12.371 -10.726  1.00  0.00           O  
ATOM   3041  H   GLU H  85     -13.526  13.622  -6.029  1.00  0.00           H  
ATOM   3042  HA  GLU H  85     -11.812  11.385  -6.593  1.00  0.00           H  
ATOM   3043 1HB  GLU H  85     -12.188  14.063  -7.996  1.00  0.00           H  
ATOM   3044 2HB  GLU H  85     -11.220  12.747  -8.647  1.00  0.00           H  
ATOM   3045 1HG  GLU H  85     -13.216  11.302  -8.691  1.00  0.00           H  
ATOM   3046 2HG  GLU H  85     -14.184  12.628  -8.048  1.00  0.00           H  
ATOM   3047  N   ASP H  86     -10.289  13.852  -5.255  1.00  0.00           N  
ATOM   3048  CA  ASP H  86      -8.988  14.354  -4.810  1.00  0.00           C  
ATOM   3049  C   ASP H  86      -8.343  13.524  -3.711  1.00  0.00           C  
ATOM   3050  O   ASP H  86      -7.181  13.752  -3.359  1.00  0.00           O  
ATOM   3051  CB  ASP H  86      -9.128  15.798  -4.323  1.00  0.00           C  
ATOM   3052  CG  ASP H  86      -9.437  16.776  -5.449  1.00  0.00           C  
ATOM   3053  OD1 ASP H  86      -8.760  16.732  -6.449  1.00  0.00           O  
ATOM   3054  OD2 ASP H  86     -10.345  17.557  -5.298  1.00  0.00           O  
ATOM   3055  H   ASP H  86     -11.131  14.243  -4.855  1.00  0.00           H  
ATOM   3056  HA  ASP H  86      -8.301  14.330  -5.657  1.00  0.00           H  
ATOM   3057 1HB  ASP H  86      -9.926  15.856  -3.582  1.00  0.00           H  
ATOM   3058 2HB  ASP H  86      -8.204  16.109  -3.834  1.00  0.00           H  
ATOM   3059  N   SER H  87      -9.109  12.607  -3.129  1.00  0.00           N  
ATOM   3060  CA  SER H  87      -8.566  11.725  -2.112  1.00  0.00           C  
ATOM   3061  C   SER H  87      -7.645  10.780  -2.872  1.00  0.00           C  
ATOM   3062  O   SER H  87      -8.089  10.061  -3.768  1.00  0.00           O  
ATOM   3063  CB  SER H  87      -9.657  10.968  -1.380  1.00  0.00           C  
ATOM   3064  OG  SER H  87     -10.502  11.848  -0.690  1.00  0.00           O  
ATOM   3065  H   SER H  87     -10.079  12.516  -3.391  1.00  0.00           H  
ATOM   3066  HA  SER H  87      -8.026  12.329  -1.381  1.00  0.00           H  
ATOM   3067 1HB  SER H  87     -10.239  10.387  -2.094  1.00  0.00           H  
ATOM   3068 2HB  SER H  87      -9.207  10.268  -0.678  1.00  0.00           H  
ATOM   3069  HG  SER H  87     -11.236  12.028  -1.282  1.00  0.00           H  
ATOM   3070  N   ALA H  88      -6.359  10.816  -2.545  1.00  0.00           N  
ATOM   3071  CA  ALA H  88      -5.356  10.055  -3.285  1.00  0.00           C  
ATOM   3072  C   ALA H  88      -3.995  10.231  -2.625  1.00  0.00           C  
ATOM   3073  O   ALA H  88      -3.854  10.983  -1.662  1.00  0.00           O  
ATOM   3074  CB  ALA H  88      -5.280  10.568  -4.727  1.00  0.00           C  
ATOM   3075  H   ALA H  88      -6.066  11.389  -1.766  1.00  0.00           H  
ATOM   3076  HA  ALA H  88      -5.634   9.001  -3.246  1.00  0.00           H  
ATOM   3077 1HB  ALA H  88      -4.531   9.998  -5.278  1.00  0.00           H  
ATOM   3078 2HB  ALA H  88      -6.252  10.448  -5.207  1.00  0.00           H  
ATOM   3079 3HB  ALA H  88      -5.004  11.621  -4.725  1.00  0.00           H  
ATOM   3080  N   VAL H  89      -3.015   9.478  -3.107  1.00  0.00           N  
ATOM   3081  CA  VAL H  89      -1.651   9.612  -2.623  1.00  0.00           C  
ATOM   3082  C   VAL H  89      -0.989  10.435  -3.736  1.00  0.00           C  
ATOM   3083  O   VAL H  89      -1.213  10.172  -4.911  1.00  0.00           O  
ATOM   3084  CB  VAL H  89      -0.958   8.251  -2.431  1.00  0.00           C  
ATOM   3085  CG1 VAL H  89       0.469   8.445  -1.941  1.00  0.00           C  
ATOM   3086  CG2 VAL H  89      -1.753   7.398  -1.454  1.00  0.00           C  
ATOM   3087  H   VAL H  89      -3.217   8.797  -3.825  1.00  0.00           H  
ATOM   3088  HA  VAL H  89      -1.676  10.111  -1.654  1.00  0.00           H  
ATOM   3089  HB  VAL H  89      -0.901   7.743  -3.394  1.00  0.00           H  
ATOM   3090 1HG1 VAL H  89       0.945   7.472  -1.810  1.00  0.00           H  
ATOM   3091 2HG1 VAL H  89       1.029   9.027  -2.673  1.00  0.00           H  
ATOM   3092 3HG1 VAL H  89       0.458   8.973  -0.988  1.00  0.00           H  
ATOM   3093 1HG2 VAL H  89      -1.257   6.438  -1.323  1.00  0.00           H  
ATOM   3094 2HG2 VAL H  89      -1.815   7.909  -0.493  1.00  0.00           H  
ATOM   3095 3HG2 VAL H  89      -2.757   7.237  -1.844  1.00  0.00           H  
ATOM   3096  N   TYR H  90      -0.246  11.470  -3.368  1.00  0.00           N  
ATOM   3097  CA  TYR H  90       0.443  12.305  -4.352  1.00  0.00           C  
ATOM   3098  C   TYR H  90       1.939  12.152  -4.206  1.00  0.00           C  
ATOM   3099  O   TYR H  90       2.440  12.130  -3.093  1.00  0.00           O  
ATOM   3100  CB  TYR H  90       0.041  13.774  -4.202  1.00  0.00           C  
ATOM   3101  CG  TYR H  90      -1.425  14.038  -4.466  1.00  0.00           C  
ATOM   3102  CD1 TYR H  90      -2.340  13.970  -3.425  1.00  0.00           C  
ATOM   3103  CD2 TYR H  90      -1.854  14.346  -5.749  1.00  0.00           C  
ATOM   3104  CE1 TYR H  90      -3.678  14.210  -3.667  1.00  0.00           C  
ATOM   3105  CE2 TYR H  90      -3.193  14.586  -5.989  1.00  0.00           C  
ATOM   3106  CZ  TYR H  90      -4.103  14.519  -4.954  1.00  0.00           C  
ATOM   3107  OH  TYR H  90      -5.436  14.757  -5.195  1.00  0.00           O  
ATOM   3108  H   TYR H  90      -0.151  11.687  -2.386  1.00  0.00           H  
ATOM   3109  HA  TYR H  90       0.157  11.971  -5.350  1.00  0.00           H  
ATOM   3110 1HB  TYR H  90       0.272  14.114  -3.191  1.00  0.00           H  
ATOM   3111 2HB  TYR H  90       0.625  14.383  -4.892  1.00  0.00           H  
ATOM   3112  HD1 TYR H  90      -2.002  13.728  -2.417  1.00  0.00           H  
ATOM   3113  HD2 TYR H  90      -1.135  14.398  -6.566  1.00  0.00           H  
ATOM   3114  HE1 TYR H  90      -4.398  14.157  -2.850  1.00  0.00           H  
ATOM   3115  HE2 TYR H  90      -3.531  14.827  -6.997  1.00  0.00           H  
ATOM   3116  HH  TYR H  90      -5.956  14.444  -4.451  1.00  0.00           H  
ATOM   3117  N   TYR H  91       2.645  12.006  -5.328  1.00  0.00           N  
ATOM   3118  CA  TYR H  91       4.099  11.857  -5.320  1.00  0.00           C  
ATOM   3119  C   TYR H  91       4.775  12.997  -6.047  1.00  0.00           C  
ATOM   3120  O   TYR H  91       4.273  13.484  -7.055  1.00  0.00           O  
ATOM   3121  CB  TYR H  91       4.508  10.522  -5.945  1.00  0.00           C  
ATOM   3122  CG  TYR H  91       3.878   9.318  -5.279  1.00  0.00           C  
ATOM   3123  CD1 TYR H  91       2.609   8.903  -5.655  1.00  0.00           C  
ATOM   3124  CD2 TYR H  91       4.569   8.630  -4.293  1.00  0.00           C  
ATOM   3125  CE1 TYR H  91       2.034   7.803  -5.047  1.00  0.00           C  
ATOM   3126  CE2 TYR H  91       3.994   7.531  -3.686  1.00  0.00           C  
ATOM   3127  CZ  TYR H  91       2.732   7.118  -4.059  1.00  0.00           C  
ATOM   3128  OH  TYR H  91       2.159   6.023  -3.454  1.00  0.00           O  
ATOM   3129  H   TYR H  91       2.155  11.998  -6.211  1.00  0.00           H  
ATOM   3130  HA  TYR H  91       4.443  11.877  -4.285  1.00  0.00           H  
ATOM   3131 1HB  TYR H  91       4.228  10.512  -6.999  1.00  0.00           H  
ATOM   3132 2HB  TYR H  91       5.590  10.412  -5.892  1.00  0.00           H  
ATOM   3133  HD1 TYR H  91       2.065   9.444  -6.430  1.00  0.00           H  
ATOM   3134  HD2 TYR H  91       5.566   8.957  -3.997  1.00  0.00           H  
ATOM   3135  HE1 TYR H  91       1.037   7.477  -5.342  1.00  0.00           H  
ATOM   3136  HE2 TYR H  91       4.537   6.991  -2.910  1.00  0.00           H  
ATOM   3137  HH  TYR H  91       1.563   5.592  -4.071  1.00  0.00           H  
ATOM   3138  N   CYS H  92       5.913  13.425  -5.518  1.00  0.00           N  
ATOM   3139  CA  CYS H  92       6.751  14.392  -6.205  1.00  0.00           C  
ATOM   3140  C   CYS H  92       7.922  13.520  -6.673  1.00  0.00           C  
ATOM   3141  O   CYS H  92       8.233  12.486  -6.050  1.00  0.00           O  
ATOM   3142  CB  CYS H  92       7.221  15.528  -5.296  1.00  0.00           C  
ATOM   3143  SG  CYS H  92       8.218  14.983  -3.888  1.00  0.00           S  
ATOM   3144  H   CYS H  92       6.204  13.073  -4.616  1.00  0.00           H  
ATOM   3145  HA  CYS H  92       6.173  14.838  -7.014  1.00  0.00           H  
ATOM   3146 1HB  CYS H  92       7.814  16.236  -5.874  1.00  0.00           H  
ATOM   3147 2HB  CYS H  92       6.355  16.064  -4.908  1.00  0.00           H  
ATOM   3148  N   THR H  93       8.548  13.893  -7.776  1.00  0.00           N  
ATOM   3149  CA  THR H  93       9.662  13.110  -8.269  1.00  0.00           C  
ATOM   3150  C   THR H  93      10.630  13.927  -9.097  1.00  0.00           C  
ATOM   3151  O   THR H  93      10.306  15.041  -9.513  1.00  0.00           O  
ATOM   3152  CB  THR H  93       9.161  11.917  -9.104  1.00  0.00           C  
ATOM   3153  OG1 THR H  93      10.274  11.103  -9.496  1.00  0.00           O  
ATOM   3154  CG2 THR H  93       8.433  12.405 -10.347  1.00  0.00           C  
ATOM   3155  H   THR H  93       8.262  14.717  -8.286  1.00  0.00           H  
ATOM   3156  HA  THR H  93      10.219  12.725  -7.414  1.00  0.00           H  
ATOM   3157  HB  THR H  93       8.480  11.314  -8.504  1.00  0.00           H  
ATOM   3158  HG1 THR H  93      10.717  10.770  -8.712  1.00  0.00           H  
ATOM   3159 1HG2 THR H  93       8.085  11.549 -10.925  1.00  0.00           H  
ATOM   3160 2HG2 THR H  93       7.579  13.015 -10.052  1.00  0.00           H  
ATOM   3161 3HG2 THR H  93       9.111  13.002 -10.955  1.00  0.00           H  
ATOM   3162  N   ARG H  94      11.848  13.419  -9.241  1.00  0.00           N  
ATOM   3163  CA  ARG H  94      12.826  14.132 -10.047  1.00  0.00           C  
ATOM   3164  C   ARG H  94      12.985  13.133 -11.193  1.00  0.00           C  
ATOM   3165  O   ARG H  94      13.919  12.347 -11.216  1.00  0.00           O  
ATOM   3166  CB  ARG H  94      14.138  14.396  -9.324  1.00  0.00           C  
ATOM   3167  CG  ARG H  94      14.023  15.281  -8.093  1.00  0.00           C  
ATOM   3168  CD  ARG H  94      13.647  16.673  -8.450  1.00  0.00           C  
ATOM   3169  NE  ARG H  94      13.447  17.500  -7.271  1.00  0.00           N  
ATOM   3170  CZ  ARG H  94      12.362  17.448  -6.474  1.00  0.00           C  
ATOM   3171  NH1 ARG H  94      11.390  16.605  -6.743  1.00  0.00           N  
ATOM   3172  NH2 ARG H  94      12.275  18.244  -5.423  1.00  0.00           N  
ATOM   3173  H   ARG H  94      12.113  12.548  -8.802  1.00  0.00           H  
ATOM   3174  HA  ARG H  94      12.409  15.102 -10.319  1.00  0.00           H  
ATOM   3175 1HB  ARG H  94      14.577  13.450  -9.010  1.00  0.00           H  
ATOM   3176 2HB  ARG H  94      14.841  14.872 -10.007  1.00  0.00           H  
ATOM   3177 1HG  ARG H  94      13.259  14.880  -7.426  1.00  0.00           H  
ATOM   3178 2HG  ARG H  94      14.981  15.307  -7.572  1.00  0.00           H  
ATOM   3179 1HD  ARG H  94      14.438  17.121  -9.050  1.00  0.00           H  
ATOM   3180 2HD  ARG H  94      12.719  16.664  -9.021  1.00  0.00           H  
ATOM   3181  HE  ARG H  94      14.175  18.162  -7.032  1.00  0.00           H  
ATOM   3182 1HH1 ARG H  94      11.456  15.996  -7.546  1.00  0.00           H  
ATOM   3183 2HH1 ARG H  94      10.577  16.566  -6.146  1.00  0.00           H  
ATOM   3184 1HH2 ARG H  94      13.023  18.893  -5.217  1.00  0.00           H  
ATOM   3185 2HH2 ARG H  94      11.462  18.205  -4.826  1.00  0.00           H  
ATOM   3186  N   GLY H  95      13.773  14.607 -12.015  1.00  0.00           N  
ATOM   3187  CA  GLY H  95      14.365  14.518 -13.344  1.00  0.00           C  
ATOM   3188  C   GLY H  95      15.885  14.519 -13.240  1.00  0.00           C  
ATOM   3189  O   GLY H  95      16.577  15.022 -14.125  1.00  0.00           O  
ATOM   3190  H   GLY H  95      13.790  15.491 -11.527  1.00  0.00           H  
ATOM   3191 1HA  GLY H  95      14.020  13.608 -13.836  1.00  0.00           H  
ATOM   3192 2HA  GLY H  95      14.027  15.358 -13.950  1.00  0.00           H  
ATOM   3193  N   ALA H  96      16.399  13.953 -12.153  1.00  0.00           N  
ATOM   3194  CA  ALA H  96      17.820  14.042 -11.842  1.00  0.00           C  
ATOM   3195  C   ALA H  96      18.620  13.098 -12.731  1.00  0.00           C  
ATOM   3196  O   ALA H  96      18.121  12.054 -13.151  1.00  0.00           O  
ATOM   3197  CB  ALA H  96      18.070  13.729 -10.374  1.00  0.00           C  
ATOM   3198  H   ALA H  96      15.789  13.447 -11.527  1.00  0.00           H  
ATOM   3199  HA  ALA H  96      18.148  15.062 -12.044  1.00  0.00           H  
ATOM   3200 1HB  ALA H  96      19.138  13.793 -10.165  1.00  0.00           H  
ATOM   3201 2HB  ALA H  96      17.536  14.448  -9.753  1.00  0.00           H  
ATOM   3202 3HB  ALA H  96      17.716  12.724 -10.152  1.00  0.00           H  
ATOM   3203  N   ARG H  97      19.928  13.461 -13.018  1.00  0.00           N  
ATOM   3204  CA  ARG H  97      20.803  12.673 -13.878  1.00  0.00           C  
ATOM   3205  C   ARG H  97      20.257  12.565 -15.296  1.00  0.00           C  
ATOM   3206  O   ARG H  97      20.533  11.597 -16.006  1.00  0.00           O  
ATOM   3207  CB  ARG H  97      20.990  11.275 -13.307  1.00  0.00           C  
ATOM   3208  CG  ARG H  97      21.604  11.229 -11.917  1.00  0.00           C  
ATOM   3209  CD  ARG H  97      21.824   9.834 -11.459  1.00  0.00           C  
ATOM   3210  NE  ARG H  97      22.330   9.783 -10.097  1.00  0.00           N  
ATOM   3211  CZ  ARG H  97      23.624   9.941  -9.755  1.00  0.00           C  
ATOM   3212  NH1 ARG H  97      24.528  10.159 -10.685  1.00  0.00           N  
ATOM   3213  NH2 ARG H  97      23.985   9.878  -8.485  1.00  0.00           N  
ATOM   3214  H   ARG H  97      20.283  14.310 -12.602  1.00  0.00           H  
ATOM   3215  HA  ARG H  97      21.775  13.164 -13.925  1.00  0.00           H  
ATOM   3216 1HB  ARG H  97      20.027  10.770 -13.259  1.00  0.00           H  
ATOM   3217 2HB  ARG H  97      21.632  10.694 -13.970  1.00  0.00           H  
ATOM   3218 1HG  ARG H  97      22.565  11.743 -11.926  1.00  0.00           H  
ATOM   3219 2HG  ARG H  97      20.936  11.721 -11.208  1.00  0.00           H  
ATOM   3220 1HD  ARG H  97      20.882   9.287 -11.493  1.00  0.00           H  
ATOM   3221 2HD  ARG H  97      22.550   9.348 -12.110  1.00  0.00           H  
ATOM   3222  HE  ARG H  97      21.665   9.617  -9.354  1.00  0.00           H  
ATOM   3223 1HH1 ARG H  97      24.252  10.207 -11.656  1.00  0.00           H  
ATOM   3224 2HH1 ARG H  97      25.497  10.277 -10.429  1.00  0.00           H  
ATOM   3225 1HH2 ARG H  97      23.290   9.710  -7.770  1.00  0.00           H  
ATOM   3226 2HH2 ARG H  97      24.954   9.996  -8.229  1.00  0.00           H  
ATOM   3227  N   ASP H  98      19.482  13.564 -15.704  1.00  0.00           N  
ATOM   3228  CA  ASP H  98      18.919  13.597 -17.049  1.00  0.00           C  
ATOM   3229  C   ASP H  98      18.026  12.383 -17.272  1.00  0.00           C  
ATOM   3230  O   ASP H  98      17.834  11.942 -18.405  1.00  0.00           O  
ATOM   3231  CB  ASP H  98      20.025  13.629 -18.107  1.00  0.00           C  
ATOM   3232  CG  ASP H  98      20.877  14.889 -18.035  1.00  0.00           C  
ATOM   3233  OD1 ASP H  98      20.337  15.933 -17.754  1.00  0.00           O  
ATOM   3234  OD2 ASP H  98      22.059  14.796 -18.262  1.00  0.00           O  
ATOM   3235  H   ASP H  98      19.277  14.319 -15.066  1.00  0.00           H  
ATOM   3236  HA  ASP H  98      18.306  14.492 -17.158  1.00  0.00           H  
ATOM   3237 1HB  ASP H  98      20.673  12.762 -17.981  1.00  0.00           H  
ATOM   3238 2HB  ASP H  98      19.580  13.564 -19.100  1.00  0.00           H  
ATOM   3239  N   THR H  99      17.483  11.846 -16.185  1.00  0.00           N  
ATOM   3240  CA  THR H  99      16.564  10.717 -16.265  1.00  0.00           C  
ATOM   3241  C   THR H  99      15.230  11.083 -15.626  1.00  0.00           C  
ATOM   3242  O   THR H  99      15.186  11.569 -14.495  1.00  0.00           O  
ATOM   3243  CB  THR H  99      17.148   9.467 -15.583  1.00  0.00           C  
ATOM   3244  OG1 THR H  99      18.380   9.104 -16.220  1.00  0.00           O  
ATOM   3245  CG2 THR H  99      16.172   8.304 -15.675  1.00  0.00           C  
ATOM   3246  H   THR H  99      17.713  12.230 -15.279  1.00  0.00           H  
ATOM   3247  HA  THR H  99      16.385  10.483 -17.315  1.00  0.00           H  
ATOM   3248  HB  THR H  99      17.348   9.684 -14.534  1.00  0.00           H  
ATOM   3249  HG1 THR H  99      19.009   9.824 -16.135  1.00  0.00           H  
ATOM   3250 1HG2 THR H  99      16.602   7.429 -15.187  1.00  0.00           H  
ATOM   3251 2HG2 THR H  99      15.239   8.573 -15.181  1.00  0.00           H  
ATOM   3252 3HG2 THR H  99      15.976   8.075 -16.722  1.00  0.00           H  
ATOM   3253  N   TRP H 100      14.145  10.845 -16.355  1.00  0.00           N  
ATOM   3254  CA  TRP H 100      12.810  11.170 -15.869  1.00  0.00           C  
ATOM   3255  C   TRP H 100      12.321  10.148 -14.851  1.00  0.00           C  
ATOM   3256  O   TRP H 100      12.531   8.946 -15.014  1.00  0.00           O  
ATOM   3257  CB  TRP H 100      11.831  11.245 -17.042  1.00  0.00           C  
ATOM   3258  CG  TRP H 100      12.040  12.440 -17.921  1.00  0.00           C  
ATOM   3259  CD1 TRP H 100      12.949  12.561 -18.930  1.00  0.00           C  
ATOM   3260  CD2 TRP H 100      11.323  13.697 -17.875  1.00  0.00           C  
ATOM   3261  NE1 TRP H 100      12.848  13.801 -19.511  1.00  0.00           N  
ATOM   3262  CE2 TRP H 100      11.857  14.509 -18.879  1.00  0.00           C  
ATOM   3263  CE3 TRP H 100      10.285  14.191 -17.075  1.00  0.00           C  
ATOM   3264  CZ2 TRP H 100      11.393  15.794 -19.109  1.00  0.00           C  
ATOM   3265  CZ3 TRP H 100       9.818  15.480 -17.305  1.00  0.00           C  
ATOM   3266  CH2 TRP H 100      10.358  16.260 -18.297  1.00  0.00           C  
ATOM   3267  H   TRP H 100      14.248  10.429 -17.269  1.00  0.00           H  
ATOM   3268  HA  TRP H 100      12.846  12.144 -15.381  1.00  0.00           H  
ATOM   3269 1HB  TRP H 100      11.927  10.348 -17.654  1.00  0.00           H  
ATOM   3270 2HB  TRP H 100      10.809  11.274 -16.662  1.00  0.00           H  
ATOM   3271  HD1 TRP H 100      13.652  11.786 -19.231  1.00  0.00           H  
ATOM   3272  HE1 TRP H 100      13.411  14.138 -20.279  1.00  0.00           H  
ATOM   3273  HE3 TRP H 100       9.851  13.575 -16.288  1.00  0.00           H  
ATOM   3274  HZ2 TRP H 100      11.808  16.430 -19.891  1.00  0.00           H  
ATOM   3275  HZ3 TRP H 100       9.011  15.857 -16.677  1.00  0.00           H  
ATOM   3276  HH2 TRP H 100       9.968  17.266 -18.451  1.00  0.00           H  
ATOM   3277  N   PHE H 100A     11.668  10.632 -13.800  1.00  0.00           N  
ATOM   3278  CA  PHE H 100A     11.066   9.756 -12.802  1.00  0.00           C  
ATOM   3279  C   PHE H 100A     12.107   8.897 -12.096  1.00  0.00           C  
ATOM   3280  O   PHE H 100A     11.868   7.723 -11.813  1.00  0.00           O  
ATOM   3281  CB  PHE H 100A     10.016   8.854 -13.454  1.00  0.00           C  
ATOM   3282  CG  PHE H 100A      8.919   9.607 -14.151  1.00  0.00           C  
ATOM   3283  CD1 PHE H 100A      8.865   9.658 -15.536  1.00  0.00           C  
ATOM   3284  CD2 PHE H 100A      7.939  10.266 -13.424  1.00  0.00           C  
ATOM   3285  CE1 PHE H 100A      7.856  10.351 -16.179  1.00  0.00           C  
ATOM   3286  CE2 PHE H 100A      6.929  10.957 -14.063  1.00  0.00           C  
ATOM   3287  CZ  PHE H 100A      6.888  11.000 -15.443  1.00  0.00           C  
ATOM   3288  H   PHE H 100A     11.587  11.633 -13.690  1.00  0.00           H  
ATOM   3289  HA  PHE H 100A     10.577  10.374 -12.047  1.00  0.00           H  
ATOM   3290 1HB  PHE H 100A     10.498   8.204 -14.183  1.00  0.00           H  
ATOM   3291 2HB  PHE H 100A      9.563   8.217 -12.696  1.00  0.00           H  
ATOM   3292  HD1 PHE H 100A      9.630   9.144 -16.118  1.00  0.00           H  
ATOM   3293  HD2 PHE H 100A      7.972  10.232 -12.335  1.00  0.00           H  
ATOM   3294  HE1 PHE H 100A      7.826  10.383 -17.268  1.00  0.00           H  
ATOM   3295  HE2 PHE H 100A      6.164  11.470 -13.480  1.00  0.00           H  
ATOM   3296  HZ  PHE H 100A      6.093  11.547 -15.948  1.00  0.00           H  
ATOM   3297  N   ALA H 101      13.263   9.488 -11.815  1.00  0.00           N  
ATOM   3298  CA  ALA H 101      14.393   8.743 -11.274  1.00  0.00           C  
ATOM   3299  C   ALA H 101      14.291   8.571  -9.764  1.00  0.00           C  
ATOM   3300  O   ALA H 101      14.453   7.468  -9.243  1.00  0.00           O  
ATOM   3301  CB  ALA H 101      15.696   9.437 -11.642  1.00  0.00           C  
ATOM   3302  H   ALA H 101      13.361  10.480 -11.980  1.00  0.00           H  
ATOM   3303  HA  ALA H 101      14.382   7.750 -11.726  1.00  0.00           H  
ATOM   3304 1HB  ALA H 101      16.537   8.867 -11.245  1.00  0.00           H  
ATOM   3305 2HB  ALA H 101      15.781   9.500 -12.727  1.00  0.00           H  
ATOM   3306 3HB  ALA H 101      15.706  10.440 -11.218  1.00  0.00           H  
ATOM   3307  N   TYR H 102      14.022   9.669  -9.066  1.00  0.00           N  
ATOM   3308  CA  TYR H 102      14.010   9.666  -7.608  1.00  0.00           C  
ATOM   3309  C   TYR H 102      12.625   9.982  -7.059  1.00  0.00           C  
ATOM   3310  O   TYR H 102      11.917  10.840  -7.587  1.00  0.00           O  
ATOM   3311  CB  TYR H 102      15.034  10.666  -7.065  1.00  0.00           C  
ATOM   3312  CG  TYR H 102      16.471  10.256  -7.300  1.00  0.00           C  
ATOM   3313  CD1 TYR H 102      17.117  10.632  -8.468  1.00  0.00           C  
ATOM   3314  CD2 TYR H 102      17.142   9.504  -6.347  1.00  0.00           C  
ATOM   3315  CE1 TYR H 102      18.429  10.258  -8.683  1.00  0.00           C  
ATOM   3316  CE2 TYR H 102      18.455   9.130  -6.562  1.00  0.00           C  
ATOM   3317  CZ  TYR H 102      19.097   9.504  -7.724  1.00  0.00           C  
ATOM   3318  OH  TYR H 102      20.405   9.132  -7.938  1.00  0.00           O  
ATOM   3319  H   TYR H 102      13.821  10.528  -9.558  1.00  0.00           H  
ATOM   3320  HA  TYR H 102      14.292   8.667  -7.276  1.00  0.00           H  
ATOM   3321 1HB  TYR H 102      14.876  11.639  -7.532  1.00  0.00           H  
ATOM   3322 2HB  TYR H 102      14.887  10.790  -5.992  1.00  0.00           H  
ATOM   3323  HD1 TYR H 102      16.589  11.223  -9.217  1.00  0.00           H  
ATOM   3324  HD2 TYR H 102      16.634   9.208  -5.430  1.00  0.00           H  
ATOM   3325  HE1 TYR H 102      18.937  10.553  -9.601  1.00  0.00           H  
ATOM   3326  HE2 TYR H 102      18.982   8.539  -5.813  1.00  0.00           H  
ATOM   3327  HH  TYR H 102      20.716   8.616  -7.191  1.00  0.00           H  
ATOM   3328  N   TRP H 103      12.242   9.283  -5.995  1.00  0.00           N  
ATOM   3329  CA  TRP H 103      10.873   9.607  -5.637  1.00  0.00           C  
ATOM   3330  C   TRP H 103      10.718  10.032  -4.189  1.00  0.00           C  
ATOM   3331  O   TRP H 103      11.516   9.645  -3.334  1.00  0.00           O  
ATOM   3332  CB  TRP H 103       9.968   8.403  -5.905  1.00  0.00           C  
ATOM   3333  CG  TRP H 103       9.767   8.118  -7.363  1.00  0.00           C  
ATOM   3334  CD1 TRP H 103      10.672   7.562  -8.217  1.00  0.00           C  
ATOM   3335  CD2 TRP H 103       8.578   8.375  -8.150  1.00  0.00           C  
ATOM   3336  NE1 TRP H 103      10.132   7.457  -9.475  1.00  0.00           N  
ATOM   3337  CE2 TRP H 103       8.851   7.948  -9.452  1.00  0.00           C  
ATOM   3338  CE3 TRP H 103       7.324   8.924  -7.857  1.00  0.00           C  
ATOM   3339  CZ2 TRP H 103       7.916   8.053 -10.469  1.00  0.00           C  
ATOM   3340  CZ3 TRP H 103       6.385   9.028  -8.877  1.00  0.00           C  
ATOM   3341  CH2 TRP H 103       6.674   8.603 -10.149  1.00  0.00           C  
ATOM   3342  H   TRP H 103      12.416   8.715  -6.811  1.00  0.00           H  
ATOM   3343  HA  TRP H 103      10.542  10.443  -6.254  1.00  0.00           H  
ATOM   3344 1HB  TRP H 103      10.395   7.515  -5.439  1.00  0.00           H  
ATOM   3345 2HB  TRP H 103       8.991   8.573  -5.452  1.00  0.00           H  
ATOM   3346  HD1 TRP H 103      11.676   7.248  -7.942  1.00  0.00           H  
ATOM   3347  HE1 TRP H 103      10.600   7.080 -10.287  1.00  0.00           H  
ATOM   3348  HE3 TRP H 103       7.088   9.261  -6.848  1.00  0.00           H  
ATOM   3349  HZ2 TRP H 103       8.126   7.721 -11.486  1.00  0.00           H  
ATOM   3350  HZ3 TRP H 103       5.411   9.458  -8.640  1.00  0.00           H  
ATOM   3351  HH2 TRP H 103       5.915   8.699 -10.925  1.00  0.00           H  
ATOM   3352  N   GLY H 104       9.691  10.838  -3.924  1.00  0.00           N  
ATOM   3353  CA  GLY H 104       9.317  11.136  -2.553  1.00  0.00           C  
ATOM   3354  C   GLY H 104       8.464   9.955  -2.096  1.00  0.00           C  
ATOM   3355  O   GLY H 104       8.015   9.147  -2.913  1.00  0.00           O  
ATOM   3356  H   GLY H 104       9.163  11.251  -4.679  1.00  0.00           H  
ATOM   3357 1HA  GLY H 104      10.215  11.262  -1.949  1.00  0.00           H  
ATOM   3358 2HA  GLY H 104       8.774  12.080  -2.522  1.00  0.00           H  
ATOM   3359  N   GLN H 105       8.185   9.860  -0.806  1.00  0.00           N  
ATOM   3360  CA  GLN H 105       7.452   8.710  -0.291  1.00  0.00           C  
ATOM   3361  C   GLN H 105       5.932   8.739  -0.500  1.00  0.00           C  
ATOM   3362  O   GLN H 105       5.254   7.725  -0.319  1.00  0.00           O  
ATOM   3363  CB  GLN H 105       7.784   8.499   1.198  1.00  0.00           C  
ATOM   3364  CG  GLN H 105       7.017   9.384   2.196  1.00  0.00           C  
ATOM   3365  CD  GLN H 105       7.608  10.781   2.371  1.00  0.00           C  
ATOM   3366  OE1 GLN H 105       8.290  11.311   1.492  1.00  0.00           O  
ATOM   3367  NE2 GLN H 105       7.325  11.389   3.510  1.00  0.00           N  
ATOM   3368  H   GLN H 105       8.475  10.586  -0.166  1.00  0.00           H  
ATOM   3369  HA  GLN H 105       7.794   7.818  -0.816  1.00  0.00           H  
ATOM   3370 1HB  GLN H 105       7.583   7.464   1.472  1.00  0.00           H  
ATOM   3371 2HB  GLN H 105       8.845   8.681   1.362  1.00  0.00           H  
ATOM   3372 1HG  GLN H 105       5.992   9.503   1.848  1.00  0.00           H  
ATOM   3373 2HG  GLN H 105       7.026   8.901   3.174  1.00  0.00           H  
ATOM   3374 1HE2 GLN H 105       7.680  12.308   3.688  1.00  0.00           H  
ATOM   3375 2HE2 GLN H 105       6.757  10.932   4.195  1.00  0.00           H  
ATOM   3376  N   GLY H 106       5.395   9.897  -0.879  1.00  0.00           N  
ATOM   3377  CA  GLY H 106       3.963  10.006  -1.104  1.00  0.00           C  
ATOM   3378  C   GLY H 106       3.273  10.641   0.090  1.00  0.00           C  
ATOM   3379  O   GLY H 106       3.734  10.508   1.230  1.00  0.00           O  
ATOM   3380  H   GLY H 106       5.977  10.711  -1.012  1.00  0.00           H  
ATOM   3381 1HA  GLY H 106       3.780  10.603  -1.998  1.00  0.00           H  
ATOM   3382 2HA  GLY H 106       3.547   9.016  -1.289  1.00  0.00           H  
ATOM   3383  N   THR H 107       2.258  11.446  -0.199  1.00  0.00           N  
ATOM   3384  CA  THR H 107       1.431  12.099   0.820  1.00  0.00           C  
ATOM   3385  C   THR H 107      -0.013  11.693   0.535  1.00  0.00           C  
ATOM   3386  O   THR H 107      -0.519  11.892  -0.569  1.00  0.00           O  
ATOM   3387  CB  THR H 107       1.578  13.633   0.804  1.00  0.00           C  
ATOM   3388  OG1 THR H 107       2.943  13.986   1.062  1.00  0.00           O  
ATOM   3389  CG2 THR H 107       0.685  14.265   1.861  1.00  0.00           C  
ATOM   3390  H   THR H 107       2.056  11.606  -1.176  1.00  0.00           H  
ATOM   3391  HA  THR H 107       1.748  11.746   1.802  1.00  0.00           H  
ATOM   3392  HB  THR H 107       1.297  14.015  -0.178  1.00  0.00           H  
ATOM   3393  HG1 THR H 107       3.102  13.974   2.008  1.00  0.00           H  
ATOM   3394 1HG2 THR H 107       0.802  15.348   1.835  1.00  0.00           H  
ATOM   3395 2HG2 THR H 107      -0.354  14.007   1.660  1.00  0.00           H  
ATOM   3396 3HG2 THR H 107       0.968  13.893   2.845  1.00  0.00           H  
ATOM   3397  N   LEU H 108      -0.651  11.078   1.525  1.00  0.00           N  
ATOM   3398  CA  LEU H 108      -2.032  10.646   1.405  1.00  0.00           C  
ATOM   3399  C   LEU H 108      -2.940  11.789   1.813  1.00  0.00           C  
ATOM   3400  O   LEU H 108      -2.738  12.406   2.857  1.00  0.00           O  
ATOM   3401  CB  LEU H 108      -2.298   9.416   2.281  1.00  0.00           C  
ATOM   3402  CG  LEU H 108      -3.752   8.929   2.320  1.00  0.00           C  
ATOM   3403  CD1 LEU H 108      -4.157   8.424   0.942  1.00  0.00           C  
ATOM   3404  CD2 LEU H 108      -3.893   7.834   3.366  1.00  0.00           C  
ATOM   3405  H   LEU H 108      -0.155  10.908   2.387  1.00  0.00           H  
ATOM   3406  HA  LEU H 108      -2.220  10.376   0.366  1.00  0.00           H  
ATOM   3407 1HB  LEU H 108      -1.683   8.593   1.921  1.00  0.00           H  
ATOM   3408 2HB  LEU H 108      -1.999   9.646   3.303  1.00  0.00           H  
ATOM   3409  HG  LEU H 108      -4.408   9.762   2.576  1.00  0.00           H  
ATOM   3410 1HD1 LEU H 108      -5.190   8.079   0.969  1.00  0.00           H  
ATOM   3411 2HD1 LEU H 108      -4.064   9.234   0.217  1.00  0.00           H  
ATOM   3412 3HD1 LEU H 108      -3.506   7.601   0.650  1.00  0.00           H  
ATOM   3413 1HD2 LEU H 108      -4.927   7.487   3.394  1.00  0.00           H  
ATOM   3414 2HD2 LEU H 108      -3.239   7.000   3.110  1.00  0.00           H  
ATOM   3415 3HD2 LEU H 108      -3.615   8.225   4.344  1.00  0.00           H  
ATOM   3416  N   VAL H 109      -3.914  12.105   0.977  1.00  0.00           N  
ATOM   3417  CA  VAL H 109      -4.896  13.149   1.277  1.00  0.00           C  
ATOM   3418  C   VAL H 109      -6.273  12.493   1.333  1.00  0.00           C  
ATOM   3419  O   VAL H 109      -6.674  11.801   0.398  1.00  0.00           O  
ATOM   3420  CB  VAL H 109      -4.879  14.256   0.205  1.00  0.00           C  
ATOM   3421  CG1 VAL H 109      -5.938  15.306   0.507  1.00  0.00           C  
ATOM   3422  CG2 VAL H 109      -3.498  14.887   0.133  1.00  0.00           C  
ATOM   3423  H   VAL H 109      -3.978  11.605   0.102  1.00  0.00           H  
ATOM   3424  HA  VAL H 109      -4.641  13.599   2.237  1.00  0.00           H  
ATOM   3425  HB  VAL H 109      -5.129  13.817  -0.761  1.00  0.00           H  
ATOM   3426 1HG1 VAL H 109      -5.913  16.080  -0.261  1.00  0.00           H  
ATOM   3427 2HG1 VAL H 109      -6.922  14.837   0.517  1.00  0.00           H  
ATOM   3428 3HG1 VAL H 109      -5.739  15.754   1.480  1.00  0.00           H  
ATOM   3429 1HG2 VAL H 109      -3.493  15.668  -0.627  1.00  0.00           H  
ATOM   3430 2HG2 VAL H 109      -3.246  15.322   1.102  1.00  0.00           H  
ATOM   3431 3HG2 VAL H 109      -2.762  14.125  -0.125  1.00  0.00           H  
ATOM   3432  N   THR H 110      -6.982  12.708   2.434  1.00  0.00           N  
ATOM   3433  CA  THR H 110      -8.333  12.189   2.623  1.00  0.00           C  
ATOM   3434  C   THR H 110      -9.304  13.369   2.688  1.00  0.00           C  
ATOM   3435  O   THR H 110      -9.165  14.235   3.544  1.00  0.00           O  
ATOM   3436  CB  THR H 110      -8.443  11.333   3.898  1.00  0.00           C  
ATOM   3437  OG1 THR H 110      -7.560  10.208   3.800  1.00  0.00           O  
ATOM   3438  CG2 THR H 110      -9.868  10.837   4.086  1.00  0.00           C  
ATOM   3439  H   THR H 110      -6.560  13.258   3.168  1.00  0.00           H  
ATOM   3440  HA  THR H 110      -8.582  11.557   1.770  1.00  0.00           H  
ATOM   3441  HB  THR H 110      -8.153  11.928   4.762  1.00  0.00           H  
ATOM   3442  HG1 THR H 110      -7.732   9.736   2.980  1.00  0.00           H  
ATOM   3443 1HG2 THR H 110      -9.927  10.235   4.992  1.00  0.00           H  
ATOM   3444 2HG2 THR H 110     -10.541  11.689   4.174  1.00  0.00           H  
ATOM   3445 3HG2 THR H 110     -10.160  10.231   3.229  1.00  0.00           H  
ATOM   3446  N   VAL H 111     -10.255  13.429   1.762  1.00  0.00           N  
ATOM   3447  CA  VAL H 111     -11.246  14.500   1.755  1.00  0.00           C  
ATOM   3448  C   VAL H 111     -12.461  13.986   2.507  1.00  0.00           C  
ATOM   3449  O   VAL H 111     -13.093  13.019   2.078  1.00  0.00           O  
ATOM   3450  CB  VAL H 111     -11.637  14.898   0.319  1.00  0.00           C  
ATOM   3451  CG1 VAL H 111     -12.670  16.014   0.338  1.00  0.00           C  
ATOM   3452  CG2 VAL H 111     -10.399  15.322  -0.456  1.00  0.00           C  
ATOM   3453  H   VAL H 111     -10.293  12.717   1.048  1.00  0.00           H  
ATOM   3454  HA  VAL H 111     -10.816  15.374   2.245  1.00  0.00           H  
ATOM   3455  HB  VAL H 111     -12.098  14.042  -0.174  1.00  0.00           H  
ATOM   3456 1HG1 VAL H 111     -12.935  16.283  -0.685  1.00  0.00           H  
ATOM   3457 2HG1 VAL H 111     -13.562  15.676   0.866  1.00  0.00           H  
ATOM   3458 3HG1 VAL H 111     -12.256  16.885   0.845  1.00  0.00           H  
ATOM   3459 1HG2 VAL H 111     -10.682  15.601  -1.470  1.00  0.00           H  
ATOM   3460 2HG2 VAL H 111      -9.934  16.175   0.039  1.00  0.00           H  
ATOM   3461 3HG2 VAL H 111      -9.690  14.494  -0.492  1.00  0.00           H  
ATOM   3462  N   SER H 112     -12.786  14.616   3.632  1.00  0.00           N  
ATOM   3463  CA  SER H 112     -13.903  14.162   4.450  1.00  0.00           C  
ATOM   3464  C   SER H 112     -14.278  15.193   5.490  1.00  0.00           C  
ATOM   3465  O   SER H 112     -13.457  16.008   5.892  1.00  0.00           O  
ATOM   3466  OXT SER H 112     -15.393  15.221   5.933  1.00  0.00           O  
ATOM   3467  CB  SER H 112     -13.556  12.852   5.132  1.00  0.00           C  
ATOM   3468  OG  SER H 112     -14.608  12.419   5.951  1.00  0.00           O  
ATOM   3469  H   SER H 112     -12.255  15.421   3.929  1.00  0.00           H  
ATOM   3470  HA  SER H 112     -14.765  14.001   3.800  1.00  0.00           H  
ATOM   3471 1HB  SER H 112     -13.343  12.095   4.379  1.00  0.00           H  
ATOM   3472 2HB  SER H 112     -12.656  12.982   5.731  1.00  0.00           H  
ATOM   3473  HG  SER H 112     -15.248  12.009   5.364  1.00  0.00           H  
TER                                                                             
