# Supplementary material for: Structure-based cross-docking analysis of antibody–antigen interactions
Source: Sci Rep. 2017 Aug 15;7:8145. doi: 10.1038/s41598-017-08414-y (PMC5557897; doi:10.1038/s41598-017-08414-y)
Supplement: Supplementary file 2 — Supplementary Dataset 1 [file 41598_2017_8414_MOESM2_ESM.zip › antibody_homology_models/1IQD_lh.pdb]

ATOM      1  N   ILE L   2     130.072  59.135 143.575  1.00  0.00           N  
ATOM      2  CA  ILE L   2     130.981  58.756 142.488  1.00  0.00           C  
ATOM      3  C   ILE L   2     130.550  59.482 141.219  1.00  0.00           C  
ATOM      4  O   ILE L   2     129.408  59.366 140.781  1.00  0.00           O  
ATOM      5  CB  ILE L   2     130.984  57.235 142.251  1.00  0.00           C  
ATOM      6  CG1 ILE L   2     131.156  56.488 143.576  1.00  0.00           C  
ATOM      7  CG2 ILE L   2     132.083  56.851 141.273  1.00  0.00           C  
ATOM      8  CD1 ILE L   2     132.418  56.854 144.324  1.00  0.00           C  
ATOM      9 1H   ILE L   2     130.343  58.666 144.415  1.00  0.00           H  
ATOM     10 2H   ILE L   2     130.116  60.124 143.717  1.00  0.00           H  
ATOM     11 3H   ILE L   2     129.137  58.874 143.335  1.00  0.00           H  
ATOM     12  HA  ILE L   2     131.992  59.056 142.762  1.00  0.00           H  
ATOM     13  HB  ILE L   2     130.022  56.929 141.840  1.00  0.00           H  
ATOM     14 1HG1 ILE L   2     130.304  56.694 144.223  1.00  0.00           H  
ATOM     15 2HG1 ILE L   2     131.172  55.414 143.389  1.00  0.00           H  
ATOM     16 1HG2 ILE L   2     132.071  55.772 141.117  1.00  0.00           H  
ATOM     17 2HG2 ILE L   2     131.917  57.356 140.322  1.00  0.00           H  
ATOM     18 3HG2 ILE L   2     133.051  57.148 141.678  1.00  0.00           H  
ATOM     19 1HD1 ILE L   2     132.470  56.284 145.251  1.00  0.00           H  
ATOM     20 2HD1 ILE L   2     133.287  56.623 143.707  1.00  0.00           H  
ATOM     21 3HD1 ILE L   2     132.408  57.919 144.553  1.00  0.00           H  
ATOM     22  N   ALA L   3     131.477  60.236 140.639  1.00  0.00           N  
ATOM     23  CA  ALA L   3     131.204  60.989 139.423  1.00  0.00           C  
ATOM     24  C   ALA L   3     131.651  60.173 138.212  1.00  0.00           C  
ATOM     25  O   ALA L   3     132.747  59.607 138.211  1.00  0.00           O  
ATOM     26  CB  ALA L   3     131.905  62.341 139.455  1.00  0.00           C  
ATOM     27  H   ALA L   3     132.397  60.287 141.053  1.00  0.00           H  
ATOM     28  HA  ALA L   3     130.128  61.154 139.361  1.00  0.00           H  
ATOM     29 1HB  ALA L   3     131.697  62.879 138.530  1.00  0.00           H  
ATOM     30 2HB  ALA L   3     131.539  62.920 140.302  1.00  0.00           H  
ATOM     31 3HB  ALA L   3     132.979  62.191 139.553  1.00  0.00           H  
ATOM     32  N   LEU L   4     130.793  60.127 137.196  1.00  0.00           N  
ATOM     33  CA  LEU L   4     131.097  59.466 135.931  1.00  0.00           C  
ATOM     34  C   LEU L   4     131.264  60.510 134.826  1.00  0.00           C  
ATOM     35  O   LEU L   4     130.392  61.363 134.620  1.00  0.00           O  
ATOM     36  CB  LEU L   4     129.986  58.478 135.560  1.00  0.00           C  
ATOM     37  CG  LEU L   4     130.090  57.089 136.202  1.00  0.00           C  
ATOM     38  CD1 LEU L   4     129.672  57.171 137.663  1.00  0.00           C  
ATOM     39  CD2 LEU L   4     129.212  56.107 135.438  1.00  0.00           C  
ATOM     40  H   LEU L   4     129.894  60.572 137.313  1.00  0.00           H  
ATOM     41  HA  LEU L   4     132.029  58.913 136.045  1.00  0.00           H  
ATOM     42 1HB  LEU L   4     129.028  58.906 135.851  1.00  0.00           H  
ATOM     43 2HB  LEU L   4     129.987  58.343 134.478  1.00  0.00           H  
ATOM     44  HG  LEU L   4     131.125  56.749 136.170  1.00  0.00           H  
ATOM     45 1HD1 LEU L   4     129.746  56.185 138.120  1.00  0.00           H  
ATOM     46 2HD1 LEU L   4     130.328  57.864 138.192  1.00  0.00           H  
ATOM     47 3HD1 LEU L   4     128.644  57.525 137.729  1.00  0.00           H  
ATOM     48 1HD2 LEU L   4     129.287  55.120 135.894  1.00  0.00           H  
ATOM     49 2HD2 LEU L   4     128.177  56.446 135.470  1.00  0.00           H  
ATOM     50 3HD2 LEU L   4     129.544  56.055 134.400  1.00  0.00           H  
ATOM     51  N   THR L   5     132.380  60.447 134.113  1.00  0.00           N  
ATOM     52  CA  THR L   5     132.644  61.404 133.038  1.00  0.00           C  
ATOM     53  C   THR L   5     132.909  60.659 131.737  1.00  0.00           C  
ATOM     54  O   THR L   5     133.840  59.844 131.674  1.00  0.00           O  
ATOM     55  CB  THR L   5     133.838  62.315 133.373  1.00  0.00           C  
ATOM     56  OG1 THR L   5     133.557  63.057 134.567  1.00  0.00           O  
ATOM     57  CG2 THR L   5     134.106  63.285 132.231  1.00  0.00           C  
ATOM     58  H   THR L   5     133.062  59.728 134.311  1.00  0.00           H  
ATOM     59  HA  THR L   5     131.763  62.033 132.911  1.00  0.00           H  
ATOM     60  HB  THR L   5     134.726  61.707 133.541  1.00  0.00           H  
ATOM     61  HG1 THR L   5     132.633  63.319 134.570  1.00  0.00           H  
ATOM     62 1HG2 THR L   5     134.953  63.921 132.484  1.00  0.00           H  
ATOM     63 2HG2 THR L   5     134.331  62.724 131.324  1.00  0.00           H  
ATOM     64 3HG2 THR L   5     133.226  63.903 132.064  1.00  0.00           H  
ATOM     65  N   GLN L   6     132.102  60.933 130.709  1.00  0.00           N  
ATOM     66  CA  GLN L   6     132.288  60.268 129.413  1.00  0.00           C  
ATOM     67  C   GLN L   6     133.056  61.128 128.417  1.00  0.00           C  
ATOM     68  O   GLN L   6     133.070  62.353 128.524  1.00  0.00           O  
ATOM     69  CB  GLN L   6     130.932  59.884 128.815  1.00  0.00           C  
ATOM     70  CG  GLN L   6     130.194  58.804 129.588  1.00  0.00           C  
ATOM     71  CD  GLN L   6     128.750  58.661 129.146  1.00  0.00           C  
ATOM     72  OE1 GLN L   6     127.867  59.382 129.619  1.00  0.00           O  
ATOM     73  NE2 GLN L   6     128.500  57.728 128.235  1.00  0.00           N  
ATOM     74  H   GLN L   6     131.355  61.603 130.816  1.00  0.00           H  
ATOM     75  HA  GLN L   6     132.871  59.361 129.570  1.00  0.00           H  
ATOM     76 1HB  GLN L   6     130.291  60.765 128.773  1.00  0.00           H  
ATOM     77 2HB  GLN L   6     131.071  59.532 127.793  1.00  0.00           H  
ATOM     78 1HG  GLN L   6     130.696  57.850 129.428  1.00  0.00           H  
ATOM     79 2HG  GLN L   6     130.204  59.059 130.647  1.00  0.00           H  
ATOM     80 1HE2 GLN L   6     127.566  57.587 127.905  1.00  0.00           H  
ATOM     81 2HE2 GLN L   6     129.246  57.165 127.878  1.00  0.00           H  
ATOM     82  N   SER L   7     133.692  60.466 127.449  1.00  0.00           N  
ATOM     83  CA  SER L   7     134.441  61.148 126.388  1.00  0.00           C  
ATOM     84  C   SER L   7     134.432  60.208 125.176  1.00  0.00           C  
ATOM     85  O   SER L   7     134.686  59.013 125.329  1.00  0.00           O  
ATOM     86  CB  SER L   7     135.859  61.460 126.824  1.00  0.00           C  
ATOM     87  OG  SER L   7     136.575  62.086 125.794  1.00  0.00           O  
ATOM     88  H   SER L   7     133.654  59.457 127.454  1.00  0.00           H  
ATOM     89  HA  SER L   7     133.940  62.090 126.161  1.00  0.00           H  
ATOM     90 1HB  SER L   7     135.837  62.107 127.700  1.00  0.00           H  
ATOM     91 2HB  SER L   7     136.363  60.538 127.111  1.00  0.00           H  
ATOM     92  HG  SER L   7     137.321  61.513 125.604  1.00  0.00           H  
ATOM     93  N   PRO L   8     134.143  60.732 123.975  1.00  0.00           N  
ATOM     94  CA  PRO L   8     133.794  62.122 123.671  1.00  0.00           C  
ATOM     95  C   PRO L   8     132.332  62.372 124.028  1.00  0.00           C  
ATOM     96  O   PRO L   8     131.613  61.416 124.413  1.00  0.00           O  
ATOM     97  CB  PRO L   8     133.977  62.197 122.150  1.00  0.00           C  
ATOM     98  CG  PRO L   8     133.604  60.790 121.678  1.00  0.00           C  
ATOM     99  CD  PRO L   8     134.178  59.889 122.749  1.00  0.00           C  
ATOM    100  HA  PRO L   8     134.466  62.793 124.225  1.00  0.00           H  
ATOM    101 1HB  PRO L   8     133.329  62.981 121.732  1.00  0.00           H  
ATOM    102 2HB  PRO L   8     135.014  62.475 121.909  1.00  0.00           H  
ATOM    103 1HG  PRO L   8     132.512  60.699 121.582  1.00  0.00           H  
ATOM    104 2HG  PRO L   8     134.028  60.597 120.683  1.00  0.00           H  
ATOM    105 1HD  PRO L   8     133.543  58.997 122.858  1.00  0.00           H  
ATOM    106 2HD  PRO L   8     135.205  59.603 122.476  1.00  0.00           H  
ATOM    107  N   GLY L   9     131.892  63.625 123.908  1.00  0.00           N  
ATOM    108  CA  GLY L   9     130.477  63.951 124.142  1.00  0.00           C  
ATOM    109  C   GLY L   9     129.624  63.584 122.943  1.00  0.00           C  
ATOM    110  O   GLY L   9     128.445  63.317 123.078  1.00  0.00           O  
ATOM    111  H   GLY L   9     132.531  64.365 123.654  1.00  0.00           H  
ATOM    112 1HA  GLY L   9     130.121  63.417 125.023  1.00  0.00           H  
ATOM    113 2HA  GLY L   9     130.379  65.016 124.350  1.00  0.00           H  
ATOM    114  N   THR L  10     130.247  63.577 121.776  1.00  0.00           N  
ATOM    115  CA  THR L  10     129.562  63.273 120.527  1.00  0.00           C  
ATOM    116  C   THR L  10     130.554  62.680 119.547  1.00  0.00           C  
ATOM    117  O   THR L  10     131.752  63.007 119.566  1.00  0.00           O  
ATOM    118  CB  THR L  10     128.902  64.524 119.918  1.00  0.00           C  
ATOM    119  OG1 THR L  10     128.157  64.154 118.750  1.00  0.00           O  
ATOM    120  CG2 THR L  10     129.957  65.552 119.538  1.00  0.00           C  
ATOM    121  H   THR L  10     131.234  63.792 121.756  1.00  0.00           H  
ATOM    122  HA  THR L  10     128.778  62.544 120.731  1.00  0.00           H  
ATOM    123  HB  THR L  10     128.219  64.964 120.644  1.00  0.00           H  
ATOM    124  HG1 THR L  10     127.953  63.217 118.786  1.00  0.00           H  
ATOM    125 1HG2 THR L  10     129.472  66.429 119.110  1.00  0.00           H  
ATOM    126 2HG2 THR L  10     130.517  65.843 120.426  1.00  0.00           H  
ATOM    127 3HG2 THR L  10     130.637  65.120 118.805  1.00  0.00           H  
ATOM    128  N   LEU L  11     130.063  61.798 118.680  1.00  0.00           N  
ATOM    129  CA  LEU L  11     130.946  61.181 117.703  1.00  0.00           C  
ATOM    130  C   LEU L  11     130.173  60.830 116.455  1.00  0.00           C  
ATOM    131  O   LEU L  11     129.023  60.396 116.539  1.00  0.00           O  
ATOM    132  CB  LEU L  11     131.599  59.920 118.284  1.00  0.00           C  
ATOM    133  CG  LEU L  11     132.546  59.166 117.340  1.00  0.00           C  
ATOM    134  CD1 LEU L  11     133.752  60.040 117.026  1.00  0.00           C  
ATOM    135  CD2 LEU L  11     132.972  57.857 117.988  1.00  0.00           C  
ATOM    136  H   LEU L  11     129.084  61.546 118.686  1.00  0.00           H  
ATOM    137  HA  LEU L  11     131.731  61.892 117.449  1.00  0.00           H  
ATOM    138 1HB  LEU L  11     132.168  60.199 119.169  1.00  0.00           H  
ATOM    139 2HB  LEU L  11     130.813  59.228 118.586  1.00  0.00           H  
ATOM    140  HG  LEU L  11     132.033  58.957 116.401  1.00  0.00           H  
ATOM    141 1HD1 LEU L  11     134.425  59.505 116.356  1.00  0.00           H  
ATOM    142 2HD1 LEU L  11     133.420  60.961 116.547  1.00  0.00           H  
ATOM    143 3HD1 LEU L  11     134.277  60.281 117.950  1.00  0.00           H  
ATOM    144 1HD2 LEU L  11     133.644  57.321 117.317  1.00  0.00           H  
ATOM    145 2HD2 LEU L  11     133.487  58.066 118.926  1.00  0.00           H  
ATOM    146 3HD2 LEU L  11     132.092  57.245 118.185  1.00  0.00           H  
ATOM    147  N   SER L  12     130.805  61.016 115.298  1.00  0.00           N  
ATOM    148  CA  SER L  12     130.169  60.687 114.036  1.00  0.00           C  
ATOM    149  C   SER L  12     131.167  59.935 113.173  1.00  0.00           C  
ATOM    150  O   SER L  12     132.289  60.401 112.955  1.00  0.00           O  
ATOM    151  CB  SER L  12     129.693  61.940 113.327  1.00  0.00           C  
ATOM    152  OG  SER L  12     130.777  62.708 112.882  1.00  0.00           O  
ATOM    153  H   SER L  12     131.742  61.393 115.292  1.00  0.00           H  
ATOM    154  HA  SER L  12     129.303  60.055 114.239  1.00  0.00           H  
ATOM    155 1HB  SER L  12     129.067  61.664 112.479  1.00  0.00           H  
ATOM    156 2HB  SER L  12     129.080  62.532 114.006  1.00  0.00           H  
ATOM    157  HG  SER L  12     130.522  63.625 113.011  1.00  0.00           H  
ATOM    158  N   LEU L  13     130.757  58.765 112.686  1.00  0.00           N  
ATOM    159  CA  LEU L  13     131.642  57.898 111.904  1.00  0.00           C  
ATOM    160  C   LEU L  13     130.824  57.307 110.777  1.00  0.00           C  
ATOM    161  O   LEU L  13     129.603  57.295 110.843  1.00  0.00           O  
ATOM    162  CB  LEU L  13     132.243  56.783 112.769  1.00  0.00           C  
ATOM    163  CG  LEU L  13     133.152  57.248 113.914  1.00  0.00           C  
ATOM    164  CD1 LEU L  13     133.497  56.060 114.802  1.00  0.00           C  
ATOM    165  CD2 LEU L  13     134.409  57.883 113.339  1.00  0.00           C  
ATOM    166  H   LEU L  13     129.808  58.470 112.861  1.00  0.00           H  
ATOM    167  HA  LEU L  13     132.460  58.502 111.512  1.00  0.00           H  
ATOM    168 1HB  LEU L  13     131.429  56.206 113.206  1.00  0.00           H  
ATOM    169 2HB  LEU L  13     132.827  56.123 112.128  1.00  0.00           H  
ATOM    170  HG  LEU L  13     132.624  57.979 114.526  1.00  0.00           H  
ATOM    171 1HD1 LEU L  13     134.143  56.389 115.617  1.00  0.00           H  
ATOM    172 2HD1 LEU L  13     132.581  55.637 115.216  1.00  0.00           H  
ATOM    173 3HD1 LEU L  13     134.013  55.303 114.214  1.00  0.00           H  
ATOM    174 1HD2 LEU L  13     135.055  58.213 114.152  1.00  0.00           H  
ATOM    175 2HD2 LEU L  13     134.940  57.152 112.728  1.00  0.00           H  
ATOM    176 3HD2 LEU L  13     134.135  58.739 112.722  1.00  0.00           H  
ATOM    177  N   SER L  14     131.494  56.818 109.744  1.00  0.00           N  
ATOM    178  CA  SER L  14     130.791  56.225 108.612  1.00  0.00           C  
ATOM    179  C   SER L  14     130.290  54.819 108.976  1.00  0.00           C  
ATOM    180  O   SER L  14     130.797  54.183 109.899  1.00  0.00           O  
ATOM    181  CB  SER L  14     131.702  56.161 107.403  1.00  0.00           C  
ATOM    182  OG  SER L  14     132.065  57.447 106.979  1.00  0.00           O  
ATOM    183  H   SER L  14     132.504  56.854 109.732  1.00  0.00           H  
ATOM    184  HA  SER L  14     129.932  56.853 108.370  1.00  0.00           H  
ATOM    185 1HB  SER L  14     132.598  55.592 107.651  1.00  0.00           H  
ATOM    186 2HB  SER L  14     131.196  55.638 106.593  1.00  0.00           H  
ATOM    187  HG  SER L  14     131.245  57.889 106.745  1.00  0.00           H  
ATOM    188  N   PRO L  15     129.290  54.346 108.240  1.00  0.00           N  
ATOM    189  CA  PRO L  15     128.735  53.016 108.447  1.00  0.00           C  
ATOM    190  C   PRO L  15     129.854  51.975 108.388  1.00  0.00           C  
ATOM    191  O   PRO L  15     130.699  51.983 107.472  1.00  0.00           O  
ATOM    192  CB  PRO L  15     127.745  52.862 107.289  1.00  0.00           C  
ATOM    193  CG  PRO L  15     127.325  54.258 106.978  1.00  0.00           C  
ATOM    194  CD  PRO L  15     128.578  55.075 107.161  1.00  0.00           C  
ATOM    195  HA  PRO L  15     128.211  52.989 109.414  1.00  0.00           H  
ATOM    196 1HB  PRO L  15     128.235  52.365 106.439  1.00  0.00           H  
ATOM    197 2HB  PRO L  15     126.904  52.222 107.595  1.00  0.00           H  
ATOM    198 1HG  PRO L  15     126.927  54.317 105.954  1.00  0.00           H  
ATOM    199 2HG  PRO L  15     126.515  54.571 107.653  1.00  0.00           H  
ATOM    200 1HD  PRO L  15     129.156  55.074 106.224  1.00  0.00           H  
ATOM    201 2HD  PRO L  15     128.308  56.101 107.450  1.00  0.00           H  
ATOM    202  N   GLY L  16     129.863  51.076 109.365  1.00  0.00           N  
ATOM    203  CA  GLY L  16     130.875  50.020 109.418  1.00  0.00           C  
ATOM    204  C   GLY L  16     132.172  50.355 110.140  1.00  0.00           C  
ATOM    205  O   GLY L  16     133.020  49.476 110.333  1.00  0.00           O  
ATOM    206  H   GLY L  16     129.159  51.119 110.087  1.00  0.00           H  
ATOM    207 1HA  GLY L  16     130.458  49.141 109.909  1.00  0.00           H  
ATOM    208 2HA  GLY L  16     131.145  49.724 108.405  1.00  0.00           H  
ATOM    209  N   GLU L  17     132.340  51.618 110.540  1.00  0.00           N  
ATOM    210  CA  GLU L  17     133.542  52.041 111.254  1.00  0.00           C  
ATOM    211  C   GLU L  17     133.377  51.796 112.754  1.00  0.00           C  
ATOM    212  O   GLU L  17     132.248  51.668 113.253  1.00  0.00           O  
ATOM    213  CB  GLU L  17     133.835  53.520 110.991  1.00  0.00           C  
ATOM    214  CG  GLU L  17     134.102  53.857 109.531  1.00  0.00           C  
ATOM    215  CD  GLU L  17     135.375  53.248 109.013  1.00  0.00           C  
ATOM    216  OE1 GLU L  17     136.315  53.152 109.765  1.00  0.00           O  
ATOM    217  OE2 GLU L  17     135.408  52.878 107.863  1.00  0.00           O  
ATOM    218  H   GLU L  17     131.619  52.299 110.345  1.00  0.00           H  
ATOM    219  HA  GLU L  17     134.385  51.451 110.893  1.00  0.00           H  
ATOM    220 1HB  GLU L  17     132.991  54.123 111.325  1.00  0.00           H  
ATOM    221 2HB  GLU L  17     134.706  53.827 111.570  1.00  0.00           H  
ATOM    222 1HG  GLU L  17     133.269  53.497 108.927  1.00  0.00           H  
ATOM    223 2HG  GLU L  17     134.152  54.940 109.422  1.00  0.00           H  
ATOM    224  N   ARG L  18     134.500  51.733 113.472  1.00  0.00           N  
ATOM    225  CA  ARG L  18     134.483  51.419 114.895  1.00  0.00           C  
ATOM    226  C   ARG L  18     134.207  52.688 115.683  1.00  0.00           C  
ATOM    227  O   ARG L  18     134.876  53.702 115.479  1.00  0.00           O  
ATOM    228  CB  ARG L  18     135.806  50.813 115.340  1.00  0.00           C  
ATOM    229  CG  ARG L  18     135.927  50.572 116.836  1.00  0.00           C  
ATOM    230  CD  ARG L  18     137.271  50.057 117.203  1.00  0.00           C  
ATOM    231  NE  ARG L  18     137.510  48.730 116.660  1.00  0.00           N  
ATOM    232  CZ  ARG L  18     138.700  48.098 116.680  1.00  0.00           C  
ATOM    233  NH1 ARG L  18     139.748  48.685 117.216  1.00  0.00           N  
ATOM    234  NH2 ARG L  18     138.815  46.889 116.158  1.00  0.00           N  
ATOM    235  H   ARG L  18     135.384  51.908 113.016  1.00  0.00           H  
ATOM    236  HA  ARG L  18     133.693  50.690 115.079  1.00  0.00           H  
ATOM    237 1HB  ARG L  18     135.955  49.858 114.840  1.00  0.00           H  
ATOM    238 2HB  ARG L  18     136.624  51.469 115.044  1.00  0.00           H  
ATOM    239 1HG  ARG L  18     135.761  51.508 117.371  1.00  0.00           H  
ATOM    240 2HG  ARG L  18     135.183  49.839 117.149  1.00  0.00           H  
ATOM    241 1HD  ARG L  18     138.037  50.728 116.812  1.00  0.00           H  
ATOM    242 2HD  ARG L  18     137.357  50.002 118.287  1.00  0.00           H  
ATOM    243  HE  ARG L  18     136.729  48.246 116.239  1.00  0.00           H  
ATOM    244 1HH1 ARG L  18     139.659  49.609 117.614  1.00  0.00           H  
ATOM    245 2HH1 ARG L  18     140.639  48.211 117.230  1.00  0.00           H  
ATOM    246 1HH2 ARG L  18     138.010  46.438 115.746  1.00  0.00           H  
ATOM    247 2HH2 ARG L  18     139.706  46.416 116.173  1.00  0.00           H  
ATOM    248  N   ALA L  19     133.223  52.632 116.578  1.00  0.00           N  
ATOM    249  CA  ALA L  19     132.902  53.750 117.465  1.00  0.00           C  
ATOM    250  C   ALA L  19     133.406  53.415 118.864  1.00  0.00           C  
ATOM    251  O   ALA L  19     133.197  52.295 119.348  1.00  0.00           O  
ATOM    252  CB  ALA L  19     131.371  53.991 117.506  1.00  0.00           C  
ATOM    253  H   ALA L  19     132.682  51.782 116.642  1.00  0.00           H  
ATOM    254  HA  ALA L  19     133.417  54.636 117.094  1.00  0.00           H  
ATOM    255 1HB  ALA L  19     131.151  54.827 118.170  1.00  0.00           H  
ATOM    256 2HB  ALA L  19     131.013  54.223 116.503  1.00  0.00           H  
ATOM    257 3HB  ALA L  19     130.871  53.096 117.871  1.00  0.00           H  
ATOM    258  N   THR L  20     134.062  54.386 119.502  1.00  0.00           N  
ATOM    259  CA  THR L  20     134.664  54.207 120.824  1.00  0.00           C  
ATOM    260  C   THR L  20     134.139  55.261 121.820  1.00  0.00           C  
ATOM    261  O   THR L  20     134.313  56.456 121.609  1.00  0.00           O  
ATOM    262  CB  THR L  20     136.200  54.282 120.744  1.00  0.00           C  
ATOM    263  OG1 THR L  20     136.686  53.259 119.866  1.00  0.00           O  
ATOM    264  CG2 THR L  20     136.816  54.096 122.123  1.00  0.00           C  
ATOM    265  H   THR L  20     134.143  55.281 119.042  1.00  0.00           H  
ATOM    266  HA  THR L  20     134.387  53.222 121.200  1.00  0.00           H  
ATOM    267  HB  THR L  20     136.497  55.253 120.348  1.00  0.00           H  
ATOM    268  HG1 THR L  20     136.684  52.415 120.325  1.00  0.00           H  
ATOM    269 1HG2 THR L  20     137.901  54.152 122.047  1.00  0.00           H  
ATOM    270 2HG2 THR L  20     136.457  54.879 122.790  1.00  0.00           H  
ATOM    271 3HG2 THR L  20     136.530  53.123 122.520  1.00  0.00           H  
ATOM    272  N   LEU L  21     133.496  54.808 122.902  1.00  0.00           N  
ATOM    273  CA  LEU L  21     132.883  55.710 123.889  1.00  0.00           C  
ATOM    274  C   LEU L  21     133.415  55.366 125.267  1.00  0.00           C  
ATOM    275  O   LEU L  21     133.103  54.308 125.813  1.00  0.00           O  
ATOM    276  CB  LEU L  21     131.354  55.590 123.871  1.00  0.00           C  
ATOM    277  CG  LEU L  21     130.688  55.769 122.500  1.00  0.00           C  
ATOM    278  CD1 LEU L  21     129.221  55.374 122.593  1.00  0.00           C  
ATOM    279  CD2 LEU L  21     130.839  57.213 122.047  1.00  0.00           C  
ATOM    280  H   LEU L  21     133.432  53.809 123.042  1.00  0.00           H  
ATOM    281  HA  LEU L  21     133.150  56.735 123.633  1.00  0.00           H  
ATOM    282 1HB  LEU L  21     131.078  54.606 124.247  1.00  0.00           H  
ATOM    283 2HB  LEU L  21     130.939  56.342 124.542  1.00  0.00           H  
ATOM    284  HG  LEU L  21     131.166  55.109 121.775  1.00  0.00           H  
ATOM    285 1HD1 LEU L  21     128.748  55.501 121.619  1.00  0.00           H  
ATOM    286 2HD1 LEU L  21     129.143  54.331 122.900  1.00  0.00           H  
ATOM    287 3HD1 LEU L  21     128.719  56.007 123.324  1.00  0.00           H  
ATOM    288 1HD2 LEU L  21     130.367  57.340 121.072  1.00  0.00           H  
ATOM    289 2HD2 LEU L  21     130.361  57.873 122.771  1.00  0.00           H  
ATOM    290 3HD2 LEU L  21     131.898  57.462 121.972  1.00  0.00           H  
ATOM    291  N   SER L  22     134.216  56.264 125.849  1.00  0.00           N  
ATOM    292  CA  SER L  22     134.884  56.005 127.123  1.00  0.00           C  
ATOM    293  C   SER L  22     134.130  56.598 128.299  1.00  0.00           C  
ATOM    294  O   SER L  22     133.301  57.491 128.128  1.00  0.00           O  
ATOM    295  CB  SER L  22     136.293  56.563 127.092  1.00  0.00           C  
ATOM    296  OG  SER L  22     136.276  57.961 127.015  1.00  0.00           O  
ATOM    297  H   SER L  22     134.365  57.149 125.387  1.00  0.00           H  
ATOM    298  HA  SER L  22     134.937  54.926 127.273  1.00  0.00           H  
ATOM    299 1HB  SER L  22     136.828  56.251 127.988  1.00  0.00           H  
ATOM    300 2HB  SER L  22     136.826  56.155 126.234  1.00  0.00           H  
ATOM    301  HG  SER L  22     135.833  58.177 126.190  1.00  0.00           H  
ATOM    302  N   CYS L  23     134.447  56.117 129.507  1.00  0.00           N  
ATOM    303  CA  CYS L  23     133.758  56.524 130.718  1.00  0.00           C  
ATOM    304  C   CYS L  23     134.806  56.513 131.811  1.00  0.00           C  
ATOM    305  O   CYS L  23     135.538  55.518 131.942  1.00  0.00           O  
ATOM    306  CB  CYS L  23     132.604  55.584 131.069  1.00  0.00           C  
ATOM    307  SG  CYS L  23     131.681  56.067 132.547  1.00  0.00           S  
ATOM    308  H   CYS L  23     135.196  55.442 129.573  1.00  0.00           H  
ATOM    309  HA  CYS L  23     133.341  57.519 130.561  1.00  0.00           H  
ATOM    310 1HB  CYS L  23     131.905  55.538 130.234  1.00  0.00           H  
ATOM    311 2HB  CYS L  23     132.991  54.577 131.227  1.00  0.00           H  
ATOM    312  N   ARG L  24     134.924  57.626 132.538  1.00  0.00           N  
ATOM    313  CA  ARG L  24     135.953  57.771 133.569  1.00  0.00           C  
ATOM    314  C   ARG L  24     135.283  57.857 134.935  1.00  0.00           C  
ATOM    315  O   ARG L  24     134.393  58.664 135.134  1.00  0.00           O  
ATOM    316  CB  ARG L  24     136.801  59.013 133.333  1.00  0.00           C  
ATOM    317  CG  ARG L  24     137.919  59.225 134.341  1.00  0.00           C  
ATOM    318  CD  ARG L  24     138.756  60.403 133.992  1.00  0.00           C  
ATOM    319  NE  ARG L  24     139.820  60.615 134.958  1.00  0.00           N  
ATOM    320  CZ  ARG L  24     140.713  61.624 134.904  1.00  0.00           C  
ATOM    321  NH1 ARG L  24     140.654  62.501 133.927  1.00  0.00           N  
ATOM    322  NH2 ARG L  24     141.646  61.732 135.834  1.00  0.00           N  
ATOM    323  H   ARG L  24     134.284  58.389 132.371  1.00  0.00           H  
ATOM    324  HA  ARG L  24     136.606  56.899 133.531  1.00  0.00           H  
ATOM    325 1HB  ARG L  24     137.255  58.960 132.343  1.00  0.00           H  
ATOM    326 2HB  ARG L  24     136.164  59.897 133.355  1.00  0.00           H  
ATOM    327 1HG  ARG L  24     137.490  59.389 135.330  1.00  0.00           H  
ATOM    328 2HG  ARG L  24     138.561  58.343 134.365  1.00  0.00           H  
ATOM    329 1HD  ARG L  24     139.208  60.249 133.014  1.00  0.00           H  
ATOM    330 2HD  ARG L  24     138.133  61.296 133.969  1.00  0.00           H  
ATOM    331  HE  ARG L  24     139.897  59.960 135.725  1.00  0.00           H  
ATOM    332 1HH1 ARG L  24     139.940  62.418 133.216  1.00  0.00           H  
ATOM    333 2HH1 ARG L  24     141.323  63.256 133.887  1.00  0.00           H  
ATOM    334 1HH2 ARG L  24     141.691  61.056 136.586  1.00  0.00           H  
ATOM    335 2HH2 ARG L  24     142.315  62.485 135.793  1.00  0.00           H  
ATOM    336  N   ALA L  25     135.713  57.017 135.864  1.00  0.00           N  
ATOM    337  CA  ALA L  25     135.117  57.017 137.204  1.00  0.00           C  
ATOM    338  C   ALA L  25     135.996  57.758 138.208  1.00  0.00           C  
ATOM    339  O   ALA L  25     137.221  57.733 138.102  1.00  0.00           O  
ATOM    340  CB  ALA L  25     134.811  55.567 137.676  1.00  0.00           C  
ATOM    341  H   ALA L  25     136.458  56.368 135.656  1.00  0.00           H  
ATOM    342  HA  ALA L  25     134.162  57.540 137.150  1.00  0.00           H  
ATOM    343 1HB  ALA L  25     134.369  55.595 138.673  1.00  0.00           H  
ATOM    344 2HB  ALA L  25     134.113  55.098 136.983  1.00  0.00           H  
ATOM    345 3HB  ALA L  25     135.735  54.991 137.705  1.00  0.00           H  
ATOM    346  N   SER L  26     135.372  58.393 139.198  1.00  0.00           N  
ATOM    347  CA  SER L  26     136.107  59.092 140.255  1.00  0.00           C  
ATOM    348  C   SER L  26     136.627  58.112 141.314  1.00  0.00           C  
ATOM    349  O   SER L  26     137.441  58.478 142.168  1.00  0.00           O  
ATOM    350  CB  SER L  26     135.216  60.131 140.908  1.00  0.00           C  
ATOM    351  OG  SER L  26     134.177  59.523 141.624  1.00  0.00           O  
ATOM    352  H   SER L  26     134.362  58.391 139.220  1.00  0.00           H  
ATOM    353  HA  SER L  26     136.964  59.595 139.806  1.00  0.00           H  
ATOM    354 1HB  SER L  26     135.811  60.750 141.579  1.00  0.00           H  
ATOM    355 2HB  SER L  26     134.800  60.785 140.143  1.00  0.00           H  
ATOM    356  HG  SER L  26     134.599  58.976 142.291  1.00  0.00           H  
ATOM    357  N   GLN L  27     136.131  56.879 141.284  1.00  0.00           N  
ATOM    358  CA  GLN L  27     136.605  55.849 142.222  1.00  0.00           C  
ATOM    359  C   GLN L  27     136.386  54.466 141.620  1.00  0.00           C  
ATOM    360  O   GLN L  27     135.571  54.307 140.717  1.00  0.00           O  
ATOM    361  CB  GLN L  27     135.885  55.957 143.569  1.00  0.00           C  
ATOM    362  CG  GLN L  27     136.563  55.201 144.699  1.00  0.00           C  
ATOM    363  CD  GLN L  27     135.884  55.428 146.036  1.00  0.00           C  
ATOM    364  OE1 GLN L  27     135.167  56.415 146.225  1.00  0.00           O  
ATOM    365  NE2 GLN L  27     136.106  54.514 146.974  1.00  0.00           N  
ATOM    366  H   GLN L  27     135.419  56.638 140.607  1.00  0.00           H  
ATOM    367  HA  GLN L  27     137.671  55.998 142.390  1.00  0.00           H  
ATOM    368 1HB  GLN L  27     135.814  57.004 143.861  1.00  0.00           H  
ATOM    369 2HB  GLN L  27     134.869  55.574 143.471  1.00  0.00           H  
ATOM    370 1HG  GLN L  27     136.534  54.134 144.478  1.00  0.00           H  
ATOM    371 2HG  GLN L  27     137.597  55.538 144.779  1.00  0.00           H  
ATOM    372 1HE2 GLN L  27     135.685  54.610 147.877  1.00  0.00           H  
ATOM    373 2HE2 GLN L  27     136.694  53.729 146.779  1.00  0.00           H  
ATOM    374  N   SER L  28     137.114  53.468 142.117  1.00  0.00           N  
ATOM    375  CA  SER L  28     137.150  52.164 141.458  1.00  0.00           C  
ATOM    376  C   SER L  28     135.821  51.442 141.539  1.00  0.00           C  
ATOM    377  O   SER L  28     135.096  51.557 142.531  1.00  0.00           O  
ATOM    378  CB  SER L  28     138.231  51.300 142.078  1.00  0.00           C  
ATOM    379  OG  SER L  28     138.227  50.014 141.521  1.00  0.00           O  
ATOM    380  H   SER L  28     137.651  53.607 142.962  1.00  0.00           H  
ATOM    381  HA  SER L  28     137.381  52.315 140.403  1.00  0.00           H  
ATOM    382 1HB  SER L  28     139.203  51.764 141.920  1.00  0.00           H  
ATOM    383 2HB  SER L  28     138.071  51.233 143.153  1.00  0.00           H  
ATOM    384  HG  SER L  28     139.149  49.768 141.416  1.00  0.00           H  
ATOM    385  N   PHE L  29     135.507  50.714 140.475  1.00  0.00           N  
ATOM    386  CA  PHE L  29     134.440  49.722 140.466  1.00  0.00           C  
ATOM    387  C   PHE L  29     134.984  48.298 140.365  1.00  0.00           C  
ATOM    388  O   PHE L  29     134.324  47.417 139.815  1.00  0.00           O  
ATOM    389  CB  PHE L  29     133.482  49.989 139.304  1.00  0.00           C  
ATOM    390  CG  PHE L  29     134.155  50.032 137.962  1.00  0.00           C  
ATOM    391  CD1 PHE L  29     134.480  48.860 137.294  1.00  0.00           C  
ATOM    392  CD2 PHE L  29     134.466  51.244 137.364  1.00  0.00           C  
ATOM    393  CE1 PHE L  29     135.099  48.899 136.059  1.00  0.00           C  
ATOM    394  CE2 PHE L  29     135.083  51.286 136.129  1.00  0.00           C  
ATOM    395  CZ  PHE L  29     135.400  50.111 135.477  1.00  0.00           C  
ATOM    396  H   PHE L  29     136.044  50.867 139.632  1.00  0.00           H  
ATOM    397  HA  PHE L  29     133.887  49.801 141.403  1.00  0.00           H  
ATOM    398 1HB  PHE L  29     132.719  49.212 139.277  1.00  0.00           H  
ATOM    399 2HB  PHE L  29     132.976  50.940 139.461  1.00  0.00           H  
ATOM    400  HD1 PHE L  29     134.240  47.901 137.755  1.00  0.00           H  
ATOM    401  HD2 PHE L  29     134.215  52.172 137.880  1.00  0.00           H  
ATOM    402  HE1 PHE L  29     135.348  47.971 135.546  1.00  0.00           H  
ATOM    403  HE2 PHE L  29     135.321  52.245 135.670  1.00  0.00           H  
ATOM    404  HZ  PHE L  29     135.889  50.143 134.504  1.00  0.00           H  
ATOM    405  N   SER L  30     136.197  48.060 140.846  1.00  0.00           N  
ATOM    406  CA  SER L  30     136.797  46.739 140.676  1.00  0.00           C  
ATOM    407  C   SER L  30     136.852  46.412 139.197  1.00  0.00           C  
ATOM    408  O   SER L  30     136.992  47.297 138.353  1.00  0.00           O  
ATOM    409  CB  SER L  30     136.002  45.683 141.418  1.00  0.00           C  
ATOM    410  OG  SER L  30     136.685  44.460 141.436  1.00  0.00           O  
ATOM    411  H   SER L  30     136.715  48.777 141.332  1.00  0.00           H  
ATOM    412  HA  SER L  30     137.807  46.763 141.087  1.00  0.00           H  
ATOM    413 1HB  SER L  30     135.820  46.016 142.440  1.00  0.00           H  
ATOM    414 2HB  SER L  30     135.032  45.554 140.939  1.00  0.00           H  
ATOM    415  HG  SER L  30     137.342  44.534 142.132  1.00  0.00           H  
ATOM    416  N   SER L  30A    136.700  45.213 138.955  1.00  0.00           N  
ATOM    417  CA  SER L  30A    136.649  44.827 137.556  1.00  0.00           C  
ATOM    418  C   SER L  30A    135.207  44.514 137.201  1.00  0.00           C  
ATOM    419  O   SER L  30A    134.961  43.755 136.284  1.00  0.00           O  
ATOM    420  CB  SER L  30A    137.535  43.626 137.292  1.00  0.00           C  
ATOM    421  OG  SER L  30A    137.151  42.535 138.083  1.00  0.00           O  
ATOM    422  H   SER L  30A    136.418  44.544 139.661  1.00  0.00           H  
ATOM    423  HA  SER L  30A    137.010  45.662 136.954  1.00  0.00           H  
ATOM    424 1HB  SER L  30A    137.475  43.354 136.238  1.00  0.00           H  
ATOM    425 2HB  SER L  30A    138.572  43.885 137.504  1.00  0.00           H  
ATOM    426  HG  SER L  30A    136.932  42.897 138.944  1.00  0.00           H  
ATOM    427  N   SER L  31     134.235  45.070 137.933  1.00  0.00           N  
ATOM    428  CA  SER L  31     132.851  44.642 137.727  1.00  0.00           C  
ATOM    429  C   SER L  31     131.873  45.783 137.491  1.00  0.00           C  
ATOM    430  O   SER L  31     131.280  45.893 136.438  1.00  0.00           O  
ATOM    431  CB  SER L  31     132.389  43.838 138.926  1.00  0.00           C  
ATOM    432  OG  SER L  31     131.052  43.444 138.782  1.00  0.00           O  
ATOM    433  H   SER L  31     134.433  45.778 138.625  1.00  0.00           H  
ATOM    434  HA  SER L  31     132.813  44.012 136.837  1.00  0.00           H  
ATOM    435 1HB  SER L  31     133.021  42.958 139.039  1.00  0.00           H  
ATOM    436 2HB  SER L  31     132.499  44.438 139.830  1.00  0.00           H  
ATOM    437  HG  SER L  31     130.649  43.558 139.646  1.00  0.00           H  
ATOM    438  N   TYR L  32     131.718  46.628 138.470  1.00  0.00           N  
ATOM    439  CA  TYR L  32     130.486  47.355 138.561  1.00  0.00           C  
ATOM    440  C   TYR L  32     130.349  48.560 137.656  1.00  0.00           C  
ATOM    441  O   TYR L  32     130.369  49.678 138.134  1.00  0.00           O  
ATOM    442  CB  TYR L  32     130.278  47.790 140.013  1.00  0.00           C  
ATOM    443  CG  TYR L  32     130.296  46.645 141.002  1.00  0.00           C  
ATOM    444  CD1 TYR L  32     131.471  46.318 141.663  1.00  0.00           C  
ATOM    445  CD2 TYR L  32     129.139  45.921 141.246  1.00  0.00           C  
ATOM    446  CE1 TYR L  32     131.488  45.272 142.566  1.00  0.00           C  
ATOM    447  CE2 TYR L  32     129.155  44.876 142.149  1.00  0.00           C  
ATOM    448  CZ  TYR L  32     130.324  44.551 142.807  1.00  0.00           C  
ATOM    449  OH  TYR L  32     130.341  43.509 143.706  1.00  0.00           O  
ATOM    450  H   TYR L  32     132.435  46.786 139.164  1.00  0.00           H  
ATOM    451  HA  TYR L  32     129.672  46.696 138.258  1.00  0.00           H  
ATOM    452 1HB  TYR L  32     131.059  48.497 140.297  1.00  0.00           H  
ATOM    453 2HB  TYR L  32     129.322  48.304 140.106  1.00  0.00           H  
ATOM    454  HD1 TYR L  32     132.381  46.887 141.471  1.00  0.00           H  
ATOM    455  HD2 TYR L  32     128.216  46.177 140.725  1.00  0.00           H  
ATOM    456  HE1 TYR L  32     132.411  45.016 143.086  1.00  0.00           H  
ATOM    457  HE2 TYR L  32     128.245  44.306 142.340  1.00  0.00           H  
ATOM    458  HH  TYR L  32     131.224  43.417 144.071  1.00  0.00           H  
ATOM    459  N   LEU L  33     130.232  48.315 136.356  1.00  0.00           N  
ATOM    460  CA  LEU L  33     129.859  49.376 135.420  1.00  0.00           C  
ATOM    461  C   LEU L  33     129.034  48.795 134.285  1.00  0.00           C  
ATOM    462  O   LEU L  33     129.372  47.736 133.734  1.00  0.00           O  
ATOM    463  CB  LEU L  33     131.108  50.067 134.858  1.00  0.00           C  
ATOM    464  CG  LEU L  33     130.851  51.330 134.025  1.00  0.00           C  
ATOM    465  CD1 LEU L  33     132.014  52.297 134.196  1.00  0.00           C  
ATOM    466  CD2 LEU L  33     130.669  50.946 132.564  1.00  0.00           C  
ATOM    467  H   LEU L  33     130.401  47.384 136.003  1.00  0.00           H  
ATOM    468  HA  LEU L  33     129.265  50.116 135.955  1.00  0.00           H  
ATOM    469 1HB  LEU L  33     131.754  50.345 135.689  1.00  0.00           H  
ATOM    470 2HB  LEU L  33     131.644  49.358 134.228  1.00  0.00           H  
ATOM    471  HG  LEU L  33     129.949  51.826 134.385  1.00  0.00           H  
ATOM    472 1HD1 LEU L  33     131.832  53.194 133.604  1.00  0.00           H  
ATOM    473 2HD1 LEU L  33     132.109  52.570 135.247  1.00  0.00           H  
ATOM    474 3HD1 LEU L  33     132.935  51.821 133.859  1.00  0.00           H  
ATOM    475 1HD2 LEU L  33     130.485  51.843 131.972  1.00  0.00           H  
ATOM    476 2HD2 LEU L  33     131.570  50.450 132.203  1.00  0.00           H  
ATOM    477 3HD2 LEU L  33     129.820  50.268 132.469  1.00  0.00           H  
ATOM    478  N   ALA L  34     127.959  49.499 133.928  1.00  0.00           N  
ATOM    479  CA  ALA L  34     127.052  49.054 132.873  1.00  0.00           C  
ATOM    480  C   ALA L  34     126.901  50.161 131.833  1.00  0.00           C  
ATOM    481  O   ALA L  34     127.162  51.347 132.131  1.00  0.00           O  
ATOM    482  CB  ALA L  34     125.695  48.664 133.450  1.00  0.00           C  
ATOM    483  H   ALA L  34     127.769  50.367 134.408  1.00  0.00           H  
ATOM    484  HA  ALA L  34     127.492  48.178 132.396  1.00  0.00           H  
ATOM    485 1HB  ALA L  34     125.037  48.336 132.645  1.00  0.00           H  
ATOM    486 2HB  ALA L  34     125.822  47.850 134.166  1.00  0.00           H  
ATOM    487 3HB  ALA L  34     125.252  49.522 133.952  1.00  0.00           H  
ATOM    488  N   TRP L  35     126.605  49.764 130.592  1.00  0.00           N  
ATOM    489  CA  TRP L  35     126.346  50.718 129.490  1.00  0.00           C  
ATOM    490  C   TRP L  35     124.935  50.473 128.958  1.00  0.00           C  
ATOM    491  O   TRP L  35     124.481  49.303 128.828  1.00  0.00           O  
ATOM    492  CB  TRP L  35     127.358  50.475 128.332  1.00  0.00           C  
ATOM    493  CG  TRP L  35     128.632  51.234 128.480  1.00  0.00           C  
ATOM    494  CD1 TRP L  35     129.776  50.815 129.149  1.00  0.00           C  
ATOM    495  CD2 TRP L  35     128.915  52.547 127.970  1.00  0.00           C  
ATOM    496  NE1 TRP L  35     130.743  51.802 129.071  1.00  0.00           N  
ATOM    497  CE2 TRP L  35     130.241  52.868 128.352  1.00  0.00           C  
ATOM    498  CE3 TRP L  35     128.177  53.481 127.198  1.00  0.00           C  
ATOM    499  CZ2 TRP L  35     130.858  54.069 127.973  1.00  0.00           C  
ATOM    500  CZ3 TRP L  35     128.793  54.680 126.829  1.00  0.00           C  
ATOM    501  CH2 TRP L  35     130.115  54.968 127.229  1.00  0.00           C  
ATOM    502  H   TRP L  35     126.556  48.772 130.407  1.00  0.00           H  
ATOM    503  HA  TRP L  35     126.429  51.731 129.883  1.00  0.00           H  
ATOM    504 1HB  TRP L  35     127.599  49.414 128.274  1.00  0.00           H  
ATOM    505 2HB  TRP L  35     126.900  50.759 127.384  1.00  0.00           H  
ATOM    506  HD1 TRP L  35     129.888  49.857 129.654  1.00  0.00           H  
ATOM    507  HE1 TRP L  35     131.667  51.755 129.477  1.00  0.00           H  
ATOM    508  HE3 TRP L  35     127.152  53.267 126.895  1.00  0.00           H  
ATOM    509  HZ2 TRP L  35     131.888  54.302 128.245  1.00  0.00           H  
ATOM    510  HZ3 TRP L  35     128.228  55.390 126.226  1.00  0.00           H  
ATOM    511  HH2 TRP L  35     130.558  55.922 126.945  1.00  0.00           H  
ATOM    512  N   TYR L  36     124.248  51.570 128.614  1.00  0.00           N  
ATOM    513  CA  TYR L  36     122.864  51.542 128.146  1.00  0.00           C  
ATOM    514  C   TYR L  36     122.746  52.322 126.837  1.00  0.00           C  
ATOM    515  O   TYR L  36     123.563  53.243 126.560  1.00  0.00           O  
ATOM    516  CB  TYR L  36     121.919  52.116 129.204  1.00  0.00           C  
ATOM    517  CG  TYR L  36     122.021  51.432 130.549  1.00  0.00           C  
ATOM    518  CD1 TYR L  36     123.070  51.736 131.404  1.00  0.00           C  
ATOM    519  CD2 TYR L  36     121.066  50.500 130.928  1.00  0.00           C  
ATOM    520  CE1 TYR L  36     123.163  51.111 132.633  1.00  0.00           C  
ATOM    521  CE2 TYR L  36     121.159  49.875 132.156  1.00  0.00           C  
ATOM    522  CZ  TYR L  36     122.203  50.178 133.007  1.00  0.00           C  
ATOM    523  OH  TYR L  36     122.296  49.556 134.231  1.00  0.00           O  
ATOM    524  H   TYR L  36     124.725  52.457 128.687  1.00  0.00           H  
ATOM    525  HA  TYR L  36     122.583  50.505 127.958  1.00  0.00           H  
ATOM    526 1HB  TYR L  36     122.131  53.177 129.345  1.00  0.00           H  
ATOM    527 2HB  TYR L  36     120.890  52.031 128.857  1.00  0.00           H  
ATOM    528  HD1 TYR L  36     123.821  52.468 131.107  1.00  0.00           H  
ATOM    529  HD2 TYR L  36     120.242  50.260 130.256  1.00  0.00           H  
ATOM    530  HE1 TYR L  36     123.988  51.350 133.305  1.00  0.00           H  
ATOM    531  HE2 TYR L  36     120.409  49.143 132.454  1.00  0.00           H  
ATOM    532  HH  TYR L  36     123.221  49.432 134.456  1.00  0.00           H  
ATOM    533  N   GLN L  37     121.802  51.990 126.035  1.00  0.00           N  
ATOM    534  CA  GLN L  37     121.528  52.648 124.762  1.00  0.00           C  
ATOM    535  C   GLN L  37     120.160  53.310 124.882  1.00  0.00           C  
ATOM    536  O   GLN L  37     119.187  52.659 125.278  1.00  0.00           O  
ATOM    537  CB  GLN L  37     121.482  51.593 123.653  1.00  0.00           C  
ATOM    538  CG  GLN L  37     121.238  52.103 122.232  1.00  0.00           C  
ATOM    539  CD  GLN L  37     121.088  50.933 121.264  1.00  0.00           C  
ATOM    540  OE1 GLN L  37     120.186  50.108 121.418  1.00  0.00           O  
ATOM    541  NE2 GLN L  37     121.968  50.855 120.268  1.00  0.00           N  
ATOM    542  H   GLN L  37     121.213  51.224 126.330  1.00  0.00           H  
ATOM    543  HA  GLN L  37     122.300  53.397 124.587  1.00  0.00           H  
ATOM    544 1HB  GLN L  37     122.426  51.047 123.631  1.00  0.00           H  
ATOM    545 2HB  GLN L  37     120.692  50.873 123.866  1.00  0.00           H  
ATOM    546 1HG  GLN L  37     120.323  52.697 122.223  1.00  0.00           H  
ATOM    547 2HG  GLN L  37     122.084  52.717 121.927  1.00  0.00           H  
ATOM    548 1HE2 GLN L  37     121.912  50.106 119.607  1.00  0.00           H  
ATOM    549 2HE2 GLN L  37     122.685  51.545 120.181  1.00  0.00           H  
ATOM    550  N   GLN L  38     120.082  54.589 124.543  1.00  0.00           N  
ATOM    551  CA  GLN L  38     118.805  55.290 124.542  1.00  0.00           C  
ATOM    552  C   GLN L  38     118.517  55.977 123.212  1.00  0.00           C  
ATOM    553  O   GLN L  38     119.308  56.788 122.717  1.00  0.00           O  
ATOM    554  CB  GLN L  38     118.771  56.322 125.673  1.00  0.00           C  
ATOM    555  CG  GLN L  38     117.452  57.066 125.797  1.00  0.00           C  
ATOM    556  CD  GLN L  38     117.448  58.046 126.955  1.00  0.00           C  
ATOM    557  OE1 GLN L  38     118.470  58.661 127.270  1.00  0.00           O  
ATOM    558  NE2 GLN L  38     116.295  58.198 127.596  1.00  0.00           N  
ATOM    559  H   GLN L  38     120.918  55.090 124.282  1.00  0.00           H  
ATOM    560  HA  GLN L  38     118.011  54.562 124.706  1.00  0.00           H  
ATOM    561 1HB  GLN L  38     118.968  55.826 126.623  1.00  0.00           H  
ATOM    562 2HB  GLN L  38     119.559  57.058 125.517  1.00  0.00           H  
ATOM    563 1HG  GLN L  38     117.273  57.622 124.877  1.00  0.00           H  
ATOM    564 2HG  GLN L  38     116.653  56.343 125.958  1.00  0.00           H  
ATOM    565 1HE2 GLN L  38     116.230  58.831 128.368  1.00  0.00           H  
ATOM    566 2HE2 GLN L  38     115.489  57.680 127.307  1.00  0.00           H  
ATOM    567  N   LYS L  39     117.368  55.640 122.645  1.00  0.00           N  
ATOM    568  CA  LYS L  39     116.908  56.263 121.423  1.00  0.00           C  
ATOM    569  C   LYS L  39     115.768  57.214 121.735  1.00  0.00           C  
ATOM    570  O   LYS L  39     115.130  57.077 122.772  1.00  0.00           O  
ATOM    571  CB  LYS L  39     116.467  55.210 120.406  1.00  0.00           C  
ATOM    572  CG  LYS L  39     117.593  54.326 119.886  1.00  0.00           C  
ATOM    573  CD  LYS L  39     117.087  53.342 118.842  1.00  0.00           C  
ATOM    574  CE  LYS L  39     118.228  52.524 118.253  1.00  0.00           C  
ATOM    575  NZ  LYS L  39     117.749  51.569 117.217  1.00  0.00           N  
ATOM    576  H   LYS L  39     116.798  54.928 123.078  1.00  0.00           H  
ATOM    577  HA  LYS L  39     117.733  56.833 120.993  1.00  0.00           H  
ATOM    578 1HB  LYS L  39     115.715  54.561 120.856  1.00  0.00           H  
ATOM    579 2HB  LYS L  39     116.005  55.701 119.549  1.00  0.00           H  
ATOM    580 1HG  LYS L  39     118.368  54.951 119.438  1.00  0.00           H  
ATOM    581 2HG  LYS L  39     118.033  53.772 120.714  1.00  0.00           H  
ATOM    582 1HD  LYS L  39     116.364  52.665 119.300  1.00  0.00           H  
ATOM    583 2HD  LYS L  39     116.591  53.886 118.038  1.00  0.00           H  
ATOM    584 1HE  LYS L  39     118.960  53.192 117.803  1.00  0.00           H  
ATOM    585 2HE  LYS L  39     118.720  51.962 119.047  1.00  0.00           H  
ATOM    586 1HZ  LYS L  39     118.533  51.046 116.852  1.00  0.00           H  
ATOM    587 2HZ  LYS L  39     117.082  50.931 117.628  1.00  0.00           H  
ATOM    588 3HZ  LYS L  39     117.307  52.079 116.466  1.00  0.00           H  
ATOM    589  N   PRO L  40     115.508  58.185 120.836  1.00  0.00           N  
ATOM    590  CA  PRO L  40     114.487  59.192 121.103  1.00  0.00           C  
ATOM    591  C   PRO L  40     113.131  58.575 121.390  1.00  0.00           C  
ATOM    592  O   PRO L  40     112.667  57.707 120.648  1.00  0.00           O  
ATOM    593  CB  PRO L  40     114.466  60.007 119.805  1.00  0.00           C  
ATOM    594  CG  PRO L  40     115.854  59.888 119.276  1.00  0.00           C  
ATOM    595  CD  PRO L  40     116.255  58.471 119.590  1.00  0.00           C  
ATOM    596  HA  PRO L  40     114.805  59.812 121.954  1.00  0.00           H  
ATOM    597 1HB  PRO L  40     113.710  59.599 119.118  1.00  0.00           H  
ATOM    598 2HB  PRO L  40     114.178  61.046 120.019  1.00  0.00           H  
ATOM    599 1HG  PRO L  40     115.869  60.103 118.197  1.00  0.00           H  
ATOM    600 2HG  PRO L  40     116.509  60.629 119.757  1.00  0.00           H  
ATOM    601 1HD  PRO L  40     115.935  57.809 118.771  1.00  0.00           H  
ATOM    602 2HD  PRO L  40     117.344  58.419 119.728  1.00  0.00           H  
ATOM    603  N   GLY L  41     112.507  59.028 122.470  1.00  0.00           N  
ATOM    604  CA  GLY L  41     111.167  58.580 122.835  1.00  0.00           C  
ATOM    605  C   GLY L  41     111.129  57.266 123.591  1.00  0.00           C  
ATOM    606  O   GLY L  41     110.050  56.800 123.966  1.00  0.00           O  
ATOM    607  H   GLY L  41     112.977  59.703 123.056  1.00  0.00           H  
ATOM    608 1HA  GLY L  41     110.686  59.338 123.453  1.00  0.00           H  
ATOM    609 2HA  GLY L  41     110.563  58.468 121.935  1.00  0.00           H  
ATOM    610  N   GLN L  42     112.297  56.666 123.815  1.00  0.00           N  
ATOM    611  CA  GLN L  42     112.383  55.351 124.448  1.00  0.00           C  
ATOM    612  C   GLN L  42     113.155  55.429 125.751  1.00  0.00           C  
ATOM    613  O   GLN L  42     113.940  56.366 125.941  1.00  0.00           O  
ATOM    614  CB  GLN L  42     113.046  54.339 123.509  1.00  0.00           C  
ATOM    615  CG  GLN L  42     112.329  54.159 122.182  1.00  0.00           C  
ATOM    616  CD  GLN L  42     110.970  53.506 122.343  1.00  0.00           C  
ATOM    617  OE1 GLN L  42     110.836  52.473 123.005  1.00  0.00           O  
ATOM    618  NE2 GLN L  42     109.951  54.105 121.737  1.00  0.00           N  
ATOM    619  H   GLN L  42     113.148  57.135 123.540  1.00  0.00           H  
ATOM    620  HA  GLN L  42     111.373  55.007 124.669  1.00  0.00           H  
ATOM    621 1HB  GLN L  42     114.069  54.654 123.299  1.00  0.00           H  
ATOM    622 2HB  GLN L  42     113.097  53.367 123.999  1.00  0.00           H  
ATOM    623 1HG  GLN L  42     112.187  55.136 121.722  1.00  0.00           H  
ATOM    624 2HG  GLN L  42     112.938  53.527 121.536  1.00  0.00           H  
ATOM    625 1HE2 GLN L  42     109.030  53.721 121.808  1.00  0.00           H  
ATOM    626 2HE2 GLN L  42     110.104  54.941 121.210  1.00  0.00           H  
ATOM    627  N   ALA L  43     112.941  54.448 126.661  1.00  0.00           N  
ATOM    628  CA  ALA L  43     113.804  54.366 127.836  1.00  0.00           C  
ATOM    629  C   ALA L  43     115.162  53.741 127.503  1.00  0.00           C  
ATOM    630  O   ALA L  43     115.294  53.066 126.487  1.00  0.00           O  
ATOM    631  CB  ALA L  43     113.115  53.573 128.937  1.00  0.00           C  
ATOM    632  H   ALA L  43     112.199  53.772 126.547  1.00  0.00           H  
ATOM    633  HA  ALA L  43     113.990  55.380 128.191  1.00  0.00           H  
ATOM    634 1HB  ALA L  43     113.764  53.524 129.812  1.00  0.00           H  
ATOM    635 2HB  ALA L  43     112.178  54.062 129.207  1.00  0.00           H  
ATOM    636 3HB  ALA L  43     112.907  52.564 128.583  1.00  0.00           H  
ATOM    637  N   PRO L  44     116.165  53.970 128.359  1.00  0.00           N  
ATOM    638  CA  PRO L  44     117.453  53.310 128.190  1.00  0.00           C  
ATOM    639  C   PRO L  44     117.316  51.800 128.167  1.00  0.00           C  
ATOM    640  O   PRO L  44     116.455  51.233 128.862  1.00  0.00           O  
ATOM    641  CB  PRO L  44     118.242  53.782 129.415  1.00  0.00           C  
ATOM    642  CG  PRO L  44     117.591  55.067 129.797  1.00  0.00           C  
ATOM    643  CD  PRO L  44     116.128  54.841 129.525  1.00  0.00           C  
ATOM    644  HA  PRO L  44     117.921  53.663 127.259  1.00  0.00           H  
ATOM    645 1HB  PRO L  44     118.191  53.024 130.211  1.00  0.00           H  
ATOM    646 2HB  PRO L  44     119.304  53.902 129.155  1.00  0.00           H  
ATOM    647 1HG  PRO L  44     117.795  55.297 130.853  1.00  0.00           H  
ATOM    648 2HG  PRO L  44     118.009  55.895 129.206  1.00  0.00           H  
ATOM    649 1HD  PRO L  44     115.664  54.351 130.394  1.00  0.00           H  
ATOM    650 2HD  PRO L  44     115.640  55.804 129.315  1.00  0.00           H  
ATOM    651  N   ARG L  45     118.166  51.164 127.369  1.00  0.00           N  
ATOM    652  CA  ARG L  45     118.196  49.710 127.224  1.00  0.00           C  
ATOM    653  C   ARG L  45     119.574  49.203 127.657  1.00  0.00           C  
ATOM    654  O   ARG L  45     120.588  49.699 127.185  1.00  0.00           O  
ATOM    655  CB  ARG L  45     117.915  49.293 125.788  1.00  0.00           C  
ATOM    656  CG  ARG L  45     117.941  47.793 125.541  1.00  0.00           C  
ATOM    657  CD  ARG L  45     117.592  47.462 124.136  1.00  0.00           C  
ATOM    658  NE  ARG L  45     117.631  46.029 123.890  1.00  0.00           N  
ATOM    659  CZ  ARG L  45     117.337  45.446 122.712  1.00  0.00           C  
ATOM    660  NH1 ARG L  45     116.985  46.185 121.683  1.00  0.00           N  
ATOM    661  NH2 ARG L  45     117.402  44.132 122.590  1.00  0.00           N  
ATOM    662  H   ARG L  45     118.820  51.725 126.842  1.00  0.00           H  
ATOM    663  HA  ARG L  45     117.422  49.283 127.862  1.00  0.00           H  
ATOM    664 1HB  ARG L  45     116.934  49.659 125.489  1.00  0.00           H  
ATOM    665 2HB  ARG L  45     118.650  49.749 125.126  1.00  0.00           H  
ATOM    666 1HG  ARG L  45     118.940  47.408 125.746  1.00  0.00           H  
ATOM    667 2HG  ARG L  45     117.221  47.303 126.198  1.00  0.00           H  
ATOM    668 1HD  ARG L  45     116.586  47.818 123.917  1.00  0.00           H  
ATOM    669 2HD  ARG L  45     118.301  47.942 123.462  1.00  0.00           H  
ATOM    670  HE  ARG L  45     117.898  45.428 124.659  1.00  0.00           H  
ATOM    671 1HH1 ARG L  45     116.935  47.190 121.776  1.00  0.00           H  
ATOM    672 2HH1 ARG L  45     116.765  45.748 120.800  1.00  0.00           H  
ATOM    673 1HH2 ARG L  45     117.673  43.564 123.381  1.00  0.00           H  
ATOM    674 2HH2 ARG L  45     117.182  43.695 121.707  1.00  0.00           H  
ATOM    675  N   LEU L  46     119.604  48.222 128.549  1.00  0.00           N  
ATOM    676  CA  LEU L  46     120.876  47.664 129.029  1.00  0.00           C  
ATOM    677  C   LEU L  46     121.637  46.970 127.898  1.00  0.00           C  
ATOM    678  O   LEU L  46     121.069  46.121 127.203  1.00  0.00           O  
ATOM    679  CB  LEU L  46     120.624  46.668 130.168  1.00  0.00           C  
ATOM    680  CG  LEU L  46     121.862  45.930 130.692  1.00  0.00           C  
ATOM    681  CD1 LEU L  46     122.802  46.924 131.360  1.00  0.00           C  
ATOM    682  CD2 LEU L  46     121.432  44.844 131.667  1.00  0.00           C  
ATOM    683  H   LEU L  46     118.737  47.849 128.907  1.00  0.00           H  
ATOM    684  HA  LEU L  46     121.491  48.480 129.407  1.00  0.00           H  
ATOM    685 1HB  LEU L  46     120.179  47.203 131.005  1.00  0.00           H  
ATOM    686 2HB  LEU L  46     119.913  45.918 129.823  1.00  0.00           H  
ATOM    687  HG  LEU L  46     122.396  45.476 129.857  1.00  0.00           H  
ATOM    688 1HD1 LEU L  46     123.682  46.400 131.732  1.00  0.00           H  
ATOM    689 2HD1 LEU L  46     123.110  47.678 130.635  1.00  0.00           H  
ATOM    690 3HD1 LEU L  46     122.290  47.407 132.191  1.00  0.00           H  
ATOM    691 1HD2 LEU L  46     122.312  44.319 132.039  1.00  0.00           H  
ATOM    692 2HD2 LEU L  46     120.899  45.297 132.504  1.00  0.00           H  
ATOM    693 3HD2 LEU L  46     120.775  44.138 131.159  1.00  0.00           H  
ATOM    694  N   LEU L  47     122.910  47.333 127.722  1.00  0.00           N  
ATOM    695  CA  LEU L  47     123.797  46.614 126.777  1.00  0.00           C  
ATOM    696  C   LEU L  47     124.783  45.677 127.473  1.00  0.00           C  
ATOM    697  O   LEU L  47     124.883  44.504 127.126  1.00  0.00           O  
ATOM    698  CB  LEU L  47     124.623  47.607 125.948  1.00  0.00           C  
ATOM    699  CG  LEU L  47     123.915  48.629 125.049  1.00  0.00           C  
ATOM    700  CD1 LEU L  47     124.950  49.605 124.434  1.00  0.00           C  
ATOM    701  CD2 LEU L  47     123.106  47.943 123.973  1.00  0.00           C  
ATOM    702  H   LEU L  47     123.278  48.115 128.244  1.00  0.00           H  
ATOM    703  HA  LEU L  47     123.179  46.004 126.119  1.00  0.00           H  
ATOM    704 1HB  LEU L  47     125.241  48.195 126.625  1.00  0.00           H  
ATOM    705 2HB  LEU L  47     125.280  47.043 125.285  1.00  0.00           H  
ATOM    706  HG  LEU L  47     123.243  49.240 125.653  1.00  0.00           H  
ATOM    707 1HD1 LEU L  47     124.437  50.326 123.799  1.00  0.00           H  
ATOM    708 2HD1 LEU L  47     125.472  50.132 125.233  1.00  0.00           H  
ATOM    709 3HD1 LEU L  47     125.670  49.044 123.839  1.00  0.00           H  
ATOM    710 1HD2 LEU L  47     122.617  48.692 123.351  1.00  0.00           H  
ATOM    711 2HD2 LEU L  47     123.767  47.334 123.354  1.00  0.00           H  
ATOM    712 3HD2 LEU L  47     122.353  47.304 124.435  1.00  0.00           H  
ATOM    713  N   ILE L  48     125.559  46.230 128.366  1.00  0.00           N  
ATOM    714  CA  ILE L  48     126.586  45.567 129.135  1.00  0.00           C  
ATOM    715  C   ILE L  48     126.465  45.787 130.635  1.00  0.00           C  
ATOM    716  O   ILE L  48     126.136  46.885 131.086  1.00  0.00           O  
ATOM    717  CB  ILE L  48     127.977  46.034 128.669  1.00  0.00           C  
ATOM    718  CG1 ILE L  48     128.115  45.872 127.153  1.00  0.00           C  
ATOM    719  CG2 ILE L  48     129.068  45.260 129.392  1.00  0.00           C  
ATOM    720  CD1 ILE L  48     128.119  44.433 126.691  1.00  0.00           C  
ATOM    721  H   ILE L  48     125.372  47.209 128.534  1.00  0.00           H  
ATOM    722  HA  ILE L  48     126.502  44.493 128.971  1.00  0.00           H  
ATOM    723  HB  ILE L  48     128.095  47.096 128.884  1.00  0.00           H  
ATOM    724 1HG1 ILE L  48     127.294  46.387 126.656  1.00  0.00           H  
ATOM    725 2HG1 ILE L  48     129.042  46.339 126.820  1.00  0.00           H  
ATOM    726 1HG2 ILE L  48     130.045  45.602 129.050  1.00  0.00           H  
ATOM    727 2HG2 ILE L  48     128.981  45.425 130.465  1.00  0.00           H  
ATOM    728 3HG2 ILE L  48     128.962  44.196 129.178  1.00  0.00           H  
ATOM    729 1HD1 ILE L  48     128.221  44.399 125.606  1.00  0.00           H  
ATOM    730 2HD1 ILE L  48     128.957  43.906 127.150  1.00  0.00           H  
ATOM    731 3HD1 ILE L  48     127.185  43.954 126.983  1.00  0.00           H  
ATOM    732  N   TYR L  49     126.731  44.730 131.397  1.00  0.00           N  
ATOM    733  CA  TYR L  49     126.722  44.790 132.854  1.00  0.00           C  
ATOM    734  C   TYR L  49     127.991  44.089 133.353  1.00  0.00           C  
ATOM    735  O   TYR L  49     128.607  43.313 132.618  1.00  0.00           O  
ATOM    736  CB  TYR L  49     125.463  44.140 133.432  1.00  0.00           C  
ATOM    737  CG  TYR L  49     125.379  42.649 133.188  1.00  0.00           C  
ATOM    738  CD1 TYR L  49     125.846  41.762 134.146  1.00  0.00           C  
ATOM    739  CD2 TYR L  49     124.834  42.170 132.006  1.00  0.00           C  
ATOM    740  CE1 TYR L  49     125.769  40.401 133.923  1.00  0.00           C  
ATOM    741  CE2 TYR L  49     124.757  40.809 131.783  1.00  0.00           C  
ATOM    742  CZ  TYR L  49     125.222  39.926 132.736  1.00  0.00           C  
ATOM    743  OH  TYR L  49     125.145  38.570 132.514  1.00  0.00           O  
ATOM    744  H   TYR L  49     126.948  43.854 130.943  1.00  0.00           H  
ATOM    745  HA  TYR L  49     126.734  45.837 133.157  1.00  0.00           H  
ATOM    746 1HB  TYR L  49     125.426  44.311 134.508  1.00  0.00           H  
ATOM    747 2HB  TYR L  49     124.580  44.606 132.996  1.00  0.00           H  
ATOM    748  HD1 TYR L  49     126.275  42.139 135.075  1.00  0.00           H  
ATOM    749  HD2 TYR L  49     124.467  42.867 131.252  1.00  0.00           H  
ATOM    750  HE1 TYR L  49     126.137  39.704 134.675  1.00  0.00           H  
ATOM    751  HE2 TYR L  49     124.329  40.432 130.853  1.00  0.00           H  
ATOM    752  HH  TYR L  49     124.806  38.411 131.630  1.00  0.00           H  
ATOM    753  N   GLY L  50     128.388  44.368 134.594  1.00  0.00           N  
ATOM    754  CA  GLY L  50     129.536  43.681 135.160  1.00  0.00           C  
ATOM    755  C   GLY L  50     130.717  43.630 134.199  1.00  0.00           C  
ATOM    756  O   GLY L  50     131.362  42.589 134.045  1.00  0.00           O  
ATOM    757  H   GLY L  50     127.902  45.056 135.152  1.00  0.00           H  
ATOM    758 1HA  GLY L  50     129.845  44.184 136.077  1.00  0.00           H  
ATOM    759 2HA  GLY L  50     129.254  42.664 135.431  1.00  0.00           H  
ATOM    760  N   ALA L  51     130.978  44.755 133.538  1.00  0.00           N  
ATOM    761  CA  ALA L  51     132.147  44.931 132.675  1.00  0.00           C  
ATOM    762  C   ALA L  51     132.123  44.189 131.341  1.00  0.00           C  
ATOM    763  O   ALA L  51     131.912  44.807 130.290  1.00  0.00           O  
ATOM    764  CB  ALA L  51     133.422  44.559 133.437  1.00  0.00           C  
ATOM    765  H   ALA L  51     130.328  45.521 133.646  1.00  0.00           H  
ATOM    766  HA  ALA L  51     132.213  45.984 132.404  1.00  0.00           H  
ATOM    767 1HB  ALA L  51     134.287  44.692 132.786  1.00  0.00           H  
ATOM    768 2HB  ALA L  51     133.523  45.200 134.313  1.00  0.00           H  
ATOM    769 3HB  ALA L  51     133.365  43.519 133.754  1.00  0.00           H  
ATOM    770  N   SER L  52     132.333  42.874 131.363  1.00  0.00           N  
ATOM    771  CA  SER L  52     132.606  42.177 130.114  1.00  0.00           C  
ATOM    772  C   SER L  52     131.569  41.165 129.658  1.00  0.00           C  
ATOM    773  O   SER L  52     131.741  40.537 128.615  1.00  0.00           O  
ATOM    774  CB  SER L  52     133.943  41.471 130.235  1.00  0.00           C  
ATOM    775  OG  SER L  52     133.906  40.497 131.242  1.00  0.00           O  
ATOM    776  H   SER L  52     132.309  42.347 132.224  1.00  0.00           H  
ATOM    777  HA  SER L  52     132.654  42.913 129.310  1.00  0.00           H  
ATOM    778 1HB  SER L  52     134.196  41.006 129.284  1.00  0.00           H  
ATOM    779 2HB  SER L  52     134.720  42.201 130.460  1.00  0.00           H  
ATOM    780  HG  SER L  52     133.048  40.073 131.169  1.00  0.00           H  
ATOM    781  N   THR L  53     130.504  41.001 130.432  1.00  0.00           N  
ATOM    782  CA  THR L  53     129.435  40.087 130.047  1.00  0.00           C  
ATOM    783  C   THR L  53     128.344  40.848 129.285  1.00  0.00           C  
ATOM    784  O   THR L  53     127.792  41.837 129.782  1.00  0.00           O  
ATOM    785  CB  THR L  53     128.830  39.384 131.276  1.00  0.00           C  
ATOM    786  OG1 THR L  53     129.850  38.638 131.954  1.00  0.00           O  
ATOM    787  CG2 THR L  53     127.713  38.441 130.855  1.00  0.00           C  
ATOM    788  H   THR L  53     130.426  41.510 131.301  1.00  0.00           H  
ATOM    789  HA  THR L  53     129.853  39.325 129.389  1.00  0.00           H  
ATOM    790  HB  THR L  53     128.429  40.130 131.961  1.00  0.00           H  
ATOM    791  HG1 THR L  53     129.937  38.961 132.854  1.00  0.00           H  
ATOM    792 1HG2 THR L  53     127.297  37.953 131.736  1.00  0.00           H  
ATOM    793 2HG2 THR L  53     126.931  39.007 130.349  1.00  0.00           H  
ATOM    794 3HG2 THR L  53     128.111  37.687 130.177  1.00  0.00           H  
ATOM    795  N   ARG L  54     128.046  40.329 128.079  1.00  0.00           N  
ATOM    796  CA  ARG L  54     127.028  40.951 127.244  1.00  0.00           C  
ATOM    797  C   ARG L  54     125.632  40.592 127.783  1.00  0.00           C  
ATOM    798  O   ARG L  54     125.407  39.460 128.212  1.00  0.00           O  
ATOM    799  CB  ARG L  54     127.162  40.496 125.799  1.00  0.00           C  
ATOM    800  CG  ARG L  54     128.433  40.951 125.100  1.00  0.00           C  
ATOM    801  CD  ARG L  54     128.376  40.697 123.637  1.00  0.00           C  
ATOM    802  NE  ARG L  54     129.566  41.182 122.956  1.00  0.00           N  
ATOM    803  CZ  ARG L  54     130.688  40.460 122.770  1.00  0.00           C  
ATOM    804  NH1 ARG L  54     130.758  39.225 123.217  1.00  0.00           N  
ATOM    805  NH2 ARG L  54     131.719  40.992 122.136  1.00  0.00           N  
ATOM    806  H   ARG L  54     128.493  39.482 127.761  1.00  0.00           H  
ATOM    807  HA  ARG L  54     127.164  42.032 127.280  1.00  0.00           H  
ATOM    808 1HB  ARG L  54     127.134  39.408 125.756  1.00  0.00           H  
ATOM    809 2HB  ARG L  54     126.316  40.867 125.220  1.00  0.00           H  
ATOM    810 1HG  ARG L  54     128.571  42.021 125.257  1.00  0.00           H  
ATOM    811 2HG  ARG L  54     129.287  40.411 125.509  1.00  0.00           H  
ATOM    812 1HD  ARG L  54     128.293  39.626 123.457  1.00  0.00           H  
ATOM    813 2HD  ARG L  54     127.511  41.205 123.213  1.00  0.00           H  
ATOM    814  HE  ARG L  54     129.551  42.127 122.598  1.00  0.00           H  
ATOM    815 1HH1 ARG L  54     129.970  38.819 123.701  1.00  0.00           H  
ATOM    816 2HH1 ARG L  54     131.598  38.684 123.077  1.00  0.00           H  
ATOM    817 1HH2 ARG L  54     131.666  41.941 121.792  1.00  0.00           H  
ATOM    818 2HH2 ARG L  54     132.559  40.451 121.997  1.00  0.00           H  
ATOM    819  N   ALA L  55     124.708  41.552 127.776  1.00  0.00           N  
ATOM    820  CA  ALA L  55     123.328  41.278 128.192  1.00  0.00           C  
ATOM    821  C   ALA L  55     122.593  40.452 127.140  1.00  0.00           C  
ATOM    822  O   ALA L  55     122.919  40.495 125.948  1.00  0.00           O  
ATOM    823  CB  ALA L  55     122.568  42.584 128.443  1.00  0.00           C  
ATOM    824  H   ALA L  55     124.957  42.485 127.481  1.00  0.00           H  
ATOM    825  HA  ALA L  55     123.361  40.697 129.113  1.00  0.00           H  
ATOM    826 1HB  ALA L  55     121.548  42.357 128.750  1.00  0.00           H  
ATOM    827 2HB  ALA L  55     123.067  43.148 129.230  1.00  0.00           H  
ATOM    828 3HB  ALA L  55     122.550  43.175 127.530  1.00  0.00           H  
ATOM    829  N   THR L  56     121.590  39.710 127.590  1.00  0.00           N  
ATOM    830  CA  THR L  56     120.855  38.801 126.723  1.00  0.00           C  
ATOM    831  C   THR L  56     120.290  39.505 125.496  1.00  0.00           C  
ATOM    832  O   THR L  56     119.612  40.527 125.611  1.00  0.00           O  
ATOM    833  CB  THR L  56     119.709  38.117 127.493  1.00  0.00           C  
ATOM    834  OG1 THR L  56     120.244  37.400 128.613  1.00  0.00           O  
ATOM    835  CG2 THR L  56     118.960  37.152 126.588  1.00  0.00           C  
ATOM    836  H   THR L  56     121.328  39.778 128.563  1.00  0.00           H  
ATOM    837  HA  THR L  56     121.540  38.031 126.368  1.00  0.00           H  
ATOM    838  HB  THR L  56     119.016  38.874 127.861  1.00  0.00           H  
ATOM    839  HG1 THR L  56     119.610  36.739 128.901  1.00  0.00           H  
ATOM    840 1HG2 THR L  56     118.154  36.678 127.149  1.00  0.00           H  
ATOM    841 2HG2 THR L  56     118.542  37.696 125.741  1.00  0.00           H  
ATOM    842 3HG2 THR L  56     119.646  36.387 126.225  1.00  0.00           H  
ATOM    843  N   GLY L  57     120.584  38.959 124.319  1.00  0.00           N  
ATOM    844  CA  GLY L  57     120.074  39.524 123.084  1.00  0.00           C  
ATOM    845  C   GLY L  57     120.837  40.673 122.456  1.00  0.00           C  
ATOM    846  O   GLY L  57     120.434  41.158 121.400  1.00  0.00           O  
ATOM    847  H   GLY L  57     121.171  38.138 124.278  1.00  0.00           H  
ATOM    848 1HA  GLY L  57     120.021  38.746 122.322  1.00  0.00           H  
ATOM    849 2HA  GLY L  57     119.059  39.888 123.242  1.00  0.00           H  
ATOM    850  N   ILE L  58     121.919  41.127 123.080  1.00  0.00           N  
ATOM    851  CA  ILE L  58     122.680  42.246 122.522  1.00  0.00           C  
ATOM    852  C   ILE L  58     123.698  41.756 121.484  1.00  0.00           C  
ATOM    853  O   ILE L  58     124.460  40.824 121.741  1.00  0.00           O  
ATOM    854  CB  ILE L  58     123.409  43.023 123.634  1.00  0.00           C  
ATOM    855  CG1 ILE L  58     122.408  43.527 124.677  1.00  0.00           C  
ATOM    856  CG2 ILE L  58     124.197  44.182 123.044  1.00  0.00           C  
ATOM    857  CD1 ILE L  58     121.346  44.443 124.111  1.00  0.00           C  
ATOM    858  H   ILE L  58     122.228  40.706 123.944  1.00  0.00           H  
ATOM    859  HA  ILE L  58     121.986  42.923 122.026  1.00  0.00           H  
ATOM    860  HB  ILE L  58     124.095  42.356 124.154  1.00  0.00           H  
ATOM    861 1HG1 ILE L  58     121.911  42.678 125.145  1.00  0.00           H  
ATOM    862 2HG1 ILE L  58     122.940  44.066 125.461  1.00  0.00           H  
ATOM    863 1HG2 ILE L  58     124.705  44.721 123.844  1.00  0.00           H  
ATOM    864 2HG2 ILE L  58     124.934  43.799 122.339  1.00  0.00           H  
ATOM    865 3HG2 ILE L  58     123.517  44.858 122.526  1.00  0.00           H  
ATOM    866 1HD1 ILE L  58     120.675  44.759 124.910  1.00  0.00           H  
ATOM    867 2HD1 ILE L  58     121.821  45.320 123.668  1.00  0.00           H  
ATOM    868 3HD1 ILE L  58     120.777  43.913 123.349  1.00  0.00           H  
ATOM    869  N   PRO L  59     123.711  42.420 120.281  1.00  0.00           N  
ATOM    870  CA  PRO L  59     124.629  42.028 119.191  1.00  0.00           C  
ATOM    871  C   PRO L  59     126.100  42.027 119.642  1.00  0.00           C  
ATOM    872  O   PRO L  59     126.495  42.863 120.458  1.00  0.00           O  
ATOM    873  CB  PRO L  59     124.373  43.101 118.129  1.00  0.00           C  
ATOM    874  CG  PRO L  59     122.955  43.507 118.354  1.00  0.00           C  
ATOM    875  CD  PRO L  59     122.799  43.504 119.851  1.00  0.00           C  
ATOM    876  HA  PRO L  59     124.348  41.030 118.822  1.00  0.00           H  
ATOM    877 1HB  PRO L  59     125.080  43.934 118.256  1.00  0.00           H  
ATOM    878 2HB  PRO L  59     124.542  42.685 117.125  1.00  0.00           H  
ATOM    879 1HG  PRO L  59     122.769  44.497 117.910  1.00  0.00           H  
ATOM    880 2HG  PRO L  59     122.274  42.802 117.855  1.00  0.00           H  
ATOM    881 1HD  PRO L  59     123.116  44.476 120.255  1.00  0.00           H  
ATOM    882 2HD  PRO L  59     121.749  43.301 120.110  1.00  0.00           H  
ATOM    883  N   ASP L  60     126.880  41.093 119.107  1.00  0.00           N  
ATOM    884  CA  ASP L  60     128.305  40.922 119.445  1.00  0.00           C  
ATOM    885  C   ASP L  60     129.175  42.132 119.102  1.00  0.00           C  
ATOM    886  O   ASP L  60     130.273  42.285 119.651  1.00  0.00           O  
ATOM    887  CB  ASP L  60     128.866  39.691 118.729  1.00  0.00           C  
ATOM    888  CG  ASP L  60     128.345  38.381 119.305  1.00  0.00           C  
ATOM    889  OD1 ASP L  60     127.828  38.399 120.397  1.00  0.00           O  
ATOM    890  OD2 ASP L  60     128.468  37.376 118.647  1.00  0.00           O  
ATOM    891  H   ASP L  60     126.458  40.472 118.432  1.00  0.00           H  
ATOM    892  HA  ASP L  60     128.390  40.774 120.522  1.00  0.00           H  
ATOM    893 1HB  ASP L  60     128.605  39.735 117.671  1.00  0.00           H  
ATOM    894 2HB  ASP L  60     129.954  39.694 118.798  1.00  0.00           H  
ATOM    895  N   ARG L  61     128.703  42.995 118.200  1.00  0.00           N  
ATOM    896  CA  ARG L  61     129.480  44.223 117.884  1.00  0.00           C  
ATOM    897  C   ARG L  61     129.608  45.191 119.066  1.00  0.00           C  
ATOM    898  O   ARG L  61     130.456  46.090 119.048  1.00  0.00           O  
ATOM    899  CB  ARG L  61     128.934  44.946 116.641  1.00  0.00           C  
ATOM    900  CG  ARG L  61     127.535  45.529 116.802  1.00  0.00           C  
ATOM    901  CD  ARG L  61     127.071  46.149 115.491  1.00  0.00           C  
ATOM    902  NE  ARG L  61     125.739  46.724 115.629  1.00  0.00           N  
ATOM    903  CZ  ARG L  61     124.610  46.053 115.431  1.00  0.00           C  
ATOM    904  NH1 ARG L  61     124.652  44.772 115.079  1.00  0.00           N  
ATOM    905  NH2 ARG L  61     123.438  46.667 115.580  1.00  0.00           N  
ATOM    906  H   ARG L  61     127.826  42.832 117.727  1.00  0.00           H  
ATOM    907  HA  ARG L  61     130.490  43.929 117.598  1.00  0.00           H  
ATOM    908 1HB  ARG L  61     129.604  45.762 116.372  1.00  0.00           H  
ATOM    909 2HB  ARG L  61     128.909  44.253 115.800  1.00  0.00           H  
ATOM    910 1HG  ARG L  61     126.842  44.737 117.088  1.00  0.00           H  
ATOM    911 2HG  ARG L  61     127.548  46.298 117.576  1.00  0.00           H  
ATOM    912 1HD  ARG L  61     127.762  46.938 115.196  1.00  0.00           H  
ATOM    913 2HD  ARG L  61     127.042  45.384 114.717  1.00  0.00           H  
ATOM    914  HE  ARG L  61     125.673  47.698 115.893  1.00  0.00           H  
ATOM    915 1HH1 ARG L  61     125.542  44.309 114.964  1.00  0.00           H  
ATOM    916 2HH1 ARG L  61     123.795  44.261 114.928  1.00  0.00           H  
ATOM    917 1HH2 ARG L  61     123.409  47.643 115.847  1.00  0.00           H  
ATOM    918 2HH2 ARG L  61     122.580  46.159 115.430  1.00  0.00           H  
ATOM    919  N   PHE L  62     128.769  45.007 120.084  1.00  0.00           N  
ATOM    920  CA  PHE L  62     128.857  45.804 121.306  1.00  0.00           C  
ATOM    921  C   PHE L  62     129.741  45.092 122.322  1.00  0.00           C  
ATOM    922  O   PHE L  62     129.489  43.952 122.667  1.00  0.00           O  
ATOM    923  CB  PHE L  62     127.466  46.032 121.910  1.00  0.00           C  
ATOM    924  CG  PHE L  62     126.567  46.886 121.049  1.00  0.00           C  
ATOM    925  CD1 PHE L  62     125.771  46.301 120.055  1.00  0.00           C  
ATOM    926  CD2 PHE L  62     126.514  48.258 121.228  1.00  0.00           C  
ATOM    927  CE1 PHE L  62     124.937  47.089 119.256  1.00  0.00           C  
ATOM    928  CE2 PHE L  62     125.676  49.059 120.427  1.00  0.00           C  
ATOM    929  CZ  PHE L  62     124.894  48.470 119.447  1.00  0.00           C  
ATOM    930  H   PHE L  62     128.053  44.299 120.009  1.00  0.00           H  
ATOM    931  HA  PHE L  62     129.300  46.770 121.058  1.00  0.00           H  
ATOM    932 1HB  PHE L  62     126.976  45.073 122.069  1.00  0.00           H  
ATOM    933 2HB  PHE L  62     127.566  46.512 122.882  1.00  0.00           H  
ATOM    934  HD1 PHE L  62     125.808  45.220 119.911  1.00  0.00           H  
ATOM    935  HD2 PHE L  62     127.131  48.718 122.001  1.00  0.00           H  
ATOM    936  HE1 PHE L  62     124.322  46.623 118.486  1.00  0.00           H  
ATOM    937  HE2 PHE L  62     125.642  50.137 120.578  1.00  0.00           H  
ATOM    938  HZ  PHE L  62     124.249  49.088 118.823  1.00  0.00           H  
ATOM    939  N   SER L  63     130.779  45.769 122.797  1.00  0.00           N  
ATOM    940  CA  SER L  63     131.661  45.159 123.776  1.00  0.00           C  
ATOM    941  C   SER L  63     132.130  46.162 124.817  1.00  0.00           C  
ATOM    942  O   SER L  63     132.499  47.290 124.490  1.00  0.00           O  
ATOM    943  CB  SER L  63     132.860  44.546 123.080  1.00  0.00           C  
ATOM    944  OG  SER L  63     133.748  43.986 124.008  1.00  0.00           O  
ATOM    945  H   SER L  63     130.967  46.712 122.485  1.00  0.00           H  
ATOM    946  HA  SER L  63     131.112  44.371 124.294  1.00  0.00           H  
ATOM    947 1HB  SER L  63     132.523  43.777 122.385  1.00  0.00           H  
ATOM    948 2HB  SER L  63     133.373  45.311 122.498  1.00  0.00           H  
ATOM    949  HG  SER L  63     133.775  44.596 124.749  1.00  0.00           H  
ATOM    950  N   GLY L  64     132.113  45.742 126.076  1.00  0.00           N  
ATOM    951  CA  GLY L  64     132.561  46.604 127.170  1.00  0.00           C  
ATOM    952  C   GLY L  64     133.910  46.100 127.646  1.00  0.00           C  
ATOM    953  O   GLY L  64     134.150  44.893 127.664  1.00  0.00           O  
ATOM    954  H   GLY L  64     131.786  44.810 126.286  1.00  0.00           H  
ATOM    955 1HA  GLY L  64     132.625  47.634 126.819  1.00  0.00           H  
ATOM    956 2HA  GLY L  64     131.826  46.584 127.973  1.00  0.00           H  
ATOM    957  N   SER L  65     134.787  47.023 128.024  1.00  0.00           N  
ATOM    958  CA  SER L  65     136.093  46.664 128.566  1.00  0.00           C  
ATOM    959  C   SER L  65     136.540  47.689 129.606  1.00  0.00           C  
ATOM    960  O   SER L  65     136.058  48.829 129.616  1.00  0.00           O  
ATOM    961  CB  SER L  65     137.118  46.573 127.452  1.00  0.00           C  
ATOM    962  OG  SER L  65     137.332  47.826 126.863  1.00  0.00           O  
ATOM    963  H   SER L  65     134.543  47.999 127.933  1.00  0.00           H  
ATOM    964  HA  SER L  65     136.012  45.689 129.048  1.00  0.00           H  
ATOM    965 1HB  SER L  65     138.057  46.190 127.852  1.00  0.00           H  
ATOM    966 2HB  SER L  65     136.772  45.867 126.697  1.00  0.00           H  
ATOM    967  HG  SER L  65     136.481  48.103 126.515  1.00  0.00           H  
ATOM    968  N   GLY L  66     137.458  47.275 130.470  1.00  0.00           N  
ATOM    969  CA  GLY L  66     138.017  48.160 131.480  1.00  0.00           C  
ATOM    970  C   GLY L  66     137.925  47.632 132.895  1.00  0.00           C  
ATOM    971  O   GLY L  66     137.279  46.616 133.165  1.00  0.00           O  
ATOM    972  H   GLY L  66     137.778  46.318 130.424  1.00  0.00           H  
ATOM    973 1HA  GLY L  66     139.068  48.348 131.258  1.00  0.00           H  
ATOM    974 2HA  GLY L  66     137.505  49.121 131.445  1.00  0.00           H  
ATOM    975  N   SER L  67     138.579  48.334 133.812  1.00  0.00           N  
ATOM    976  CA  SER L  67     138.618  47.925 135.199  1.00  0.00           C  
ATOM    977  C   SER L  67     139.038  49.126 136.033  1.00  0.00           C  
ATOM    978  O   SER L  67     139.752  50.010 135.545  1.00  0.00           O  
ATOM    979  CB  SER L  67     139.582  46.771 135.395  1.00  0.00           C  
ATOM    980  OG  SER L  67     140.903  47.175 135.163  1.00  0.00           O  
ATOM    981  H   SER L  67     139.064  49.176 133.534  1.00  0.00           H  
ATOM    982  HA  SER L  67     137.620  47.595 135.491  1.00  0.00           H  
ATOM    983 1HB  SER L  67     139.489  46.389 136.411  1.00  0.00           H  
ATOM    984 2HB  SER L  67     139.322  45.961 134.716  1.00  0.00           H  
ATOM    985  HG  SER L  67     141.290  47.325 136.029  1.00  0.00           H  
ATOM    986  N   GLY L  68     138.597  49.155 137.283  1.00  0.00           N  
ATOM    987  CA  GLY L  68     139.023  50.203 138.202  1.00  0.00           C  
ATOM    988  C   GLY L  68     138.271  51.483 137.907  1.00  0.00           C  
ATOM    989  O   GLY L  68     137.144  51.645 138.360  1.00  0.00           O  
ATOM    990  H   GLY L  68     137.956  48.446 137.609  1.00  0.00           H  
ATOM    991 1HA  GLY L  68     138.841  49.883 139.228  1.00  0.00           H  
ATOM    992 2HA  GLY L  68     140.096  50.361 138.101  1.00  0.00           H  
ATOM    993  N   THR L  69     138.894  52.389 137.154  1.00  0.00           N  
ATOM    994  CA  THR L  69     138.289  53.701 136.895  1.00  0.00           C  
ATOM    995  C   THR L  69     138.162  54.063 135.427  1.00  0.00           C  
ATOM    996  O   THR L  69     137.615  55.117 135.114  1.00  0.00           O  
ATOM    997  CB  THR L  69     139.094  54.862 137.563  1.00  0.00           C  
ATOM    998  OG1 THR L  69     140.431  54.881 137.033  1.00  0.00           O  
ATOM    999  CG2 THR L  69     139.138  54.719 139.077  1.00  0.00           C  
ATOM   1000  H   THR L  69     139.795  52.174 136.751  1.00  0.00           H  
ATOM   1001  HA  THR L  69     137.273  53.698 137.290  1.00  0.00           H  
ATOM   1002  HB  THR L  69     138.627  55.816 137.318  1.00  0.00           H  
ATOM   1003  HG1 THR L  69     140.522  54.193 136.369  1.00  0.00           H  
ATOM   1004 1HG2 THR L  69     139.707  55.546 139.502  1.00  0.00           H  
ATOM   1005 2HG2 THR L  69     138.123  54.734 139.475  1.00  0.00           H  
ATOM   1006 3HG2 THR L  69     139.617  53.778 139.340  1.00  0.00           H  
ATOM   1007  N   ASP L  70     138.659  53.208 134.530  1.00  0.00           N  
ATOM   1008  CA  ASP L  70     138.689  53.519 133.103  1.00  0.00           C  
ATOM   1009  C   ASP L  70     137.962  52.440 132.300  1.00  0.00           C  
ATOM   1010  O   ASP L  70     138.387  51.290 132.289  1.00  0.00           O  
ATOM   1011  CB  ASP L  70     140.132  53.651 132.610  1.00  0.00           C  
ATOM   1012  CG  ASP L  70     140.223  54.068 131.148  1.00  0.00           C  
ATOM   1013  OD1 ASP L  70     139.204  54.123 130.502  1.00  0.00           O  
ATOM   1014  OD2 ASP L  70     141.311  54.326 130.692  1.00  0.00           O  
ATOM   1015  H   ASP L  70     139.027  52.323 134.848  1.00  0.00           H  
ATOM   1016  HA  ASP L  70     138.180  54.470 132.945  1.00  0.00           H  
ATOM   1017 1HB  ASP L  70     140.658  54.389 133.216  1.00  0.00           H  
ATOM   1018 2HB  ASP L  70     140.648  52.698 132.734  1.00  0.00           H  
ATOM   1019  N   PHE L  71     136.869  52.819 131.639  1.00  0.00           N  
ATOM   1020  CA  PHE L  71     136.038  51.865 130.921  1.00  0.00           C  
ATOM   1021  C   PHE L  71     135.703  52.362 129.539  1.00  0.00           C  
ATOM   1022  O   PHE L  71     135.587  53.570 129.311  1.00  0.00           O  
ATOM   1023  CB  PHE L  71     134.745  51.592 131.690  1.00  0.00           C  
ATOM   1024  CG  PHE L  71     134.096  50.283 131.338  1.00  0.00           C  
ATOM   1025  CD1 PHE L  71     134.269  49.167 132.144  1.00  0.00           C  
ATOM   1026  CD2 PHE L  71     133.313  50.164 130.201  1.00  0.00           C  
ATOM   1027  CE1 PHE L  71     133.673  47.963 131.822  1.00  0.00           C  
ATOM   1028  CE2 PHE L  71     132.715  48.962 129.876  1.00  0.00           C  
ATOM   1029  CZ  PHE L  71     132.896  47.860 130.688  1.00  0.00           C  
ATOM   1030  H   PHE L  71     136.611  53.795 131.638  1.00  0.00           H  
ATOM   1031  HA  PHE L  71     136.590  50.929 130.824  1.00  0.00           H  
ATOM   1032 1HB  PHE L  71     134.951  51.591 132.760  1.00  0.00           H  
ATOM   1033 2HB  PHE L  71     134.030  52.388 131.495  1.00  0.00           H  
ATOM   1034  HD1 PHE L  71     134.884  49.250 133.042  1.00  0.00           H  
ATOM   1035  HD2 PHE L  71     133.170  51.034 129.560  1.00  0.00           H  
ATOM   1036  HE1 PHE L  71     133.818  47.094 132.463  1.00  0.00           H  
ATOM   1037  HE2 PHE L  71     132.100  48.883 128.980  1.00  0.00           H  
ATOM   1038  HZ  PHE L  71     132.426  46.912 130.432  1.00  0.00           H  
ATOM   1039  N   THR L  72     135.549  51.427 128.617  1.00  0.00           N  
ATOM   1040  CA  THR L  72     135.222  51.771 127.241  1.00  0.00           C  
ATOM   1041  C   THR L  72     134.112  50.881 126.688  1.00  0.00           C  
ATOM   1042  O   THR L  72     134.110  49.657 126.888  1.00  0.00           O  
ATOM   1043  CB  THR L  72     136.466  51.667 126.339  1.00  0.00           C  
ATOM   1044  OG1 THR L  72     137.479  52.564 126.813  1.00  0.00           O  
ATOM   1045  CG2 THR L  72     136.113  52.019 124.902  1.00  0.00           C  
ATOM   1046  H   THR L  72     135.660  50.455 128.869  1.00  0.00           H  
ATOM   1047  HA  THR L  72     134.864  52.800 127.218  1.00  0.00           H  
ATOM   1048  HB  THR L  72     136.856  50.650 126.373  1.00  0.00           H  
ATOM   1049  HG1 THR L  72     138.133  52.071 127.314  1.00  0.00           H  
ATOM   1050 1HG2 THR L  72     137.004  51.940 124.279  1.00  0.00           H  
ATOM   1051 2HG2 THR L  72     135.351  51.332 124.535  1.00  0.00           H  
ATOM   1052 3HG2 THR L  72     135.732  53.039 124.861  1.00  0.00           H  
ATOM   1053  N   LEU L  73     133.176  51.505 125.988  1.00  0.00           N  
ATOM   1054  CA  LEU L  73     132.228  50.779 125.148  1.00  0.00           C  
ATOM   1055  C   LEU L  73     132.703  50.892 123.705  1.00  0.00           C  
ATOM   1056  O   LEU L  73     132.940  52.004 123.206  1.00  0.00           O  
ATOM   1057  CB  LEU L  73     130.810  51.347 125.294  1.00  0.00           C  
ATOM   1058  CG  LEU L  73     129.777  50.822 124.289  1.00  0.00           C  
ATOM   1059  CD1 LEU L  73     129.527  49.342 124.544  1.00  0.00           C  
ATOM   1060  CD2 LEU L  73     128.491  51.623 124.417  1.00  0.00           C  
ATOM   1061  H   LEU L  73     133.116  52.512 126.040  1.00  0.00           H  
ATOM   1062  HA  LEU L  73     132.213  49.737 125.465  1.00  0.00           H  
ATOM   1063 1HB  LEU L  73     130.446  51.118 126.294  1.00  0.00           H  
ATOM   1064 2HB  LEU L  73     130.857  52.430 125.185  1.00  0.00           H  
ATOM   1065  HG  LEU L  73     130.168  50.923 123.277  1.00  0.00           H  
ATOM   1066 1HD1 LEU L  73     128.792  48.968 123.831  1.00  0.00           H  
ATOM   1067 2HD1 LEU L  73     130.459  48.789 124.427  1.00  0.00           H  
ATOM   1068 3HD1 LEU L  73     129.150  49.205 125.557  1.00  0.00           H  
ATOM   1069 1HD2 LEU L  73     127.756  51.251 123.703  1.00  0.00           H  
ATOM   1070 2HD2 LEU L  73     128.097  51.521 125.429  1.00  0.00           H  
ATOM   1071 3HD2 LEU L  73     128.695  52.675 124.213  1.00  0.00           H  
ATOM   1072  N   THR L  74     132.842  49.745 123.038  1.00  0.00           N  
ATOM   1073  CA  THR L  74     133.239  49.726 121.626  1.00  0.00           C  
ATOM   1074  C   THR L  74     132.129  49.122 120.787  1.00  0.00           C  
ATOM   1075  O   THR L  74     131.565  48.068 121.138  1.00  0.00           O  
ATOM   1076  CB  THR L  74     134.543  48.935 121.411  1.00  0.00           C  
ATOM   1077  OG1 THR L  74     135.605  49.549 122.153  1.00  0.00           O  
ATOM   1078  CG2 THR L  74     134.912  48.904 119.936  1.00  0.00           C  
ATOM   1079  H   THR L  74     132.671  48.870 123.512  1.00  0.00           H  
ATOM   1080  HA  THR L  74     133.410  50.753 121.301  1.00  0.00           H  
ATOM   1081  HB  THR L  74     134.411  47.914 121.769  1.00  0.00           H  
ATOM   1082  HG1 THR L  74     136.149  48.867 122.555  1.00  0.00           H  
ATOM   1083 1HG2 THR L  74     135.835  48.340 119.804  1.00  0.00           H  
ATOM   1084 2HG2 THR L  74     134.111  48.427 119.371  1.00  0.00           H  
ATOM   1085 3HG2 THR L  74     135.054  49.922 119.575  1.00  0.00           H  
ATOM   1086  N   ILE L  75     131.823  49.796 119.683  1.00  0.00           N  
ATOM   1087  CA  ILE L  75     130.943  49.253 118.669  1.00  0.00           C  
ATOM   1088  C   ILE L  75     131.850  48.972 117.479  1.00  0.00           C  
ATOM   1089  O   ILE L  75     132.309  49.906 116.800  1.00  0.00           O  
ATOM   1090  CB  ILE L  75     129.809  50.223 118.290  1.00  0.00           C  
ATOM   1091  CG1 ILE L  75     128.962  50.561 119.520  1.00  0.00           C  
ATOM   1092  CG2 ILE L  75     128.944  49.627 117.191  1.00  0.00           C  
ATOM   1093  CD1 ILE L  75     127.956  51.664 119.284  1.00  0.00           C  
ATOM   1094  H   ILE L  75     132.220  50.716 119.550  1.00  0.00           H  
ATOM   1095  HA  ILE L  75     130.484  48.346 119.060  1.00  0.00           H  
ATOM   1096  HB  ILE L  75     130.236  51.161 117.935  1.00  0.00           H  
ATOM   1097 1HG1 ILE L  75     128.423  49.672 119.845  1.00  0.00           H  
ATOM   1098 2HG1 ILE L  75     129.614  50.865 120.339  1.00  0.00           H  
ATOM   1099 1HG2 ILE L  75     128.147  50.325 116.936  1.00  0.00           H  
ATOM   1100 2HG2 ILE L  75     129.555  49.436 116.310  1.00  0.00           H  
ATOM   1101 3HG2 ILE L  75     128.507  48.690 117.539  1.00  0.00           H  
ATOM   1102 1HD1 ILE L  75     127.394  51.847 120.201  1.00  0.00           H  
ATOM   1103 2HD1 ILE L  75     128.478  52.576 118.991  1.00  0.00           H  
ATOM   1104 3HD1 ILE L  75     127.270  51.368 118.492  1.00  0.00           H  
ATOM   1105  N   SER L  76     132.105  47.686 117.234  1.00  0.00           N  
ATOM   1106  CA  SER L  76     133.156  47.273 116.299  1.00  0.00           C  
ATOM   1107  C   SER L  76     132.910  47.709 114.856  1.00  0.00           C  
ATOM   1108  O   SER L  76     133.867  47.971 114.099  1.00  0.00           O  
ATOM   1109  CB  SER L  76     133.305  45.764 116.343  1.00  0.00           C  
ATOM   1110  OG  SER L  76     132.162  45.132 115.835  1.00  0.00           O  
ATOM   1111  H   SER L  76     131.559  46.979 117.705  1.00  0.00           H  
ATOM   1112  HA  SER L  76     134.095  47.734 116.608  1.00  0.00           H  
ATOM   1113 1HB  SER L  76     134.177  45.468 115.761  1.00  0.00           H  
ATOM   1114 2HB  SER L  76     133.474  45.445 117.370  1.00  0.00           H  
ATOM   1115  HG  SER L  76     132.435  44.243 115.598  1.00  0.00           H  
ATOM   1116  N   ARG L  77     131.633  47.784 114.485  1.00  0.00           N  
ATOM   1117  CA  ARG L  77     131.213  48.127 113.138  1.00  0.00           C  
ATOM   1118  C   ARG L  77     129.866  48.822 113.272  1.00  0.00           C  
ATOM   1119  O   ARG L  77     128.841  48.166 113.452  1.00  0.00           O  
ATOM   1120  CB  ARG L  77     131.095  46.897 112.251  1.00  0.00           C  
ATOM   1121  CG  ARG L  77     132.407  46.178 111.978  1.00  0.00           C  
ATOM   1122  CD  ARG L  77     132.223  45.037 111.044  1.00  0.00           C  
ATOM   1123  NE  ARG L  77     133.470  44.331 110.798  1.00  0.00           N  
ATOM   1124  CZ  ARG L  77     133.594  43.249 110.006  1.00  0.00           C  
ATOM   1125  NH1 ARG L  77     132.539  42.761 109.391  1.00  0.00           N  
ATOM   1126  NH2 ARG L  77     134.775  42.678 109.846  1.00  0.00           N  
ATOM   1127  H   ARG L  77     130.932  47.591 115.186  1.00  0.00           H  
ATOM   1128  HA  ARG L  77     131.962  48.787 112.700  1.00  0.00           H  
ATOM   1129 1HB  ARG L  77     130.416  46.181 112.710  1.00  0.00           H  
ATOM   1130 2HB  ARG L  77     130.669  47.182 111.289  1.00  0.00           H  
ATOM   1131 1HG  ARG L  77     133.118  46.874 111.533  1.00  0.00           H  
ATOM   1132 2HG  ARG L  77     132.812  45.793 112.914  1.00  0.00           H  
ATOM   1133 1HD  ARG L  77     131.510  44.331 111.468  1.00  0.00           H  
ATOM   1134 2HD  ARG L  77     131.846  45.406 110.090  1.00  0.00           H  
ATOM   1135  HE  ARG L  77     134.304  44.678 111.254  1.00  0.00           H  
ATOM   1136 1HH1 ARG L  77     131.637  43.198 109.513  1.00  0.00           H  
ATOM   1137 2HH1 ARG L  77     132.632  41.950 108.797  1.00  0.00           H  
ATOM   1138 1HH2 ARG L  77     135.586  43.053 110.319  1.00  0.00           H  
ATOM   1139 2HH2 ARG L  77     134.867  41.867 109.253  1.00  0.00           H  
ATOM   1140  N   LEU L  78     129.862  50.146 113.188  1.00  0.00           N  
ATOM   1141  CA  LEU L  78     128.648  50.904 113.513  1.00  0.00           C  
ATOM   1142  C   LEU L  78     127.572  50.661 112.456  1.00  0.00           C  
ATOM   1143  O   LEU L  78     127.812  50.866 111.268  1.00  0.00           O  
ATOM   1144  CB  LEU L  78     128.959  52.403 113.606  1.00  0.00           C  
ATOM   1145  CG  LEU L  78     127.819  53.288 114.127  1.00  0.00           C  
ATOM   1146  CD1 LEU L  78     128.396  54.577 114.695  1.00  0.00           C  
ATOM   1147  CD2 LEU L  78     126.843  53.577 112.996  1.00  0.00           C  
ATOM   1148  H   LEU L  78     130.692  50.646 112.899  1.00  0.00           H  
ATOM   1149  HA  LEU L  78     128.277  50.565 114.480  1.00  0.00           H  
ATOM   1150 1HB  LEU L  78     129.813  52.540 114.267  1.00  0.00           H  
ATOM   1151 2HB  LEU L  78     129.232  52.764 112.614  1.00  0.00           H  
ATOM   1152  HG  LEU L  78     127.298  52.772 114.934  1.00  0.00           H  
ATOM   1153 1HD1 LEU L  78     127.586  55.206 115.066  1.00  0.00           H  
ATOM   1154 2HD1 LEU L  78     129.075  54.342 115.515  1.00  0.00           H  
ATOM   1155 3HD1 LEU L  78     128.939  55.108 113.914  1.00  0.00           H  
ATOM   1156 1HD2 LEU L  78     126.033  54.205 113.367  1.00  0.00           H  
ATOM   1157 2HD2 LEU L  78     127.364  54.094 112.190  1.00  0.00           H  
ATOM   1158 3HD2 LEU L  78     126.433  52.639 112.621  1.00  0.00           H  
ATOM   1159  N   GLU L  79     126.391  50.225 112.891  1.00  0.00           N  
ATOM   1160  CA  GLU L  79     125.275  49.980 111.978  1.00  0.00           C  
ATOM   1161  C   GLU L  79     124.301  51.145 112.062  1.00  0.00           C  
ATOM   1162  O   GLU L  79     124.299  51.874 113.050  1.00  0.00           O  
ATOM   1163  CB  GLU L  79     124.563  48.669 112.315  1.00  0.00           C  
ATOM   1164  CG  GLU L  79     125.435  47.428 112.186  1.00  0.00           C  
ATOM   1165  CD  GLU L  79     125.865  47.161 110.770  1.00  0.00           C  
ATOM   1166  OE1 GLU L  79     125.101  47.433 109.875  1.00  0.00           O  
ATOM   1167  OE2 GLU L  79     126.959  46.683 110.583  1.00  0.00           O  
ATOM   1168  H   GLU L  79     126.264  50.057 113.879  1.00  0.00           H  
ATOM   1169  HA  GLU L  79     125.668  49.905 110.963  1.00  0.00           H  
ATOM   1170 1HB  GLU L  79     124.190  48.711 113.339  1.00  0.00           H  
ATOM   1171 2HB  GLU L  79     123.702  48.543 111.657  1.00  0.00           H  
ATOM   1172 1HG  GLU L  79     126.322  47.555 112.805  1.00  0.00           H  
ATOM   1173 2HG  GLU L  79     124.882  46.568 112.561  1.00  0.00           H  
ATOM   1174  N   PRO L  80     123.482  51.312 111.024  1.00  0.00           N  
ATOM   1175  CA  PRO L  80     122.543  52.434 110.964  1.00  0.00           C  
ATOM   1176  C   PRO L  80     121.666  52.478 112.221  1.00  0.00           C  
ATOM   1177  O   PRO L  80     121.412  53.550 112.770  1.00  0.00           O  
ATOM   1178  CB  PRO L  80     121.719  52.131 109.709  1.00  0.00           C  
ATOM   1179  CG  PRO L  80     122.665  51.393 108.822  1.00  0.00           C  
ATOM   1180  CD  PRO L  80     123.451  50.517 109.759  1.00  0.00           C  
ATOM   1181  HA  PRO L  80     123.107  53.372 110.848  1.00  0.00           H  
ATOM   1182 1HB  PRO L  80     120.833  51.536 109.975  1.00  0.00           H  
ATOM   1183 2HB  PRO L  80     121.356  53.068 109.261  1.00  0.00           H  
ATOM   1184 1HG  PRO L  80     122.107  50.816 108.070  1.00  0.00           H  
ATOM   1185 2HG  PRO L  80     123.299  52.103 108.271  1.00  0.00           H  
ATOM   1186 1HD  PRO L  80     122.922  49.564 109.902  1.00  0.00           H  
ATOM   1187 2HD  PRO L  80     124.456  50.345 109.344  1.00  0.00           H  
ATOM   1188  N   GLU L  81     121.211  51.302 112.672  1.00  0.00           N  
ATOM   1189  CA  GLU L  81     120.325  51.195 113.840  1.00  0.00           C  
ATOM   1190  C   GLU L  81     120.991  51.521 115.184  1.00  0.00           C  
ATOM   1191  O   GLU L  81     120.325  51.532 116.212  1.00  0.00           O  
ATOM   1192  CB  GLU L  81     119.740  49.782 113.905  1.00  0.00           C  
ATOM   1193  CG  GLU L  81     120.751  48.698 114.250  1.00  0.00           C  
ATOM   1194  CD  GLU L  81     120.149  47.321 114.269  1.00  0.00           C  
ATOM   1195  OE1 GLU L  81     118.974  47.203 114.013  1.00  0.00           O  
ATOM   1196  OE2 GLU L  81     120.864  46.385 114.539  1.00  0.00           O  
ATOM   1197  H   GLU L  81     121.491  50.460 112.186  1.00  0.00           H  
ATOM   1198  HA  GLU L  81     119.514  51.915 113.726  1.00  0.00           H  
ATOM   1199 1HB  GLU L  81     118.948  49.751 114.653  1.00  0.00           H  
ATOM   1200 2HB  GLU L  81     119.293  49.529 112.944  1.00  0.00           H  
ATOM   1201 1HG  GLU L  81     121.556  48.720 113.516  1.00  0.00           H  
ATOM   1202 2HG  GLU L  81     121.181  48.915 115.227  1.00  0.00           H  
ATOM   1203  N   ASP L  82     122.294  51.787 115.177  1.00  0.00           N  
ATOM   1204  CA  ASP L  82     123.037  52.064 116.402  1.00  0.00           C  
ATOM   1205  C   ASP L  82     123.073  53.553 116.766  1.00  0.00           C  
ATOM   1206  O   ASP L  82     123.592  53.918 117.823  1.00  0.00           O  
ATOM   1207  CB  ASP L  82     124.471  51.542 116.269  1.00  0.00           C  
ATOM   1208  CG  ASP L  82     124.538  50.029 116.113  1.00  0.00           C  
ATOM   1209  OD1 ASP L  82     123.594  49.371 116.482  1.00  0.00           O  
ATOM   1210  OD2 ASP L  82     125.531  49.545 115.626  1.00  0.00           O  
ATOM   1211  H   ASP L  82     122.782  51.795 114.293  1.00  0.00           H  
ATOM   1212  HA  ASP L  82     122.546  51.549 117.228  1.00  0.00           H  
ATOM   1213 1HB  ASP L  82     124.947  52.004 115.404  1.00  0.00           H  
ATOM   1214 2HB  ASP L  82     125.045  51.827 117.151  1.00  0.00           H  
ATOM   1215  N   PHE L  83     122.528  54.412 115.902  1.00  0.00           N  
ATOM   1216  CA  PHE L  83     122.399  55.825 116.260  1.00  0.00           C  
ATOM   1217  C   PHE L  83     121.560  55.953 117.528  1.00  0.00           C  
ATOM   1218  O   PHE L  83     120.398  55.536 117.557  1.00  0.00           O  
ATOM   1219  CB  PHE L  83     121.758  56.623 115.123  1.00  0.00           C  
ATOM   1220  CG  PHE L  83     121.712  58.103 115.372  1.00  0.00           C  
ATOM   1221  CD1 PHE L  83     122.377  58.983 114.532  1.00  0.00           C  
ATOM   1222  CD2 PHE L  83     121.004  58.620 116.447  1.00  0.00           C  
ATOM   1223  CE1 PHE L  83     122.336  60.346 114.759  1.00  0.00           C  
ATOM   1224  CE2 PHE L  83     120.960  59.981 116.677  1.00  0.00           C  
ATOM   1225  CZ  PHE L  83     121.628  60.845 115.832  1.00  0.00           C  
ATOM   1226  H   PHE L  83     122.200  54.102 114.999  1.00  0.00           H  
ATOM   1227  HA  PHE L  83     123.396  56.228 116.443  1.00  0.00           H  
ATOM   1228 1HB  PHE L  83     122.311  56.450 114.201  1.00  0.00           H  
ATOM   1229 2HB  PHE L  83     120.739  56.273 114.964  1.00  0.00           H  
ATOM   1230  HD1 PHE L  83     122.936  58.589 113.682  1.00  0.00           H  
ATOM   1231  HD2 PHE L  83     120.477  57.937 117.115  1.00  0.00           H  
ATOM   1232  HE1 PHE L  83     122.863  61.026 114.091  1.00  0.00           H  
ATOM   1233  HE2 PHE L  83     120.399  60.374 117.525  1.00  0.00           H  
ATOM   1234  HZ  PHE L  83     121.595  61.918 116.012  1.00  0.00           H  
ATOM   1235  N   ALA L  84     122.162  56.530 118.570  1.00  0.00           N  
ATOM   1236  CA  ALA L  84     121.527  56.628 119.902  1.00  0.00           C  
ATOM   1237  C   ALA L  84     122.454  57.417 120.806  1.00  0.00           C  
ATOM   1238  O   ALA L  84     123.565  57.744 120.408  1.00  0.00           O  
ATOM   1239  CB  ALA L  84     121.327  55.236 120.509  1.00  0.00           C  
ATOM   1240  H   ALA L  84     123.088  56.913 118.437  1.00  0.00           H  
ATOM   1241  HA  ALA L  84     120.580  57.155 119.788  1.00  0.00           H  
ATOM   1242 1HB  ALA L  84     120.859  55.330 121.488  1.00  0.00           H  
ATOM   1243 2HB  ALA L  84     120.687  54.643 119.855  1.00  0.00           H  
ATOM   1244 3HB  ALA L  84     122.292  54.743 120.614  1.00  0.00           H  
ATOM   1245  N   VAL L  85     121.993  57.716 122.016  1.00  0.00           N  
ATOM   1246  CA  VAL L  85     122.856  58.291 123.046  1.00  0.00           C  
ATOM   1247  C   VAL L  85     123.178  57.167 124.026  1.00  0.00           C  
ATOM   1248  O   VAL L  85     122.265  56.452 124.471  1.00  0.00           O  
ATOM   1249  CB  VAL L  85     122.166  59.459 123.775  1.00  0.00           C  
ATOM   1250  CG1 VAL L  85     123.115  60.094 124.781  1.00  0.00           C  
ATOM   1251  CG2 VAL L  85     121.684  60.488 122.764  1.00  0.00           C  
ATOM   1252  H   VAL L  85     121.022  57.541 122.229  1.00  0.00           H  
ATOM   1253  HA  VAL L  85     123.758  58.675 122.567  1.00  0.00           H  
ATOM   1254  HB  VAL L  85     121.314  59.073 124.336  1.00  0.00           H  
ATOM   1255 1HG1 VAL L  85     122.610  60.918 125.287  1.00  0.00           H  
ATOM   1256 2HG1 VAL L  85     123.418  59.348 125.516  1.00  0.00           H  
ATOM   1257 3HG1 VAL L  85     123.995  60.473 124.262  1.00  0.00           H  
ATOM   1258 1HG2 VAL L  85     121.197  61.311 123.286  1.00  0.00           H  
ATOM   1259 2HG2 VAL L  85     122.535  60.870 122.200  1.00  0.00           H  
ATOM   1260 3HG2 VAL L  85     120.975  60.022 122.080  1.00  0.00           H  
ATOM   1261  N   TYR L  86     124.461  57.006 124.360  1.00  0.00           N  
ATOM   1262  CA  TYR L  86     124.888  55.889 125.207  1.00  0.00           C  
ATOM   1263  C   TYR L  86     125.340  56.424 126.543  1.00  0.00           C  
ATOM   1264  O   TYR L  86     125.992  57.465 126.581  1.00  0.00           O  
ATOM   1265  CB  TYR L  86     126.009  55.084 124.548  1.00  0.00           C  
ATOM   1266  CG  TYR L  86     125.588  54.373 123.281  1.00  0.00           C  
ATOM   1267  CD1 TYR L  86     125.536  55.067 122.081  1.00  0.00           C  
ATOM   1268  CD2 TYR L  86     125.252  53.028 123.319  1.00  0.00           C  
ATOM   1269  CE1 TYR L  86     125.150  54.418 120.924  1.00  0.00           C  
ATOM   1270  CE2 TYR L  86     124.866  52.379 122.162  1.00  0.00           C  
ATOM   1271  CZ  TYR L  86     124.814  53.069 120.968  1.00  0.00           C  
ATOM   1272  OH  TYR L  86     124.430  52.423 119.816  1.00  0.00           O  
ATOM   1273  H   TYR L  86     125.153  57.662 124.025  1.00  0.00           H  
ATOM   1274  HA  TYR L  86     124.037  55.225 125.359  1.00  0.00           H  
ATOM   1275 1HB  TYR L  86     126.840  55.748 124.305  1.00  0.00           H  
ATOM   1276 2HB  TYR L  86     126.383  54.337 125.248  1.00  0.00           H  
ATOM   1277  HD1 TYR L  86     125.800  56.125 122.051  1.00  0.00           H  
ATOM   1278  HD2 TYR L  86     125.291  52.483 124.262  1.00  0.00           H  
ATOM   1279  HE1 TYR L  86     125.109  54.963 119.981  1.00  0.00           H  
ATOM   1280  HE2 TYR L  86     124.601  51.322 122.192  1.00  0.00           H  
ATOM   1281  HH  TYR L  86     124.235  53.073 119.136  1.00  0.00           H  
ATOM   1282  N   TYR L  87     124.952  55.748 127.557  1.00  0.00           N  
ATOM   1283  CA  TYR L  87     125.256  56.173 128.912  1.00  0.00           C  
ATOM   1284  C   TYR L  87     125.991  55.098 129.691  1.00  0.00           C  
ATOM   1285  O   TYR L  87     125.716  53.910 129.525  1.00  0.00           O  
ATOM   1286  CB  TYR L  87     123.972  56.568 129.644  1.00  0.00           C  
ATOM   1287  CG  TYR L  87     123.217  57.702 128.985  1.00  0.00           C  
ATOM   1288  CD1 TYR L  87     122.337  57.438 127.946  1.00  0.00           C  
ATOM   1289  CD2 TYR L  87     123.406  59.005 129.420  1.00  0.00           C  
ATOM   1290  CE1 TYR L  87     121.648  58.473 127.344  1.00  0.00           C  
ATOM   1291  CE2 TYR L  87     122.717  60.040 128.818  1.00  0.00           C  
ATOM   1292  CZ  TYR L  87     121.841  59.778 127.785  1.00  0.00           C  
ATOM   1293  OH  TYR L  87     121.155  60.809 127.185  1.00  0.00           O  
ATOM   1294  H   TYR L  87     124.456  54.880 127.413  1.00  0.00           H  
ATOM   1295  HA  TYR L  87     125.913  57.042 128.863  1.00  0.00           H  
ATOM   1296 1HB  TYR L  87     123.306  55.706 129.704  1.00  0.00           H  
ATOM   1297 2HB  TYR L  87     124.212  56.867 130.664  1.00  0.00           H  
ATOM   1298  HD1 TYR L  87     122.189  56.413 127.604  1.00  0.00           H  
ATOM   1299  HD2 TYR L  87     124.098  59.213 130.236  1.00  0.00           H  
ATOM   1300  HE1 TYR L  87     120.957  58.265 126.528  1.00  0.00           H  
ATOM   1301  HE2 TYR L  87     122.866  61.065 129.160  1.00  0.00           H  
ATOM   1302  HH  TYR L  87     120.574  60.454 126.509  1.00  0.00           H  
ATOM   1303  N   CYS L  88     126.936  55.509 130.531  1.00  0.00           N  
ATOM   1304  CA  CYS L  88     127.617  54.540 131.379  1.00  0.00           C  
ATOM   1305  C   CYS L  88     127.057  54.788 132.771  1.00  0.00           C  
ATOM   1306  O   CYS L  88     126.524  55.865 133.050  1.00  0.00           O  
ATOM   1307  CB  CYS L  88     129.136  54.717 131.363  1.00  0.00           C  
ATOM   1308  SG  CYS L  88     129.695  56.349 131.907  1.00  0.00           S  
ATOM   1309  H   CYS L  88     127.193  56.484 130.594  1.00  0.00           H  
ATOM   1310  HA  CYS L  88     127.396  53.539 131.007  1.00  0.00           H  
ATOM   1311 1HB  CYS L  88     129.596  53.969 132.010  1.00  0.00           H  
ATOM   1312 2HB  CYS L  88     129.511  54.551 130.353  1.00  0.00           H  
ATOM   1313  N   GLN L  89     127.144  53.787 133.639  1.00  0.00           N  
ATOM   1314  CA  GLN L  89     126.592  53.902 134.982  1.00  0.00           C  
ATOM   1315  C   GLN L  89     127.420  53.039 135.916  1.00  0.00           C  
ATOM   1316  O   GLN L  89     127.815  51.935 135.551  1.00  0.00           O  
ATOM   1317  CB  GLN L  89     125.121  53.478 135.018  1.00  0.00           C  
ATOM   1318  CG  GLN L  89     124.492  53.532 136.399  1.00  0.00           C  
ATOM   1319  CD  GLN L  89     123.243  52.676 136.500  1.00  0.00           C  
ATOM   1320  OE1 GLN L  89     122.219  53.109 137.037  1.00  0.00           O  
ATOM   1321  NE2 GLN L  89     123.320  51.455 135.984  1.00  0.00           N  
ATOM   1322  H   GLN L  89     127.600  52.928 133.367  1.00  0.00           H  
ATOM   1323  HA  GLN L  89     126.654  54.945 135.293  1.00  0.00           H  
ATOM   1324 1HB  GLN L  89     124.540  54.122 134.358  1.00  0.00           H  
ATOM   1325 2HB  GLN L  89     125.028  52.458 134.646  1.00  0.00           H  
ATOM   1326 1HG  GLN L  89     125.214  53.170 137.131  1.00  0.00           H  
ATOM   1327 2HG  GLN L  89     124.218  54.563 136.623  1.00  0.00           H  
ATOM   1328 1HE2 GLN L  89     122.528  50.845 136.021  1.00  0.00           H  
ATOM   1329 2HE2 GLN L  89     124.170  51.145 135.558  1.00  0.00           H  
ATOM   1330  N   LYS L  90     127.696  53.539 137.113  1.00  0.00           N  
ATOM   1331  CA  LYS L  90     128.322  52.701 138.124  1.00  0.00           C  
ATOM   1332  C   LYS L  90     127.266  52.324 139.148  1.00  0.00           C  
ATOM   1333  O   LYS L  90     126.414  53.142 139.509  1.00  0.00           O  
ATOM   1334  CB  LYS L  90     129.497  53.417 138.792  1.00  0.00           C  
ATOM   1335  CG  LYS L  90     130.227  52.586 139.839  1.00  0.00           C  
ATOM   1336  CD  LYS L  90     131.255  53.420 140.588  1.00  0.00           C  
ATOM   1337  CE  LYS L  90     131.954  52.603 141.664  1.00  0.00           C  
ATOM   1338  NZ  LYS L  90     132.972  53.403 142.398  1.00  0.00           N  
ATOM   1339  H   LYS L  90     127.478  54.500 137.336  1.00  0.00           H  
ATOM   1340  HA  LYS L  90     128.702  51.801 137.640  1.00  0.00           H  
ATOM   1341 1HB  LYS L  90     130.222  53.712 138.033  1.00  0.00           H  
ATOM   1342 2HB  LYS L  90     129.141  54.327 139.276  1.00  0.00           H  
ATOM   1343 1HG  LYS L  90     129.507  52.185 140.553  1.00  0.00           H  
ATOM   1344 2HG  LYS L  90     130.733  51.752 139.353  1.00  0.00           H  
ATOM   1345 1HD  LYS L  90     132.001  53.796 139.887  1.00  0.00           H  
ATOM   1346 2HD  LYS L  90     130.761  54.272 141.056  1.00  0.00           H  
ATOM   1347 1HE  LYS L  90     131.218  52.233 142.376  1.00  0.00           H  
ATOM   1348 2HE  LYS L  90     132.447  51.745 141.207  1.00  0.00           H  
ATOM   1349 1HZ  LYS L  90     133.412  52.827 143.101  1.00  0.00           H  
ATOM   1350 2HZ  LYS L  90     133.671  53.736 141.750  1.00  0.00           H  
ATOM   1351 3HZ  LYS L  90     132.523  54.192 142.843  1.00  0.00           H  
ATOM   1352  N   TYR L  91     127.304  51.076 139.597  1.00  0.00           N  
ATOM   1353  CA  TYR L  91     126.290  50.578 140.509  1.00  0.00           C  
ATOM   1354  C   TYR L  91     126.897  49.700 141.594  1.00  0.00           C  
ATOM   1355  O   TYR L  91     126.218  48.860 142.177  1.00  0.00           O  
ATOM   1356  CB  TYR L  91     125.217  49.804 139.739  1.00  0.00           C  
ATOM   1357  CG  TYR L  91     125.753  48.615 138.974  1.00  0.00           C  
ATOM   1358  CD1 TYR L  91     125.859  47.380 139.598  1.00  0.00           C  
ATOM   1359  CD2 TYR L  91     126.139  48.758 137.650  1.00  0.00           C  
ATOM   1360  CE1 TYR L  91     126.349  46.293 138.899  1.00  0.00           C  
ATOM   1361  CE2 TYR L  91     126.629  47.672 136.952  1.00  0.00           C  
ATOM   1362  CZ  TYR L  91     126.734  46.443 137.572  1.00  0.00           C  
ATOM   1363  OH  TYR L  91     127.222  45.361 136.876  1.00  0.00           O  
ATOM   1364  H   TYR L  91     128.048  50.457 139.304  1.00  0.00           H  
ATOM   1365  HA  TYR L  91     125.820  51.429 141.003  1.00  0.00           H  
ATOM   1366 1HB  TYR L  91     124.456  49.447 140.435  1.00  0.00           H  
ATOM   1367 2HB  TYR L  91     124.726  50.471 139.031  1.00  0.00           H  
ATOM   1368  HD1 TYR L  91     125.556  47.267 140.639  1.00  0.00           H  
ATOM   1369  HD2 TYR L  91     126.057  49.729 137.161  1.00  0.00           H  
ATOM   1370  HE1 TYR L  91     126.432  45.323 139.389  1.00  0.00           H  
ATOM   1371  HE2 TYR L  91     126.933  47.785 135.911  1.00  0.00           H  
ATOM   1372  HH  TYR L  91     127.189  44.581 137.435  1.00  0.00           H  
ATOM   1373  N   GLY L  92     128.181  49.912 141.862  1.00  0.00           N  
ATOM   1374  CA  GLY L  92     128.865  49.124 142.873  1.00  0.00           C  
ATOM   1375  C   GLY L  92     128.720  49.794 144.228  1.00  0.00           C  
ATOM   1376  O   GLY L  92     128.502  49.130 145.243  1.00  0.00           O  
ATOM   1377  H   GLY L  92     128.695  50.624 141.363  1.00  0.00           H  
ATOM   1378 1HA  GLY L  92     128.443  48.119 142.898  1.00  0.00           H  
ATOM   1379 2HA  GLY L  92     129.916  49.025 142.607  1.00  0.00           H  
ATOM   1380  N   THR L  93     128.833  51.120 144.233  1.00  0.00           N  
ATOM   1381  CA  THR L  93     128.734  51.915 145.453  1.00  0.00           C  
ATOM   1382  C   THR L  93     127.675  52.999 145.289  1.00  0.00           C  
ATOM   1383  O   THR L  93     127.437  53.485 144.183  1.00  0.00           O  
ATOM   1384  CB  THR L  93     130.087  52.555 145.818  1.00  0.00           C  
ATOM   1385  OG1 THR L  93     130.496  53.444 144.771  1.00  0.00           O  
ATOM   1386  CG2 THR L  93     131.149  51.483 146.011  1.00  0.00           C  
ATOM   1387  H   THR L  93     128.994  51.587 143.351  1.00  0.00           H  
ATOM   1388  HA  THR L  93     128.437  51.258 146.271  1.00  0.00           H  
ATOM   1389  HB  THR L  93     129.982  53.125 146.741  1.00  0.00           H  
ATOM   1390  HG1 THR L  93     129.835  54.133 144.661  1.00  0.00           H  
ATOM   1391 1HG2 THR L  93     132.098  51.953 146.269  1.00  0.00           H  
ATOM   1392 2HG2 THR L  93     130.847  50.811 146.814  1.00  0.00           H  
ATOM   1393 3HG2 THR L  93     131.265  50.915 145.088  1.00  0.00           H  
ATOM   1394  N   SER L  94     127.118  53.395 146.342  1.00  0.00           N  
ATOM   1395  CA  SER L  94     126.097  54.429 146.415  1.00  0.00           C  
ATOM   1396  C   SER L  94     126.826  55.767 146.514  1.00  0.00           C  
ATOM   1397  O   SER L  94     127.870  55.863 147.160  1.00  0.00           O  
ATOM   1398  CB  SER L  94     125.186  54.218 147.609  1.00  0.00           C  
ATOM   1399  OG  SER L  94     124.270  55.271 147.734  1.00  0.00           O  
ATOM   1400  H   SER L  94     127.501  53.022 147.200  1.00  0.00           H  
ATOM   1401  HA  SER L  94     125.491  54.382 145.510  1.00  0.00           H  
ATOM   1402 1HB  SER L  94     124.649  53.277 147.494  1.00  0.00           H  
ATOM   1403 2HB  SER L  94     125.785  54.144 148.515  1.00  0.00           H  
ATOM   1404  HG  SER L  94     124.795  56.066 147.849  1.00  0.00           H  
ATOM   1405  N   ALA L  95     126.304  56.815 145.861  1.00  0.00           N  
ATOM   1406  CA  ALA L  95     125.084  56.842 145.047  1.00  0.00           C  
ATOM   1407  C   ALA L  95     125.306  56.312 143.633  1.00  0.00           C  
ATOM   1408  O   ALA L  95     126.384  56.480 143.054  1.00  0.00           O  
ATOM   1409  CB  ALA L  95     124.527  58.257 144.986  1.00  0.00           C  
ATOM   1410  H   ALA L  95     126.841  57.664 145.967  1.00  0.00           H  
ATOM   1411  HA  ALA L  95     124.348  56.191 145.518  1.00  0.00           H  
ATOM   1412 1HB  ALA L  95     123.616  58.265 144.389  1.00  0.00           H  
ATOM   1413 2HB  ALA L  95     124.303  58.603 145.995  1.00  0.00           H  
ATOM   1414 3HB  ALA L  95     125.264  58.918 144.532  1.00  0.00           H  
ATOM   1415  N   ILE L  96     124.284  55.670 143.076  1.00  0.00           N  
ATOM   1416  CA  ILE L  96     124.396  55.149 141.724  1.00  0.00           C  
ATOM   1417  C   ILE L  96     124.405  56.363 140.811  1.00  0.00           C  
ATOM   1418  O   ILE L  96     123.600  57.274 140.985  1.00  0.00           O  
ATOM   1419  CB  ILE L  96     123.237  54.201 141.364  1.00  0.00           C  
ATOM   1420  CG1 ILE L  96     123.296  52.936 142.223  1.00  0.00           C  
ATOM   1421  CG2 ILE L  96     123.280  53.847 139.886  1.00  0.00           C  
ATOM   1422  CD1 ILE L  96     122.086  52.042 142.078  1.00  0.00           C  
ATOM   1423  H   ILE L  96     123.421  55.538 143.584  1.00  0.00           H  
ATOM   1424  HA  ILE L  96     125.323  54.584 141.648  1.00  0.00           H  
ATOM   1425  HB  ILE L  96     122.287  54.688 141.584  1.00  0.00           H  
ATOM   1426 1HG1 ILE L  96     124.181  52.358 141.959  1.00  0.00           H  
ATOM   1427 2HG1 ILE L  96     123.389  53.213 143.274  1.00  0.00           H  
ATOM   1428 1HG2 ILE L  96     122.455  53.176 139.648  1.00  0.00           H  
ATOM   1429 2HG2 ILE L  96     123.191  54.756 139.291  1.00  0.00           H  
ATOM   1430 3HG2 ILE L  96     124.226  53.355 139.657  1.00  0.00           H  
ATOM   1431 1HD1 ILE L  96     122.201  51.166 142.717  1.00  0.00           H  
ATOM   1432 2HD1 ILE L  96     121.190  52.591 142.372  1.00  0.00           H  
ATOM   1433 3HD1 ILE L  96     121.992  51.723 141.041  1.00  0.00           H  
ATOM   1434  N   THR L  97     125.323  56.389 139.851  1.00  0.00           N  
ATOM   1435  CA  THR L  97     125.536  57.593 139.060  1.00  0.00           C  
ATOM   1436  C   THR L  97     125.768  57.282 137.591  1.00  0.00           C  
ATOM   1437  O   THR L  97     126.429  56.303 137.243  1.00  0.00           O  
ATOM   1438  CB  THR L  97     126.728  58.401 139.605  1.00  0.00           C  
ATOM   1439  OG1 THR L  97     126.472  58.779 140.964  1.00  0.00           O  
ATOM   1440  CG2 THR L  97     126.951  59.652 138.768  1.00  0.00           C  
ATOM   1441  H   THR L  97     125.882  55.570 139.660  1.00  0.00           H  
ATOM   1442  HA  THR L  97     124.640  58.211 139.123  1.00  0.00           H  
ATOM   1443  HB  THR L  97     127.627  57.787 139.577  1.00  0.00           H  
ATOM   1444  HG1 THR L  97     126.625  58.026 141.539  1.00  0.00           H  
ATOM   1445 1HG2 THR L  97     127.797  60.211 139.168  1.00  0.00           H  
ATOM   1446 2HG2 THR L  97     127.158  59.368 137.737  1.00  0.00           H  
ATOM   1447 3HG2 THR L  97     126.058  60.275 138.800  1.00  0.00           H  
ATOM   1448  N   PHE L  98     125.216  58.145 136.744  1.00  0.00           N  
ATOM   1449  CA  PHE L  98     125.311  58.026 135.293  1.00  0.00           C  
ATOM   1450  C   PHE L  98     126.332  58.997 134.722  1.00  0.00           C  
ATOM   1451  O   PHE L  98     126.666  59.995 135.353  1.00  0.00           O  
ATOM   1452  CB  PHE L  98     123.948  58.277 134.646  1.00  0.00           C  
ATOM   1453  CG  PHE L  98     122.934  57.207 134.934  1.00  0.00           C  
ATOM   1454  CD1 PHE L  98     122.164  57.253 136.087  1.00  0.00           C  
ATOM   1455  CD2 PHE L  98     122.748  56.152 134.054  1.00  0.00           C  
ATOM   1456  CE1 PHE L  98     121.231  56.268 136.353  1.00  0.00           C  
ATOM   1457  CE2 PHE L  98     121.815  55.167 134.316  1.00  0.00           C  
ATOM   1458  CZ  PHE L  98     121.056  55.226 135.468  1.00  0.00           C  
ATOM   1459  H   PHE L  98     124.705  58.921 137.141  1.00  0.00           H  
ATOM   1460  HA  PHE L  98     125.632  57.012 135.049  1.00  0.00           H  
ATOM   1461 1HB  PHE L  98     123.548  59.227 134.997  1.00  0.00           H  
ATOM   1462 2HB  PHE L  98     124.066  58.352 133.566  1.00  0.00           H  
ATOM   1463  HD1 PHE L  98     122.302  58.078 136.786  1.00  0.00           H  
ATOM   1464  HD2 PHE L  98     123.348  56.105 133.144  1.00  0.00           H  
ATOM   1465  HE1 PHE L  98     120.633  56.317 137.263  1.00  0.00           H  
ATOM   1466  HE2 PHE L  98     121.679  54.344 133.616  1.00  0.00           H  
ATOM   1467  HZ  PHE L  98     120.322  54.449 135.677  1.00  0.00           H  
ATOM   1468  N   GLY L  99     126.816  58.698 133.521  1.00  0.00           N  
ATOM   1469  CA  GLY L  99     127.691  59.623 132.835  1.00  0.00           C  
ATOM   1470  C   GLY L  99     126.721  60.595 132.180  1.00  0.00           C  
ATOM   1471  O   GLY L  99     125.507  60.438 132.329  1.00  0.00           O  
ATOM   1472  H   GLY L  99     126.578  57.823 133.075  1.00  0.00           H  
ATOM   1473 1HA  GLY L  99     128.362  60.091 133.555  1.00  0.00           H  
ATOM   1474 2HA  GLY L  99     128.312  59.078 132.125  1.00  0.00           H  
ATOM   1475  N   GLN L 100     127.265  61.590 131.449  1.00  0.00           N  
ATOM   1476  CA  GLN L 100     126.432  62.662 130.876  1.00  0.00           C  
ATOM   1477  C   GLN L 100     125.748  62.273 129.568  1.00  0.00           C  
ATOM   1478  O   GLN L 100     124.849  62.975 129.094  1.00  0.00           O  
ATOM   1479  CB  GLN L 100     127.252  63.944 130.679  1.00  0.00           C  
ATOM   1480  CG  GLN L 100     128.222  63.927 129.483  1.00  0.00           C  
ATOM   1481  CD  GLN L 100     129.578  63.326 129.829  1.00  0.00           C  
ATOM   1482  OE1 GLN L 100     129.691  62.473 130.722  1.00  0.00           O  
ATOM   1483  NE2 GLN L 100     130.611  63.766 129.125  1.00  0.00           N  
ATOM   1484  H   GLN L 100     128.266  61.626 131.324  1.00  0.00           H  
ATOM   1485  HA  GLN L 100     125.637  62.898 131.583  1.00  0.00           H  
ATOM   1486 1HB  GLN L 100     126.579  64.789 130.541  1.00  0.00           H  
ATOM   1487 2HB  GLN L 100     127.843  64.139 131.574  1.00  0.00           H  
ATOM   1488 1HG  GLN L 100     127.783  63.333 128.681  1.00  0.00           H  
ATOM   1489 2HG  GLN L 100     128.382  64.950 129.144  1.00  0.00           H  
ATOM   1490 1HE2 GLN L 100     131.528  63.410 129.305  1.00  0.00           H  
ATOM   1491 2HE2 GLN L 100     130.473  64.455 128.412  1.00  0.00           H  
ATOM   1492  N   GLY L 101     126.184  61.157 128.992  1.00  0.00           N  
ATOM   1493  CA  GLY L 101     125.666  60.686 127.719  1.00  0.00           C  
ATOM   1494  C   GLY L 101     126.563  61.051 126.550  1.00  0.00           C  
ATOM   1495  O   GLY L 101     127.108  62.157 126.489  1.00  0.00           O  
ATOM   1496  H   GLY L 101     126.899  60.622 129.461  1.00  0.00           H  
ATOM   1497 1HA  GLY L 101     125.551  59.602 127.751  1.00  0.00           H  
ATOM   1498 2HA  GLY L 101     124.676  61.109 127.550  1.00  0.00           H  
ATOM   1499  N   THR L 102     126.715  60.115 125.616  1.00  0.00           N  
ATOM   1500  CA  THR L 102     127.527  60.350 124.425  1.00  0.00           C  
ATOM   1501  C   THR L 102     126.618  60.122 123.239  1.00  0.00           C  
ATOM   1502  O   THR L 102     126.012  59.057 123.148  1.00  0.00           O  
ATOM   1503  CB  THR L 102     128.757  59.426 124.355  1.00  0.00           C  
ATOM   1504  OG1 THR L 102     128.327  58.062 124.257  1.00  0.00           O  
ATOM   1505  CG2 THR L 102     129.622  59.594 125.594  1.00  0.00           C  
ATOM   1506  H   THR L 102     126.260  59.221 125.732  1.00  0.00           H  
ATOM   1507  HA  THR L 102     127.889  61.378 124.451  1.00  0.00           H  
ATOM   1508  HB  THR L 102     129.346  59.671 123.471  1.00  0.00           H  
ATOM   1509  HG1 THR L 102     127.825  57.828 125.042  1.00  0.00           H  
ATOM   1510 1HG2 THR L 102     130.487  58.934 125.526  1.00  0.00           H  
ATOM   1511 2HG2 THR L 102     129.960  60.628 125.665  1.00  0.00           H  
ATOM   1512 3HG2 THR L 102     129.041  59.341 126.480  1.00  0.00           H  
ATOM   1513  N   ARG L 103     126.525  61.109 122.345  1.00  0.00           N  
ATOM   1514  CA  ARG L 103     125.660  60.993 121.165  1.00  0.00           C  
ATOM   1515  C   ARG L 103     126.421  60.395 119.981  1.00  0.00           C  
ATOM   1516  O   ARG L 103     127.485  60.888 119.596  1.00  0.00           O  
ATOM   1517  CB  ARG L 103     125.105  62.353 120.770  1.00  0.00           C  
ATOM   1518  CG  ARG L 103     124.122  62.331 119.610  1.00  0.00           C  
ATOM   1519  CD  ARG L 103     123.527  63.670 119.369  1.00  0.00           C  
ATOM   1520  NE  ARG L 103     124.522  64.633 118.923  1.00  0.00           N  
ATOM   1521  CZ  ARG L 103     124.891  64.813 117.639  1.00  0.00           C  
ATOM   1522  NH1 ARG L 103     124.340  64.089 116.689  1.00  0.00           N  
ATOM   1523  NH2 ARG L 103     125.806  65.716 117.335  1.00  0.00           N  
ATOM   1524  H   ARG L 103     127.060  61.954 122.481  1.00  0.00           H  
ATOM   1525  HA  ARG L 103     124.826  60.335 121.411  1.00  0.00           H  
ATOM   1526 1HB  ARG L 103     124.596  62.800 121.624  1.00  0.00           H  
ATOM   1527 2HB  ARG L 103     125.925  63.015 120.496  1.00  0.00           H  
ATOM   1528 1HG  ARG L 103     124.638  62.016 118.703  1.00  0.00           H  
ATOM   1529 2HG  ARG L 103     123.315  61.632 119.830  1.00  0.00           H  
ATOM   1530 1HD  ARG L 103     122.759  63.594 118.600  1.00  0.00           H  
ATOM   1531 2HD  ARG L 103     123.083  64.042 120.291  1.00  0.00           H  
ATOM   1532  HE  ARG L 103     124.968  65.208 119.625  1.00  0.00           H  
ATOM   1533 1HH1 ARG L 103     123.640  63.399 116.922  1.00  0.00           H  
ATOM   1534 2HH1 ARG L 103     124.616  64.224 115.728  1.00  0.00           H  
ATOM   1535 1HH2 ARG L 103     126.229  66.272 118.065  1.00  0.00           H  
ATOM   1536 2HH2 ARG L 103     126.082  65.850 116.374  1.00  0.00           H  
ATOM   1537  N   LEU L 104     125.877  59.328 119.403  1.00  0.00           N  
ATOM   1538  CA  LEU L 104     126.567  58.597 118.334  1.00  0.00           C  
ATOM   1539  C   LEU L 104     125.729  58.743 117.088  1.00  0.00           C  
ATOM   1540  O   LEU L 104     124.526  58.426 117.101  1.00  0.00           O  
ATOM   1541  CB  LEU L 104     126.749  57.115 118.685  1.00  0.00           C  
ATOM   1542  CG  LEU L 104     127.458  56.262 117.626  1.00  0.00           C  
ATOM   1543  CD1 LEU L 104     128.899  56.732 117.475  1.00  0.00           C  
ATOM   1544  CD2 LEU L 104     127.402  54.796 118.033  1.00  0.00           C  
ATOM   1545  H   LEU L 104     124.966  59.013 119.706  1.00  0.00           H  
ATOM   1546  HA  LEU L 104     127.555  59.035 118.197  1.00  0.00           H  
ATOM   1547 1HB  LEU L 104     127.325  57.044 119.607  1.00  0.00           H  
ATOM   1548 2HB  LEU L 104     125.767  56.676 118.862  1.00  0.00           H  
ATOM   1549  HG  LEU L 104     126.963  56.391 116.664  1.00  0.00           H  
ATOM   1550 1HD1 LEU L 104     129.402  56.125 116.723  1.00  0.00           H  
ATOM   1551 2HD1 LEU L 104     128.909  57.777 117.165  1.00  0.00           H  
ATOM   1552 3HD1 LEU L 104     129.417  56.630 118.428  1.00  0.00           H  
ATOM   1553 1HD2 LEU L 104     127.905  54.189 117.279  1.00  0.00           H  
ATOM   1554 2HD2 LEU L 104     127.898  54.666 118.995  1.00  0.00           H  
ATOM   1555 3HD2 LEU L 104     126.361  54.482 118.116  1.00  0.00           H  
ATOM   1556  N   GLU L 105     126.366  59.223 116.021  1.00  0.00           N  
ATOM   1557  CA  GLU L 105     125.696  59.444 114.750  1.00  0.00           C  
ATOM   1558  C   GLU L 105     126.505  58.904 113.575  1.00  0.00           C  
ATOM   1559  O   GLU L 105     127.671  58.565 113.720  1.00  0.00           O  
ATOM   1560  CB  GLU L 105     125.427  60.937 114.551  1.00  0.00           C  
ATOM   1561  CG  GLU L 105     126.681  61.785 114.392  1.00  0.00           C  
ATOM   1562  CD  GLU L 105     126.379  63.249 114.229  1.00  0.00           C  
ATOM   1563  OE1 GLU L 105     125.224  63.595 114.167  1.00  0.00           O  
ATOM   1564  OE2 GLU L 105     127.306  64.022 114.165  1.00  0.00           O  
ATOM   1565  H   GLU L 105     127.350  59.439 116.103  1.00  0.00           H  
ATOM   1566  HA  GLU L 105     124.743  58.914 114.765  1.00  0.00           H  
ATOM   1567 1HB  GLU L 105     124.811  61.080 113.663  1.00  0.00           H  
ATOM   1568 2HB  GLU L 105     124.867  61.323 115.403  1.00  0.00           H  
ATOM   1569 1HG  GLU L 105     127.311  61.652 115.271  1.00  0.00           H  
ATOM   1570 2HG  GLU L 105     127.237  61.434 113.524  1.00  0.00           H  
ATOM   1571  N   ILE L 106     125.860  58.833 112.418  1.00  0.00           N  
ATOM   1572  CA  ILE L 106     126.455  58.269 111.213  1.00  0.00           C  
ATOM   1573  C   ILE L 106     126.781  59.389 110.214  1.00  0.00           C  
ATOM   1574  O   ILE L 106     125.947  60.263 109.934  1.00  0.00           O  
ATOM   1575  CB  ILE L 106     125.513  57.240 110.561  1.00  0.00           C  
ATOM   1576  CG1 ILE L 106     125.315  56.037 111.486  1.00  0.00           C  
ATOM   1577  CG2 ILE L 106     126.062  56.796 109.214  1.00  0.00           C  
ATOM   1578  CD1 ILE L 106     124.107  56.153 112.388  1.00  0.00           C  
ATOM   1579  H   ILE L 106     124.915  59.188 112.381  1.00  0.00           H  
ATOM   1580  HA  ILE L 106     127.379  57.763 111.488  1.00  0.00           H  
ATOM   1581  HB  ILE L 106     124.531  57.689 110.412  1.00  0.00           H  
ATOM   1582 1HG1 ILE L 106     125.209  55.132 110.889  1.00  0.00           H  
ATOM   1583 2HG1 ILE L 106     126.197  55.911 112.114  1.00  0.00           H  
ATOM   1584 1HG2 ILE L 106     125.385  56.068 108.767  1.00  0.00           H  
ATOM   1585 2HG2 ILE L 106     126.153  57.658 108.556  1.00  0.00           H  
ATOM   1586 3HG2 ILE L 106     127.043  56.340 109.353  1.00  0.00           H  
ATOM   1587 1HD1 ILE L 106     124.033  55.263 113.014  1.00  0.00           H  
ATOM   1588 2HD1 ILE L 106     124.209  57.035 113.022  1.00  0.00           H  
ATOM   1589 3HD1 ILE L 106     123.207  56.244 111.781  1.00  0.00           H  
ATOM   1590  N   LYS L 107     128.001  59.341 109.692  1.00  0.00           N  
ATOM   1591  CA  LYS L 107     128.427  60.172 108.569  1.00  0.00           C  
ATOM   1592  C   LYS L 107     128.212  59.412 107.261  1.00  0.00           C  
ATOM   1593  O   LYS L 107     128.771  58.331 107.064  1.00  0.00           O  
ATOM   1594  CB  LYS L 107     129.892  60.583 108.716  1.00  0.00           C  
ATOM   1595  CG  LYS L 107     130.407  61.487 107.604  1.00  0.00           C  
ATOM   1596  CD  LYS L 107     131.864  61.866 107.830  1.00  0.00           C  
ATOM   1597  CE  LYS L 107     132.386  62.752 106.708  1.00  0.00           C  
ATOM   1598  NZ  LYS L 107     133.811  63.127 106.913  1.00  0.00           N  
ATOM   1599  H   LYS L 107     128.659  58.692 110.102  1.00  0.00           H  
ATOM   1600  HA  LYS L 107     127.816  61.075 108.556  1.00  0.00           H  
ATOM   1601 1HB  LYS L 107     130.030  61.106 109.663  1.00  0.00           H  
ATOM   1602 2HB  LYS L 107     130.519  59.692 108.741  1.00  0.00           H  
ATOM   1603 1HG  LYS L 107     130.318  60.973 106.646  1.00  0.00           H  
ATOM   1604 2HG  LYS L 107     129.807  62.396 107.566  1.00  0.00           H  
ATOM   1605 1HD  LYS L 107     131.960  62.397 108.777  1.00  0.00           H  
ATOM   1606 2HD  LYS L 107     132.471  60.962 107.878  1.00  0.00           H  
ATOM   1607 1HE  LYS L 107     132.293  62.229 105.758  1.00  0.00           H  
ATOM   1608 2HE  LYS L 107     131.788  63.662 106.656  1.00  0.00           H  
ATOM   1609 1HZ  LYS L 107     134.118  63.715 106.151  1.00  0.00           H  
ATOM   1610 2HZ  LYS L 107     133.905  63.631 107.785  1.00  0.00           H  
ATOM   1611 3HZ  LYS L 107     134.379  62.292 106.944  1.00  0.00           H  
ATOM   1612  N   GLY L 108     127.405  59.975 106.372  1.00  0.00           N  
ATOM   1613  CA  GLY L 108     127.097  59.311 105.098  1.00  0.00           C  
ATOM   1614  C   GLY L 108     127.181  60.293 103.924  1.00  0.00           C  
ATOM   1615  O   GLY L 108     127.522  61.456 104.108  1.00  0.00           O  
ATOM   1616  H   GLY L 108     126.995  60.875 106.570  1.00  0.00           H  
ATOM   1617 1HA  GLY L 108     127.794  58.488 104.939  1.00  0.00           H  
ATOM   1618 2HA  GLY L 108     126.097  58.880 105.145  1.00  0.00           H  
ATOM   1619  N   THR L 109     126.867  59.821 102.716  1.00  0.00           N  
ATOM   1620  CA  THR L 109     126.895  60.673 101.528  1.00  0.00           C  
ATOM   1621  C   THR L 109     125.744  61.672 101.562  1.00  0.00           C  
ATOM   1622  O   THR L 109     124.706  61.451 102.217  1.00  0.00           O  
ATOM   1623  OXT THR L 109     125.824  62.700 100.949  1.00  0.00           O  
ATOM   1624  CB  THR L 109     126.822  59.837 100.236  1.00  0.00           C  
ATOM   1625  OG1 THR L 109     127.938  58.940 100.180  1.00  0.00           O  
ATOM   1626  CG2 THR L 109     126.841  60.742  99.014  1.00  0.00           C  
ATOM   1627  H   THR L 109     126.603  58.850 102.620  1.00  0.00           H  
ATOM   1628  HA  THR L 109     127.834  61.228 101.522  1.00  0.00           H  
ATOM   1629  HB  THR L 109     125.903  59.252 100.234  1.00  0.00           H  
ATOM   1630  HG1 THR L 109     128.074  58.655  99.274  1.00  0.00           H  
ATOM   1631 1HG2 THR L 109     126.789  60.134  98.111  1.00  0.00           H  
ATOM   1632 2HG2 THR L 109     125.986  61.418  99.048  1.00  0.00           H  
ATOM   1633 3HG2 THR L 109     127.763  61.323  99.006  1.00  0.00           H  
ATOM   1634  N   GLN H   1     108.033  39.328 128.813  1.00  0.00           N  
ATOM   1635  CA  GLN H   1     107.213  38.965 130.002  1.00  0.00           C  
ATOM   1636  C   GLN H   1     107.275  40.044 131.082  1.00  0.00           C  
ATOM   1637  O   GLN H   1     106.245  40.572 131.496  1.00  0.00           O  
ATOM   1638  CB  GLN H   1     107.673  37.627 130.590  1.00  0.00           C  
ATOM   1639  CG  GLN H   1     106.879  37.176 131.805  1.00  0.00           C  
ATOM   1640  CD  GLN H   1     107.282  35.793 132.278  1.00  0.00           C  
ATOM   1641  OE1 GLN H   1     107.270  34.830 131.505  1.00  0.00           O  
ATOM   1642  NE2 GLN H   1     107.640  35.686 133.552  1.00  0.00           N  
ATOM   1643 1H   GLN H   1     107.969  38.602 128.129  1.00  0.00           H  
ATOM   1644 2H   GLN H   1     107.694  40.184 128.423  1.00  0.00           H  
ATOM   1645 3H   GLN H   1     108.987  39.443 129.089  1.00  0.00           H  
ATOM   1646  HA  GLN H   1     106.174  38.866 129.689  1.00  0.00           H  
ATOM   1647 1HB  GLN H   1     107.596  36.851 129.830  1.00  0.00           H  
ATOM   1648 2HB  GLN H   1     108.720  37.700 130.881  1.00  0.00           H  
ATOM   1649 1HG  GLN H   1     107.048  37.880 132.619  1.00  0.00           H  
ATOM   1650 2HG  GLN H   1     105.820  37.154 131.545  1.00  0.00           H  
ATOM   1651 1HE2 GLN H   1     107.916  34.797 133.921  1.00  0.00           H  
ATOM   1652 2HE2 GLN H   1     107.634  36.492 134.143  1.00  0.00           H  
ATOM   1653  N   VAL H   2     108.485  40.368 131.534  1.00  0.00           N  
ATOM   1654  CA  VAL H   2     108.659  41.376 132.573  1.00  0.00           C  
ATOM   1655  C   VAL H   2     108.477  42.767 131.982  1.00  0.00           C  
ATOM   1656  O   VAL H   2     109.041  43.090 130.937  1.00  0.00           O  
ATOM   1657  CB  VAL H   2     110.056  41.262 133.212  1.00  0.00           C  
ATOM   1658  CG1 VAL H   2     110.284  42.397 134.199  1.00  0.00           C  
ATOM   1659  CG2 VAL H   2     110.205  39.913 133.897  1.00  0.00           C  
ATOM   1660  H   VAL H   2     109.299  39.909 131.153  1.00  0.00           H  
ATOM   1661  HA  VAL H   2     107.909  41.207 133.347  1.00  0.00           H  
ATOM   1662  HB  VAL H   2     110.811  41.360 132.431  1.00  0.00           H  
ATOM   1663 1HG1 VAL H   2     111.277  42.301 134.641  1.00  0.00           H  
ATOM   1664 2HG1 VAL H   2     110.209  43.352 133.680  1.00  0.00           H  
ATOM   1665 3HG1 VAL H   2     109.532  42.350 134.987  1.00  0.00           H  
ATOM   1666 1HG2 VAL H   2     111.195  39.839 134.345  1.00  0.00           H  
ATOM   1667 2HG2 VAL H   2     109.446  39.813 134.673  1.00  0.00           H  
ATOM   1668 3HG2 VAL H   2     110.079  39.116 133.163  1.00  0.00           H  
ATOM   1669  N   GLN H   3     107.687  43.593 132.654  1.00  0.00           N  
ATOM   1670  CA  GLN H   3     107.457  44.945 132.176  1.00  0.00           C  
ATOM   1671  C   GLN H   3     107.120  45.923 133.292  1.00  0.00           C  
ATOM   1672  O   GLN H   3     106.570  45.541 134.325  1.00  0.00           O  
ATOM   1673  CB  GLN H   3     106.332  44.946 131.137  1.00  0.00           C  
ATOM   1674  CG  GLN H   3     104.980  44.521 131.683  1.00  0.00           C  
ATOM   1675  CD  GLN H   3     103.910  44.474 130.609  1.00  0.00           C  
ATOM   1676  OE1 GLN H   3     104.121  44.935 129.483  1.00  0.00           O  
ATOM   1677  NE2 GLN H   3     102.755  43.916 130.949  1.00  0.00           N  
ATOM   1678  H   GLN H   3     107.235  43.290 133.505  1.00  0.00           H  
ATOM   1679  HA  GLN H   3     108.372  45.306 131.707  1.00  0.00           H  
ATOM   1680 1HB  GLN H   3     106.226  45.946 130.717  1.00  0.00           H  
ATOM   1681 2HB  GLN H   3     106.591  44.273 130.320  1.00  0.00           H  
ATOM   1682 1HG  GLN H   3     105.072  43.526 132.118  1.00  0.00           H  
ATOM   1683 2HG  GLN H   3     104.667  45.235 132.446  1.00  0.00           H  
ATOM   1684 1HE2 GLN H   3     102.011  43.857 130.282  1.00  0.00           H  
ATOM   1685 2HE2 GLN H   3     102.626  43.555 131.873  1.00  0.00           H  
ATOM   1686  N   LEU H   4     107.473  47.185 133.075  1.00  0.00           N  
ATOM   1687  CA  LEU H   4     107.159  48.257 134.012  1.00  0.00           C  
ATOM   1688  C   LEU H   4     106.302  49.264 133.253  1.00  0.00           C  
ATOM   1689  O   LEU H   4     106.698  49.745 132.191  1.00  0.00           O  
ATOM   1690  CB  LEU H   4     108.432  48.920 134.553  1.00  0.00           C  
ATOM   1691  CG  LEU H   4     108.950  48.375 135.890  1.00  0.00           C  
ATOM   1692  CD1 LEU H   4     109.064  46.859 135.811  1.00  0.00           C  
ATOM   1693  CD2 LEU H   4     110.296  49.009 136.209  1.00  0.00           C  
ATOM   1694  H   LEU H   4     107.976  47.405 132.228  1.00  0.00           H  
ATOM   1695  HA  LEU H   4     106.614  47.831 134.854  1.00  0.00           H  
ATOM   1696 1HB  LEU H   4     109.225  48.800 133.817  1.00  0.00           H  
ATOM   1697 2HB  LEU H   4     108.242  49.986 134.680  1.00  0.00           H  
ATOM   1698  HG  LEU H   4     108.239  48.615 136.681  1.00  0.00           H  
ATOM   1699 1HD1 LEU H   4     109.432  46.472 136.761  1.00  0.00           H  
ATOM   1700 2HD1 LEU H   4     108.084  46.431 135.600  1.00  0.00           H  
ATOM   1701 3HD1 LEU H   4     109.758  46.587 135.016  1.00  0.00           H  
ATOM   1702 1HD2 LEU H   4     110.664  48.622 137.160  1.00  0.00           H  
ATOM   1703 2HD2 LEU H   4     111.008  48.769 135.420  1.00  0.00           H  
ATOM   1704 3HD2 LEU H   4     110.181  50.091 136.278  1.00  0.00           H  
ATOM   1705  N   VAL H   5     105.125  49.570 133.794  1.00  0.00           N  
ATOM   1706  CA  VAL H   5     104.212  50.514 133.152  1.00  0.00           C  
ATOM   1707  C   VAL H   5     103.935  51.683 134.088  1.00  0.00           C  
ATOM   1708  O   VAL H   5     103.408  51.500 135.186  1.00  0.00           O  
ATOM   1709  CB  VAL H   5     102.886  49.823 132.780  1.00  0.00           C  
ATOM   1710  CG1 VAL H   5     101.927  50.817 132.143  1.00  0.00           C  
ATOM   1711  CG2 VAL H   5     103.155  48.657 131.841  1.00  0.00           C  
ATOM   1712  H   VAL H   5     104.856  49.142 134.668  1.00  0.00           H  
ATOM   1713  HA  VAL H   5     104.680  50.880 132.237  1.00  0.00           H  
ATOM   1714  HB  VAL H   5     102.411  49.455 133.690  1.00  0.00           H  
ATOM   1715 1HG1 VAL H   5     100.996  50.313 131.887  1.00  0.00           H  
ATOM   1716 2HG1 VAL H   5     101.720  51.624 132.846  1.00  0.00           H  
ATOM   1717 3HG1 VAL H   5     102.376  51.229 131.239  1.00  0.00           H  
ATOM   1718 1HG2 VAL H   5     102.213  48.173 131.584  1.00  0.00           H  
ATOM   1719 2HG2 VAL H   5     103.636  49.023 130.934  1.00  0.00           H  
ATOM   1720 3HG2 VAL H   5     103.810  47.937 132.334  1.00  0.00           H  
ATOM   1721  N   GLN H   6     104.284  52.885 133.640  1.00  0.00           N  
ATOM   1722  CA  GLN H   6     104.127  54.082 134.459  1.00  0.00           C  
ATOM   1723  C   GLN H   6     102.860  54.878 134.161  1.00  0.00           C  
ATOM   1724  O   GLN H   6     102.253  54.725 133.103  1.00  0.00           O  
ATOM   1725  CB  GLN H   6     105.347  54.988 134.282  1.00  0.00           C  
ATOM   1726  CG  GLN H   6     106.649  54.385 134.781  1.00  0.00           C  
ATOM   1727  CD  GLN H   6     107.838  55.299 134.547  1.00  0.00           C  
ATOM   1728  OE1 GLN H   6     108.944  54.838 134.255  1.00  0.00           O  
ATOM   1729  NE2 GLN H   6     107.615  56.603 134.674  1.00  0.00           N  
ATOM   1730  H   GLN H   6     104.667  52.972 132.711  1.00  0.00           H  
ATOM   1731  HA  GLN H   6     104.057  53.779 135.503  1.00  0.00           H  
ATOM   1732 1HB  GLN H   6     105.471  55.231 133.226  1.00  0.00           H  
ATOM   1733 2HB  GLN H   6     105.183  55.926 134.815  1.00  0.00           H  
ATOM   1734 1HG  GLN H   6     106.565  54.202 135.853  1.00  0.00           H  
ATOM   1735 2HG  GLN H   6     106.829  53.449 134.254  1.00  0.00           H  
ATOM   1736 1HE2 GLN H   6     108.361  57.254 134.531  1.00  0.00           H  
ATOM   1737 2HE2 GLN H   6     106.702  56.934 134.912  1.00  0.00           H  
ATOM   1738  N   SER H   7     102.478  55.730 135.107  1.00  0.00           N  
ATOM   1739  CA  SER H   7     101.292  56.559 134.959  1.00  0.00           C  
ATOM   1740  C   SER H   7     101.512  57.645 133.900  1.00  0.00           C  
ATOM   1741  O   SER H   7     102.641  57.883 133.469  1.00  0.00           O  
ATOM   1742  CB  SER H   7     100.934  57.194 136.288  1.00  0.00           C  
ATOM   1743  OG  SER H   7     101.936  58.077 136.709  1.00  0.00           O  
ATOM   1744  H   SER H   7     103.027  55.802 135.952  1.00  0.00           H  
ATOM   1745  HA  SER H   7     100.465  55.926 134.636  1.00  0.00           H  
ATOM   1746 1HB  SER H   7      99.990  57.731 136.192  1.00  0.00           H  
ATOM   1747 2HB  SER H   7     100.793  56.416 137.037  1.00  0.00           H  
ATOM   1748  HG  SER H   7     101.785  58.897 136.232  1.00  0.00           H  
ATOM   1749  N   GLY H   8     100.426  58.295 133.487  1.00  0.00           N  
ATOM   1750  CA  GLY H   8     100.499  59.287 132.426  1.00  0.00           C  
ATOM   1751  C   GLY H   8     101.149  60.626 132.729  1.00  0.00           C  
ATOM   1752  O   GLY H   8     101.506  60.920 133.866  1.00  0.00           O  
ATOM   1753  H   GLY H   8      99.533  58.099 133.918  1.00  0.00           H  
ATOM   1754 1HA  GLY H   8     101.048  58.875 131.579  1.00  0.00           H  
ATOM   1755 2HA  GLY H   8      99.494  59.519 132.075  1.00  0.00           H  
ATOM   1756  N   ALA H   9     101.293  61.435 131.684  1.00  0.00           N  
ATOM   1757  CA  ALA H   9     101.995  62.713 131.753  1.00  0.00           C  
ATOM   1758  C   ALA H   9     101.283  63.669 132.699  1.00  0.00           C  
ATOM   1759  O   ALA H   9     100.055  63.681 132.767  1.00  0.00           O  
ATOM   1760  CB  ALA H   9     102.092  63.327 130.360  1.00  0.00           C  
ATOM   1761  H   ALA H   9     100.893  61.141 130.803  1.00  0.00           H  
ATOM   1762  HA  ALA H   9     102.994  62.528 132.147  1.00  0.00           H  
ATOM   1763 1HB  ALA H   9     102.617  64.280 130.419  1.00  0.00           H  
ATOM   1764 2HB  ALA H   9     102.638  62.652 129.703  1.00  0.00           H  
ATOM   1765 3HB  ALA H   9     101.091  63.489 129.965  1.00  0.00           H  
ATOM   1766  N   GLU H  10     102.056  64.478 133.413  1.00  0.00           N  
ATOM   1767  CA  GLU H  10     101.484  65.418 134.360  1.00  0.00           C  
ATOM   1768  C   GLU H  10     101.931  66.859 134.144  1.00  0.00           C  
ATOM   1769  O   GLU H  10     103.010  67.116 133.611  1.00  0.00           O  
ATOM   1770  CB  GLU H  10     101.837  64.987 135.785  1.00  0.00           C  
ATOM   1771  CG  GLU H  10     101.280  63.628 136.188  1.00  0.00           C  
ATOM   1772  CD  GLU H  10      99.783  63.625 136.316  1.00  0.00           C  
ATOM   1773  OE1 GLU H  10      99.206  64.685 136.352  1.00  0.00           O  
ATOM   1774  OE2 GLU H  10      99.214  62.560 136.380  1.00  0.00           O  
ATOM   1775  H   GLU H  10     103.059  64.443 133.301  1.00  0.00           H  
ATOM   1776  HA  GLU H  10     100.400  65.410 134.244  1.00  0.00           H  
ATOM   1777 1HB  GLU H  10     102.920  64.951 135.896  1.00  0.00           H  
ATOM   1778 2HB  GLU H  10     101.460  65.725 136.493  1.00  0.00           H  
ATOM   1779 1HG  GLU H  10     101.570  62.892 135.438  1.00  0.00           H  
ATOM   1780 2HG  GLU H  10     101.722  63.332 137.138  1.00  0.00           H  
ATOM   1781  N   VAL H  11     101.077  67.795 134.554  1.00  0.00           N  
ATOM   1782  CA  VAL H  11     101.390  69.214 134.476  1.00  0.00           C  
ATOM   1783  C   VAL H  11     101.166  69.754 135.879  1.00  0.00           C  
ATOM   1784  O   VAL H  11     100.112  69.529 136.472  1.00  0.00           O  
ATOM   1785  CB  VAL H  11     100.492  69.945 133.460  1.00  0.00           C  
ATOM   1786  CG1 VAL H  11     100.812  71.432 133.440  1.00  0.00           C  
ATOM   1787  CG2 VAL H  11     100.671  69.335 132.078  1.00  0.00           C  
ATOM   1788  H   VAL H  11     100.187  67.507 134.933  1.00  0.00           H  
ATOM   1789  HA  VAL H  11     102.425  69.322 134.150  1.00  0.00           H  
ATOM   1790  HB  VAL H  11      99.452  69.844 133.770  1.00  0.00           H  
ATOM   1791 1HG1 VAL H  11     100.168  71.933 132.716  1.00  0.00           H  
ATOM   1792 2HG1 VAL H  11     100.641  71.854 134.430  1.00  0.00           H  
ATOM   1793 3HG1 VAL H  11     101.855  71.576 133.157  1.00  0.00           H  
ATOM   1794 1HG2 VAL H  11     100.034  69.857 131.365  1.00  0.00           H  
ATOM   1795 2HG2 VAL H  11     101.713  69.431 131.770  1.00  0.00           H  
ATOM   1796 3HG2 VAL H  11     100.397  68.281 132.107  1.00  0.00           H  
ATOM   1797  N   LYS H  12     102.162  70.460 136.406  1.00  0.00           N  
ATOM   1798  CA  LYS H  12     102.089  71.008 137.754  1.00  0.00           C  
ATOM   1799  C   LYS H  12     102.560  72.448 137.814  1.00  0.00           C  
ATOM   1800  O   LYS H  12     103.240  72.934 136.908  1.00  0.00           O  
ATOM   1801  CB  LYS H  12     102.965  70.178 138.702  1.00  0.00           C  
ATOM   1802  CG  LYS H  12     102.512  68.742 138.884  1.00  0.00           C  
ATOM   1803  CD  LYS H  12     101.225  68.666 139.688  1.00  0.00           C  
ATOM   1804  CE  LYS H  12     100.809  67.221 139.918  1.00  0.00           C  
ATOM   1805  NZ  LYS H  12      99.554  67.127 140.713  1.00  0.00           N  
ATOM   1806  H   LYS H  12     102.993  70.620 135.854  1.00  0.00           H  
ATOM   1807  HA  LYS H  12     101.048  70.996 138.076  1.00  0.00           H  
ATOM   1808 1HB  LYS H  12     103.990  70.159 138.329  1.00  0.00           H  
ATOM   1809 2HB  LYS H  12     102.984  70.648 139.685  1.00  0.00           H  
ATOM   1810 1HG  LYS H  12     102.347  68.286 137.908  1.00  0.00           H  
ATOM   1811 2HG  LYS H  12     103.287  68.178 139.402  1.00  0.00           H  
ATOM   1812 1HD  LYS H  12     101.370  69.154 140.653  1.00  0.00           H  
ATOM   1813 2HD  LYS H  12     100.431  69.185 139.153  1.00  0.00           H  
ATOM   1814 1HE  LYS H  12     100.656  66.730 138.958  1.00  0.00           H  
ATOM   1815 2HE  LYS H  12     101.602  66.694 140.449  1.00  0.00           H  
ATOM   1816 1HZ  LYS H  12      99.311  66.155 140.846  1.00  0.00           H  
ATOM   1817 2HZ  LYS H  12      99.691  67.564 141.614  1.00  0.00           H  
ATOM   1818 3HZ  LYS H  12      98.807  67.596 140.222  1.00  0.00           H  
ATOM   1819  N   LYS H  13     102.201  73.122 138.900  1.00  0.00           N  
ATOM   1820  CA  LYS H  13     102.612  74.500 139.119  1.00  0.00           C  
ATOM   1821  C   LYS H  13     103.838  74.452 140.020  1.00  0.00           C  
ATOM   1822  O   LYS H  13     104.045  73.482 140.755  1.00  0.00           O  
ATOM   1823  CB  LYS H  13     101.494  75.332 139.749  1.00  0.00           C  
ATOM   1824  CG  LYS H  13     100.208  75.377 138.933  1.00  0.00           C  
ATOM   1825  CD  LYS H  13     100.427  76.063 137.594  1.00  0.00           C  
ATOM   1826  CE  LYS H  13      99.118  76.232 136.835  1.00  0.00           C  
ATOM   1827  NZ  LYS H  13      99.324  76.856 135.501  1.00  0.00           N  
ATOM   1828  H   LYS H  13     101.624  72.664 139.591  1.00  0.00           H  
ATOM   1829  HA  LYS H  13     102.861  74.944 138.155  1.00  0.00           H  
ATOM   1830 1HB  LYS H  13     101.251  74.931 140.734  1.00  0.00           H  
ATOM   1831 2HB  LYS H  13     101.837  76.357 139.887  1.00  0.00           H  
ATOM   1832 1HG  LYS H  13      99.853  74.361 138.758  1.00  0.00           H  
ATOM   1833 2HG  LYS H  13      99.444  75.919 139.489  1.00  0.00           H  
ATOM   1834 1HD  LYS H  13     100.872  77.045 137.756  1.00  0.00           H  
ATOM   1835 2HD  LYS H  13     101.112  75.469 136.989  1.00  0.00           H  
ATOM   1836 1HE  LYS H  13      98.650  75.257 136.699  1.00  0.00           H  
ATOM   1837 2HE  LYS H  13      98.440  76.858 137.415  1.00  0.00           H  
ATOM   1838 1HZ  LYS H  13      98.434  76.951 135.032  1.00  0.00           H  
ATOM   1839 2HZ  LYS H  13      99.741  77.769 135.616  1.00  0.00           H  
ATOM   1840 3HZ  LYS H  13      99.935  76.274 134.947  1.00  0.00           H  
ATOM   1841  N   PRO H  14     104.681  75.489 139.965  1.00  0.00           N  
ATOM   1842  CA  PRO H  14     105.858  75.509 140.835  1.00  0.00           C  
ATOM   1843  C   PRO H  14     105.386  75.485 142.293  1.00  0.00           C  
ATOM   1844  O   PRO H  14     104.376  76.110 142.636  1.00  0.00           O  
ATOM   1845  CB  PRO H  14     106.553  76.825 140.474  1.00  0.00           C  
ATOM   1846  CG  PRO H  14     106.062  77.134 139.101  1.00  0.00           C  
ATOM   1847  CD  PRO H  14     104.630  76.670 139.102  1.00  0.00           C  
ATOM   1848  HA  PRO H  14     106.502  74.651 140.593  1.00  0.00           H  
ATOM   1849 1HB  PRO H  14     106.288  77.604 141.207  1.00  0.00           H  
ATOM   1850 2HB  PRO H  14     107.644  76.700 140.520  1.00  0.00           H  
ATOM   1851 1HG  PRO H  14     106.158  78.209 138.895  1.00  0.00           H  
ATOM   1852 2HG  PRO H  14     106.676  76.611 138.353  1.00  0.00           H  
ATOM   1853 1HD  PRO H  14     103.987  77.464 139.507  1.00  0.00           H  
ATOM   1854 2HD  PRO H  14     104.327  76.411 138.076  1.00  0.00           H  
ATOM   1855  N   GLY H  15     106.110  74.765 143.144  1.00  0.00           N  
ATOM   1856  CA  GLY H  15     105.729  74.672 144.542  1.00  0.00           C  
ATOM   1857  C   GLY H  15     104.807  73.502 144.822  1.00  0.00           C  
ATOM   1858  O   GLY H  15     104.601  73.130 145.976  1.00  0.00           O  
ATOM   1859  H   GLY H  15     106.933  74.275 142.824  1.00  0.00           H  
ATOM   1860 1HA  GLY H  15     106.624  74.572 145.157  1.00  0.00           H  
ATOM   1861 2HA  GLY H  15     105.232  75.593 144.845  1.00  0.00           H  
ATOM   1862  N   ALA H  16     104.244  72.912 143.772  1.00  0.00           N  
ATOM   1863  CA  ALA H  16     103.328  71.796 143.957  1.00  0.00           C  
ATOM   1864  C   ALA H  16     104.077  70.486 144.198  1.00  0.00           C  
ATOM   1865  O   ALA H  16     105.310  70.452 144.266  1.00  0.00           O  
ATOM   1866  CB  ALA H  16     102.401  71.662 142.752  1.00  0.00           C  
ATOM   1867  H   ALA H  16     104.445  73.234 142.835  1.00  0.00           H  
ATOM   1868  HA  ALA H  16     102.725  71.996 144.843  1.00  0.00           H  
ATOM   1869 1HB  ALA H  16     101.723  70.823 142.905  1.00  0.00           H  
ATOM   1870 2HB  ALA H  16     101.823  72.579 142.634  1.00  0.00           H  
ATOM   1871 3HB  ALA H  16     102.995  71.489 141.855  1.00  0.00           H  
ATOM   1872  N   SER H  17     103.317  69.412 144.341  1.00  0.00           N  
ATOM   1873  CA  SER H  17     103.886  68.087 144.538  1.00  0.00           C  
ATOM   1874  C   SER H  17     103.327  67.146 143.497  1.00  0.00           C  
ATOM   1875  O   SER H  17     102.154  67.238 143.132  1.00  0.00           O  
ATOM   1876  CB  SER H  17     103.580  67.571 145.930  1.00  0.00           C  
ATOM   1877  OG  SER H  17     104.080  66.273 146.105  1.00  0.00           O  
ATOM   1878  H   SER H  17     102.313  69.516 144.310  1.00  0.00           H  
ATOM   1879  HA  SER H  17     104.969  68.156 144.425  1.00  0.00           H  
ATOM   1880 1HB  SER H  17     104.021  68.237 146.671  1.00  0.00           H  
ATOM   1881 2HB  SER H  17     102.502  67.571 146.089  1.00  0.00           H  
ATOM   1882  HG  SER H  17     103.616  65.910 146.863  1.00  0.00           H  
ATOM   1883  N   VAL H  18     104.165  66.241 143.010  1.00  0.00           N  
ATOM   1884  CA  VAL H  18     103.725  65.280 142.015  1.00  0.00           C  
ATOM   1885  C   VAL H  18     104.043  63.880 142.518  1.00  0.00           C  
ATOM   1886  O   VAL H  18     105.069  63.659 143.162  1.00  0.00           O  
ATOM   1887  CB  VAL H  18     104.422  65.526 140.664  1.00  0.00           C  
ATOM   1888  CG1 VAL H  18     105.920  65.291 140.786  1.00  0.00           C  
ATOM   1889  CG2 VAL H  18     103.818  64.624 139.599  1.00  0.00           C  
ATOM   1890  H   VAL H  18     105.123  66.216 143.329  1.00  0.00           H  
ATOM   1891  HA  VAL H  18     102.650  65.395 141.875  1.00  0.00           H  
ATOM   1892  HB  VAL H  18     104.282  66.569 140.379  1.00  0.00           H  
ATOM   1893 1HG1 VAL H  18     106.396  65.471 139.821  1.00  0.00           H  
ATOM   1894 2HG1 VAL H  18     106.336  65.973 141.528  1.00  0.00           H  
ATOM   1895 3HG1 VAL H  18     106.103  64.262 141.094  1.00  0.00           H  
ATOM   1896 1HG2 VAL H  18     104.315  64.805 138.646  1.00  0.00           H  
ATOM   1897 2HG2 VAL H  18     103.953  63.581 139.887  1.00  0.00           H  
ATOM   1898 3HG2 VAL H  18     102.755  64.839 139.499  1.00  0.00           H  
ATOM   1899  N   LYS H  19     103.153  62.944 142.229  1.00  0.00           N  
ATOM   1900  CA  LYS H  19     103.348  61.562 142.628  1.00  0.00           C  
ATOM   1901  C   LYS H  19     103.003  60.686 141.436  1.00  0.00           C  
ATOM   1902  O   LYS H  19     101.901  60.764 140.895  1.00  0.00           O  
ATOM   1903  CB  LYS H  19     102.488  61.205 143.841  1.00  0.00           C  
ATOM   1904  CG  LYS H  19     102.714  59.798 144.381  1.00  0.00           C  
ATOM   1905  CD  LYS H  19     101.900  59.552 145.642  1.00  0.00           C  
ATOM   1906  CE  LYS H  19     102.116  58.144 146.174  1.00  0.00           C  
ATOM   1907  NZ  LYS H  19     101.321  57.887 147.407  1.00  0.00           N  
ATOM   1908  H   LYS H  19     102.318  63.195 141.718  1.00  0.00           H  
ATOM   1909  HA  LYS H  19     104.395  61.425 142.901  1.00  0.00           H  
ATOM   1910 1HB  LYS H  19     102.687  61.909 144.650  1.00  0.00           H  
ATOM   1911 2HB  LYS H  19     101.433  61.297 143.580  1.00  0.00           H  
ATOM   1912 1HG  LYS H  19     102.427  59.068 143.624  1.00  0.00           H  
ATOM   1913 2HG  LYS H  19     103.771  59.663 144.609  1.00  0.00           H  
ATOM   1914 1HD  LYS H  19     102.191  60.271 146.410  1.00  0.00           H  
ATOM   1915 2HD  LYS H  19     100.841  59.689 145.424  1.00  0.00           H  
ATOM   1916 1HE  LYS H  19     101.828  57.419 145.414  1.00  0.00           H  
ATOM   1917 2HE  LYS H  19     103.172  57.998 146.402  1.00  0.00           H  
ATOM   1918 1HZ  LYS H  19     101.493  56.944 147.728  1.00  0.00           H  
ATOM   1919 2HZ  LYS H  19     101.594  58.542 148.127  1.00  0.00           H  
ATOM   1920 3HZ  LYS H  19     100.339  58.000 147.204  1.00  0.00           H  
ATOM   1921  N   VAL H  20     103.961  59.867 141.017  1.00  0.00           N  
ATOM   1922  CA  VAL H  20     103.765  58.991 139.871  1.00  0.00           C  
ATOM   1923  C   VAL H  20     103.937  57.532 140.268  1.00  0.00           C  
ATOM   1924  O   VAL H  20     104.616  57.212 141.249  1.00  0.00           O  
ATOM   1925  CB  VAL H  20     104.765  59.340 138.753  1.00  0.00           C  
ATOM   1926  CG1 VAL H  20     104.552  60.769 138.275  1.00  0.00           C  
ATOM   1927  CG2 VAL H  20     106.188  59.145 139.252  1.00  0.00           C  
ATOM   1928  H   VAL H  20     104.846  59.850 141.504  1.00  0.00           H  
ATOM   1929  HA  VAL H  20     102.752  59.138 139.493  1.00  0.00           H  
ATOM   1930  HB  VAL H  20     104.584  58.686 137.900  1.00  0.00           H  
ATOM   1931 1HG1 VAL H  20     105.267  60.999 137.485  1.00  0.00           H  
ATOM   1932 2HG1 VAL H  20     103.539  60.877 137.890  1.00  0.00           H  
ATOM   1933 3HG1 VAL H  20     104.700  61.457 139.107  1.00  0.00           H  
ATOM   1934 1HG2 VAL H  20     106.890  59.392 138.456  1.00  0.00           H  
ATOM   1935 2HG2 VAL H  20     106.366  59.794 140.108  1.00  0.00           H  
ATOM   1936 3HG2 VAL H  20     106.330  58.105 139.549  1.00  0.00           H  
ATOM   1937  N   SER H  21     103.311  56.652 139.497  1.00  0.00           N  
ATOM   1938  CA  SER H  21     103.309  55.231 139.791  1.00  0.00           C  
ATOM   1939  C   SER H  21     103.994  54.405 138.711  1.00  0.00           C  
ATOM   1940  O   SER H  21     104.140  54.833 137.564  1.00  0.00           O  
ATOM   1941  CB  SER H  21     101.881  54.750 139.969  1.00  0.00           C  
ATOM   1942  OG  SER H  21     101.180  54.801 138.758  1.00  0.00           O  
ATOM   1943  H   SER H  21     102.821  56.986 138.679  1.00  0.00           H  
ATOM   1944  HA  SER H  21     103.857  55.069 140.720  1.00  0.00           H  
ATOM   1945 1HB  SER H  21     101.887  53.727 140.346  1.00  0.00           H  
ATOM   1946 2HB  SER H  21     101.379  55.369 140.711  1.00  0.00           H  
ATOM   1947  HG  SER H  21     101.425  54.008 138.276  1.00  0.00           H  
ATOM   1948  N   CYS H  22     104.383  53.197 139.096  1.00  0.00           N  
ATOM   1949  CA  CYS H  22     105.005  52.250 138.191  1.00  0.00           C  
ATOM   1950  C   CYS H  22     104.469  50.883 138.591  1.00  0.00           C  
ATOM   1951  O   CYS H  22     104.704  50.413 139.702  1.00  0.00           O  
ATOM   1952  CB  CYS H  22     106.523  52.320 138.366  1.00  0.00           C  
ATOM   1953  SG  CYS H  22     107.563  51.165 137.415  1.00  0.00           S  
ATOM   1954  H   CYS H  22     104.235  52.934 140.060  1.00  0.00           H  
ATOM   1955  HA  CYS H  22     104.729  52.514 137.170  1.00  0.00           H  
ATOM   1956 1HB  CYS H  22     106.874  53.318 138.101  1.00  0.00           H  
ATOM   1957 2HB  CYS H  22     106.778  52.152 139.413  1.00  0.00           H  
ATOM   1958  N   LYS H  23     103.728  50.264 137.682  1.00  0.00           N  
ATOM   1959  CA  LYS H  23     103.172  48.942 137.922  1.00  0.00           C  
ATOM   1960  C   LYS H  23     104.085  47.897 137.291  1.00  0.00           C  
ATOM   1961  O   LYS H  23     104.464  48.017 136.127  1.00  0.00           O  
ATOM   1962  CB  LYS H  23     101.753  48.833 137.360  1.00  0.00           C  
ATOM   1963  CG  LYS H  23     101.064  47.505 137.646  1.00  0.00           C  
ATOM   1964  CD  LYS H  23      99.639  47.496 137.112  1.00  0.00           C  
ATOM   1965  CE  LYS H  23      98.951  46.168 137.392  1.00  0.00           C  
ATOM   1966  NZ  LYS H  23      97.559  46.141 136.866  1.00  0.00           N  
ATOM   1967  H   LYS H  23     103.545  50.722 136.801  1.00  0.00           H  
ATOM   1968  HA  LYS H  23     103.129  48.775 138.999  1.00  0.00           H  
ATOM   1969 1HB  LYS H  23     101.134  49.627 137.776  1.00  0.00           H  
ATOM   1970 2HB  LYS H  23     101.779  48.969 136.278  1.00  0.00           H  
ATOM   1971 1HG  LYS H  23     101.624  46.695 137.178  1.00  0.00           H  
ATOM   1972 2HG  LYS H  23     101.040  47.333 138.722  1.00  0.00           H  
ATOM   1973 1HD  LYS H  23      99.069  48.298 137.582  1.00  0.00           H  
ATOM   1974 2HD  LYS H  23      99.654  47.666 136.035  1.00  0.00           H  
ATOM   1975 1HE  LYS H  23      99.517  45.360 136.931  1.00  0.00           H  
ATOM   1976 2HE  LYS H  23      98.922  45.992 138.468  1.00  0.00           H  
ATOM   1977 1HZ  LYS H  23      97.139  45.245 137.072  1.00  0.00           H  
ATOM   1978 2HZ  LYS H  23      97.020  46.874 137.302  1.00  0.00           H  
ATOM   1979 3HZ  LYS H  23      97.574  46.282 135.866  1.00  0.00           H  
ATOM   1980  N   VAL H  24     104.411  46.892 138.104  1.00  0.00           N  
ATOM   1981  CA  VAL H  24     105.287  45.844 137.584  1.00  0.00           C  
ATOM   1982  C   VAL H  24     104.551  44.518 137.443  1.00  0.00           C  
ATOM   1983  O   VAL H  24     103.616  44.240 138.196  1.00  0.00           O  
ATOM   1984  CB  VAL H  24     106.501  45.654 138.513  1.00  0.00           C  
ATOM   1985  CG1 VAL H  24     107.152  46.994 138.819  1.00  0.00           C  
ATOM   1986  CG2 VAL H  24     106.068  44.958 139.794  1.00  0.00           C  
ATOM   1987  H   VAL H  24     104.079  46.828 139.056  1.00  0.00           H  
ATOM   1988  HA  VAL H  24     105.644  46.148 136.599  1.00  0.00           H  
ATOM   1989  HB  VAL H  24     107.246  45.044 138.001  1.00  0.00           H  
ATOM   1990 1HG1 VAL H  24     108.008  46.841 139.477  1.00  0.00           H  
ATOM   1991 2HG1 VAL H  24     107.486  47.457 137.891  1.00  0.00           H  
ATOM   1992 3HG1 VAL H  24     106.430  47.645 139.312  1.00  0.00           H  
ATOM   1993 1HG2 VAL H  24     106.932  44.826 140.446  1.00  0.00           H  
ATOM   1994 2HG2 VAL H  24     105.319  45.565 140.302  1.00  0.00           H  
ATOM   1995 3HG2 VAL H  24     105.643  43.984 139.554  1.00  0.00           H  
ATOM   1996  N   SER H  25     105.013  43.699 136.495  1.00  0.00           N  
ATOM   1997  CA  SER H  25     104.488  42.348 136.271  1.00  0.00           C  
ATOM   1998  C   SER H  25     105.544  41.456 135.611  1.00  0.00           C  
ATOM   1999  O   SER H  25     106.503  41.949 135.007  1.00  0.00           O  
ATOM   2000  CB  SER H  25     103.244  42.406 135.404  1.00  0.00           C  
ATOM   2001  OG  SER H  25     103.560  42.818 134.102  1.00  0.00           O  
ATOM   2002  H   SER H  25     105.763  44.039 135.911  1.00  0.00           H  
ATOM   2003  HA  SER H  25     104.222  41.915 137.236  1.00  0.00           H  
ATOM   2004 1HB  SER H  25     102.776  41.422 135.374  1.00  0.00           H  
ATOM   2005 2HB  SER H  25     102.527  43.098 135.843  1.00  0.00           H  
ATOM   2006  HG  SER H  25     103.944  42.052 133.668  1.00  0.00           H  
ATOM   2007  N   GLY H  26     105.357  40.146 135.726  1.00  0.00           N  
ATOM   2008  CA  GLY H  26     106.221  39.171 135.077  1.00  0.00           C  
ATOM   2009  C   GLY H  26     107.263  38.575 136.003  1.00  0.00           C  
ATOM   2010  O   GLY H  26     108.033  37.702 135.602  1.00  0.00           O  
ATOM   2011  H   GLY H  26     104.583  39.820 136.288  1.00  0.00           H  
ATOM   2012 1HA  GLY H  26     105.616  38.361 134.671  1.00  0.00           H  
ATOM   2013 2HA  GLY H  26     106.733  39.641 134.238  1.00  0.00           H  
ATOM   2014  N   TYR H  27     107.296  39.058 137.244  1.00  0.00           N  
ATOM   2015  CA  TYR H  27     108.267  38.590 138.225  1.00  0.00           C  
ATOM   2016  C   TYR H  27     107.742  38.831 139.636  1.00  0.00           C  
ATOM   2017  O   TYR H  27     106.703  39.449 139.816  1.00  0.00           O  
ATOM   2018  CB  TYR H  27     109.616  39.285 138.027  1.00  0.00           C  
ATOM   2019  CG  TYR H  27     109.602  40.757 138.372  1.00  0.00           C  
ATOM   2020  CD1 TYR H  27     110.099  41.188 139.593  1.00  0.00           C  
ATOM   2021  CD2 TYR H  27     109.091  41.676 137.468  1.00  0.00           C  
ATOM   2022  CE1 TYR H  27     110.086  42.533 139.909  1.00  0.00           C  
ATOM   2023  CE2 TYR H  27     109.077  43.021 137.783  1.00  0.00           C  
ATOM   2024  CZ  TYR H  27     109.572  43.450 138.998  1.00  0.00           C  
ATOM   2025  OH  TYR H  27     109.559  44.790 139.312  1.00  0.00           O  
ATOM   2026  H   TYR H  27     106.629  39.767 137.511  1.00  0.00           H  
ATOM   2027  HA  TYR H  27     108.406  37.518 138.090  1.00  0.00           H  
ATOM   2028 1HB  TYR H  27     110.371  38.797 138.646  1.00  0.00           H  
ATOM   2029 2HB  TYR H  27     109.929  39.182 136.988  1.00  0.00           H  
ATOM   2030  HD1 TYR H  27     110.500  40.466 140.304  1.00  0.00           H  
ATOM   2031  HD2 TYR H  27     108.699  41.338 136.509  1.00  0.00           H  
ATOM   2032  HE1 TYR H  27     110.476  42.872 140.868  1.00  0.00           H  
ATOM   2033  HE2 TYR H  27     108.675  43.744 137.073  1.00  0.00           H  
ATOM   2034  HH  TYR H  27     109.940  44.917 140.184  1.00  0.00           H  
ATOM   2035  N   THR H  28     108.451  38.327 140.636  1.00  0.00           N  
ATOM   2036  CA  THR H  28     108.046  38.536 142.021  1.00  0.00           C  
ATOM   2037  C   THR H  28     108.589  39.876 142.497  1.00  0.00           C  
ATOM   2038  O   THR H  28     109.760  39.997 142.814  1.00  0.00           O  
ATOM   2039  CB  THR H  28     108.544  37.405 142.939  1.00  0.00           C  
ATOM   2040  OG1 THR H  28     108.006  36.153 142.493  1.00  0.00           O  
ATOM   2041  CG2 THR H  28     108.113  37.655 144.376  1.00  0.00           C  
ATOM   2042  H   THR H  28     109.283  37.788 140.443  1.00  0.00           H  
ATOM   2043  HA  THR H  28     106.957  38.551 142.064  1.00  0.00           H  
ATOM   2044  HB  THR H  28     109.632  37.353 142.895  1.00  0.00           H  
ATOM   2045  HG1 THR H  28     108.537  35.434 142.845  1.00  0.00           H  
ATOM   2046 1HG2 THR H  28     108.474  36.845 145.010  1.00  0.00           H  
ATOM   2047 2HG2 THR H  28     108.530  38.601 144.721  1.00  0.00           H  
ATOM   2048 3HG2 THR H  28     107.026  37.698 144.427  1.00  0.00           H  
ATOM   2049  N   LEU H  29     107.705  40.869 142.545  1.00  0.00           N  
ATOM   2050  CA  LEU H  29     108.019  42.245 142.953  1.00  0.00           C  
ATOM   2051  C   LEU H  29     108.681  42.339 144.337  1.00  0.00           C  
ATOM   2052  O   LEU H  29     109.634  43.108 144.528  1.00  0.00           O  
ATOM   2053  CB  LEU H  29     106.736  43.086 142.951  1.00  0.00           C  
ATOM   2054  CG  LEU H  29     106.899  44.550 143.377  1.00  0.00           C  
ATOM   2055  CD1 LEU H  29     106.711  44.666 144.883  1.00  0.00           C  
ATOM   2056  CD2 LEU H  29     108.273  45.051 142.956  1.00  0.00           C  
ATOM   2057  H   LEU H  29     106.759  40.639 142.278  1.00  0.00           H  
ATOM   2058  HA  LEU H  29     108.723  42.666 142.236  1.00  0.00           H  
ATOM   2059 1HB  LEU H  29     106.317  43.077 141.946  1.00  0.00           H  
ATOM   2060 2HB  LEU H  29     106.016  42.623 143.627  1.00  0.00           H  
ATOM   2061  HG  LEU H  29     106.129  45.156 142.897  1.00  0.00           H  
ATOM   2062 1HD1 LEU H  29     106.827  45.708 145.184  1.00  0.00           H  
ATOM   2063 2HD1 LEU H  29     105.714  44.319 145.153  1.00  0.00           H  
ATOM   2064 3HD1 LEU H  29     107.457  44.057 145.390  1.00  0.00           H  
ATOM   2065 1HD2 LEU H  29     108.388  46.092 143.257  1.00  0.00           H  
ATOM   2066 2HD2 LEU H  29     109.043  44.447 143.437  1.00  0.00           H  
ATOM   2067 3HD2 LEU H  29     108.373  44.973 141.874  1.00  0.00           H  
ATOM   2068  N   THR H  30     108.205  41.536 145.284  1.00  0.00           N  
ATOM   2069  CA  THR H  30     108.680  41.611 146.671  1.00  0.00           C  
ATOM   2070  C   THR H  30     110.130  41.170 146.867  1.00  0.00           C  
ATOM   2071  O   THR H  30     110.683  41.364 147.948  1.00  0.00           O  
ATOM   2072  CB  THR H  30     107.778  40.768 147.590  1.00  0.00           C  
ATOM   2073  OG1 THR H  30     107.822  39.396 147.180  1.00  0.00           O  
ATOM   2074  CG2 THR H  30     106.342  41.265 147.530  1.00  0.00           C  
ATOM   2075  H   THR H  30     107.497  40.854 145.043  1.00  0.00           H  
ATOM   2076  HA  THR H  30     108.636  42.650 146.996  1.00  0.00           H  
ATOM   2077  HB  THR H  30     108.138  40.838 148.617  1.00  0.00           H  
ATOM   2078  HG1 THR H  30     108.626  38.988 147.512  1.00  0.00           H  
ATOM   2079 1HG2 THR H  30     105.718  40.658 148.186  1.00  0.00           H  
ATOM   2080 2HG2 THR H  30     106.303  42.305 147.853  1.00  0.00           H  
ATOM   2081 3HG2 THR H  30     105.973  41.189 146.508  1.00  0.00           H  
ATOM   2082  N   GLU H  31     110.745  40.579 145.847  1.00  0.00           N  
ATOM   2083  CA  GLU H  31     112.150  40.193 145.935  1.00  0.00           C  
ATOM   2084  C   GLU H  31     113.144  41.262 145.441  1.00  0.00           C  
ATOM   2085  O   GLU H  31     114.337  41.170 145.740  1.00  0.00           O  
ATOM   2086  CB  GLU H  31     112.365  38.900 145.145  1.00  0.00           C  
ATOM   2087  CG  GLU H  31     111.653  37.685 145.721  1.00  0.00           C  
ATOM   2088  CD  GLU H  31     111.887  36.435 144.920  1.00  0.00           C  
ATOM   2089  OE1 GLU H  31     112.612  36.497 143.956  1.00  0.00           O  
ATOM   2090  OE2 GLU H  31     111.341  35.416 145.272  1.00  0.00           O  
ATOM   2091  H   GLU H  31     110.236  40.392 144.995  1.00  0.00           H  
ATOM   2092  HA  GLU H  31     112.396  40.019 146.984  1.00  0.00           H  
ATOM   2093 1HB  GLU H  31     112.018  39.037 144.121  1.00  0.00           H  
ATOM   2094 2HB  GLU H  31     113.431  38.673 145.102  1.00  0.00           H  
ATOM   2095 1HG  GLU H  31     112.002  37.520 146.740  1.00  0.00           H  
ATOM   2096 2HG  GLU H  31     110.584  37.889 145.762  1.00  0.00           H  
ATOM   2097  N   LEU H  32     112.619  42.411 144.697  1.00  0.00           N  
ATOM   2098  CA  LEU H  32     113.547  43.272 143.949  1.00  0.00           C  
ATOM   2099  C   LEU H  32     113.234  44.754 144.138  1.00  0.00           C  
ATOM   2100  O   LEU H  32     112.069  45.157 144.109  1.00  0.00           O  
ATOM   2101  CB  LEU H  32     113.497  42.928 142.455  1.00  0.00           C  
ATOM   2102  CG  LEU H  32     114.071  41.559 142.068  1.00  0.00           C  
ATOM   2103  CD1 LEU H  32     113.789  41.287 140.597  1.00  0.00           C  
ATOM   2104  CD2 LEU H  32     115.565  41.536 142.352  1.00  0.00           C  
ATOM   2105  H   LEU H  32     111.628  42.598 144.649  1.00  0.00           H  
ATOM   2106  HA  LEU H  32     114.557  43.093 144.317  1.00  0.00           H  
ATOM   2107 1HB  LEU H  32     112.459  42.956 142.127  1.00  0.00           H  
ATOM   2108 2HB  LEU H  32     114.052  43.687 141.905  1.00  0.00           H  
ATOM   2109  HG  LEU H  32     113.579  40.780 142.651  1.00  0.00           H  
ATOM   2110 1HD1 LEU H  32     114.196  40.314 140.322  1.00  0.00           H  
ATOM   2111 2HD1 LEU H  32     112.712  41.290 140.426  1.00  0.00           H  
ATOM   2112 3HD1 LEU H  32     114.255  42.061 139.988  1.00  0.00           H  
ATOM   2113 1HD2 LEU H  32     115.973  40.562 142.078  1.00  0.00           H  
ATOM   2114 2HD2 LEU H  32     116.058  42.313 141.768  1.00  0.00           H  
ATOM   2115 3HD2 LEU H  32     115.737  41.715 143.414  1.00  0.00           H  
ATOM   2116  N   PRO H  33     114.273  45.574 144.284  1.00  0.00           N  
ATOM   2117  CA  PRO H  33     114.078  47.001 144.511  1.00  0.00           C  
ATOM   2118  C   PRO H  33     113.743  47.669 143.190  1.00  0.00           C  
ATOM   2119  O   PRO H  33     113.998  47.102 142.125  1.00  0.00           O  
ATOM   2120  CB  PRO H  33     115.427  47.467 145.066  1.00  0.00           C  
ATOM   2121  CG  PRO H  33     116.417  46.542 144.444  1.00  0.00           C  
ATOM   2122  CD  PRO H  33     115.714  45.211 144.408  1.00  0.00           C  
ATOM   2123  HA  PRO H  33     113.283  47.143 145.258  1.00  0.00           H  
ATOM   2124 1HB  PRO H  33     115.600  48.520 144.798  1.00  0.00           H  
ATOM   2125 2HB  PRO H  33     115.422  47.412 146.164  1.00  0.00           H  
ATOM   2126 1HG  PRO H  33     116.695  46.901 143.443  1.00  0.00           H  
ATOM   2127 2HG  PRO H  33     117.340  46.516 145.042  1.00  0.00           H  
ATOM   2128 1HD  PRO H  33     116.053  44.640 143.531  1.00  0.00           H  
ATOM   2129 2HD  PRO H  33     115.924  44.659 145.336  1.00  0.00           H  
ATOM   2130  N   VAL H  34     113.139  48.850 143.276  1.00  0.00           N  
ATOM   2131  CA  VAL H  34     112.789  49.659 142.114  1.00  0.00           C  
ATOM   2132  C   VAL H  34     113.553  50.971 142.176  1.00  0.00           C  
ATOM   2133  O   VAL H  34     113.584  51.630 143.208  1.00  0.00           O  
ATOM   2134  CB  VAL H  34     111.275  49.937 142.071  1.00  0.00           C  
ATOM   2135  CG1 VAL H  34     110.919  50.762 140.843  1.00  0.00           C  
ATOM   2136  CG2 VAL H  34     110.507  48.624 142.080  1.00  0.00           C  
ATOM   2137  H   VAL H  34     112.918  49.194 144.200  1.00  0.00           H  
ATOM   2138  HA  VAL H  34     113.064  49.108 141.213  1.00  0.00           H  
ATOM   2139  HB  VAL H  34     110.998  50.527 142.945  1.00  0.00           H  
ATOM   2140 1HG1 VAL H  34     109.845  50.949 140.829  1.00  0.00           H  
ATOM   2141 2HG1 VAL H  34     111.452  51.712 140.876  1.00  0.00           H  
ATOM   2142 3HG1 VAL H  34     111.203  50.216 139.944  1.00  0.00           H  
ATOM   2143 1HG2 VAL H  34     109.437  48.828 142.051  1.00  0.00           H  
ATOM   2144 2HG2 VAL H  34     110.788  48.032 141.209  1.00  0.00           H  
ATOM   2145 3HG2 VAL H  34     110.746  48.069 142.988  1.00  0.00           H  
ATOM   2146  N   HIS H  35     114.145  51.351 141.052  1.00  0.00           N  
ATOM   2147  CA  HIS H  35     114.869  52.610 140.945  1.00  0.00           C  
ATOM   2148  C   HIS H  35     114.055  53.620 140.163  1.00  0.00           C  
ATOM   2149  O   HIS H  35     113.202  53.253 139.365  1.00  0.00           O  
ATOM   2150  CB  HIS H  35     116.230  52.405 140.272  1.00  0.00           C  
ATOM   2151  CG  HIS H  35     117.124  51.450 141.000  1.00  0.00           C  
ATOM   2152  ND1 HIS H  35     118.286  51.850 141.626  1.00  0.00           N  
ATOM   2153  CD2 HIS H  35     117.028  50.115 141.202  1.00  0.00           C  
ATOM   2154  CE1 HIS H  35     118.866  50.800 142.183  1.00  0.00           C  
ATOM   2155  NE2 HIS H  35     118.122  49.736 141.939  1.00  0.00           N  
ATOM   2156  H   HIS H  35     114.092  50.746 140.247  1.00  0.00           H  
ATOM   2157  HA  HIS H  35     115.047  53.013 141.942  1.00  0.00           H  
ATOM   2158 1HB  HIS H  35     116.082  52.029 139.259  1.00  0.00           H  
ATOM   2159 2HB  HIS H  35     116.745  53.362 140.193  1.00  0.00           H  
ATOM   2160  HD2 HIS H  35     116.230  49.462 140.845  1.00  0.00           H  
ATOM   2161  HE1 HIS H  35     119.798  50.811 142.747  1.00  0.00           H  
ATOM   2162  HE2 HIS H  35     118.322  48.794 142.244  1.00  0.00           H  
ATOM   2163  N   TRP H  36     114.341  54.893 140.411  1.00  0.00           N  
ATOM   2164  CA  TRP H  36     113.807  55.996 139.632  1.00  0.00           C  
ATOM   2165  C   TRP H  36     114.945  56.910 139.231  1.00  0.00           C  
ATOM   2166  O   TRP H  36     115.867  57.180 140.009  1.00  0.00           O  
ATOM   2167  CB  TRP H  36     112.761  56.778 140.430  1.00  0.00           C  
ATOM   2168  CG  TRP H  36     111.529  55.982 140.741  1.00  0.00           C  
ATOM   2169  CD1 TRP H  36     111.381  55.064 141.737  1.00  0.00           C  
ATOM   2170  CD2 TRP H  36     110.258  56.031 140.049  1.00  0.00           C  
ATOM   2171  NE1 TRP H  36     110.113  54.539 141.713  1.00  0.00           N  
ATOM   2172  CE2 TRP H  36     109.412  55.121 140.688  1.00  0.00           C  
ATOM   2173  CE3 TRP H  36     109.779  56.764 138.957  1.00  0.00           C  
ATOM   2174  CZ2 TRP H  36     108.106  54.918 140.270  1.00  0.00           C  
ATOM   2175  CZ3 TRP H  36     108.469  56.561 138.538  1.00  0.00           C  
ATOM   2176  CH2 TRP H  36     107.655  55.661 139.180  1.00  0.00           C  
ATOM   2177  H   TRP H  36     114.962  55.090 141.182  1.00  0.00           H  
ATOM   2178  HA  TRP H  36     113.326  55.591 138.742  1.00  0.00           H  
ATOM   2179 1HB  TRP H  36     113.198  57.114 141.370  1.00  0.00           H  
ATOM   2180 2HB  TRP H  36     112.464  57.665 139.871  1.00  0.00           H  
ATOM   2181  HD1 TRP H  36     112.157  54.787 142.449  1.00  0.00           H  
ATOM   2182  HE1 TRP H  36     109.754  53.839 142.346  1.00  0.00           H  
ATOM   2183  HE3 TRP H  36     110.420  57.480 138.446  1.00  0.00           H  
ATOM   2184  HZ2 TRP H  36     107.443  54.208 140.766  1.00  0.00           H  
ATOM   2185  HZ3 TRP H  36     108.103  57.133 137.688  1.00  0.00           H  
ATOM   2186  HH2 TRP H  36     106.632  55.527 138.827  1.00  0.00           H  
ATOM   2187  N   VAL H  37     114.869  57.377 137.994  1.00  0.00           N  
ATOM   2188  CA  VAL H  37     115.807  58.345 137.462  1.00  0.00           C  
ATOM   2189  C   VAL H  37     115.012  59.434 136.742  1.00  0.00           C  
ATOM   2190  O   VAL H  37     113.810  59.306 136.564  1.00  0.00           O  
ATOM   2191  CB  VAL H  37     116.798  57.677 136.491  1.00  0.00           C  
ATOM   2192  CG1 VAL H  37     117.441  56.461 137.140  1.00  0.00           C  
ATOM   2193  CG2 VAL H  37     116.082  57.288 135.207  1.00  0.00           C  
ATOM   2194  H   VAL H  37     114.124  57.036 137.402  1.00  0.00           H  
ATOM   2195  HA  VAL H  37     116.373  58.771 138.291  1.00  0.00           H  
ATOM   2196  HB  VAL H  37     117.599  58.381 136.262  1.00  0.00           H  
ATOM   2197 1HG1 VAL H  37     118.139  56.001 136.439  1.00  0.00           H  
ATOM   2198 2HG1 VAL H  37     117.978  56.768 138.036  1.00  0.00           H  
ATOM   2199 3HG1 VAL H  37     116.669  55.739 137.406  1.00  0.00           H  
ATOM   2200 1HG2 VAL H  37     116.789  56.817 134.524  1.00  0.00           H  
ATOM   2201 2HG2 VAL H  37     115.278  56.590 135.436  1.00  0.00           H  
ATOM   2202 3HG2 VAL H  37     115.665  58.181 134.738  1.00  0.00           H  
ATOM   2203  N   ARG H  38     115.664  60.413 136.423  1.00  0.00           N  
ATOM   2204  CA  ARG H  38     114.929  61.328 135.570  1.00  0.00           C  
ATOM   2205  C   ARG H  38     115.849  61.860 134.494  1.00  0.00           C  
ATOM   2206  O   ARG H  38     117.077  61.789 134.608  1.00  0.00           O  
ATOM   2207  CB  ARG H  38     114.354  62.486 136.372  1.00  0.00           C  
ATOM   2208  CG  ARG H  38     115.384  63.465 136.913  1.00  0.00           C  
ATOM   2209  CD  ARG H  38     114.744  64.590 137.639  1.00  0.00           C  
ATOM   2210  NE  ARG H  38     115.717  65.584 138.065  1.00  0.00           N  
ATOM   2211  CZ  ARG H  38     115.408  66.744 138.677  1.00  0.00           C  
ATOM   2212  NH1 ARG H  38     114.153  67.040 138.929  1.00  0.00           N  
ATOM   2213  NH2 ARG H  38     116.369  67.582 139.027  1.00  0.00           N  
ATOM   2214  H   ARG H  38     116.639  60.595 136.614  1.00  0.00           H  
ATOM   2215  HA  ARG H  38     114.103  60.785 135.111  1.00  0.00           H  
ATOM   2216 1HB  ARG H  38     113.659  63.049 135.751  1.00  0.00           H  
ATOM   2217 2HB  ARG H  38     113.792  62.097 137.221  1.00  0.00           H  
ATOM   2218 1HG  ARG H  38     116.052  62.947 137.603  1.00  0.00           H  
ATOM   2219 2HG  ARG H  38     115.965  63.875 136.086  1.00  0.00           H  
ATOM   2220 1HD  ARG H  38     114.021  65.079 136.988  1.00  0.00           H  
ATOM   2221 2HD  ARG H  38     114.236  64.210 138.525  1.00  0.00           H  
ATOM   2222  HE  ARG H  38     116.694  65.390 137.888  1.00  0.00           H  
ATOM   2223 1HH1 ARG H  38     113.419  66.400 138.663  1.00  0.00           H  
ATOM   2224 2HH1 ARG H  38     113.922  67.909 139.388  1.00  0.00           H  
ATOM   2225 1HH2 ARG H  38     117.334  67.354 138.833  1.00  0.00           H  
ATOM   2226 2HH2 ARG H  38     116.137  68.451 139.486  1.00  0.00           H  
ATOM   2227  N   GLN H  39     115.244  62.396 133.445  1.00  0.00           N  
ATOM   2228  CA  GLN H  39     116.000  62.967 132.353  1.00  0.00           C  
ATOM   2229  C   GLN H  39     115.287  64.186 131.802  1.00  0.00           C  
ATOM   2230  O   GLN H  39     114.176  64.088 131.291  1.00  0.00           O  
ATOM   2231  CB  GLN H  39     116.170  61.913 131.261  1.00  0.00           C  
ATOM   2232  CG  GLN H  39     116.971  62.340 130.053  1.00  0.00           C  
ATOM   2233  CD  GLN H  39     117.137  61.191 129.074  1.00  0.00           C  
ATOM   2234  OE1 GLN H  39     116.222  60.378 128.889  1.00  0.00           O  
ATOM   2235  NE2 GLN H  39     118.302  61.116 128.447  1.00  0.00           N  
ATOM   2236  H   GLN H  39     114.235  62.408 133.405  1.00  0.00           H  
ATOM   2237  HA  GLN H  39     116.974  63.277 132.732  1.00  0.00           H  
ATOM   2238 1HB  GLN H  39     116.662  61.034 131.678  1.00  0.00           H  
ATOM   2239 2HB  GLN H  39     115.191  61.600 130.902  1.00  0.00           H  
ATOM   2240 1HG  GLN H  39     116.451  63.157 129.555  1.00  0.00           H  
ATOM   2241 2HG  GLN H  39     117.957  62.668 130.381  1.00  0.00           H  
ATOM   2242 1HE2 GLN H  39     118.470  60.381 127.789  1.00  0.00           H  
ATOM   2243 2HE2 GLN H  39     119.014  61.794 128.630  1.00  0.00           H  
ATOM   2244  N   ALA H  40     115.927  65.339 131.933  1.00  0.00           N  
ATOM   2245  CA  ALA H  40     115.366  66.572 131.415  1.00  0.00           C  
ATOM   2246  C   ALA H  40     115.467  66.495 129.899  1.00  0.00           C  
ATOM   2247  O   ALA H  40     116.342  65.811 129.361  1.00  0.00           O  
ATOM   2248  CB  ALA H  40     116.142  67.763 131.941  1.00  0.00           C  
ATOM   2249  H   ALA H  40     116.822  65.365 132.401  1.00  0.00           H  
ATOM   2250  HA  ALA H  40     114.323  66.627 131.727  1.00  0.00           H  
ATOM   2251 1HB  ALA H  40     115.710  68.683 131.545  1.00  0.00           H  
ATOM   2252 2HB  ALA H  40     116.092  67.779 133.030  1.00  0.00           H  
ATOM   2253 3HB  ALA H  40     117.181  67.687 131.628  1.00  0.00           H  
ATOM   2254  N   PRO H  41     114.566  67.189 129.189  1.00  0.00           N  
ATOM   2255  CA  PRO H  41     114.557  67.188 127.723  1.00  0.00           C  
ATOM   2256  C   PRO H  41     115.922  67.484 127.102  1.00  0.00           C  
ATOM   2257  O   PRO H  41     116.512  68.534 127.341  1.00  0.00           O  
ATOM   2258  CB  PRO H  41     113.517  68.253 127.393  1.00  0.00           C  
ATOM   2259  CG  PRO H  41     112.537  68.100 128.534  1.00  0.00           C  
ATOM   2260  CD  PRO H  41     113.466  67.961 129.723  1.00  0.00           C  
ATOM   2261  HA  PRO H  41     114.202  66.211 127.364  1.00  0.00           H  
ATOM   2262 1HB  PRO H  41     113.994  69.244 127.346  1.00  0.00           H  
ATOM   2263 2HB  PRO H  41     113.082  68.059 126.401  1.00  0.00           H  
ATOM   2264 1HG  PRO H  41     111.873  68.974 128.585  1.00  0.00           H  
ATOM   2265 2HG  PRO H  41     111.895  67.223 128.367  1.00  0.00           H  
ATOM   2266 1HD  PRO H  41     113.787  68.959 130.056  1.00  0.00           H  
ATOM   2267 2HD  PRO H  41     112.948  67.430 130.535  1.00  0.00           H  
ATOM   2268  N   GLY H  42     116.420  66.532 126.320  1.00  0.00           N  
ATOM   2269  CA  GLY H  42     117.715  66.690 125.680  1.00  0.00           C  
ATOM   2270  C   GLY H  42     118.940  66.545 126.571  1.00  0.00           C  
ATOM   2271  O   GLY H  42     120.062  66.767 126.114  1.00  0.00           O  
ATOM   2272  H   GLY H  42     115.895  65.684 126.163  1.00  0.00           H  
ATOM   2273 1HA  GLY H  42     117.818  65.957 124.881  1.00  0.00           H  
ATOM   2274 2HA  GLY H  42     117.775  67.676 125.221  1.00  0.00           H  
ATOM   2275  N   LYS H  43     118.743  66.174 127.834  1.00  0.00           N  
ATOM   2276  CA  LYS H  43     119.859  66.061 128.769  1.00  0.00           C  
ATOM   2277  C   LYS H  43     120.146  64.602 129.130  1.00  0.00           C  
ATOM   2278  O   LYS H  43     119.501  63.690 128.620  1.00  0.00           O  
ATOM   2279  CB  LYS H  43     119.575  66.868 130.037  1.00  0.00           C  
ATOM   2280  CG  LYS H  43     119.295  68.345 129.793  1.00  0.00           C  
ATOM   2281  CD  LYS H  43     120.519  69.054 129.235  1.00  0.00           C  
ATOM   2282  CE  LYS H  43     120.272  70.548 129.080  1.00  0.00           C  
ATOM   2283  NZ  LYS H  43     121.447  71.248 128.493  1.00  0.00           N  
ATOM   2284  H   LYS H  43     117.808  65.966 128.154  1.00  0.00           H  
ATOM   2285  HA  LYS H  43     120.753  66.463 128.292  1.00  0.00           H  
ATOM   2286 1HB  LYS H  43     118.712  66.445 130.552  1.00  0.00           H  
ATOM   2287 2HB  LYS H  43     120.426  66.796 130.713  1.00  0.00           H  
ATOM   2288 1HG  LYS H  43     118.471  68.447 129.085  1.00  0.00           H  
ATOM   2289 2HG  LYS H  43     119.005  68.820 130.730  1.00  0.00           H  
ATOM   2290 1HD  LYS H  43     121.365  68.902 129.906  1.00  0.00           H  
ATOM   2291 2HD  LYS H  43     120.771  68.634 128.261  1.00  0.00           H  
ATOM   2292 1HE  LYS H  43     119.409  70.709 128.435  1.00  0.00           H  
ATOM   2293 2HE  LYS H  43     120.055  70.983 130.055  1.00  0.00           H  
ATOM   2294 1HZ  LYS H  43     121.242  72.234 128.407  1.00  0.00           H  
ATOM   2295 2HZ  LYS H  43     122.249  71.122 129.093  1.00  0.00           H  
ATOM   2296 3HZ  LYS H  43     121.645  70.865 127.579  1.00  0.00           H  
ATOM   2297  N   GLY H  44     121.114  64.392 130.018  1.00  0.00           N  
ATOM   2298  CA  GLY H  44     121.467  63.043 130.415  1.00  0.00           C  
ATOM   2299  C   GLY H  44     120.615  62.421 131.505  1.00  0.00           C  
ATOM   2300  O   GLY H  44     119.698  63.048 132.050  1.00  0.00           O  
ATOM   2301  H   GLY H  44     121.611  65.171 130.424  1.00  0.00           H  
ATOM   2302 1HA  GLY H  44     121.411  62.383 129.549  1.00  0.00           H  
ATOM   2303 2HA  GLY H  44     122.498  63.026 130.766  1.00  0.00           H  
ATOM   2304  N   LEU H  45     120.926  61.166 131.814  1.00  0.00           N  
ATOM   2305  CA  LEU H  45     120.212  60.404 132.829  1.00  0.00           C  
ATOM   2306  C   LEU H  45     120.711  60.799 134.210  1.00  0.00           C  
ATOM   2307  O   LEU H  45     121.903  61.041 134.407  1.00  0.00           O  
ATOM   2308  CB  LEU H  45     120.405  58.898 132.611  1.00  0.00           C  
ATOM   2309  CG  LEU H  45     119.883  58.348 131.277  1.00  0.00           C  
ATOM   2310  CD1 LEU H  45     120.298  56.890 131.132  1.00  0.00           C  
ATOM   2311  CD2 LEU H  45     118.370  58.494 131.224  1.00  0.00           C  
ATOM   2312  H   LEU H  45     121.692  60.732 131.320  1.00  0.00           H  
ATOM   2313  HA  LEU H  45     119.150  60.633 132.750  1.00  0.00           H  
ATOM   2314 1HB  LEU H  45     121.468  58.672 132.669  1.00  0.00           H  
ATOM   2315 2HB  LEU H  45     119.895  58.363 133.412  1.00  0.00           H  
ATOM   2316  HG  LEU H  45     120.331  58.905 130.453  1.00  0.00           H  
ATOM   2317 1HD1 LEU H  45     119.927  56.498 130.185  1.00  0.00           H  
ATOM   2318 2HD1 LEU H  45     121.385  56.817 131.154  1.00  0.00           H  
ATOM   2319 3HD1 LEU H  45     119.878  56.309 131.953  1.00  0.00           H  
ATOM   2320 1HD2 LEU H  45     117.999  58.103 130.276  1.00  0.00           H  
ATOM   2321 2HD2 LEU H  45     117.921  57.936 132.047  1.00  0.00           H  
ATOM   2322 3HD2 LEU H  45     118.103  59.547 131.312  1.00  0.00           H  
ATOM   2323  N   GLU H  46     119.793  60.844 135.162  1.00  0.00           N  
ATOM   2324  CA  GLU H  46     120.135  61.205 136.527  1.00  0.00           C  
ATOM   2325  C   GLU H  46     119.456  60.273 137.521  1.00  0.00           C  
ATOM   2326  O   GLU H  46     118.227  60.184 137.568  1.00  0.00           O  
ATOM   2327  CB  GLU H  46     119.712  62.654 136.777  1.00  0.00           C  
ATOM   2328  CG  GLU H  46     120.007  63.182 138.161  1.00  0.00           C  
ATOM   2329  CD  GLU H  46     119.668  64.657 138.281  1.00  0.00           C  
ATOM   2330  OE1 GLU H  46     118.518  65.034 137.960  1.00  0.00           O  
ATOM   2331  OE2 GLU H  46     120.552  65.437 138.694  1.00  0.00           O  
ATOM   2332  H   GLU H  46     118.834  60.622 134.938  1.00  0.00           H  
ATOM   2333  HA  GLU H  46     121.214  61.109 136.650  1.00  0.00           H  
ATOM   2334 1HB  GLU H  46     120.215  63.308 136.064  1.00  0.00           H  
ATOM   2335 2HB  GLU H  46     118.639  62.754 136.613  1.00  0.00           H  
ATOM   2336 1HG  GLU H  46     119.426  62.614 138.887  1.00  0.00           H  
ATOM   2337 2HG  GLU H  46     121.063  63.028 138.380  1.00  0.00           H  
ATOM   2338  N   TRP H  47     120.261  59.573 138.311  1.00  0.00           N  
ATOM   2339  CA  TRP H  47     119.728  58.658 139.305  1.00  0.00           C  
ATOM   2340  C   TRP H  47     119.057  59.456 140.422  1.00  0.00           C  
ATOM   2341  O   TRP H  47     119.569  60.495 140.850  1.00  0.00           O  
ATOM   2342  CB  TRP H  47     120.838  57.776 139.880  1.00  0.00           C  
ATOM   2343  CG  TRP H  47     120.328  56.637 140.710  1.00  0.00           C  
ATOM   2344  CD1 TRP H  47     119.651  55.542 140.263  1.00  0.00           C  
ATOM   2345  CD2 TRP H  47     120.452  56.473 142.144  1.00  0.00           C  
ATOM   2346  NE1 TRP H  47     119.345  54.713 141.314  1.00  0.00           N  
ATOM   2347  CE2 TRP H  47     119.829  55.266 142.472  1.00  0.00           C  
ATOM   2348  CE3 TRP H  47     121.034  57.243 143.159  1.00  0.00           C  
ATOM   2349  CZ2 TRP H  47     119.767  54.805 143.777  1.00  0.00           C  
ATOM   2350  CZ3 TRP H  47     120.973  56.779 144.467  1.00  0.00           C  
ATOM   2351  CH2 TRP H  47     120.356  55.591 144.768  1.00  0.00           C  
ATOM   2352  H   TRP H  47     121.262  59.674 138.222  1.00  0.00           H  
ATOM   2353  HA  TRP H  47     118.990  58.016 138.825  1.00  0.00           H  
ATOM   2354 1HB  TRP H  47     121.436  57.366 139.066  1.00  0.00           H  
ATOM   2355 2HB  TRP H  47     121.500  58.381 140.499  1.00  0.00           H  
ATOM   2356  HD1 TRP H  47     119.390  55.352 139.223  1.00  0.00           H  
ATOM   2357  HE1 TRP H  47     118.845  53.838 141.247  1.00  0.00           H  
ATOM   2358  HE3 TRP H  47     121.528  58.186 142.925  1.00  0.00           H  
ATOM   2359  HZ2 TRP H  47     119.281  53.863 144.036  1.00  0.00           H  
ATOM   2360  HZ3 TRP H  47     121.427  57.385 145.252  1.00  0.00           H  
ATOM   2361  HH2 TRP H  47     120.326  55.257 145.805  1.00  0.00           H  
ATOM   2362  N   VAL H  48     117.909  58.931 140.877  1.00  0.00           N  
ATOM   2363  CA  VAL H  48     117.249  59.628 141.996  1.00  0.00           C  
ATOM   2364  C   VAL H  48     117.245  58.791 143.268  1.00  0.00           C  
ATOM   2365  O   VAL H  48     117.541  59.296 144.353  1.00  0.00           O  
ATOM   2366  CB  VAL H  48     115.796  59.978 141.623  1.00  0.00           C  
ATOM   2367  CG1 VAL H  48     115.103  60.680 142.783  1.00  0.00           C  
ATOM   2368  CG2 VAL H  48     115.776  60.849 140.376  1.00  0.00           C  
ATOM   2369  H   VAL H  48     117.482  58.101 140.494  1.00  0.00           H  
ATOM   2370  HA  VAL H  48     117.792  60.553 142.196  1.00  0.00           H  
ATOM   2371  HB  VAL H  48     115.247  59.055 141.432  1.00  0.00           H  
ATOM   2372 1HG1 VAL H  48     114.077  60.919 142.502  1.00  0.00           H  
ATOM   2373 2HG1 VAL H  48     115.098  60.025 143.654  1.00  0.00           H  
ATOM   2374 3HG1 VAL H  48     115.637  61.600 143.023  1.00  0.00           H  
ATOM   2375 1HG2 VAL H  48     114.746  61.091 140.118  1.00  0.00           H  
ATOM   2376 2HG2 VAL H  48     116.329  61.769 140.566  1.00  0.00           H  
ATOM   2377 3HG2 VAL H  48     116.239  60.310 139.549  1.00  0.00           H  
ATOM   2378  N   GLY H  49     116.853  57.531 143.134  1.00  0.00           N  
ATOM   2379  CA  GLY H  49     116.809  56.652 144.279  1.00  0.00           C  
ATOM   2380  C   GLY H  49     116.231  55.278 143.993  1.00  0.00           C  
ATOM   2381  O   GLY H  49     115.789  55.003 142.880  1.00  0.00           O  
ATOM   2382  H   GLY H  49     116.583  57.173 142.229  1.00  0.00           H  
ATOM   2383 1HA  GLY H  49     117.816  56.518 144.675  1.00  0.00           H  
ATOM   2384 2HA  GLY H  49     116.212  57.110 145.067  1.00  0.00           H  
ATOM   2385  N   SER H  50     116.248  54.427 145.015  1.00  0.00           N  
ATOM   2386  CA  SER H  50     115.754  53.060 144.932  1.00  0.00           C  
ATOM   2387  C   SER H  50     114.988  52.679 146.212  1.00  0.00           C  
ATOM   2388  O   SER H  50     115.216  53.243 147.298  1.00  0.00           O  
ATOM   2389  CB  SER H  50     116.908  52.103 144.707  1.00  0.00           C  
ATOM   2390  OG  SER H  50     117.689  51.978 145.863  1.00  0.00           O  
ATOM   2391  H   SER H  50     116.627  54.761 145.890  1.00  0.00           H  
ATOM   2392  HA  SER H  50     115.068  52.991 144.086  1.00  0.00           H  
ATOM   2393 1HB  SER H  50     116.520  51.126 144.420  1.00  0.00           H  
ATOM   2394 2HB  SER H  50     117.525  52.464 143.885  1.00  0.00           H  
ATOM   2395  HG  SER H  50     117.220  51.367 146.435  1.00  0.00           H  
ATOM   2396  N   PHE H  51     114.131  51.671 146.077  1.00  0.00           N  
ATOM   2397  CA  PHE H  51     113.249  51.227 147.140  1.00  0.00           C  
ATOM   2398  C   PHE H  51     113.143  49.704 147.089  1.00  0.00           C  
ATOM   2399  O   PHE H  51     112.861  49.127 146.040  1.00  0.00           O  
ATOM   2400  CB  PHE H  51     111.865  51.864 147.004  1.00  0.00           C  
ATOM   2401  CG  PHE H  51     110.985  51.663 148.205  1.00  0.00           C  
ATOM   2402  CD1 PHE H  51     110.918  52.626 149.202  1.00  0.00           C  
ATOM   2403  CD2 PHE H  51     110.224  50.512 148.342  1.00  0.00           C  
ATOM   2404  CE1 PHE H  51     110.109  52.442 150.307  1.00  0.00           C  
ATOM   2405  CE2 PHE H  51     109.414  50.327 149.445  1.00  0.00           C  
ATOM   2406  CZ  PHE H  51     109.357  51.293 150.429  1.00  0.00           C  
ATOM   2407  H   PHE H  51     114.103  51.201 145.185  1.00  0.00           H  
ATOM   2408  HA  PHE H  51     113.677  51.533 148.096  1.00  0.00           H  
ATOM   2409 1HB  PHE H  51     111.972  52.935 146.836  1.00  0.00           H  
ATOM   2410 2HB  PHE H  51     111.356  51.446 146.137  1.00  0.00           H  
ATOM   2411  HD1 PHE H  51     111.512  53.535 149.105  1.00  0.00           H  
ATOM   2412  HD2 PHE H  51     110.270  49.749 147.565  1.00  0.00           H  
ATOM   2413  HE1 PHE H  51     110.066  53.207 151.083  1.00  0.00           H  
ATOM   2414  HE2 PHE H  51     108.820  49.418 149.540  1.00  0.00           H  
ATOM   2415  HZ  PHE H  51     108.720  51.148 151.301  1.00  0.00           H  
ATOM   2416  N   ASP H  52     113.429  49.051 148.201  1.00  0.00           N  
ATOM   2417  CA  ASP H  52     113.384  47.603 148.272  1.00  0.00           C  
ATOM   2418  C   ASP H  52     112.054  47.394 148.941  1.00  0.00           C  
ATOM   2419  O   ASP H  52     111.897  47.733 150.108  1.00  0.00           O  
ATOM   2420  CB  ASP H  52     114.536  46.996 149.077  1.00  0.00           C  
ATOM   2421  CG  ASP H  52     114.502  45.473 149.104  1.00  0.00           C  
ATOM   2422  OD1 ASP H  52     113.472  44.916 148.807  1.00  0.00           O  
ATOM   2423  OD2 ASP H  52     115.507  44.883 149.420  1.00  0.00           O  
ATOM   2424  H   ASP H  52     113.687  49.577 149.024  1.00  0.00           H  
ATOM   2425  HA  ASP H  52     113.454  47.204 147.260  1.00  0.00           H  
ATOM   2426 1HB  ASP H  52     115.486  47.316 148.651  1.00  0.00           H  
ATOM   2427 2HB  ASP H  52     114.496  47.363 150.103  1.00  0.00           H  
ATOM   2428  N   PRO H  52A    111.074  46.840 148.227  1.00  0.00           N  
ATOM   2429  CA  PRO H  52A    109.770  46.595 148.857  1.00  0.00           C  
ATOM   2430  C   PRO H  52A    109.693  45.428 149.859  1.00  0.00           C  
ATOM   2431  O   PRO H  52A    108.719  45.307 150.592  1.00  0.00           O  
ATOM   2432  CB  PRO H  52A    108.891  46.316 147.634  1.00  0.00           C  
ATOM   2433  CG  PRO H  52A    109.825  45.709 146.642  1.00  0.00           C  
ATOM   2434  CD  PRO H  52A    111.110  46.472 146.824  1.00  0.00           C  
ATOM   2435  HA  PRO H  52A    109.449  47.502 149.389  1.00  0.00           H  
ATOM   2436 1HB  PRO H  52A    108.065  45.642 147.910  1.00  0.00           H  
ATOM   2437 2HB  PRO H  52A    108.436  47.250 147.276  1.00  0.00           H  
ATOM   2438 1HG  PRO H  52A    109.940  44.633 146.837  1.00  0.00           H  
ATOM   2439 2HG  PRO H  52A    109.415  45.805 145.626  1.00  0.00           H  
ATOM   2440 1HD  PRO H  52A    111.963  45.810 146.615  1.00  0.00           H  
ATOM   2441 2HD  PRO H  52A    111.119  47.342 146.150  1.00  0.00           H  
ATOM   2442  N   GLU H  53     110.721  44.581 149.884  1.00  0.00           N  
ATOM   2443  CA  GLU H  53     110.780  43.410 150.768  1.00  0.00           C  
ATOM   2444  C   GLU H  53     110.694  43.745 152.266  1.00  0.00           C  
ATOM   2445  O   GLU H  53     109.888  43.163 153.001  1.00  0.00           O  
ATOM   2446  CB  GLU H  53     112.071  42.633 150.500  1.00  0.00           C  
ATOM   2447  CG  GLU H  53     112.224  41.364 151.326  1.00  0.00           C  
ATOM   2448  CD  GLU H  53     113.490  40.615 151.018  1.00  0.00           C  
ATOM   2449  OE1 GLU H  53     114.225  41.054 150.166  1.00  0.00           O  
ATOM   2450  OE2 GLU H  53     113.722  39.602 151.635  1.00  0.00           O  
ATOM   2451  H   GLU H  53     111.491  44.765 149.257  1.00  0.00           H  
ATOM   2452  HA  GLU H  53     109.925  42.769 150.550  1.00  0.00           H  
ATOM   2453 1HB  GLU H  53     112.116  42.354 149.447  1.00  0.00           H  
ATOM   2454 2HB  GLU H  53     112.929  43.273 150.706  1.00  0.00           H  
ATOM   2455 1HG  GLU H  53     112.221  41.629 152.383  1.00  0.00           H  
ATOM   2456 2HG  GLU H  53     111.369  40.716 151.140  1.00  0.00           H  
ATOM   2457  N   SER H  54     111.570  44.651 152.695  1.00  0.00           N  
ATOM   2458  CA  SER H  54     111.638  45.219 154.042  1.00  0.00           C  
ATOM   2459  C   SER H  54     112.069  46.641 153.635  1.00  0.00           C  
ATOM   2460  O   SER H  54     113.250  46.861 153.300  1.00  0.00           O  
ATOM   2461  CB  SER H  54     112.636  44.525 154.948  1.00  0.00           C  
ATOM   2462  OG  SER H  54     112.656  45.114 156.219  1.00  0.00           O  
ATOM   2463  H   SER H  54     112.238  44.954 151.999  1.00  0.00           H  
ATOM   2464  HA  SER H  54     110.658  45.118 154.510  1.00  0.00           H  
ATOM   2465 1HB  SER H  54     112.375  43.471 155.037  1.00  0.00           H  
ATOM   2466 2HB  SER H  54     113.629  44.579 154.504  1.00  0.00           H  
ATOM   2467  HG  SER H  54     111.741  45.312 156.433  1.00  0.00           H  
ATOM   2468  N   GLY H  55     111.065  47.534 153.576  1.00  0.00           N  
ATOM   2469  CA  GLY H  55     111.133  48.944 153.148  1.00  0.00           C  
ATOM   2470  C   GLY H  55     112.265  49.969 152.970  1.00  0.00           C  
ATOM   2471  O   GLY H  55     111.949  51.151 152.852  1.00  0.00           O  
ATOM   2472  H   GLY H  55     110.177  47.151 153.867  1.00  0.00           H  
ATOM   2473 1HA  GLY H  55     110.721  49.040 152.143  1.00  0.00           H  
ATOM   2474 2HA  GLY H  55     110.517  49.554 153.807  1.00  0.00           H  
ATOM   2475  N   GLU H  56     113.536  49.567 152.866  1.00  0.00           N  
ATOM   2476  CA  GLU H  56     114.688  50.506 152.749  1.00  0.00           C  
ATOM   2477  C   GLU H  56     114.640  51.423 151.503  1.00  0.00           C  
ATOM   2478  O   GLU H  56     114.353  50.957 150.400  1.00  0.00           O  
ATOM   2479  CB  GLU H  56     115.997  49.713 152.731  1.00  0.00           C  
ATOM   2480  CG  GLU H  56     117.252  50.573 152.701  1.00  0.00           C  
ATOM   2481  CD  GLU H  56     118.518  49.762 152.741  1.00  0.00           C  
ATOM   2482  OE1 GLU H  56     118.429  48.560 152.814  1.00  0.00           O  
ATOM   2483  OE2 GLU H  56     119.575  50.346 152.698  1.00  0.00           O  
ATOM   2484  H   GLU H  56     113.710  48.572 152.870  1.00  0.00           H  
ATOM   2485  HA  GLU H  56     114.685  51.168 153.615  1.00  0.00           H  
ATOM   2486 1HB  GLU H  56     116.049  49.076 153.614  1.00  0.00           H  
ATOM   2487 2HB  GLU H  56     116.017  49.062 151.857  1.00  0.00           H  
ATOM   2488 1HG  GLU H  56     117.248  51.173 151.792  1.00  0.00           H  
ATOM   2489 2HG  GLU H  56     117.235  51.253 153.552  1.00  0.00           H  
ATOM   2490  N   SER H  57     114.921  52.716 151.673  1.00  0.00           N  
ATOM   2491  CA  SER H  57     114.982  53.649 150.550  1.00  0.00           C  
ATOM   2492  C   SER H  57     116.300  54.412 150.525  1.00  0.00           C  
ATOM   2493  O   SER H  57     116.803  54.830 151.561  1.00  0.00           O  
ATOM   2494  CB  SER H  57     113.827  54.629 150.623  1.00  0.00           C  
ATOM   2495  OG  SER H  57     113.907  55.413 151.782  1.00  0.00           O  
ATOM   2496  H   SER H  57     115.093  53.058 152.607  1.00  0.00           H  
ATOM   2497  HA  SER H  57     114.904  53.080 149.622  1.00  0.00           H  
ATOM   2498 1HB  SER H  57     113.840  55.272 149.744  1.00  0.00           H  
ATOM   2499 2HB  SER H  57     112.886  54.082 150.615  1.00  0.00           H  
ATOM   2500  HG  SER H  57     113.294  55.021 152.409  1.00  0.00           H  
ATOM   2501  N   ILE H  58     116.798  54.532 149.409  1.00  0.00           N  
ATOM   2502  CA  ILE H  58     118.118  55.153 149.301  1.00  0.00           C  
ATOM   2503  C   ILE H  58     117.935  56.267 148.279  1.00  0.00           C  
ATOM   2504  O   ILE H  58     117.375  56.038 147.189  1.00  0.00           O  
ATOM   2505  CB  ILE H  58     119.208  54.163 148.853  1.00  0.00           C  
ATOM   2506  CG1 ILE H  58     119.328  53.011 149.854  1.00  0.00           C  
ATOM   2507  CG2 ILE H  58     120.542  54.877 148.696  1.00  0.00           C  
ATOM   2508  CD1 ILE H  58     120.222  51.885 149.386  1.00  0.00           C  
ATOM   2509  H   ILE H  58     116.330  54.223 148.569  1.00  0.00           H  
ATOM   2510  HA  ILE H  58     118.402  55.532 150.282  1.00  0.00           H  
ATOM   2511  HB  ILE H  58     118.928  53.722 147.897  1.00  0.00           H  
ATOM   2512 1HG1 ILE H  58     119.720  53.388 150.798  1.00  0.00           H  
ATOM   2513 2HG1 ILE H  58     118.339  52.598 150.054  1.00  0.00           H  
ATOM   2514 1HG2 ILE H  58     121.302  54.162 148.379  1.00  0.00           H  
ATOM   2515 2HG2 ILE H  58     120.448  55.662 147.947  1.00  0.00           H  
ATOM   2516 3HG2 ILE H  58     120.834  55.317 149.650  1.00  0.00           H  
ATOM   2517 1HD1 ILE H  58     120.256  51.107 150.148  1.00  0.00           H  
ATOM   2518 2HD1 ILE H  58     119.827  51.468 148.458  1.00  0.00           H  
ATOM   2519 3HD1 ILE H  58     121.227  52.267 149.213  1.00  0.00           H  
ATOM   2520  N   TYR H  59     118.363  57.471 148.622  1.00  0.00           N  
ATOM   2521  CA  TYR H  59     118.208  58.580 147.704  1.00  0.00           C  
ATOM   2522  C   TYR H  59     119.574  59.077 147.375  1.00  0.00           C  
ATOM   2523  O   TYR H  59     120.545  58.745 148.044  1.00  0.00           O  
ATOM   2524  CB  TYR H  59     117.348  59.698 148.298  1.00  0.00           C  
ATOM   2525  CG  TYR H  59     115.992  59.234 148.779  1.00  0.00           C  
ATOM   2526  CD1 TYR H  59     115.815  58.865 150.105  1.00  0.00           C  
ATOM   2527  CD2 TYR H  59     114.924  59.178 147.896  1.00  0.00           C  
ATOM   2528  CE1 TYR H  59     114.576  58.441 150.545  1.00  0.00           C  
ATOM   2529  CE2 TYR H  59     113.685  58.754 148.336  1.00  0.00           C  
ATOM   2530  CZ  TYR H  59     113.509  58.387 149.654  1.00  0.00           C  
ATOM   2531  OH  TYR H  59     112.275  57.965 150.092  1.00  0.00           O  
ATOM   2532  H   TYR H  59     118.801  57.632 149.520  1.00  0.00           H  
ATOM   2533  HA  TYR H  59     117.712  58.217 146.803  1.00  0.00           H  
ATOM   2534 1HB  TYR H  59     117.872  60.152 149.141  1.00  0.00           H  
ATOM   2535 2HB  TYR H  59     117.196  60.476 147.550  1.00  0.00           H  
ATOM   2536  HD1 TYR H  59     116.654  58.909 150.799  1.00  0.00           H  
ATOM   2537  HD2 TYR H  59     115.063  59.468 146.854  1.00  0.00           H  
ATOM   2538  HE1 TYR H  59     114.437  58.151 151.586  1.00  0.00           H  
ATOM   2539  HE2 TYR H  59     112.846  58.710 147.641  1.00  0.00           H  
ATOM   2540  HH  TYR H  59     112.325  57.749 151.026  1.00  0.00           H  
ATOM   2541  N   ALA H  60     119.632  59.865 146.318  1.00  0.00           N  
ATOM   2542  CA  ALA H  60     120.838  60.565 145.924  1.00  0.00           C  
ATOM   2543  C   ALA H  60     120.714  61.781 146.866  1.00  0.00           C  
ATOM   2544  O   ALA H  60     119.608  62.267 147.103  1.00  0.00           O  
ATOM   2545  CB  ALA H  60     120.875  60.933 144.448  1.00  0.00           C  
ATOM   2546  H   ALA H  60     118.794  59.979 145.764  1.00  0.00           H  
ATOM   2547  HA  ALA H  60     121.688  59.911 146.117  1.00  0.00           H  
ATOM   2548 1HB  ALA H  60     121.758  61.540 144.245  1.00  0.00           H  
ATOM   2549 2HB  ALA H  60     120.915  60.025 143.848  1.00  0.00           H  
ATOM   2550 3HB  ALA H  60     119.981  61.498 144.192  1.00  0.00           H  
ATOM   2551  N   ARG H  61     121.829  62.252 147.450  1.00  0.00           N  
ATOM   2552  CA  ARG H  61     121.719  63.372 148.396  1.00  0.00           C  
ATOM   2553  C   ARG H  61     121.041  64.640 147.820  1.00  0.00           C  
ATOM   2554  O   ARG H  61     120.359  65.371 148.535  1.00  0.00           O  
ATOM   2555  CB  ARG H  61     123.104  63.747 148.901  1.00  0.00           C  
ATOM   2556  CG  ARG H  61     123.740  62.731 149.836  1.00  0.00           C  
ATOM   2557  CD  ARG H  61     125.108  63.142 150.245  1.00  0.00           C  
ATOM   2558  NE  ARG H  61     125.721  62.173 151.139  1.00  0.00           N  
ATOM   2559  CZ  ARG H  61     127.003  62.216 151.552  1.00  0.00           C  
ATOM   2560  NH1 ARG H  61     127.793  63.184 151.143  1.00  0.00           N  
ATOM   2561  NH2 ARG H  61     127.466  61.286 152.368  1.00  0.00           N  
ATOM   2562  H   ARG H  61     122.740  61.860 147.257  1.00  0.00           H  
ATOM   2563  HA  ARG H  61     121.105  63.053 149.239  1.00  0.00           H  
ATOM   2564 1HB  ARG H  61     123.776  63.881 148.054  1.00  0.00           H  
ATOM   2565 2HB  ARG H  61     123.053  64.698 149.432  1.00  0.00           H  
ATOM   2566 1HG  ARG H  61     123.130  62.631 150.734  1.00  0.00           H  
ATOM   2567 2HG  ARG H  61     123.808  61.766 149.333  1.00  0.00           H  
ATOM   2568 1HD  ARG H  61     125.739  63.236 149.361  1.00  0.00           H  
ATOM   2569 2HD  ARG H  61     125.061  64.100 150.761  1.00  0.00           H  
ATOM   2570  HE  ARG H  61     125.144  61.413 151.476  1.00  0.00           H  
ATOM   2571 1HH1 ARG H  61     127.438  63.896 150.519  1.00  0.00           H  
ATOM   2572 2HH1 ARG H  61     128.753  63.217 151.452  1.00  0.00           H  
ATOM   2573 1HH2 ARG H  61     126.859  60.541 152.683  1.00  0.00           H  
ATOM   2574 2HH2 ARG H  61     128.426  61.318 152.677  1.00  0.00           H  
ATOM   2575  N   GLU H  62     121.178  64.851 146.518  1.00  0.00           N  
ATOM   2576  CA  GLU H  62     120.535  65.963 145.841  1.00  0.00           C  
ATOM   2577  C   GLU H  62     119.029  66.046 146.107  1.00  0.00           C  
ATOM   2578  O   GLU H  62     118.474  67.125 146.148  1.00  0.00           O  
ATOM   2579  CB  GLU H  62     120.783  65.858 144.334  1.00  0.00           C  
ATOM   2580  CG  GLU H  62     120.209  67.010 143.521  1.00  0.00           C  
ATOM   2581  CD  GLU H  62     120.872  68.325 143.821  1.00  0.00           C  
ATOM   2582  OE1 GLU H  62     121.975  68.314 144.313  1.00  0.00           O  
ATOM   2583  OE2 GLU H  62     120.276  69.343 143.558  1.00  0.00           O  
ATOM   2584  H   GLU H  62     121.750  64.213 145.982  1.00  0.00           H  
ATOM   2585  HA  GLU H  62     120.971  66.891 146.210  1.00  0.00           H  
ATOM   2586 1HB  GLU H  62     121.855  65.816 144.144  1.00  0.00           H  
ATOM   2587 2HB  GLU H  62     120.347  64.933 143.957  1.00  0.00           H  
ATOM   2588 1HG  GLU H  62     120.330  66.788 142.461  1.00  0.00           H  
ATOM   2589 2HG  GLU H  62     119.143  67.091 143.728  1.00  0.00           H  
ATOM   2590  N   PHE H  63     118.387  64.898 146.308  1.00  0.00           N  
ATOM   2591  CA  PHE H  63     116.942  64.794 146.483  1.00  0.00           C  
ATOM   2592  C   PHE H  63     116.471  64.533 147.926  1.00  0.00           C  
ATOM   2593  O   PHE H  63     115.311  64.165 148.129  1.00  0.00           O  
ATOM   2594  CB  PHE H  63     116.408  63.683 145.578  1.00  0.00           C  
ATOM   2595  CG  PHE H  63     116.652  63.923 144.115  1.00  0.00           C  
ATOM   2596  CD1 PHE H  63     117.730  63.335 143.471  1.00  0.00           C  
ATOM   2597  CD2 PHE H  63     115.804  64.738 143.380  1.00  0.00           C  
ATOM   2598  CE1 PHE H  63     117.955  63.555 142.125  1.00  0.00           C  
ATOM   2599  CE2 PHE H  63     116.026  64.959 142.034  1.00  0.00           C  
ATOM   2600  CZ  PHE H  63     117.103  64.366 141.407  1.00  0.00           C  
ATOM   2601  H   PHE H  63     118.947  64.058 146.336  1.00  0.00           H  
ATOM   2602  HA  PHE H  63     116.489  65.743 146.193  1.00  0.00           H  
ATOM   2603 1HB  PHE H  63     116.875  62.738 145.850  1.00  0.00           H  
ATOM   2604 2HB  PHE H  63     115.335  63.573 145.731  1.00  0.00           H  
ATOM   2605  HD1 PHE H  63     118.402  62.692 144.039  1.00  0.00           H  
ATOM   2606  HD2 PHE H  63     114.953  65.207 143.877  1.00  0.00           H  
ATOM   2607  HE1 PHE H  63     118.806  63.086 141.632  1.00  0.00           H  
ATOM   2608  HE2 PHE H  63     115.351  65.601 141.468  1.00  0.00           H  
ATOM   2609  HZ  PHE H  63     117.280  64.541 140.347  1.00  0.00           H  
ATOM   2610  N   GLN H  64     117.353  64.660 148.915  1.00  0.00           N  
ATOM   2611  CA  GLN H  64     116.968  64.396 150.307  1.00  0.00           C  
ATOM   2612  C   GLN H  64     115.955  65.469 150.653  1.00  0.00           C  
ATOM   2613  O   GLN H  64     116.236  66.654 150.469  1.00  0.00           O  
ATOM   2614  CB  GLN H  64     118.165  64.438 151.260  1.00  0.00           C  
ATOM   2615  CG  GLN H  64     117.813  64.163 152.713  1.00  0.00           C  
ATOM   2616  CD  GLN H  64     117.369  62.730 152.939  1.00  0.00           C  
ATOM   2617  OE1 GLN H  64     118.049  61.783 152.534  1.00  0.00           O  
ATOM   2618  NE2 GLN H  64     116.223  62.564 153.590  1.00  0.00           N  
ATOM   2619  H   GLN H  64     118.301  64.942 148.713  1.00  0.00           H  
ATOM   2620  HA  GLN H  64     116.535  63.398 150.362  1.00  0.00           H  
ATOM   2621 1HB  GLN H  64     118.905  63.701 150.948  1.00  0.00           H  
ATOM   2622 2HB  GLN H  64     118.638  65.418 151.208  1.00  0.00           H  
ATOM   2623 1HG  GLN H  64     118.692  64.349 153.329  1.00  0.00           H  
ATOM   2624 2HG  GLN H  64     117.000  64.825 153.010  1.00  0.00           H  
ATOM   2625 1HE2 GLN H  64     115.879  61.641 153.770  1.00  0.00           H  
ATOM   2626 2HE2 GLN H  64     115.704  63.359 153.901  1.00  0.00           H  
ATOM   2627  N   GLY H  65     114.784  65.070 151.147  1.00  0.00           N  
ATOM   2628  CA  GLY H  65     113.792  66.060 151.538  1.00  0.00           C  
ATOM   2629  C   GLY H  65     113.177  66.786 150.344  1.00  0.00           C  
ATOM   2630  O   GLY H  65     112.951  67.994 150.365  1.00  0.00           O  
ATOM   2631  H   GLY H  65     114.570  64.089 151.256  1.00  0.00           H  
ATOM   2632 1HA  GLY H  65     112.996  65.574 152.103  1.00  0.00           H  
ATOM   2633 2HA  GLY H  65     114.251  66.795 152.198  1.00  0.00           H  
ATOM   2634  N   SER H  66     112.884  66.017 149.307  1.00  0.00           N  
ATOM   2635  CA  SER H  66     112.330  66.535 148.076  1.00  0.00           C  
ATOM   2636  C   SER H  66     111.612  65.352 147.453  1.00  0.00           C  
ATOM   2637  O   SER H  66     110.445  65.452 147.062  1.00  0.00           O  
ATOM   2638  CB  SER H  66     113.407  67.078 147.158  1.00  0.00           C  
ATOM   2639  OG  SER H  66     112.846  67.635 146.001  1.00  0.00           O  
ATOM   2640  H   SER H  66     113.058  65.026 149.390  1.00  0.00           H  
ATOM   2641  HA  SER H  66     111.650  67.352 148.319  1.00  0.00           H  
ATOM   2642 1HB  SER H  66     113.986  67.837 147.686  1.00  0.00           H  
ATOM   2643 2HB  SER H  66     114.092  66.277 146.885  1.00  0.00           H  
ATOM   2644  HG  SER H  66     112.252  68.326 146.301  1.00  0.00           H  
ATOM   2645  N   VAL H  67     112.321  64.224 147.404  1.00  0.00           N  
ATOM   2646  CA  VAL H  67     111.788  62.984 146.878  1.00  0.00           C  
ATOM   2647  C   VAL H  67     111.453  62.093 148.026  1.00  0.00           C  
ATOM   2648  O   VAL H  67     112.173  62.058 149.002  1.00  0.00           O  
ATOM   2649  CB  VAL H  67     112.802  62.284 145.953  1.00  0.00           C  
ATOM   2650  CG1 VAL H  67     112.327  60.881 145.607  1.00  0.00           C  
ATOM   2651  CG2 VAL H  67     113.010  63.110 144.693  1.00  0.00           C  
ATOM   2652  H   VAL H  67     113.269  64.244 147.750  1.00  0.00           H  
ATOM   2653  HA  VAL H  67     110.895  63.211 146.294  1.00  0.00           H  
ATOM   2654  HB  VAL H  67     113.750  62.181 146.482  1.00  0.00           H  
ATOM   2655 1HG1 VAL H  67     113.056  60.401 144.953  1.00  0.00           H  
ATOM   2656 2HG1 VAL H  67     112.220  60.297 146.521  1.00  0.00           H  
ATOM   2657 3HG1 VAL H  67     111.366  60.938 145.097  1.00  0.00           H  
ATOM   2658 1HG2 VAL H  67     113.728  62.610 144.045  1.00  0.00           H  
ATOM   2659 2HG2 VAL H  67     112.060  63.218 144.168  1.00  0.00           H  
ATOM   2660 3HG2 VAL H  67     113.389  64.096 144.963  1.00  0.00           H  
ATOM   2661  N   THR H  68     110.332  61.378 147.975  1.00  0.00           N  
ATOM   2662  CA  THR H  68     109.947  60.230 148.779  1.00  0.00           C  
ATOM   2663  C   THR H  68     109.488  59.102 147.862  1.00  0.00           C  
ATOM   2664  O   THR H  68     108.694  59.317 146.947  1.00  0.00           O  
ATOM   2665  CB  THR H  68     108.833  60.590 149.779  1.00  0.00           C  
ATOM   2666  OG1 THR H  68     109.298  61.614 150.668  1.00  0.00           O  
ATOM   2667  CG2 THR H  68     108.427  59.367 150.587  1.00  0.00           C  
ATOM   2668  H   THR H  68     109.718  61.689 147.237  1.00  0.00           H  
ATOM   2669  HA  THR H  68     110.818  59.897 149.345  1.00  0.00           H  
ATOM   2670  HB  THR H  68     107.965  60.965 149.237  1.00  0.00           H  
ATOM   2671  HG1 THR H  68     110.257  61.637 150.655  1.00  0.00           H  
ATOM   2672 1HG2 THR H  68     107.638  59.640 151.288  1.00  0.00           H  
ATOM   2673 2HG2 THR H  68     108.063  58.590 149.915  1.00  0.00           H  
ATOM   2674 3HG2 THR H  68     109.289  58.993 151.139  1.00  0.00           H  
ATOM   2675  N   MET H  69     110.001  57.902 148.110  1.00  0.00           N  
ATOM   2676  CA  MET H  69     109.684  56.748 147.282  1.00  0.00           C  
ATOM   2677  C   MET H  69     109.020  55.702 148.171  1.00  0.00           C  
ATOM   2678  O   MET H  69     109.504  55.400 149.264  1.00  0.00           O  
ATOM   2679  CB  MET H  69     110.937  56.191 146.612  1.00  0.00           C  
ATOM   2680  CG  MET H  69     111.570  57.122 145.587  1.00  0.00           C  
ATOM   2681  SD  MET H  69     112.957  56.361 144.719  1.00  0.00           S  
ATOM   2682  CE  MET H  69     113.562  57.750 143.766  1.00  0.00           C  
ATOM   2683  H   MET H  69     110.629  57.788 148.893  1.00  0.00           H  
ATOM   2684  HA  MET H  69     108.989  57.062 146.504  1.00  0.00           H  
ATOM   2685 1HB  MET H  69     111.688  55.970 147.370  1.00  0.00           H  
ATOM   2686 2HB  MET H  69     110.695  55.254 146.108  1.00  0.00           H  
ATOM   2687 1HG  MET H  69     110.821  57.414 144.851  1.00  0.00           H  
ATOM   2688 2HG  MET H  69     111.928  58.021 146.086  1.00  0.00           H  
ATOM   2689 1HE  MET H  69     114.423  57.439 143.173  1.00  0.00           H  
ATOM   2690 2HE  MET H  69     112.773  58.107 143.101  1.00  0.00           H  
ATOM   2691 3HE  MET H  69     113.857  58.555 144.441  1.00  0.00           H  
ATOM   2692  N   THR H  70     107.906  55.159 147.697  1.00  0.00           N  
ATOM   2693  CA  THR H  70     107.158  54.167 148.455  1.00  0.00           C  
ATOM   2694  C   THR H  70     106.808  53.023 147.525  1.00  0.00           C  
ATOM   2695  O   THR H  70     107.125  53.064 146.337  1.00  0.00           O  
ATOM   2696  CB  THR H  70     105.879  54.760 149.077  1.00  0.00           C  
ATOM   2697  OG1 THR H  70     104.951  55.098 148.038  1.00  0.00           O  
ATOM   2698  CG2 THR H  70     106.209  56.007 149.883  1.00  0.00           C  
ATOM   2699  H   THR H  70     107.568  55.441 146.788  1.00  0.00           H  
ATOM   2700  HA  THR H  70     107.790  53.804 149.266  1.00  0.00           H  
ATOM   2701  HB  THR H  70     105.418  54.022 149.732  1.00  0.00           H  
ATOM   2702  HG1 THR H  70     104.304  54.395 147.948  1.00  0.00           H  
ATOM   2703 1HG2 THR H  70     105.294  56.412 150.316  1.00  0.00           H  
ATOM   2704 2HG2 THR H  70     106.905  55.751 150.681  1.00  0.00           H  
ATOM   2705 3HG2 THR H  70     106.661  56.752 149.232  1.00  0.00           H  
ATOM   2706  N   ALA H  71     106.146  52.008 148.063  1.00  0.00           N  
ATOM   2707  CA  ALA H  71     105.711  50.877 147.260  1.00  0.00           C  
ATOM   2708  C   ALA H  71     104.562  50.136 147.932  1.00  0.00           C  
ATOM   2709  O   ALA H  71     104.435  50.139 149.159  1.00  0.00           O  
ATOM   2710  CB  ALA H  71     106.879  49.920 147.025  1.00  0.00           C  
ATOM   2711  H   ALA H  71     105.939  52.017 149.052  1.00  0.00           H  
ATOM   2712  HA  ALA H  71     105.349  51.259 146.305  1.00  0.00           H  
ATOM   2713 1HB  ALA H  71     106.542  49.077 146.422  1.00  0.00           H  
ATOM   2714 2HB  ALA H  71     107.678  50.443 146.502  1.00  0.00           H  
ATOM   2715 3HB  ALA H  71     107.249  49.555 147.982  1.00  0.00           H  
ATOM   2716  N   ASP H  72     103.732  49.508 147.110  1.00  0.00           N  
ATOM   2717  CA  ASP H  72     102.588  48.747 147.583  1.00  0.00           C  
ATOM   2718  C   ASP H  72     102.731  47.337 147.030  1.00  0.00           C  
ATOM   2719  O   ASP H  72     102.430  47.084 145.866  1.00  0.00           O  
ATOM   2720  CB  ASP H  72     101.267  49.375 147.133  1.00  0.00           C  
ATOM   2721  CG  ASP H  72     100.047  48.635 147.666  1.00  0.00           C  
ATOM   2722  OD1 ASP H  72     100.210  47.804 148.528  1.00  0.00           O  
ATOM   2723  OD2 ASP H  72      98.964  48.908 147.206  1.00  0.00           O  
ATOM   2724  H   ASP H  72     103.909  49.568 146.117  1.00  0.00           H  
ATOM   2725  HA  ASP H  72     102.605  48.738 148.673  1.00  0.00           H  
ATOM   2726 1HB  ASP H  72     101.222  50.410 147.471  1.00  0.00           H  
ATOM   2727 2HB  ASP H  72     101.220  49.384 146.043  1.00  0.00           H  
ATOM   2728  N   THR H  73     103.204  46.424 147.874  1.00  0.00           N  
ATOM   2729  CA  THR H  73     103.409  45.041 147.457  1.00  0.00           C  
ATOM   2730  C   THR H  73     102.081  44.322 147.250  1.00  0.00           C  
ATOM   2731  O   THR H  73     102.039  43.231 146.682  1.00  0.00           O  
ATOM   2732  CB  THR H  73     104.257  44.272 148.487  1.00  0.00           C  
ATOM   2733  OG1 THR H  73     103.566  44.232 149.743  1.00  0.00           O  
ATOM   2734  CG2 THR H  73     105.607  44.947 148.677  1.00  0.00           C  
ATOM   2735  H   THR H  73     103.428  46.691 148.822  1.00  0.00           H  
ATOM   2736  HA  THR H  73     103.940  45.042 146.505  1.00  0.00           H  
ATOM   2737  HB  THR H  73     104.412  43.251 148.141  1.00  0.00           H  
ATOM   2738  HG1 THR H  73     102.632  44.068 149.589  1.00  0.00           H  
ATOM   2739 1HG2 THR H  73     106.192  44.389 149.408  1.00  0.00           H  
ATOM   2740 2HG2 THR H  73     106.139  44.969 147.726  1.00  0.00           H  
ATOM   2741 3HG2 THR H  73     105.458  45.965 149.033  1.00  0.00           H  
ATOM   2742  N   SER H  74     100.995  44.942 147.705  1.00  0.00           N  
ATOM   2743  CA  SER H  74      99.669  44.360 147.541  1.00  0.00           C  
ATOM   2744  C   SER H  74      99.243  44.471 146.088  1.00  0.00           C  
ATOM   2745  O   SER H  74      98.513  43.620 145.577  1.00  0.00           O  
ATOM   2746  CB  SER H  74      98.664  45.059 148.436  1.00  0.00           C  
ATOM   2747  OG  SER H  74      98.978  44.868 149.788  1.00  0.00           O  
ATOM   2748  H   SER H  74     101.088  45.832 148.173  1.00  0.00           H  
ATOM   2749  HA  SER H  74      99.714  43.308 147.826  1.00  0.00           H  
ATOM   2750 1HB  SER H  74      98.654  46.125 148.209  1.00  0.00           H  
ATOM   2751 2HB  SER H  74      97.666  44.672 148.233  1.00  0.00           H  
ATOM   2752  HG  SER H  74      99.370  45.692 150.088  1.00  0.00           H  
ATOM   2753  N   THR H  75      99.711  45.524 145.423  1.00  0.00           N  
ATOM   2754  CA  THR H  75      99.349  45.784 144.035  1.00  0.00           C  
ATOM   2755  C   THR H  75     100.539  45.768 143.082  1.00  0.00           C  
ATOM   2756  O   THR H  75     100.379  46.012 141.886  1.00  0.00           O  
ATOM   2757  CB  THR H  75      98.626  47.138 143.914  1.00  0.00           C  
ATOM   2758  OG1 THR H  75      99.482  48.184 144.391  1.00  0.00           O  
ATOM   2759  CG2 THR H  75      97.340  47.131 144.727  1.00  0.00           C  
ATOM   2760  H   THR H  75     100.335  46.162 145.896  1.00  0.00           H  
ATOM   2761  HA  THR H  75      98.673  44.997 143.701  1.00  0.00           H  
ATOM   2762  HB  THR H  75      98.387  47.330 142.869  1.00  0.00           H  
ATOM   2763  HG1 THR H  75      99.190  48.464 145.261  1.00  0.00           H  
ATOM   2764 1HG2 THR H  75      96.843  48.095 144.629  1.00  0.00           H  
ATOM   2765 2HG2 THR H  75      96.682  46.343 144.360  1.00  0.00           H  
ATOM   2766 3HG2 THR H  75      97.574  46.949 145.775  1.00  0.00           H  
ATOM   2767  N   ASN H  76     101.730  45.481 143.604  1.00  0.00           N  
ATOM   2768  CA  ASN H  76     102.935  45.437 142.775  1.00  0.00           C  
ATOM   2769  C   ASN H  76     103.187  46.781 142.110  1.00  0.00           C  
ATOM   2770  O   ASN H  76     103.544  46.845 140.933  1.00  0.00           O  
ATOM   2771  CB  ASN H  76     102.833  44.337 141.734  1.00  0.00           C  
ATOM   2772  CG  ASN H  76     102.729  42.968 142.347  1.00  0.00           C  
ATOM   2773  OD1 ASN H  76     103.377  42.677 143.359  1.00  0.00           O  
ATOM   2774  ND2 ASN H  76     101.925  42.123 141.754  1.00  0.00           N  
ATOM   2775  H   ASN H  76     101.805  45.290 144.593  1.00  0.00           H  
ATOM   2776  HA  ASN H  76     103.791  45.225 143.419  1.00  0.00           H  
ATOM   2777 1HB  ASN H  76     101.957  44.510 141.107  1.00  0.00           H  
ATOM   2778 2HB  ASN H  76     103.710  44.367 141.087  1.00  0.00           H  
ATOM   2779 1HD2 ASN H  76     101.816  41.197 142.118  1.00  0.00           H  
ATOM   2780 2HD2 ASN H  76     101.420  42.402 140.937  1.00  0.00           H  
ATOM   2781  N   ILE H  77     103.002  47.856 142.862  1.00  0.00           N  
ATOM   2782  CA  ILE H  77     103.213  49.185 142.318  1.00  0.00           C  
ATOM   2783  C   ILE H  77     104.127  50.028 143.189  1.00  0.00           C  
ATOM   2784  O   ILE H  77     103.991  50.054 144.411  1.00  0.00           O  
ATOM   2785  CB  ILE H  77     101.869  49.915 142.138  1.00  0.00           C  
ATOM   2786  CG1 ILE H  77     100.977  49.156 141.152  1.00  0.00           C  
ATOM   2787  CG2 ILE H  77     102.098  51.342 141.664  1.00  0.00           C  
ATOM   2788  CD1 ILE H  77      99.561  49.678 141.083  1.00  0.00           C  
ATOM   2789  H   ILE H  77     102.710  47.759 143.825  1.00  0.00           H  
ATOM   2790  HA  ILE H  77     103.689  49.088 141.343  1.00  0.00           H  
ATOM   2791  HB  ILE H  77     101.338  49.939 143.089  1.00  0.00           H  
ATOM   2792 1HG1 ILE H  77     101.410  49.211 140.154  1.00  0.00           H  
ATOM   2793 2HG1 ILE H  77     100.938  48.103 141.433  1.00  0.00           H  
ATOM   2794 1HG2 ILE H  77     101.138  51.843 141.542  1.00  0.00           H  
ATOM   2795 2HG2 ILE H  77     102.695  51.878 142.401  1.00  0.00           H  
ATOM   2796 3HG2 ILE H  77     102.625  51.328 140.710  1.00  0.00           H  
ATOM   2797 1HD1 ILE H  77      98.990  49.090 140.364  1.00  0.00           H  
ATOM   2798 2HD1 ILE H  77      99.095  49.600 142.067  1.00  0.00           H  
ATOM   2799 3HD1 ILE H  77      99.572  50.721 140.770  1.00  0.00           H  
ATOM   2800  N   ALA H  78     105.067  50.709 142.540  1.00  0.00           N  
ATOM   2801  CA  ALA H  78     105.994  51.570 143.250  1.00  0.00           C  
ATOM   2802  C   ALA H  78     105.598  53.005 142.957  1.00  0.00           C  
ATOM   2803  O   ALA H  78     104.982  53.277 141.924  1.00  0.00           O  
ATOM   2804  CB  ALA H  78     107.433  51.296 142.837  1.00  0.00           C  
ATOM   2805  H   ALA H  78     105.142  50.627 141.536  1.00  0.00           H  
ATOM   2806  HA  ALA H  78     105.898  51.365 144.316  1.00  0.00           H  
ATOM   2807 1HB  ALA H  78     108.099  51.979 143.364  1.00  0.00           H  
ATOM   2808 2HB  ALA H  78     107.695  50.268 143.087  1.00  0.00           H  
ATOM   2809 3HB  ALA H  78     107.537  51.445 141.763  1.00  0.00           H  
ATOM   2810  N   TYR H  79     105.943  53.919 143.856  1.00  0.00           N  
ATOM   2811  CA  TYR H  79     105.612  55.322 143.665  1.00  0.00           C  
ATOM   2812  C   TYR H  79     106.775  56.253 143.942  1.00  0.00           C  
ATOM   2813  O   TYR H  79     107.635  55.975 144.773  1.00  0.00           O  
ATOM   2814  CB  TYR H  79     104.453  55.735 144.583  1.00  0.00           C  
ATOM   2815  CG  TYR H  79     103.234  54.856 144.488  1.00  0.00           C  
ATOM   2816  CD1 TYR H  79     103.113  53.710 145.277  1.00  0.00           C  
ATOM   2817  CD2 TYR H  79     102.206  55.159 143.598  1.00  0.00           C  
ATOM   2818  CE1 TYR H  79     101.994  52.885 145.180  1.00  0.00           C  
ATOM   2819  CE2 TYR H  79     101.083  54.343 143.491  1.00  0.00           C  
ATOM   2820  CZ  TYR H  79     100.985  53.208 144.286  1.00  0.00           C  
ATOM   2821  OH  TYR H  79      99.882  52.393 144.171  1.00  0.00           O  
ATOM   2822  H   TYR H  79     106.444  53.640 144.687  1.00  0.00           H  
ATOM   2823  HA  TYR H  79     105.338  55.474 142.621  1.00  0.00           H  
ATOM   2824 1HB  TYR H  79     104.790  55.726 145.620  1.00  0.00           H  
ATOM   2825 2HB  TYR H  79     104.148  56.753 144.347  1.00  0.00           H  
ATOM   2826  HD1 TYR H  79     103.901  53.448 145.983  1.00  0.00           H  
ATOM   2827  HD2 TYR H  79     102.273  56.049 142.971  1.00  0.00           H  
ATOM   2828  HE1 TYR H  79     101.917  51.996 145.804  1.00  0.00           H  
ATOM   2829  HE2 TYR H  79     100.290  54.596 142.787  1.00  0.00           H  
ATOM   2830  HH  TYR H  79      99.286  52.752 143.508  1.00  0.00           H  
ATOM   2831  N   MET H  80     106.782  57.375 143.240  1.00  0.00           N  
ATOM   2832  CA  MET H  80     107.790  58.395 143.443  1.00  0.00           C  
ATOM   2833  C   MET H  80     107.037  59.704 143.639  1.00  0.00           C  
ATOM   2834  O   MET H  80     106.192  60.076 142.819  1.00  0.00           O  
ATOM   2835  CB  MET H  80     108.758  58.469 142.264  1.00  0.00           C  
ATOM   2836  CG  MET H  80     109.691  59.671 142.289  1.00  0.00           C  
ATOM   2837  SD  MET H  80     110.864  59.670 140.920  1.00  0.00           S  
ATOM   2838  CE  MET H  80     111.700  61.230 141.188  1.00  0.00           C  
ATOM   2839  H   MET H  80     106.066  57.523 142.543  1.00  0.00           H  
ATOM   2840  HA  MET H  80     108.361  58.143 144.336  1.00  0.00           H  
ATOM   2841 1HB  MET H  80     109.373  57.570 142.242  1.00  0.00           H  
ATOM   2842 2HB  MET H  80     108.194  58.503 141.331  1.00  0.00           H  
ATOM   2843 1HG  MET H  80     109.104  60.588 142.239  1.00  0.00           H  
ATOM   2844 2HG  MET H  80     110.252  59.677 143.224  1.00  0.00           H  
ATOM   2845 1HE  MET H  80     112.458  61.374 140.418  1.00  0.00           H  
ATOM   2846 2HE  MET H  80     110.975  62.044 141.141  1.00  0.00           H  
ATOM   2847 3HE  MET H  80     112.176  61.224 142.169  1.00  0.00           H  
ATOM   2848  N   GLU H  81     107.334  60.395 144.731  1.00  0.00           N  
ATOM   2849  CA  GLU H  81     106.697  61.670 145.017  1.00  0.00           C  
ATOM   2850  C   GLU H  81     107.784  62.724 145.107  1.00  0.00           C  
ATOM   2851  O   GLU H  81     108.791  62.535 145.787  1.00  0.00           O  
ATOM   2852  CB  GLU H  81     105.892  61.611 146.316  1.00  0.00           C  
ATOM   2853  CG  GLU H  81     105.161  62.900 146.662  1.00  0.00           C  
ATOM   2854  CD  GLU H  81     104.336  62.787 147.913  1.00  0.00           C  
ATOM   2855  OE1 GLU H  81     104.291  61.722 148.478  1.00  0.00           O  
ATOM   2856  OE2 GLU H  81     103.749  63.770 148.305  1.00  0.00           O  
ATOM   2857  H   GLU H  81     108.018  60.030 145.380  1.00  0.00           H  
ATOM   2858  HA  GLU H  81     106.012  61.904 144.201  1.00  0.00           H  
ATOM   2859 1HB  GLU H  81     105.151  60.813 146.250  1.00  0.00           H  
ATOM   2860 2HB  GLU H  81     106.558  61.371 147.147  1.00  0.00           H  
ATOM   2861 1HG  GLU H  81     105.893  63.697 146.792  1.00  0.00           H  
ATOM   2862 2HG  GLU H  81     104.514  63.173 145.829  1.00  0.00           H  
ATOM   2863  N   LEU H  82     107.587  63.830 144.403  1.00  0.00           N  
ATOM   2864  CA  LEU H  82     108.558  64.913 144.404  1.00  0.00           C  
ATOM   2865  C   LEU H  82     107.819  66.193 144.772  1.00  0.00           C  
ATOM   2866  O   LEU H  82     106.869  66.586 144.088  1.00  0.00           O  
ATOM   2867  CB  LEU H  82     109.200  65.040 143.019  1.00  0.00           C  
ATOM   2868  CG  LEU H  82     110.138  66.221 142.764  1.00  0.00           C  
ATOM   2869  CD1 LEU H  82     111.353  66.129 143.668  1.00  0.00           C  
ATOM   2870  CD2 LEU H  82     110.560  66.216 141.302  1.00  0.00           C  
ATOM   2871  H   LEU H  82     106.745  63.924 143.852  1.00  0.00           H  
ATOM   2872  HA  LEU H  82     109.326  64.687 145.142  1.00  0.00           H  
ATOM   2873 1HB  LEU H  82     109.778  64.139 142.822  1.00  0.00           H  
ATOM   2874 2HB  LEU H  82     108.408  65.110 142.273  1.00  0.00           H  
ATOM   2875  HG  LEU H  82     109.621  67.153 142.993  1.00  0.00           H  
ATOM   2876 1HD1 LEU H  82     112.014  66.975 143.477  1.00  0.00           H  
ATOM   2877 2HD1 LEU H  82     111.035  66.145 144.710  1.00  0.00           H  
ATOM   2878 3HD1 LEU H  82     111.887  65.200 143.465  1.00  0.00           H  
ATOM   2879 1HD2 LEU H  82     111.229  67.057 141.113  1.00  0.00           H  
ATOM   2880 2HD2 LEU H  82     111.077  65.284 141.075  1.00  0.00           H  
ATOM   2881 3HD2 LEU H  82     109.678  66.306 140.668  1.00  0.00           H  
ATOM   2882  N   SER H  82A    108.250  66.838 145.850  1.00  0.00           N  
ATOM   2883  CA  SER H  82A    107.605  68.060 146.318  1.00  0.00           C  
ATOM   2884  C   SER H  82A    108.411  69.319 146.019  1.00  0.00           C  
ATOM   2885  O   SER H  82A    109.547  69.247 145.548  1.00  0.00           O  
ATOM   2886  CB  SER H  82A    107.358  67.964 147.811  1.00  0.00           C  
ATOM   2887  OG  SER H  82A    108.561  68.040 148.525  1.00  0.00           O  
ATOM   2888  H   SER H  82A    109.044  66.476 146.359  1.00  0.00           H  
ATOM   2889  HA  SER H  82A    106.648  68.165 145.803  1.00  0.00           H  
ATOM   2890 1HB  SER H  82A    106.695  68.771 148.122  1.00  0.00           H  
ATOM   2891 2HB  SER H  82A    106.857  67.024 148.036  1.00  0.00           H  
ATOM   2892  HG  SER H  82A    108.781  68.973 148.573  1.00  0.00           H  
ATOM   2893  N   SER H  82B    107.810  70.476 146.299  1.00  0.00           N  
ATOM   2894  CA  SER H  82B    108.457  71.762 146.060  1.00  0.00           C  
ATOM   2895  C   SER H  82B    108.974  71.809 144.630  1.00  0.00           C  
ATOM   2896  O   SER H  82B    110.142  72.109 144.380  1.00  0.00           O  
ATOM   2897  CB  SER H  82B    109.596  71.979 147.037  1.00  0.00           C  
ATOM   2898  OG  SER H  82B    109.129  71.985 148.358  1.00  0.00           O  
ATOM   2899  H   SER H  82B    106.877  70.460 146.687  1.00  0.00           H  
ATOM   2900  HA  SER H  82B    107.719  72.553 146.206  1.00  0.00           H  
ATOM   2901 1HB  SER H  82B    110.336  71.190 146.913  1.00  0.00           H  
ATOM   2902 2HB  SER H  82B    110.087  72.926 146.818  1.00  0.00           H  
ATOM   2903  HG  SER H  82B    108.763  72.860 148.506  1.00  0.00           H  
ATOM   2904  N   LEU H  82C    108.079  71.505 143.694  1.00  0.00           N  
ATOM   2905  CA  LEU H  82C    108.423  71.434 142.285  1.00  0.00           C  
ATOM   2906  C   LEU H  82C    108.919  72.759 141.734  1.00  0.00           C  
ATOM   2907  O   LEU H  82C    108.394  73.826 142.053  1.00  0.00           O  
ATOM   2908  CB  LEU H  82C    107.204  70.971 141.477  1.00  0.00           C  
ATOM   2909  CG  LEU H  82C    106.786  69.510 141.680  1.00  0.00           C  
ATOM   2910  CD1 LEU H  82C    105.469  69.252 140.960  1.00  0.00           C  
ATOM   2911  CD2 LEU H  82C    107.881  68.591 141.162  1.00  0.00           C  
ATOM   2912  H   LEU H  82C    107.128  71.317 143.979  1.00  0.00           H  
ATOM   2913  HA  LEU H  82C    109.226  70.708 142.161  1.00  0.00           H  
ATOM   2914 1HB  LEU H  82C    106.355  71.598 141.740  1.00  0.00           H  
ATOM   2915 2HB  LEU H  82C    107.416  71.111 140.416  1.00  0.00           H  
ATOM   2916  HG  LEU H  82C    106.627  69.322 142.743  1.00  0.00           H  
ATOM   2917 1HD1 LEU H  82C    105.172  68.213 141.105  1.00  0.00           H  
ATOM   2918 2HD1 LEU H  82C    104.699  69.909 141.365  1.00  0.00           H  
ATOM   2919 3HD1 LEU H  82C    105.592  69.449 139.896  1.00  0.00           H  
ATOM   2920 1HD2 LEU H  82C    107.584  67.551 141.308  1.00  0.00           H  
ATOM   2921 2HD2 LEU H  82C    108.040  68.777 140.099  1.00  0.00           H  
ATOM   2922 3HD2 LEU H  82C    108.806  68.783 141.706  1.00  0.00           H  
ATOM   2923  N   ARG H  83     109.950  72.671 140.908  1.00  0.00           N  
ATOM   2924  CA  ARG H  83     110.551  73.834 140.282  1.00  0.00           C  
ATOM   2925  C   ARG H  83     110.471  73.583 138.786  1.00  0.00           C  
ATOM   2926  O   ARG H  83     110.255  72.450 138.359  1.00  0.00           O  
ATOM   2927  CB  ARG H  83     111.995  74.035 140.719  1.00  0.00           C  
ATOM   2928  CG  ARG H  83     112.184  74.291 142.207  1.00  0.00           C  
ATOM   2929  CD  ARG H  83     113.616  74.474 142.554  1.00  0.00           C  
ATOM   2930  NE  ARG H  83     113.803  74.706 143.978  1.00  0.00           N  
ATOM   2931  CZ  ARG H  83     114.991  74.944 144.565  1.00  0.00           C  
ATOM   2932  NH1 ARG H  83     116.088  74.978 143.839  1.00  0.00           N  
ATOM   2933  NH2 ARG H  83     115.057  75.143 145.869  1.00  0.00           N  
ATOM   2934  H   ARG H  83     110.327  71.756 140.710  1.00  0.00           H  
ATOM   2935  HA  ARG H  83     109.985  74.718 140.578  1.00  0.00           H  
ATOM   2936 1HB  ARG H  83     112.579  73.153 140.460  1.00  0.00           H  
ATOM   2937 2HB  ARG H  83     112.423  74.881 140.182  1.00  0.00           H  
ATOM   2938 1HG  ARG H  83     111.644  75.195 142.491  1.00  0.00           H  
ATOM   2939 2HG  ARG H  83     111.798  73.444 142.774  1.00  0.00           H  
ATOM   2940 1HD  ARG H  83     114.174  73.580 142.279  1.00  0.00           H  
ATOM   2941 2HD  ARG H  83     114.015  75.331 142.014  1.00  0.00           H  
ATOM   2942  HE  ARG H  83     112.983  74.688 144.568  1.00  0.00           H  
ATOM   2943 1HH1 ARG H  83     116.039  74.825 142.841  1.00  0.00           H  
ATOM   2944 2HH1 ARG H  83     116.980  75.156 144.278  1.00  0.00           H  
ATOM   2945 1HH2 ARG H  83     114.214  75.117 146.426  1.00  0.00           H  
ATOM   2946 2HH2 ARG H  83     115.948  75.322 146.309  1.00  0.00           H  
ATOM   2947  N   SER H  84     110.629  74.636 137.993  1.00  0.00           N  
ATOM   2948  CA  SER H  84     110.548  74.500 136.549  1.00  0.00           C  
ATOM   2949  C   SER H  84     111.675  73.583 136.076  1.00  0.00           C  
ATOM   2950  O   SER H  84     111.563  72.928 135.037  1.00  0.00           O  
ATOM   2951  CB  SER H  84     110.649  75.856 135.878  1.00  0.00           C  
ATOM   2952  OG  SER H  84     111.911  76.427 136.085  1.00  0.00           O  
ATOM   2953  H   SER H  84     110.806  75.546 138.393  1.00  0.00           H  
ATOM   2954  HA  SER H  84     109.584  74.057 136.297  1.00  0.00           H  
ATOM   2955 1HB  SER H  84     110.467  75.747 134.808  1.00  0.00           H  
ATOM   2956 2HB  SER H  84     109.879  76.515 136.274  1.00  0.00           H  
ATOM   2957  HG  SER H  84     112.544  75.820 135.694  1.00  0.00           H  
ATOM   2958  N   ASP H  85     112.752  73.535 136.855  1.00  0.00           N  
ATOM   2959  CA  ASP H  85     113.899  72.692 136.536  1.00  0.00           C  
ATOM   2960  C   ASP H  85     113.585  71.211 136.731  1.00  0.00           C  
ATOM   2961  O   ASP H  85     114.387  70.354 136.355  1.00  0.00           O  
ATOM   2962  CB  ASP H  85     115.102  73.081 137.399  1.00  0.00           C  
ATOM   2963  CG  ASP H  85     115.676  74.444 137.036  1.00  0.00           C  
ATOM   2964  OD1 ASP H  85     115.386  74.922 135.965  1.00  0.00           O  
ATOM   2965  OD2 ASP H  85     116.399  74.992 137.833  1.00  0.00           O  
ATOM   2966  H   ASP H  85     112.774  74.098 137.693  1.00  0.00           H  
ATOM   2967  HA  ASP H  85     114.159  72.843 135.488  1.00  0.00           H  
ATOM   2968 1HB  ASP H  85     114.807  73.094 138.448  1.00  0.00           H  
ATOM   2969 2HB  ASP H  85     115.887  72.331 137.289  1.00  0.00           H  
ATOM   2970  N   ASP H  86     112.438  70.907 137.336  1.00  0.00           N  
ATOM   2971  CA  ASP H  86     112.045  69.515 137.536  1.00  0.00           C  
ATOM   2972  C   ASP H  86     111.272  68.970 136.338  1.00  0.00           C  
ATOM   2973  O   ASP H  86     110.861  67.809 136.334  1.00  0.00           O  
ATOM   2974  CB  ASP H  86     111.197  69.377 138.801  1.00  0.00           C  
ATOM   2975  CG  ASP H  86     111.973  69.690 140.073  1.00  0.00           C  
ATOM   2976  OD1 ASP H  86     113.089  69.244 140.189  1.00  0.00           O  
ATOM   2977  OD2 ASP H  86     111.442  70.374 140.914  1.00  0.00           O  
ATOM   2978  H   ASP H  86     111.827  71.642 137.662  1.00  0.00           H  
ATOM   2979  HA  ASP H  86     112.947  68.914 137.654  1.00  0.00           H  
ATOM   2980 1HB  ASP H  86     110.340  70.049 138.740  1.00  0.00           H  
ATOM   2981 2HB  ASP H  86     110.809  68.359 138.870  1.00  0.00           H  
ATOM   2982  N   THR H  87     111.061  69.810 135.328  1.00  0.00           N  
ATOM   2983  CA  THR H  87     110.418  69.362 134.098  1.00  0.00           C  
ATOM   2984  C   THR H  87     111.311  68.264 133.522  1.00  0.00           C  
ATOM   2985  O   THR H  87     112.484  68.508 133.224  1.00  0.00           O  
ATOM   2986  CB  THR H  87     110.227  70.505 133.084  1.00  0.00           C  
ATOM   2987  OG1 THR H  87     109.364  71.503 133.643  1.00  0.00           O  
ATOM   2988  CG2 THR H  87     109.616  69.977 131.795  1.00  0.00           C  
ATOM   2989  H   THR H  87     111.348  70.776 135.407  1.00  0.00           H  
ATOM   2990  HA  THR H  87     109.431  68.971 134.347  1.00  0.00           H  
ATOM   2991  HB  THR H  87     111.191  70.959 132.863  1.00  0.00           H  
ATOM   2992  HG1 THR H  87     109.895  72.217 134.005  1.00  0.00           H  
ATOM   2993 1HG2 THR H  87     109.488  70.798 131.090  1.00  0.00           H  
ATOM   2994 2HG2 THR H  87     110.275  69.225 131.361  1.00  0.00           H  
ATOM   2995 3HG2 THR H  87     108.647  69.529 132.008  1.00  0.00           H  
ATOM   2996  N   ALA H  88     110.775  67.057 133.384  1.00  0.00           N  
ATOM   2997  CA  ALA H  88     111.586  65.943 132.908  1.00  0.00           C  
ATOM   2998  C   ALA H  88     110.769  64.687 132.690  1.00  0.00           C  
ATOM   2999  O   ALA H  88     109.604  64.613 133.081  1.00  0.00           O  
ATOM   3000  CB  ALA H  88     112.705  65.652 133.918  1.00  0.00           C  
ATOM   3001  H   ALA H  88     109.801  66.896 133.605  1.00  0.00           H  
ATOM   3002  HA  ALA H  88     112.012  66.222 131.944  1.00  0.00           H  
ATOM   3003 1HB  ALA H  88     113.310  64.819 133.560  1.00  0.00           H  
ATOM   3004 2HB  ALA H  88     113.333  66.535 134.030  1.00  0.00           H  
ATOM   3005 3HB  ALA H  88     112.268  65.393 134.881  1.00  0.00           H  
ATOM   3006  N   VAL H  89     111.386  63.702 132.044  1.00  0.00           N  
ATOM   3007  CA  VAL H  89     110.768  62.397 131.891  1.00  0.00           C  
ATOM   3008  C   VAL H  89     111.330  61.553 133.032  1.00  0.00           C  
ATOM   3009  O   VAL H  89     112.549  61.414 133.172  1.00  0.00           O  
ATOM   3010  CB  VAL H  89     111.132  61.734 130.548  1.00  0.00           C  
ATOM   3011  CG1 VAL H  89     110.501  60.344 130.462  1.00  0.00           C  
ATOM   3012  CG2 VAL H  89     110.645  62.596 129.399  1.00  0.00           C  
ATOM   3013  H   VAL H  89     112.303  63.862 131.649  1.00  0.00           H  
ATOM   3014  HA  VAL H  89     109.686  62.516 131.956  1.00  0.00           H  
ATOM   3015  HB  VAL H  89     112.215  61.627 130.488  1.00  0.00           H  
ATOM   3016 1HG1 VAL H  89     110.764  59.884 129.508  1.00  0.00           H  
ATOM   3017 2HG1 VAL H  89     110.873  59.724 131.277  1.00  0.00           H  
ATOM   3018 3HG1 VAL H  89     109.417  60.431 130.533  1.00  0.00           H  
ATOM   3019 1HG2 VAL H  89     110.908  62.121 128.453  1.00  0.00           H  
ATOM   3020 2HG2 VAL H  89     109.563  62.709 129.461  1.00  0.00           H  
ATOM   3021 3HG2 VAL H  89     111.118  63.577 129.455  1.00  0.00           H  
ATOM   3022  N   TYR H  90     110.442  61.017 133.862  1.00  0.00           N  
ATOM   3023  CA  TYR H  90     110.853  60.216 135.008  1.00  0.00           C  
ATOM   3024  C   TYR H  90     110.649  58.750 134.688  1.00  0.00           C  
ATOM   3025  O   TYR H  90     109.601  58.366 134.169  1.00  0.00           O  
ATOM   3026  CB  TYR H  90     110.076  60.608 136.265  1.00  0.00           C  
ATOM   3027  CG  TYR H  90     110.389  62.000 136.769  1.00  0.00           C  
ATOM   3028  CD1 TYR H  90     109.872  63.108 136.113  1.00  0.00           C  
ATOM   3029  CD2 TYR H  90     111.196  62.169 137.884  1.00  0.00           C  
ATOM   3030  CE1 TYR H  90     110.158  64.379 136.572  1.00  0.00           C  
ATOM   3031  CE2 TYR H  90     111.482  63.440 138.344  1.00  0.00           C  
ATOM   3032  CZ  TYR H  90     110.966  64.542 137.692  1.00  0.00           C  
ATOM   3033  OH  TYR H  90     111.252  65.808 138.147  1.00  0.00           O  
ATOM   3034  H   TYR H  90     109.456  61.167 133.695  1.00  0.00           H  
ATOM   3035  HA  TYR H  90     111.913  60.395 135.192  1.00  0.00           H  
ATOM   3036 1HB  TYR H  90     109.006  60.553 136.065  1.00  0.00           H  
ATOM   3037 2HB  TYR H  90     110.296  59.901 137.065  1.00  0.00           H  
ATOM   3038  HD1 TYR H  90     109.237  62.975 135.237  1.00  0.00           H  
ATOM   3039  HD2 TYR H  90     111.604  61.299 138.398  1.00  0.00           H  
ATOM   3040  HE1 TYR H  90     109.751  65.248 136.057  1.00  0.00           H  
ATOM   3041  HE2 TYR H  90     112.117  63.573 139.219  1.00  0.00           H  
ATOM   3042  HH  TYR H  90     111.048  66.448 137.462  1.00  0.00           H  
ATOM   3043  N   TYR H  91     111.665  57.941 134.979  1.00  0.00           N  
ATOM   3044  CA  TYR H  91     111.630  56.515 134.685  1.00  0.00           C  
ATOM   3045  C   TYR H  91     111.801  55.661 135.933  1.00  0.00           C  
ATOM   3046  O   TYR H  91     112.589  55.984 136.832  1.00  0.00           O  
ATOM   3047  CB  TYR H  91     112.779  56.097 133.748  1.00  0.00           C  
ATOM   3048  CG  TYR H  91     112.852  56.767 132.400  1.00  0.00           C  
ATOM   3049  CD1 TYR H  91     113.641  57.901 132.210  1.00  0.00           C  
ATOM   3050  CD2 TYR H  91     112.177  56.240 131.299  1.00  0.00           C  
ATOM   3051  CE1 TYR H  91     113.761  58.492 130.957  1.00  0.00           C  
ATOM   3052  CE2 TYR H  91     112.290  56.827 130.038  1.00  0.00           C  
ATOM   3053  CZ  TYR H  91     113.088  57.949 129.874  1.00  0.00           C  
ATOM   3054  OH  TYR H  91     113.229  58.523 128.631  1.00  0.00           O  
ATOM   3055  H   TYR H  91     112.485  58.335 135.419  1.00  0.00           H  
ATOM   3056  HA  TYR H  91     110.654  56.271 134.265  1.00  0.00           H  
ATOM   3057 1HB  TYR H  91     113.736  56.288 134.236  1.00  0.00           H  
ATOM   3058 2HB  TYR H  91     112.720  55.026 133.553  1.00  0.00           H  
ATOM   3059  HD1 TYR H  91     114.176  58.339 133.052  1.00  0.00           H  
ATOM   3060  HD2 TYR H  91     111.549  55.357 131.416  1.00  0.00           H  
ATOM   3061  HE1 TYR H  91     114.383  59.378 130.829  1.00  0.00           H  
ATOM   3062  HE2 TYR H  91     111.752  56.403 129.189  1.00  0.00           H  
ATOM   3063  HH  TYR H  91     112.594  58.133 128.025  1.00  0.00           H  
ATOM   3064  N   CYS H  92     111.053  54.565 135.974  1.00  0.00           N  
ATOM   3065  CA  CYS H  92     111.210  53.602 137.045  1.00  0.00           C  
ATOM   3066  C   CYS H  92     112.017  52.517 136.353  1.00  0.00           C  
ATOM   3067  O   CYS H  92     112.023  52.435 135.126  1.00  0.00           O  
ATOM   3068  CB  CYS H  92     109.880  53.066 137.575  1.00  0.00           C  
ATOM   3069  SG  CYS H  92     108.844  52.283 136.316  1.00  0.00           S  
ATOM   3070  H   CYS H  92     110.365  54.395 135.255  1.00  0.00           H  
ATOM   3071  HA  CYS H  92     111.719  54.089 137.877  1.00  0.00           H  
ATOM   3072 1HB  CYS H  92     110.069  52.333 138.359  1.00  0.00           H  
ATOM   3073 2HB  CYS H  92     109.312  53.882 138.020  1.00  0.00           H  
ATOM   3074  N   ALA H  93     112.717  51.708 137.131  1.00  0.00           N  
ATOM   3075  CA  ALA H  93     113.534  50.655 136.558  1.00  0.00           C  
ATOM   3076  C   ALA H  93     113.743  49.565 137.593  1.00  0.00           C  
ATOM   3077  O   ALA H  93     113.731  49.830 138.800  1.00  0.00           O  
ATOM   3078  CB  ALA H  93     114.878  51.228 136.116  1.00  0.00           C  
ATOM   3079  H   ALA H  93     112.688  51.816 138.135  1.00  0.00           H  
ATOM   3080  HA  ALA H  93     112.999  50.237 135.705  1.00  0.00           H  
ATOM   3081 1HB  ALA H  93     115.487  50.433 135.686  1.00  0.00           H  
ATOM   3082 2HB  ALA H  93     114.714  52.004 135.369  1.00  0.00           H  
ATOM   3083 3HB  ALA H  93     115.391  51.655 136.974  1.00  0.00           H  
ATOM   3084  N   VAL H  94     113.935  48.341 137.112  1.00  0.00           N  
ATOM   3085  CA  VAL H  94     114.408  47.251 137.957  1.00  0.00           C  
ATOM   3086  C   VAL H  94     115.452  46.413 137.218  1.00  0.00           C  
ATOM   3087  O   VAL H  94     115.967  46.819 136.175  1.00  0.00           O  
ATOM   3088  CB  VAL H  94     113.231  46.353 138.382  1.00  0.00           C  
ATOM   3089  CG1 VAL H  94     112.242  47.138 139.231  1.00  0.00           C  
ATOM   3090  CG2 VAL H  94     112.548  45.778 137.151  1.00  0.00           C  
ATOM   3091  H   VAL H  94     113.749  48.162 136.135  1.00  0.00           H  
ATOM   3092  HA  VAL H  94     114.862  47.679 138.851  1.00  0.00           H  
ATOM   3093  HB  VAL H  94     113.612  45.540 139.001  1.00  0.00           H  
ATOM   3094 1HG1 VAL H  94     111.417  46.487 139.523  1.00  0.00           H  
ATOM   3095 2HG1 VAL H  94     112.744  47.509 140.124  1.00  0.00           H  
ATOM   3096 3HG1 VAL H  94     111.855  47.978 138.655  1.00  0.00           H  
ATOM   3097 1HG2 VAL H  94     111.717  45.143 137.460  1.00  0.00           H  
ATOM   3098 2HG2 VAL H  94     112.172  46.591 136.530  1.00  0.00           H  
ATOM   3099 3HG2 VAL H  94     113.264  45.186 136.581  1.00  0.00           H  
ATOM   3100  N   PRO H  95     116.277  46.448 138.522  1.00  0.00           N  
ATOM   3101  CA  PRO H  95     117.695  46.110 138.541  1.00  0.00           C  
ATOM   3102  C   PRO H  95     117.920  44.603 138.550  1.00  0.00           C  
ATOM   3103  O   PRO H  95     118.364  44.039 139.550  1.00  0.00           O  
ATOM   3104  CB  PRO H  95     118.183  46.757 139.841  1.00  0.00           C  
ATOM   3105  CG  PRO H  95     117.142  46.393 140.844  1.00  0.00           C  
ATOM   3106  CD  PRO H  95     115.911  46.117 140.023  1.00  0.00           C  
ATOM   3107  HA  PRO H  95     118.187  46.561 137.667  1.00  0.00           H  
ATOM   3108 1HB  PRO H  95     119.180  46.373 140.102  1.00  0.00           H  
ATOM   3109 2HB  PRO H  95     118.283  47.844 139.706  1.00  0.00           H  
ATOM   3110 1HG  PRO H  95     117.466  45.518 141.427  1.00  0.00           H  
ATOM   3111 2HG  PRO H  95     116.998  47.216 141.559  1.00  0.00           H  
ATOM   3112 1HD  PRO H  95     115.626  45.060 140.131  1.00  0.00           H  
ATOM   3113 2HD  PRO H  95     115.094  46.775 140.353  1.00  0.00           H  
ATOM   3114  N   ASP H  96     117.612  43.957 137.431  1.00  0.00           N  
ATOM   3115  CA  ASP H  96     117.525  42.503 137.386  1.00  0.00           C  
ATOM   3116  C   ASP H  96     118.905  41.863 137.303  1.00  0.00           C  
ATOM   3117  O   ASP H  96     119.370  41.243 138.259  1.00  0.00           O  
ATOM   3118  CB  ASP H  96     116.678  42.055 136.191  1.00  0.00           C  
ATOM   3119  CG  ASP H  96     115.198  42.369 136.364  1.00  0.00           C  
ATOM   3120  OD1 ASP H  96     114.816  42.766 137.439  1.00  0.00           O  
ATOM   3121  OD2 ASP H  96     114.464  42.209 135.418  1.00  0.00           O  
ATOM   3122  H   ASP H  96     117.434  44.487 136.590  1.00  0.00           H  
ATOM   3123  HA  ASP H  96     117.047  42.156 138.303  1.00  0.00           H  
ATOM   3124 1HB  ASP H  96     117.036  42.548 135.287  1.00  0.00           H  
ATOM   3125 2HB  ASP H  96     116.792  40.981 136.046  1.00  0.00           H  
ATOM   3126  N   PRO H  97     119.848  41.875 136.090  1.00  0.00           N  
ATOM   3127  CA  PRO H  97     121.199  41.325 136.079  1.00  0.00           C  
ATOM   3128  C   PRO H  97     122.197  42.253 136.758  1.00  0.00           C  
ATOM   3129  O   PRO H  97     123.219  42.614 136.176  1.00  0.00           O  
ATOM   3130  CB  PRO H  97     121.495  41.181 134.582  1.00  0.00           C  
ATOM   3131  CG  PRO H  97     120.771  42.323 133.955  1.00  0.00           C  
ATOM   3132  CD  PRO H  97     119.495  42.438 134.747  1.00  0.00           C  
ATOM   3133  HA  PRO H  97     121.169  40.339 136.567  1.00  0.00           H  
ATOM   3134 1HB  PRO H  97     122.580  41.216 134.408  1.00  0.00           H  
ATOM   3135 2HB  PRO H  97     121.143  40.203 134.221  1.00  0.00           H  
ATOM   3136 1HG  PRO H  97     121.384  43.235 134.006  1.00  0.00           H  
ATOM   3137 2HG  PRO H  97     120.591  42.120 132.889  1.00  0.00           H  
ATOM   3138 1HD  PRO H  97     119.202  43.496 134.818  1.00  0.00           H  
ATOM   3139 2HD  PRO H  97     118.706  41.849 134.258  1.00  0.00           H  
ATOM   3140  N   ASP H  98     121.894  42.636 137.994  1.00  0.00           N  
ATOM   3141  CA  ASP H  98     122.679  43.643 138.698  1.00  0.00           C  
ATOM   3142  C   ASP H  98     122.745  44.923 137.875  1.00  0.00           C  
ATOM   3143  O   ASP H  98     123.701  45.692 137.980  1.00  0.00           O  
ATOM   3144  CB  ASP H  98     124.093  43.131 138.983  1.00  0.00           C  
ATOM   3145  CG  ASP H  98     124.112  41.941 139.933  1.00  0.00           C  
ATOM   3146  OD1 ASP H  98     123.317  41.919 140.843  1.00  0.00           O  
ATOM   3147  OD2 ASP H  98     124.922  41.066 139.741  1.00  0.00           O  
ATOM   3148  H   ASP H  98     121.100  42.219 138.458  1.00  0.00           H  
ATOM   3149  HA  ASP H  98     122.193  43.865 139.649  1.00  0.00           H  
ATOM   3150 1HB  ASP H  98     124.570  42.837 138.047  1.00  0.00           H  
ATOM   3151 2HB  ASP H  98     124.691  43.933 139.417  1.00  0.00           H  
ATOM   3152  N   ALA H  99     121.724  45.146 137.054  1.00  0.00           N  
ATOM   3153  CA  ALA H  99     121.693  46.303 136.168  1.00  0.00           C  
ATOM   3154  C   ALA H  99     120.274  46.579 135.686  1.00  0.00           C  
ATOM   3155  O   ALA H  99     119.404  45.711 135.757  1.00  0.00           O  
ATOM   3156  CB  ALA H  99     122.625  46.090 134.984  1.00  0.00           C  
ATOM   3157  H   ALA H  99     120.950  44.497 137.044  1.00  0.00           H  
ATOM   3158  HA  ALA H  99     122.035  47.170 136.734  1.00  0.00           H  
ATOM   3159 1HB  ALA H  99     122.590  46.962 134.332  1.00  0.00           H  
ATOM   3160 2HB  ALA H  99     123.644  45.948 135.345  1.00  0.00           H  
ATOM   3161 3HB  ALA H  99     122.311  45.208 134.428  1.00  0.00           H  
ATOM   3162  N   PHE H 100     120.047  47.793 135.195  1.00  0.00           N  
ATOM   3163  CA  PHE H 100     118.702  48.244 134.858  1.00  0.00           C  
ATOM   3164  C   PHE H 100     118.272  47.687 133.507  1.00  0.00           C  
ATOM   3165  O   PHE H 100     118.227  48.411 132.513  1.00  0.00           O  
ATOM   3166  CB  PHE H 100     118.637  49.772 134.834  1.00  0.00           C  
ATOM   3167  CG  PHE H 100     118.990  50.415 136.146  1.00  0.00           C  
ATOM   3168  CD1 PHE H 100     119.329  49.640 137.245  1.00  0.00           C  
ATOM   3169  CD2 PHE H 100     118.982  51.794 136.283  1.00  0.00           C  
ATOM   3170  CE1 PHE H 100     119.653  50.230 138.452  1.00  0.00           C  
ATOM   3171  CE2 PHE H 100     119.307  52.387 137.488  1.00  0.00           C  
ATOM   3172  CZ  PHE H 100     119.643  51.603 138.574  1.00  0.00           C  
ATOM   3173  H   PHE H 100     120.827  48.419 135.051  1.00  0.00           H  
ATOM   3174  HA  PHE H 100     118.021  47.881 135.629  1.00  0.00           H  
ATOM   3175 1HB  PHE H 100     119.319  50.153 134.075  1.00  0.00           H  
ATOM   3176 2HB  PHE H 100     117.632  50.089 134.560  1.00  0.00           H  
ATOM   3177  HD1 PHE H 100     119.338  48.554 137.148  1.00  0.00           H  
ATOM   3178  HD2 PHE H 100     118.717  52.414 135.426  1.00  0.00           H  
ATOM   3179  HE1 PHE H 100     119.918  49.609 139.308  1.00  0.00           H  
ATOM   3180  HE2 PHE H 100     119.298  53.472 137.583  1.00  0.00           H  
ATOM   3181  HZ  PHE H 100     119.897  52.069 139.525  1.00  0.00           H  
ATOM   3182  N   ASP H 101     117.956  46.397 133.478  1.00  0.00           N  
ATOM   3183  CA  ASP H 101     117.563  45.733 132.241  1.00  0.00           C  
ATOM   3184  C   ASP H 101     116.133  46.115 131.881  1.00  0.00           C  
ATOM   3185  O   ASP H 101     115.799  46.271 130.706  1.00  0.00           O  
ATOM   3186  CB  ASP H 101     117.668  44.211 132.366  1.00  0.00           C  
ATOM   3187  CG  ASP H 101     117.421  43.490 131.047  1.00  0.00           C  
ATOM   3188  OD1 ASP H 101     118.190  43.681 130.135  1.00  0.00           O  
ATOM   3189  OD2 ASP H 101     116.467  42.754 130.965  1.00  0.00           O  
ATOM   3190  H   ASP H 101     117.989  45.863 134.334  1.00  0.00           H  
ATOM   3191  HA  ASP H 101     118.219  46.062 131.436  1.00  0.00           H  
ATOM   3192 1HB  ASP H 101     118.660  43.943 132.729  1.00  0.00           H  
ATOM   3193 2HB  ASP H 101     116.944  43.855 133.099  1.00  0.00           H  
ATOM   3194  N   ILE H 102     115.292  46.266 132.898  1.00  0.00           N  
ATOM   3195  CA  ILE H 102     113.881  46.566 132.687  1.00  0.00           C  
ATOM   3196  C   ILE H 102     113.539  47.999 133.075  1.00  0.00           C  
ATOM   3197  O   ILE H 102     113.746  48.409 134.217  1.00  0.00           O  
ATOM   3198  CB  ILE H 102     112.993  45.596 133.488  1.00  0.00           C  
ATOM   3199  CG1 ILE H 102     113.334  44.146 133.135  1.00  0.00           C  
ATOM   3200  CG2 ILE H 102     111.522  45.880 133.224  1.00  0.00           C  
ATOM   3201  CD1 ILE H 102     113.107  43.802 131.681  1.00  0.00           C  
ATOM   3202  H   ILE H 102     115.639  46.171 133.842  1.00  0.00           H  
ATOM   3203  HA  ILE H 102     113.666  46.432 131.628  1.00  0.00           H  
ATOM   3204  HB  ILE H 102     113.191  45.716 134.553  1.00  0.00           H  
ATOM   3205 1HG1 ILE H 102     114.379  43.950 133.374  1.00  0.00           H  
ATOM   3206 2HG1 ILE H 102     112.729  43.472 133.743  1.00  0.00           H  
ATOM   3207 1HG2 ILE H 102     110.909  45.185 133.797  1.00  0.00           H  
ATOM   3208 2HG2 ILE H 102     111.290  46.901 133.524  1.00  0.00           H  
ATOM   3209 3HG2 ILE H 102     111.313  45.757 132.161  1.00  0.00           H  
ATOM   3210 1HD1 ILE H 102     113.370  42.758 131.509  1.00  0.00           H  
ATOM   3211 2HD1 ILE H 102     112.057  43.957 131.430  1.00  0.00           H  
ATOM   3212 3HD1 ILE H 102     113.729  44.440 131.055  1.00  0.00           H  
ATOM   3213  N   TRP H 103     113.015  48.757 132.118  1.00  0.00           N  
ATOM   3214  CA  TRP H 103     112.657  50.167 132.247  1.00  0.00           C  
ATOM   3215  C   TRP H 103     111.174  50.431 132.003  1.00  0.00           C  
ATOM   3216  O   TRP H 103     110.524  49.713 131.247  1.00  0.00           O  
ATOM   3217  CB  TRP H 103     113.484  51.005 131.270  1.00  0.00           C  
ATOM   3218  CG  TRP H 103     114.930  51.110 131.648  1.00  0.00           C  
ATOM   3219  CD1 TRP H 103     115.891  50.161 131.467  1.00  0.00           C  
ATOM   3220  CD2 TRP H 103     115.591  52.236 132.275  1.00  0.00           C  
ATOM   3221  NE1 TRP H 103     117.099  50.614 131.938  1.00  0.00           N  
ATOM   3222  CE2 TRP H 103     116.934  51.883 132.435  1.00  0.00           C  
ATOM   3223  CE3 TRP H 103     115.158  53.495 132.707  1.00  0.00           C  
ATOM   3224  CZ2 TRP H 103     117.855  52.743 133.011  1.00  0.00           C  
ATOM   3225  CZ3 TRP H 103     116.082  54.358 133.284  1.00  0.00           C  
ATOM   3226  CH2 TRP H 103     117.396  53.991 133.431  1.00  0.00           C  
ATOM   3227  H   TRP H 103     113.164  48.208 132.952  1.00  0.00           H  
ATOM   3228  HA  TRP H 103     112.879  50.488 133.264  1.00  0.00           H  
ATOM   3229 1HB  TRP H 103     113.421  50.569 130.273  1.00  0.00           H  
ATOM   3230 2HB  TRP H 103     113.070  52.011 131.214  1.00  0.00           H  
ATOM   3231  HD1 TRP H 103     115.725  49.184 131.016  1.00  0.00           H  
ATOM   3232  HE1 TRP H 103     117.967  50.099 131.923  1.00  0.00           H  
ATOM   3233  HE3 TRP H 103     114.116  53.793 132.590  1.00  0.00           H  
ATOM   3234  HZ2 TRP H 103     118.903  52.470 133.137  1.00  0.00           H  
ATOM   3235  HZ3 TRP H 103     115.736  55.337 133.618  1.00  0.00           H  
ATOM   3236  HH2 TRP H 103     118.094  54.693 133.888  1.00  0.00           H  
ATOM   3237  N   GLY H 104     110.646  51.476 132.631  1.00  0.00           N  
ATOM   3238  CA  GLY H 104     109.277  51.869 132.350  1.00  0.00           C  
ATOM   3239  C   GLY H 104     109.340  52.680 131.063  1.00  0.00           C  
ATOM   3240  O   GLY H 104     110.439  52.963 130.573  1.00  0.00           O  
ATOM   3241  H   GLY H 104     111.182  52.006 133.302  1.00  0.00           H  
ATOM   3242 1HA  GLY H 104     108.655  50.979 132.254  1.00  0.00           H  
ATOM   3243 2HA  GLY H 104     108.885  52.445 133.188  1.00  0.00           H  
ATOM   3244  N   GLN H 105     108.192  53.059 130.508  1.00  0.00           N  
ATOM   3245  CA  GLN H 105     108.185  53.855 129.283  1.00  0.00           C  
ATOM   3246  C   GLN H 105     108.472  55.328 129.579  1.00  0.00           C  
ATOM   3247  O   GLN H 105     108.719  56.117 128.665  1.00  0.00           O  
ATOM   3248  CB  GLN H 105     106.833  53.741 128.567  1.00  0.00           C  
ATOM   3249  CG  GLN H 105     105.739  54.633 129.145  1.00  0.00           C  
ATOM   3250  CD  GLN H 105     105.013  54.005 130.320  1.00  0.00           C  
ATOM   3251  OE1 GLN H 105     105.584  53.216 131.076  1.00  0.00           O  
ATOM   3252  NE2 GLN H 105     103.746  54.370 130.494  1.00  0.00           N  
ATOM   3253  H   GLN H 105     107.313  52.797 130.931  1.00  0.00           H  
ATOM   3254  HA  GLN H 105     108.971  53.484 128.625  1.00  0.00           H  
ATOM   3255 1HB  GLN H 105     106.955  53.999 127.515  1.00  0.00           H  
ATOM   3256 2HB  GLN H 105     106.483  52.709 128.612  1.00  0.00           H  
ATOM   3257 1HG  GLN H 105     106.187  55.566 129.486  1.00  0.00           H  
ATOM   3258 2HG  GLN H 105     105.001  54.836 128.367  1.00  0.00           H  
ATOM   3259 1HE2 GLN H 105     103.214  53.992 131.252  1.00  0.00           H  
ATOM   3260 2HE2 GLN H 105     103.323  55.025 129.866  1.00  0.00           H  
ATOM   3261  N   GLY H 106     108.425  55.691 130.857  1.00  0.00           N  
ATOM   3262  CA  GLY H 106     108.694  57.060 131.255  1.00  0.00           C  
ATOM   3263  C   GLY H 106     107.440  57.900 131.449  1.00  0.00           C  
ATOM   3264  O   GLY H 106     106.434  57.698 130.766  1.00  0.00           O  
ATOM   3265  H   GLY H 106     108.199  55.008 131.566  1.00  0.00           H  
ATOM   3266 1HA  GLY H 106     109.256  57.064 132.189  1.00  0.00           H  
ATOM   3267 2HA  GLY H 106     109.317  57.543 130.503  1.00  0.00           H  
ATOM   3268  N   THR H 107     107.500  58.831 132.395  1.00  0.00           N  
ATOM   3269  CA  THR H 107     106.395  59.743 132.666  1.00  0.00           C  
ATOM   3270  C   THR H 107     106.885  61.182 132.562  1.00  0.00           C  
ATOM   3271  O   THR H 107     107.774  61.596 133.304  1.00  0.00           O  
ATOM   3272  CB  THR H 107     105.782  59.493 134.057  1.00  0.00           C  
ATOM   3273  OG1 THR H 107     105.282  58.151 134.128  1.00  0.00           O  
ATOM   3274  CG2 THR H 107     104.646  60.468 134.323  1.00  0.00           C  
ATOM   3275  H   THR H 107     108.345  58.906 132.943  1.00  0.00           H  
ATOM   3276  HA  THR H 107     105.618  59.577 131.920  1.00  0.00           H  
ATOM   3277  HB  THR H 107     106.549  59.621 134.821  1.00  0.00           H  
ATOM   3278  HG1 THR H 107     104.353  58.143 133.884  1.00  0.00           H  
ATOM   3279 1HG2 THR H 107     104.225  60.277 135.310  1.00  0.00           H  
ATOM   3280 2HG2 THR H 107     105.025  61.489 134.281  1.00  0.00           H  
ATOM   3281 3HG2 THR H 107     103.871  60.338 133.568  1.00  0.00           H  
ATOM   3282  N   MET H 108     106.319  61.935 131.628  1.00  0.00           N  
ATOM   3283  CA  MET H 108     106.682  63.335 131.474  1.00  0.00           C  
ATOM   3284  C   MET H 108     105.937  64.167 132.503  1.00  0.00           C  
ATOM   3285  O   MET H 108     104.710  64.095 132.608  1.00  0.00           O  
ATOM   3286  CB  MET H 108     106.378  63.820 130.058  1.00  0.00           C  
ATOM   3287  CG  MET H 108     106.802  65.256 129.780  1.00  0.00           C  
ATOM   3288  SD  MET H 108     108.591  65.475 129.829  1.00  0.00           S  
ATOM   3289  CE  MET H 108     108.713  67.261 129.844  1.00  0.00           C  
ATOM   3290  H   MET H 108     105.624  61.536 131.012  1.00  0.00           H  
ATOM   3291  HA  MET H 108     107.753  63.436 131.651  1.00  0.00           H  
ATOM   3292 1HB  MET H 108     106.882  63.177 129.338  1.00  0.00           H  
ATOM   3293 2HB  MET H 108     105.306  63.745 129.870  1.00  0.00           H  
ATOM   3294 1HG  MET H 108     106.444  65.556 128.795  1.00  0.00           H  
ATOM   3295 2HG  MET H 108     106.353  65.917 130.521  1.00  0.00           H  
ATOM   3296 1HE  MET H 108     109.763  67.553 129.874  1.00  0.00           H  
ATOM   3297 2HE  MET H 108     108.248  67.666 128.944  1.00  0.00           H  
ATOM   3298 3HE  MET H 108     108.202  67.653 130.724  1.00  0.00           H  
ATOM   3299  N   VAL H 109     106.689  64.929 133.278  1.00  0.00           N  
ATOM   3300  CA  VAL H 109     106.121  65.831 134.263  1.00  0.00           C  
ATOM   3301  C   VAL H 109     106.594  67.210 133.831  1.00  0.00           C  
ATOM   3302  O   VAL H 109     107.795  67.458 133.735  1.00  0.00           O  
ATOM   3303  CB  VAL H 109     106.597  65.503 135.691  1.00  0.00           C  
ATOM   3304  CG1 VAL H 109     106.004  66.487 136.688  1.00  0.00           C  
ATOM   3305  CG2 VAL H 109     106.214  64.075 136.049  1.00  0.00           C  
ATOM   3306  H   VAL H 109     107.693  64.880 133.179  1.00  0.00           H  
ATOM   3307  HA  VAL H 109     105.035  65.728 134.241  1.00  0.00           H  
ATOM   3308  HB  VAL H 109     107.680  65.613 135.737  1.00  0.00           H  
ATOM   3309 1HG1 VAL H 109     106.351  66.241 137.693  1.00  0.00           H  
ATOM   3310 2HG1 VAL H 109     106.319  67.498 136.434  1.00  0.00           H  
ATOM   3311 3HG1 VAL H 109     104.915  66.427 136.656  1.00  0.00           H  
ATOM   3312 1HG2 VAL H 109     106.554  63.850 137.059  1.00  0.00           H  
ATOM   3313 2HG2 VAL H 109     105.131  63.964 135.997  1.00  0.00           H  
ATOM   3314 3HG2 VAL H 109     106.683  63.385 135.347  1.00  0.00           H  
ATOM   3315  N   THR H 110     105.644  68.094 133.540  1.00  0.00           N  
ATOM   3316  CA  THR H 110     105.964  69.451 133.117  1.00  0.00           C  
ATOM   3317  C   THR H 110     105.556  70.415 134.216  1.00  0.00           C  
ATOM   3318  O   THR H 110     104.403  70.424 134.650  1.00  0.00           O  
ATOM   3319  CB  THR H 110     105.258  69.820 131.799  1.00  0.00           C  
ATOM   3320  OG1 THR H 110     105.687  68.932 130.758  1.00  0.00           O  
ATOM   3321  CG2 THR H 110     105.583  71.252 131.403  1.00  0.00           C  
ATOM   3322  H   THR H 110     104.675  67.817 133.616  1.00  0.00           H  
ATOM   3323  HA  THR H 110     107.040  69.518 132.954  1.00  0.00           H  
ATOM   3324  HB  THR H 110     104.180  69.718 131.922  1.00  0.00           H  
ATOM   3325  HG1 THR H 110     104.928  68.463 130.405  1.00  0.00           H  
ATOM   3326 1HG2 THR H 110     105.075  71.496 130.469  1.00  0.00           H  
ATOM   3327 2HG2 THR H 110     105.246  71.931 132.187  1.00  0.00           H  
ATOM   3328 3HG2 THR H 110     106.659  71.358 131.269  1.00  0.00           H  
ATOM   3329  N   VAL H 111     106.515  71.213 134.670  1.00  0.00           N  
ATOM   3330  CA  VAL H 111     106.279  72.184 135.729  1.00  0.00           C  
ATOM   3331  C   VAL H 111     106.446  73.600 135.213  1.00  0.00           C  
ATOM   3332  O   VAL H 111     107.509  73.962 134.706  1.00  0.00           O  
ATOM   3333  CB  VAL H 111     107.252  71.948 136.899  1.00  0.00           C  
ATOM   3334  CG1 VAL H 111     107.012  72.966 138.004  1.00  0.00           C  
ATOM   3335  CG2 VAL H 111     107.093  70.531 137.429  1.00  0.00           C  
ATOM   3336  H   VAL H 111     107.438  71.141 134.264  1.00  0.00           H  
ATOM   3337  HA  VAL H 111     105.258  72.058 136.091  1.00  0.00           H  
ATOM   3338  HB  VAL H 111     108.273  72.092 136.546  1.00  0.00           H  
ATOM   3339 1HG1 VAL H 111     107.708  72.786 138.823  1.00  0.00           H  
ATOM   3340 2HG1 VAL H 111     107.167  73.972 137.612  1.00  0.00           H  
ATOM   3341 3HG1 VAL H 111     105.990  72.872 138.370  1.00  0.00           H  
ATOM   3342 1HG2 VAL H 111     107.784  70.372 138.256  1.00  0.00           H  
ATOM   3343 2HG2 VAL H 111     106.069  70.386 137.777  1.00  0.00           H  
ATOM   3344 3HG2 VAL H 111     107.310  69.819 136.633  1.00  0.00           H  
ATOM   3345  N   SER H 112     105.389  74.395 135.356  1.00  0.00           N  
ATOM   3346  CA  SER H 112     105.385  75.775 134.875  1.00  0.00           C  
ATOM   3347  C   SER H 112     104.208  76.530 135.473  1.00  0.00           C  
ATOM   3348  O   SER H 112     103.216  75.928 135.885  1.00  0.00           O  
ATOM   3349  OXT SER H 112     104.238  77.727 135.546  1.00  0.00           O  
ATOM   3350  CB  SER H 112     105.311  75.811 133.361  1.00  0.00           C  
ATOM   3351  OG  SER H 112     105.255  77.131 132.892  1.00  0.00           O  
ATOM   3352  H   SER H 112     104.564  74.031 135.811  1.00  0.00           H  
ATOM   3353  HA  SER H 112     106.312  76.255 135.191  1.00  0.00           H  
ATOM   3354 1HB  SER H 112     106.184  75.311 132.942  1.00  0.00           H  
ATOM   3355 2HB  SER H 112     104.430  75.266 133.027  1.00  0.00           H  
ATOM   3356  HG  SER H 112     106.146  77.347 132.605  1.00  0.00           H  
TER                                                                             
