# Supplementary material for: Structure-based cross-docking analysis of antibody–antigen interactions
Source: Sci Rep. 2017 Aug 15;7:8145. doi: 10.1038/s41598-017-08414-y (PMC5557897; doi:10.1038/s41598-017-08414-y)
Supplement: Supplementary file 2 — Supplementary Dataset 1 [file 41598_2017_8414_MOESM2_ESM.zip › antibody_homology_models/1P2C_lh.pdb]

ATOM      1  N   ASP L   1      -0.170  22.398  37.811  1.00  0.00           N  
ATOM      2  CA  ASP L   1       1.190  22.920  37.473  1.00  0.00           C  
ATOM      3  C   ASP L   1       1.352  24.339  37.998  1.00  0.00           C  
ATOM      4  O   ASP L   1       0.375  25.006  38.326  1.00  0.00           O  
ATOM      5  CB  ASP L   1       1.433  22.906  35.962  1.00  0.00           C  
ATOM      6  CG  ASP L   1       0.528  23.870  35.207  1.00  0.00           C  
ATOM      7  OD1 ASP L   1       0.038  24.793  35.814  1.00  0.00           O  
ATOM      8  OD2 ASP L   1       0.334  23.673  34.031  1.00  0.00           O  
ATOM      9 1H   ASP L   1      -0.266  21.466  37.462  1.00  0.00           H  
ATOM     10 2H   ASP L   1      -0.289  22.396  38.804  1.00  0.00           H  
ATOM     11 3H   ASP L   1      -0.865  22.983  37.394  1.00  0.00           H  
ATOM     12  HA  ASP L   1       1.934  22.277  37.944  1.00  0.00           H  
ATOM     13 1HB  ASP L   1       2.471  23.171  35.758  1.00  0.00           H  
ATOM     14 2HB  ASP L   1       1.271  21.900  35.576  1.00  0.00           H  
ATOM     15  N   ILE L   2       2.592  24.800  38.083  1.00  0.00           N  
ATOM     16  CA  ILE L   2       2.847  26.144  38.575  1.00  0.00           C  
ATOM     17  C   ILE L   2       2.610  27.109  37.416  1.00  0.00           C  
ATOM     18  O   ILE L   2       3.183  26.953  36.336  1.00  0.00           O  
ATOM     19  CB  ILE L   2       4.280  26.292  39.118  1.00  0.00           C  
ATOM     20  CG1 ILE L   2       4.491  25.374  40.325  1.00  0.00           C  
ATOM     21  CG2 ILE L   2       4.560  27.740  39.491  1.00  0.00           C  
ATOM     22  CD1 ILE L   2       5.918  25.343  40.826  1.00  0.00           C  
ATOM     23  H   ILE L   2       3.372  24.222  37.804  1.00  0.00           H  
ATOM     24  HA  ILE L   2       2.155  26.351  39.391  1.00  0.00           H  
ATOM     25  HB  ILE L   2       4.993  25.980  38.355  1.00  0.00           H  
ATOM     26 1HG1 ILE L   2       3.849  25.696  41.144  1.00  0.00           H  
ATOM     27 2HG1 ILE L   2       4.201  24.356  40.063  1.00  0.00           H  
ATOM     28 1HG2 ILE L   2       5.577  27.827  39.873  1.00  0.00           H  
ATOM     29 2HG2 ILE L   2       4.449  28.370  38.610  1.00  0.00           H  
ATOM     30 3HG2 ILE L   2       3.855  28.060  40.258  1.00  0.00           H  
ATOM     31 1HD1 ILE L   2       5.989  24.670  41.681  1.00  0.00           H  
ATOM     32 2HD1 ILE L   2       6.575  24.989  40.031  1.00  0.00           H  
ATOM     33 3HD1 ILE L   2       6.220  26.345  41.127  1.00  0.00           H  
ATOM     34  N   GLU L   3       1.751  28.098  37.634  1.00  0.00           N  
ATOM     35  CA  GLU L   3       1.422  29.062  36.592  1.00  0.00           C  
ATOM     36  C   GLU L   3       2.345  30.270  36.672  1.00  0.00           C  
ATOM     37  O   GLU L   3       2.459  30.898  37.723  1.00  0.00           O  
ATOM     38  CB  GLU L   3      -0.037  29.511  36.713  1.00  0.00           C  
ATOM     39  CG  GLU L   3      -0.489  30.476  35.627  1.00  0.00           C  
ATOM     40  CD  GLU L   3      -1.934  30.870  35.761  1.00  0.00           C  
ATOM     41  OE1 GLU L   3      -2.573  30.412  36.676  1.00  0.00           O  
ATOM     42  OE2 GLU L   3      -2.399  31.632  34.944  1.00  0.00           O  
ATOM     43  H   GLU L   3       1.314  28.185  38.541  1.00  0.00           H  
ATOM     44  HA  GLU L   3       1.560  28.583  35.622  1.00  0.00           H  
ATOM     45 1HB  GLU L   3      -0.689  28.637  36.678  1.00  0.00           H  
ATOM     46 2HB  GLU L   3      -0.189  29.995  37.677  1.00  0.00           H  
ATOM     47 1HG  GLU L   3       0.126  31.373  35.673  1.00  0.00           H  
ATOM     48 2HG  GLU L   3      -0.334  30.011  34.654  1.00  0.00           H  
ATOM     49  N   LEU L   4       2.998  30.591  35.561  1.00  0.00           N  
ATOM     50  CA  LEU L   4       3.871  31.763  35.503  1.00  0.00           C  
ATOM     51  C   LEU L   4       3.184  32.898  34.744  1.00  0.00           C  
ATOM     52  O   LEU L   4       2.689  32.703  33.632  1.00  0.00           O  
ATOM     53  CB  LEU L   4       5.200  31.408  34.825  1.00  0.00           C  
ATOM     54  CG  LEU L   4       6.040  30.334  35.528  1.00  0.00           C  
ATOM     55  CD1 LEU L   4       7.364  30.163  34.795  1.00  0.00           C  
ATOM     56  CD2 LEU L   4       6.265  30.734  36.978  1.00  0.00           C  
ATOM     57  H   LEU L   4       2.890  30.016  34.738  1.00  0.00           H  
ATOM     58  HA  LEU L   4       4.076  32.092  36.521  1.00  0.00           H  
ATOM     59 1HB  LEU L   4       4.992  31.057  33.815  1.00  0.00           H  
ATOM     60 2HB  LEU L   4       5.807  32.311  34.756  1.00  0.00           H  
ATOM     61  HG  LEU L   4       5.514  29.380  35.492  1.00  0.00           H  
ATOM     62 1HD1 LEU L   4       7.961  29.400  35.294  1.00  0.00           H  
ATOM     63 2HD1 LEU L   4       7.174  29.858  33.766  1.00  0.00           H  
ATOM     64 3HD1 LEU L   4       7.907  31.108  34.799  1.00  0.00           H  
ATOM     65 1HD2 LEU L   4       6.862  29.970  37.478  1.00  0.00           H  
ATOM     66 2HD2 LEU L   4       6.793  31.687  37.014  1.00  0.00           H  
ATOM     67 3HD2 LEU L   4       5.305  30.831  37.482  1.00  0.00           H  
ATOM     68  N   THR L   5       3.144  34.081  35.348  1.00  0.00           N  
ATOM     69  CA  THR L   5       2.534  35.236  34.698  1.00  0.00           C  
ATOM     70  C   THR L   5       3.525  36.381  34.510  1.00  0.00           C  
ATOM     71  O   THR L   5       4.154  36.835  35.463  1.00  0.00           O  
ATOM     72  CB  THR L   5       1.319  35.737  35.499  1.00  0.00           C  
ATOM     73  OG1 THR L   5       0.334  34.698  35.579  1.00  0.00           O  
ATOM     74  CG2 THR L   5       0.708  36.961  34.834  1.00  0.00           C  
ATOM     75  H   THR L   5       3.540  34.189  36.271  1.00  0.00           H  
ATOM     76  HA  THR L   5       2.193  34.935  33.707  1.00  0.00           H  
ATOM     77  HB  THR L   5       1.633  36.000  36.510  1.00  0.00           H  
ATOM     78  HG1 THR L   5       0.309  34.218  34.749  1.00  0.00           H  
ATOM     79 1HG2 THR L   5      -0.149  37.301  35.416  1.00  0.00           H  
ATOM     80 2HG2 THR L   5       1.451  37.756  34.782  1.00  0.00           H  
ATOM     81 3HG2 THR L   5       0.383  36.702  33.827  1.00  0.00           H  
ATOM     82  N   GLN L   6       3.665  36.842  33.273  1.00  0.00           N  
ATOM     83  CA  GLN L   6       4.603  37.916  32.970  1.00  0.00           C  
ATOM     84  C   GLN L   6       3.867  39.210  32.670  1.00  0.00           C  
ATOM     85  O   GLN L   6       2.721  39.188  32.228  1.00  0.00           O  
ATOM     86  CB  GLN L   6       5.495  37.534  31.785  1.00  0.00           C  
ATOM     87  CG  GLN L   6       6.448  36.385  32.068  1.00  0.00           C  
ATOM     88  CD  GLN L   6       7.361  36.089  30.892  1.00  0.00           C  
ATOM     89  OE1 GLN L   6       7.139  35.136  30.141  1.00  0.00           O  
ATOM     90  NE2 GLN L   6       8.394  36.906  30.727  1.00  0.00           N  
ATOM     91  H   GLN L   6       3.112  36.445  32.527  1.00  0.00           H  
ATOM     92  HA  GLN L   6       5.236  38.079  33.842  1.00  0.00           H  
ATOM     93 1HB  GLN L   6       4.871  37.254  30.936  1.00  0.00           H  
ATOM     94 2HB  GLN L   6       6.088  38.397  31.484  1.00  0.00           H  
ATOM     95 1HG  GLN L   6       7.067  36.644  32.925  1.00  0.00           H  
ATOM     96 2HG  GLN L   6       5.867  35.489  32.283  1.00  0.00           H  
ATOM     97 1HE2 GLN L   6       9.032  36.761  29.968  1.00  0.00           H  
ATOM     98 2HE2 GLN L   6       8.536  37.669  31.359  1.00  0.00           H  
ATOM     99  N   SER L   7       4.526  40.335  32.927  1.00  0.00           N  
ATOM    100  CA  SER L   7       3.919  41.645  32.711  1.00  0.00           C  
ATOM    101  C   SER L   7       5.025  42.669  32.491  1.00  0.00           C  
ATOM    102  O   SER L   7       6.090  42.584  33.106  1.00  0.00           O  
ATOM    103  CB  SER L   7       3.059  42.042  33.895  1.00  0.00           C  
ATOM    104  OG  SER L   7       2.518  43.323  33.716  1.00  0.00           O  
ATOM    105  H   SER L   7       5.470  40.283  33.282  1.00  0.00           H  
ATOM    106  HA  SER L   7       3.285  41.591  31.825  1.00  0.00           H  
ATOM    107 1HB  SER L   7       2.253  41.319  34.017  1.00  0.00           H  
ATOM    108 2HB  SER L   7       3.659  42.022  34.804  1.00  0.00           H  
ATOM    109  HG  SER L   7       3.269  43.920  33.658  1.00  0.00           H  
ATOM    110  N   PRO L   8       4.803  43.628  31.577  1.00  0.00           N  
ATOM    111  CA  PRO L   8       3.587  43.764  30.766  1.00  0.00           C  
ATOM    112  C   PRO L   8       3.635  42.789  29.589  1.00  0.00           C  
ATOM    113  O   PRO L   8       4.678  42.201  29.320  1.00  0.00           O  
ATOM    114  CB  PRO L   8       3.632  45.223  30.300  1.00  0.00           C  
ATOM    115  CG  PRO L   8       5.085  45.506  30.126  1.00  0.00           C  
ATOM    116  CD  PRO L   8       5.750  44.758  31.250  1.00  0.00           C  
ATOM    117  HA  PRO L   8       2.707  43.584  31.401  1.00  0.00           H  
ATOM    118 1HB  PRO L   8       3.059  45.338  29.368  1.00  0.00           H  
ATOM    119 2HB  PRO L   8       3.158  45.872  31.051  1.00  0.00           H  
ATOM    120 1HG  PRO L   8       5.421  45.168  29.134  1.00  0.00           H  
ATOM    121 2HG  PRO L   8       5.269  46.590  30.171  1.00  0.00           H  
ATOM    122 1HD  PRO L   8       6.721  44.370  30.909  1.00  0.00           H  
ATOM    123 2HD  PRO L   8       5.881  45.429  32.111  1.00  0.00           H  
ATOM    124  N   ALA L   9       2.515  42.628  28.891  1.00  0.00           N  
ATOM    125  CA  ALA L   9       2.470  41.737  27.736  1.00  0.00           C  
ATOM    126  C   ALA L   9       3.370  42.306  26.641  1.00  0.00           C  
ATOM    127  O   ALA L   9       4.066  41.572  25.939  1.00  0.00           O  
ATOM    128  CB  ALA L   9       1.026  41.604  27.232  1.00  0.00           C  
ATOM    129  H   ALA L   9       1.680  43.129  29.160  1.00  0.00           H  
ATOM    130  HA  ALA L   9       2.850  40.763  28.045  1.00  0.00           H  
ATOM    131 1HB  ALA L   9       1.002  40.936  26.370  1.00  0.00           H  
ATOM    132 2HB  ALA L   9       0.399  41.195  28.024  1.00  0.00           H  
ATOM    133 3HB  ALA L   9       0.650  42.584  26.942  1.00  0.00           H  
ATOM    134  N   THR L  10       3.346  43.627  26.505  1.00  0.00           N  
ATOM    135  CA  THR L  10       4.164  44.323  25.522  1.00  0.00           C  
ATOM    136  C   THR L  10       4.837  45.489  26.240  1.00  0.00           C  
ATOM    137  O   THR L  10       4.201  46.180  27.032  1.00  0.00           O  
ATOM    138  CB  THR L  10       3.333  44.826  24.327  1.00  0.00           C  
ATOM    139  OG1 THR L  10       2.691  43.716  23.686  1.00  0.00           O  
ATOM    140  CG2 THR L  10       4.223  45.541  23.322  1.00  0.00           C  
ATOM    141  H   THR L  10       2.739  44.163  27.109  1.00  0.00           H  
ATOM    142  HA  THR L  10       4.912  43.628  25.140  1.00  0.00           H  
ATOM    143  HB  THR L  10       2.567  45.516  24.681  1.00  0.00           H  
ATOM    144  HG1 THR L  10       3.200  42.917  23.846  1.00  0.00           H  
ATOM    145 1HG2 THR L  10       3.619  45.890  22.484  1.00  0.00           H  
ATOM    146 2HG2 THR L  10       4.703  46.393  23.803  1.00  0.00           H  
ATOM    147 3HG2 THR L  10       4.985  44.854  22.957  1.00  0.00           H  
ATOM    148  N   LEU L  11       6.124  45.694  25.983  1.00  0.00           N  
ATOM    149  CA  LEU L  11       6.856  46.778  26.633  1.00  0.00           C  
ATOM    150  C   LEU L  11       7.612  47.591  25.591  1.00  0.00           C  
ATOM    151  O   LEU L  11       8.545  47.097  24.958  1.00  0.00           O  
ATOM    152  CB  LEU L  11       7.834  46.220  27.674  1.00  0.00           C  
ATOM    153  CG  LEU L  11       8.658  47.264  28.438  1.00  0.00           C  
ATOM    154  CD1 LEU L  11       7.722  48.247  29.127  1.00  0.00           C  
ATOM    155  CD2 LEU L  11       9.555  46.564  29.448  1.00  0.00           C  
ATOM    156  H   LEU L  11       6.610  45.095  25.332  1.00  0.00           H  
ATOM    157  HA  LEU L  11       6.140  47.423  27.140  1.00  0.00           H  
ATOM    158 1HB  LEU L  11       7.270  45.644  28.406  1.00  0.00           H  
ATOM    159 2HB  LEU L  11       8.531  45.550  27.173  1.00  0.00           H  
ATOM    160  HG  LEU L  11       9.274  47.827  27.735  1.00  0.00           H  
ATOM    161 1HD1 LEU L  11       8.308  48.989  29.670  1.00  0.00           H  
ATOM    162 2HD1 LEU L  11       7.106  48.748  28.380  1.00  0.00           H  
ATOM    163 3HD1 LEU L  11       7.081  47.710  29.826  1.00  0.00           H  
ATOM    164 1HD2 LEU L  11      10.142  47.306  29.990  1.00  0.00           H  
ATOM    165 2HD2 LEU L  11       8.941  46.002  30.152  1.00  0.00           H  
ATOM    166 3HD2 LEU L  11      10.226  45.881  28.927  1.00  0.00           H  
ATOM    167  N   SER L  12       7.193  48.840  25.422  1.00  0.00           N  
ATOM    168  CA  SER L  12       7.773  49.746  24.438  1.00  0.00           C  
ATOM    169  C   SER L  12       8.967  50.442  25.085  1.00  0.00           C  
ATOM    170  O   SER L  12       8.840  51.016  26.167  1.00  0.00           O  
ATOM    171  CB  SER L  12       6.751  50.763  23.968  1.00  0.00           C  
ATOM    172  OG  SER L  12       5.682  50.135  23.314  1.00  0.00           O  
ATOM    173  H   SER L  12       6.437  49.165  26.006  1.00  0.00           H  
ATOM    174  HA  SER L  12       8.098  49.160  23.577  1.00  0.00           H  
ATOM    175 1HB  SER L  12       6.377  51.326  24.824  1.00  0.00           H  
ATOM    176 2HB  SER L  12       7.228  51.471  23.293  1.00  0.00           H  
ATOM    177  HG  SER L  12       5.853  50.230  22.375  1.00  0.00           H  
ATOM    178  N   VAL L  13      10.117  50.394  24.426  1.00  0.00           N  
ATOM    179  CA  VAL L  13      11.329  50.991  24.981  1.00  0.00           C  
ATOM    180  C   VAL L  13      12.105  51.787  23.937  1.00  0.00           C  
ATOM    181  O   VAL L  13      12.243  51.353  22.798  1.00  0.00           O  
ATOM    182  CB  VAL L  13      12.241  49.893  25.560  1.00  0.00           C  
ATOM    183  CG1 VAL L  13      13.432  50.513  26.276  1.00  0.00           C  
ATOM    184  CG2 VAL L  13      11.446  49.005  26.505  1.00  0.00           C  
ATOM    185  H   VAL L  13      10.162  49.938  23.525  1.00  0.00           H  
ATOM    186  HA  VAL L  13      11.043  51.671  25.784  1.00  0.00           H  
ATOM    187  HB  VAL L  13      12.636  49.292  24.741  1.00  0.00           H  
ATOM    188 1HG1 VAL L  13      14.066  49.723  26.678  1.00  0.00           H  
ATOM    189 2HG1 VAL L  13      14.006  51.115  25.572  1.00  0.00           H  
ATOM    190 3HG1 VAL L  13      13.078  51.144  27.091  1.00  0.00           H  
ATOM    191 1HG2 VAL L  13      12.097  48.231  26.910  1.00  0.00           H  
ATOM    192 2HG2 VAL L  13      11.047  49.607  27.321  1.00  0.00           H  
ATOM    193 3HG2 VAL L  13      10.624  48.539  25.962  1.00  0.00           H  
ATOM    194  N   THR L  14      12.598  52.959  24.324  1.00  0.00           N  
ATOM    195  CA  THR L  14      13.423  53.755  23.421  1.00  0.00           C  
ATOM    196  C   THR L  14      14.855  53.288  23.630  1.00  0.00           C  
ATOM    197  O   THR L  14      15.270  53.051  24.759  1.00  0.00           O  
ATOM    198  CB  THR L  14      13.298  55.267  23.683  1.00  0.00           C  
ATOM    199  OG1 THR L  14      11.940  55.678  23.480  1.00  0.00           O  
ATOM    200  CG2 THR L  14      14.206  56.048  22.746  1.00  0.00           C  
ATOM    201  H   THR L  14      12.404  53.311  25.250  1.00  0.00           H  
ATOM    202  HA  THR L  14      13.095  53.569  22.398  1.00  0.00           H  
ATOM    203  HB  THR L  14      13.578  55.482  24.714  1.00  0.00           H  
ATOM    204  HG1 THR L  14      11.713  55.584  22.552  1.00  0.00           H  
ATOM    205 1HG2 THR L  14      14.104  57.115  22.946  1.00  0.00           H  
ATOM    206 2HG2 THR L  14      15.240  55.746  22.906  1.00  0.00           H  
ATOM    207 3HG2 THR L  14      13.924  55.845  21.713  1.00  0.00           H  
ATOM    208  N   PRO L  15      15.624  53.138  22.546  1.00  0.00           N  
ATOM    209  CA  PRO L  15      17.011  52.699  22.700  1.00  0.00           C  
ATOM    210  C   PRO L  15      17.721  53.590  23.714  1.00  0.00           C  
ATOM    211  O   PRO L  15      17.629  54.814  23.639  1.00  0.00           O  
ATOM    212  CB  PRO L  15      17.593  52.858  21.292  1.00  0.00           C  
ATOM    213  CG  PRO L  15      16.428  52.645  20.388  1.00  0.00           C  
ATOM    214  CD  PRO L  15      15.277  53.308  21.098  1.00  0.00           C  
ATOM    215  HA  PRO L  15      17.024  51.644  23.010  1.00  0.00           H  
ATOM    216 1HB  PRO L  15      18.043  53.856  21.182  1.00  0.00           H  
ATOM    217 2HB  PRO L  15      18.397  52.124  21.132  1.00  0.00           H  
ATOM    218 1HG  PRO L  15      16.627  53.087  19.400  1.00  0.00           H  
ATOM    219 2HG  PRO L  15      16.263  51.570  20.228  1.00  0.00           H  
ATOM    220 1HD  PRO L  15      15.240  54.373  20.822  1.00  0.00           H  
ATOM    221 2HD  PRO L  15      14.338  52.804  20.827  1.00  0.00           H  
ATOM    222  N   GLY L  16      18.409  52.971  24.670  1.00  0.00           N  
ATOM    223  CA  GLY L  16      19.071  53.724  25.717  1.00  0.00           C  
ATOM    224  C   GLY L  16      18.375  53.611  27.064  1.00  0.00           C  
ATOM    225  O   GLY L  16      19.021  53.711  28.110  1.00  0.00           O  
ATOM    226  H   GLY L  16      18.475  51.963  24.671  1.00  0.00           H  
ATOM    227 1HA  GLY L  16      20.098  53.374  25.823  1.00  0.00           H  
ATOM    228 2HA  GLY L  16      19.118  54.775  25.435  1.00  0.00           H  
ATOM    229  N   ASP L  17      17.060  53.403  27.039  1.00  0.00           N  
ATOM    230  CA  ASP L  17      16.243  53.342  28.255  1.00  0.00           C  
ATOM    231  C   ASP L  17      16.442  52.084  29.089  1.00  0.00           C  
ATOM    232  O   ASP L  17      16.881  51.050  28.590  1.00  0.00           O  
ATOM    233  CB  ASP L  17      14.762  53.458  27.887  1.00  0.00           C  
ATOM    234  CG  ASP L  17      14.387  54.840  27.368  1.00  0.00           C  
ATOM    235  OD1 ASP L  17      15.239  55.696  27.346  1.00  0.00           O  
ATOM    236  OD2 ASP L  17      13.252  55.026  26.998  1.00  0.00           O  
ATOM    237  H   ASP L  17      16.614  53.281  26.140  1.00  0.00           H  
ATOM    238  HA  ASP L  17      16.517  54.179  28.898  1.00  0.00           H  
ATOM    239 1HB  ASP L  17      14.517  52.720  27.123  1.00  0.00           H  
ATOM    240 2HB  ASP L  17      14.151  53.237  28.763  1.00  0.00           H  
ATOM    241  N   SER L  18      16.067  52.182  30.361  1.00  0.00           N  
ATOM    242  CA  SER L  18      16.184  51.061  31.285  1.00  0.00           C  
ATOM    243  C   SER L  18      14.920  50.241  31.053  1.00  0.00           C  
ATOM    244  O   SER L  18      13.860  50.807  30.769  1.00  0.00           O  
ATOM    245  CB  SER L  18      16.291  51.522  32.725  1.00  0.00           C  
ATOM    246  OG  SER L  18      17.473  52.244  32.935  1.00  0.00           O  
ATOM    247  H   SER L  18      15.689  53.058  30.695  1.00  0.00           H  
ATOM    248  HA  SER L  18      17.091  50.506  31.042  1.00  0.00           H  
ATOM    249 1HB  SER L  18      15.432  52.145  32.973  1.00  0.00           H  
ATOM    250 2HB  SER L  18      16.268  50.657  33.387  1.00  0.00           H  
ATOM    251  HG  SER L  18      18.177  51.717  32.549  1.00  0.00           H  
ATOM    252  N   VAL L  19      15.023  48.921  31.161  1.00  0.00           N  
ATOM    253  CA  VAL L  19      13.873  48.050  30.928  1.00  0.00           C  
ATOM    254  C   VAL L  19      13.644  47.145  32.134  1.00  0.00           C  
ATOM    255  O   VAL L  19      14.586  46.577  32.680  1.00  0.00           O  
ATOM    256  CB  VAL L  19      14.093  47.189  29.670  1.00  0.00           C  
ATOM    257  CG1 VAL L  19      12.859  46.347  29.380  1.00  0.00           C  
ATOM    258  CG2 VAL L  19      14.428  48.081  28.485  1.00  0.00           C  
ATOM    259  H   VAL L  19      15.910  48.508  31.410  1.00  0.00           H  
ATOM    260  HA  VAL L  19      12.992  48.674  30.773  1.00  0.00           H  
ATOM    261  HB  VAL L  19      14.917  46.500  29.852  1.00  0.00           H  
ATOM    262 1HG1 VAL L  19      13.032  45.745  28.488  1.00  0.00           H  
ATOM    263 2HG1 VAL L  19      12.659  45.691  30.227  1.00  0.00           H  
ATOM    264 3HG1 VAL L  19      12.003  47.001  29.215  1.00  0.00           H  
ATOM    265 1HG2 VAL L  19      14.583  47.466  27.599  1.00  0.00           H  
ATOM    266 2HG2 VAL L  19      13.606  48.774  28.306  1.00  0.00           H  
ATOM    267 3HG2 VAL L  19      15.337  48.644  28.698  1.00  0.00           H  
ATOM    268  N   SER L  20      12.385  47.020  32.541  1.00  0.00           N  
ATOM    269  CA  SER L  20      12.015  46.195  33.684  1.00  0.00           C  
ATOM    270  C   SER L  20      10.869  45.253  33.325  1.00  0.00           C  
ATOM    271  O   SER L  20       9.794  45.694  32.899  1.00  0.00           O  
ATOM    272  CB  SER L  20      11.616  47.072  34.855  1.00  0.00           C  
ATOM    273  OG  SER L  20      11.199  46.296  35.944  1.00  0.00           O  
ATOM    274  H   SER L  20      11.664  47.516  32.038  1.00  0.00           H  
ATOM    275  HA  SER L  20      12.879  45.595  33.972  1.00  0.00           H  
ATOM    276 1HB  SER L  20      12.463  47.691  35.150  1.00  0.00           H  
ATOM    277 2HB  SER L  20      10.812  47.740  34.551  1.00  0.00           H  
ATOM    278  HG  SER L  20      10.959  45.439  35.582  1.00  0.00           H  
ATOM    279  N   LEU L  21      11.109  43.956  33.497  1.00  0.00           N  
ATOM    280  CA  LEU L  21      10.113  42.936  33.181  1.00  0.00           C  
ATOM    281  C   LEU L  21       9.750  42.195  34.457  1.00  0.00           C  
ATOM    282  O   LEU L  21      10.620  41.909  35.281  1.00  0.00           O  
ATOM    283  CB  LEU L  21      10.647  41.954  32.131  1.00  0.00           C  
ATOM    284  CG  LEU L  21      11.084  42.577  30.799  1.00  0.00           C  
ATOM    285  CD1 LEU L  21      11.668  41.496  29.900  1.00  0.00           C  
ATOM    286  CD2 LEU L  21       9.891  43.251  30.138  1.00  0.00           C  
ATOM    287  H   LEU L  21      12.008  43.672  33.857  1.00  0.00           H  
ATOM    288  HA  LEU L  21       9.231  43.429  32.774  1.00  0.00           H  
ATOM    289 1HB  LEU L  21      11.506  41.431  32.549  1.00  0.00           H  
ATOM    290 2HB  LEU L  21       9.871  41.219  31.915  1.00  0.00           H  
ATOM    291  HG  LEU L  21      11.864  43.316  30.981  1.00  0.00           H  
ATOM    292 1HD1 LEU L  21      11.979  41.938  28.953  1.00  0.00           H  
ATOM    293 2HD1 LEU L  21      12.532  41.044  30.388  1.00  0.00           H  
ATOM    294 3HD1 LEU L  21      10.915  40.731  29.713  1.00  0.00           H  
ATOM    295 1HD2 LEU L  21      10.201  43.694  29.192  1.00  0.00           H  
ATOM    296 2HD2 LEU L  21       9.111  42.512  29.954  1.00  0.00           H  
ATOM    297 3HD2 LEU L  21       9.504  44.030  30.795  1.00  0.00           H  
ATOM    298  N   SER L  22       8.468  41.902  34.545  1.00  0.00           N  
ATOM    299  CA  SER L  22       7.982  41.163  35.701  1.00  0.00           C  
ATOM    300  C   SER L  22       7.604  39.715  35.362  1.00  0.00           C  
ATOM    301  O   SER L  22       6.982  39.457  34.333  1.00  0.00           O  
ATOM    302  CB  SER L  22       6.782  41.878  36.292  1.00  0.00           C  
ATOM    303  OG  SER L  22       6.240  41.150  37.360  1.00  0.00           O  
ATOM    304  H   SER L  22       7.813  42.181  33.828  1.00  0.00           H  
ATOM    305  HA  SER L  22       8.778  41.124  36.446  1.00  0.00           H  
ATOM    306 1HB  SER L  22       7.082  42.867  36.639  1.00  0.00           H  
ATOM    307 2HB  SER L  22       6.026  42.017  35.521  1.00  0.00           H  
ATOM    308  HG  SER L  22       6.001  40.291  37.001  1.00  0.00           H  
ATOM    309  N   CYS L  23       7.901  38.811  36.295  1.00  0.00           N  
ATOM    310  CA  CYS L  23       7.506  37.422  36.193  1.00  0.00           C  
ATOM    311  C   CYS L  23       7.065  36.989  37.570  1.00  0.00           C  
ATOM    312  O   CYS L  23       7.882  36.995  38.502  1.00  0.00           O  
ATOM    313  CB  CYS L  23       8.654  36.539  35.702  1.00  0.00           C  
ATOM    314  SG  CYS L  23       8.262  34.774  35.657  1.00  0.00           S  
ATOM    315  H   CYS L  23       8.424  39.115  37.104  1.00  0.00           H  
ATOM    316  HA  CYS L  23       6.691  37.346  35.473  1.00  0.00           H  
ATOM    317 1HB  CYS L  23       8.945  36.846  34.697  1.00  0.00           H  
ATOM    318 2HB  CYS L  23       9.520  36.675  36.349  1.00  0.00           H  
ATOM    319  N   ARG L  24       5.788  36.650  37.720  1.00  0.00           N  
ATOM    320  CA  ARG L  24       5.208  36.253  38.993  1.00  0.00           C  
ATOM    321  C   ARG L  24       4.816  34.772  38.946  1.00  0.00           C  
ATOM    322  O   ARG L  24       4.156  34.333  37.988  1.00  0.00           O  
ATOM    323  CB  ARG L  24       3.987  37.101  39.319  1.00  0.00           C  
ATOM    324  CG  ARG L  24       3.163  36.609  40.498  1.00  0.00           C  
ATOM    325  CD  ARG L  24       2.252  37.665  41.009  1.00  0.00           C  
ATOM    326  NE  ARG L  24       2.980  38.739  41.665  1.00  0.00           N  
ATOM    327  CZ  ARG L  24       2.433  39.906  42.058  1.00  0.00           C  
ATOM    328  NH1 ARG L  24       1.155  40.134  41.855  1.00  0.00           N  
ATOM    329  NH2 ARG L  24       3.182  40.822  42.647  1.00  0.00           N  
ATOM    330  H   ARG L  24       5.200  36.675  36.899  1.00  0.00           H  
ATOM    331  HA  ARG L  24       5.953  36.404  39.775  1.00  0.00           H  
ATOM    332 1HB  ARG L  24       4.301  38.121  39.539  1.00  0.00           H  
ATOM    333 2HB  ARG L  24       3.330  37.141  38.450  1.00  0.00           H  
ATOM    334 1HG  ARG L  24       2.559  35.756  40.189  1.00  0.00           H  
ATOM    335 2HG  ARG L  24       3.829  36.309  41.308  1.00  0.00           H  
ATOM    336 1HD  ARG L  24       1.688  38.092  40.181  1.00  0.00           H  
ATOM    337 2HD  ARG L  24       1.562  37.231  41.732  1.00  0.00           H  
ATOM    338  HE  ARG L  24       3.967  38.601  41.838  1.00  0.00           H  
ATOM    339 1HH1 ARG L  24       0.582  39.434  41.405  1.00  0.00           H  
ATOM    340 2HH1 ARG L  24       0.745  41.008  42.150  1.00  0.00           H  
ATOM    341 1HH2 ARG L  24       4.166  40.647  42.803  1.00  0.00           H  
ATOM    342 2HH2 ARG L  24       2.773  41.696  42.941  1.00  0.00           H  
ATOM    343  N   ALA L  25       5.182  34.017  39.977  1.00  0.00           N  
ATOM    344  CA  ALA L  25       4.881  32.584  40.068  1.00  0.00           C  
ATOM    345  C   ALA L  25       3.699  32.341  40.998  1.00  0.00           C  
ATOM    346  O   ALA L  25       3.577  32.975  42.049  1.00  0.00           O  
ATOM    347  CB  ALA L  25       6.072  31.822  40.588  1.00  0.00           C  
ATOM    348  H   ALA L  25       5.690  34.461  40.729  1.00  0.00           H  
ATOM    349  HA  ALA L  25       4.611  32.231  39.073  1.00  0.00           H  
ATOM    350 1HB  ALA L  25       5.827  30.761  40.648  1.00  0.00           H  
ATOM    351 2HB  ALA L  25       6.916  31.962  39.913  1.00  0.00           H  
ATOM    352 3HB  ALA L  25       6.335  32.190  41.579  1.00  0.00           H  
ATOM    353  N   SER L  26       2.834  31.414  40.613  1.00  0.00           N  
ATOM    354  CA  SER L  26       1.673  31.067  41.431  1.00  0.00           C  
ATOM    355  C   SER L  26       2.035  30.291  42.695  1.00  0.00           C  
ATOM    356  O   SER L  26       1.237  30.240  43.629  1.00  0.00           O  
ATOM    357  CB  SER L  26       0.696  30.252  40.606  1.00  0.00           C  
ATOM    358  OG  SER L  26       1.213  28.982  40.324  1.00  0.00           O  
ATOM    359  H   SER L  26       2.977  30.936  39.734  1.00  0.00           H  
ATOM    360  HA  SER L  26       1.187  31.989  41.751  1.00  0.00           H  
ATOM    361 1HB  SER L  26      -0.244  30.152  41.149  1.00  0.00           H  
ATOM    362 2HB  SER L  26       0.481  30.775  39.675  1.00  0.00           H  
ATOM    363  HG  SER L  26       1.507  28.622  41.164  1.00  0.00           H  
ATOM    364  N   GLN L  27       3.195  29.644  42.706  1.00  0.00           N  
ATOM    365  CA  GLN L  27       3.713  28.877  43.824  1.00  0.00           C  
ATOM    366  C   GLN L  27       5.170  29.283  44.002  1.00  0.00           C  
ATOM    367  O   GLN L  27       5.806  29.695  43.020  1.00  0.00           O  
ATOM    368  CB  GLN L  27       3.588  27.370  43.583  1.00  0.00           C  
ATOM    369  CG  GLN L  27       2.155  26.874  43.476  1.00  0.00           C  
ATOM    370  CD  GLN L  27       2.073  25.365  43.351  1.00  0.00           C  
ATOM    371  OE1 GLN L  27       3.089  24.666  43.414  1.00  0.00           O  
ATOM    372  NE2 GLN L  27       0.862  24.852  43.173  1.00  0.00           N  
ATOM    373  H   GLN L  27       3.739  29.706  41.856  1.00  0.00           H  
ATOM    374  HA  GLN L  27       3.133  29.126  44.713  1.00  0.00           H  
ATOM    375 1HB  GLN L  27       4.103  27.105  42.661  1.00  0.00           H  
ATOM    376 2HB  GLN L  27       4.072  26.830  44.396  1.00  0.00           H  
ATOM    377 1HG  GLN L  27       1.612  27.173  44.373  1.00  0.00           H  
ATOM    378 2HG  GLN L  27       1.693  27.317  42.594  1.00  0.00           H  
ATOM    379 1HE2 GLN L  27       0.745  23.862  43.082  1.00  0.00           H  
ATOM    380 2HE2 GLN L  27       0.065  25.454  43.127  1.00  0.00           H  
ATOM    381  N   SER L  28       5.722  29.190  45.205  1.00  0.00           N  
ATOM    382  CA  SER L  28       7.127  29.526  45.397  1.00  0.00           C  
ATOM    383  C   SER L  28       8.020  28.542  44.660  1.00  0.00           C  
ATOM    384  O   SER L  28       7.843  27.323  44.749  1.00  0.00           O  
ATOM    385  CB  SER L  28       7.469  29.531  46.873  1.00  0.00           C  
ATOM    386  OG  SER L  28       8.843  29.727  47.070  1.00  0.00           O  
ATOM    387  H   SER L  28       5.177  28.885  45.998  1.00  0.00           H  
ATOM    388  HA  SER L  28       7.302  30.524  44.993  1.00  0.00           H  
ATOM    389 1HB  SER L  28       6.911  30.322  47.375  1.00  0.00           H  
ATOM    390 2HB  SER L  28       7.166  28.585  47.320  1.00  0.00           H  
ATOM    391  HG  SER L  28       9.015  29.494  47.985  1.00  0.00           H  
ATOM    392  N   ILE L  29       9.002  29.078  43.936  1.00  0.00           N  
ATOM    393  CA  ILE L  29       9.940  28.260  43.159  1.00  0.00           C  
ATOM    394  C   ILE L  29      11.384  28.504  43.560  1.00  0.00           C  
ATOM    395  O   ILE L  29      12.283  28.137  42.803  1.00  0.00           O  
ATOM    396  CB  ILE L  29       9.785  28.532  41.652  1.00  0.00           C  
ATOM    397  CG1 ILE L  29      10.059  30.006  41.344  1.00  0.00           C  
ATOM    398  CG2 ILE L  29       8.394  28.135  41.181  1.00  0.00           C  
ATOM    399  CD1 ILE L  29      10.170  30.311  39.868  1.00  0.00           C  
ATOM    400  H   ILE L  29       9.099  30.083  43.924  1.00  0.00           H  
ATOM    401  HA  ILE L  29       9.719  27.210  43.346  1.00  0.00           H  
ATOM    402  HB  ILE L  29      10.524  27.952  41.100  1.00  0.00           H  
ATOM    403 1HG1 ILE L  29       9.260  30.619  41.760  1.00  0.00           H  
ATOM    404 2HG1 ILE L  29      10.988  30.312  41.825  1.00  0.00           H  
ATOM    405 1HG2 ILE L  29       8.301  28.335  40.113  1.00  0.00           H  
ATOM    406 2HG2 ILE L  29       8.236  27.074  41.366  1.00  0.00           H  
ATOM    407 3HG2 ILE L  29       7.647  28.714  41.724  1.00  0.00           H  
ATOM    408 1HD1 ILE L  29      10.364  31.375  39.730  1.00  0.00           H  
ATOM    409 2HD1 ILE L  29      10.988  29.734  39.437  1.00  0.00           H  
ATOM    410 3HD1 ILE L  29       9.237  30.047  39.371  1.00  0.00           H  
ATOM    411  N   SER L  30      11.612  29.346  44.976  1.00  0.00           N  
ATOM    412  CA  SER L  30      12.958  29.676  45.425  1.00  0.00           C  
ATOM    413  C   SER L  30      13.661  30.551  44.419  1.00  0.00           C  
ATOM    414  O   SER L  30      13.222  31.668  44.146  1.00  0.00           O  
ATOM    415  CB  SER L  30      13.765  28.412  45.654  1.00  0.00           C  
ATOM    416  OG  SER L  30      15.002  28.705  46.241  1.00  0.00           O  
ATOM    417  H   SER L  30      10.828  29.552  45.578  1.00  0.00           H  
ATOM    418  HA  SER L  30      12.885  30.219  46.368  1.00  0.00           H  
ATOM    419 1HB  SER L  30      13.205  27.734  46.297  1.00  0.00           H  
ATOM    420 2HB  SER L  30      13.923  27.904  44.702  1.00  0.00           H  
ATOM    421  HG  SER L  30      14.984  28.300  47.113  1.00  0.00           H  
ATOM    422  N   ASN L  31      14.761  30.053  43.847  1.00  0.00           N  
ATOM    423  CA  ASN L  31      15.497  30.750  42.790  1.00  0.00           C  
ATOM    424  C   ASN L  31      15.478  29.986  41.481  1.00  0.00           C  
ATOM    425  O   ASN L  31      16.275  30.272  40.606  1.00  0.00           O  
ATOM    426  CB  ASN L  31      16.929  31.011  43.222  1.00  0.00           C  
ATOM    427  CG  ASN L  31      17.035  32.125  44.226  1.00  0.00           C  
ATOM    428  OD1 ASN L  31      16.768  33.290  43.910  1.00  0.00           O  
ATOM    429  ND2 ASN L  31      17.421  31.790  45.431  1.00  0.00           N  
ATOM    430  H   ASN L  31      15.093  29.154  44.167  1.00  0.00           H  
ATOM    431  HA  ASN L  31      15.010  31.708  42.603  1.00  0.00           H  
ATOM    432 1HB  ASN L  31      17.349  30.103  43.657  1.00  0.00           H  
ATOM    433 2HB  ASN L  31      17.531  31.265  42.350  1.00  0.00           H  
ATOM    434 1HD2 ASN L  31      17.509  32.490  46.141  1.00  0.00           H  
ATOM    435 2HD2 ASN L  31      17.626  30.835  45.643  1.00  0.00           H  
ATOM    436  N   ASN L  32      14.581  29.023  41.327  1.00  0.00           N  
ATOM    437  CA  ASN L  32      14.559  28.163  40.118  1.00  0.00           C  
ATOM    438  C   ASN L  32      13.749  28.804  39.016  1.00  0.00           C  
ATOM    439  O   ASN L  32      12.695  28.305  38.599  1.00  0.00           O  
ATOM    440  CB  ASN L  32      14.011  26.783  40.434  1.00  0.00           C  
ATOM    441  CG  ASN L  32      14.904  26.005  41.360  1.00  0.00           C  
ATOM    442  OD1 ASN L  32      16.123  25.951  41.167  1.00  0.00           O  
ATOM    443  ND2 ASN L  32      14.319  25.401  42.363  1.00  0.00           N  
ATOM    444  H   ASN L  32      13.896  28.870  42.053  1.00  0.00           H  
ATOM    445  HA  ASN L  32      15.582  28.050  39.755  1.00  0.00           H  
ATOM    446 1HB  ASN L  32      13.026  26.879  40.893  1.00  0.00           H  
ATOM    447 2HB  ASN L  32      13.888  26.220  39.509  1.00  0.00           H  
ATOM    448 1HD2 ASN L  32      14.864  24.868  43.012  1.00  0.00           H  
ATOM    449 2HD2 ASN L  32      13.329  25.472  42.481  1.00  0.00           H  
ATOM    450  N   LEU L  33      14.279  29.924  38.536  1.00  0.00           N  
ATOM    451  CA  LEU L  33      13.616  30.761  37.523  1.00  0.00           C  
ATOM    452  C   LEU L  33      14.690  31.185  36.525  1.00  0.00           C  
ATOM    453  O   LEU L  33      15.752  31.681  36.939  1.00  0.00           O  
ATOM    454  CB  LEU L  33      12.997  31.964  38.226  1.00  0.00           C  
ATOM    455  CG  LEU L  33      11.987  32.840  37.454  1.00  0.00           C  
ATOM    456  CD1 LEU L  33      12.673  33.851  36.524  1.00  0.00           C  
ATOM    457  CD2 LEU L  33      10.896  31.997  36.752  1.00  0.00           C  
ATOM    458  H   LEU L  33      15.181  30.204  38.893  1.00  0.00           H  
ATOM    459  HA  LEU L  33      12.842  30.168  37.038  1.00  0.00           H  
ATOM    460 1HB  LEU L  33      12.473  31.615  39.113  1.00  0.00           H  
ATOM    461 2HB  LEU L  33      13.797  32.633  38.539  1.00  0.00           H  
ATOM    462  HG  LEU L  33      11.494  33.522  38.147  1.00  0.00           H  
ATOM    463 1HD1 LEU L  33      11.917  34.441  36.006  1.00  0.00           H  
ATOM    464 2HD1 LEU L  33      13.310  34.512  37.111  1.00  0.00           H  
ATOM    465 3HD1 LEU L  33      13.280  33.318  35.792  1.00  0.00           H  
ATOM    466 1HD2 LEU L  33      10.210  32.659  36.222  1.00  0.00           H  
ATOM    467 2HD2 LEU L  33      11.364  31.316  36.041  1.00  0.00           H  
ATOM    468 3HD2 LEU L  33      10.345  31.423  37.495  1.00  0.00           H  
ATOM    469  N   HIS L  34      14.449  31.000  35.233  1.00  0.00           N  
ATOM    470  CA  HIS L  34      15.389  31.306  34.163  1.00  0.00           C  
ATOM    471  C   HIS L  34      14.742  32.284  33.200  1.00  0.00           C  
ATOM    472  O   HIS L  34      13.518  32.281  33.051  1.00  0.00           O  
ATOM    473  CB  HIS L  34      15.763  30.001  33.461  1.00  0.00           C  
ATOM    474  CG  HIS L  34      16.151  28.941  34.433  1.00  0.00           C  
ATOM    475  ND1 HIS L  34      17.399  28.881  35.004  1.00  0.00           N  
ATOM    476  CD2 HIS L  34      15.414  27.984  35.033  1.00  0.00           C  
ATOM    477  CE1 HIS L  34      17.418  27.878  35.873  1.00  0.00           C  
ATOM    478  NE2 HIS L  34      16.221  27.329  35.923  1.00  0.00           N  
ATOM    479  H   HIS L  34      13.544  30.620  34.997  1.00  0.00           H  
ATOM    480  HA  HIS L  34      16.284  31.762  34.585  1.00  0.00           H  
ATOM    481 1HB  HIS L  34      14.919  29.653  32.867  1.00  0.00           H  
ATOM    482 2HB  HIS L  34      16.593  30.181  32.777  1.00  0.00           H  
ATOM    483  HD2 HIS L  34      14.363  27.772  34.834  1.00  0.00           H  
ATOM    484  HE1 HIS L  34      18.281  27.553  36.455  1.00  0.00           H  
ATOM    485  HE2 HIS L  34      15.948  26.559  36.518  1.00  0.00           H  
ATOM    486  N   TRP L  35      15.539  33.132  32.552  1.00  0.00           N  
ATOM    487  CA  TRP L  35      15.048  34.094  31.571  1.00  0.00           C  
ATOM    488  C   TRP L  35      15.687  33.810  30.215  1.00  0.00           C  
ATOM    489  O   TRP L  35      16.903  33.562  30.129  1.00  0.00           O  
ATOM    490  CB  TRP L  35      15.416  35.513  31.995  1.00  0.00           C  
ATOM    491  CG  TRP L  35      14.725  36.015  33.219  1.00  0.00           C  
ATOM    492  CD1 TRP L  35      15.145  35.934  34.495  1.00  0.00           C  
ATOM    493  CD2 TRP L  35      13.469  36.682  33.265  1.00  0.00           C  
ATOM    494  NE1 TRP L  35      14.252  36.533  35.356  1.00  0.00           N  
ATOM    495  CE2 TRP L  35      13.211  37.004  34.618  1.00  0.00           C  
ATOM    496  CE3 TRP L  35      12.564  37.103  32.284  1.00  0.00           C  
ATOM    497  CZ2 TRP L  35      12.081  37.713  35.007  1.00  0.00           C  
ATOM    498  CZ3 TRP L  35      11.437  37.817  32.684  1.00  0.00           C  
ATOM    499  CH2 TRP L  35      11.222  38.119  34.033  1.00  0.00           C  
ATOM    500  H   TRP L  35      16.527  33.098  32.756  1.00  0.00           H  
ATOM    501  HA  TRP L  35      13.966  33.986  31.492  1.00  0.00           H  
ATOM    502 1HB  TRP L  35      16.490  35.570  32.181  1.00  0.00           H  
ATOM    503 2HB  TRP L  35      15.187  36.206  31.186  1.00  0.00           H  
ATOM    504  HD1 TRP L  35      16.070  35.457  34.818  1.00  0.00           H  
ATOM    505  HE1 TRP L  35      14.358  36.607  36.356  1.00  0.00           H  
ATOM    506  HE3 TRP L  35      12.736  36.880  31.232  1.00  0.00           H  
ATOM    507  HZ2 TRP L  35      11.875  37.945  36.053  1.00  0.00           H  
ATOM    508  HZ3 TRP L  35      10.726  38.134  31.922  1.00  0.00           H  
ATOM    509  HH2 TRP L  35      10.338  38.697  34.306  1.00  0.00           H  
ATOM    510  N   TYR L  36      14.855  33.900  29.184  1.00  0.00           N  
ATOM    511  CA  TYR L  36      15.219  33.647  27.799  1.00  0.00           C  
ATOM    512  C   TYR L  36      14.854  34.829  26.927  1.00  0.00           C  
ATOM    513  O   TYR L  36      13.912  35.580  27.219  1.00  0.00           O  
ATOM    514  CB  TYR L  36      14.427  32.439  27.274  1.00  0.00           C  
ATOM    515  CG  TYR L  36      14.722  31.171  27.987  1.00  0.00           C  
ATOM    516  CD1 TYR L  36      15.583  30.250  27.425  1.00  0.00           C  
ATOM    517  CD2 TYR L  36      14.170  30.853  29.214  1.00  0.00           C  
ATOM    518  CE1 TYR L  36      15.874  29.061  28.029  1.00  0.00           C  
ATOM    519  CE2 TYR L  36      14.502  29.627  29.853  1.00  0.00           C  
ATOM    520  CZ  TYR L  36      15.368  28.768  29.214  1.00  0.00           C  
ATOM    521  OH  TYR L  36      15.754  27.536  29.753  1.00  0.00           O  
ATOM    522  H   TYR L  36      13.906  34.165  29.403  1.00  0.00           H  
ATOM    523  HA  TYR L  36      16.299  33.509  27.745  1.00  0.00           H  
ATOM    524 1HB  TYR L  36      13.359  32.640  27.360  1.00  0.00           H  
ATOM    525 2HB  TYR L  36      14.647  32.293  26.216  1.00  0.00           H  
ATOM    526  HD1 TYR L  36      16.055  30.461  26.466  1.00  0.00           H  
ATOM    527  HD2 TYR L  36      13.476  31.543  29.696  1.00  0.00           H  
ATOM    528  HE1 TYR L  36      16.561  28.361  27.551  1.00  0.00           H  
ATOM    529  HE2 TYR L  36      14.072  29.386  30.827  1.00  0.00           H  
ATOM    530  HH  TYR L  36      14.981  27.081  30.095  1.00  0.00           H  
ATOM    531  N   GLN L  37      15.575  34.994  25.863  1.00  0.00           N  
ATOM    532  CA  GLN L  37      15.361  36.014  24.845  1.00  0.00           C  
ATOM    533  C   GLN L  37      15.114  35.274  23.538  1.00  0.00           C  
ATOM    534  O   GLN L  37      15.938  34.465  23.110  1.00  0.00           O  
ATOM    535  CB  GLN L  37      16.601  36.890  24.695  1.00  0.00           C  
ATOM    536  CG  GLN L  37      16.478  37.956  23.618  1.00  0.00           C  
ATOM    537  CD  GLN L  37      17.810  38.587  23.299  1.00  0.00           C  
ATOM    538  OE1 GLN L  37      18.712  37.927  22.779  1.00  0.00           O  
ATOM    539  NE2 GLN L  37      17.955  39.868  23.626  1.00  0.00           N  
ATOM    540  H   GLN L  37      16.341  34.344  25.756  1.00  0.00           H  
ATOM    541  HA  GLN L  37      14.491  36.607  25.127  1.00  0.00           H  
ATOM    542 1HB  GLN L  37      16.810  37.389  25.642  1.00  0.00           H  
ATOM    543 2HB  GLN L  37      17.461  36.265  24.457  1.00  0.00           H  
ATOM    544 1HG  GLN L  37      16.086  37.495  22.711  1.00  0.00           H  
ATOM    545 2HG  GLN L  37      15.798  38.733  23.966  1.00  0.00           H  
ATOM    546 1HE2 GLN L  37      18.818  40.338  23.436  1.00  0.00           H  
ATOM    547 2HE2 GLN L  37      17.200  40.362  24.056  1.00  0.00           H  
ATOM    548  N   GLN L  38      13.977  35.540  22.902  1.00  0.00           N  
ATOM    549  CA  GLN L  38      13.710  34.940  21.604  1.00  0.00           C  
ATOM    550  C   GLN L  38      13.454  35.962  20.516  1.00  0.00           C  
ATOM    551  O   GLN L  38      12.571  36.808  20.636  1.00  0.00           O  
ATOM    552  CB  GLN L  38      12.512  33.981  21.684  1.00  0.00           C  
ATOM    553  CG  GLN L  38      12.215  33.287  20.355  1.00  0.00           C  
ATOM    554  CD  GLN L  38      11.150  32.208  20.470  1.00  0.00           C  
ATOM    555  OE1 GLN L  38      10.184  32.353  21.211  1.00  0.00           O  
ATOM    556  NE2 GLN L  38      11.322  31.123  19.719  1.00  0.00           N  
ATOM    557  H   GLN L  38      13.291  36.159  23.309  1.00  0.00           H  
ATOM    558  HA  GLN L  38      14.587  34.370  21.300  1.00  0.00           H  
ATOM    559 1HB  GLN L  38      12.706  33.220  22.439  1.00  0.00           H  
ATOM    560 2HB  GLN L  38      11.625  34.533  21.994  1.00  0.00           H  
ATOM    561 1HG  GLN L  38      11.864  34.029  19.639  1.00  0.00           H  
ATOM    562 2HG  GLN L  38      13.128  32.817  19.990  1.00  0.00           H  
ATOM    563 1HE2 GLN L  38      10.653  30.379  19.753  1.00  0.00           H  
ATOM    564 2HE2 GLN L  38      12.121  31.049  19.122  1.00  0.00           H  
ATOM    565  N   LYS L  39      14.241  35.879  19.450  1.00  0.00           N  
ATOM    566  CA  LYS L  39      14.088  36.785  18.321  1.00  0.00           C  
ATOM    567  C   LYS L  39      13.338  36.051  17.217  1.00  0.00           C  
ATOM    568  O   LYS L  39      13.260  34.823  17.220  1.00  0.00           O  
ATOM    569  CB  LYS L  39      15.462  37.256  17.839  1.00  0.00           C  
ATOM    570  CG  LYS L  39      16.211  38.063  18.892  1.00  0.00           C  
ATOM    571  CD  LYS L  39      17.564  38.548  18.394  1.00  0.00           C  
ATOM    572  CE  LYS L  39      18.296  39.317  19.480  1.00  0.00           C  
ATOM    573  NZ  LYS L  39      19.604  39.860  19.006  1.00  0.00           N  
ATOM    574  H   LYS L  39      14.961  35.172  19.418  1.00  0.00           H  
ATOM    575  HA  LYS L  39      13.507  37.648  18.646  1.00  0.00           H  
ATOM    576 1HB  LYS L  39      16.067  36.391  17.564  1.00  0.00           H  
ATOM    577 2HB  LYS L  39      15.343  37.870  16.946  1.00  0.00           H  
ATOM    578 1HG  LYS L  39      15.616  38.932  19.176  1.00  0.00           H  
ATOM    579 2HG  LYS L  39      16.369  37.448  19.777  1.00  0.00           H  
ATOM    580 1HD  LYS L  39      18.167  37.691  18.090  1.00  0.00           H  
ATOM    581 2HD  LYS L  39      17.422  39.195  17.529  1.00  0.00           H  
ATOM    582 1HE  LYS L  39      17.678  40.148  19.818  1.00  0.00           H  
ATOM    583 2HE  LYS L  39      18.481  38.662  20.330  1.00  0.00           H  
ATOM    584 1HZ  LYS L  39      20.054  40.361  19.759  1.00  0.00           H  
ATOM    585 2HZ  LYS L  39      20.197  39.097  18.709  1.00  0.00           H  
ATOM    586 3HZ  LYS L  39      19.447  40.487  18.231  1.00  0.00           H  
ATOM    587  N   SER L  40      12.769  36.796  16.257  1.00  0.00           N  
ATOM    588  CA  SER L  40      11.984  36.218  15.164  1.00  0.00           C  
ATOM    589  C   SER L  40      12.649  35.078  14.394  1.00  0.00           C  
ATOM    590  O   SER L  40      13.771  35.208  13.908  1.00  0.00           O  
ATOM    591  CB  SER L  40      11.624  37.318  14.184  1.00  0.00           C  
ATOM    592  OG  SER L  40      10.921  36.804  13.087  1.00  0.00           O  
ATOM    593  H   SER L  40      12.893  37.797  16.298  1.00  0.00           H  
ATOM    594  HA  SER L  40      11.071  35.791  15.582  1.00  0.00           H  
ATOM    595 1HB  SER L  40      11.017  38.070  14.689  1.00  0.00           H  
ATOM    596 2HB  SER L  40      12.533  37.809  13.840  1.00  0.00           H  
ATOM    597  HG  SER L  40      10.613  35.934  13.354  1.00  0.00           H  
ATOM    598  N   HIS L  41      11.941  33.959  14.297  1.00  0.00           N  
ATOM    599  CA  HIS L  41      12.479  32.798  13.612  1.00  0.00           C  
ATOM    600  C   HIS L  41      13.678  32.150  14.279  1.00  0.00           C  
ATOM    601  O   HIS L  41      14.338  31.300  13.678  1.00  0.00           O  
ATOM    602  CB  HIS L  41      12.861  33.182  12.179  1.00  0.00           C  
ATOM    603  CG  HIS L  41      11.737  33.788  11.398  1.00  0.00           C  
ATOM    604  ND1 HIS L  41      10.514  33.168  11.253  1.00  0.00           N  
ATOM    605  CD2 HIS L  41      11.651  34.955  10.719  1.00  0.00           C  
ATOM    606  CE1 HIS L  41       9.723  33.930  10.518  1.00  0.00           C  
ATOM    607  NE2 HIS L  41      10.389  35.019  10.181  1.00  0.00           N  
ATOM    608  H   HIS L  41      11.016  33.908  14.700  1.00  0.00           H  
ATOM    609  HA  HIS L  41      11.721  32.016  13.572  1.00  0.00           H  
ATOM    610 1HB  HIS L  41      13.686  33.895  12.201  1.00  0.00           H  
ATOM    611 2HB  HIS L  41      13.209  32.297  11.646  1.00  0.00           H  
ATOM    612  HD2 HIS L  41      12.436  35.704  10.617  1.00  0.00           H  
ATOM    613  HE1 HIS L  41       8.694  33.699  10.238  1.00  0.00           H  
ATOM    614  HE2 HIS L  41      10.033  35.780   9.620  1.00  0.00           H  
ATOM    615  N   GLU L  42      13.967  32.544  15.514  1.00  0.00           N  
ATOM    616  CA  GLU L  42      15.085  31.967  16.253  1.00  0.00           C  
ATOM    617  C   GLU L  42      14.607  31.233  17.495  1.00  0.00           C  
ATOM    618  O   GLU L  42      13.507  31.475  17.981  1.00  0.00           O  
ATOM    619  CB  GLU L  42      16.083  33.057  16.649  1.00  0.00           C  
ATOM    620  CG  GLU L  42      16.748  33.758  15.472  1.00  0.00           C  
ATOM    621  CD  GLU L  42      17.730  34.813  15.899  1.00  0.00           C  
ATOM    622  OE1 GLU L  42      18.599  34.509  16.681  1.00  0.00           O  
ATOM    623  OE2 GLU L  42      17.611  35.926  15.443  1.00  0.00           O  
ATOM    624  H   GLU L  42      13.402  33.257  15.955  1.00  0.00           H  
ATOM    625  HA  GLU L  42      15.591  31.248  15.609  1.00  0.00           H  
ATOM    626 1HB  GLU L  42      15.576  33.815  17.246  1.00  0.00           H  
ATOM    627 2HB  GLU L  42      16.869  32.624  17.268  1.00  0.00           H  
ATOM    628 1HG  GLU L  42      17.270  33.016  14.869  1.00  0.00           H  
ATOM    629 2HG  GLU L  42      15.978  34.214  14.852  1.00  0.00           H  
ATOM    630  N   SER L  43      15.447  30.336  18.002  1.00  0.00           N  
ATOM    631  CA  SER L  43      15.116  29.585  19.206  1.00  0.00           C  
ATOM    632  C   SER L  43      15.360  30.468  20.419  1.00  0.00           C  
ATOM    633  O   SER L  43      16.146  31.420  20.361  1.00  0.00           O  
ATOM    634  CB  SER L  43      15.947  28.320  19.298  1.00  0.00           C  
ATOM    635  OG  SER L  43      17.306  28.623  19.460  1.00  0.00           O  
ATOM    636  H   SER L  43      16.333  30.170  17.548  1.00  0.00           H  
ATOM    637  HA  SER L  43      14.063  29.304  19.160  1.00  0.00           H  
ATOM    638 1HB  SER L  43      15.603  27.719  20.139  1.00  0.00           H  
ATOM    639 2HB  SER L  43      15.809  27.728  18.394  1.00  0.00           H  
ATOM    640  HG  SER L  43      17.415  28.865  20.382  1.00  0.00           H  
ATOM    641  N   PRO L  44      14.675  30.181  21.533  1.00  0.00           N  
ATOM    642  CA  PRO L  44      14.912  30.968  22.743  1.00  0.00           C  
ATOM    643  C   PRO L  44      16.381  30.825  23.138  1.00  0.00           C  
ATOM    644  O   PRO L  44      16.956  29.741  23.021  1.00  0.00           O  
ATOM    645  CB  PRO L  44      13.974  30.337  23.777  1.00  0.00           C  
ATOM    646  CG  PRO L  44      12.917  29.677  22.957  1.00  0.00           C  
ATOM    647  CD  PRO L  44      13.652  29.151  21.753  1.00  0.00           C  
ATOM    648  HA  PRO L  44      14.634  32.015  22.554  1.00  0.00           H  
ATOM    649 1HB  PRO L  44      14.530  29.627  24.407  1.00  0.00           H  
ATOM    650 2HB  PRO L  44      13.572  31.112  24.445  1.00  0.00           H  
ATOM    651 1HG  PRO L  44      12.428  28.881  23.537  1.00  0.00           H  
ATOM    652 2HG  PRO L  44      12.135  30.404  22.691  1.00  0.00           H  
ATOM    653 1HD  PRO L  44      14.087  28.169  21.989  1.00  0.00           H  
ATOM    654 2HD  PRO L  44      12.958  29.074  20.903  1.00  0.00           H  
ATOM    655  N   ARG L  45      16.988  31.921  23.581  1.00  0.00           N  
ATOM    656  CA  ARG L  45      18.364  31.890  24.069  1.00  0.00           C  
ATOM    657  C   ARG L  45      18.357  32.210  25.562  1.00  0.00           C  
ATOM    658  O   ARG L  45      17.802  33.221  25.983  1.00  0.00           O  
ATOM    659  CB  ARG L  45      19.237  32.890  23.326  1.00  0.00           C  
ATOM    660  CG  ARG L  45      19.333  32.664  21.825  1.00  0.00           C  
ATOM    661  CD  ARG L  45      20.119  33.734  21.158  1.00  0.00           C  
ATOM    662  NE  ARG L  45      20.041  33.640  19.709  1.00  0.00           N  
ATOM    663  CZ  ARG L  45      20.860  32.892  18.945  1.00  0.00           C  
ATOM    664  NH1 ARG L  45      21.812  32.179  19.505  1.00  0.00           N  
ATOM    665  NH2 ARG L  45      20.707  32.874  17.632  1.00  0.00           N  
ATOM    666  H   ARG L  45      16.484  32.797  23.581  1.00  0.00           H  
ATOM    667  HA  ARG L  45      18.769  30.892  23.900  1.00  0.00           H  
ATOM    668 1HB  ARG L  45      18.853  33.897  23.484  1.00  0.00           H  
ATOM    669 2HB  ARG L  45      20.250  32.860  23.729  1.00  0.00           H  
ATOM    670 1HG  ARG L  45      19.821  31.709  21.631  1.00  0.00           H  
ATOM    671 2HG  ARG L  45      18.331  32.655  21.394  1.00  0.00           H  
ATOM    672 1HD  ARG L  45      19.735  34.708  21.458  1.00  0.00           H  
ATOM    673 2HD  ARG L  45      21.166  33.651  21.449  1.00  0.00           H  
ATOM    674  HE  ARG L  45      19.320  34.175  19.242  1.00  0.00           H  
ATOM    675 1HH1 ARG L  45      21.929  32.192  20.509  1.00  0.00           H  
ATOM    676 2HH1 ARG L  45      22.426  31.618  18.933  1.00  0.00           H  
ATOM    677 1HH2 ARG L  45      19.975  33.423  17.202  1.00  0.00           H  
ATOM    678 2HH2 ARG L  45      21.320  32.314  17.060  1.00  0.00           H  
ATOM    679  N   LEU L  46      18.980  31.346  26.357  1.00  0.00           N  
ATOM    680  CA  LEU L  46      19.025  31.519  27.808  1.00  0.00           C  
ATOM    681  C   LEU L  46      19.973  32.653  28.195  1.00  0.00           C  
ATOM    682  O   LEU L  46      21.166  32.609  27.881  1.00  0.00           O  
ATOM    683  CB  LEU L  46      19.470  30.217  28.485  1.00  0.00           C  
ATOM    684  CG  LEU L  46      19.573  30.263  30.015  1.00  0.00           C  
ATOM    685  CD1 LEU L  46      18.193  30.507  30.609  1.00  0.00           C  
ATOM    686  CD2 LEU L  46      20.165  28.957  30.524  1.00  0.00           C  
ATOM    687  H   LEU L  46      19.436  30.545  25.942  1.00  0.00           H  
ATOM    688  HA  LEU L  46      18.024  31.771  28.157  1.00  0.00           H  
ATOM    689 1HB  LEU L  46      18.764  29.430  28.224  1.00  0.00           H  
ATOM    690 2HB  LEU L  46      20.450  29.940  28.095  1.00  0.00           H  
ATOM    691  HG  LEU L  46      20.215  31.093  30.311  1.00  0.00           H  
ATOM    692 1HD1 LEU L  46      18.265  30.541  31.697  1.00  0.00           H  
ATOM    693 2HD1 LEU L  46      17.802  31.457  30.244  1.00  0.00           H  
ATOM    694 3HD1 LEU L  46      17.522  29.701  30.316  1.00  0.00           H  
ATOM    695 1HD2 LEU L  46      20.238  28.991  31.611  1.00  0.00           H  
ATOM    696 2HD2 LEU L  46      19.522  28.127  30.229  1.00  0.00           H  
ATOM    697 3HD2 LEU L  46      21.158  28.817  30.097  1.00  0.00           H  
ATOM    698  N   LEU L  47      19.448  33.669  28.874  1.00  0.00           N  
ATOM    699  CA  LEU L  47      20.268  34.798  29.317  1.00  0.00           C  
ATOM    700  C   LEU L  47      20.628  34.714  30.792  1.00  0.00           C  
ATOM    701  O   LEU L  47      21.773  34.955  31.183  1.00  0.00           O  
ATOM    702  CB  LEU L  47      19.531  36.117  29.052  1.00  0.00           C  
ATOM    703  CG  LEU L  47      19.781  36.754  27.679  1.00  0.00           C  
ATOM    704  CD1 LEU L  47      19.389  35.770  26.584  1.00  0.00           C  
ATOM    705  CD2 LEU L  47      18.984  38.045  27.565  1.00  0.00           C  
ATOM    706  H   LEU L  47      18.461  33.662  29.090  1.00  0.00           H  
ATOM    707  HA  LEU L  47      21.198  34.793  28.750  1.00  0.00           H  
ATOM    708 1HB  LEU L  47      18.461  35.942  29.147  1.00  0.00           H  
ATOM    709 2HB  LEU L  47      19.829  36.841  29.811  1.00  0.00           H  
ATOM    710  HG  LEU L  47      20.843  36.971  27.566  1.00  0.00           H  
ATOM    711 1HD1 LEU L  47      19.566  36.222  25.609  1.00  0.00           H  
ATOM    712 2HD1 LEU L  47      19.987  34.865  26.677  1.00  0.00           H  
ATOM    713 3HD1 LEU L  47      18.332  35.519  26.681  1.00  0.00           H  
ATOM    714 1HD2 LEU L  47      19.162  38.497  26.589  1.00  0.00           H  
ATOM    715 2HD2 LEU L  47      17.921  37.828  27.676  1.00  0.00           H  
ATOM    716 3HD2 LEU L  47      19.297  38.736  28.348  1.00  0.00           H  
ATOM    717  N   ILE L  48      19.592  34.309  31.635  1.00  0.00           N  
ATOM    718  CA  ILE L  48      19.803  34.322  33.082  1.00  0.00           C  
ATOM    719  C   ILE L  48      19.424  32.956  33.634  1.00  0.00           C  
ATOM    720  O   ILE L  48      18.361  32.401  33.289  1.00  0.00           O  
ATOM    721  CB  ILE L  48      18.972  35.421  33.770  1.00  0.00           C  
ATOM    722  CG1 ILE L  48      19.312  36.794  33.184  1.00  0.00           C  
ATOM    723  CG2 ILE L  48      19.209  35.405  35.272  1.00  0.00           C  
ATOM    724  CD1 ILE L  48      20.717  37.259  33.496  1.00  0.00           C  
ATOM    725  H   ILE L  48      18.684  34.059  31.272  1.00  0.00           H  
ATOM    726  HA  ILE L  48      20.856  34.524  33.276  1.00  0.00           H  
ATOM    727  HB  ILE L  48      17.914  35.250  33.577  1.00  0.00           H  
ATOM    728 1HG1 ILE L  48      19.195  36.767  32.101  1.00  0.00           H  
ATOM    729 2HG1 ILE L  48      18.615  37.537  33.570  1.00  0.00           H  
ATOM    730 1HG2 ILE L  48      18.615  36.188  35.742  1.00  0.00           H  
ATOM    731 2HG2 ILE L  48      18.918  34.437  35.676  1.00  0.00           H  
ATOM    732 3HG2 ILE L  48      20.266  35.580  35.474  1.00  0.00           H  
ATOM    733 1HD1 ILE L  48      20.884  38.239  33.048  1.00  0.00           H  
ATOM    734 2HD1 ILE L  48      20.846  37.327  34.577  1.00  0.00           H  
ATOM    735 3HD1 ILE L  48      21.434  36.548  33.088  1.00  0.00           H  
ATOM    736  N   LYS L  49      20.257  32.415  34.515  1.00  0.00           N  
ATOM    737  CA  LYS L  49      19.909  31.183  35.221  1.00  0.00           C  
ATOM    738  C   LYS L  49      20.074  31.416  36.739  1.00  0.00           C  
ATOM    739  O   LYS L  49      20.766  32.343  37.157  1.00  0.00           O  
ATOM    740  CB  LYS L  49      20.779  30.017  34.749  1.00  0.00           C  
ATOM    741  CG  LYS L  49      22.271  30.210  34.986  1.00  0.00           C  
ATOM    742  CD  LYS L  49      23.060  28.977  34.572  1.00  0.00           C  
ATOM    743  CE  LYS L  49      24.552  29.169  34.804  1.00  0.00           C  
ATOM    744  NZ  LYS L  49      25.336  27.967  34.411  1.00  0.00           N  
ATOM    745  H   LYS L  49      21.145  32.857  34.704  1.00  0.00           H  
ATOM    746  HA  LYS L  49      18.867  30.944  35.006  1.00  0.00           H  
ATOM    747 1HB  LYS L  49      20.474  29.104  35.261  1.00  0.00           H  
ATOM    748 2HB  LYS L  49      20.628  29.860  33.680  1.00  0.00           H  
ATOM    749 1HG  LYS L  49      22.624  31.067  34.411  1.00  0.00           H  
ATOM    750 2HG  LYS L  49      22.449  30.406  36.043  1.00  0.00           H  
ATOM    751 1HD  LYS L  49      22.719  28.116  35.148  1.00  0.00           H  
ATOM    752 2HD  LYS L  49      22.891  28.775  33.514  1.00  0.00           H  
ATOM    753 1HE  LYS L  49      24.903  30.022  34.226  1.00  0.00           H  
ATOM    754 2HE  LYS L  49      24.732  29.375  35.860  1.00  0.00           H  
ATOM    755 1HZ  LYS L  49      26.318  28.135  34.580  1.00  0.00           H  
ATOM    756 2HZ  LYS L  49      25.031  27.172  34.955  1.00  0.00           H  
ATOM    757 3HZ  LYS L  49      25.192  27.778  33.429  1.00  0.00           H  
ATOM    758  N   TYR L  50      19.435  30.591  37.559  1.00  0.00           N  
ATOM    759  CA  TYR L  50      19.538  30.749  38.994  1.00  0.00           C  
ATOM    760  C   TYR L  50      19.239  32.154  39.499  1.00  0.00           C  
ATOM    761  O   TYR L  50      19.945  32.673  40.378  1.00  0.00           O  
ATOM    762  CB  TYR L  50      20.936  30.325  39.451  1.00  0.00           C  
ATOM    763  CG  TYR L  50      21.302  28.910  39.063  1.00  0.00           C  
ATOM    764  CD1 TYR L  50      22.407  28.676  38.257  1.00  0.00           C  
ATOM    765  CD2 TYR L  50      20.533  27.847  39.512  1.00  0.00           C  
ATOM    766  CE1 TYR L  50      22.741  27.383  37.903  1.00  0.00           C  
ATOM    767  CE2 TYR L  50      20.868  26.554  39.158  1.00  0.00           C  
ATOM    768  CZ  TYR L  50      21.967  26.321  38.357  1.00  0.00           C  
ATOM    769  OH  TYR L  50      22.300  25.033  38.003  1.00  0.00           O  
ATOM    770  H   TYR L  50      18.869  29.842  37.186  1.00  0.00           H  
ATOM    771  HA  TYR L  50      18.796  30.106  39.467  1.00  0.00           H  
ATOM    772 1HB  TYR L  50      21.679  30.999  39.022  1.00  0.00           H  
ATOM    773 2HB  TYR L  50      21.005  30.409  40.535  1.00  0.00           H  
ATOM    774  HD1 TYR L  50      23.011  29.511  37.904  1.00  0.00           H  
ATOM    775  HD2 TYR L  50      19.665  28.031  40.144  1.00  0.00           H  
ATOM    776  HE1 TYR L  50      23.609  27.199  37.270  1.00  0.00           H  
ATOM    777  HE2 TYR L  50      20.263  25.718  39.511  1.00  0.00           H  
ATOM    778  HH  TYR L  50      21.673  24.422  38.397  1.00  0.00           H  
ATOM    779  N   THR L  51      18.176  32.740  38.943  1.00  0.00           N  
ATOM    780  CA  THR L  51      17.693  34.102  39.194  1.00  0.00           C  
ATOM    781  C   THR L  51      18.568  35.240  38.695  1.00  0.00           C  
ATOM    782  O   THR L  51      18.053  36.113  38.020  1.00  0.00           O  
ATOM    783  CB  THR L  51      17.469  34.302  40.704  1.00  0.00           C  
ATOM    784  OG1 THR L  51      16.435  33.418  41.157  1.00  0.00           O  
ATOM    785  CG2 THR L  51      17.066  35.739  40.998  1.00  0.00           C  
ATOM    786  H   THR L  51      17.677  32.155  38.287  1.00  0.00           H  
ATOM    787  HA  THR L  51      16.745  34.235  38.672  1.00  0.00           H  
ATOM    788  HB  THR L  51      18.388  34.071  41.243  1.00  0.00           H  
ATOM    789  HG1 THR L  51      16.364  33.473  42.113  1.00  0.00           H  
ATOM    790 1HG2 THR L  51      16.912  35.862  42.069  1.00  0.00           H  
ATOM    791 2HG2 THR L  51      17.855  36.413  40.665  1.00  0.00           H  
ATOM    792 3HG2 THR L  51      16.142  35.973  40.470  1.00  0.00           H  
ATOM    793  N   SER L  52      19.850  35.283  39.083  1.00  0.00           N  
ATOM    794  CA  SER L  52      20.732  36.392  38.696  1.00  0.00           C  
ATOM    795  C   SER L  52      22.031  35.994  37.983  1.00  0.00           C  
ATOM    796  O   SER L  52      22.824  36.878  37.683  1.00  0.00           O  
ATOM    797  CB  SER L  52      21.085  37.192  39.935  1.00  0.00           C  
ATOM    798  OG  SER L  52      21.791  36.406  40.855  1.00  0.00           O  
ATOM    799  H   SER L  52      20.218  34.537  39.655  1.00  0.00           H  
ATOM    800  HA  SER L  52      20.198  37.030  37.992  1.00  0.00           H  
ATOM    801 1HB  SER L  52      21.687  38.054  39.653  1.00  0.00           H  
ATOM    802 2HB  SER L  52      20.173  37.566  40.397  1.00  0.00           H  
ATOM    803  HG  SER L  52      21.857  35.533  40.463  1.00  0.00           H  
ATOM    804  N   GLN L  53      22.260  34.707  37.693  1.00  0.00           N  
ATOM    805  CA  GLN L  53      23.537  34.303  37.057  1.00  0.00           C  
ATOM    806  C   GLN L  53      23.482  34.498  35.543  1.00  0.00           C  
ATOM    807  O   GLN L  53      22.670  33.907  34.858  1.00  0.00           O  
ATOM    808  CB  GLN L  53      23.866  32.842  37.375  1.00  0.00           C  
ATOM    809  CG  GLN L  53      25.133  32.331  36.711  1.00  0.00           C  
ATOM    810  CD  GLN L  53      26.379  33.028  37.225  1.00  0.00           C  
ATOM    811  OE1 GLN L  53      26.701  32.958  38.415  1.00  0.00           O  
ATOM    812  NE2 GLN L  53      27.087  33.707  36.330  1.00  0.00           N  
ATOM    813  H   GLN L  53      21.569  34.001  37.903  1.00  0.00           H  
ATOM    814  HA  GLN L  53      24.335  34.932  37.452  1.00  0.00           H  
ATOM    815 1HB  GLN L  53      23.979  32.721  38.452  1.00  0.00           H  
ATOM    816 2HB  GLN L  53      23.040  32.205  37.058  1.00  0.00           H  
ATOM    817 1HG  GLN L  53      25.231  31.264  36.912  1.00  0.00           H  
ATOM    818 2HG  GLN L  53      25.065  32.504  35.637  1.00  0.00           H  
ATOM    819 1HE2 GLN L  53      27.920  34.188  36.611  1.00  0.00           H  
ATOM    820 2HE2 GLN L  53      26.791  33.737  35.376  1.00  0.00           H  
ATOM    821  N   SER L  54      24.309  35.312  35.128  1.00  0.00           N  
ATOM    822  CA  SER L  54      24.440  35.562  33.714  1.00  0.00           C  
ATOM    823  C   SER L  54      25.047  34.365  33.020  1.00  0.00           C  
ATOM    824  O   SER L  54      26.052  33.807  33.493  1.00  0.00           O  
ATOM    825  CB  SER L  54      25.294  36.792  33.476  1.00  0.00           C  
ATOM    826  OG  SER L  54      25.524  36.986  32.106  1.00  0.00           O  
ATOM    827  H   SER L  54      24.927  35.786  35.771  1.00  0.00           H  
ATOM    828  HA  SER L  54      23.446  35.740  33.301  1.00  0.00           H  
ATOM    829 1HB  SER L  54      24.796  37.668  33.891  1.00  0.00           H  
ATOM    830 2HB  SER L  54      26.246  36.680  33.992  1.00  0.00           H  
ATOM    831  HG  SER L  54      25.814  36.137  31.763  1.00  0.00           H  
ATOM    832  N   MET L  55      24.449  33.985  31.893  1.00  0.00           N  
ATOM    833  CA  MET L  55      24.995  32.920  31.066  1.00  0.00           C  
ATOM    834  C   MET L  55      26.266  33.450  30.373  1.00  0.00           C  
ATOM    835  O   MET L  55      26.412  34.665  30.151  1.00  0.00           O  
ATOM    836  CB  MET L  55      23.962  32.441  30.049  1.00  0.00           C  
ATOM    837  CG  MET L  55      22.861  31.567  30.632  1.00  0.00           C  
ATOM    838  SD  MET L  55      23.487  30.010  31.294  1.00  0.00           S  
ATOM    839  CE  MET L  55      23.991  29.181  29.789  1.00  0.00           C  
ATOM    840  H   MET L  55      23.598  34.445  31.605  1.00  0.00           H  
ATOM    841  HA  MET L  55      25.260  32.082  31.711  1.00  0.00           H  
ATOM    842 1HB  MET L  55      23.490  33.302  29.577  1.00  0.00           H  
ATOM    843 2HB  MET L  55      24.461  31.871  29.264  1.00  0.00           H  
ATOM    844 1HG  MET L  55      22.357  32.105  31.434  1.00  0.00           H  
ATOM    845 2HG  MET L  55      22.127  31.342  29.859  1.00  0.00           H  
ATOM    846 1HE  MET L  55      24.402  28.201  30.034  1.00  0.00           H  
ATOM    847 2HE  MET L  55      23.128  29.061  29.133  1.00  0.00           H  
ATOM    848 3HE  MET L  55      24.752  29.777  29.283  1.00  0.00           H  
ATOM    849  N   SER L  56      27.184  32.547  30.050  1.00  0.00           N  
ATOM    850  CA  SER L  56      28.437  32.957  29.451  1.00  0.00           C  
ATOM    851  C   SER L  56      28.146  33.694  28.161  1.00  0.00           C  
ATOM    852  O   SER L  56      27.393  33.213  27.322  1.00  0.00           O  
ATOM    853  CB  SER L  56      29.325  31.756  29.186  1.00  0.00           C  
ATOM    854  OG  SER L  56      30.501  32.137  28.528  1.00  0.00           O  
ATOM    855  H   SER L  56      27.017  31.565  30.218  1.00  0.00           H  
ATOM    856  HA  SER L  56      28.952  33.621  30.147  1.00  0.00           H  
ATOM    857 1HB  SER L  56      29.573  31.272  30.130  1.00  0.00           H  
ATOM    858 2HB  SER L  56      28.784  31.031  28.580  1.00  0.00           H  
ATOM    859  HG  SER L  56      30.224  32.539  27.701  1.00  0.00           H  
ATOM    860  N   GLY L  57      28.712  34.888  28.038  1.00  0.00           N  
ATOM    861  CA  GLY L  57      28.609  35.662  26.817  1.00  0.00           C  
ATOM    862  C   GLY L  57      27.462  36.634  26.789  1.00  0.00           C  
ATOM    863  O   GLY L  57      27.315  37.376  25.829  1.00  0.00           O  
ATOM    864  H   GLY L  57      29.227  35.268  28.819  1.00  0.00           H  
ATOM    865 1HA  GLY L  57      29.530  36.225  26.664  1.00  0.00           H  
ATOM    866 2HA  GLY L  57      28.499  34.989  25.968  1.00  0.00           H  
ATOM    867  N   ILE L  58      26.639  36.666  27.836  1.00  0.00           N  
ATOM    868  CA  ILE L  58      25.503  37.571  27.830  1.00  0.00           C  
ATOM    869  C   ILE L  58      25.985  38.961  28.304  1.00  0.00           C  
ATOM    870  O   ILE L  58      26.682  39.049  29.309  1.00  0.00           O  
ATOM    871  CB  ILE L  58      24.370  37.053  28.735  1.00  0.00           C  
ATOM    872  CG1 ILE L  58      23.917  35.663  28.280  1.00  0.00           C  
ATOM    873  CG2 ILE L  58      23.200  38.025  28.731  1.00  0.00           C  
ATOM    874  CD1 ILE L  58      23.399  35.623  26.860  1.00  0.00           C  
ATOM    875  H   ILE L  58      26.789  36.068  28.637  1.00  0.00           H  
ATOM    876  HA  ILE L  58      25.122  37.640  26.812  1.00  0.00           H  
ATOM    877  HB  ILE L  58      24.739  36.946  29.754  1.00  0.00           H  
ATOM    878 1HG1 ILE L  58      24.750  34.965  28.359  1.00  0.00           H  
ATOM    879 2HG1 ILE L  58      23.127  35.303  28.940  1.00  0.00           H  
ATOM    880 1HG2 ILE L  58      22.408  37.643  29.375  1.00  0.00           H  
ATOM    881 2HG2 ILE L  58      23.532  38.994  29.101  1.00  0.00           H  
ATOM    882 3HG2 ILE L  58      22.821  38.134  27.715  1.00  0.00           H  
ATOM    883 1HD1 ILE L  58      23.098  34.605  26.611  1.00  0.00           H  
ATOM    884 2HD1 ILE L  58      22.541  36.289  26.767  1.00  0.00           H  
ATOM    885 3HD1 ILE L  58      24.185  35.945  26.178  1.00  0.00           H  
ATOM    886  N   PRO L  59      25.548  40.035  27.538  1.00  0.00           N  
ATOM    887  CA  PRO L  59      25.904  41.412  27.904  1.00  0.00           C  
ATOM    888  C   PRO L  59      25.542  41.774  29.339  1.00  0.00           C  
ATOM    889  O   PRO L  59      24.497  41.369  29.857  1.00  0.00           O  
ATOM    890  CB  PRO L  59      25.092  42.242  26.905  1.00  0.00           C  
ATOM    891  CG  PRO L  59      24.975  41.362  25.708  1.00  0.00           C  
ATOM    892  CD  PRO L  59      24.781  39.981  26.276  1.00  0.00           C  
ATOM    893  HA  PRO L  59      26.984  41.558  27.756  1.00  0.00           H  
ATOM    894 1HB  PRO L  59      24.115  42.503  27.339  1.00  0.00           H  
ATOM    895 2HB  PRO L  59      25.613  43.187  26.691  1.00  0.00           H  
ATOM    896 1HG  PRO L  59      24.132  41.684  25.081  1.00  0.00           H  
ATOM    897 2HG  PRO L  59      25.880  41.441  25.088  1.00  0.00           H  
ATOM    898 1HD  PRO L  59      23.710  39.808  26.462  1.00  0.00           H  
ATOM    899 2HD  PRO L  59      25.179  39.236  25.571  1.00  0.00           H  
ATOM    900  N   SER L  60      26.416  42.546  29.975  1.00  0.00           N  
ATOM    901  CA  SER L  60      26.275  42.876  31.385  1.00  0.00           C  
ATOM    902  C   SER L  60      25.044  43.728  31.694  1.00  0.00           C  
ATOM    903  O   SER L  60      24.627  43.821  32.849  1.00  0.00           O  
ATOM    904  CB  SER L  60      27.520  43.601  31.856  1.00  0.00           C  
ATOM    905  OG  SER L  60      27.626  44.862  31.253  1.00  0.00           O  
ATOM    906  H   SER L  60      27.204  42.914  29.460  1.00  0.00           H  
ATOM    907  HA  SER L  60      26.165  41.948  31.948  1.00  0.00           H  
ATOM    908 1HB  SER L  60      27.486  43.715  32.940  1.00  0.00           H  
ATOM    909 2HB  SER L  60      28.400  43.005  31.618  1.00  0.00           H  
ATOM    910  HG  SER L  60      27.953  45.454  31.935  1.00  0.00           H  
ATOM    911  N   ARG L  61      24.453  44.342  30.672  1.00  0.00           N  
ATOM    912  CA  ARG L  61      23.243  45.127  30.883  1.00  0.00           C  
ATOM    913  C   ARG L  61      22.043  44.280  31.305  1.00  0.00           C  
ATOM    914  O   ARG L  61      21.056  44.816  31.802  1.00  0.00           O  
ATOM    915  CB  ARG L  61      22.903  45.936  29.627  1.00  0.00           C  
ATOM    916  CG  ARG L  61      22.588  45.107  28.390  1.00  0.00           C  
ATOM    917  CD  ARG L  61      22.377  46.029  27.196  1.00  0.00           C  
ATOM    918  NE  ARG L  61      22.143  45.304  25.953  1.00  0.00           N  
ATOM    919  CZ  ARG L  61      23.098  44.915  25.116  1.00  0.00           C  
ATOM    920  NH1 ARG L  61      24.370  45.180  25.381  1.00  0.00           N  
ATOM    921  NH2 ARG L  61      22.776  44.272  24.002  1.00  0.00           N  
ATOM    922  H   ARG L  61      24.838  44.271  29.741  1.00  0.00           H  
ATOM    923  HA  ARG L  61      23.431  45.844  31.683  1.00  0.00           H  
ATOM    924 1HB  ARG L  61      22.038  46.569  29.825  1.00  0.00           H  
ATOM    925 2HB  ARG L  61      23.738  46.591  29.379  1.00  0.00           H  
ATOM    926 1HG  ARG L  61      23.419  44.431  28.184  1.00  0.00           H  
ATOM    927 2HG  ARG L  61      21.682  44.525  28.563  1.00  0.00           H  
ATOM    928 1HD  ARG L  61      21.511  46.665  27.376  1.00  0.00           H  
ATOM    929 2HD  ARG L  61      23.261  46.651  27.055  1.00  0.00           H  
ATOM    930  HE  ARG L  61      21.188  45.081  25.712  1.00  0.00           H  
ATOM    931 1HH1 ARG L  61      24.617  45.681  26.224  1.00  0.00           H  
ATOM    932 2HH1 ARG L  61      25.092  44.883  24.741  1.00  0.00           H  
ATOM    933 1HH2 ARG L  61      21.806  44.078  23.792  1.00  0.00           H  
ATOM    934 2HH2 ARG L  61      23.499  43.975  23.364  1.00  0.00           H  
ATOM    935  N   PHE L  62      22.135  42.964  31.111  1.00  0.00           N  
ATOM    936  CA  PHE L  62      21.063  42.043  31.502  1.00  0.00           C  
ATOM    937  C   PHE L  62      21.302  41.558  32.923  1.00  0.00           C  
ATOM    938  O   PHE L  62      22.355  40.998  33.225  1.00  0.00           O  
ATOM    939  CB  PHE L  62      20.990  40.847  30.549  1.00  0.00           C  
ATOM    940  CG  PHE L  62      20.580  41.212  29.151  1.00  0.00           C  
ATOM    941  CD1 PHE L  62      21.531  41.377  28.155  1.00  0.00           C  
ATOM    942  CD2 PHE L  62      19.244  41.390  28.829  1.00  0.00           C  
ATOM    943  CE1 PHE L  62      21.155  41.712  26.868  1.00  0.00           C  
ATOM    944  CE2 PHE L  62      18.865  41.724  27.542  1.00  0.00           C  
ATOM    945  CZ  PHE L  62      19.822  41.885  26.562  1.00  0.00           C  
ATOM    946  H   PHE L  62      22.971  42.593  30.683  1.00  0.00           H  
ATOM    947  HA  PHE L  62      20.113  42.578  31.456  1.00  0.00           H  
ATOM    948 1HB  PHE L  62      21.963  40.361  30.503  1.00  0.00           H  
ATOM    949 2HB  PHE L  62      20.278  40.119  30.934  1.00  0.00           H  
ATOM    950  HD1 PHE L  62      22.586  41.239  28.396  1.00  0.00           H  
ATOM    951  HD2 PHE L  62      18.487  41.263  29.605  1.00  0.00           H  
ATOM    952  HE1 PHE L  62      21.912  41.839  26.095  1.00  0.00           H  
ATOM    953  HE2 PHE L  62      17.811  41.860  27.303  1.00  0.00           H  
ATOM    954  HZ  PHE L  62      19.524  42.150  25.548  1.00  0.00           H  
ATOM    955  N   SER L  63      20.323  41.769  33.794  1.00  0.00           N  
ATOM    956  CA  SER L  63      20.447  41.345  35.181  1.00  0.00           C  
ATOM    957  C   SER L  63      19.125  40.841  35.743  1.00  0.00           C  
ATOM    958  O   SER L  63      18.094  41.498  35.611  1.00  0.00           O  
ATOM    959  CB  SER L  63      20.957  42.495  36.028  1.00  0.00           C  
ATOM    960  OG  SER L  63      21.025  42.132  37.380  1.00  0.00           O  
ATOM    961  H   SER L  63      19.475  42.229  33.494  1.00  0.00           H  
ATOM    962  HA  SER L  63      21.164  40.525  35.229  1.00  0.00           H  
ATOM    963 1HB  SER L  63      21.945  42.794  35.678  1.00  0.00           H  
ATOM    964 2HB  SER L  63      20.296  43.352  35.912  1.00  0.00           H  
ATOM    965  HG  SER L  63      20.964  41.174  37.399  1.00  0.00           H  
ATOM    966  N   GLY L  64      19.163  39.672  36.378  1.00  0.00           N  
ATOM    967  CA  GLY L  64      17.960  39.119  36.967  1.00  0.00           C  
ATOM    968  C   GLY L  64      17.960  39.270  38.480  1.00  0.00           C  
ATOM    969  O   GLY L  64      19.021  39.334  39.110  1.00  0.00           O  
ATOM    970  H   GLY L  64      20.030  39.159  36.457  1.00  0.00           H  
ATOM    971 1HA  GLY L  64      17.087  39.621  36.550  1.00  0.00           H  
ATOM    972 2HA  GLY L  64      17.879  38.065  36.706  1.00  0.00           H  
ATOM    973  N   SER L  65      16.767  39.332  39.064  1.00  0.00           N  
ATOM    974  CA  SER L  65      16.634  39.449  40.512  1.00  0.00           C  
ATOM    975  C   SER L  65      15.294  38.879  40.970  1.00  0.00           C  
ATOM    976  O   SER L  65      14.462  38.485  40.151  1.00  0.00           O  
ATOM    977  CB  SER L  65      16.756  40.900  40.935  1.00  0.00           C  
ATOM    978  OG  SER L  65      15.659  41.647  40.487  1.00  0.00           O  
ATOM    979  H   SER L  65      15.933  39.298  38.495  1.00  0.00           H  
ATOM    980  HA  SER L  65      17.437  38.879  40.981  1.00  0.00           H  
ATOM    981 1HB  SER L  65      16.820  40.957  42.022  1.00  0.00           H  
ATOM    982 2HB  SER L  65      17.676  41.321  40.532  1.00  0.00           H  
ATOM    983  HG  SER L  65      15.674  41.592  39.529  1.00  0.00           H  
ATOM    984  N   GLY L  66      15.093  38.844  42.282  1.00  0.00           N  
ATOM    985  CA  GLY L  66      13.860  38.311  42.833  1.00  0.00           C  
ATOM    986  C   GLY L  66      14.021  36.931  43.444  1.00  0.00           C  
ATOM    987  O   GLY L  66      15.088  36.325  43.375  1.00  0.00           O  
ATOM    988  H   GLY L  66      15.803  39.191  42.911  1.00  0.00           H  
ATOM    989 1HA  GLY L  66      13.481  38.988  43.599  1.00  0.00           H  
ATOM    990 2HA  GLY L  66      13.105  38.258  42.050  1.00  0.00           H  
ATOM    991  N   SER L  67      12.946  36.435  44.048  1.00  0.00           N  
ATOM    992  CA  SER L  67      12.957  35.132  44.702  1.00  0.00           C  
ATOM    993  C   SER L  67      11.530  34.771  45.081  1.00  0.00           C  
ATOM    994  O   SER L  67      10.654  35.640  45.131  1.00  0.00           O  
ATOM    995  CB  SER L  67      13.843  35.152  45.932  1.00  0.00           C  
ATOM    996  OG  SER L  67      13.297  35.966  46.933  1.00  0.00           O  
ATOM    997  H   SER L  67      12.096  36.979  44.051  1.00  0.00           H  
ATOM    998  HA  SER L  67      13.355  34.396  44.001  1.00  0.00           H  
ATOM    999 1HB  SER L  67      13.964  34.137  46.310  1.00  0.00           H  
ATOM   1000 2HB  SER L  67      14.833  35.520  45.661  1.00  0.00           H  
ATOM   1001  HG  SER L  67      12.877  35.370  47.558  1.00  0.00           H  
ATOM   1002  N   GLY L  68      11.298  33.489  45.338  1.00  0.00           N  
ATOM   1003  CA  GLY L  68       9.992  33.057  45.805  1.00  0.00           C  
ATOM   1004  C   GLY L  68       8.916  33.099  44.739  1.00  0.00           C  
ATOM   1005  O   GLY L  68       8.753  32.130  43.992  1.00  0.00           O  
ATOM   1006  H   GLY L  68      12.027  32.801  45.212  1.00  0.00           H  
ATOM   1007 1HA  GLY L  68      10.060  32.037  46.183  1.00  0.00           H  
ATOM   1008 2HA  GLY L  68       9.676  33.687  46.636  1.00  0.00           H  
ATOM   1009  N   THR L  69       8.184  34.210  44.654  1.00  0.00           N  
ATOM   1010  CA  THR L  69       7.120  34.338  43.662  1.00  0.00           C  
ATOM   1011  C   THR L  69       7.216  35.566  42.762  1.00  0.00           C  
ATOM   1012  O   THR L  69       6.447  35.698  41.817  1.00  0.00           O  
ATOM   1013  CB  THR L  69       5.748  34.348  44.362  1.00  0.00           C  
ATOM   1014  OG1 THR L  69       5.684  35.448  45.278  1.00  0.00           O  
ATOM   1015  CG2 THR L  69       5.525  33.048  45.119  1.00  0.00           C  
ATOM   1016  H   THR L  69       8.365  34.978  45.285  1.00  0.00           H  
ATOM   1017  HA  THR L  69       7.168  33.480  42.990  1.00  0.00           H  
ATOM   1018  HB  THR L  69       4.961  34.468  43.617  1.00  0.00           H  
ATOM   1019  HG1 THR L  69       5.809  36.271  44.800  1.00  0.00           H  
ATOM   1020 1HG2 THR L  69       4.551  33.073  45.607  1.00  0.00           H  
ATOM   1021 2HG2 THR L  69       5.562  32.211  44.423  1.00  0.00           H  
ATOM   1022 3HG2 THR L  69       6.304  32.929  45.872  1.00  0.00           H  
ATOM   1023  N   ASP L  70       8.152  36.466  43.051  1.00  0.00           N  
ATOM   1024  CA  ASP L  70       8.298  37.680  42.251  1.00  0.00           C  
ATOM   1025  C   ASP L  70       9.715  37.813  41.713  1.00  0.00           C  
ATOM   1026  O   ASP L  70      10.673  37.905  42.480  1.00  0.00           O  
ATOM   1027  CB  ASP L  70       7.943  38.917  43.079  1.00  0.00           C  
ATOM   1028  CG  ASP L  70       6.461  38.998  43.419  1.00  0.00           C  
ATOM   1029  OD1 ASP L  70       5.673  39.172  42.519  1.00  0.00           O  
ATOM   1030  OD2 ASP L  70       6.130  38.883  44.575  1.00  0.00           O  
ATOM   1031  H   ASP L  70       8.772  36.315  43.833  1.00  0.00           H  
ATOM   1032  HA  ASP L  70       7.614  37.621  41.404  1.00  0.00           H  
ATOM   1033 1HB  ASP L  70       8.514  38.910  44.008  1.00  0.00           H  
ATOM   1034 2HB  ASP L  70       8.224  39.816  42.529  1.00  0.00           H  
ATOM   1035  N   PHE L  71       9.838  37.823  40.391  1.00  0.00           N  
ATOM   1036  CA  PHE L  71      11.141  37.905  39.743  1.00  0.00           C  
ATOM   1037  C   PHE L  71      11.173  39.057  38.747  1.00  0.00           C  
ATOM   1038  O   PHE L  71      10.139  39.419  38.171  1.00  0.00           O  
ATOM   1039  CB  PHE L  71      11.471  36.593  39.029  1.00  0.00           C  
ATOM   1040  CG  PHE L  71      11.569  35.410  39.950  1.00  0.00           C  
ATOM   1041  CD1 PHE L  71      10.432  34.713  40.331  1.00  0.00           C  
ATOM   1042  CD2 PHE L  71      12.798  34.992  40.438  1.00  0.00           C  
ATOM   1043  CE1 PHE L  71      10.521  33.625  41.178  1.00  0.00           C  
ATOM   1044  CE2 PHE L  71      12.890  33.904  41.284  1.00  0.00           C  
ATOM   1045  CZ  PHE L  71      11.749  33.220  41.655  1.00  0.00           C  
ATOM   1046  H   PHE L  71       9.006  37.772  39.819  1.00  0.00           H  
ATOM   1047  HA  PHE L  71      11.898  38.084  40.508  1.00  0.00           H  
ATOM   1048 1HB  PHE L  71      10.705  36.381  38.285  1.00  0.00           H  
ATOM   1049 2HB  PHE L  71      12.419  36.693  38.503  1.00  0.00           H  
ATOM   1050  HD1 PHE L  71       9.460  35.032  39.953  1.00  0.00           H  
ATOM   1051  HD2 PHE L  71      13.698  35.533  40.146  1.00  0.00           H  
ATOM   1052  HE1 PHE L  71       9.619  33.086  41.469  1.00  0.00           H  
ATOM   1053  HE2 PHE L  71      13.862  33.586  41.660  1.00  0.00           H  
ATOM   1054  HZ  PHE L  71      11.820  32.363  42.323  1.00  0.00           H  
ATOM   1055  N   THR L  72      12.362  39.624  38.546  1.00  0.00           N  
ATOM   1056  CA  THR L  72      12.535  40.737  37.621  1.00  0.00           C  
ATOM   1057  C   THR L  72      13.770  40.625  36.728  1.00  0.00           C  
ATOM   1058  O   THR L  72      14.846  40.235  37.182  1.00  0.00           O  
ATOM   1059  CB  THR L  72      12.599  42.066  38.397  1.00  0.00           C  
ATOM   1060  OG1 THR L  72      11.377  42.259  39.121  1.00  0.00           O  
ATOM   1061  CG2 THR L  72      12.809  43.231  37.442  1.00  0.00           C  
ATOM   1062  H   THR L  72      13.164  39.272  39.049  1.00  0.00           H  
ATOM   1063  HA  THR L  72      11.678  40.763  36.947  1.00  0.00           H  
ATOM   1064  HB  THR L  72      13.424  42.033  39.107  1.00  0.00           H  
ATOM   1065  HG1 THR L  72      10.638  42.248  38.507  1.00  0.00           H  
ATOM   1066 1HG2 THR L  72      12.851  44.162  38.008  1.00  0.00           H  
ATOM   1067 2HG2 THR L  72      13.743  43.092  36.898  1.00  0.00           H  
ATOM   1068 3HG2 THR L  72      11.981  43.275  36.735  1.00  0.00           H  
ATOM   1069  N   LEU L  73      13.595  40.968  35.454  1.00  0.00           N  
ATOM   1070  CA  LEU L  73      14.693  41.005  34.499  1.00  0.00           C  
ATOM   1071  C   LEU L  73      14.871  42.482  34.169  1.00  0.00           C  
ATOM   1072  O   LEU L  73      13.932  43.141  33.731  1.00  0.00           O  
ATOM   1073  CB  LEU L  73      14.363  40.252  33.208  1.00  0.00           C  
ATOM   1074  CG  LEU L  73      15.529  40.288  32.206  1.00  0.00           C  
ATOM   1075  CD1 LEU L  73      16.735  39.593  32.822  1.00  0.00           C  
ATOM   1076  CD2 LEU L  73      15.149  39.608  30.895  1.00  0.00           C  
ATOM   1077  H   LEU L  73      12.665  41.210  35.145  1.00  0.00           H  
ATOM   1078  HA  LEU L  73      15.576  40.576  34.971  1.00  0.00           H  
ATOM   1079 1HB  LEU L  73      14.128  39.220  33.458  1.00  0.00           H  
ATOM   1080 2HB  LEU L  73      13.480  40.705  32.756  1.00  0.00           H  
ATOM   1081  HG  LEU L  73      15.797  41.324  31.997  1.00  0.00           H  
ATOM   1082 1HD1 LEU L  73      17.566  39.615  32.116  1.00  0.00           H  
ATOM   1083 2HD1 LEU L  73      17.024  40.108  33.738  1.00  0.00           H  
ATOM   1084 3HD1 LEU L  73      16.481  38.558  33.050  1.00  0.00           H  
ATOM   1085 1HD2 LEU L  73      15.993  39.649  30.207  1.00  0.00           H  
ATOM   1086 2HD2 LEU L  73      14.887  38.568  31.089  1.00  0.00           H  
ATOM   1087 3HD2 LEU L  73      14.295  40.122  30.455  1.00  0.00           H  
ATOM   1088  N   SER L  74      16.073  42.997  34.383  1.00  0.00           N  
ATOM   1089  CA  SER L  74      16.354  44.391  34.095  1.00  0.00           C  
ATOM   1090  C   SER L  74      17.410  44.530  33.017  1.00  0.00           C  
ATOM   1091  O   SER L  74      18.414  43.815  33.027  1.00  0.00           O  
ATOM   1092  CB  SER L  74      16.810  45.103  35.354  1.00  0.00           C  
ATOM   1093  OG  SER L  74      17.166  46.430  35.080  1.00  0.00           O  
ATOM   1094  H   SER L  74      16.810  42.413  34.753  1.00  0.00           H  
ATOM   1095  HA  SER L  74      15.438  44.862  33.737  1.00  0.00           H  
ATOM   1096 1HB  SER L  74      16.009  45.083  36.093  1.00  0.00           H  
ATOM   1097 2HB  SER L  74      17.662  44.576  35.781  1.00  0.00           H  
ATOM   1098  HG  SER L  74      18.064  46.399  34.742  1.00  0.00           H  
ATOM   1099  N   ILE L  75      17.162  45.432  32.074  1.00  0.00           N  
ATOM   1100  CA  ILE L  75      18.127  45.741  31.024  1.00  0.00           C  
ATOM   1101  C   ILE L  75      18.450  47.201  31.368  1.00  0.00           C  
ATOM   1102  O   ILE L  75      17.618  48.087  31.173  1.00  0.00           O  
ATOM   1103  CB  ILE L  75      17.493  45.632  29.620  1.00  0.00           C  
ATOM   1104  CG1 ILE L  75      16.864  44.242  29.436  1.00  0.00           C  
ATOM   1105  CG2 ILE L  75      18.568  45.843  28.547  1.00  0.00           C  
ATOM   1106  CD1 ILE L  75      16.051  44.091  28.159  1.00  0.00           C  
ATOM   1107  H   ILE L  75      16.277  45.918  32.088  1.00  0.00           H  
ATOM   1108  HA  ILE L  75      18.966  45.052  31.112  1.00  0.00           H  
ATOM   1109  HB  ILE L  75      16.721  46.392  29.510  1.00  0.00           H  
ATOM   1110 1HG1 ILE L  75      17.648  43.486  29.429  1.00  0.00           H  
ATOM   1111 2HG1 ILE L  75      16.208  44.025  30.279  1.00  0.00           H  
ATOM   1112 1HG2 ILE L  75      18.114  45.764  27.559  1.00  0.00           H  
ATOM   1113 2HG2 ILE L  75      19.011  46.831  28.665  1.00  0.00           H  
ATOM   1114 3HG2 ILE L  75      19.342  45.082  28.653  1.00  0.00           H  
ATOM   1115 1HD1 ILE L  75      15.642  43.082  28.106  1.00  0.00           H  
ATOM   1116 2HD1 ILE L  75      15.236  44.814  28.159  1.00  0.00           H  
ATOM   1117 3HD1 ILE L  75      16.693  44.268  27.297  1.00  0.00           H  
ATOM   1118  N   ASN L  76      19.643  47.432  31.916  1.00  0.00           N  
ATOM   1119  CA  ASN L  76      20.047  48.758  32.397  1.00  0.00           C  
ATOM   1120  C   ASN L  76      19.985  49.878  31.365  1.00  0.00           C  
ATOM   1121  O   ASN L  76      19.554  50.991  31.672  1.00  0.00           O  
ATOM   1122  CB  ASN L  76      21.450  48.680  32.971  1.00  0.00           C  
ATOM   1123  CG  ASN L  76      21.488  47.994  34.309  1.00  0.00           C  
ATOM   1124  OD1 ASN L  76      20.485  47.955  35.030  1.00  0.00           O  
ATOM   1125  ND2 ASN L  76      22.628  47.451  34.653  1.00  0.00           N  
ATOM   1126  H   ASN L  76      20.287  46.661  31.999  1.00  0.00           H  
ATOM   1127  HA  ASN L  76      19.355  49.067  33.182  1.00  0.00           H  
ATOM   1128 1HB  ASN L  76      22.097  48.139  32.280  1.00  0.00           H  
ATOM   1129 2HB  ASN L  76      21.855  49.686  33.081  1.00  0.00           H  
ATOM   1130 1HD2 ASN L  76      22.713  46.981  35.533  1.00  0.00           H  
ATOM   1131 2HD2 ASN L  76      23.415  47.506  34.039  1.00  0.00           H  
ATOM   1132  N   SER L  77      20.430  49.585  30.152  1.00  0.00           N  
ATOM   1133  CA  SER L  77      20.330  50.529  29.042  1.00  0.00           C  
ATOM   1134  C   SER L  77      20.170  49.680  27.791  1.00  0.00           C  
ATOM   1135  O   SER L  77      21.130  49.110  27.284  1.00  0.00           O  
ATOM   1136  CB  SER L  77      21.557  51.415  28.948  1.00  0.00           C  
ATOM   1137  OG  SER L  77      21.436  52.328  27.892  1.00  0.00           O  
ATOM   1138  H   SER L  77      20.851  48.681  29.992  1.00  0.00           H  
ATOM   1139  HA  SER L  77      19.463  51.169  29.209  1.00  0.00           H  
ATOM   1140 1HB  SER L  77      21.689  51.955  29.885  1.00  0.00           H  
ATOM   1141 2HB  SER L  77      22.441  50.797  28.798  1.00  0.00           H  
ATOM   1142  HG  SER L  77      20.646  52.842  28.075  1.00  0.00           H  
ATOM   1143  N   VAL L  78      18.937  49.594  27.309  1.00  0.00           N  
ATOM   1144  CA  VAL L  78      18.621  48.771  26.154  1.00  0.00           C  
ATOM   1145  C   VAL L  78      19.299  49.215  24.863  1.00  0.00           C  
ATOM   1146  O   VAL L  78      19.470  50.412  24.607  1.00  0.00           O  
ATOM   1147  CB  VAL L  78      17.096  48.765  25.934  1.00  0.00           C  
ATOM   1148  CG1 VAL L  78      16.634  50.100  25.370  1.00  0.00           C  
ATOM   1149  CG2 VAL L  78      16.712  47.624  25.003  1.00  0.00           C  
ATOM   1150  H   VAL L  78      18.197  50.116  27.758  1.00  0.00           H  
ATOM   1151  HA  VAL L  78      18.959  47.753  26.352  1.00  0.00           H  
ATOM   1152  HB  VAL L  78      16.600  48.633  26.895  1.00  0.00           H  
ATOM   1153 1HG1 VAL L  78      15.555  50.078  25.220  1.00  0.00           H  
ATOM   1154 2HG1 VAL L  78      16.887  50.897  26.069  1.00  0.00           H  
ATOM   1155 3HG1 VAL L  78      17.128  50.282  24.415  1.00  0.00           H  
ATOM   1156 1HG2 VAL L  78      15.633  47.626  24.853  1.00  0.00           H  
ATOM   1157 2HG2 VAL L  78      17.214  47.753  24.044  1.00  0.00           H  
ATOM   1158 3HG2 VAL L  78      17.015  46.675  25.446  1.00  0.00           H  
ATOM   1159  N   GLU L  79      19.698  48.235  24.061  1.00  0.00           N  
ATOM   1160  CA  GLU L  79      20.285  48.508  22.759  1.00  0.00           C  
ATOM   1161  C   GLU L  79      19.313  47.923  21.745  1.00  0.00           C  
ATOM   1162  O   GLU L  79      18.584  46.973  22.052  1.00  0.00           O  
ATOM   1163  CB  GLU L  79      21.676  47.888  22.618  1.00  0.00           C  
ATOM   1164  CG  GLU L  79      22.713  48.442  23.586  1.00  0.00           C  
ATOM   1165  CD  GLU L  79      24.071  47.823  23.407  1.00  0.00           C  
ATOM   1166  OE1 GLU L  79      24.194  46.927  22.607  1.00  0.00           O  
ATOM   1167  OE2 GLU L  79      24.987  48.247  24.072  1.00  0.00           O  
ATOM   1168  H   GLU L  79      19.590  47.276  24.361  1.00  0.00           H  
ATOM   1169  HA  GLU L  79      20.385  49.588  22.644  1.00  0.00           H  
ATOM   1170 1HB  GLU L  79      21.614  46.811  22.776  1.00  0.00           H  
ATOM   1171 2HB  GLU L  79      22.045  48.049  21.605  1.00  0.00           H  
ATOM   1172 1HG  GLU L  79      22.795  49.519  23.437  1.00  0.00           H  
ATOM   1173 2HG  GLU L  79      22.371  48.269  24.606  1.00  0.00           H  
ATOM   1174  N   THR L  80      19.286  48.503  20.550  1.00  0.00           N  
ATOM   1175  CA  THR L  80      18.389  48.057  19.493  1.00  0.00           C  
ATOM   1176  C   THR L  80      18.315  46.549  19.270  1.00  0.00           C  
ATOM   1177  O   THR L  80      17.236  46.024  19.006  1.00  0.00           O  
ATOM   1178  CB  THR L  80      18.779  48.730  18.165  1.00  0.00           C  
ATOM   1179  OG1 THR L  80      18.685  50.154  18.302  1.00  0.00           O  
ATOM   1180  CG2 THR L  80      17.859  48.271  17.044  1.00  0.00           C  
ATOM   1181  H   THR L  80      19.910  49.277  20.370  1.00  0.00           H  
ATOM   1182  HA  THR L  80      17.373  48.353  19.754  1.00  0.00           H  
ATOM   1183  HB  THR L  80      19.807  48.469  17.914  1.00  0.00           H  
ATOM   1184  HG1 THR L  80      18.628  50.556  17.432  1.00  0.00           H  
ATOM   1185 1HG2 THR L  80      18.150  48.756  16.113  1.00  0.00           H  
ATOM   1186 2HG2 THR L  80      17.937  47.190  16.929  1.00  0.00           H  
ATOM   1187 3HG2 THR L  80      16.831  48.538  17.286  1.00  0.00           H  
ATOM   1188  N   GLU L  81      19.433  45.842  19.380  1.00  0.00           N  
ATOM   1189  CA  GLU L  81      19.397  44.402  19.145  1.00  0.00           C  
ATOM   1190  C   GLU L  81      18.650  43.623  20.229  1.00  0.00           C  
ATOM   1191  O   GLU L  81      18.411  42.424  20.084  1.00  0.00           O  
ATOM   1192  CB  GLU L  81      20.825  43.863  19.029  1.00  0.00           C  
ATOM   1193  CG  GLU L  81      21.622  43.911  20.325  1.00  0.00           C  
ATOM   1194  CD  GLU L  81      23.042  43.444  20.156  1.00  0.00           C  
ATOM   1195  OE1 GLU L  81      23.397  43.068  19.064  1.00  0.00           O  
ATOM   1196  OE2 GLU L  81      23.771  43.464  21.119  1.00  0.00           O  
ATOM   1197  H   GLU L  81      20.311  46.278  19.622  1.00  0.00           H  
ATOM   1198  HA  GLU L  81      18.869  44.217  18.209  1.00  0.00           H  
ATOM   1199 1HB  GLU L  81      20.797  42.826  18.692  1.00  0.00           H  
ATOM   1200 2HB  GLU L  81      21.370  44.436  18.279  1.00  0.00           H  
ATOM   1201 1HG  GLU L  81      21.631  44.935  20.696  1.00  0.00           H  
ATOM   1202 2HG  GLU L  81      21.126  43.288  21.068  1.00  0.00           H  
ATOM   1203  N   ASP L  82      18.268  44.309  21.303  1.00  0.00           N  
ATOM   1204  CA  ASP L  82      17.593  43.656  22.420  1.00  0.00           C  
ATOM   1205  C   ASP L  82      16.098  43.460  22.213  1.00  0.00           C  
ATOM   1206  O   ASP L  82      15.433  42.818  23.022  1.00  0.00           O  
ATOM   1207  CB  ASP L  82      17.817  44.462  23.701  1.00  0.00           C  
ATOM   1208  CG  ASP L  82      19.281  44.526  24.114  1.00  0.00           C  
ATOM   1209  OD1 ASP L  82      20.038  43.691  23.678  1.00  0.00           O  
ATOM   1210  OD2 ASP L  82      19.630  45.409  24.860  1.00  0.00           O  
ATOM   1211  H   ASP L  82      18.446  45.302  21.349  1.00  0.00           H  
ATOM   1212  HA  ASP L  82      18.020  42.661  22.548  1.00  0.00           H  
ATOM   1213 1HB  ASP L  82      17.450  45.479  23.560  1.00  0.00           H  
ATOM   1214 2HB  ASP L  82      17.244  44.018  24.516  1.00  0.00           H  
ATOM   1215  N   PHE L  83      15.554  44.015  21.140  1.00  0.00           N  
ATOM   1216  CA  PHE L  83      14.128  43.876  20.923  1.00  0.00           C  
ATOM   1217  C   PHE L  83      13.841  42.430  20.544  1.00  0.00           C  
ATOM   1218  O   PHE L  83      14.543  41.837  19.727  1.00  0.00           O  
ATOM   1219  CB  PHE L  83      13.659  44.851  19.845  1.00  0.00           C  
ATOM   1220  CG  PHE L  83      13.863  46.294  20.222  1.00  0.00           C  
ATOM   1221  CD1 PHE L  83      13.431  46.766  21.459  1.00  0.00           C  
ATOM   1222  CD2 PHE L  83      14.506  47.177  19.358  1.00  0.00           C  
ATOM   1223  CE1 PHE L  83      13.638  48.095  21.832  1.00  0.00           C  
ATOM   1224  CE2 PHE L  83      14.716  48.507  19.724  1.00  0.00           C  
ATOM   1225  CZ  PHE L  83      14.283  48.963  20.962  1.00  0.00           C  
ATOM   1226  H   PHE L  83      16.105  44.533  20.471  1.00  0.00           H  
ATOM   1227  HA  PHE L  83      13.611  44.130  21.849  1.00  0.00           H  
ATOM   1228 1HB  PHE L  83      14.197  44.657  18.918  1.00  0.00           H  
ATOM   1229 2HB  PHE L  83      12.600  44.692  19.647  1.00  0.00           H  
ATOM   1230  HD1 PHE L  83      12.924  46.082  22.142  1.00  0.00           H  
ATOM   1231  HD2 PHE L  83      14.845  46.818  18.385  1.00  0.00           H  
ATOM   1232  HE1 PHE L  83      13.295  48.448  22.805  1.00  0.00           H  
ATOM   1233  HE2 PHE L  83      15.220  49.188  19.039  1.00  0.00           H  
ATOM   1234  HZ  PHE L  83      14.447  50.001  21.249  1.00  0.00           H  
ATOM   1235  N   GLY L  84      12.816  41.869  21.177  1.00  0.00           N  
ATOM   1236  CA  GLY L  84      12.472  40.461  21.040  1.00  0.00           C  
ATOM   1237  C   GLY L  84      11.480  40.114  22.138  1.00  0.00           C  
ATOM   1238  O   GLY L  84      11.035  40.994  22.881  1.00  0.00           O  
ATOM   1239  H   GLY L  84      12.257  42.456  21.780  1.00  0.00           H  
ATOM   1240 1HA  GLY L  84      12.049  40.284  20.051  1.00  0.00           H  
ATOM   1241 2HA  GLY L  84      13.375  39.857  21.115  1.00  0.00           H  
ATOM   1242  N   VAL L  85      11.119  38.835  22.236  1.00  0.00           N  
ATOM   1243  CA  VAL L  85      10.132  38.408  23.220  1.00  0.00           C  
ATOM   1244  C   VAL L  85      10.911  37.689  24.316  1.00  0.00           C  
ATOM   1245  O   VAL L  85      11.695  36.784  24.029  1.00  0.00           O  
ATOM   1246  CB  VAL L  85       9.095  37.433  22.632  1.00  0.00           C  
ATOM   1247  CG1 VAL L  85       8.139  36.994  23.721  1.00  0.00           C  
ATOM   1248  CG2 VAL L  85       8.316  38.101  21.502  1.00  0.00           C  
ATOM   1249  H   VAL L  85      11.531  38.146  21.622  1.00  0.00           H  
ATOM   1250  HA  VAL L  85       9.617  39.291  23.600  1.00  0.00           H  
ATOM   1251  HB  VAL L  85       9.613  36.557  22.242  1.00  0.00           H  
ATOM   1252 1HG1 VAL L  85       7.405  36.303  23.306  1.00  0.00           H  
ATOM   1253 2HG1 VAL L  85       8.696  36.496  24.514  1.00  0.00           H  
ATOM   1254 3HG1 VAL L  85       7.626  37.865  24.128  1.00  0.00           H  
ATOM   1255 1HG2 VAL L  85       7.588  37.399  21.097  1.00  0.00           H  
ATOM   1256 2HG2 VAL L  85       7.798  38.979  21.886  1.00  0.00           H  
ATOM   1257 3HG2 VAL L  85       9.007  38.403  20.714  1.00  0.00           H  
ATOM   1258  N   TYR L  86      10.712  38.101  25.563  1.00  0.00           N  
ATOM   1259  CA  TYR L  86      11.418  37.480  26.680  1.00  0.00           C  
ATOM   1260  C   TYR L  86      10.493  36.582  27.484  1.00  0.00           C  
ATOM   1261  O   TYR L  86       9.401  36.993  27.873  1.00  0.00           O  
ATOM   1262  CB  TYR L  86      12.036  38.548  27.586  1.00  0.00           C  
ATOM   1263  CG  TYR L  86      13.156  39.328  26.933  1.00  0.00           C  
ATOM   1264  CD1 TYR L  86      12.886  40.157  25.854  1.00  0.00           C  
ATOM   1265  CD2 TYR L  86      14.451  39.216  27.414  1.00  0.00           C  
ATOM   1266  CE1 TYR L  86      13.908  40.870  25.258  1.00  0.00           C  
ATOM   1267  CE2 TYR L  86      15.474  39.928  26.819  1.00  0.00           C  
ATOM   1268  CZ  TYR L  86      15.206  40.752  25.745  1.00  0.00           C  
ATOM   1269  OH  TYR L  86      16.224  41.462  25.151  1.00  0.00           O  
ATOM   1270  H   TYR L  86      10.065  38.854  25.748  1.00  0.00           H  
ATOM   1271  HA  TYR L  86      12.219  36.857  26.280  1.00  0.00           H  
ATOM   1272 1HB  TYR L  86      11.264  39.254  27.895  1.00  0.00           H  
ATOM   1273 2HB  TYR L  86      12.429  38.077  28.487  1.00  0.00           H  
ATOM   1274  HD1 TYR L  86      11.867  40.245  25.476  1.00  0.00           H  
ATOM   1275  HD2 TYR L  86      14.663  38.564  28.262  1.00  0.00           H  
ATOM   1276  HE1 TYR L  86      13.697  41.520  24.410  1.00  0.00           H  
ATOM   1277  HE2 TYR L  86      16.493  39.839  27.196  1.00  0.00           H  
ATOM   1278  HH  TYR L  86      15.865  42.006  24.446  1.00  0.00           H  
ATOM   1279  N   PHE L  87      10.816  35.530  28.028  1.00  0.00           N  
ATOM   1280  CA  PHE L  87      10.013  34.529  28.738  1.00  0.00           C  
ATOM   1281  C   PHE L  87      10.819  34.017  29.946  1.00  0.00           C  
ATOM   1282  O   PHE L  87      11.996  33.835  29.687  1.00  0.00           O  
ATOM   1283  CB  PHE L  87       9.768  33.291  27.886  1.00  0.00           C  
ATOM   1284  CG  PHE L  87       9.142  33.347  26.544  1.00  0.00           C  
ATOM   1285  CD1 PHE L  87       7.765  33.317  26.410  1.00  0.00           C  
ATOM   1286  CD2 PHE L  87       9.970  33.351  25.411  1.00  0.00           C  
ATOM   1287  CE1 PHE L  87       7.169  33.368  25.154  1.00  0.00           C  
ATOM   1288  CE2 PHE L  87       9.403  33.417  24.149  1.00  0.00           C  
ATOM   1289  CZ  PHE L  87       8.001  33.434  24.032  1.00  0.00           C  
ATOM   1290  H   PHE L  87      11.794  35.347  27.859  1.00  0.00           H  
ATOM   1291  HA  PHE L  87       9.093  35.004  29.082  1.00  0.00           H  
ATOM   1292 1HB  PHE L  87      10.714  32.785  27.698  1.00  0.00           H  
ATOM   1293 2HB  PHE L  87       9.129  32.595  28.430  1.00  0.00           H  
ATOM   1294  HD1 PHE L  87       7.144  33.253  27.304  1.00  0.00           H  
ATOM   1295  HD2 PHE L  87      11.054  33.337  25.522  1.00  0.00           H  
ATOM   1296  HE1 PHE L  87       6.083  33.358  25.065  1.00  0.00           H  
ATOM   1297  HE2 PHE L  87      10.024  33.456  23.254  1.00  0.00           H  
ATOM   1298  HZ  PHE L  87       7.568  33.497  23.036  1.00  0.00           H  
ATOM   1299  N   CYS L  88      10.175  33.792  31.070  1.00  0.00           N  
ATOM   1300  CA  CYS L  88      10.777  33.147  32.250  1.00  0.00           C  
ATOM   1301  C   CYS L  88      10.267  31.685  32.235  1.00  0.00           C  
ATOM   1302  O   CYS L  88       9.222  31.368  31.646  1.00  0.00           O  
ATOM   1303  CB  CYS L  88      10.379  33.846  33.550  1.00  0.00           C  
ATOM   1304  SG  CYS L  88       8.593  34.027  33.774  1.00  0.00           S  
ATOM   1305  H   CYS L  88       9.209  34.084  31.107  1.00  0.00           H  
ATOM   1306  HA  CYS L  88      11.862  33.202  32.158  1.00  0.00           H  
ATOM   1307 1HB  CYS L  88      10.770  33.285  34.399  1.00  0.00           H  
ATOM   1308 2HB  CYS L  88      10.825  34.839  33.581  1.00  0.00           H  
ATOM   1309  N   GLN L  89      11.023  30.816  32.851  1.00  0.00           N  
ATOM   1310  CA  GLN L  89      10.746  29.396  32.946  1.00  0.00           C  
ATOM   1311  C   GLN L  89      10.999  28.898  34.365  1.00  0.00           C  
ATOM   1312  O   GLN L  89      12.008  29.324  34.966  1.00  0.00           O  
ATOM   1313  CB  GLN L  89      11.603  28.613  31.947  1.00  0.00           C  
ATOM   1314  CG  GLN L  89      11.322  27.120  31.923  1.00  0.00           C  
ATOM   1315  CD  GLN L  89      12.325  26.357  31.079  1.00  0.00           C  
ATOM   1316  OE1 GLN L  89      13.336  26.911  30.639  1.00  0.00           O  
ATOM   1317  NE2 GLN L  89      12.052  25.078  30.849  1.00  0.00           N  
ATOM   1318  H   GLN L  89      11.858  31.184  33.286  1.00  0.00           H  
ATOM   1319  HA  GLN L  89       9.695  29.232  32.707  1.00  0.00           H  
ATOM   1320 1HB  GLN L  89      11.438  29.002  30.943  1.00  0.00           H  
ATOM   1321 2HB  GLN L  89      12.657  28.754  32.184  1.00  0.00           H  
ATOM   1322 1HG  GLN L  89      11.370  26.736  32.942  1.00  0.00           H  
ATOM   1323 2HG  GLN L  89      10.329  26.954  31.507  1.00  0.00           H  
ATOM   1324 1HE2 GLN L  89      12.677  24.523  30.299  1.00  0.00           H  
ATOM   1325 2HE2 GLN L  89      11.220  24.668  31.226  1.00  0.00           H  
ATOM   1326  N   GLN L  90      10.138  28.067  34.912  1.00  0.00           N  
ATOM   1327  CA  GLN L  90      10.495  27.512  36.247  1.00  0.00           C  
ATOM   1328  C   GLN L  90      11.051  26.110  36.027  1.00  0.00           C  
ATOM   1329  O   GLN L  90      10.684  25.338  35.137  1.00  0.00           O  
ATOM   1330  CB  GLN L  90       9.305  27.568  37.192  1.00  0.00           C  
ATOM   1331  CG  GLN L  90       8.203  26.682  36.642  1.00  0.00           C  
ATOM   1332  CD  GLN L  90       8.247  25.256  37.091  1.00  0.00           C  
ATOM   1333  OE1 GLN L  90       7.397  24.832  37.872  1.00  0.00           O  
ATOM   1334  NE2 GLN L  90       9.171  24.422  36.718  1.00  0.00           N  
ATOM   1335  H   GLN L  90       9.266  27.793  34.483  1.00  0.00           H  
ATOM   1336  HA  GLN L  90      11.251  28.155  36.698  1.00  0.00           H  
ATOM   1337 1HB  GLN L  90       9.612  27.232  38.183  1.00  0.00           H  
ATOM   1338 2HB  GLN L  90       8.963  28.599  37.287  1.00  0.00           H  
ATOM   1339 1HG  GLN L  90       7.239  27.083  36.955  1.00  0.00           H  
ATOM   1340 2HG  GLN L  90       8.268  26.672  35.555  1.00  0.00           H  
ATOM   1341 1HE2 GLN L  90       9.156  23.477  37.047  1.00  0.00           H  
ATOM   1342 2HE2 GLN L  90       9.899  24.724  36.102  1.00  0.00           H  
ATOM   1343  N   SER L  91      12.029  25.812  36.833  1.00  0.00           N  
ATOM   1344  CA  SER L  91      12.660  24.493  36.892  1.00  0.00           C  
ATOM   1345  C   SER L  91      12.537  23.925  38.325  1.00  0.00           C  
ATOM   1346  O   SER L  91      13.254  22.989  38.784  1.00  0.00           O  
ATOM   1347  CB  SER L  91      14.116  24.585  36.481  1.00  0.00           C  
ATOM   1348  OG  SER L  91      14.821  25.456  37.321  1.00  0.00           O  
ATOM   1349  H   SER L  91      12.361  26.544  37.445  1.00  0.00           H  
ATOM   1350  HA  SER L  91      12.141  23.830  36.198  1.00  0.00           H  
ATOM   1351 1HB  SER L  91      14.568  23.594  36.518  1.00  0.00           H  
ATOM   1352 2HB  SER L  91      14.182  24.935  35.452  1.00  0.00           H  
ATOM   1353  HG  SER L  91      15.011  24.958  38.120  1.00  0.00           H  
ATOM   1354  N   GLY L  92      11.519  24.493  39.026  1.00  0.00           N  
ATOM   1355  CA  GLY L  92      11.363  24.006  40.405  1.00  0.00           C  
ATOM   1356  C   GLY L  92      10.736  22.613  40.394  1.00  0.00           C  
ATOM   1357  O   GLY L  92      11.241  21.541  40.796  1.00  0.00           O  
ATOM   1358  H   GLY L  92      10.887  25.200  38.679  1.00  0.00           H  
ATOM   1359 1HA  GLY L  92      12.336  23.981  40.895  1.00  0.00           H  
ATOM   1360 2HA  GLY L  92      10.738  24.699  40.967  1.00  0.00           H  
ATOM   1361  N   SER L  93       9.554  22.523  39.832  1.00  0.00           N  
ATOM   1362  CA  SER L  93       8.759  21.320  39.794  1.00  0.00           C  
ATOM   1363  C   SER L  93       8.476  20.898  38.371  1.00  0.00           C  
ATOM   1364  O   SER L  93       8.943  21.502  37.422  1.00  0.00           O  
ATOM   1365  CB  SER L  93       7.456  21.534  40.539  1.00  0.00           C  
ATOM   1366  OG  SER L  93       6.724  20.342  40.622  1.00  0.00           O  
ATOM   1367  H   SER L  93       9.197  23.365  39.402  1.00  0.00           H  
ATOM   1368  HA  SER L  93       9.318  20.521  40.283  1.00  0.00           H  
ATOM   1369 1HB  SER L  93       7.666  21.905  41.541  1.00  0.00           H  
ATOM   1370 2HB  SER L  93       6.865  22.291  40.026  1.00  0.00           H  
ATOM   1371  HG  SER L  93       5.889  20.513  40.180  1.00  0.00           H  
ATOM   1372  N   TRP L  94       7.713  19.817  38.294  1.00  0.00           N  
ATOM   1373  CA  TRP L  94       7.258  19.230  37.019  1.00  0.00           C  
ATOM   1374  C   TRP L  94       5.737  19.223  36.948  1.00  0.00           C  
ATOM   1375  O   TRP L  94       5.161  19.015  38.032  1.00  0.00           O  
ATOM   1376  CB  TRP L  94       7.784  17.802  36.859  1.00  0.00           C  
ATOM   1377  CG  TRP L  94       9.273  17.726  36.710  1.00  0.00           C  
ATOM   1378  CD1 TRP L  94       9.970  17.591  35.547  1.00  0.00           C  
ATOM   1379  CD2 TRP L  94      10.262  17.781  37.766  1.00  0.00           C  
ATOM   1380  NE1 TRP L  94      11.318  17.557  35.805  1.00  0.00           N  
ATOM   1381  CE2 TRP L  94      11.515  17.673  37.158  1.00  0.00           C  
ATOM   1382  CE3 TRP L  94      10.185  17.911  39.159  1.00  0.00           C  
ATOM   1383  CZ2 TRP L  94      12.691  17.689  37.891  1.00  0.00           C  
ATOM   1384  CZ3 TRP L  94      11.364  17.929  39.894  1.00  0.00           C  
ATOM   1385  CH2 TRP L  94      12.585  17.822  39.276  1.00  0.00           C  
ATOM   1386  H   TRP L  94       7.383  19.421  39.163  1.00  0.00           H  
ATOM   1387  HA  TRP L  94       7.648  19.835  36.201  1.00  0.00           H  
ATOM   1388 1HB  TRP L  94       7.495  17.208  37.726  1.00  0.00           H  
ATOM   1389 2HB  TRP L  94       7.328  17.343  35.982  1.00  0.00           H  
ATOM   1390  HD1 TRP L  94       9.523  17.520  34.557  1.00  0.00           H  
ATOM   1391  HE1 TRP L  94      12.048  17.461  35.113  1.00  0.00           H  
ATOM   1392  HE3 TRP L  94       9.219  18.000  39.654  1.00  0.00           H  
ATOM   1393  HZ2 TRP L  94      13.670  17.605  37.419  1.00  0.00           H  
ATOM   1394  HZ3 TRP L  94      11.296  18.030  40.978  1.00  0.00           H  
ATOM   1395  HH2 TRP L  94      13.490  17.839  39.883  1.00  0.00           H  
ATOM   1396  N   PRO L  95       5.150  19.490  35.818  1.00  0.00           N  
ATOM   1397  CA  PRO L  95       5.807  19.798  34.568  1.00  0.00           C  
ATOM   1398  C   PRO L  95       6.380  21.206  34.594  1.00  0.00           C  
ATOM   1399  O   PRO L  95       5.838  22.045  35.336  1.00  0.00           O  
ATOM   1400  CB  PRO L  95       4.676  19.663  33.543  1.00  0.00           C  
ATOM   1401  CG  PRO L  95       3.450  20.044  34.299  1.00  0.00           C  
ATOM   1402  CD  PRO L  95       3.678  19.496  35.683  1.00  0.00           C  
ATOM   1403  HA  PRO L  95       6.599  19.057  34.383  1.00  0.00           H  
ATOM   1404 1HB  PRO L  95       4.868  20.320  32.682  1.00  0.00           H  
ATOM   1405 2HB  PRO L  95       4.638  18.633  33.159  1.00  0.00           H  
ATOM   1406 1HG  PRO L  95       3.324  21.136  34.291  1.00  0.00           H  
ATOM   1407 2HG  PRO L  95       2.558  19.619  33.817  1.00  0.00           H  
ATOM   1408 1HD  PRO L  95       3.205  20.159  36.422  1.00  0.00           H  
ATOM   1409 2HD  PRO L  95       3.259  18.481  35.749  1.00  0.00           H  
ATOM   1410  N   ARG L  96       7.441  21.461  33.849  1.00  0.00           N  
ATOM   1411  CA  ARG L  96       8.072  22.805  33.826  1.00  0.00           C  
ATOM   1412  C   ARG L  96       7.120  23.677  32.973  1.00  0.00           C  
ATOM   1413  O   ARG L  96       6.568  23.226  31.937  1.00  0.00           O  
ATOM   1414  CB  ARG L  96       9.468  22.779  33.222  1.00  0.00           C  
ATOM   1415  CG  ARG L  96      10.449  21.849  33.919  1.00  0.00           C  
ATOM   1416  CD  ARG L  96      11.851  22.129  33.518  1.00  0.00           C  
ATOM   1417  NE  ARG L  96      12.796  21.266  34.210  1.00  0.00           N  
ATOM   1418  CZ  ARG L  96      13.144  20.030  33.802  1.00  0.00           C  
ATOM   1419  NH1 ARG L  96      12.618  19.527  32.707  1.00  0.00           N  
ATOM   1420  NH2 ARG L  96      14.014  19.324  34.503  1.00  0.00           N  
ATOM   1421  H   ARG L  96       7.833  20.723  33.282  1.00  0.00           H  
ATOM   1422  HA  ARG L  96       8.160  23.164  34.852  1.00  0.00           H  
ATOM   1423 1HB  ARG L  96       9.408  22.472  32.179  1.00  0.00           H  
ATOM   1424 2HB  ARG L  96       9.893  23.782  33.244  1.00  0.00           H  
ATOM   1425 1HG  ARG L  96      10.368  21.978  34.999  1.00  0.00           H  
ATOM   1426 2HG  ARG L  96      10.217  20.815  33.660  1.00  0.00           H  
ATOM   1427 1HD  ARG L  96      11.962  21.966  32.447  1.00  0.00           H  
ATOM   1428 2HD  ARG L  96      12.097  23.163  33.755  1.00  0.00           H  
ATOM   1429  HE  ARG L  96      13.221  21.619  35.057  1.00  0.00           H  
ATOM   1430 1HH1 ARG L  96      11.953  20.067  32.172  1.00  0.00           H  
ATOM   1431 2HH1 ARG L  96      12.879  18.601  32.402  1.00  0.00           H  
ATOM   1432 1HH2 ARG L  96      14.418  19.711  35.345  1.00  0.00           H  
ATOM   1433 2HH2 ARG L  96      14.275  18.398  34.197  1.00  0.00           H  
ATOM   1434  N   THR L  97       7.012  24.909  33.397  1.00  0.00           N  
ATOM   1435  CA  THR L  97       6.095  25.886  32.809  1.00  0.00           C  
ATOM   1436  C   THR L  97       6.871  27.157  32.475  1.00  0.00           C  
ATOM   1437  O   THR L  97       7.751  27.482  33.235  1.00  0.00           O  
ATOM   1438  CB  THR L  97       4.925  26.213  33.755  1.00  0.00           C  
ATOM   1439  OG1 THR L  97       5.435  26.759  34.979  1.00  0.00           O  
ATOM   1440  CG2 THR L  97       4.120  24.959  34.061  1.00  0.00           C  
ATOM   1441  H   THR L  97       7.598  25.188  34.171  1.00  0.00           H  
ATOM   1442  HA  THR L  97       5.681  25.465  31.893  1.00  0.00           H  
ATOM   1443  HB  THR L  97       4.274  26.951  33.287  1.00  0.00           H  
ATOM   1444  HG1 THR L  97       4.704  26.955  35.570  1.00  0.00           H  
ATOM   1445 1HG2 THR L  97       3.297  25.209  34.730  1.00  0.00           H  
ATOM   1446 2HG2 THR L  97       3.722  24.548  33.133  1.00  0.00           H  
ATOM   1447 3HG2 THR L  97       4.764  24.221  34.538  1.00  0.00           H  
ATOM   1448  N   PHE L  98       6.524  27.763  31.358  1.00  0.00           N  
ATOM   1449  CA  PHE L  98       6.944  29.041  30.811  1.00  0.00           C  
ATOM   1450  C   PHE L  98       5.975  30.165  31.101  1.00  0.00           C  
ATOM   1451  O   PHE L  98       4.767  29.908  31.212  1.00  0.00           O  
ATOM   1452  CB  PHE L  98       7.133  28.923  29.298  1.00  0.00           C  
ATOM   1453  CG  PHE L  98       8.289  28.050  28.898  1.00  0.00           C  
ATOM   1454  CD1 PHE L  98       8.128  26.678  28.768  1.00  0.00           C  
ATOM   1455  CD2 PHE L  98       9.538  28.598  28.651  1.00  0.00           C  
ATOM   1456  CE1 PHE L  98       9.190  25.874  28.400  1.00  0.00           C  
ATOM   1457  CE2 PHE L  98      10.601  27.797  28.282  1.00  0.00           C  
ATOM   1458  CZ  PHE L  98      10.427  26.433  28.157  1.00  0.00           C  
ATOM   1459  H   PHE L  98       5.861  27.201  30.844  1.00  0.00           H  
ATOM   1460  HA  PHE L  98       7.896  29.316  31.266  1.00  0.00           H  
ATOM   1461 1HB  PHE L  98       6.228  28.516  28.849  1.00  0.00           H  
ATOM   1462 2HB  PHE L  98       7.292  29.913  28.873  1.00  0.00           H  
ATOM   1463  HD1 PHE L  98       7.150  26.237  28.959  1.00  0.00           H  
ATOM   1464  HD2 PHE L  98       9.676  29.675  28.750  1.00  0.00           H  
ATOM   1465  HE1 PHE L  98       9.050  24.798  28.302  1.00  0.00           H  
ATOM   1466  HE2 PHE L  98      11.578  28.240  28.090  1.00  0.00           H  
ATOM   1467  HZ  PHE L  98      11.264  25.800  27.868  1.00  0.00           H  
ATOM   1468  N   GLY L  99       6.376  31.400  31.142  1.00  0.00           N  
ATOM   1469  CA  GLY L  99       5.458  32.567  31.312  1.00  0.00           C  
ATOM   1470  C   GLY L  99       4.799  32.924  29.969  1.00  0.00           C  
ATOM   1471  O   GLY L  99       5.037  32.178  28.978  1.00  0.00           O  
ATOM   1472  H   GLY L  99       7.368  31.562  31.054  1.00  0.00           H  
ATOM   1473 1HA  GLY L  99       4.696  32.326  32.053  1.00  0.00           H  
ATOM   1474 2HA  GLY L  99       6.019  33.419  31.694  1.00  0.00           H  
ATOM   1475  N   GLY L 100       3.938  33.781  29.945  1.00  0.00           N  
ATOM   1476  CA  GLY L 100       3.339  34.017  28.639  1.00  0.00           C  
ATOM   1477  C   GLY L 100       4.156  34.873  27.680  1.00  0.00           C  
ATOM   1478  O   GLY L 100       3.774  35.063  26.517  1.00  0.00           O  
ATOM   1479  H   GLY L 100       3.618  34.318  30.737  1.00  0.00           H  
ATOM   1480 1HA  GLY L 100       3.156  33.063  28.145  1.00  0.00           H  
ATOM   1481 2HA  GLY L 100       2.373  34.504  28.765  1.00  0.00           H  
ATOM   1482  N   GLY L 101       5.269  35.412  28.171  1.00  0.00           N  
ATOM   1483  CA  GLY L 101       6.118  36.254  27.347  1.00  0.00           C  
ATOM   1484  C   GLY L 101       5.866  37.754  27.415  1.00  0.00           C  
ATOM   1485  O   GLY L 101       4.736  38.201  27.613  1.00  0.00           O  
ATOM   1486  H   GLY L 101       5.533  35.236  29.130  1.00  0.00           H  
ATOM   1487 1HA  GLY L 101       7.162  36.097  27.621  1.00  0.00           H  
ATOM   1488 2HA  GLY L 101       6.013  35.964  26.302  1.00  0.00           H  
ATOM   1489  N   THR L 102       6.940  38.522  27.266  1.00  0.00           N  
ATOM   1490  CA  THR L 102       6.879  39.982  27.225  1.00  0.00           C  
ATOM   1491  C   THR L 102       7.542  40.408  25.921  1.00  0.00           C  
ATOM   1492  O   THR L 102       8.735  40.168  25.710  1.00  0.00           O  
ATOM   1493  CB  THR L 102       7.580  40.634  28.432  1.00  0.00           C  
ATOM   1494  OG1 THR L 102       8.973  40.293  28.420  1.00  0.00           O  
ATOM   1495  CG2 THR L 102       6.956  40.156  29.734  1.00  0.00           C  
ATOM   1496  H   THR L 102       7.837  38.065  27.179  1.00  0.00           H  
ATOM   1497  HA  THR L 102       5.832  40.285  27.246  1.00  0.00           H  
ATOM   1498  HB  THR L 102       7.485  41.717  28.366  1.00  0.00           H  
ATOM   1499  HG1 THR L 102       9.070  39.343  28.518  1.00  0.00           H  
ATOM   1500 1HG2 THR L 102       7.464  40.627  30.575  1.00  0.00           H  
ATOM   1501 2HG2 THR L 102       5.900  40.423  29.751  1.00  0.00           H  
ATOM   1502 3HG2 THR L 102       7.057  39.074  29.809  1.00  0.00           H  
ATOM   1503  N   LYS L 103       6.770  41.023  25.037  1.00  0.00           N  
ATOM   1504  CA  LYS L 103       7.321  41.470  23.768  1.00  0.00           C  
ATOM   1505  C   LYS L 103       7.913  42.856  23.941  1.00  0.00           C  
ATOM   1506  O   LYS L 103       7.186  43.820  24.179  1.00  0.00           O  
ATOM   1507  CB  LYS L 103       6.252  41.473  22.675  1.00  0.00           C  
ATOM   1508  CG  LYS L 103       6.769  41.844  21.290  1.00  0.00           C  
ATOM   1509  CD  LYS L 103       5.662  41.771  20.249  1.00  0.00           C  
ATOM   1510  CE  LYS L 103       6.178  42.134  18.865  1.00  0.00           C  
ATOM   1511  NZ  LYS L 103       5.105  42.070  17.836  1.00  0.00           N  
ATOM   1512  H   LYS L 103       5.794  41.188  25.234  1.00  0.00           H  
ATOM   1513  HA  LYS L 103       8.112  40.780  23.472  1.00  0.00           H  
ATOM   1514 1HB  LYS L 103       5.796  40.486  22.608  1.00  0.00           H  
ATOM   1515 2HB  LYS L 103       5.465  42.181  22.937  1.00  0.00           H  
ATOM   1516 1HG  LYS L 103       7.171  42.857  21.311  1.00  0.00           H  
ATOM   1517 2HG  LYS L 103       7.569  41.160  21.006  1.00  0.00           H  
ATOM   1518 1HD  LYS L 103       5.253  40.760  20.222  1.00  0.00           H  
ATOM   1519 2HD  LYS L 103       4.862  42.459  20.521  1.00  0.00           H  
ATOM   1520 1HE  LYS L 103       6.587  43.143  18.882  1.00  0.00           H  
ATOM   1521 2HE  LYS L 103       6.975  41.448  18.582  1.00  0.00           H  
ATOM   1522 1HZ  LYS L 103       5.487  42.316  16.934  1.00  0.00           H  
ATOM   1523 2HZ  LYS L 103       4.730  41.132  17.798  1.00  0.00           H  
ATOM   1524 3HZ  LYS L 103       4.367  42.717  18.077  1.00  0.00           H  
ATOM   1525  N   LEU L 104       9.231  42.950  23.842  1.00  0.00           N  
ATOM   1526  CA  LEU L 104       9.917  44.224  24.002  1.00  0.00           C  
ATOM   1527  C   LEU L 104      10.137  44.779  22.603  1.00  0.00           C  
ATOM   1528  O   LEU L 104      10.730  44.114  21.754  1.00  0.00           O  
ATOM   1529  CB  LEU L 104      11.252  44.056  24.739  1.00  0.00           C  
ATOM   1530  CG  LEU L 104      11.156  43.897  26.261  1.00  0.00           C  
ATOM   1531  CD1 LEU L 104      10.359  42.643  26.593  1.00  0.00           C  
ATOM   1532  CD2 LEU L 104      12.556  43.828  26.854  1.00  0.00           C  
ATOM   1533  H   LEU L 104       9.774  42.120  23.652  1.00  0.00           H  
ATOM   1534  HA  LEU L 104       9.285  44.885  24.594  1.00  0.00           H  
ATOM   1535 1HB  LEU L 104      11.757  43.174  24.345  1.00  0.00           H  
ATOM   1536 2HB  LEU L 104      11.874  44.927  24.534  1.00  0.00           H  
ATOM   1537  HG  LEU L 104      10.625  44.750  26.683  1.00  0.00           H  
ATOM   1538 1HD1 LEU L 104      10.291  42.530  27.674  1.00  0.00           H  
ATOM   1539 2HD1 LEU L 104       9.356  42.727  26.173  1.00  0.00           H  
ATOM   1540 3HD1 LEU L 104      10.858  41.772  26.168  1.00  0.00           H  
ATOM   1541 1HD2 LEU L 104      12.487  43.716  27.937  1.00  0.00           H  
ATOM   1542 2HD2 LEU L 104      13.087  42.974  26.434  1.00  0.00           H  
ATOM   1543 3HD2 LEU L 104      13.096  44.745  26.617  1.00  0.00           H  
ATOM   1544  N   ASP L 105       9.640  45.987  22.356  1.00  0.00           N  
ATOM   1545  CA  ASP L 105       9.762  46.590  21.036  1.00  0.00           C  
ATOM   1546  C   ASP L 105      10.135  48.067  21.097  1.00  0.00           C  
ATOM   1547  O   ASP L 105       9.935  48.735  22.111  1.00  0.00           O  
ATOM   1548  CB  ASP L 105       8.451  46.429  20.262  1.00  0.00           C  
ATOM   1549  CG  ASP L 105       8.636  46.534  18.754  1.00  0.00           C  
ATOM   1550  OD1 ASP L 105       9.735  46.796  18.327  1.00  0.00           O  
ATOM   1551  OD2 ASP L 105       7.676  46.352  18.044  1.00  0.00           O  
ATOM   1552  H   ASP L 105       9.170  46.498  23.090  1.00  0.00           H  
ATOM   1553  HA  ASP L 105      10.557  46.077  20.494  1.00  0.00           H  
ATOM   1554 1HB  ASP L 105       8.009  45.459  20.492  1.00  0.00           H  
ATOM   1555 2HB  ASP L 105       7.743  47.195  20.581  1.00  0.00           H  
ATOM   1556  N   ILE L 106      10.681  48.564  19.993  1.00  0.00           N  
ATOM   1557  CA  ILE L 106      11.145  49.942  19.905  1.00  0.00           C  
ATOM   1558  C   ILE L 106      10.067  51.009  20.039  1.00  0.00           C  
ATOM   1559  O   ILE L 106       8.954  50.860  19.533  1.00  0.00           O  
ATOM   1560  CB  ILE L 106      11.879  50.158  18.568  1.00  0.00           C  
ATOM   1561  CG1 ILE L 106      12.664  51.471  18.595  1.00  0.00           C  
ATOM   1562  CG2 ILE L 106      10.890  50.147  17.412  1.00  0.00           C  
ATOM   1563  CD1 ILE L 106      13.672  51.602  17.477  1.00  0.00           C  
ATOM   1564  H   ILE L 106      10.775  47.961  19.188  1.00  0.00           H  
ATOM   1565  HA  ILE L 106      11.839  50.126  20.724  1.00  0.00           H  
ATOM   1566  HB  ILE L 106      12.605  49.359  18.419  1.00  0.00           H  
ATOM   1567 1HG1 ILE L 106      11.972  52.310  18.531  1.00  0.00           H  
ATOM   1568 2HG1 ILE L 106      13.194  51.558  19.543  1.00  0.00           H  
ATOM   1569 1HG2 ILE L 106      11.424  50.302  16.475  1.00  0.00           H  
ATOM   1570 2HG2 ILE L 106      10.374  49.188  17.383  1.00  0.00           H  
ATOM   1571 3HG2 ILE L 106      10.161  50.947  17.551  1.00  0.00           H  
ATOM   1572 1HD1 ILE L 106      14.189  52.559  17.563  1.00  0.00           H  
ATOM   1573 2HD1 ILE L 106      14.397  50.791  17.543  1.00  0.00           H  
ATOM   1574 3HD1 ILE L 106      13.159  51.553  16.517  1.00  0.00           H  
ATOM   1575  N   LYS L 107      10.432  52.083  20.732  1.00  0.00           N  
ATOM   1576  CA  LYS L 107       9.575  53.243  20.941  1.00  0.00           C  
ATOM   1577  C   LYS L 107      10.342  54.463  20.438  1.00  0.00           C  
ATOM   1578  O   LYS L 107      11.573  54.334  20.249  1.00  0.00           O  
ATOM   1579  OXT LYS L 107       9.763  55.495  20.239  1.00  0.00           O  
ATOM   1580  CB  LYS L 107       9.189  53.401  22.413  1.00  0.00           C  
ATOM   1581  CG  LYS L 107       8.200  54.526  22.687  1.00  0.00           C  
ATOM   1582  CD  LYS L 107       7.803  54.567  24.155  1.00  0.00           C  
ATOM   1583  CE  LYS L 107       6.797  55.676  24.427  1.00  0.00           C  
ATOM   1584  NZ  LYS L 107       6.396  55.726  25.859  1.00  0.00           N  
ATOM   1585  H   LYS L 107      11.360  52.078  21.130  1.00  0.00           H  
ATOM   1586  HA  LYS L 107       8.660  53.106  20.364  1.00  0.00           H  
ATOM   1587 1HB  LYS L 107       8.749  52.472  22.776  1.00  0.00           H  
ATOM   1588 2HB  LYS L 107      10.085  53.592  23.005  1.00  0.00           H  
ATOM   1589 1HG  LYS L 107       8.650  55.481  22.414  1.00  0.00           H  
ATOM   1590 2HG  LYS L 107       7.306  54.379  22.082  1.00  0.00           H  
ATOM   1591 1HD  LYS L 107       7.362  53.611  24.441  1.00  0.00           H  
ATOM   1592 2HD  LYS L 107       8.689  54.736  24.767  1.00  0.00           H  
ATOM   1593 1HE  LYS L 107       7.231  56.636  24.150  1.00  0.00           H  
ATOM   1594 2HE  LYS L 107       5.907  55.517  23.819  1.00  0.00           H  
ATOM   1595 1HZ  LYS L 107       5.730  56.473  25.997  1.00  0.00           H  
ATOM   1596 2HZ  LYS L 107       5.975  54.846  26.122  1.00  0.00           H  
ATOM   1597 3HZ  LYS L 107       7.211  55.893  26.432  1.00  0.00           H  
ATOM   1598  N   GLU H   1      32.078  21.667  18.669  1.00  0.00           N  
ATOM   1599  CA  GLU H   1      31.009  22.634  19.054  1.00  0.00           C  
ATOM   1600  C   GLU H   1      29.653  21.941  19.126  1.00  0.00           C  
ATOM   1601  O   GLU H   1      29.307  21.135  18.262  1.00  0.00           O  
ATOM   1602  CB  GLU H   1      30.936  23.795  18.060  1.00  0.00           C  
ATOM   1603  CG  GLU H   1      29.923  24.871  18.424  1.00  0.00           C  
ATOM   1604  CD  GLU H   1      29.906  26.013  17.446  1.00  0.00           C  
ATOM   1605  OE1 GLU H   1      30.638  25.960  16.487  1.00  0.00           O  
ATOM   1606  OE2 GLU H   1      29.160  26.939  17.659  1.00  0.00           O  
ATOM   1607 1H   GLU H   1      32.957  22.141  18.627  1.00  0.00           H  
ATOM   1608 2H   GLU H   1      32.126  20.935  19.348  1.00  0.00           H  
ATOM   1609 3H   GLU H   1      31.868  21.277  17.772  1.00  0.00           H  
ATOM   1610  HA  GLU H   1      31.247  23.038  20.039  1.00  0.00           H  
ATOM   1611 1HB  GLU H   1      31.915  24.270  17.983  1.00  0.00           H  
ATOM   1612 2HB  GLU H   1      30.679  23.413  17.072  1.00  0.00           H  
ATOM   1613 1HG  GLU H   1      28.930  24.423  18.459  1.00  0.00           H  
ATOM   1614 2HG  GLU H   1      30.155  25.253  19.417  1.00  0.00           H  
ATOM   1615  N   VAL H   2      28.888  22.267  20.161  1.00  0.00           N  
ATOM   1616  CA  VAL H   2      27.615  21.610  20.418  1.00  0.00           C  
ATOM   1617  C   VAL H   2      26.536  22.102  19.471  1.00  0.00           C  
ATOM   1618  O   VAL H   2      26.227  23.288  19.443  1.00  0.00           O  
ATOM   1619  CB  VAL H   2      27.169  21.861  21.870  1.00  0.00           C  
ATOM   1620  CG1 VAL H   2      25.784  21.280  22.110  1.00  0.00           C  
ATOM   1621  CG2 VAL H   2      28.180  21.258  22.834  1.00  0.00           C  
ATOM   1622  H   VAL H   2      29.203  22.994  20.789  1.00  0.00           H  
ATOM   1623  HA  VAL H   2      27.744  20.537  20.271  1.00  0.00           H  
ATOM   1624  HB  VAL H   2      27.101  22.936  22.040  1.00  0.00           H  
ATOM   1625 1HG1 VAL H   2      25.484  21.466  23.141  1.00  0.00           H  
ATOM   1626 2HG1 VAL H   2      25.070  21.751  21.434  1.00  0.00           H  
ATOM   1627 3HG1 VAL H   2      25.803  20.206  21.927  1.00  0.00           H  
ATOM   1628 1HG2 VAL H   2      27.859  21.440  23.859  1.00  0.00           H  
ATOM   1629 2HG2 VAL H   2      28.253  20.184  22.660  1.00  0.00           H  
ATOM   1630 3HG2 VAL H   2      29.156  21.718  22.673  1.00  0.00           H  
ATOM   1631  N   GLN H   3      25.960  21.180  18.706  1.00  0.00           N  
ATOM   1632  CA  GLN H   3      24.851  21.510  17.823  1.00  0.00           C  
ATOM   1633  C   GLN H   3      23.827  20.391  17.803  1.00  0.00           C  
ATOM   1634  O   GLN H   3      24.172  19.221  17.662  1.00  0.00           O  
ATOM   1635  CB  GLN H   3      25.354  21.783  16.403  1.00  0.00           C  
ATOM   1636  CG  GLN H   3      24.255  22.097  15.403  1.00  0.00           C  
ATOM   1637  CD  GLN H   3      23.624  23.455  15.644  1.00  0.00           C  
ATOM   1638  OE1 GLN H   3      24.306  24.483  15.636  1.00  0.00           O  
ATOM   1639  NE2 GLN H   3      22.313  23.467  15.862  1.00  0.00           N  
ATOM   1640  H   GLN H   3      26.299  20.228  18.739  1.00  0.00           H  
ATOM   1641  HA  GLN H   3      24.366  22.410  18.198  1.00  0.00           H  
ATOM   1642 1HB  GLN H   3      26.046  22.625  16.418  1.00  0.00           H  
ATOM   1643 2HB  GLN H   3      25.903  20.915  16.038  1.00  0.00           H  
ATOM   1644 1HG  GLN H   3      24.679  22.091  14.398  1.00  0.00           H  
ATOM   1645 2HG  GLN H   3      23.476  21.339  15.484  1.00  0.00           H  
ATOM   1646 1HE2 GLN H   3      21.841  24.334  16.027  1.00  0.00           H  
ATOM   1647 2HE2 GLN H   3      21.798  22.611  15.860  1.00  0.00           H  
ATOM   1648  N   LEU H   4      22.562  20.763  17.948  1.00  0.00           N  
ATOM   1649  CA  LEU H   4      21.472  19.820  17.812  1.00  0.00           C  
ATOM   1650  C   LEU H   4      20.843  20.030  16.449  1.00  0.00           C  
ATOM   1651  O   LEU H   4      20.315  21.103  16.170  1.00  0.00           O  
ATOM   1652  CB  LEU H   4      20.432  20.014  18.922  1.00  0.00           C  
ATOM   1653  CG  LEU H   4      20.957  19.874  20.357  1.00  0.00           C  
ATOM   1654  CD1 LEU H   4      19.821  20.122  21.340  1.00  0.00           C  
ATOM   1655  CD2 LEU H   4      21.551  18.486  20.547  1.00  0.00           C  
ATOM   1656  H   LEU H   4      22.354  21.728  18.160  1.00  0.00           H  
ATOM   1657  HA  LEU H   4      21.876  18.811  17.892  1.00  0.00           H  
ATOM   1658 1HB  LEU H   4      20.000  21.008  18.823  1.00  0.00           H  
ATOM   1659 2HB  LEU H   4      19.638  19.280  18.786  1.00  0.00           H  
ATOM   1660  HG  LEU H   4      21.725  20.626  20.538  1.00  0.00           H  
ATOM   1661 1HD1 LEU H   4      20.193  20.023  22.359  1.00  0.00           H  
ATOM   1662 2HD1 LEU H   4      19.427  21.128  21.195  1.00  0.00           H  
ATOM   1663 3HD1 LEU H   4      19.028  19.394  21.171  1.00  0.00           H  
ATOM   1664 1HD2 LEU H   4      21.924  18.387  21.567  1.00  0.00           H  
ATOM   1665 2HD2 LEU H   4      20.783  17.734  20.367  1.00  0.00           H  
ATOM   1666 3HD2 LEU H   4      22.372  18.342  19.844  1.00  0.00           H  
ATOM   1667  N   GLU H   5      20.909  19.013  15.597  1.00  0.00           N  
ATOM   1668  CA  GLU H   5      20.372  19.112  14.246  1.00  0.00           C  
ATOM   1669  C   GLU H   5      19.123  18.264  14.100  1.00  0.00           C  
ATOM   1670  O   GLU H   5      19.190  17.038  14.072  1.00  0.00           O  
ATOM   1671  CB  GLU H   5      21.418  18.678  13.216  1.00  0.00           C  
ATOM   1672  CG  GLU H   5      20.954  18.774  11.770  1.00  0.00           C  
ATOM   1673  CD  GLU H   5      22.019  18.375  10.786  1.00  0.00           C  
ATOM   1674  OE1 GLU H   5      23.109  18.073  11.209  1.00  0.00           O  
ATOM   1675  OE2 GLU H   5      21.742  18.372   9.610  1.00  0.00           O  
ATOM   1676  H   GLU H   5      21.343  18.150  15.892  1.00  0.00           H  
ATOM   1677  HA  GLU H   5      20.106  20.152  14.054  1.00  0.00           H  
ATOM   1678 1HB  GLU H   5      22.310  19.295  13.323  1.00  0.00           H  
ATOM   1679 2HB  GLU H   5      21.709  17.646  13.406  1.00  0.00           H  
ATOM   1680 1HG  GLU H   5      20.088  18.126  11.633  1.00  0.00           H  
ATOM   1681 2HG  GLU H   5      20.643  19.798  11.565  1.00  0.00           H  
ATOM   1682  N   GLN H   6      17.983  18.938  14.008  1.00  0.00           N  
ATOM   1683  CA  GLN H   6      16.691  18.272  13.967  1.00  0.00           C  
ATOM   1684  C   GLN H   6      16.279  17.965  12.537  1.00  0.00           C  
ATOM   1685  O   GLN H   6      16.789  18.570  11.592  1.00  0.00           O  
ATOM   1686  CB  GLN H   6      15.622  19.132  14.647  1.00  0.00           C  
ATOM   1687  CG  GLN H   6      15.851  19.350  16.133  1.00  0.00           C  
ATOM   1688  CD  GLN H   6      14.774  20.211  16.764  1.00  0.00           C  
ATOM   1689  OE1 GLN H   6      15.034  20.966  17.706  1.00  0.00           O  
ATOM   1690  NE2 GLN H   6      13.554  20.105  16.247  1.00  0.00           N  
ATOM   1691  H   GLN H   6      18.018  19.947  13.965  1.00  0.00           H  
ATOM   1692  HA  GLN H   6      16.772  17.327  14.505  1.00  0.00           H  
ATOM   1693 1HB  GLN H   6      15.581  20.108  14.165  1.00  0.00           H  
ATOM   1694 2HB  GLN H   6      14.645  18.664  14.522  1.00  0.00           H  
ATOM   1695 1HG  GLN H   6      15.853  18.383  16.635  1.00  0.00           H  
ATOM   1696 2HG  GLN H   6      16.811  19.847  16.273  1.00  0.00           H  
ATOM   1697 1HE2 GLN H   6      12.802  20.649  16.623  1.00  0.00           H  
ATOM   1698 2HE2 GLN H   6      13.387  19.482  15.483  1.00  0.00           H  
ATOM   1699  N   SER H   7      15.353  17.021  12.385  1.00  0.00           N  
ATOM   1700  CA  SER H   7      14.851  16.629  11.076  1.00  0.00           C  
ATOM   1701  C   SER H   7      14.032  17.757  10.457  1.00  0.00           C  
ATOM   1702  O   SER H   7      13.661  18.707  11.145  1.00  0.00           O  
ATOM   1703  CB  SER H   7      14.008  15.375  11.192  1.00  0.00           C  
ATOM   1704  OG  SER H   7      12.862  15.609  11.964  1.00  0.00           O  
ATOM   1705  H   SER H   7      14.988  16.565  13.210  1.00  0.00           H  
ATOM   1706  HA  SER H   7      15.703  16.419  10.428  1.00  0.00           H  
ATOM   1707 1HB  SER H   7      13.716  15.040  10.196  1.00  0.00           H  
ATOM   1708 2HB  SER H   7      14.598  14.579  11.644  1.00  0.00           H  
ATOM   1709  HG  SER H   7      12.147  15.751  11.339  1.00  0.00           H  
ATOM   1710  N   GLY H   8      13.752  17.647   9.164  1.00  0.00           N  
ATOM   1711  CA  GLY H   8      13.078  18.709   8.433  1.00  0.00           C  
ATOM   1712  C   GLY H   8      11.591  18.781   8.717  1.00  0.00           C  
ATOM   1713  O   GLY H   8      11.043  17.947   9.439  1.00  0.00           O  
ATOM   1714  H   GLY H   8      14.014  16.804   8.674  1.00  0.00           H  
ATOM   1715 1HA  GLY H   8      13.528  19.668   8.688  1.00  0.00           H  
ATOM   1716 2HA  GLY H   8      13.221  18.561   7.363  1.00  0.00           H  
ATOM   1717  N   ALA H   9      10.935  19.790   8.151  1.00  0.00           N  
ATOM   1718  CA  ALA H   9       9.521  20.023   8.420  1.00  0.00           C  
ATOM   1719  C   ALA H   9       8.691  18.825   7.974  1.00  0.00           C  
ATOM   1720  O   ALA H   9       8.997  18.178   6.970  1.00  0.00           O  
ATOM   1721  CB  ALA H   9       9.044  21.286   7.715  1.00  0.00           C  
ATOM   1722  H   ALA H   9      11.425  20.408   7.521  1.00  0.00           H  
ATOM   1723  HA  ALA H   9       9.397  20.144   9.496  1.00  0.00           H  
ATOM   1724 1HB  ALA H   9       7.987  21.444   7.928  1.00  0.00           H  
ATOM   1725 2HB  ALA H   9       9.618  22.140   8.073  1.00  0.00           H  
ATOM   1726 3HB  ALA H   9       9.186  21.178   6.641  1.00  0.00           H  
ATOM   1727  N   GLU H  10       7.645  18.527   8.736  1.00  0.00           N  
ATOM   1728  CA  GLU H  10       6.789  17.392   8.449  1.00  0.00           C  
ATOM   1729  C   GLU H  10       5.421  17.906   8.050  1.00  0.00           C  
ATOM   1730  O   GLU H  10       4.981  18.966   8.512  1.00  0.00           O  
ATOM   1731  CB  GLU H  10       6.680  16.462   9.658  1.00  0.00           C  
ATOM   1732  CG  GLU H  10       8.001  15.844  10.097  1.00  0.00           C  
ATOM   1733  CD  GLU H  10       8.505  14.799   9.140  1.00  0.00           C  
ATOM   1734  OE1 GLU H  10       7.698  14.160   8.509  1.00  0.00           O  
ATOM   1735  OE2 GLU H  10       9.699  14.642   9.039  1.00  0.00           O  
ATOM   1736  H   GLU H  10       7.440  19.107   9.537  1.00  0.00           H  
ATOM   1737  HA  GLU H  10       7.226  16.829   7.623  1.00  0.00           H  
ATOM   1738 1HB  GLU H  10       6.271  17.012  10.505  1.00  0.00           H  
ATOM   1739 2HB  GLU H  10       5.990  15.649   9.431  1.00  0.00           H  
ATOM   1740 1HG  GLU H  10       8.748  16.633  10.182  1.00  0.00           H  
ATOM   1741 2HG  GLU H  10       7.871  15.396  11.081  1.00  0.00           H  
ATOM   1742  N   LEU H  11       4.755  17.150   7.186  1.00  0.00           N  
ATOM   1743  CA  LEU H  11       3.436  17.517   6.698  1.00  0.00           C  
ATOM   1744  C   LEU H  11       2.555  16.277   6.695  1.00  0.00           C  
ATOM   1745  O   LEU H  11       2.639  15.449   5.788  1.00  0.00           O  
ATOM   1746  CB  LEU H  11       3.521  18.115   5.288  1.00  0.00           C  
ATOM   1747  CG  LEU H  11       2.186  18.547   4.667  1.00  0.00           C  
ATOM   1748  CD1 LEU H  11       1.560  19.643   5.519  1.00  0.00           C  
ATOM   1749  CD2 LEU H  11       2.422  19.030   3.242  1.00  0.00           C  
ATOM   1750  H   LEU H  11       5.180  16.294   6.858  1.00  0.00           H  
ATOM   1751  HA  LEU H  11       3.017  18.269   7.366  1.00  0.00           H  
ATOM   1752 1HB  LEU H  11       4.170  18.989   5.319  1.00  0.00           H  
ATOM   1753 2HB  LEU H  11       3.971  17.377   4.624  1.00  0.00           H  
ATOM   1754  HG  LEU H  11       1.500  17.701   4.654  1.00  0.00           H  
ATOM   1755 1HD1 LEU H  11       0.612  19.951   5.077  1.00  0.00           H  
ATOM   1756 2HD1 LEU H  11       1.386  19.265   6.526  1.00  0.00           H  
ATOM   1757 3HD1 LEU H  11       2.233  20.498   5.564  1.00  0.00           H  
ATOM   1758 1HD2 LEU H  11       1.473  19.337   2.801  1.00  0.00           H  
ATOM   1759 2HD2 LEU H  11       3.107  19.876   3.254  1.00  0.00           H  
ATOM   1760 3HD2 LEU H  11       2.853  18.221   2.652  1.00  0.00           H  
ATOM   1761  N   MET H  12       1.711  16.151   7.714  1.00  0.00           N  
ATOM   1762  CA  MET H  12       0.933  14.934   7.906  1.00  0.00           C  
ATOM   1763  C   MET H  12      -0.564  15.213   8.027  1.00  0.00           C  
ATOM   1764  O   MET H  12      -0.993  16.369   8.065  1.00  0.00           O  
ATOM   1765  CB  MET H  12       1.433  14.192   9.144  1.00  0.00           C  
ATOM   1766  CG  MET H  12       2.901  13.795   9.089  1.00  0.00           C  
ATOM   1767  SD  MET H  12       3.248  12.587   7.796  1.00  0.00           S  
ATOM   1768  CE  MET H  12       2.486  11.122   8.488  1.00  0.00           C  
ATOM   1769  H   MET H  12       1.603  16.912   8.369  1.00  0.00           H  
ATOM   1770  HA  MET H  12       1.066  14.297   7.032  1.00  0.00           H  
ATOM   1771 1HB  MET H  12       1.288  14.816  10.025  1.00  0.00           H  
ATOM   1772 2HB  MET H  12       0.847  13.284   9.286  1.00  0.00           H  
ATOM   1773 1HG  MET H  12       3.511  14.680   8.907  1.00  0.00           H  
ATOM   1774 2HG  MET H  12       3.199  13.368  10.047  1.00  0.00           H  
ATOM   1775 1HE  MET H  12       2.616  10.285   7.801  1.00  0.00           H  
ATOM   1776 2HE  MET H  12       2.955  10.885   9.444  1.00  0.00           H  
ATOM   1777 3HE  MET H  12       1.422  11.302   8.641  1.00  0.00           H  
ATOM   1778  N   LYS H  13      -1.353  14.141   8.084  1.00  0.00           N  
ATOM   1779  CA  LYS H  13      -2.805  14.248   8.193  1.00  0.00           C  
ATOM   1780  C   LYS H  13      -3.291  13.928   9.609  1.00  0.00           C  
ATOM   1781  O   LYS H  13      -2.630  13.199  10.350  1.00  0.00           O  
ATOM   1782  CB  LYS H  13      -3.483  13.321   7.184  1.00  0.00           C  
ATOM   1783  CG  LYS H  13      -3.227  13.683   5.726  1.00  0.00           C  
ATOM   1784  CD  LYS H  13      -3.972  12.747   4.786  1.00  0.00           C  
ATOM   1785  CE  LYS H  13      -3.723  13.112   3.330  1.00  0.00           C  
ATOM   1786  NZ  LYS H  13      -4.439  12.199   2.397  1.00  0.00           N  
ATOM   1787  H   LYS H  13      -0.928  13.225   8.050  1.00  0.00           H  
ATOM   1788  HA  LYS H  13      -3.094  15.276   7.972  1.00  0.00           H  
ATOM   1789 1HB  LYS H  13      -3.138  12.298   7.340  1.00  0.00           H  
ATOM   1790 2HB  LYS H  13      -4.561  13.331   7.346  1.00  0.00           H  
ATOM   1791 1HG  LYS H  13      -3.553  14.706   5.543  1.00  0.00           H  
ATOM   1792 2HG  LYS H  13      -2.159  13.618   5.518  1.00  0.00           H  
ATOM   1793 1HD  LYS H  13      -3.644  11.721   4.956  1.00  0.00           H  
ATOM   1794 2HD  LYS H  13      -5.042  12.807   4.987  1.00  0.00           H  
ATOM   1795 1HE  LYS H  13      -4.057  14.132   3.148  1.00  0.00           H  
ATOM   1796 2HE  LYS H  13      -2.655  13.060   3.120  1.00  0.00           H  
ATOM   1797 1HZ  LYS H  13      -4.248  12.474   1.444  1.00  0.00           H  
ATOM   1798 2HZ  LYS H  13      -4.123  11.251   2.544  1.00  0.00           H  
ATOM   1799 3HZ  LYS H  13      -5.433  12.254   2.570  1.00  0.00           H  
ATOM   1800  N   PRO H  14      -4.459  14.469   9.987  1.00  0.00           N  
ATOM   1801  CA  PRO H  14      -5.005  14.182  11.317  1.00  0.00           C  
ATOM   1802  C   PRO H  14      -5.210  12.686  11.530  1.00  0.00           C  
ATOM   1803  O   PRO H  14      -5.589  11.982  10.594  1.00  0.00           O  
ATOM   1804  CB  PRO H  14      -6.339  14.936  11.311  1.00  0.00           C  
ATOM   1805  CG  PRO H  14      -6.136  16.029  10.319  1.00  0.00           C  
ATOM   1806  CD  PRO H  14      -5.295  15.404   9.238  1.00  0.00           C  
ATOM   1807  HA  PRO H  14      -4.327  14.588  12.082  1.00  0.00           H  
ATOM   1808 1HB  PRO H  14      -7.155  14.254  11.033  1.00  0.00           H  
ATOM   1809 2HB  PRO H  14      -6.562  15.311  12.321  1.00  0.00           H  
ATOM   1810 1HG  PRO H  14      -7.106  16.390   9.946  1.00  0.00           H  
ATOM   1811 2HG  PRO H  14      -5.641  16.889  10.797  1.00  0.00           H  
ATOM   1812 1HD  PRO H  14      -5.949  14.895   8.514  1.00  0.00           H  
ATOM   1813 2HD  PRO H  14      -4.698  16.183   8.742  1.00  0.00           H  
ATOM   1814  N   GLY H  15      -4.951  12.209  12.743  1.00  0.00           N  
ATOM   1815  CA  GLY H  15      -5.128  10.805  13.063  1.00  0.00           C  
ATOM   1816  C   GLY H  15      -3.872   9.981  12.844  1.00  0.00           C  
ATOM   1817  O   GLY H  15      -3.772   8.853  13.333  1.00  0.00           O  
ATOM   1818  H   GLY H  15      -4.621  12.839  13.461  1.00  0.00           H  
ATOM   1819 1HA  GLY H  15      -5.435  10.705  14.104  1.00  0.00           H  
ATOM   1820 2HA  GLY H  15      -5.928  10.391  12.450  1.00  0.00           H  
ATOM   1821  N   ALA H  16      -2.912  10.539  12.110  1.00  0.00           N  
ATOM   1822  CA  ALA H  16      -1.667   9.834  11.809  1.00  0.00           C  
ATOM   1823  C   ALA H  16      -0.653  10.009  12.935  1.00  0.00           C  
ATOM   1824  O   ALA H  16      -0.977  10.532  14.001  1.00  0.00           O  
ATOM   1825  CB  ALA H  16      -1.085  10.328  10.492  1.00  0.00           C  
ATOM   1826  H   ALA H  16      -3.047  11.472  11.751  1.00  0.00           H  
ATOM   1827  HA  ALA H  16      -1.892   8.771  11.722  1.00  0.00           H  
ATOM   1828 1HB  ALA H  16      -0.158   9.794  10.282  1.00  0.00           H  
ATOM   1829 2HB  ALA H  16      -1.799  10.149   9.688  1.00  0.00           H  
ATOM   1830 3HB  ALA H  16      -0.881  11.396  10.565  1.00  0.00           H  
ATOM   1831  N   SER H  17       0.577   9.565  12.687  1.00  0.00           N  
ATOM   1832  CA  SER H  17       1.664   9.707  13.648  1.00  0.00           C  
ATOM   1833  C   SER H  17       2.951  10.108  12.940  1.00  0.00           C  
ATOM   1834  O   SER H  17       3.129   9.847  11.750  1.00  0.00           O  
ATOM   1835  CB  SER H  17       1.871   8.410  14.405  1.00  0.00           C  
ATOM   1836  OG  SER H  17       2.287   7.386  13.543  1.00  0.00           O  
ATOM   1837  H   SER H  17       0.758   9.116  11.800  1.00  0.00           H  
ATOM   1838  HA  SER H  17       1.397  10.489  14.360  1.00  0.00           H  
ATOM   1839 1HB  SER H  17       2.619   8.558  15.184  1.00  0.00           H  
ATOM   1840 2HB  SER H  17       0.942   8.122  14.894  1.00  0.00           H  
ATOM   1841  HG  SER H  17       3.147   7.654  13.209  1.00  0.00           H  
ATOM   1842  N   VAL H  18       3.850  10.740  13.685  1.00  0.00           N  
ATOM   1843  CA  VAL H  18       5.091  11.244  13.121  1.00  0.00           C  
ATOM   1844  C   VAL H  18       6.195  11.198  14.169  1.00  0.00           C  
ATOM   1845  O   VAL H  18       5.943  11.380  15.362  1.00  0.00           O  
ATOM   1846  CB  VAL H  18       4.910  12.689  12.619  1.00  0.00           C  
ATOM   1847  CG1 VAL H  18       4.625  13.625  13.783  1.00  0.00           C  
ATOM   1848  CG2 VAL H  18       6.151  13.133  11.860  1.00  0.00           C  
ATOM   1849  H   VAL H  18       3.667  10.875  14.668  1.00  0.00           H  
ATOM   1850  HA  VAL H  18       5.367  10.614  12.274  1.00  0.00           H  
ATOM   1851  HB  VAL H  18       4.045  12.728  11.955  1.00  0.00           H  
ATOM   1852 1HG1 VAL H  18       4.499  14.642  13.409  1.00  0.00           H  
ATOM   1853 2HG1 VAL H  18       3.712  13.310  14.288  1.00  0.00           H  
ATOM   1854 3HG1 VAL H  18       5.458  13.598  14.484  1.00  0.00           H  
ATOM   1855 1HG2 VAL H  18       6.016  14.155  11.507  1.00  0.00           H  
ATOM   1856 2HG2 VAL H  18       7.017  13.088  12.521  1.00  0.00           H  
ATOM   1857 3HG2 VAL H  18       6.312  12.473  11.007  1.00  0.00           H  
ATOM   1858  N   LYS H  19       7.417  10.954  13.716  1.00  0.00           N  
ATOM   1859  CA  LYS H  19       8.551  10.811  14.612  1.00  0.00           C  
ATOM   1860  C   LYS H  19       9.641  11.801  14.212  1.00  0.00           C  
ATOM   1861  O   LYS H  19      10.163  11.743  13.101  1.00  0.00           O  
ATOM   1862  CB  LYS H  19       9.088   9.379  14.590  1.00  0.00           C  
ATOM   1863  CG  LYS H  19      10.203   9.110  15.591  1.00  0.00           C  
ATOM   1864  CD  LYS H  19      10.675   7.666  15.517  1.00  0.00           C  
ATOM   1865  CE  LYS H  19       9.616   6.709  16.040  1.00  0.00           C  
ATOM   1866  NZ  LYS H  19      10.091   5.299  16.041  1.00  0.00           N  
ATOM   1867  H   LYS H  19       7.562  10.863  12.721  1.00  0.00           H  
ATOM   1868  HA  LYS H  19       8.222  11.040  15.626  1.00  0.00           H  
ATOM   1869 1HB  LYS H  19       8.275   8.683  14.800  1.00  0.00           H  
ATOM   1870 2HB  LYS H  19       9.468   9.148  13.595  1.00  0.00           H  
ATOM   1871 1HG  LYS H  19      11.047   9.770  15.381  1.00  0.00           H  
ATOM   1872 2HG  LYS H  19       9.846   9.315  16.599  1.00  0.00           H  
ATOM   1873 1HD  LYS H  19      10.904   7.410  14.481  1.00  0.00           H  
ATOM   1874 2HD  LYS H  19      11.582   7.548  16.110  1.00  0.00           H  
ATOM   1875 1HE  LYS H  19       9.344   6.989  17.057  1.00  0.00           H  
ATOM   1876 2HE  LYS H  19       8.723   6.777  15.418  1.00  0.00           H  
ATOM   1877 1HZ  LYS H  19       9.360   4.697  16.394  1.00  0.00           H  
ATOM   1878 2HZ  LYS H  19      10.329   5.022  15.100  1.00  0.00           H  
ATOM   1879 3HZ  LYS H  19      10.906   5.219  16.632  1.00  0.00           H  
ATOM   1880  N   ILE H  20       9.971  12.711  15.123  1.00  0.00           N  
ATOM   1881  CA  ILE H  20      10.973  13.736  14.852  1.00  0.00           C  
ATOM   1882  C   ILE H  20      12.309  13.331  15.454  1.00  0.00           C  
ATOM   1883  O   ILE H  20      12.359  12.698  16.507  1.00  0.00           O  
ATOM   1884  CB  ILE H  20      10.543  15.102  15.415  1.00  0.00           C  
ATOM   1885  CG1 ILE H  20       9.245  15.569  14.748  1.00  0.00           C  
ATOM   1886  CG2 ILE H  20      11.645  16.131  15.219  1.00  0.00           C  
ATOM   1887  CD1 ILE H  20       8.604  16.758  15.427  1.00  0.00           C  
ATOM   1888  H   ILE H  20       9.519  12.692  16.025  1.00  0.00           H  
ATOM   1889  HA  ILE H  20      11.086  13.832  13.773  1.00  0.00           H  
ATOM   1890  HB  ILE H  20      10.332  15.007  16.480  1.00  0.00           H  
ATOM   1891 1HG1 ILE H  20       9.446  15.835  13.710  1.00  0.00           H  
ATOM   1892 2HG1 ILE H  20       8.525  14.751  14.741  1.00  0.00           H  
ATOM   1893 1HG2 ILE H  20      11.324  17.091  15.622  1.00  0.00           H  
ATOM   1894 2HG2 ILE H  20      12.545  15.802  15.738  1.00  0.00           H  
ATOM   1895 3HG2 ILE H  20      11.859  16.238  14.155  1.00  0.00           H  
ATOM   1896 1HD1 ILE H  20       7.690  17.029  14.897  1.00  0.00           H  
ATOM   1897 2HD1 ILE H  20       8.362  16.502  16.458  1.00  0.00           H  
ATOM   1898 3HD1 ILE H  20       9.293  17.600  15.414  1.00  0.00           H  
ATOM   1899  N   SER H  21      13.397  13.688  14.785  1.00  0.00           N  
ATOM   1900  CA  SER H  21      14.717  13.333  15.277  1.00  0.00           C  
ATOM   1901  C   SER H  21      15.508  14.571  15.665  1.00  0.00           C  
ATOM   1902  O   SER H  21      15.255  15.669  15.166  1.00  0.00           O  
ATOM   1903  CB  SER H  21      15.474  12.548  14.223  1.00  0.00           C  
ATOM   1904  OG  SER H  21      15.760  13.349  13.109  1.00  0.00           O  
ATOM   1905  H   SER H  21      13.318  14.211  13.925  1.00  0.00           H  
ATOM   1906  HA  SER H  21      14.599  12.709  16.164  1.00  0.00           H  
ATOM   1907 1HB  SER H  21      16.402  12.167  14.650  1.00  0.00           H  
ATOM   1908 2HB  SER H  21      14.879  11.689  13.913  1.00  0.00           H  
ATOM   1909  HG  SER H  21      16.658  13.127  12.850  1.00  0.00           H  
ATOM   1910  N   CYS H  22      16.459  14.375  16.571  1.00  0.00           N  
ATOM   1911  CA  CYS H  22      17.374  15.420  16.996  1.00  0.00           C  
ATOM   1912  C   CYS H  22      18.756  14.798  17.052  1.00  0.00           C  
ATOM   1913  O   CYS H  22      19.041  13.987  17.931  1.00  0.00           O  
ATOM   1914  CB  CYS H  22      16.966  15.955  18.371  1.00  0.00           C  
ATOM   1915  SG  CYS H  22      18.074  17.206  19.088  1.00  0.00           S  
ATOM   1916  H   CYS H  22      16.542  13.454  16.976  1.00  0.00           H  
ATOM   1917  HA  CYS H  22      17.333  16.232  16.271  1.00  0.00           H  
ATOM   1918 1HB  CYS H  22      15.974  16.403  18.306  1.00  0.00           H  
ATOM   1919 2HB  CYS H  22      16.908  15.130  19.080  1.00  0.00           H  
ATOM   1920  N   LYS H  23      19.614  15.163  16.106  1.00  0.00           N  
ATOM   1921  CA  LYS H  23      20.963  14.610  16.077  1.00  0.00           C  
ATOM   1922  C   LYS H  23      21.953  15.458  16.870  1.00  0.00           C  
ATOM   1923  O   LYS H  23      22.052  16.671  16.687  1.00  0.00           O  
ATOM   1924  CB  LYS H  23      21.443  14.468  14.631  1.00  0.00           C  
ATOM   1925  CG  LYS H  23      22.814  13.821  14.485  1.00  0.00           C  
ATOM   1926  CD  LYS H  23      23.194  13.657  13.021  1.00  0.00           C  
ATOM   1927  CE  LYS H  23      24.572  13.029  12.873  1.00  0.00           C  
ATOM   1928  NZ  LYS H  23      24.958  12.864  11.445  1.00  0.00           N  
ATOM   1929  H   LYS H  23      19.339  15.828  15.399  1.00  0.00           H  
ATOM   1930  HA  LYS H  23      20.943  13.623  16.539  1.00  0.00           H  
ATOM   1931 1HB  LYS H  23      20.728  13.868  14.068  1.00  0.00           H  
ATOM   1932 2HB  LYS H  23      21.486  15.451  14.163  1.00  0.00           H  
ATOM   1933 1HG  LYS H  23      23.563  14.440  14.979  1.00  0.00           H  
ATOM   1934 2HG  LYS H  23      22.806  12.841  14.961  1.00  0.00           H  
ATOM   1935 1HD  LYS H  23      22.459  13.023  12.522  1.00  0.00           H  
ATOM   1936 2HD  LYS H  23      23.196  14.633  12.534  1.00  0.00           H  
ATOM   1937 1HE  LYS H  23      25.313  13.657  13.366  1.00  0.00           H  
ATOM   1938 2HE  LYS H  23      24.580  12.051  13.353  1.00  0.00           H  
ATOM   1939 1HZ  LYS H  23      25.875  12.445  11.390  1.00  0.00           H  
ATOM   1940 2HZ  LYS H  23      24.287  12.267  10.981  1.00  0.00           H  
ATOM   1941 3HZ  LYS H  23      24.973  13.767  10.993  1.00  0.00           H  
ATOM   1942  N   ALA H  24      22.729  14.823  17.715  1.00  0.00           N  
ATOM   1943  CA  ALA H  24      23.651  15.563  18.580  1.00  0.00           C  
ATOM   1944  C   ALA H  24      25.024  15.585  17.894  1.00  0.00           C  
ATOM   1945  O   ALA H  24      25.421  14.483  17.463  1.00  0.00           O  
ATOM   1946  CB  ALA H  24      23.904  14.866  19.911  1.00  0.00           C  
ATOM   1947  H   ALA H  24      22.654  13.821  17.820  1.00  0.00           H  
ATOM   1948  HA  ALA H  24      23.274  16.580  18.686  1.00  0.00           H  
ATOM   1949 1HB  ALA H  24      24.596  15.463  20.507  1.00  0.00           H  
ATOM   1950 2HB  ALA H  24      22.962  14.757  20.449  1.00  0.00           H  
ATOM   1951 3HB  ALA H  24      24.335  13.883  19.732  1.00  0.00           H  
ATOM   1952  N   THR H  25      25.672  16.708  17.885  1.00  0.00           N  
ATOM   1953  CA  THR H  25      27.039  16.824  17.366  1.00  0.00           C  
ATOM   1954  C   THR H  25      27.910  17.668  18.246  1.00  0.00           C  
ATOM   1955  O   THR H  25      27.447  18.709  18.713  1.00  0.00           O  
ATOM   1956  CB  THR H  25      27.051  17.413  15.944  1.00  0.00           C  
ATOM   1957  OG1 THR H  25      26.290  16.569  15.069  1.00  0.00           O  
ATOM   1958  CG2 THR H  25      28.475  17.523  15.423  1.00  0.00           C  
ATOM   1959  H   THR H  25      25.214  17.529  18.252  1.00  0.00           H  
ATOM   1960  HA  THR H  25      27.480  15.827  17.327  1.00  0.00           H  
ATOM   1961  HB  THR H  25      26.596  18.403  15.957  1.00  0.00           H  
ATOM   1962  HG1 THR H  25      25.554  17.068  14.705  1.00  0.00           H  
ATOM   1963 1HG2 THR H  25      28.463  17.942  14.417  1.00  0.00           H  
ATOM   1964 2HG2 THR H  25      29.053  18.173  16.080  1.00  0.00           H  
ATOM   1965 3HG2 THR H  25      28.931  16.534  15.399  1.00  0.00           H  
ATOM   1966  N   GLY H  26      29.134  17.239  18.394  1.00  0.00           N  
ATOM   1967  CA  GLY H  26      30.168  18.016  19.062  1.00  0.00           C  
ATOM   1968  C   GLY H  26      30.194  17.724  20.538  1.00  0.00           C  
ATOM   1969  O   GLY H  26      30.754  18.564  21.303  1.00  0.00           O  
ATOM   1970  H   GLY H  26      29.365  16.327  18.027  1.00  0.00           H  
ATOM   1971 1HA  GLY H  26      31.139  17.784  18.623  1.00  0.00           H  
ATOM   1972 2HA  GLY H  26      29.988  19.078  18.899  1.00  0.00           H  
ATOM   1973  N   TYR H  27      29.658  16.626  21.029  1.00  0.00           N  
ATOM   1974  CA  TYR H  27      29.759  16.368  22.495  1.00  0.00           C  
ATOM   1975  C   TYR H  27      29.328  14.933  22.721  1.00  0.00           C  
ATOM   1976  O   TYR H  27      28.925  14.280  21.742  1.00  0.00           O  
ATOM   1977  CB  TYR H  27      28.895  17.330  23.314  1.00  0.00           C  
ATOM   1978  CG  TYR H  27      27.408  17.124  23.128  1.00  0.00           C  
ATOM   1979  CD1 TYR H  27      26.697  16.350  24.034  1.00  0.00           C  
ATOM   1980  CD2 TYR H  27      26.756  17.709  22.053  1.00  0.00           C  
ATOM   1981  CE1 TYR H  27      25.338  16.162  23.864  1.00  0.00           C  
ATOM   1982  CE2 TYR H  27      25.398  17.521  21.884  1.00  0.00           C  
ATOM   1983  CZ  TYR H  27      24.690  16.751  22.784  1.00  0.00           C  
ATOM   1984  OH  TYR H  27      23.338  16.563  22.615  1.00  0.00           O  
ATOM   1985  H   TYR H  27      29.182  15.957  20.442  1.00  0.00           H  
ATOM   1986  HA  TYR H  27      30.796  16.509  22.800  1.00  0.00           H  
ATOM   1987 1HB  TYR H  27      29.125  17.213  24.374  1.00  0.00           H  
ATOM   1988 2HB  TYR H  27      29.133  18.356  23.039  1.00  0.00           H  
ATOM   1989  HD1 TYR H  27      27.209  15.890  24.879  1.00  0.00           H  
ATOM   1990  HD2 TYR H  27      27.315  18.316  21.341  1.00  0.00           H  
ATOM   1991  HE1 TYR H  27      24.780  15.554  24.575  1.00  0.00           H  
ATOM   1992  HE2 TYR H  27      24.886  17.980  21.038  1.00  0.00           H  
ATOM   1993  HH  TYR H  27      23.011  15.965  23.292  1.00  0.00           H  
ATOM   1994  N   THR H  28      29.405  14.461  23.946  1.00  0.00           N  
ATOM   1995  CA  THR H  28      28.902  13.124  24.250  1.00  0.00           C  
ATOM   1996  C   THR H  28      27.420  13.100  24.634  1.00  0.00           C  
ATOM   1997  O   THR H  28      27.077  13.464  25.762  1.00  0.00           O  
ATOM   1998  CB  THR H  28      29.727  12.488  25.385  1.00  0.00           C  
ATOM   1999  OG1 THR H  28      31.100  12.390  24.984  1.00  0.00           O  
ATOM   2000  CG2 THR H  28      29.198  11.100  25.714  1.00  0.00           C  
ATOM   2001  H   THR H  28      29.812  15.016  24.687  1.00  0.00           H  
ATOM   2002  HA  THR H  28      29.000  12.506  23.358  1.00  0.00           H  
ATOM   2003  HB  THR H  28      29.666  13.114  26.274  1.00  0.00           H  
ATOM   2004  HG1 THR H  28      31.212  11.624  24.416  1.00  0.00           H  
ATOM   2005 1HG2 THR H  28      29.793  10.666  26.518  1.00  0.00           H  
ATOM   2006 2HG2 THR H  28      28.158  11.173  26.031  1.00  0.00           H  
ATOM   2007 3HG2 THR H  28      29.265  10.466  24.831  1.00  0.00           H  
ATOM   2008  N   PHE H  29      26.676  12.623  23.676  1.00  0.00           N  
ATOM   2009  CA  PHE H  29      25.230  12.518  23.610  1.00  0.00           C  
ATOM   2010  C   PHE H  29      24.573  12.052  24.900  1.00  0.00           C  
ATOM   2011  O   PHE H  29      23.595  12.689  25.327  1.00  0.00           O  
ATOM   2012  CB  PHE H  29      24.839  11.564  22.480  1.00  0.00           C  
ATOM   2013  CG  PHE H  29      23.362  11.315  22.382  1.00  0.00           C  
ATOM   2014  CD1 PHE H  29      22.477  12.366  22.188  1.00  0.00           C  
ATOM   2015  CD2 PHE H  29      22.851  10.030  22.483  1.00  0.00           C  
ATOM   2016  CE1 PHE H  29      21.117  12.138  22.098  1.00  0.00           C  
ATOM   2017  CE2 PHE H  29      21.492   9.799  22.393  1.00  0.00           C  
ATOM   2018  CZ  PHE H  29      20.625  10.855  22.199  1.00  0.00           C  
ATOM   2019  H   PHE H  29      27.229  12.295  22.896  1.00  0.00           H  
ATOM   2020  HA  PHE H  29      24.820  13.507  23.399  1.00  0.00           H  
ATOM   2021 1HB  PHE H  29      25.180  11.969  21.529  1.00  0.00           H  
ATOM   2022 2HB  PHE H  29      25.337  10.607  22.625  1.00  0.00           H  
ATOM   2023  HD1 PHE H  29      22.867  13.383  22.106  1.00  0.00           H  
ATOM   2024  HD2 PHE H  29      23.537   9.196  22.636  1.00  0.00           H  
ATOM   2025  HE1 PHE H  29      20.434  12.974  21.945  1.00  0.00           H  
ATOM   2026  HE2 PHE H  29      21.105   8.783  22.474  1.00  0.00           H  
ATOM   2027  HZ  PHE H  29      19.553  10.675  22.129  1.00  0.00           H  
ATOM   2028  N   THR H  30      25.106  11.056  25.549  1.00  0.00           N  
ATOM   2029  CA  THR H  30      24.405  10.329  26.587  1.00  0.00           C  
ATOM   2030  C   THR H  30      24.623  10.828  27.986  1.00  0.00           C  
ATOM   2031  O   THR H  30      24.096  10.197  28.945  1.00  0.00           O  
ATOM   2032  CB  THR H  30      24.789   8.839  26.538  1.00  0.00           C  
ATOM   2033  OG1 THR H  30      26.201   8.699  26.743  1.00  0.00           O  
ATOM   2034  CG2 THR H  30      24.414   8.235  25.193  1.00  0.00           C  
ATOM   2035  H   THR H  30      26.049  10.785  25.311  1.00  0.00           H  
ATOM   2036  HA  THR H  30      23.333  10.423  26.411  1.00  0.00           H  
ATOM   2037  HB  THR H  30      24.266   8.302  27.329  1.00  0.00           H  
ATOM   2038  HG1 THR H  30      26.359   8.163  27.524  1.00  0.00           H  
ATOM   2039 1HG2 THR H  30      24.692   7.181  25.177  1.00  0.00           H  
ATOM   2040 2HG2 THR H  30      23.339   8.329  25.040  1.00  0.00           H  
ATOM   2041 3HG2 THR H  30      24.941   8.761  24.399  1.00  0.00           H  
ATOM   2042  N   THR H  31      25.293  11.927  28.149  1.00  0.00           N  
ATOM   2043  CA  THR H  31      25.651  12.467  29.452  1.00  0.00           C  
ATOM   2044  C   THR H  31      24.635  13.424  30.060  1.00  0.00           C  
ATOM   2045  O   THR H  31      24.672  13.558  31.318  1.00  0.00           O  
ATOM   2046  CB  THR H  31      27.012  13.183  29.366  1.00  0.00           C  
ATOM   2047  OG1 THR H  31      26.953  14.208  28.366  1.00  0.00           O  
ATOM   2048  CG2 THR H  31      28.113  12.195  29.011  1.00  0.00           C  
ATOM   2049  H   THR H  31      25.573  12.424  27.316  1.00  0.00           H  
ATOM   2050  HA  THR H  31      25.730  11.640  30.159  1.00  0.00           H  
ATOM   2051  HB  THR H  31      27.241  13.644  30.327  1.00  0.00           H  
ATOM   2052  HG1 THR H  31      27.049  13.811  27.496  1.00  0.00           H  
ATOM   2053 1HG2 THR H  31      29.067  12.719  28.955  1.00  0.00           H  
ATOM   2054 2HG2 THR H  31      28.167  11.421  29.776  1.00  0.00           H  
ATOM   2055 3HG2 THR H  31      27.894  11.738  28.047  1.00  0.00           H  
ATOM   2056  N   TYR H  32      23.713  14.177  29.171  1.00  0.00           N  
ATOM   2057  CA  TYR H  32      22.727  15.117  29.689  1.00  0.00           C  
ATOM   2058  C   TYR H  32      21.295  14.800  29.266  1.00  0.00           C  
ATOM   2059  O   TYR H  32      21.070  14.063  28.272  1.00  0.00           O  
ATOM   2060  CB  TYR H  32      23.091  16.538  29.252  1.00  0.00           C  
ATOM   2061  CG  TYR H  32      24.401  17.035  29.822  1.00  0.00           C  
ATOM   2062  CD1 TYR H  32      25.544  17.037  29.035  1.00  0.00           C  
ATOM   2063  CD2 TYR H  32      24.460  17.488  31.131  1.00  0.00           C  
ATOM   2064  CE1 TYR H  32      26.740  17.491  29.556  1.00  0.00           C  
ATOM   2065  CE2 TYR H  32      25.656  17.942  31.652  1.00  0.00           C  
ATOM   2066  CZ  TYR H  32      26.793  17.944  30.869  1.00  0.00           C  
ATOM   2067  OH  TYR H  32      27.985  18.396  31.388  1.00  0.00           O  
ATOM   2068  H   TYR H  32      23.866  14.123  28.174  1.00  0.00           H  
ATOM   2069  HA  TYR H  32      22.739  15.066  30.778  1.00  0.00           H  
ATOM   2070 1HB  TYR H  32      23.156  16.579  28.164  1.00  0.00           H  
ATOM   2071 2HB  TYR H  32      22.304  17.225  29.559  1.00  0.00           H  
ATOM   2072  HD1 TYR H  32      25.498  16.680  28.006  1.00  0.00           H  
ATOM   2073  HD2 TYR H  32      23.563  17.485  31.750  1.00  0.00           H  
ATOM   2074  HE1 TYR H  32      27.638  17.493  28.938  1.00  0.00           H  
ATOM   2075  HE2 TYR H  32      25.703  18.297  32.682  1.00  0.00           H  
ATOM   2076  HH  TYR H  32      28.669  18.331  30.718  1.00  0.00           H  
ATOM   2077  N   TRP H  33      20.380  15.420  29.947  1.00  0.00           N  
ATOM   2078  CA  TRP H  33      18.945  15.183  29.645  1.00  0.00           C  
ATOM   2079  C   TRP H  33      18.669  15.938  28.323  1.00  0.00           C  
ATOM   2080  O   TRP H  33      19.177  17.052  28.095  1.00  0.00           O  
ATOM   2081  CB  TRP H  33      18.033  15.689  30.765  1.00  0.00           C  
ATOM   2082  CG  TRP H  33      18.121  14.877  32.021  1.00  0.00           C  
ATOM   2083  CD1 TRP H  33      19.078  14.971  32.987  1.00  0.00           C  
ATOM   2084  CD2 TRP H  33      17.213  13.837  32.457  1.00  0.00           C  
ATOM   2085  NE1 TRP H  33      18.830  14.066  33.989  1.00  0.00           N  
ATOM   2086  CE2 TRP H  33      17.691  13.364  33.682  1.00  0.00           C  
ATOM   2087  CE3 TRP H  33      16.049  13.279  31.914  1.00  0.00           C  
ATOM   2088  CZ2 TRP H  33      17.049  12.353  34.379  1.00  0.00           C  
ATOM   2089  CZ3 TRP H  33      15.404  12.266  32.615  1.00  0.00           C  
ATOM   2090  CH2 TRP H  33      15.892  11.817  33.816  1.00  0.00           C  
ATOM   2091  H   TRP H  33      20.627  16.064  30.683  1.00  0.00           H  
ATOM   2092  HA  TRP H  33      18.786  14.110  29.542  1.00  0.00           H  
ATOM   2093 1HB  TRP H  33      18.290  16.721  31.005  1.00  0.00           H  
ATOM   2094 2HB  TRP H  33      16.998  15.680  30.423  1.00  0.00           H  
ATOM   2095  HD1 TRP H  33      19.917  15.664  32.967  1.00  0.00           H  
ATOM   2096  HE1 TRP H  33      19.393  13.935  34.817  1.00  0.00           H  
ATOM   2097  HE3 TRP H  33      15.656  13.634  30.962  1.00  0.00           H  
ATOM   2098  HZ2 TRP H  33      17.421  11.982  35.335  1.00  0.00           H  
ATOM   2099  HZ3 TRP H  33      14.499  11.837  32.185  1.00  0.00           H  
ATOM   2100  HH2 TRP H  33      15.361  11.021  34.339  1.00  0.00           H  
ATOM   2101  N   ILE H  34      17.918  15.333  27.453  1.00  0.00           N  
ATOM   2102  CA  ILE H  34      17.483  15.852  26.152  1.00  0.00           C  
ATOM   2103  C   ILE H  34      16.081  16.398  26.509  1.00  0.00           C  
ATOM   2104  O   ILE H  34      15.329  15.663  27.158  1.00  0.00           O  
ATOM   2105  CB  ILE H  34      17.427  14.779  25.049  1.00  0.00           C  
ATOM   2106  CG1 ILE H  34      18.762  14.037  24.958  1.00  0.00           C  
ATOM   2107  CG2 ILE H  34      17.073  15.410  23.711  1.00  0.00           C  
ATOM   2108  CD1 ILE H  34      19.940  14.933  24.651  1.00  0.00           C  
ATOM   2109  H   ILE H  34      17.623  14.410  27.739  1.00  0.00           H  
ATOM   2110  HA  ILE H  34      18.194  16.610  25.826  1.00  0.00           H  
ATOM   2111  HB  ILE H  34      16.670  14.037  25.302  1.00  0.00           H  
ATOM   2112 1HG1 ILE H  34      18.959  13.525  25.900  1.00  0.00           H  
ATOM   2113 2HG1 ILE H  34      18.703  13.275  24.180  1.00  0.00           H  
ATOM   2114 1HG2 ILE H  34      17.038  14.638  22.943  1.00  0.00           H  
ATOM   2115 2HG2 ILE H  34      16.099  15.894  23.783  1.00  0.00           H  
ATOM   2116 3HG2 ILE H  34      17.827  16.151  23.447  1.00  0.00           H  
ATOM   2117 1HD1 ILE H  34      20.850  14.335  24.602  1.00  0.00           H  
ATOM   2118 2HD1 ILE H  34      19.780  15.429  23.693  1.00  0.00           H  
ATOM   2119 3HD1 ILE H  34      20.041  15.682  25.435  1.00  0.00           H  
ATOM   2120  N   GLU H  35      15.789  17.610  26.210  1.00  0.00           N  
ATOM   2121  CA  GLU H  35      14.599  18.394  26.556  1.00  0.00           C  
ATOM   2122  C   GLU H  35      13.887  18.643  25.239  1.00  0.00           C  
ATOM   2123  O   GLU H  35      14.635  18.840  24.257  1.00  0.00           O  
ATOM   2124  CB  GLU H  35      14.956  19.712  27.248  1.00  0.00           C  
ATOM   2125  CG  GLU H  35      13.754  20.549  27.662  1.00  0.00           C  
ATOM   2126  CD  GLU H  35      14.139  21.788  28.422  1.00  0.00           C  
ATOM   2127  OE1 GLU H  35      15.312  22.024  28.581  1.00  0.00           O  
ATOM   2128  OE2 GLU H  35      13.257  22.500  28.843  1.00  0.00           O  
ATOM   2129  H   GLU H  35      16.517  18.038  25.656  1.00  0.00           H  
ATOM   2130  HA  GLU H  35      13.988  17.810  27.245  1.00  0.00           H  
ATOM   2131 1HB  GLU H  35      15.544  19.505  28.142  1.00  0.00           H  
ATOM   2132 2HB  GLU H  35      15.572  20.317  26.583  1.00  0.00           H  
ATOM   2133 1HG  GLU H  35      13.203  20.842  26.768  1.00  0.00           H  
ATOM   2134 2HG  GLU H  35      13.095  19.940  28.279  1.00  0.00           H  
ATOM   2135  N   TRP H  36      12.605  18.548  25.173  1.00  0.00           N  
ATOM   2136  CA  TRP H  36      11.745  18.843  24.010  1.00  0.00           C  
ATOM   2137  C   TRP H  36      10.597  19.738  24.464  1.00  0.00           C  
ATOM   2138  O   TRP H  36      10.013  19.440  25.544  1.00  0.00           O  
ATOM   2139  CB  TRP H  36      11.193  17.559  23.387  1.00  0.00           C  
ATOM   2140  CG  TRP H  36      12.245  16.704  22.748  1.00  0.00           C  
ATOM   2141  CD1 TRP H  36      13.176  15.942  23.387  1.00  0.00           C  
ATOM   2142  CD2 TRP H  36      12.480  16.519  21.331  1.00  0.00           C  
ATOM   2143  NE1 TRP H  36      13.971  15.298  22.471  1.00  0.00           N  
ATOM   2144  CE2 TRP H  36      13.558  15.639  21.208  1.00  0.00           C  
ATOM   2145  CE3 TRP H  36      11.870  17.021  20.175  1.00  0.00           C  
ATOM   2146  CZ2 TRP H  36      14.048  15.246  19.972  1.00  0.00           C  
ATOM   2147  CZ3 TRP H  36      12.360  16.626  18.935  1.00  0.00           C  
ATOM   2148  CH2 TRP H  36      13.420  15.761  18.838  1.00  0.00           C  
ATOM   2149  H   TRP H  36      12.180  18.232  26.032  1.00  0.00           H  
ATOM   2150  HA  TRP H  36      12.344  19.357  23.259  1.00  0.00           H  
ATOM   2151 1HB  TRP H  36      10.692  16.969  24.154  1.00  0.00           H  
ATOM   2152 2HB  TRP H  36      10.451  17.812  22.631  1.00  0.00           H  
ATOM   2153  HD1 TRP H  36      13.274  15.855  24.468  1.00  0.00           H  
ATOM   2154  HE1 TRP H  36      14.736  14.676  22.690  1.00  0.00           H  
ATOM   2155  HE3 TRP H  36      11.026  17.706  20.246  1.00  0.00           H  
ATOM   2156  HZ2 TRP H  36      14.889  14.560  19.874  1.00  0.00           H  
ATOM   2157  HZ3 TRP H  36      11.880  17.023  18.040  1.00  0.00           H  
ATOM   2158  HH2 TRP H  36      13.779  15.472  17.850  1.00  0.00           H  
ATOM   2159  N   ILE H  37      10.309  20.794  23.751  1.00  0.00           N  
ATOM   2160  CA  ILE H  37       9.198  21.731  24.015  1.00  0.00           C  
ATOM   2161  C   ILE H  37       8.468  21.872  22.677  1.00  0.00           C  
ATOM   2162  O   ILE H  37       8.979  21.396  21.648  1.00  0.00           O  
ATOM   2163  CB  ILE H  37       9.683  23.102  24.521  1.00  0.00           C  
ATOM   2164  CG1 ILE H  37      10.384  23.869  23.397  1.00  0.00           C  
ATOM   2165  CG2 ILE H  37      10.612  22.930  25.713  1.00  0.00           C  
ATOM   2166  CD1 ILE H  37      10.557  25.344  23.680  1.00  0.00           C  
ATOM   2167  H   ILE H  37      10.914  20.960  22.958  1.00  0.00           H  
ATOM   2168  HA  ILE H  37       8.560  21.303  24.787  1.00  0.00           H  
ATOM   2169  HB  ILE H  37       8.826  23.702  24.825  1.00  0.00           H  
ATOM   2170 1HG1 ILE H  37      11.369  23.437  23.222  1.00  0.00           H  
ATOM   2171 2HG1 ILE H  37       9.813  23.764  22.474  1.00  0.00           H  
ATOM   2172 1HG2 ILE H  37      10.946  23.908  26.058  1.00  0.00           H  
ATOM   2173 2HG2 ILE H  37      10.081  22.424  26.518  1.00  0.00           H  
ATOM   2174 3HG2 ILE H  37      11.477  22.335  25.418  1.00  0.00           H  
ATOM   2175 1HD1 ILE H  37      11.061  25.819  22.838  1.00  0.00           H  
ATOM   2176 2HD1 ILE H  37       9.579  25.804  23.824  1.00  0.00           H  
ATOM   2177 3HD1 ILE H  37      11.156  25.474  24.580  1.00  0.00           H  
ATOM   2178  N   LYS H  38       7.296  22.469  22.762  1.00  0.00           N  
ATOM   2179  CA  LYS H  38       6.711  22.908  21.504  1.00  0.00           C  
ATOM   2180  C   LYS H  38       6.395  24.400  21.568  1.00  0.00           C  
ATOM   2181  O   LYS H  38       6.236  24.952  22.654  1.00  0.00           O  
ATOM   2182  CB  LYS H  38       5.448  22.107  21.184  1.00  0.00           C  
ATOM   2183  CG  LYS H  38       4.252  22.439  22.065  1.00  0.00           C  
ATOM   2184  CD  LYS H  38       3.049  21.576  21.713  1.00  0.00           C  
ATOM   2185  CE  LYS H  38       1.834  21.952  22.548  1.00  0.00           C  
ATOM   2186  NZ  LYS H  38       0.650  21.113  22.217  1.00  0.00           N  
ATOM   2187  H   LYS H  38       6.826  22.695  23.627  1.00  0.00           H  
ATOM   2188  HA  LYS H  38       7.438  22.742  20.708  1.00  0.00           H  
ATOM   2189 1HB  LYS H  38       5.159  22.282  20.147  1.00  0.00           H  
ATOM   2190 2HB  LYS H  38       5.657  21.042  21.290  1.00  0.00           H  
ATOM   2191 1HG  LYS H  38       4.513  22.274  23.111  1.00  0.00           H  
ATOM   2192 2HG  LYS H  38       3.986  23.488  21.937  1.00  0.00           H  
ATOM   2193 1HD  LYS H  38       2.808  21.702  20.657  1.00  0.00           H  
ATOM   2194 2HD  LYS H  38       3.289  20.528  21.891  1.00  0.00           H  
ATOM   2195 1HE  LYS H  38       2.067  21.829  23.605  1.00  0.00           H  
ATOM   2196 2HE  LYS H  38       1.582  22.998  22.373  1.00  0.00           H  
ATOM   2197 1HZ  LYS H  38      -0.133  21.393  22.790  1.00  0.00           H  
ATOM   2198 2HZ  LYS H  38       0.414  21.233  21.242  1.00  0.00           H  
ATOM   2199 3HZ  LYS H  38       0.866  20.142  22.394  1.00  0.00           H  
ATOM   2200  N   GLN H  39       6.321  25.051  20.409  1.00  0.00           N  
ATOM   2201  CA  GLN H  39       5.970  26.466  20.365  1.00  0.00           C  
ATOM   2202  C   GLN H  39       4.819  26.742  19.407  1.00  0.00           C  
ATOM   2203  O   GLN H  39       4.826  26.284  18.265  1.00  0.00           O  
ATOM   2204  CB  GLN H  39       7.186  27.303  19.964  1.00  0.00           C  
ATOM   2205  CG  GLN H  39       6.911  28.794  19.862  1.00  0.00           C  
ATOM   2206  CD  GLN H  39       8.160  29.591  19.535  1.00  0.00           C  
ATOM   2207  OE1 GLN H  39       9.281  29.088  19.648  1.00  0.00           O  
ATOM   2208  NE2 GLN H  39       7.973  30.840  19.128  1.00  0.00           N  
ATOM   2209  H   GLN H  39       6.509  24.563  19.544  1.00  0.00           H  
ATOM   2210  HA  GLN H  39       5.647  26.774  21.359  1.00  0.00           H  
ATOM   2211 1HB  GLN H  39       7.984  27.156  20.691  1.00  0.00           H  
ATOM   2212 2HB  GLN H  39       7.559  26.962  18.997  1.00  0.00           H  
ATOM   2213 1HG  GLN H  39       6.179  28.965  19.073  1.00  0.00           H  
ATOM   2214 2HG  GLN H  39       6.521  29.146  20.816  1.00  0.00           H  
ATOM   2215 1HE2 GLN H  39       8.758  31.416  18.898  1.00  0.00           H  
ATOM   2216 2HE2 GLN H  39       7.046  31.209  19.050  1.00  0.00           H  
ATOM   2217  N   ARG H  40       3.838  27.502  19.890  1.00  0.00           N  
ATOM   2218  CA  ARG H  40       2.760  28.023  19.050  1.00  0.00           C  
ATOM   2219  C   ARG H  40       2.666  29.537  19.236  1.00  0.00           C  
ATOM   2220  O   ARG H  40       2.904  30.048  20.334  1.00  0.00           O  
ATOM   2221  CB  ARG H  40       1.429  27.375  19.401  1.00  0.00           C  
ATOM   2222  CG  ARG H  40       1.361  25.877  19.151  1.00  0.00           C  
ATOM   2223  CD  ARG H  40       0.031  25.321  19.503  1.00  0.00           C  
ATOM   2224  NE  ARG H  40      -1.011  25.799  18.610  1.00  0.00           N  
ATOM   2225  CZ  ARG H  40      -2.329  25.573  18.780  1.00  0.00           C  
ATOM   2226  NH1 ARG H  40      -2.748  24.874  19.812  1.00  0.00           N  
ATOM   2227  NH2 ARG H  40      -3.201  26.051  17.909  1.00  0.00           N  
ATOM   2228  H   ARG H  40       3.845  27.724  20.875  1.00  0.00           H  
ATOM   2229  HA  ARG H  40       2.991  27.792  18.009  1.00  0.00           H  
ATOM   2230 1HB  ARG H  40       1.210  27.543  20.454  1.00  0.00           H  
ATOM   2231 2HB  ARG H  40       0.633  27.843  18.822  1.00  0.00           H  
ATOM   2232 1HG  ARG H  40       1.549  25.675  18.096  1.00  0.00           H  
ATOM   2233 2HG  ARG H  40       2.117  25.372  19.756  1.00  0.00           H  
ATOM   2234 1HD  ARG H  40       0.062  24.234  19.441  1.00  0.00           H  
ATOM   2235 2HD  ARG H  40      -0.230  25.616  20.519  1.00  0.00           H  
ATOM   2236  HE  ARG H  40      -0.728  26.340  17.804  1.00  0.00           H  
ATOM   2237 1HH1 ARG H  40      -2.082  24.508  20.479  1.00  0.00           H  
ATOM   2238 2HH1 ARG H  40      -3.735  24.704  19.940  1.00  0.00           H  
ATOM   2239 1HH2 ARG H  40      -2.878  26.587  17.114  1.00  0.00           H  
ATOM   2240 2HH2 ARG H  40      -4.187  25.881  18.036  1.00  0.00           H  
ATOM   2241  N   PRO H  41       2.331  30.264  18.156  1.00  0.00           N  
ATOM   2242  CA  PRO H  41       2.228  31.728  18.192  1.00  0.00           C  
ATOM   2243  C   PRO H  41       1.314  32.233  19.299  1.00  0.00           C  
ATOM   2244  O   PRO H  41       1.597  33.260  19.910  1.00  0.00           O  
ATOM   2245  CB  PRO H  41       1.658  32.058  16.810  1.00  0.00           C  
ATOM   2246  CG  PRO H  41       2.170  30.967  15.932  1.00  0.00           C  
ATOM   2247  CD  PRO H  41       2.101  29.732  16.790  1.00  0.00           C  
ATOM   2248  HA  PRO H  41       3.232  32.158  18.319  1.00  0.00           H  
ATOM   2249 1HB  PRO H  41       0.559  32.089  16.854  1.00  0.00           H  
ATOM   2250 2HB  PRO H  41       1.996  33.055  16.491  1.00  0.00           H  
ATOM   2251 1HG  PRO H  41       1.552  30.888  15.026  1.00  0.00           H  
ATOM   2252 2HG  PRO H  41       3.194  31.196  15.601  1.00  0.00           H  
ATOM   2253 1HD  PRO H  41       1.102  29.280  16.703  1.00  0.00           H  
ATOM   2254 2HD  PRO H  41       2.879  29.021  16.474  1.00  0.00           H  
ATOM   2255  N   GLY H  42       0.228  31.515  19.550  1.00  0.00           N  
ATOM   2256  CA  GLY H  42      -0.738  31.926  20.558  1.00  0.00           C  
ATOM   2257  C   GLY H  42      -0.436  31.328  21.919  1.00  0.00           C  
ATOM   2258  O   GLY H  42      -0.391  32.041  22.918  1.00  0.00           O  
ATOM   2259  H   GLY H  42       0.066  30.661  19.034  1.00  0.00           H  
ATOM   2260 1HA  GLY H  42      -0.740  33.014  20.637  1.00  0.00           H  
ATOM   2261 2HA  GLY H  42      -1.738  31.625  20.248  1.00  0.00           H  
ATOM   2262  N   HIS H  43      -0.234  30.014  21.954  1.00  0.00           N  
ATOM   2263  CA  HIS H  43      -0.077  29.307  23.222  1.00  0.00           C  
ATOM   2264  C   HIS H  43       1.341  29.414  23.799  1.00  0.00           C  
ATOM   2265  O   HIS H  43       1.594  28.966  24.914  1.00  0.00           O  
ATOM   2266  CB  HIS H  43      -0.442  27.829  23.047  1.00  0.00           C  
ATOM   2267  CG  HIS H  43      -1.906  27.591  22.844  1.00  0.00           C  
ATOM   2268  ND1 HIS H  43      -2.522  27.748  21.620  1.00  0.00           N  
ATOM   2269  CD2 HIS H  43      -2.876  27.210  23.708  1.00  0.00           C  
ATOM   2270  CE1 HIS H  43      -3.809  27.471  21.741  1.00  0.00           C  
ATOM   2271  NE2 HIS H  43      -4.049  27.143  22.997  1.00  0.00           N  
ATOM   2272  H   HIS H  43      -0.189  29.493  21.090  1.00  0.00           H  
ATOM   2273  HA  HIS H  43      -0.745  29.740  23.966  1.00  0.00           H  
ATOM   2274 1HB  HIS H  43       0.092  27.420  22.189  1.00  0.00           H  
ATOM   2275 2HB  HIS H  43      -0.124  27.269  23.927  1.00  0.00           H  
ATOM   2276  HD2 HIS H  43      -2.750  26.997  24.770  1.00  0.00           H  
ATOM   2277  HE1 HIS H  43      -4.547  27.508  20.939  1.00  0.00           H  
ATOM   2278  HE2 HIS H  43      -4.947  26.884  23.379  1.00  0.00           H  
ATOM   2279  N   SER H  44       2.259  30.006  23.045  1.00  0.00           N  
ATOM   2280  CA  SER H  44       3.620  30.184  23.515  1.00  0.00           C  
ATOM   2281  C   SER H  44       4.362  28.875  23.700  1.00  0.00           C  
ATOM   2282  O   SER H  44       4.036  27.868  23.060  1.00  0.00           O  
ATOM   2283  CB  SER H  44       3.609  30.947  24.826  1.00  0.00           C  
ATOM   2284  OG  SER H  44       4.903  31.348  25.184  1.00  0.00           O  
ATOM   2285  H   SER H  44       2.009  30.339  22.125  1.00  0.00           H  
ATOM   2286  HA  SER H  44       4.170  30.762  22.771  1.00  0.00           H  
ATOM   2287 1HB  SER H  44       2.967  31.822  24.732  1.00  0.00           H  
ATOM   2288 2HB  SER H  44       3.191  30.316  25.609  1.00  0.00           H  
ATOM   2289  HG  SER H  44       4.814  31.819  26.015  1.00  0.00           H  
ATOM   2290  N   LEU H  45       5.362  28.895  24.582  1.00  0.00           N  
ATOM   2291  CA  LEU H  45       6.230  27.742  24.807  1.00  0.00           C  
ATOM   2292  C   LEU H  45       5.635  26.766  25.821  1.00  0.00           C  
ATOM   2293  O   LEU H  45       5.098  27.179  26.847  1.00  0.00           O  
ATOM   2294  CB  LEU H  45       7.607  28.210  25.294  1.00  0.00           C  
ATOM   2295  CG  LEU H  45       8.315  29.237  24.401  1.00  0.00           C  
ATOM   2296  CD1 LEU H  45       9.614  29.677  25.062  1.00  0.00           C  
ATOM   2297  CD2 LEU H  45       8.577  28.624  23.033  1.00  0.00           C  
ATOM   2298  H   LEU H  45       5.521  29.741  25.111  1.00  0.00           H  
ATOM   2299  HA  LEU H  45       6.351  27.210  23.864  1.00  0.00           H  
ATOM   2300 1HB  LEU H  45       7.494  28.652  26.282  1.00  0.00           H  
ATOM   2301 2HB  LEU H  45       8.259  27.341  25.380  1.00  0.00           H  
ATOM   2302  HG  LEU H  45       7.683  30.118  24.288  1.00  0.00           H  
ATOM   2303 1HD1 LEU H  45      10.116  30.406  24.427  1.00  0.00           H  
ATOM   2304 2HD1 LEU H  45       9.395  30.128  26.030  1.00  0.00           H  
ATOM   2305 3HD1 LEU H  45      10.261  28.812  25.203  1.00  0.00           H  
ATOM   2306 1HD2 LEU H  45       9.079  29.355  22.397  1.00  0.00           H  
ATOM   2307 2HD2 LEU H  45       9.210  27.744  23.144  1.00  0.00           H  
ATOM   2308 3HD2 LEU H  45       7.631  28.336  22.575  1.00  0.00           H  
ATOM   2309  N   GLU H  46       5.742  25.474  25.532  1.00  0.00           N  
ATOM   2310  CA  GLU H  46       5.280  24.446  26.455  1.00  0.00           C  
ATOM   2311  C   GLU H  46       6.295  23.314  26.585  1.00  0.00           C  
ATOM   2312  O   GLU H  46       6.657  22.666  25.601  1.00  0.00           O  
ATOM   2313  CB  GLU H  46       3.933  23.885  25.993  1.00  0.00           C  
ATOM   2314  CG  GLU H  46       3.347  22.822  26.912  1.00  0.00           C  
ATOM   2315  CD  GLU H  46       1.964  22.395  26.503  1.00  0.00           C  
ATOM   2316  OE1 GLU H  46       1.413  23.001  25.616  1.00  0.00           O  
ATOM   2317  OE2 GLU H  46       1.458  21.461  27.080  1.00  0.00           O  
ATOM   2318  H   GLU H  46       6.153  25.195  24.652  1.00  0.00           H  
ATOM   2319  HA  GLU H  46       5.153  24.897  27.440  1.00  0.00           H  
ATOM   2320 1HB  GLU H  46       3.209  24.695  25.914  1.00  0.00           H  
ATOM   2321 2HB  GLU H  46       4.042  23.446  25.001  1.00  0.00           H  
ATOM   2322 1HG  GLU H  46       4.000  21.951  26.906  1.00  0.00           H  
ATOM   2323 2HG  GLU H  46       3.315  23.213  27.928  1.00  0.00           H  
ATOM   2324  N   TRP H  47       6.747  23.084  27.815  1.00  0.00           N  
ATOM   2325  CA  TRP H  47       7.596  21.942  28.121  1.00  0.00           C  
ATOM   2326  C   TRP H  47       6.802  20.650  27.941  1.00  0.00           C  
ATOM   2327  O   TRP H  47       5.760  20.462  28.570  1.00  0.00           O  
ATOM   2328  CB  TRP H  47       8.134  22.035  29.550  1.00  0.00           C  
ATOM   2329  CG  TRP H  47       9.045  20.905  29.921  1.00  0.00           C  
ATOM   2330  CD1 TRP H  47      10.377  20.809  29.648  1.00  0.00           C  
ATOM   2331  CD2 TRP H  47       8.695  19.697  30.638  1.00  0.00           C  
ATOM   2332  NE1 TRP H  47      10.878  19.630  30.143  1.00  0.00           N  
ATOM   2333  CE2 TRP H  47       9.862  18.937  30.754  1.00  0.00           C  
ATOM   2334  CE3 TRP H  47       7.502  19.207  31.185  1.00  0.00           C  
ATOM   2335  CZ2 TRP H  47       9.878  17.708  31.393  1.00  0.00           C  
ATOM   2336  CZ3 TRP H  47       7.518  17.974  31.827  1.00  0.00           C  
ATOM   2337  CH2 TRP H  47       8.676  17.245  31.928  1.00  0.00           C  
ATOM   2338  H   TRP H  47       6.493  23.721  28.555  1.00  0.00           H  
ATOM   2339  HA  TRP H  47       8.441  21.945  27.432  1.00  0.00           H  
ATOM   2340 1HB  TRP H  47       8.680  22.970  29.674  1.00  0.00           H  
ATOM   2341 2HB  TRP H  47       7.300  22.047  30.252  1.00  0.00           H  
ATOM   2342  HD1 TRP H  47      10.960  21.558  29.116  1.00  0.00           H  
ATOM   2343  HE1 TRP H  47      11.836  19.321  30.070  1.00  0.00           H  
ATOM   2344  HE3 TRP H  47       6.580  19.783  31.109  1.00  0.00           H  
ATOM   2345  HZ2 TRP H  47      10.787  17.113  31.483  1.00  0.00           H  
ATOM   2346  HZ3 TRP H  47       6.585  17.600  32.248  1.00  0.00           H  
ATOM   2347  HH2 TRP H  47       8.653  16.282  32.438  1.00  0.00           H  
ATOM   2348  N   ILE H  48       7.309  19.834  27.055  1.00  0.00           N  
ATOM   2349  CA  ILE H  48       6.556  18.642  26.779  1.00  0.00           C  
ATOM   2350  C   ILE H  48       7.056  17.450  27.565  1.00  0.00           C  
ATOM   2351  O   ILE H  48       6.234  16.684  28.046  1.00  0.00           O  
ATOM   2352  CB  ILE H  48       6.597  18.317  25.274  1.00  0.00           C  
ATOM   2353  CG1 ILE H  48       6.021  19.479  24.461  1.00  0.00           C  
ATOM   2354  CG2 ILE H  48       5.836  17.032  24.987  1.00  0.00           C  
ATOM   2355  CD1 ILE H  48       4.588  19.814  24.807  1.00  0.00           C  
ATOM   2356  H   ILE H  48       8.196  19.974  26.591  1.00  0.00           H  
ATOM   2357  HA  ILE H  48       5.520  18.812  27.070  1.00  0.00           H  
ATOM   2358  HB  ILE H  48       7.632  18.193  24.958  1.00  0.00           H  
ATOM   2359 1HG1 ILE H  48       6.628  20.369  24.619  1.00  0.00           H  
ATOM   2360 2HG1 ILE H  48       6.067  19.237  23.399  1.00  0.00           H  
ATOM   2361 1HG2 ILE H  48       5.874  16.817  23.919  1.00  0.00           H  
ATOM   2362 2HG2 ILE H  48       6.289  16.209  25.539  1.00  0.00           H  
ATOM   2363 3HG2 ILE H  48       4.797  17.148  25.296  1.00  0.00           H  
ATOM   2364 1HD1 ILE H  48       4.250  20.647  24.189  1.00  0.00           H  
ATOM   2365 2HD1 ILE H  48       3.956  18.945  24.621  1.00  0.00           H  
ATOM   2366 3HD1 ILE H  48       4.523  20.094  25.857  1.00  0.00           H  
ATOM   2367  N   GLY H  49       8.360  17.242  27.630  1.00  0.00           N  
ATOM   2368  CA  GLY H  49       8.870  16.112  28.453  1.00  0.00           C  
ATOM   2369  C   GLY H  49      10.375  16.068  28.339  1.00  0.00           C  
ATOM   2370  O   GLY H  49      10.940  16.975  27.730  1.00  0.00           O  
ATOM   2371  H   GLY H  49       9.018  17.827  27.136  1.00  0.00           H  
ATOM   2372 1HA  GLY H  49       8.562  16.249  29.490  1.00  0.00           H  
ATOM   2373 2HA  GLY H  49       8.426  15.180  28.107  1.00  0.00           H  
ATOM   2374  N   GLU H  50      11.016  15.050  28.851  1.00  0.00           N  
ATOM   2375  CA  GLU H  50      12.466  14.926  28.889  1.00  0.00           C  
ATOM   2376  C   GLU H  50      12.862  13.463  28.937  1.00  0.00           C  
ATOM   2377  O   GLU H  50      12.005  12.663  29.378  1.00  0.00           O  
ATOM   2378  CB  GLU H  50      13.043  15.668  30.097  1.00  0.00           C  
ATOM   2379  CG  GLU H  50      12.590  15.122  31.444  1.00  0.00           C  
ATOM   2380  CD  GLU H  50      12.968  16.014  32.593  1.00  0.00           C  
ATOM   2381  OE1 GLU H  50      13.697  16.953  32.378  1.00  0.00           O  
ATOM   2382  OE2 GLU H  50      12.528  15.757  33.689  1.00  0.00           O  
ATOM   2383  H   GLU H  50      10.449  14.311  29.241  1.00  0.00           H  
ATOM   2384  HA  GLU H  50      12.875  15.373  27.982  1.00  0.00           H  
ATOM   2385 1HB  GLU H  50      14.132  15.621  30.067  1.00  0.00           H  
ATOM   2386 2HB  GLU H  50      12.759  16.719  30.049  1.00  0.00           H  
ATOM   2387 1HG  GLU H  50      11.506  15.006  31.431  1.00  0.00           H  
ATOM   2388 2HG  GLU H  50      13.032  14.138  31.593  1.00  0.00           H  
ATOM   2389  N   ILE H  51      14.083  13.200  28.509  1.00  0.00           N  
ATOM   2390  CA  ILE H  51      14.697  11.854  28.477  1.00  0.00           C  
ATOM   2391  C   ILE H  51      16.213  11.890  28.750  1.00  0.00           C  
ATOM   2392  O   ILE H  51      16.861  12.833  28.301  1.00  0.00           O  
ATOM   2393  CB  ILE H  51      14.444  11.177  27.118  1.00  0.00           C  
ATOM   2394  CG1 ILE H  51      15.020   9.758  27.114  1.00  0.00           C  
ATOM   2395  CG2 ILE H  51      15.049  12.003  25.992  1.00  0.00           C  
ATOM   2396  CD1 ILE H  51      14.554   8.914  25.950  1.00  0.00           C  
ATOM   2397  H   ILE H  51      14.619  13.993  28.186  1.00  0.00           H  
ATOM   2398  HA  ILE H  51      14.240  11.247  29.258  1.00  0.00           H  
ATOM   2399  HB  ILE H  51      13.372  11.082  26.952  1.00  0.00           H  
ATOM   2400 1HG1 ILE H  51      16.108   9.806  27.086  1.00  0.00           H  
ATOM   2401 2HG1 ILE H  51      14.740   9.249  28.037  1.00  0.00           H  
ATOM   2402 1HG2 ILE H  51      14.862  11.509  25.039  1.00  0.00           H  
ATOM   2403 2HG2 ILE H  51      14.594  12.992  25.984  1.00  0.00           H  
ATOM   2404 3HG2 ILE H  51      16.123  12.098  26.147  1.00  0.00           H  
ATOM   2405 1HD1 ILE H  51      15.002   7.922  26.017  1.00  0.00           H  
ATOM   2406 2HD1 ILE H  51      13.467   8.822  25.979  1.00  0.00           H  
ATOM   2407 3HD1 ILE H  51      14.853   9.386  25.015  1.00  0.00           H  
ATOM   2408  N   LEU H  52      16.789  10.972  29.514  1.00  0.00           N  
ATOM   2409  CA  LEU H  52      18.229  10.809  29.668  1.00  0.00           C  
ATOM   2410  C   LEU H  52      18.665   9.561  28.859  1.00  0.00           C  
ATOM   2411  O   LEU H  52      18.372   8.413  29.268  1.00  0.00           O  
ATOM   2412  CB  LEU H  52      18.602  10.656  31.148  1.00  0.00           C  
ATOM   2413  CG  LEU H  52      20.095  10.461  31.441  1.00  0.00           C  
ATOM   2414  CD1 LEU H  52      20.871  11.678  30.957  1.00  0.00           C  
ATOM   2415  CD2 LEU H  52      20.295  10.242  32.933  1.00  0.00           C  
ATOM   2416  H   LEU H  52      16.168  10.353  30.013  1.00  0.00           H  
ATOM   2417  HA  LEU H  52      18.722  11.698  29.276  1.00  0.00           H  
ATOM   2418 1HB  LEU H  52      18.273  11.546  31.682  1.00  0.00           H  
ATOM   2419 2HB  LEU H  52      18.070   9.796  31.553  1.00  0.00           H  
ATOM   2420  HG  LEU H  52      20.463   9.592  30.894  1.00  0.00           H  
ATOM   2421 1HD1 LEU H  52      21.932  11.540  31.165  1.00  0.00           H  
ATOM   2422 2HD1 LEU H  52      20.726  11.800  29.883  1.00  0.00           H  
ATOM   2423 3HD1 LEU H  52      20.513  12.567  31.475  1.00  0.00           H  
ATOM   2424 1HD2 LEU H  52      21.357  10.103  33.141  1.00  0.00           H  
ATOM   2425 2HD2 LEU H  52      19.929  11.111  33.480  1.00  0.00           H  
ATOM   2426 3HD2 LEU H  52      19.744   9.356  33.248  1.00  0.00           H  
ATOM   2427  N   PRO H  52A     19.354   9.775  27.744  1.00  0.00           N  
ATOM   2428  CA  PRO H  52A     19.792   8.612  26.963  1.00  0.00           C  
ATOM   2429  C   PRO H  52A     20.673   7.705  27.816  1.00  0.00           C  
ATOM   2430  O   PRO H  52A     21.536   8.077  28.627  1.00  0.00           O  
ATOM   2431  CB  PRO H  52A     20.576   9.238  25.804  1.00  0.00           C  
ATOM   2432  CG  PRO H  52A     20.002  10.607  25.673  1.00  0.00           C  
ATOM   2433  CD  PRO H  52A     19.719  11.032  27.089  1.00  0.00           C  
ATOM   2434  HA  PRO H  52A     18.909   8.072  26.590  1.00  0.00           H  
ATOM   2435 1HB  PRO H  52A     21.651   9.246  26.038  1.00  0.00           H  
ATOM   2436 2HB  PRO H  52A     20.450   8.633  24.894  1.00  0.00           H  
ATOM   2437 1HG  PRO H  52A     20.718  11.271  25.166  1.00  0.00           H  
ATOM   2438 2HG  PRO H  52A     19.097  10.581  25.049  1.00  0.00           H  
ATOM   2439 1HD  PRO H  52A     20.625  11.476  27.527  1.00  0.00           H  
ATOM   2440 2HD  PRO H  52A     18.890  11.756  27.096  1.00  0.00           H  
ATOM   2441  N   GLY H  53      20.379   6.414  27.652  1.00  0.00           N  
ATOM   2442  CA  GLY H  53      21.001   5.323  28.324  1.00  0.00           C  
ATOM   2443  C   GLY H  53      20.439   4.871  29.642  1.00  0.00           C  
ATOM   2444  O   GLY H  53      20.863   3.783  30.077  1.00  0.00           O  
ATOM   2445  H   GLY H  53      19.643   6.226  26.986  1.00  0.00           H  
ATOM   2446 1HA  GLY H  53      20.987   4.443  27.680  1.00  0.00           H  
ATOM   2447 2HA  GLY H  53      22.046   5.563  28.517  1.00  0.00           H  
ATOM   2448  N   SER H  54      19.587   5.616  30.303  1.00  0.00           N  
ATOM   2449  CA  SER H  54      18.948   5.206  31.544  1.00  0.00           C  
ATOM   2450  C   SER H  54      17.509   4.831  31.227  1.00  0.00           C  
ATOM   2451  O   SER H  54      16.871   4.113  31.995  1.00  0.00           O  
ATOM   2452  CB  SER H  54      18.995   6.317  32.574  1.00  0.00           C  
ATOM   2453  OG  SER H  54      18.247   7.424  32.155  1.00  0.00           O  
ATOM   2454  H   SER H  54      19.374   6.525  29.918  1.00  0.00           H  
ATOM   2455  HA  SER H  54      19.486   4.344  31.942  1.00  0.00           H  
ATOM   2456 1HB  SER H  54      18.607   5.950  33.524  1.00  0.00           H  
ATOM   2457 2HB  SER H  54      20.031   6.616  32.739  1.00  0.00           H  
ATOM   2458  HG  SER H  54      18.615   7.687  31.309  1.00  0.00           H  
ATOM   2459  N   ASP H  55      17.056   5.378  30.125  1.00  0.00           N  
ATOM   2460  CA  ASP H  55      15.668   5.222  29.613  1.00  0.00           C  
ATOM   2461  C   ASP H  55      14.706   5.758  30.684  1.00  0.00           C  
ATOM   2462  O   ASP H  55      13.708   5.154  31.135  1.00  0.00           O  
ATOM   2463  CB  ASP H  55      15.345   3.760  29.294  1.00  0.00           C  
ATOM   2464  CG  ASP H  55      16.204   3.195  28.170  1.00  0.00           C  
ATOM   2465  OD1 ASP H  55      16.488   3.918  27.245  1.00  0.00           O  
ATOM   2466  OD2 ASP H  55      16.569   2.047  28.249  1.00  0.00           O  
ATOM   2467  H   ASP H  55      17.713   5.940  29.602  1.00  0.00           H  
ATOM   2468  HA  ASP H  55      15.572   5.799  28.693  1.00  0.00           H  
ATOM   2469 1HB  ASP H  55      15.493   3.151  30.186  1.00  0.00           H  
ATOM   2470 2HB  ASP H  55      14.297   3.673  29.008  1.00  0.00           H  
ATOM   2471  N   SER H  56      15.123   6.910  31.195  1.00  0.00           N  
ATOM   2472  CA  SER H  56      14.390   7.588  32.258  1.00  0.00           C  
ATOM   2473  C   SER H  56      13.790   8.757  31.452  1.00  0.00           C  
ATOM   2474  O   SER H  56      14.605   9.454  30.874  1.00  0.00           O  
ATOM   2475  CB  SER H  56      15.282   8.052  33.393  1.00  0.00           C  
ATOM   2476  OG  SER H  56      14.548   8.768  34.348  1.00  0.00           O  
ATOM   2477  H   SER H  56      15.969   7.327  30.837  1.00  0.00           H  
ATOM   2478  HA  SER H  56      13.665   6.890  32.678  1.00  0.00           H  
ATOM   2479 1HB  SER H  56      15.752   7.189  33.863  1.00  0.00           H  
ATOM   2480 2HB  SER H  56      16.078   8.682  32.996  1.00  0.00           H  
ATOM   2481  HG  SER H  56      13.642   8.781  34.030  1.00  0.00           H  
ATOM   2482  N   THR H  57      12.521   8.772  31.433  1.00  0.00           N  
ATOM   2483  CA  THR H  57      11.732   9.772  30.726  1.00  0.00           C  
ATOM   2484  C   THR H  57      10.798  10.366  31.776  1.00  0.00           C  
ATOM   2485  O   THR H  57      10.534   9.633  32.732  1.00  0.00           O  
ATOM   2486  CB  THR H  57      10.939   9.179  29.547  1.00  0.00           C  
ATOM   2487  OG1 THR H  57      10.014   8.199  30.036  1.00  0.00           O  
ATOM   2488  CG2 THR H  57      11.879   8.527  28.545  1.00  0.00           C  
ATOM   2489  H   THR H  57      12.045   8.043  31.944  1.00  0.00           H  
ATOM   2490  HA  THR H  57      12.410  10.524  30.321  1.00  0.00           H  
ATOM   2491  HB  THR H  57      10.379   9.971  29.050  1.00  0.00           H  
ATOM   2492  HG1 THR H  57      10.477   7.372  30.194  1.00  0.00           H  
ATOM   2493 1HG2 THR H  57      11.301   8.114  27.719  1.00  0.00           H  
ATOM   2494 2HG2 THR H  57      12.576   9.273  28.163  1.00  0.00           H  
ATOM   2495 3HG2 THR H  57      12.435   7.728  29.034  1.00  0.00           H  
ATOM   2496  N   TYR H  58      10.499  11.510  31.550  1.00  0.00           N  
ATOM   2497  CA  TYR H  58       9.417  12.131  32.319  1.00  0.00           C  
ATOM   2498  C   TYR H  58       8.517  12.864  31.331  1.00  0.00           C  
ATOM   2499  O   TYR H  58       9.089  13.409  30.362  1.00  0.00           O  
ATOM   2500  CB  TYR H  58       9.959  13.085  33.385  1.00  0.00           C  
ATOM   2501  CG  TYR H  58      10.642  12.387  34.540  1.00  0.00           C  
ATOM   2502  CD1 TYR H  58      12.014  12.180  34.512  1.00  0.00           C  
ATOM   2503  CD2 TYR H  58       9.898  11.952  35.626  1.00  0.00           C  
ATOM   2504  CE1 TYR H  58      12.638  11.542  35.566  1.00  0.00           C  
ATOM   2505  CE2 TYR H  58      10.522  11.313  36.680  1.00  0.00           C  
ATOM   2506  CZ  TYR H  58      11.886  11.108  36.652  1.00  0.00           C  
ATOM   2507  OH  TYR H  58      12.508  10.473  37.702  1.00  0.00           O  
ATOM   2508  H   TYR H  58      10.981  12.055  30.849  1.00  0.00           H  
ATOM   2509  HA  TYR H  58       8.855  11.344  32.823  1.00  0.00           H  
ATOM   2510 1HB  TYR H  58      10.675  13.771  32.930  1.00  0.00           H  
ATOM   2511 2HB  TYR H  58       9.142  13.684  33.786  1.00  0.00           H  
ATOM   2512  HD1 TYR H  58      12.599  12.522  33.658  1.00  0.00           H  
ATOM   2513  HD2 TYR H  58       8.820  12.113  35.647  1.00  0.00           H  
ATOM   2514  HE1 TYR H  58      13.715  11.380  35.544  1.00  0.00           H  
ATOM   2515  HE2 TYR H  58       9.936  10.971  37.534  1.00  0.00           H  
ATOM   2516  HH  TYR H  58      13.450  10.412  37.526  1.00  0.00           H  
ATOM   2517  N   TYR H  59       7.223  12.885  31.437  1.00  0.00           N  
ATOM   2518  CA  TYR H  59       6.264  13.535  30.593  1.00  0.00           C  
ATOM   2519  C   TYR H  59       5.409  14.623  31.196  1.00  0.00           C  
ATOM   2520  O   TYR H  59       5.066  14.533  32.362  1.00  0.00           O  
ATOM   2521  CB  TYR H  59       5.348  12.465  29.995  1.00  0.00           C  
ATOM   2522  CG  TYR H  59       6.059  11.499  29.073  1.00  0.00           C  
ATOM   2523  CD1 TYR H  59       6.701  10.386  29.596  1.00  0.00           C  
ATOM   2524  CD2 TYR H  59       6.069  11.726  27.705  1.00  0.00           C  
ATOM   2525  CE1 TYR H  59       7.350   9.504  28.754  1.00  0.00           C  
ATOM   2526  CE2 TYR H  59       6.718  10.844  26.863  1.00  0.00           C  
ATOM   2527  CZ  TYR H  59       7.356   9.737  27.383  1.00  0.00           C  
ATOM   2528  OH  TYR H  59       8.003   8.858  26.545  1.00  0.00           O  
ATOM   2529  H   TYR H  59       6.898  12.359  32.234  1.00  0.00           H  
ATOM   2530  HA  TYR H  59       6.799  14.050  29.794  1.00  0.00           H  
ATOM   2531 1HB  TYR H  59       4.887  11.890  30.800  1.00  0.00           H  
ATOM   2532 2HB  TYR H  59       4.547  12.944  29.434  1.00  0.00           H  
ATOM   2533  HD1 TYR H  59       6.693  10.207  30.672  1.00  0.00           H  
ATOM   2534  HD2 TYR H  59       5.566  12.602  27.295  1.00  0.00           H  
ATOM   2535  HE1 TYR H  59       7.854   8.629  29.165  1.00  0.00           H  
ATOM   2536  HE2 TYR H  59       6.727  11.024  25.788  1.00  0.00           H  
ATOM   2537  HH  TYR H  59       8.391   8.149  27.063  1.00  0.00           H  
ATOM   2538  N   ASN H  60       5.055  15.611  30.395  1.00  0.00           N  
ATOM   2539  CA  ASN H  60       4.027  16.620  30.808  1.00  0.00           C  
ATOM   2540  C   ASN H  60       2.769  15.751  30.937  1.00  0.00           C  
ATOM   2541  O   ASN H  60       2.346  15.269  29.872  1.00  0.00           O  
ATOM   2542  CB  ASN H  60       3.853  17.754  29.815  1.00  0.00           C  
ATOM   2543  CG  ASN H  60       2.905  18.813  30.306  1.00  0.00           C  
ATOM   2544  OD1 ASN H  60       1.857  18.504  30.886  1.00  0.00           O  
ATOM   2545  ND2 ASN H  60       3.251  20.055  30.085  1.00  0.00           N  
ATOM   2546  H   ASN H  60       5.485  15.692  29.484  1.00  0.00           H  
ATOM   2547  HA  ASN H  60       4.341  17.067  31.753  1.00  0.00           H  
ATOM   2548 1HB  ASN H  60       4.822  18.215  29.615  1.00  0.00           H  
ATOM   2549 2HB  ASN H  60       3.479  17.357  28.871  1.00  0.00           H  
ATOM   2550 1HD2 ASN H  60       2.659  20.801  30.390  1.00  0.00           H  
ATOM   2551 2HD2 ASN H  60       4.108  20.259  29.612  1.00  0.00           H  
ATOM   2552  N   GLU H  61       2.228  15.513  32.069  1.00  0.00           N  
ATOM   2553  CA  GLU H  61       1.056  14.694  32.301  1.00  0.00           C  
ATOM   2554  C   GLU H  61      -0.083  15.027  31.381  1.00  0.00           C  
ATOM   2555  O   GLU H  61      -0.813  14.087  31.035  1.00  0.00           O  
ATOM   2556  CB  GLU H  61       0.592  14.841  33.751  1.00  0.00           C  
ATOM   2557  CG  GLU H  61      -0.588  13.955  34.126  1.00  0.00           C  
ATOM   2558  CD  GLU H  61      -0.974  14.076  35.574  1.00  0.00           C  
ATOM   2559  OE1 GLU H  61      -0.329  14.813  36.281  1.00  0.00           O  
ATOM   2560  OE2 GLU H  61      -1.914  13.431  35.974  1.00  0.00           O  
ATOM   2561  H   GLU H  61       2.685  15.952  32.856  1.00  0.00           H  
ATOM   2562  HA  GLU H  61       1.321  13.652  32.119  1.00  0.00           H  
ATOM   2563 1HB  GLU H  61       1.416  14.602  34.423  1.00  0.00           H  
ATOM   2564 2HB  GLU H  61       0.306  15.876  33.939  1.00  0.00           H  
ATOM   2565 1HG  GLU H  61      -1.444  14.228  33.510  1.00  0.00           H  
ATOM   2566 2HG  GLU H  61      -0.334  12.919  33.908  1.00  0.00           H  
ATOM   2567  N   LYS H  62      -0.313  16.245  30.975  1.00  0.00           N  
ATOM   2568  CA  LYS H  62      -1.418  16.571  30.091  1.00  0.00           C  
ATOM   2569  C   LYS H  62      -1.182  16.056  28.654  1.00  0.00           C  
ATOM   2570  O   LYS H  62      -2.171  16.051  27.875  1.00  0.00           O  
ATOM   2571  CB  LYS H  62      -1.647  18.083  30.081  1.00  0.00           C  
ATOM   2572  CG  LYS H  62      -2.176  18.647  31.394  1.00  0.00           C  
ATOM   2573  CD  LYS H  62      -2.358  20.155  31.313  1.00  0.00           C  
ATOM   2574  CE  LYS H  62      -2.887  20.720  32.623  1.00  0.00           C  
ATOM   2575  NZ  LYS H  62      -3.032  22.200  32.573  1.00  0.00           N  
ATOM   2576  H   LYS H  62       0.299  16.985  31.289  1.00  0.00           H  
ATOM   2577  HA  LYS H  62      -2.316  16.078  30.464  1.00  0.00           H  
ATOM   2578 1HB  LYS H  62      -0.711  18.592  29.852  1.00  0.00           H  
ATOM   2579 2HB  LYS H  62      -2.360  18.338  29.297  1.00  0.00           H  
ATOM   2580 1HG  LYS H  62      -3.136  18.185  31.628  1.00  0.00           H  
ATOM   2581 2HG  LYS H  62      -1.476  18.416  32.197  1.00  0.00           H  
ATOM   2582 1HD  LYS H  62      -1.401  20.626  31.084  1.00  0.00           H  
ATOM   2583 2HD  LYS H  62      -3.061  20.394  30.515  1.00  0.00           H  
ATOM   2584 1HE  LYS H  62      -3.859  20.280  32.843  1.00  0.00           H  
ATOM   2585 2HE  LYS H  62      -2.205  20.462  33.433  1.00  0.00           H  
ATOM   2586 1HZ  LYS H  62      -3.384  22.535  33.458  1.00  0.00           H  
ATOM   2587 2HZ  LYS H  62      -2.131  22.621  32.388  1.00  0.00           H  
ATOM   2588 3HZ  LYS H  62      -3.677  22.451  31.838  1.00  0.00           H  
ATOM   2589  N   VAL H  63       0.064  15.771  28.324  1.00  0.00           N  
ATOM   2590  CA  VAL H  63       0.395  15.415  26.928  1.00  0.00           C  
ATOM   2591  C   VAL H  63       0.702  13.937  26.853  1.00  0.00           C  
ATOM   2592  O   VAL H  63       0.540  13.285  25.789  1.00  0.00           O  
ATOM   2593  CB  VAL H  63       1.607  16.217  26.418  1.00  0.00           C  
ATOM   2594  CG1 VAL H  63       1.953  15.811  24.994  1.00  0.00           C  
ATOM   2595  CG2 VAL H  63       1.314  17.707  26.499  1.00  0.00           C  
ATOM   2596  H   VAL H  63       0.802  15.792  29.014  1.00  0.00           H  
ATOM   2597  HA  VAL H  63      -0.463  15.655  26.298  1.00  0.00           H  
ATOM   2598  HB  VAL H  63       2.472  15.982  27.039  1.00  0.00           H  
ATOM   2599 1HG1 VAL H  63       2.812  16.387  24.649  1.00  0.00           H  
ATOM   2600 2HG1 VAL H  63       2.195  14.749  24.967  1.00  0.00           H  
ATOM   2601 3HG1 VAL H  63       1.102  16.007  24.342  1.00  0.00           H  
ATOM   2602 1HG2 VAL H  63       2.175  18.268  26.137  1.00  0.00           H  
ATOM   2603 2HG2 VAL H  63       0.445  17.940  25.883  1.00  0.00           H  
ATOM   2604 3HG2 VAL H  63       1.110  17.982  27.533  1.00  0.00           H  
ATOM   2605  N   LYS H  64       1.097  13.473  28.014  1.00  0.00           N  
ATOM   2606  CA  LYS H  64       1.503  12.073  28.218  1.00  0.00           C  
ATOM   2607  C   LYS H  64       0.374  11.241  27.625  1.00  0.00           C  
ATOM   2608  O   LYS H  64      -0.822  11.495  27.862  1.00  0.00           O  
ATOM   2609  CB  LYS H  64       1.726  11.739  29.694  1.00  0.00           C  
ATOM   2610  CG  LYS H  64       2.256  10.334  29.949  1.00  0.00           C  
ATOM   2611  CD  LYS H  64       2.503  10.098  31.431  1.00  0.00           C  
ATOM   2612  CE  LYS H  64       3.068   8.708  31.684  1.00  0.00           C  
ATOM   2613  NZ  LYS H  64       3.288   8.451  33.133  1.00  0.00           N  
ATOM   2614  H   LYS H  64       1.121  14.112  28.795  1.00  0.00           H  
ATOM   2615  HA  LYS H  64       2.445  11.905  27.695  1.00  0.00           H  
ATOM   2616 1HB  LYS H  64       2.434  12.448  30.124  1.00  0.00           H  
ATOM   2617 2HB  LYS H  64       0.785  11.846  30.237  1.00  0.00           H  
ATOM   2618 1HG  LYS H  64       1.533   9.602  29.588  1.00  0.00           H  
ATOM   2619 2HG  LYS H  64       3.190  10.194  29.405  1.00  0.00           H  
ATOM   2620 1HD  LYS H  64       3.209  10.841  31.805  1.00  0.00           H  
ATOM   2621 2HD  LYS H  64       1.567  10.204  31.978  1.00  0.00           H  
ATOM   2622 1HE  LYS H  64       2.379   7.960  31.294  1.00  0.00           H  
ATOM   2623 2HE  LYS H  64       4.020   8.601  31.161  1.00  0.00           H  
ATOM   2624 1HZ  LYS H  64       3.663   7.521  33.258  1.00  0.00           H  
ATOM   2625 2HZ  LYS H  64       3.940   9.129  33.500  1.00  0.00           H  
ATOM   2626 3HZ  LYS H  64       2.409   8.528  33.626  1.00  0.00           H  
ATOM   2627  N   GLY H  65       0.835  10.303  26.783  1.00  0.00           N  
ATOM   2628  CA  GLY H  65      -0.158   9.493  26.042  1.00  0.00           C  
ATOM   2629  C   GLY H  65      -0.193   9.947  24.607  1.00  0.00           C  
ATOM   2630  O   GLY H  65      -0.818   9.263  23.801  1.00  0.00           O  
ATOM   2631  H   GLY H  65       1.819  10.129  26.637  1.00  0.00           H  
ATOM   2632 1HA  GLY H  65       0.110   8.439  26.108  1.00  0.00           H  
ATOM   2633 2HA  GLY H  65      -1.138   9.605  26.506  1.00  0.00           H  
ATOM   2634  N   LYS H  66       0.403  11.098  24.301  1.00  0.00           N  
ATOM   2635  CA  LYS H  66       0.367  11.535  22.909  1.00  0.00           C  
ATOM   2636  C   LYS H  66       1.767  11.817  22.410  1.00  0.00           C  
ATOM   2637  O   LYS H  66       1.835  11.892  21.160  1.00  0.00           O  
ATOM   2638  CB  LYS H  66      -0.508  12.780  22.749  1.00  0.00           C  
ATOM   2639  CG  LYS H  66      -1.977  12.563  23.088  1.00  0.00           C  
ATOM   2640  CD  LYS H  66      -2.782  13.840  22.903  1.00  0.00           C  
ATOM   2641  CE  LYS H  66      -4.252  13.622  23.226  1.00  0.00           C  
ATOM   2642  NZ  LYS H  66      -5.046  14.873  23.081  1.00  0.00           N  
ATOM   2643  H   LYS H  66       0.873  11.673  24.986  1.00  0.00           H  
ATOM   2644  HA  LYS H  66      -0.060  10.733  22.306  1.00  0.00           H  
ATOM   2645 1HB  LYS H  66      -0.131  13.575  23.391  1.00  0.00           H  
ATOM   2646 2HB  LYS H  66      -0.452  13.136  21.719  1.00  0.00           H  
ATOM   2647 1HG  LYS H  66      -2.390  11.788  22.442  1.00  0.00           H  
ATOM   2648 2HG  LYS H  66      -2.067  12.234  24.123  1.00  0.00           H  
ATOM   2649 1HD  LYS H  66      -2.386  14.618  23.559  1.00  0.00           H  
ATOM   2650 2HD  LYS H  66      -2.693  14.181  21.872  1.00  0.00           H  
ATOM   2651 1HE  LYS H  66      -4.662  12.867  22.557  1.00  0.00           H  
ATOM   2652 2HE  LYS H  66      -4.351  13.261  24.250  1.00  0.00           H  
ATOM   2653 1HZ  LYS H  66      -6.013  14.686  23.304  1.00  0.00           H  
ATOM   2654 2HZ  LYS H  66      -4.686  15.575  23.712  1.00  0.00           H  
ATOM   2655 3HZ  LYS H  66      -4.979  15.206  22.131  1.00  0.00           H  
ATOM   2656  N   VAL H  67       2.785  11.885  23.260  1.00  0.00           N  
ATOM   2657  CA  VAL H  67       4.190  11.996  22.750  1.00  0.00           C  
ATOM   2658  C   VAL H  67       4.986  10.841  23.358  1.00  0.00           C  
ATOM   2659  O   VAL H  67       4.608  10.390  24.449  1.00  0.00           O  
ATOM   2660  CB  VAL H  67       4.837  13.338  23.138  1.00  0.00           C  
ATOM   2661  CG1 VAL H  67       4.088  14.496  22.495  1.00  0.00           C  
ATOM   2662  CG2 VAL H  67       4.860  13.484  24.652  1.00  0.00           C  
ATOM   2663  H   VAL H  67       2.624  11.865  24.258  1.00  0.00           H  
ATOM   2664  HA  VAL H  67       4.168  11.935  21.661  1.00  0.00           H  
ATOM   2665  HB  VAL H  67       5.858  13.363  22.754  1.00  0.00           H  
ATOM   2666 1HG1 VAL H  67       4.560  15.437  22.780  1.00  0.00           H  
ATOM   2667 2HG1 VAL H  67       4.116  14.391  21.411  1.00  0.00           H  
ATOM   2668 3HG1 VAL H  67       3.053  14.493  22.835  1.00  0.00           H  
ATOM   2669 1HG2 VAL H  67       5.319  14.435  24.919  1.00  0.00           H  
ATOM   2670 2HG2 VAL H  67       3.840  13.453  25.035  1.00  0.00           H  
ATOM   2671 3HG2 VAL H  67       5.436  12.668  25.087  1.00  0.00           H  
ATOM   2672  N   THR H  68       5.879  10.397  22.649  1.00  0.00           N  
ATOM   2673  CA  THR H  68       6.742   9.347  23.165  1.00  0.00           C  
ATOM   2674  C   THR H  68       8.186   9.718  22.870  1.00  0.00           C  
ATOM   2675  O   THR H  68       8.570   9.893  21.712  1.00  0.00           O  
ATOM   2676  CB  THR H  68       6.408   7.976  22.549  1.00  0.00           C  
ATOM   2677  OG1 THR H  68       5.043   7.641  22.835  1.00  0.00           O  
ATOM   2678  CG2 THR H  68       7.319   6.898  23.116  1.00  0.00           C  
ATOM   2679  H   THR H  68       6.095  10.819  21.757  1.00  0.00           H  
ATOM   2680  HA  THR H  68       6.595   9.277  24.243  1.00  0.00           H  
ATOM   2681  HB  THR H  68       6.537   8.021  21.467  1.00  0.00           H  
ATOM   2682  HG1 THR H  68       4.813   7.959  23.710  1.00  0.00           H  
ATOM   2683 1HG2 THR H  68       7.068   5.937  22.669  1.00  0.00           H  
ATOM   2684 2HG2 THR H  68       8.356   7.144  22.890  1.00  0.00           H  
ATOM   2685 3HG2 THR H  68       7.187   6.842  24.196  1.00  0.00           H  
ATOM   2686  N   PHE H  69       8.986   9.844  23.923  1.00  0.00           N  
ATOM   2687  CA  PHE H  69      10.370  10.260  23.777  1.00  0.00           C  
ATOM   2688  C   PHE H  69      11.296   9.060  23.854  1.00  0.00           C  
ATOM   2689  O   PHE H  69      11.260   8.293  24.818  1.00  0.00           O  
ATOM   2690  CB  PHE H  69      10.743  11.275  24.858  1.00  0.00           C  
ATOM   2691  CG  PHE H  69      10.035  12.593  24.722  1.00  0.00           C  
ATOM   2692  CD1 PHE H  69       9.136  13.017  25.689  1.00  0.00           C  
ATOM   2693  CD2 PHE H  69      10.267  13.412  23.626  1.00  0.00           C  
ATOM   2694  CE1 PHE H  69       8.483  14.230  25.564  1.00  0.00           C  
ATOM   2695  CE2 PHE H  69       9.618  14.625  23.500  1.00  0.00           C  
ATOM   2696  CZ  PHE H  69       8.724  15.034  24.470  1.00  0.00           C  
ATOM   2697  H   PHE H  69       8.627   9.645  24.847  1.00  0.00           H  
ATOM   2698  HA  PHE H  69      10.488  10.732  22.801  1.00  0.00           H  
ATOM   2699 1HB  PHE H  69      10.510  10.865  25.840  1.00  0.00           H  
ATOM   2700 2HB  PHE H  69      11.816  11.461  24.828  1.00  0.00           H  
ATOM   2701  HD1 PHE H  69       8.945  12.383  26.554  1.00  0.00           H  
ATOM   2702  HD2 PHE H  69      10.972  13.089  22.859  1.00  0.00           H  
ATOM   2703  HE1 PHE H  69       7.779  14.551  26.330  1.00  0.00           H  
ATOM   2704  HE2 PHE H  69       9.809  15.259  22.634  1.00  0.00           H  
ATOM   2705  HZ  PHE H  69       8.210  15.989  24.370  1.00  0.00           H  
ATOM   2706  N   THR H  70      12.131   8.901  22.835  1.00  0.00           N  
ATOM   2707  CA  THR H  70      13.078   7.797  22.796  1.00  0.00           C  
ATOM   2708  C   THR H  70      14.448   8.305  22.387  1.00  0.00           C  
ATOM   2709  O   THR H  70      14.607   9.482  22.060  1.00  0.00           O  
ATOM   2710  CB  THR H  70      12.619   6.693  21.825  1.00  0.00           C  
ATOM   2711  OG1 THR H  70      12.708   7.171  20.475  1.00  0.00           O  
ATOM   2712  CG2 THR H  70      11.183   6.287  22.121  1.00  0.00           C  
ATOM   2713  H   THR H  70      12.111   9.560  22.069  1.00  0.00           H  
ATOM   2714  HA  THR H  70      13.147   7.365  23.795  1.00  0.00           H  
ATOM   2715  HB  THR H  70      13.264   5.823  21.931  1.00  0.00           H  
ATOM   2716  HG1 THR H  70      13.079   6.485  19.918  1.00  0.00           H  
ATOM   2717 1HG2 THR H  70      10.875   5.506  21.425  1.00  0.00           H  
ATOM   2718 2HG2 THR H  70      11.114   5.912  23.142  1.00  0.00           H  
ATOM   2719 3HG2 THR H  70      10.529   7.152  22.008  1.00  0.00           H  
ATOM   2720  N   ALA H  71      15.435   7.417  22.398  1.00  0.00           N  
ATOM   2721  CA  ALA H  71      16.779   7.790  21.998  1.00  0.00           C  
ATOM   2722  C   ALA H  71      17.595   6.576  21.588  1.00  0.00           C  
ATOM   2723  O   ALA H  71      17.446   5.490  22.150  1.00  0.00           O  
ATOM   2724  CB  ALA H  71      17.470   8.522  23.133  1.00  0.00           C  
ATOM   2725  H   ALA H  71      15.254   6.467  22.688  1.00  0.00           H  
ATOM   2726  HA  ALA H  71      16.705   8.446  21.130  1.00  0.00           H  
ATOM   2727 1HB  ALA H  71      18.478   8.799  22.828  1.00  0.00           H  
ATOM   2728 2HB  ALA H  71      16.907   9.421  23.384  1.00  0.00           H  
ATOM   2729 3HB  ALA H  71      17.522   7.871  24.006  1.00  0.00           H  
ATOM   2730  N   ASP H  72      18.466   6.773  20.603  1.00  0.00           N  
ATOM   2731  CA  ASP H  72      19.359   5.723  20.147  1.00  0.00           C  
ATOM   2732  C   ASP H  72      20.787   6.228  20.210  1.00  0.00           C  
ATOM   2733  O   ASP H  72      21.248   6.943  19.322  1.00  0.00           O  
ATOM   2734  CB  ASP H  72      19.010   5.300  18.722  1.00  0.00           C  
ATOM   2735  CG  ASP H  72      19.836   4.124  18.243  1.00  0.00           C  
ATOM   2736  OD1 ASP H  72      19.702   3.749  17.059  1.00  0.00           O  
ATOM   2737  OD2 ASP H  72      20.620   3.578  19.048  1.00  0.00           O  
ATOM   2738  H   ASP H  72      18.505   7.678  20.160  1.00  0.00           H  
ATOM   2739  HA  ASP H  72      19.246   4.862  20.808  1.00  0.00           H  
ATOM   2740 1HB  ASP H  72      17.954   5.031  18.672  1.00  0.00           H  
ATOM   2741 2HB  ASP H  72      19.166   6.140  18.046  1.00  0.00           H  
ATOM   2742  N   ALA H  73      21.488   5.859  21.270  1.00  0.00           N  
ATOM   2743  CA  ALA H  73      22.843   6.331  21.480  1.00  0.00           C  
ATOM   2744  C   ALA H  73      23.737   5.965  20.297  1.00  0.00           C  
ATOM   2745  O   ALA H  73      24.678   6.686  19.970  1.00  0.00           O  
ATOM   2746  CB  ALA H  73      23.406   5.761  22.773  1.00  0.00           C  
ATOM   2747  H   ALA H  73      21.074   5.236  21.950  1.00  0.00           H  
ATOM   2748  HA  ALA H  73      22.815   7.418  21.556  1.00  0.00           H  
ATOM   2749 1HB  ALA H  73      24.424   6.125  22.918  1.00  0.00           H  
ATOM   2750 2HB  ALA H  73      22.784   6.075  23.612  1.00  0.00           H  
ATOM   2751 3HB  ALA H  73      23.417   4.673  22.717  1.00  0.00           H  
ATOM   2752  N   SER H  74      23.434   4.841  19.651  1.00  0.00           N  
ATOM   2753  CA  SER H  74      24.210   4.392  18.502  1.00  0.00           C  
ATOM   2754  C   SER H  74      24.260   5.458  17.411  1.00  0.00           C  
ATOM   2755  O   SER H  74      25.307   5.693  16.812  1.00  0.00           O  
ATOM   2756  CB  SER H  74      23.618   3.113  17.944  1.00  0.00           C  
ATOM   2757  OG  SER H  74      23.727   2.065  18.867  1.00  0.00           O  
ATOM   2758  H   SER H  74      22.649   4.288  19.963  1.00  0.00           H  
ATOM   2759  HA  SER H  74      25.231   4.195  18.831  1.00  0.00           H  
ATOM   2760 1HB  SER H  74      22.569   3.275  17.697  1.00  0.00           H  
ATOM   2761 2HB  SER H  74      24.133   2.845  17.023  1.00  0.00           H  
ATOM   2762  HG  SER H  74      22.867   1.990  19.286  1.00  0.00           H  
ATOM   2763  N   SER H  75      23.123   6.092  17.151  1.00  0.00           N  
ATOM   2764  CA  SER H  75      23.040   7.092  16.096  1.00  0.00           C  
ATOM   2765  C   SER H  75      23.041   8.505  16.677  1.00  0.00           C  
ATOM   2766  O   SER H  75      22.682   9.458  15.986  1.00  0.00           O  
ATOM   2767  CB  SER H  75      21.788   6.872  15.270  1.00  0.00           C  
ATOM   2768  OG  SER H  75      20.636   7.008  16.057  1.00  0.00           O  
ATOM   2769  H   SER H  75      22.298   5.878  17.694  1.00  0.00           H  
ATOM   2770  HA  SER H  75      23.913   6.986  15.450  1.00  0.00           H  
ATOM   2771 1HB  SER H  75      21.761   7.593  14.452  1.00  0.00           H  
ATOM   2772 2HB  SER H  75      21.815   5.877  14.826  1.00  0.00           H  
ATOM   2773  HG  SER H  75      20.495   6.152  16.468  1.00  0.00           H  
ATOM   2774  N   ASN H  76      23.438   8.626  17.942  1.00  0.00           N  
ATOM   2775  CA  ASN H  76      23.510   9.922  18.617  1.00  0.00           C  
ATOM   2776  C   ASN H  76      22.253  10.756  18.391  1.00  0.00           C  
ATOM   2777  O   ASN H  76      22.330  11.961  18.168  1.00  0.00           O  
ATOM   2778  CB  ASN H  76      24.739  10.688  18.163  1.00  0.00           C  
ATOM   2779  CG  ASN H  76      26.021  10.011  18.562  1.00  0.00           C  
ATOM   2780  OD1 ASN H  76      26.186   9.595  19.715  1.00  0.00           O  
ATOM   2781  ND2 ASN H  76      26.933   9.892  17.631  1.00  0.00           N  
ATOM   2782  H   ASN H  76      23.699   7.793  18.450  1.00  0.00           H  
ATOM   2783  HA  ASN H  76      23.583   9.749  19.692  1.00  0.00           H  
ATOM   2784 1HB  ASN H  76      24.721  10.796  17.078  1.00  0.00           H  
ATOM   2785 2HB  ASN H  76      24.723  11.690  18.592  1.00  0.00           H  
ATOM   2786 1HD2 ASN H  76      27.806   9.450  17.839  1.00  0.00           H  
ATOM   2787 2HD2 ASN H  76      26.757  10.243  16.711  1.00  0.00           H  
ATOM   2788  N   THR H  77      21.093  10.109  18.449  1.00  0.00           N  
ATOM   2789  CA  THR H  77      19.841  10.759  18.092  1.00  0.00           C  
ATOM   2790  C   THR H  77      18.756  10.534  19.136  1.00  0.00           C  
ATOM   2791  O   THR H  77      18.634   9.448  19.698  1.00  0.00           O  
ATOM   2792  CB  THR H  77      19.342  10.267  16.722  1.00  0.00           C  
ATOM   2793  OG1 THR H  77      20.300  10.608  15.711  1.00  0.00           O  
ATOM   2794  CG2 THR H  77      18.003  10.904  16.381  1.00  0.00           C  
ATOM   2795  H   THR H  77      21.078   9.142  18.748  1.00  0.00           H  
ATOM   2796  HA  THR H  77      20.015  11.834  18.032  1.00  0.00           H  
ATOM   2797  HB  THR H  77      19.227   9.182  16.743  1.00  0.00           H  
ATOM   2798  HG1 THR H  77      21.132  10.168  15.897  1.00  0.00           H  
ATOM   2799 1HG2 THR H  77      17.666  10.543  15.409  1.00  0.00           H  
ATOM   2800 2HG2 THR H  77      17.270  10.636  17.141  1.00  0.00           H  
ATOM   2801 3HG2 THR H  77      18.113  11.987  16.349  1.00  0.00           H  
ATOM   2802  N   ALA H  78      17.974  11.577  19.394  1.00  0.00           N  
ATOM   2803  CA  ALA H  78      16.804  11.469  20.254  1.00  0.00           C  
ATOM   2804  C   ALA H  78      15.557  11.686  19.405  1.00  0.00           C  
ATOM   2805  O   ALA H  78      15.598  12.411  18.407  1.00  0.00           O  
ATOM   2806  CB  ALA H  78      16.867  12.487  21.379  1.00  0.00           C  
ATOM   2807  H   ALA H  78      18.201  12.470  18.983  1.00  0.00           H  
ATOM   2808  HA  ALA H  78      16.785  10.465  20.676  1.00  0.00           H  
ATOM   2809 1HB  ALA H  78      15.982  12.390  22.008  1.00  0.00           H  
ATOM   2810 2HB  ALA H  78      17.759  12.312  21.980  1.00  0.00           H  
ATOM   2811 3HB  ALA H  78      16.903  13.492  20.960  1.00  0.00           H  
ATOM   2812  N   TYR H  79      14.451  11.060  19.794  1.00  0.00           N  
ATOM   2813  CA  TYR H  79      13.237  11.129  18.994  1.00  0.00           C  
ATOM   2814  C   TYR H  79      12.051  11.609  19.802  1.00  0.00           C  
ATOM   2815  O   TYR H  79      11.974  11.398  21.013  1.00  0.00           O  
ATOM   2816  CB  TYR H  79      12.903   9.759  18.399  1.00  0.00           C  
ATOM   2817  CG  TYR H  79      13.984   9.193  17.515  1.00  0.00           C  
ATOM   2818  CD1 TYR H  79      14.016   9.470  16.157  1.00  0.00           C  
ATOM   2819  CD2 TYR H  79      14.968   8.379  18.039  1.00  0.00           C  
ATOM   2820  CE1 TYR H  79      15.001   8.948  15.345  1.00  0.00           C  
ATOM   2821  CE2 TYR H  79      15.960   7.853  17.241  1.00  0.00           C  
ATOM   2822  CZ  TYR H  79      15.974   8.139  15.893  1.00  0.00           C  
ATOM   2823  OH  TYR H  79      16.967   7.613  15.099  1.00  0.00           O  
ATOM   2824  H   TYR H  79      14.444  10.530  20.653  1.00  0.00           H  
ATOM   2825  HA  TYR H  79      13.392  11.850  18.191  1.00  0.00           H  
ATOM   2826 1HB  TYR H  79      12.717   9.048  19.203  1.00  0.00           H  
ATOM   2827 2HB  TYR H  79      11.989   9.833  17.809  1.00  0.00           H  
ATOM   2828  HD1 TYR H  79      13.254  10.109  15.713  1.00  0.00           H  
ATOM   2829  HD2 TYR H  79      14.969   8.140  19.103  1.00  0.00           H  
ATOM   2830  HE1 TYR H  79      15.008   9.177  14.280  1.00  0.00           H  
ATOM   2831  HE2 TYR H  79      16.727   7.212  17.675  1.00  0.00           H  
ATOM   2832  HH  TYR H  79      17.543   7.059  15.632  1.00  0.00           H  
ATOM   2833  N   MET H  80      11.131  12.261  19.102  1.00  0.00           N  
ATOM   2834  CA  MET H  80       9.842  12.638  19.650  1.00  0.00           C  
ATOM   2835  C   MET H  80       8.756  12.099  18.738  1.00  0.00           C  
ATOM   2836  O   MET H  80       8.547  12.627  17.648  1.00  0.00           O  
ATOM   2837  CB  MET H  80       9.733  14.154  19.800  1.00  0.00           C  
ATOM   2838  CG  MET H  80       8.377  14.644  20.288  1.00  0.00           C  
ATOM   2839  SD  MET H  80       8.343  16.424  20.575  1.00  0.00           S  
ATOM   2840  CE  MET H  80       6.684  16.631  21.217  1.00  0.00           C  
ATOM   2841  H   MET H  80      11.349  12.498  18.146  1.00  0.00           H  
ATOM   2842  HA  MET H  80       9.740  12.188  20.637  1.00  0.00           H  
ATOM   2843 1HB  MET H  80      10.487  14.504  20.503  1.00  0.00           H  
ATOM   2844 2HB  MET H  80       9.935  14.630  18.840  1.00  0.00           H  
ATOM   2845 1HG  MET H  80       7.615  14.400  19.549  1.00  0.00           H  
ATOM   2846 2HG  MET H  80       8.122  14.140  21.219  1.00  0.00           H  
ATOM   2847 1HE  MET H  80       6.510  17.684  21.444  1.00  0.00           H  
ATOM   2848 2HE  MET H  80       5.961  16.295  20.472  1.00  0.00           H  
ATOM   2849 3HE  MET H  80       6.569  16.041  22.127  1.00  0.00           H  
ATOM   2850  N   GLN H  81       8.067  11.052  19.174  1.00  0.00           N  
ATOM   2851  CA  GLN H  81       6.962  10.521  18.391  1.00  0.00           C  
ATOM   2852  C   GLN H  81       5.633  11.108  18.841  1.00  0.00           C  
ATOM   2853  O   GLN H  81       5.329  11.142  20.034  1.00  0.00           O  
ATOM   2854  CB  GLN H  81       6.920   8.994  18.490  1.00  0.00           C  
ATOM   2855  CG  GLN H  81       5.811   8.348  17.679  1.00  0.00           C  
ATOM   2856  CD  GLN H  81       5.829   6.833  17.778  1.00  0.00           C  
ATOM   2857  OE1 GLN H  81       6.848   6.233  18.125  1.00  0.00           O  
ATOM   2858  NE2 GLN H  81       4.698   6.209  17.472  1.00  0.00           N  
ATOM   2859  H   GLN H  81       8.302  10.612  20.051  1.00  0.00           H  
ATOM   2860  HA  GLN H  81       7.114  10.797  17.348  1.00  0.00           H  
ATOM   2861 1HB  GLN H  81       7.870   8.581  18.151  1.00  0.00           H  
ATOM   2862 2HB  GLN H  81       6.790   8.701  19.533  1.00  0.00           H  
ATOM   2863 1HG  GLN H  81       4.849   8.703  18.050  1.00  0.00           H  
ATOM   2864 2HG  GLN H  81       5.932   8.623  16.631  1.00  0.00           H  
ATOM   2865 1HE2 GLN H  81       4.649   5.210  17.520  1.00  0.00           H  
ATOM   2866 2HE2 GLN H  81       3.894   6.735  17.197  1.00  0.00           H  
ATOM   2867  N   LEU H  82       4.846  11.553  17.873  1.00  0.00           N  
ATOM   2868  CA  LEU H  82       3.523  12.097  18.143  1.00  0.00           C  
ATOM   2869  C   LEU H  82       2.463  11.204  17.502  1.00  0.00           C  
ATOM   2870  O   LEU H  82       2.595  10.808  16.344  1.00  0.00           O  
ATOM   2871  CB  LEU H  82       3.408  13.528  17.604  1.00  0.00           C  
ATOM   2872  CG  LEU H  82       4.360  14.554  18.231  1.00  0.00           C  
ATOM   2873  CD1 LEU H  82       5.654  14.603  17.430  1.00  0.00           C  
ATOM   2874  CD2 LEU H  82       3.686  15.918  18.265  1.00  0.00           C  
ATOM   2875  H   LEU H  82       5.176  11.515  16.918  1.00  0.00           H  
ATOM   2876  HA  LEU H  82       3.372  12.119  19.222  1.00  0.00           H  
ATOM   2877 1HB  LEU H  82       3.598  13.511  16.532  1.00  0.00           H  
ATOM   2878 2HB  LEU H  82       2.389  13.879  17.765  1.00  0.00           H  
ATOM   2879  HG  LEU H  82       4.608  14.247  19.247  1.00  0.00           H  
ATOM   2880 1HD1 LEU H  82       6.331  15.332  17.875  1.00  0.00           H  
ATOM   2881 2HD1 LEU H  82       6.124  13.619  17.438  1.00  0.00           H  
ATOM   2882 3HD1 LEU H  82       5.435  14.892  16.402  1.00  0.00           H  
ATOM   2883 1HD2 LEU H  82       4.363  16.647  18.711  1.00  0.00           H  
ATOM   2884 2HD2 LEU H  82       3.439  16.227  17.249  1.00  0.00           H  
ATOM   2885 3HD2 LEU H  82       2.774  15.858  18.858  1.00  0.00           H  
ATOM   2886  N   SER H  82A      1.418  10.882  18.259  1.00  0.00           N  
ATOM   2887  CA  SER H  82A      0.380   9.973  17.776  1.00  0.00           C  
ATOM   2888  C   SER H  82A     -0.996  10.629  17.781  1.00  0.00           C  
ATOM   2889  O   SER H  82A     -1.231  11.593  18.508  1.00  0.00           O  
ATOM   2890  CB  SER H  82A      0.351   8.720  18.630  1.00  0.00           C  
ATOM   2891  OG  SER H  82A     -0.672   7.856  18.218  1.00  0.00           O  
ATOM   2892  H   SER H  82A      1.339  11.271  19.186  1.00  0.00           H  
ATOM   2893  HA  SER H  82A      0.615   9.694  16.748  1.00  0.00           H  
ATOM   2894 1HB  SER H  82A      1.312   8.210  18.561  1.00  0.00           H  
ATOM   2895 2HB  SER H  82A      0.201   8.995  19.673  1.00  0.00           H  
ATOM   2896  HG  SER H  82A     -1.481   8.200  18.604  1.00  0.00           H  
ATOM   2897  N   SER H  82B     -1.899  10.088  16.969  1.00  0.00           N  
ATOM   2898  CA  SER H  82B     -3.259  10.609  16.862  1.00  0.00           C  
ATOM   2899  C   SER H  82B     -3.224  12.111  16.644  1.00  0.00           C  
ATOM   2900  O   SER H  82B     -3.835  12.877  17.385  1.00  0.00           O  
ATOM   2901  CB  SER H  82B     -4.054  10.284  18.111  1.00  0.00           C  
ATOM   2902  OG  SER H  82B     -4.148   8.898  18.300  1.00  0.00           O  
ATOM   2903  H   SER H  82B     -1.633   9.291  16.408  1.00  0.00           H  
ATOM   2904  HA  SER H  82B     -3.745  10.136  16.007  1.00  0.00           H  
ATOM   2905 1HB  SER H  82B     -3.574  10.739  18.977  1.00  0.00           H  
ATOM   2906 2HB  SER H  82B     -5.052  10.711  18.028  1.00  0.00           H  
ATOM   2907  HG  SER H  82B     -4.845   8.598  17.712  1.00  0.00           H  
ATOM   2908  N   LEU H  82C     -2.503  12.517  15.607  1.00  0.00           N  
ATOM   2909  CA  LEU H  82C     -2.261  13.926  15.340  1.00  0.00           C  
ATOM   2910  C   LEU H  82C     -3.559  14.699  15.144  1.00  0.00           C  
ATOM   2911  O   LEU H  82C     -4.535  14.178  14.611  1.00  0.00           O  
ATOM   2912  CB  LEU H  82C     -1.378  14.078  14.096  1.00  0.00           C  
ATOM   2913  CG  LEU H  82C      0.067  13.584  14.241  1.00  0.00           C  
ATOM   2914  CD1 LEU H  82C      0.766  13.652  12.889  1.00  0.00           C  
ATOM   2915  CD2 LEU H  82C      0.792  14.434  15.273  1.00  0.00           C  
ATOM   2916  H   LEU H  82C     -2.110  11.825  14.987  1.00  0.00           H  
ATOM   2917  HA  LEU H  82C     -1.742  14.356  16.196  1.00  0.00           H  
ATOM   2918 1HB  LEU H  82C     -1.835  13.527  13.276  1.00  0.00           H  
ATOM   2919 2HB  LEU H  82C     -1.342  15.133  13.821  1.00  0.00           H  
ATOM   2920  HG  LEU H  82C      0.066  12.543  14.563  1.00  0.00           H  
ATOM   2921 1HD1 LEU H  82C      1.792  13.301  12.992  1.00  0.00           H  
ATOM   2922 2HD1 LEU H  82C      0.238  13.020  12.175  1.00  0.00           H  
ATOM   2923 3HD1 LEU H  82C      0.768  14.681  12.532  1.00  0.00           H  
ATOM   2924 1HD2 LEU H  82C      1.820  14.083  15.378  1.00  0.00           H  
ATOM   2925 2HD2 LEU H  82C      0.796  15.476  14.951  1.00  0.00           H  
ATOM   2926 3HD2 LEU H  82C      0.282  14.354  16.234  1.00  0.00           H  
ATOM   2927  N   THR H  83      -3.554  15.950  15.592  1.00  0.00           N  
ATOM   2928  CA  THR H  83      -4.712  16.822  15.484  1.00  0.00           C  
ATOM   2929  C   THR H  83      -4.244  18.191  15.036  1.00  0.00           C  
ATOM   2930  O   THR H  83      -3.042  18.442  14.952  1.00  0.00           O  
ATOM   2931  CB  THR H  83      -5.477  16.931  16.816  1.00  0.00           C  
ATOM   2932  OG1 THR H  83      -6.690  17.669  16.615  1.00  0.00           O  
ATOM   2933  CG2 THR H  83      -4.627  17.633  17.864  1.00  0.00           C  
ATOM   2934  H   THR H  83      -2.711  16.302  16.023  1.00  0.00           H  
ATOM   2935  HA  THR H  83      -5.391  16.405  14.740  1.00  0.00           H  
ATOM   2936  HB  THR H  83      -5.730  15.932  17.173  1.00  0.00           H  
ATOM   2937  HG1 THR H  83      -6.655  18.485  17.121  1.00  0.00           H  
ATOM   2938 1HG2 THR H  83      -5.183  17.700  18.799  1.00  0.00           H  
ATOM   2939 2HG2 THR H  83      -3.710  17.069  18.027  1.00  0.00           H  
ATOM   2940 3HG2 THR H  83      -4.379  18.635  17.517  1.00  0.00           H  
ATOM   2941  N   SER H  84      -5.187  19.071  14.732  1.00  0.00           N  
ATOM   2942  CA  SER H  84      -4.846  20.402  14.260  1.00  0.00           C  
ATOM   2943  C   SER H  84      -3.995  21.111  15.302  1.00  0.00           C  
ATOM   2944  O   SER H  84      -3.024  21.782  14.964  1.00  0.00           O  
ATOM   2945  CB  SER H  84      -6.101  21.204  13.975  1.00  0.00           C  
ATOM   2946  OG  SER H  84      -5.784  22.502  13.553  1.00  0.00           O  
ATOM   2947  H   SER H  84      -6.161  18.818  14.827  1.00  0.00           H  
ATOM   2948  HA  SER H  84      -4.277  20.306  13.334  1.00  0.00           H  
ATOM   2949 1HB  SER H  84      -6.686  20.702  13.204  1.00  0.00           H  
ATOM   2950 2HB  SER H  84      -6.715  21.250  14.873  1.00  0.00           H  
ATOM   2951  HG  SER H  84      -6.210  23.094  14.177  1.00  0.00           H  
ATOM   2952  N   GLU H  85      -4.351  20.949  16.571  1.00  0.00           N  
ATOM   2953  CA  GLU H  85      -3.639  21.628  17.649  1.00  0.00           C  
ATOM   2954  C   GLU H  85      -2.199  21.155  17.821  1.00  0.00           C  
ATOM   2955  O   GLU H  85      -1.417  21.798  18.515  1.00  0.00           O  
ATOM   2956  CB  GLU H  85      -4.394  21.437  18.966  1.00  0.00           C  
ATOM   2957  CG  GLU H  85      -5.784  22.058  18.990  1.00  0.00           C  
ATOM   2958  CD  GLU H  85      -6.818  21.204  18.311  1.00  0.00           C  
ATOM   2959  OE1 GLU H  85      -6.478  20.136  17.863  1.00  0.00           O  
ATOM   2960  OE2 GLU H  85      -7.950  21.621  18.241  1.00  0.00           O  
ATOM   2961  H   GLU H  85      -5.130  20.347  16.797  1.00  0.00           H  
ATOM   2962  HA  GLU H  85      -3.593  22.692  17.417  1.00  0.00           H  
ATOM   2963 1HB  GLU H  85      -4.500  20.372  19.173  1.00  0.00           H  
ATOM   2964 2HB  GLU H  85      -3.819  21.874  19.782  1.00  0.00           H  
ATOM   2965 1HG  GLU H  85      -6.083  22.215  20.026  1.00  0.00           H  
ATOM   2966 2HG  GLU H  85      -5.744  23.031  18.501  1.00  0.00           H  
ATOM   2967  N   ASP H  86      -1.849  20.038  17.198  1.00  0.00           N  
ATOM   2968  CA  ASP H  86      -0.472  19.564  17.239  1.00  0.00           C  
ATOM   2969  C   ASP H  86       0.396  20.347  16.253  1.00  0.00           C  
ATOM   2970  O   ASP H  86       1.621  20.234  16.272  1.00  0.00           O  
ATOM   2971  CB  ASP H  86      -0.408  18.068  16.918  1.00  0.00           C  
ATOM   2972  CG  ASP H  86      -0.970  17.198  18.035  1.00  0.00           C  
ATOM   2973  OD1 ASP H  86      -0.802  17.551  19.178  1.00  0.00           O  
ATOM   2974  OD2 ASP H  86      -1.562  16.190  17.733  1.00  0.00           O  
ATOM   2975  H   ASP H  86      -2.538  19.503  16.689  1.00  0.00           H  
ATOM   2976  HA  ASP H  86      -0.081  19.720  18.245  1.00  0.00           H  
ATOM   2977 1HB  ASP H  86      -0.967  17.868  16.004  1.00  0.00           H  
ATOM   2978 2HB  ASP H  86       0.628  17.778  16.738  1.00  0.00           H  
ATOM   2979  N   SER H  87      -0.236  21.136  15.386  1.00  0.00           N  
ATOM   2980  CA  SER H  87       0.507  21.986  14.465  1.00  0.00           C  
ATOM   2981  C   SER H  87       1.317  23.016  15.247  1.00  0.00           C  
ATOM   2982  O   SER H  87       0.760  23.861  15.947  1.00  0.00           O  
ATOM   2983  CB  SER H  87      -0.438  22.683  13.507  1.00  0.00           C  
ATOM   2984  OG  SER H  87      -1.118  21.754  12.707  1.00  0.00           O  
ATOM   2985  H   SER H  87      -1.246  21.148  15.362  1.00  0.00           H  
ATOM   2986  HA  SER H  87       1.189  21.359  13.889  1.00  0.00           H  
ATOM   2987 1HB  SER H  87      -1.159  23.274  14.072  1.00  0.00           H  
ATOM   2988 2HB  SER H  87       0.124  23.369  12.875  1.00  0.00           H  
ATOM   2989  HG  SER H  87      -1.967  21.610  13.131  1.00  0.00           H  
ATOM   2990  N   ALA H  88       2.639  22.934  15.126  1.00  0.00           N  
ATOM   2991  CA  ALA H  88       3.539  23.727  15.953  1.00  0.00           C  
ATOM   2992  C   ALA H  88       4.979  23.466  15.540  1.00  0.00           C  
ATOM   2993  O   ALA H  88       5.244  22.615  14.689  1.00  0.00           O  
ATOM   2994  CB  ALA H  88       3.344  23.375  17.414  1.00  0.00           C  
ATOM   2995  H   ALA H  88       3.028  22.304  14.440  1.00  0.00           H  
ATOM   2996  HA  ALA H  88       3.312  24.780  15.787  1.00  0.00           H  
ATOM   2997 1HB  ALA H  88       4.020  23.973  18.025  1.00  0.00           H  
ATOM   2998 2HB  ALA H  88       2.314  23.584  17.704  1.00  0.00           H  
ATOM   2999 3HB  ALA H  88       3.557  22.319  17.566  1.00  0.00           H  
ATOM   3000  N   VAL H  89       5.906  24.206  16.142  1.00  0.00           N  
ATOM   3001  CA  VAL H  89       7.329  23.975  15.928  1.00  0.00           C  
ATOM   3002  C   VAL H  89       7.914  23.323  17.168  1.00  0.00           C  
ATOM   3003  O   VAL H  89       7.666  23.773  18.289  1.00  0.00           O  
ATOM   3004  CB  VAL H  89       8.064  25.297  15.636  1.00  0.00           C  
ATOM   3005  CG1 VAL H  89       9.536  25.035  15.349  1.00  0.00           C  
ATOM   3006  CG2 VAL H  89       7.405  26.008  14.464  1.00  0.00           C  
ATOM   3007  H   VAL H  89       5.615  24.948  16.763  1.00  0.00           H  
ATOM   3008  HA  VAL H  89       7.447  23.318  15.066  1.00  0.00           H  
ATOM   3009  HB  VAL H  89       8.017  25.932  16.521  1.00  0.00           H  
ATOM   3010 1HG1 VAL H  89      10.040  25.981  15.145  1.00  0.00           H  
ATOM   3011 2HG1 VAL H  89       9.995  24.559  16.215  1.00  0.00           H  
ATOM   3012 3HG1 VAL H  89       9.626  24.382  14.482  1.00  0.00           H  
ATOM   3013 1HG2 VAL H  89       7.929  26.942  14.263  1.00  0.00           H  
ATOM   3014 2HG2 VAL H  89       7.447  25.371  13.581  1.00  0.00           H  
ATOM   3015 3HG2 VAL H  89       6.364  26.223  14.708  1.00  0.00           H  
ATOM   3016  N   TYR H  90       8.691  22.264  16.969  1.00  0.00           N  
ATOM   3017  CA  TYR H  90       9.209  21.485  18.086  1.00  0.00           C  
ATOM   3018  C   TYR H  90      10.722  21.597  18.194  1.00  0.00           C  
ATOM   3019  O   TYR H  90      11.434  21.515  17.195  1.00  0.00           O  
ATOM   3020  CB  TYR H  90       8.798  20.017  17.949  1.00  0.00           C  
ATOM   3021  CG  TYR H  90       7.302  19.795  18.007  1.00  0.00           C  
ATOM   3022  CD1 TYR H  90       6.543  19.878  16.849  1.00  0.00           C  
ATOM   3023  CD2 TYR H  90       6.691  19.507  19.218  1.00  0.00           C  
ATOM   3024  CE1 TYR H  90       5.177  19.674  16.903  1.00  0.00           C  
ATOM   3025  CE2 TYR H  90       5.326  19.303  19.271  1.00  0.00           C  
ATOM   3026  CZ  TYR H  90       4.571  19.386  18.120  1.00  0.00           C  
ATOM   3027  OH  TYR H  90       3.210  19.183  18.173  1.00  0.00           O  
ATOM   3028  H   TYR H  90       8.932  21.991  16.026  1.00  0.00           H  
ATOM   3029  HA  TYR H  90       8.786  21.882  19.009  1.00  0.00           H  
ATOM   3030 1HB  TYR H  90       9.163  19.624  16.999  1.00  0.00           H  
ATOM   3031 2HB  TYR H  90       9.259  19.433  18.744  1.00  0.00           H  
ATOM   3032  HD1 TYR H  90       7.024  20.103  15.897  1.00  0.00           H  
ATOM   3033  HD2 TYR H  90       7.287  19.443  20.128  1.00  0.00           H  
ATOM   3034  HE1 TYR H  90       4.581  19.739  15.993  1.00  0.00           H  
ATOM   3035  HE2 TYR H  90       4.845  19.079  20.224  1.00  0.00           H  
ATOM   3036  HH  TYR H  90       2.794  19.617  17.424  1.00  0.00           H  
ATOM   3037  N   TYR H  91      11.200  21.793  19.420  1.00  0.00           N  
ATOM   3038  CA  TYR H  91      12.619  21.998  19.668  1.00  0.00           C  
ATOM   3039  C   TYR H  91      13.154  20.943  20.623  1.00  0.00           C  
ATOM   3040  O   TYR H  91      12.462  20.536  21.556  1.00  0.00           O  
ATOM   3041  CB  TYR H  91      12.871  23.401  20.225  1.00  0.00           C  
ATOM   3042  CG  TYR H  91      12.455  24.513  19.289  1.00  0.00           C  
ATOM   3043  CD1 TYR H  91      11.146  24.973  19.296  1.00  0.00           C  
ATOM   3044  CD2 TYR H  91      13.382  25.074  18.422  1.00  0.00           C  
ATOM   3045  CE1 TYR H  91      10.766  25.989  18.441  1.00  0.00           C  
ATOM   3046  CE2 TYR H  91      13.001  26.090  17.567  1.00  0.00           C  
ATOM   3047  CZ  TYR H  91      11.699  26.547  17.575  1.00  0.00           C  
ATOM   3048  OH  TYR H  91      11.321  27.559  16.723  1.00  0.00           O  
ATOM   3049  H   TYR H  91      10.558  21.799  20.199  1.00  0.00           H  
ATOM   3050  HA  TYR H  91      13.153  21.898  18.723  1.00  0.00           H  
ATOM   3051 1HB  TYR H  91      12.327  23.523  21.163  1.00  0.00           H  
ATOM   3052 2HB  TYR H  91      13.932  23.520  20.444  1.00  0.00           H  
ATOM   3053  HD1 TYR H  91      10.418  24.533  19.977  1.00  0.00           H  
ATOM   3054  HD2 TYR H  91      14.410  24.712  18.415  1.00  0.00           H  
ATOM   3055  HE1 TYR H  91       9.738  26.350  18.447  1.00  0.00           H  
ATOM   3056  HE2 TYR H  91      13.730  26.530  16.885  1.00  0.00           H  
ATOM   3057  HH  TYR H  91      12.076  27.833  16.197  1.00  0.00           H  
ATOM   3058  N   CYS H  92      14.387  20.503  20.392  1.00  0.00           N  
ATOM   3059  CA  CYS H  92      15.097  19.720  21.391  1.00  0.00           C  
ATOM   3060  C   CYS H  92      16.123  20.631  22.061  1.00  0.00           C  
ATOM   3061  O   CYS H  92      16.553  21.625  21.480  1.00  0.00           O  
ATOM   3062  CB  CYS H  92      15.794  18.514  20.760  1.00  0.00           C  
ATOM   3063  SG  CYS H  92      16.955  18.938  19.440  1.00  0.00           S  
ATOM   3064  H   CYS H  92      14.842  20.711  19.515  1.00  0.00           H  
ATOM   3065  HA  CYS H  92      14.374  19.354  22.121  1.00  0.00           H  
ATOM   3066 1HB  CYS H  92      16.341  17.968  21.529  1.00  0.00           H  
ATOM   3067 2HB  CYS H  92      15.047  17.837  20.348  1.00  0.00           H  
ATOM   3068  N   ALA H  93      16.512  20.288  23.285  1.00  0.00           N  
ATOM   3069  CA  ALA H  93      17.356  21.166  24.087  1.00  0.00           C  
ATOM   3070  C   ALA H  93      18.036  20.396  25.209  1.00  0.00           C  
ATOM   3071  O   ALA H  93      17.832  19.196  25.353  1.00  0.00           O  
ATOM   3072  CB  ALA H  93      16.535  22.315  24.655  1.00  0.00           C  
ATOM   3073  H   ALA H  93      16.219  19.402  23.669  1.00  0.00           H  
ATOM   3074  HA  ALA H  93      18.133  21.573  23.439  1.00  0.00           H  
ATOM   3075 1HB  ALA H  93      17.178  22.961  25.253  1.00  0.00           H  
ATOM   3076 2HB  ALA H  93      16.100  22.892  23.838  1.00  0.00           H  
ATOM   3077 3HB  ALA H  93      15.737  21.919  25.282  1.00  0.00           H  
ATOM   3078  N   ARG H  94      18.847  21.086  26.002  1.00  0.00           N  
ATOM   3079  CA  ARG H  94      19.494  20.465  27.151  1.00  0.00           C  
ATOM   3080  C   ARG H  94      19.429  21.383  28.362  1.00  0.00           C  
ATOM   3081  O   ARG H  94      18.754  22.410  28.334  1.00  0.00           O  
ATOM   3082  CB  ARG H  94      20.947  20.136  26.840  1.00  0.00           C  
ATOM   3083  CG  ARG H  94      21.156  19.257  25.618  1.00  0.00           C  
ATOM   3084  CD  ARG H  94      22.571  18.823  25.490  1.00  0.00           C  
ATOM   3085  NE  ARG H  94      23.490  19.948  25.540  1.00  0.00           N  
ATOM   3086  CZ  ARG H  94      24.818  19.844  25.740  1.00  0.00           C  
ATOM   3087  NH1 ARG H  94      25.366  18.660  25.907  1.00  0.00           N  
ATOM   3088  NH2 ARG H  94      25.570  20.930  25.768  1.00  0.00           N  
ATOM   3089  H   ARG H  94      19.023  22.062  25.807  1.00  0.00           H  
ATOM   3090  HA  ARG H  94      18.971  19.536  27.382  1.00  0.00           H  
ATOM   3091 1HB  ARG H  94      21.502  21.060  26.681  1.00  0.00           H  
ATOM   3092 2HB  ARG H  94      21.395  19.628  27.694  1.00  0.00           H  
ATOM   3093 1HG  ARG H  94      20.531  18.367  25.699  1.00  0.00           H  
ATOM   3094 2HG  ARG H  94      20.885  19.811  24.719  1.00  0.00           H  
ATOM   3095 1HD  ARG H  94      22.819  18.144  26.306  1.00  0.00           H  
ATOM   3096 2HD  ARG H  94      22.710  18.311  24.538  1.00  0.00           H  
ATOM   3097  HE  ARG H  94      23.105  20.875  25.415  1.00  0.00           H  
ATOM   3098 1HH1 ARG H  94      24.792  17.830  25.886  1.00  0.00           H  
ATOM   3099 2HH1 ARG H  94      26.362  18.582  26.058  1.00  0.00           H  
ATOM   3100 1HH2 ARG H  94      25.149  21.840  25.640  1.00  0.00           H  
ATOM   3101 2HH2 ARG H  94      26.565  20.851  25.918  1.00  0.00           H  
ATOM   3102  N   GLY H  95      20.121  19.221  29.289  1.00  0.00           N  
ATOM   3103  CA  GLY H  95      20.380  19.045  30.713  1.00  0.00           C  
ATOM   3104  C   GLY H  95      21.640  19.786  31.142  1.00  0.00           C  
ATOM   3105  O   GLY H  95      21.898  19.954  32.334  1.00  0.00           O  
ATOM   3106  H   GLY H  95      20.230  18.431  28.668  1.00  0.00           H  
ATOM   3107 1HA  GLY H  95      19.527  19.410  31.286  1.00  0.00           H  
ATOM   3108 2HA  GLY H  95      20.486  17.984  30.935  1.00  0.00           H  
ATOM   3109  N   ASP H  96      22.422  20.229  30.163  1.00  0.00           N  
ATOM   3110  CA  ASP H  96      23.635  20.990  30.437  1.00  0.00           C  
ATOM   3111  C   ASP H  96      23.311  22.459  30.677  1.00  0.00           C  
ATOM   3112  O   ASP H  96      22.845  23.157  29.777  1.00  0.00           O  
ATOM   3113  CB  ASP H  96      24.625  20.861  29.276  1.00  0.00           C  
ATOM   3114  CG  ASP H  96      25.947  21.568  29.544  1.00  0.00           C  
ATOM   3115  OD1 ASP H  96      25.997  22.370  30.446  1.00  0.00           O  
ATOM   3116  OD2 ASP H  96      26.894  21.300  28.844  1.00  0.00           O  
ATOM   3117  H   ASP H  96      22.170  20.033  29.205  1.00  0.00           H  
ATOM   3118  HA  ASP H  96      24.101  20.587  31.337  1.00  0.00           H  
ATOM   3119 1HB  ASP H  96      24.826  19.807  29.085  1.00  0.00           H  
ATOM   3120 2HB  ASP H  96      24.183  21.279  28.372  1.00  0.00           H  
ATOM   3121  N   GLY H  97      23.606  23.095  31.916  1.00  0.00           N  
ATOM   3122  CA  GLY H  97      23.240  24.453  32.300  1.00  0.00           C  
ATOM   3123  C   GLY H  97      24.340  25.449  31.954  1.00  0.00           C  
ATOM   3124  O   GLY H  97      24.251  26.629  32.292  1.00  0.00           O  
ATOM   3125  H   GLY H  97      24.087  22.508  32.582  1.00  0.00           H  
ATOM   3126 1HA  GLY H  97      22.314  24.725  31.794  1.00  0.00           H  
ATOM   3127 2HA  GLY H  97      23.039  24.473  33.371  1.00  0.00           H  
ATOM   3128  N   PHE H  98      25.377  24.966  31.278  1.00  0.00           N  
ATOM   3129  CA  PHE H  98      26.492  25.815  30.876  1.00  0.00           C  
ATOM   3130  C   PHE H  98      26.526  25.995  29.363  1.00  0.00           C  
ATOM   3131  O   PHE H  98      27.072  26.975  28.857  1.00  0.00           O  
ATOM   3132  CB  PHE H  98      27.818  25.219  31.354  1.00  0.00           C  
ATOM   3133  CG  PHE H  98      27.942  25.140  32.849  1.00  0.00           C  
ATOM   3134  CD1 PHE H  98      27.649  23.964  33.522  1.00  0.00           C  
ATOM   3135  CD2 PHE H  98      28.352  26.242  33.585  1.00  0.00           C  
ATOM   3136  CE1 PHE H  98      27.763  23.890  34.898  1.00  0.00           C  
ATOM   3137  CE2 PHE H  98      28.468  26.171  34.959  1.00  0.00           C  
ATOM   3138  CZ  PHE H  98      28.173  24.993  35.616  1.00  0.00           C  
ATOM   3139  H   PHE H  98      25.393  23.985  31.036  1.00  0.00           H  
ATOM   3140  HA  PHE H  98      26.362  26.792  31.343  1.00  0.00           H  
ATOM   3141 1HB  PHE H  98      27.932  24.215  30.950  1.00  0.00           H  
ATOM   3142 2HB  PHE H  98      28.644  25.820  30.975  1.00  0.00           H  
ATOM   3143  HD1 PHE H  98      27.326  23.091  32.954  1.00  0.00           H  
ATOM   3144  HD2 PHE H  98      28.585  27.172  33.066  1.00  0.00           H  
ATOM   3145  HE1 PHE H  98      27.530  22.959  35.414  1.00  0.00           H  
ATOM   3146  HE2 PHE H  98      28.792  27.044  35.526  1.00  0.00           H  
ATOM   3147  HZ  PHE H  98      28.262  24.936  36.700  1.00  0.00           H  
ATOM   3148  N   TYR H  99      25.939  25.043  28.646  1.00  0.00           N  
ATOM   3149  CA  TYR H  99      25.963  25.057  27.188  1.00  0.00           C  
ATOM   3150  C   TYR H  99      24.623  24.620  26.609  1.00  0.00           C  
ATOM   3151  O   TYR H  99      24.473  23.486  26.155  1.00  0.00           O  
ATOM   3152  CB  TYR H  99      27.086  24.160  26.663  1.00  0.00           C  
ATOM   3153  CG  TYR H  99      28.465  24.576  27.122  1.00  0.00           C  
ATOM   3154  CD1 TYR H  99      29.101  23.874  28.135  1.00  0.00           C  
ATOM   3155  CD2 TYR H  99      29.095  25.661  26.530  1.00  0.00           C  
ATOM   3156  CE1 TYR H  99      30.361  24.255  28.554  1.00  0.00           C  
ATOM   3157  CE2 TYR H  99      30.355  26.042  26.949  1.00  0.00           C  
ATOM   3158  CZ  TYR H  99      30.987  25.343  27.957  1.00  0.00           C  
ATOM   3159  OH  TYR H  99      32.242  25.722  28.374  1.00  0.00           O  
ATOM   3160  H   TYR H  99      25.464  24.289  29.123  1.00  0.00           H  
ATOM   3161  HA  TYR H  99      26.150  26.079  26.858  1.00  0.00           H  
ATOM   3162 1HB  TYR H  99      26.914  23.133  26.989  1.00  0.00           H  
ATOM   3163 2HB  TYR H  99      27.074  24.163  25.574  1.00  0.00           H  
ATOM   3164  HD1 TYR H  99      28.606  23.021  28.601  1.00  0.00           H  
ATOM   3165  HD2 TYR H  99      28.595  26.214  25.734  1.00  0.00           H  
ATOM   3166  HE1 TYR H  99      30.860  23.703  29.350  1.00  0.00           H  
ATOM   3167  HE2 TYR H  99      30.850  26.895  26.484  1.00  0.00           H  
ATOM   3168  HH  TYR H  99      32.531  26.483  27.866  1.00  0.00           H  
ATOM   3169  N   VAL H 101      23.652  25.526  26.629  1.00  0.00           N  
ATOM   3170  CA  VAL H 101      22.332  25.246  26.076  1.00  0.00           C  
ATOM   3171  C   VAL H 101      22.225  25.666  24.615  1.00  0.00           C  
ATOM   3172  O   VAL H 101      22.087  26.850  24.308  1.00  0.00           O  
ATOM   3173  CB  VAL H 101      21.251  25.978  26.893  1.00  0.00           C  
ATOM   3174  CG1 VAL H 101      19.870  25.705  26.314  1.00  0.00           C  
ATOM   3175  CG2 VAL H 101      21.320  25.545  28.349  1.00  0.00           C  
ATOM   3176  H   VAL H 101      23.832  26.431  27.038  1.00  0.00           H  
ATOM   3177  HA  VAL H 101      22.156  24.172  26.145  1.00  0.00           H  
ATOM   3178  HB  VAL H 101      21.421  27.053  26.823  1.00  0.00           H  
ATOM   3179 1HG1 VAL H 101      19.118  26.230  26.903  1.00  0.00           H  
ATOM   3180 2HG1 VAL H 101      19.832  26.055  25.283  1.00  0.00           H  
ATOM   3181 3HG1 VAL H 101      19.670  24.634  26.343  1.00  0.00           H  
ATOM   3182 1HG2 VAL H 101      20.554  26.067  28.921  1.00  0.00           H  
ATOM   3183 2HG2 VAL H 101      21.156  24.470  28.418  1.00  0.00           H  
ATOM   3184 3HG2 VAL H 101      22.303  25.788  28.754  1.00  0.00           H  
ATOM   3185  N   TYR H 102      22.289  24.688  23.718  1.00  0.00           N  
ATOM   3186  CA  TYR H 102      22.168  24.951  22.289  1.00  0.00           C  
ATOM   3187  C   TYR H 102      20.867  24.384  21.735  1.00  0.00           C  
ATOM   3188  O   TYR H 102      20.813  23.230  21.310  1.00  0.00           O  
ATOM   3189  CB  TYR H 102      23.365  24.369  21.534  1.00  0.00           C  
ATOM   3190  CG  TYR H 102      24.654  25.128  21.755  1.00  0.00           C  
ATOM   3191  CD1 TYR H 102      25.455  24.832  22.848  1.00  0.00           C  
ATOM   3192  CD2 TYR H 102      25.035  26.121  20.865  1.00  0.00           C  
ATOM   3193  CE1 TYR H 102      26.632  25.526  23.050  1.00  0.00           C  
ATOM   3194  CE2 TYR H 102      26.213  26.815  21.067  1.00  0.00           C  
ATOM   3195  CZ  TYR H 102      27.009  26.520  22.154  1.00  0.00           C  
ATOM   3196  OH  TYR H 102      28.182  27.211  22.356  1.00  0.00           O  
ATOM   3197  H   TYR H 102      22.426  23.739  24.034  1.00  0.00           H  
ATOM   3198  HA  TYR H 102      22.147  26.030  22.133  1.00  0.00           H  
ATOM   3199 1HB  TYR H 102      23.522  23.334  21.842  1.00  0.00           H  
ATOM   3200 2HB  TYR H 102      23.152  24.363  20.465  1.00  0.00           H  
ATOM   3201  HD1 TYR H 102      25.155  24.052  23.548  1.00  0.00           H  
ATOM   3202  HD2 TYR H 102      24.406  26.355  20.006  1.00  0.00           H  
ATOM   3203  HE1 TYR H 102      27.261  25.293  23.909  1.00  0.00           H  
ATOM   3204  HE2 TYR H 102      26.512  27.596  20.367  1.00  0.00           H  
ATOM   3205  HH  TYR H 102      28.296  27.857  21.654  1.00  0.00           H  
ATOM   3206  N   TRP H 103      19.820  25.202  21.742  1.00  0.00           N  
ATOM   3207  CA  TRP H 103      18.598  24.694  21.126  1.00  0.00           C  
ATOM   3208  C   TRP H 103      18.829  24.130  19.732  1.00  0.00           C  
ATOM   3209  O   TRP H 103      19.736  24.560  19.019  1.00  0.00           O  
ATOM   3210  CB  TRP H 103      17.549  25.805  21.051  1.00  0.00           C  
ATOM   3211  CG  TRP H 103      17.124  26.319  22.394  1.00  0.00           C  
ATOM   3212  CD1 TRP H 103      17.781  27.233  23.161  1.00  0.00           C  
ATOM   3213  CD2 TRP H 103      15.938  25.948  23.137  1.00  0.00           C  
ATOM   3214  NE1 TRP H 103      17.090  27.456  24.327  1.00  0.00           N  
ATOM   3215  CE2 TRP H 103      15.959  26.679  24.328  1.00  0.00           C  
ATOM   3216  CE3 TRP H 103      14.876  25.069  22.890  1.00  0.00           C  
ATOM   3217  CZ2 TRP H 103      14.958  26.560  25.279  1.00  0.00           C  
ATOM   3218  CZ3 TRP H 103      13.872  24.951  23.844  1.00  0.00           C  
ATOM   3219  CH2 TRP H 103      13.912  25.677  25.007  1.00  0.00           C  
ATOM   3220  H   TRP H 103      20.266  26.019  21.347  1.00  0.00           H  
ATOM   3221  HA  TRP H 103      18.211  23.884  21.745  1.00  0.00           H  
ATOM   3222 1HB  TRP H 103      17.945  26.641  20.474  1.00  0.00           H  
ATOM   3223 2HB  TRP H 103      16.666  25.437  20.530  1.00  0.00           H  
ATOM   3224  HD1 TRP H 103      18.718  27.717  22.890  1.00  0.00           H  
ATOM   3225  HE1 TRP H 103      17.368  28.087  25.064  1.00  0.00           H  
ATOM   3226  HE3 TRP H 103      14.838  24.492  21.967  1.00  0.00           H  
ATOM   3227  HZ2 TRP H 103      14.972  27.128  26.209  1.00  0.00           H  
ATOM   3228  HZ3 TRP H 103      13.049  24.263  23.645  1.00  0.00           H  
ATOM   3229  HH2 TRP H 103      13.108  25.560  25.733  1.00  0.00           H  
ATOM   3230  N   GLY H 104      18.009  23.153  19.357  1.00  0.00           N  
ATOM   3231  CA  GLY H 104      17.942  22.706  17.980  1.00  0.00           C  
ATOM   3232  C   GLY H 104      17.344  23.825  17.156  1.00  0.00           C  
ATOM   3233  O   GLY H 104      16.816  24.782  17.720  1.00  0.00           O  
ATOM   3234  H   GLY H 104      17.418  22.712  20.047  1.00  0.00           H  
ATOM   3235 1HA  GLY H 104      18.942  22.447  17.633  1.00  0.00           H  
ATOM   3236 2HA  GLY H 104      17.338  21.802  17.920  1.00  0.00           H  
ATOM   3237  N   GLN H 105      17.415  23.719  15.833  1.00  0.00           N  
ATOM   3238  CA  GLN H 105      16.896  24.773  14.967  1.00  0.00           C  
ATOM   3239  C   GLN H 105      15.368  24.763  14.916  1.00  0.00           C  
ATOM   3240  O   GLN H 105      14.748  25.745  14.511  1.00  0.00           O  
ATOM   3241  CB  GLN H 105      17.479  24.658  13.553  1.00  0.00           C  
ATOM   3242  CG  GLN H 105      16.777  23.652  12.643  1.00  0.00           C  
ATOM   3243  CD  GLN H 105      17.285  22.232  12.824  1.00  0.00           C  
ATOM   3244  OE1 GLN H 105      17.744  21.854  13.902  1.00  0.00           O  
ATOM   3245  NE2 GLN H 105      17.212  21.439  11.764  1.00  0.00           N  
ATOM   3246  H   GLN H 105      17.833  22.900  15.416  1.00  0.00           H  
ATOM   3247  HA  GLN H 105      17.206  25.737  15.370  1.00  0.00           H  
ATOM   3248 1HB  GLN H 105      17.435  25.629  13.061  1.00  0.00           H  
ATOM   3249 2HB  GLN H 105      18.528  24.368  13.614  1.00  0.00           H  
ATOM   3250 1HG  GLN H 105      15.710  23.658  12.865  1.00  0.00           H  
ATOM   3251 2HG  GLN H 105      16.944  23.938  11.604  1.00  0.00           H  
ATOM   3252 1HE2 GLN H 105      17.533  20.493  11.823  1.00  0.00           H  
ATOM   3253 2HE2 GLN H 105      16.839  21.786  10.904  1.00  0.00           H  
ATOM   3254  N   GLY H 106      14.765  23.653  15.333  1.00  0.00           N  
ATOM   3255  CA  GLY H 106      13.316  23.536  15.346  1.00  0.00           C  
ATOM   3256  C   GLY H 106      12.752  22.780  14.148  1.00  0.00           C  
ATOM   3257  O   GLY H 106      13.215  22.946  13.021  1.00  0.00           O  
ATOM   3258  H   GLY H 106      15.325  22.874  15.649  1.00  0.00           H  
ATOM   3259 1HA  GLY H 106      13.001  23.023  16.255  1.00  0.00           H  
ATOM   3260 2HA  GLY H 106      12.871  24.529  15.366  1.00  0.00           H  
ATOM   3261  N   THR H 107      11.747  21.947  14.402  1.00  0.00           N  
ATOM   3262  CA  THR H 107      11.063  21.215  13.340  1.00  0.00           C  
ATOM   3263  C   THR H 107       9.610  21.642  13.247  1.00  0.00           C  
ATOM   3264  O   THR H 107       8.862  21.540  14.218  1.00  0.00           O  
ATOM   3265  CB  THR H 107      11.144  19.693  13.566  1.00  0.00           C  
ATOM   3266  OG1 THR H 107      12.517  19.281  13.572  1.00  0.00           O  
ATOM   3267  CG2 THR H 107      10.400  18.950  12.467  1.00  0.00           C  
ATOM   3268  H   THR H 107      11.450  21.818  15.358  1.00  0.00           H  
ATOM   3269  HA  THR H 107      11.551  21.443  12.392  1.00  0.00           H  
ATOM   3270  HB  THR H 107      10.700  19.445  14.530  1.00  0.00           H  
ATOM   3271  HG1 THR H 107      12.800  19.101  12.673  1.00  0.00           H  
ATOM   3272 1HG2 THR H 107      10.468  17.877  12.644  1.00  0.00           H  
ATOM   3273 2HG2 THR H 107       9.353  19.254  12.468  1.00  0.00           H  
ATOM   3274 3HG2 THR H 107      10.846  19.187  11.502  1.00  0.00           H  
ATOM   3275  N   THR H 108       9.214  22.118  12.070  1.00  0.00           N  
ATOM   3276  CA  THR H 108       7.847  22.574  11.840  1.00  0.00           C  
ATOM   3277  C   THR H 108       6.934  21.402  11.517  1.00  0.00           C  
ATOM   3278  O   THR H 108       7.225  20.604  10.624  1.00  0.00           O  
ATOM   3279  CB  THR H 108       7.786  23.606  10.700  1.00  0.00           C  
ATOM   3280  OG1 THR H 108       8.578  24.751  11.046  1.00  0.00           O  
ATOM   3281  CG2 THR H 108       6.351  24.045  10.454  1.00  0.00           C  
ATOM   3282  H   THR H 108       9.882  22.165  11.313  1.00  0.00           H  
ATOM   3283  HA  THR H 108       7.483  23.048  12.752  1.00  0.00           H  
ATOM   3284  HB  THR H 108       8.188  23.166   9.788  1.00  0.00           H  
ATOM   3285  HG1 THR H 108       8.528  25.399  10.340  1.00  0.00           H  
ATOM   3286 1HG2 THR H 108       6.328  24.775   9.644  1.00  0.00           H  
ATOM   3287 2HG2 THR H 108       5.748  23.179  10.179  1.00  0.00           H  
ATOM   3288 3HG2 THR H 108       5.947  24.495  11.360  1.00  0.00           H  
ATOM   3289  N   LEU H 109       5.827  21.301  12.243  1.00  0.00           N  
ATOM   3290  CA  LEU H 109       4.842  20.259  11.984  1.00  0.00           C  
ATOM   3291  C   LEU H 109       3.507  20.869  11.598  1.00  0.00           C  
ATOM   3292  O   LEU H 109       2.942  21.676  12.339  1.00  0.00           O  
ATOM   3293  CB  LEU H 109       4.669  19.368  13.220  1.00  0.00           C  
ATOM   3294  CG  LEU H 109       3.587  18.285  13.112  1.00  0.00           C  
ATOM   3295  CD1 LEU H 109       3.978  17.280  12.037  1.00  0.00           C  
ATOM   3296  CD2 LEU H 109       3.414  17.604  14.461  1.00  0.00           C  
ATOM   3297  H   LEU H 109       5.661  21.959  12.993  1.00  0.00           H  
ATOM   3298  HA  LEU H 109       5.198  19.645  11.158  1.00  0.00           H  
ATOM   3299 1HB  LEU H 109       5.614  18.869  13.425  1.00  0.00           H  
ATOM   3300 2HB  LEU H 109       4.421  19.999  14.072  1.00  0.00           H  
ATOM   3301  HG  LEU H 109       2.643  18.743  12.813  1.00  0.00           H  
ATOM   3302 1HD1 LEU H 109       3.209  16.512  11.960  1.00  0.00           H  
ATOM   3303 2HD1 LEU H 109       4.076  17.791  11.079  1.00  0.00           H  
ATOM   3304 3HD1 LEU H 109       4.928  16.817  12.302  1.00  0.00           H  
ATOM   3305 1HD2 LEU H 109       2.644  16.835  14.385  1.00  0.00           H  
ATOM   3306 2HD2 LEU H 109       4.356  17.145  14.761  1.00  0.00           H  
ATOM   3307 3HD2 LEU H 109       3.116  18.343  15.206  1.00  0.00           H  
ATOM   3308  N   THR H 110       3.003  20.473  10.435  1.00  0.00           N  
ATOM   3309  CA  THR H 110       1.674  20.886  10.011  1.00  0.00           C  
ATOM   3310  C   THR H 110       0.767  19.673   9.809  1.00  0.00           C  
ATOM   3311  O   THR H 110       1.079  18.764   9.034  1.00  0.00           O  
ATOM   3312  CB  THR H 110       1.739  21.712   8.714  1.00  0.00           C  
ATOM   3313  OG1 THR H 110       2.530  22.887   8.932  1.00  0.00           O  
ATOM   3314  CG2 THR H 110       0.342  22.119   8.271  1.00  0.00           C  
ATOM   3315  H   THR H 110       3.548  19.876   9.833  1.00  0.00           H  
ATOM   3316  HA  THR H 110       1.239  21.508  10.793  1.00  0.00           H  
ATOM   3317  HB  THR H 110       2.204  21.119   7.927  1.00  0.00           H  
ATOM   3318  HG1 THR H 110       2.141  23.407   9.641  1.00  0.00           H  
ATOM   3319 1HG2 THR H 110       0.407  22.703   7.352  1.00  0.00           H  
ATOM   3320 2HG2 THR H 110      -0.258  21.227   8.094  1.00  0.00           H  
ATOM   3321 3HG2 THR H 110      -0.125  22.722   9.050  1.00  0.00           H  
ATOM   3322  N   VAL H 111      -0.356  19.673  10.522  1.00  0.00           N  
ATOM   3323  CA  VAL H 111      -1.345  18.608  10.428  1.00  0.00           C  
ATOM   3324  C   VAL H 111      -2.592  19.129   9.722  1.00  0.00           C  
ATOM   3325  O   VAL H 111      -3.266  20.030  10.228  1.00  0.00           O  
ATOM   3326  CB  VAL H 111      -1.718  18.084  11.827  1.00  0.00           C  
ATOM   3327  CG1 VAL H 111      -2.761  16.982  11.725  1.00  0.00           C  
ATOM   3328  CG2 VAL H 111      -0.472  17.583  12.541  1.00  0.00           C  
ATOM   3329  H   VAL H 111      -0.523  20.446  11.152  1.00  0.00           H  
ATOM   3330  HA  VAL H 111      -0.915  17.786   9.855  1.00  0.00           H  
ATOM   3331  HB  VAL H 111      -2.163  18.896  12.402  1.00  0.00           H  
ATOM   3332 1HG1 VAL H 111      -3.013  16.625  12.723  1.00  0.00           H  
ATOM   3333 2HG1 VAL H 111      -3.657  17.373  11.243  1.00  0.00           H  
ATOM   3334 3HG1 VAL H 111      -2.362  16.158  11.135  1.00  0.00           H  
ATOM   3335 1HG2 VAL H 111      -0.742  17.215  13.531  1.00  0.00           H  
ATOM   3336 2HG2 VAL H 111      -0.022  16.773  11.964  1.00  0.00           H  
ATOM   3337 3HG2 VAL H 111       0.245  18.398  12.641  1.00  0.00           H  
ATOM   3338  N   SER H 112      -2.896  18.558   8.560  1.00  0.00           N  
ATOM   3339  CA  SER H 112      -4.007  19.032   7.739  1.00  0.00           C  
ATOM   3340  C   SER H 112      -4.511  17.953   6.788  1.00  0.00           C  
ATOM   3341  O   SER H 112      -3.805  16.985   6.499  1.00  0.00           O  
ATOM   3342  OXT SER H 112      -5.609  18.039   6.311  1.00  0.00           O  
ATOM   3343  CB  SER H 112      -3.581  20.253   6.947  1.00  0.00           C  
ATOM   3344  OG  SER H 112      -4.615  20.695   6.111  1.00  0.00           O  
ATOM   3345  H   SER H 112      -2.343  17.776   8.236  1.00  0.00           H  
ATOM   3346  HA  SER H 112      -4.830  19.310   8.399  1.00  0.00           H  
ATOM   3347 1HB  SER H 112      -3.298  21.051   7.633  1.00  0.00           H  
ATOM   3348 2HB  SER H 112      -2.704  20.010   6.350  1.00  0.00           H  
ATOM   3349  HG  SER H 112      -5.213  21.196   6.671  1.00  0.00           H  
TER                                                                             
