# Supplementary material for: Structure-based cross-docking analysis of antibody–antigen interactions
Source: Sci Rep. 2017 Aug 15;7:8145. doi: 10.1038/s41598-017-08414-y (PMC5557897; doi:10.1038/s41598-017-08414-y)
Supplement: Supplementary file 2 — Supplementary Dataset 1 [file 41598_2017_8414_MOESM2_ESM.zip › antibody_homology_models/1NSN_lh.pdb]

ATOM      1  N   ASP L   1      31.202  13.970  27.233  1.00  0.00           N  
ATOM      2  CA  ASP L   1      30.463  12.816  27.795  1.00  0.00           C  
ATOM      3  C   ASP L   1      31.342  11.578  27.831  1.00  0.00           C  
ATOM      4  O   ASP L   1      32.041  11.269  26.869  1.00  0.00           O  
ATOM      5  CB  ASP L   1      29.202  12.521  26.979  1.00  0.00           C  
ATOM      6  CG  ASP L   1      29.506  12.153  25.532  1.00  0.00           C  
ATOM      7  OD1 ASP L   1      30.132  12.938  24.860  1.00  0.00           O  
ATOM      8  OD2 ASP L   1      29.108  11.092  25.114  1.00  0.00           O  
ATOM      9 1H   ASP L   1      30.606  14.773  27.218  1.00  0.00           H  
ATOM     10 2H   ASP L   1      32.004  14.161  27.799  1.00  0.00           H  
ATOM     11 3H   ASP L   1      31.496  13.757  26.301  1.00  0.00           H  
ATOM     12  HA  ASP L   1      30.163  13.061  28.814  1.00  0.00           H  
ATOM     13 1HB  ASP L   1      28.655  11.698  27.440  1.00  0.00           H  
ATOM     14 2HB  ASP L   1      28.550  13.394  26.987  1.00  0.00           H  
ATOM     15  N   ILE L   2      31.243  10.827  28.916  1.00  0.00           N  
ATOM     16  CA  ILE L   2      31.829   9.494  28.981  1.00  0.00           C  
ATOM     17  C   ILE L   2      30.986   8.502  28.182  1.00  0.00           C  
ATOM     18  O   ILE L   2      29.775   8.448  28.314  1.00  0.00           O  
ATOM     19  CB  ILE L   2      31.954   9.015  30.439  1.00  0.00           C  
ATOM     20  CG1 ILE L   2      32.914   9.919  31.217  1.00  0.00           C  
ATOM     21  CG2 ILE L   2      32.423   7.569  30.485  1.00  0.00           C  
ATOM     22  CD1 ILE L   2      32.916   9.667  32.708  1.00  0.00           C  
ATOM     23  H   ILE L   2      30.748  11.186  29.721  1.00  0.00           H  
ATOM     24  HA  ILE L   2      32.827   9.534  28.546  1.00  0.00           H  
ATOM     25  HB  ILE L   2      30.984   9.089  30.930  1.00  0.00           H  
ATOM     26 1HG1 ILE L   2      33.928   9.777  30.845  1.00  0.00           H  
ATOM     27 2HG1 ILE L   2      32.648  10.963  31.049  1.00  0.00           H  
ATOM     28 1HG2 ILE L   2      32.507   7.247  31.523  1.00  0.00           H  
ATOM     29 2HG2 ILE L   2      31.705   6.937  29.966  1.00  0.00           H  
ATOM     30 3HG2 ILE L   2      33.396   7.487  30.000  1.00  0.00           H  
ATOM     31 1HD1 ILE L   2      33.620  10.346  33.190  1.00  0.00           H  
ATOM     32 2HD1 ILE L   2      31.916   9.838  33.107  1.00  0.00           H  
ATOM     33 3HD1 ILE L   2      33.214   8.638  32.902  1.00  0.00           H  
ATOM     34  N   VAL L   3      31.643   7.719  27.340  1.00  0.00           N  
ATOM     35  CA  VAL L   3      30.985   6.741  26.494  1.00  0.00           C  
ATOM     36  C   VAL L   3      30.947   5.377  27.161  1.00  0.00           C  
ATOM     37  O   VAL L   3      32.004   4.799  27.477  1.00  0.00           O  
ATOM     38  CB  VAL L   3      31.713   6.629  25.141  1.00  0.00           C  
ATOM     39  CG1 VAL L   3      31.064   5.562  24.273  1.00  0.00           C  
ATOM     40  CG2 VAL L   3      31.705   7.977  24.436  1.00  0.00           C  
ATOM     41  H   VAL L   3      32.647   7.815  27.292  1.00  0.00           H  
ATOM     42  HA  VAL L   3      29.961   7.072  26.315  1.00  0.00           H  
ATOM     43  HB  VAL L   3      32.743   6.317  25.318  1.00  0.00           H  
ATOM     44 1HG1 VAL L   3      31.591   5.496  23.321  1.00  0.00           H  
ATOM     45 2HG1 VAL L   3      31.113   4.599  24.782  1.00  0.00           H  
ATOM     46 3HG1 VAL L   3      30.022   5.825  24.092  1.00  0.00           H  
ATOM     47 1HG2 VAL L   3      32.222   7.891  23.481  1.00  0.00           H  
ATOM     48 2HG2 VAL L   3      30.675   8.292  24.265  1.00  0.00           H  
ATOM     49 3HG2 VAL L   3      32.211   8.716  25.057  1.00  0.00           H  
ATOM     50  N   LEU L   4      29.732   4.839  27.312  1.00  0.00           N  
ATOM     51  CA  LEU L   4      29.533   3.504  27.870  1.00  0.00           C  
ATOM     52  C   LEU L   4      29.243   2.483  26.756  1.00  0.00           C  
ATOM     53  O   LEU L   4      28.343   2.674  25.955  1.00  0.00           O  
ATOM     54  CB  LEU L   4      28.379   3.520  28.880  1.00  0.00           C  
ATOM     55  CG  LEU L   4      28.636   4.306  30.172  1.00  0.00           C  
ATOM     56  CD1 LEU L   4      27.518   4.028  31.167  1.00  0.00           C  
ATOM     57  CD2 LEU L   4      29.989   3.911  30.745  1.00  0.00           C  
ATOM     58  H   LEU L   4      28.927   5.379  27.028  1.00  0.00           H  
ATOM     59  HA  LEU L   4      30.445   3.205  28.385  1.00  0.00           H  
ATOM     60 1HB  LEU L   4      27.503   3.953  28.399  1.00  0.00           H  
ATOM     61 2HB  LEU L   4      28.145   2.493  29.157  1.00  0.00           H  
ATOM     62  HG  LEU L   4      28.632   5.374  29.956  1.00  0.00           H  
ATOM     63 1HD1 LEU L   4      27.701   4.586  32.086  1.00  0.00           H  
ATOM     64 2HD1 LEU L   4      26.565   4.337  30.740  1.00  0.00           H  
ATOM     65 3HD1 LEU L   4      27.487   2.962  31.391  1.00  0.00           H  
ATOM     66 1HD2 LEU L   4      30.173   4.469  31.664  1.00  0.00           H  
ATOM     67 2HD2 LEU L   4      29.994   2.842  30.963  1.00  0.00           H  
ATOM     68 3HD2 LEU L   4      30.771   4.137  30.020  1.00  0.00           H  
ATOM     69  N   THR L   5      30.004   1.388  26.729  1.00  0.00           N  
ATOM     70  CA  THR L   5      29.835   0.372  25.704  1.00  0.00           C  
ATOM     71  C   THR L   5      29.549  -0.967  26.349  1.00  0.00           C  
ATOM     72  O   THR L   5      30.365  -1.462  27.135  1.00  0.00           O  
ATOM     73  CB  THR L   5      31.079   0.264  24.803  1.00  0.00           C  
ATOM     74  OG1 THR L   5      31.308   1.519  24.148  1.00  0.00           O  
ATOM     75  CG2 THR L   5      30.887  -0.823  23.756  1.00  0.00           C  
ATOM     76  H   THR L   5      30.713   1.260  27.437  1.00  0.00           H  
ATOM     77  HA  THR L   5      28.986   0.650  25.078  1.00  0.00           H  
ATOM     78  HB  THR L   5      31.950   0.024  25.413  1.00  0.00           H  
ATOM     79  HG1 THR L   5      30.487   2.015  24.111  1.00  0.00           H  
ATOM     80 1HG2 THR L   5      31.776  -0.884  23.129  1.00  0.00           H  
ATOM     81 2HG2 THR L   5      30.725  -1.780  24.251  1.00  0.00           H  
ATOM     82 3HG2 THR L   5      30.023  -0.583  23.137  1.00  0.00           H  
ATOM     83  N   GLN L   6      28.422  -1.548  25.979  1.00  0.00           N  
ATOM     84  CA  GLN L   6      28.027  -2.862  26.427  1.00  0.00           C  
ATOM     85  C   GLN L   6      28.195  -3.918  25.352  1.00  0.00           C  
ATOM     86  O   GLN L   6      28.037  -3.670  24.154  1.00  0.00           O  
ATOM     87  CB  GLN L   6      26.572  -2.835  26.904  1.00  0.00           C  
ATOM     88  CG  GLN L   6      26.352  -2.054  28.188  1.00  0.00           C  
ATOM     89  CD  GLN L   6      24.917  -2.129  28.673  1.00  0.00           C  
ATOM     90  OE1 GLN L   6      24.178  -1.141  28.628  1.00  0.00           O  
ATOM     91  NE2 GLN L   6      24.512  -3.305  29.139  1.00  0.00           N  
ATOM     92  H   GLN L   6      27.815  -1.039  25.353  1.00  0.00           H  
ATOM     93  HA  GLN L   6      28.667  -3.150  27.261  1.00  0.00           H  
ATOM     94 1HB  GLN L   6      25.944  -2.396  26.130  1.00  0.00           H  
ATOM     95 2HB  GLN L   6      26.225  -3.856  27.068  1.00  0.00           H  
ATOM     96 1HG  GLN L   6      26.997  -2.462  28.966  1.00  0.00           H  
ATOM     97 2HG  GLN L   6      26.598  -1.006  28.010  1.00  0.00           H  
ATOM     98 1HE2 GLN L   6      23.575  -3.416  29.473  1.00  0.00           H  
ATOM     99 2HE2 GLN L   6      25.142  -4.081  29.156  1.00  0.00           H  
ATOM    100  N   SER L   7      28.490  -5.121  25.791  1.00  0.00           N  
ATOM    101  CA  SER L   7      28.590  -6.235  24.884  1.00  0.00           C  
ATOM    102  C   SER L   7      28.365  -7.525  25.659  1.00  0.00           C  
ATOM    103  O   SER L   7      28.651  -7.601  26.860  1.00  0.00           O  
ATOM    104  CB  SER L   7      29.945  -6.248  24.206  1.00  0.00           C  
ATOM    105  OG  SER L   7      30.964  -6.530  25.125  1.00  0.00           O  
ATOM    106  H   SER L   7      28.651  -5.272  26.776  1.00  0.00           H  
ATOM    107  HA  SER L   7      27.819  -6.129  24.119  1.00  0.00           H  
ATOM    108 1HB  SER L   7      29.950  -6.996  23.414  1.00  0.00           H  
ATOM    109 2HB  SER L   7      30.129  -5.280  23.741  1.00  0.00           H  
ATOM    110  HG  SER L   7      30.572  -6.423  25.994  1.00  0.00           H  
ATOM    111  N   PRO L   8      27.798  -8.529  24.985  1.00  0.00           N  
ATOM    112  CA  PRO L   8      27.320  -8.401  23.602  1.00  0.00           C  
ATOM    113  C   PRO L   8      25.980  -7.633  23.566  1.00  0.00           C  
ATOM    114  O   PRO L   8      25.480  -7.259  24.641  1.00  0.00           O  
ATOM    115  CB  PRO L   8      27.154  -9.858  23.163  1.00  0.00           C  
ATOM    116  CG  PRO L   8      26.772 -10.580  24.416  1.00  0.00           C  
ATOM    117  CD  PRO L   8      27.512  -9.870  25.569  1.00  0.00           C  
ATOM    118  HA  PRO L   8      28.085  -7.889  23.001  1.00  0.00           H  
ATOM    119 1HB  PRO L   8      26.385  -9.929  22.379  1.00  0.00           H  
ATOM    120 2HB  PRO L   8      28.093 -10.229  22.727  1.00  0.00           H  
ATOM    121 1HG  PRO L   8      25.682 -10.550  24.554  1.00  0.00           H  
ATOM    122 2HG  PRO L   8      27.056 -11.640  24.343  1.00  0.00           H  
ATOM    123 1HD  PRO L   8      26.853  -9.811  26.447  1.00  0.00           H  
ATOM    124 2HD  PRO L   8      28.433 -10.423  25.810  1.00  0.00           H  
ATOM    125  N   SER L   9      25.434  -7.370  22.369  1.00  0.00           N  
ATOM    126  CA  SER L   9      24.130  -6.684  22.201  1.00  0.00           C  
ATOM    127  C   SER L   9      22.973  -7.576  22.636  1.00  0.00           C  
ATOM    128  O   SER L   9      21.916  -7.090  23.090  1.00  0.00           O  
ATOM    129  CB  SER L   9      23.931  -6.270  20.755  1.00  0.00           C  
ATOM    130  OG  SER L   9      23.807  -7.391  19.925  1.00  0.00           O  
ATOM    131  H   SER L   9      25.947  -7.660  21.549  1.00  0.00           H  
ATOM    132  HA  SER L   9      24.127  -5.789  22.824  1.00  0.00           H  
ATOM    133 1HB  SER L   9      23.037  -5.653  20.673  1.00  0.00           H  
ATOM    134 2HB  SER L   9      24.777  -5.665  20.431  1.00  0.00           H  
ATOM    135  HG  SER L   9      22.906  -7.705  20.036  1.00  0.00           H  
ATOM    136  N   SER L  10      23.177  -8.880  22.490  1.00  0.00           N  
ATOM    137  CA  SER L  10      22.192  -9.864  22.901  1.00  0.00           C  
ATOM    138  C   SER L  10      22.869 -11.184  23.258  1.00  0.00           C  
ATOM    139  O   SER L  10      23.964 -11.477  22.796  1.00  0.00           O  
ATOM    140  CB  SER L  10      21.177 -10.082  21.795  1.00  0.00           C  
ATOM    141  OG  SER L  10      21.775 -10.672  20.674  1.00  0.00           O  
ATOM    142  H   SER L  10      24.045  -9.194  22.080  1.00  0.00           H  
ATOM    143  HA  SER L  10      21.675  -9.488  23.785  1.00  0.00           H  
ATOM    144 1HB  SER L  10      20.373 -10.721  22.160  1.00  0.00           H  
ATOM    145 2HB  SER L  10      20.735  -9.127  21.515  1.00  0.00           H  
ATOM    146  HG  SER L  10      22.126 -11.515  20.973  1.00  0.00           H  
ATOM    147  N   LEU L  11      22.202 -11.973  24.087  1.00  0.00           N  
ATOM    148  CA  LEU L  11      22.804 -13.183  24.644  1.00  0.00           C  
ATOM    149  C   LEU L  11      21.642 -14.113  24.834  1.00  0.00           C  
ATOM    150  O   LEU L  11      20.583 -13.660  25.301  1.00  0.00           O  
ATOM    151  CB  LEU L  11      23.526 -12.922  25.972  1.00  0.00           C  
ATOM    152  CG  LEU L  11      24.182 -14.145  26.625  1.00  0.00           C  
ATOM    153  CD1 LEU L  11      25.346 -14.618  25.764  1.00  0.00           C  
ATOM    154  CD2 LEU L  11      24.649 -13.784  28.026  1.00  0.00           C  
ATOM    155  H   LEU L  11      21.254 -11.734  24.342  1.00  0.00           H  
ATOM    156  HA  LEU L  11      23.541 -13.560  23.936  1.00  0.00           H  
ATOM    157 1HB  LEU L  11      24.305 -12.179  25.803  1.00  0.00           H  
ATOM    158 2HB  LEU L  11      22.809 -12.511  26.683  1.00  0.00           H  
ATOM    159  HG  LEU L  11      23.458 -14.959  26.682  1.00  0.00           H  
ATOM    160 1HD1 LEU L  11      25.811 -15.487  26.228  1.00  0.00           H  
ATOM    161 2HD1 LEU L  11      24.980 -14.888  24.774  1.00  0.00           H  
ATOM    162 3HD1 LEU L  11      26.080 -13.818  25.675  1.00  0.00           H  
ATOM    163 1HD2 LEU L  11      25.115 -14.654  28.491  1.00  0.00           H  
ATOM    164 2HD2 LEU L  11      25.374 -12.971  27.970  1.00  0.00           H  
ATOM    165 3HD2 LEU L  11      23.795 -13.467  28.625  1.00  0.00           H  
ATOM    166  N   ALA L  12      21.822 -15.395  24.498  1.00  0.00           N  
ATOM    167  CA  ALA L  12      20.826 -16.442  24.792  1.00  0.00           C  
ATOM    168  C   ALA L  12      21.382 -17.504  25.748  1.00  0.00           C  
ATOM    169  O   ALA L  12      22.399 -18.115  25.484  1.00  0.00           O  
ATOM    170  CB  ALA L  12      20.296 -17.092  23.489  1.00  0.00           C  
ATOM    171  H   ALA L  12      22.676 -15.648  24.023  1.00  0.00           H  
ATOM    172  HA  ALA L  12      19.975 -15.971  25.284  1.00  0.00           H  
ATOM    173 1HB  ALA L  12      19.564 -17.860  23.736  1.00  0.00           H  
ATOM    174 2HB  ALA L  12      19.826 -16.329  22.867  1.00  0.00           H  
ATOM    175 3HB  ALA L  12      21.124 -17.542  22.944  1.00  0.00           H  
ATOM    176  N   VAL L  13      20.705 -17.739  26.860  1.00  0.00           N  
ATOM    177  CA  VAL L  13      21.259 -18.567  27.896  1.00  0.00           C  
ATOM    178  C   VAL L  13      20.205 -19.558  28.307  1.00  0.00           C  
ATOM    179  O   VAL L  13      19.027 -19.193  28.431  1.00  0.00           O  
ATOM    180  CB  VAL L  13      21.698 -17.725  29.108  1.00  0.00           C  
ATOM    181  CG1 VAL L  13      22.254 -18.619  30.206  1.00  0.00           C  
ATOM    182  CG2 VAL L  13      22.732 -16.696  28.676  1.00  0.00           C  
ATOM    183  H   VAL L  13      19.788 -17.335  26.990  1.00  0.00           H  
ATOM    184  HA  VAL L  13      22.137 -19.078  27.498  1.00  0.00           H  
ATOM    185  HB  VAL L  13      20.827 -17.215  29.520  1.00  0.00           H  
ATOM    186 1HG1 VAL L  13      22.560 -18.007  31.054  1.00  0.00           H  
ATOM    187 2HG1 VAL L  13      21.486 -19.324  30.525  1.00  0.00           H  
ATOM    188 3HG1 VAL L  13      23.116 -19.168  29.826  1.00  0.00           H  
ATOM    189 1HG2 VAL L  13      23.038 -16.103  29.537  1.00  0.00           H  
ATOM    190 2HG2 VAL L  13      23.601 -17.206  28.259  1.00  0.00           H  
ATOM    191 3HG2 VAL L  13      22.299 -16.040  27.920  1.00  0.00           H  
ATOM    192  N   SER L  14      20.619 -20.811  28.510  1.00  0.00           N  
ATOM    193  CA  SER L  14      19.702 -21.863  28.965  1.00  0.00           C  
ATOM    194  C   SER L  14      19.329 -21.598  30.406  1.00  0.00           C  
ATOM    195  O   SER L  14      20.155 -21.102  31.168  1.00  0.00           O  
ATOM    196  CB  SER L  14      20.338 -23.233  28.834  1.00  0.00           C  
ATOM    197  OG  SER L  14      19.509 -24.225  29.375  1.00  0.00           O  
ATOM    198  H   SER L  14      21.589 -21.040  28.347  1.00  0.00           H  
ATOM    199  HA  SER L  14      18.808 -21.837  28.340  1.00  0.00           H  
ATOM    200 1HB  SER L  14      20.526 -23.448  27.782  1.00  0.00           H  
ATOM    201 2HB  SER L  14      21.299 -23.239  29.346  1.00  0.00           H  
ATOM    202  HG  SER L  14      19.430 -24.022  30.311  1.00  0.00           H  
ATOM    203  N   LEU L  15      18.094 -21.943  30.762  1.00  0.00           N  
ATOM    204  CA  LEU L  15      17.579 -21.806  32.104  1.00  0.00           C  
ATOM    205  C   LEU L  15      18.556 -22.450  33.056  1.00  0.00           C  
ATOM    206  O   LEU L  15      18.990 -23.559  32.807  1.00  0.00           O  
ATOM    207  CB  LEU L  15      16.197 -22.459  32.232  1.00  0.00           C  
ATOM    208  CG  LEU L  15      15.525 -22.329  33.605  1.00  0.00           C  
ATOM    209  CD1 LEU L  15      15.135 -20.877  33.845  1.00  0.00           C  
ATOM    210  CD2 LEU L  15      14.307 -23.239  33.662  1.00  0.00           C  
ATOM    211  H   LEU L  15      17.496 -22.321  30.042  1.00  0.00           H  
ATOM    212  HA  LEU L  15      17.480 -20.745  32.329  1.00  0.00           H  
ATOM    213 1HB  LEU L  15      15.532 -22.012  31.495  1.00  0.00           H  
ATOM    214 2HB  LEU L  15      16.292 -23.521  32.009  1.00  0.00           H  
ATOM    215  HG  LEU L  15      16.230 -22.618  34.384  1.00  0.00           H  
ATOM    216 1HD1 LEU L  15      14.657 -20.785  34.821  1.00  0.00           H  
ATOM    217 2HD1 LEU L  15      16.027 -20.251  33.818  1.00  0.00           H  
ATOM    218 3HD1 LEU L  15      14.441 -20.554  33.070  1.00  0.00           H  
ATOM    219 1HD2 LEU L  15      13.829 -23.148  34.638  1.00  0.00           H  
ATOM    220 2HD2 LEU L  15      13.600 -22.950  32.884  1.00  0.00           H  
ATOM    221 3HD2 LEU L  15      14.617 -24.272  33.505  1.00  0.00           H  
ATOM    222  N   GLY L  16      18.933 -21.747  34.123  1.00  0.00           N  
ATOM    223  CA  GLY L  16      19.832 -22.308  35.117  1.00  0.00           C  
ATOM    224  C   GLY L  16      21.303 -22.037  34.870  1.00  0.00           C  
ATOM    225  O   GLY L  16      22.100 -22.227  35.772  1.00  0.00           O  
ATOM    226  H   GLY L  16      18.590 -20.804  34.245  1.00  0.00           H  
ATOM    227 1HA  GLY L  16      19.581 -21.911  36.101  1.00  0.00           H  
ATOM    228 2HA  GLY L  16      19.696 -23.388  35.163  1.00  0.00           H  
ATOM    229  N   GLN L  17      21.699 -21.616  33.669  1.00  0.00           N  
ATOM    230  CA  GLN L  17      23.116 -21.365  33.450  1.00  0.00           C  
ATOM    231  C   GLN L  17      23.504 -19.934  33.919  1.00  0.00           C  
ATOM    232  O   GLN L  17      22.653 -19.119  34.284  1.00  0.00           O  
ATOM    233  CB  GLN L  17      23.459 -21.557  31.969  1.00  0.00           C  
ATOM    234  CG  GLN L  17      23.200 -22.959  31.447  1.00  0.00           C  
ATOM    235  CD  GLN L  17      24.115 -23.990  32.079  1.00  0.00           C  
ATOM    236  OE1 GLN L  17      25.339 -23.831  32.091  1.00  0.00           O  
ATOM    237  NE2 GLN L  17      23.527 -25.056  32.609  1.00  0.00           N  
ATOM    238  H   GLN L  17      21.049 -21.468  32.911  1.00  0.00           H  
ATOM    239  HA  GLN L  17      23.689 -22.079  34.041  1.00  0.00           H  
ATOM    240 1HB  GLN L  17      22.876 -20.860  31.368  1.00  0.00           H  
ATOM    241 2HB  GLN L  17      24.512 -21.326  31.808  1.00  0.00           H  
ATOM    242 1HG  GLN L  17      22.169 -23.234  31.669  1.00  0.00           H  
ATOM    243 2HG  GLN L  17      23.366 -22.970  30.370  1.00  0.00           H  
ATOM    244 1HE2 GLN L  17      24.080 -25.771  33.041  1.00  0.00           H  
ATOM    245 2HE2 GLN L  17      22.531 -25.146  32.577  1.00  0.00           H  
ATOM    246  N   ARG L  18      24.800 -19.659  33.901  1.00  0.00           N  
ATOM    247  CA  ARG L  18      25.338 -18.389  34.302  1.00  0.00           C  
ATOM    248  C   ARG L  18      25.426 -17.499  33.072  1.00  0.00           C  
ATOM    249  O   ARG L  18      25.747 -17.957  31.981  1.00  0.00           O  
ATOM    250  CB  ARG L  18      26.711 -18.551  34.938  1.00  0.00           C  
ATOM    251  CG  ARG L  18      27.290 -17.281  35.542  1.00  0.00           C  
ATOM    252  CD  ARG L  18      28.573 -17.542  36.243  1.00  0.00           C  
ATOM    253  NE  ARG L  18      29.627 -17.927  35.318  1.00  0.00           N  
ATOM    254  CZ  ARG L  18      30.847 -18.365  35.688  1.00  0.00           C  
ATOM    255  NH1 ARG L  18      31.150 -18.467  36.963  1.00  0.00           N  
ATOM    256  NH2 ARG L  18      31.739 -18.691  34.768  1.00  0.00           N  
ATOM    257  H   ARG L  18      25.431 -20.385  33.590  1.00  0.00           H  
ATOM    258  HA  ARG L  18      24.668 -17.947  35.040  1.00  0.00           H  
ATOM    259 1HB  ARG L  18      26.660 -19.298  35.728  1.00  0.00           H  
ATOM    260 2HB  ARG L  18      27.418 -18.912  34.191  1.00  0.00           H  
ATOM    261 1HG  ARG L  18      27.472 -16.553  34.752  1.00  0.00           H  
ATOM    262 2HG  ARG L  18      26.584 -16.866  36.262  1.00  0.00           H  
ATOM    263 1HD  ARG L  18      28.891 -16.641  36.766  1.00  0.00           H  
ATOM    264 2HD  ARG L  18      28.438 -18.350  36.961  1.00  0.00           H  
ATOM    265  HE  ARG L  18      29.432 -17.861  34.328  1.00  0.00           H  
ATOM    266 1HH1 ARG L  18      30.468 -18.218  37.666  1.00  0.00           H  
ATOM    267 2HH1 ARG L  18      32.064 -18.795  37.240  1.00  0.00           H  
ATOM    268 1HH2 ARG L  18      31.506 -18.612  33.788  1.00  0.00           H  
ATOM    269 2HH2 ARG L  18      32.652 -19.019  35.045  1.00  0.00           H  
ATOM    270  N   ALA L  19      25.133 -16.223  33.284  1.00  0.00           N  
ATOM    271  CA  ALA L  19      25.167 -15.179  32.271  1.00  0.00           C  
ATOM    272  C   ALA L  19      26.119 -14.119  32.771  1.00  0.00           C  
ATOM    273  O   ALA L  19      26.072 -13.777  33.933  1.00  0.00           O  
ATOM    274  CB  ALA L  19      23.783 -14.601  32.010  1.00  0.00           C  
ATOM    275  H   ALA L  19      24.869 -15.984  34.229  1.00  0.00           H  
ATOM    276  HA  ALA L  19      25.534 -15.619  31.344  1.00  0.00           H  
ATOM    277 1HB  ALA L  19      23.857 -13.796  31.279  1.00  0.00           H  
ATOM    278 2HB  ALA L  19      23.130 -15.383  31.624  1.00  0.00           H  
ATOM    279 3HB  ALA L  19      23.371 -14.211  32.939  1.00  0.00           H  
ATOM    280  N   THR L  20      26.944 -13.593  31.875  1.00  0.00           N  
ATOM    281  CA  THR L  20      27.856 -12.488  32.134  1.00  0.00           C  
ATOM    282  C   THR L  20      27.602 -11.374  31.107  1.00  0.00           C  
ATOM    283  O   THR L  20      27.590 -11.659  29.915  1.00  0.00           O  
ATOM    284  CB  THR L  20      29.326 -12.945  32.078  1.00  0.00           C  
ATOM    285  OG1 THR L  20      29.562 -13.928  33.093  1.00  0.00           O  
ATOM    286  CG2 THR L  20      30.260 -11.764  32.293  1.00  0.00           C  
ATOM    287  H   THR L  20      26.919 -14.005  30.952  1.00  0.00           H  
ATOM    288  HA  THR L  20      27.658 -12.104  33.135  1.00  0.00           H  
ATOM    289  HB  THR L  20      29.530 -13.391  31.105  1.00  0.00           H  
ATOM    290  HG1 THR L  20      29.418 -13.536  33.958  1.00  0.00           H  
ATOM    291 1HG2 THR L  20      31.294 -12.106  32.249  1.00  0.00           H  
ATOM    292 2HG2 THR L  20      30.090 -11.020  31.515  1.00  0.00           H  
ATOM    293 3HG2 THR L  20      30.066 -11.321  33.269  1.00  0.00           H  
ATOM    294  N   ILE L  21      27.404 -10.134  31.567  1.00  0.00           N  
ATOM    295  CA  ILE L  21      27.122  -8.970  30.703  1.00  0.00           C  
ATOM    296  C   ILE L  21      28.192  -7.928  30.955  1.00  0.00           C  
ATOM    297  O   ILE L  21      28.330  -7.443  32.062  1.00  0.00           O  
ATOM    298  CB  ILE L  21      25.730  -8.371  30.975  1.00  0.00           C  
ATOM    299  CG1 ILE L  21      24.641  -9.417  30.726  1.00  0.00           C  
ATOM    300  CG2 ILE L  21      25.502  -7.143  30.108  1.00  0.00           C  
ATOM    301  CD1 ILE L  21      23.271  -9.000  31.210  1.00  0.00           C  
ATOM    302  H   ILE L  21      27.455 -10.003  32.568  1.00  0.00           H  
ATOM    303  HA  ILE L  21      27.147  -9.296  29.664  1.00  0.00           H  
ATOM    304  HB  ILE L  21      25.656  -8.083  32.023  1.00  0.00           H  
ATOM    305 1HG1 ILE L  21      24.576  -9.628  29.659  1.00  0.00           H  
ATOM    306 2HG1 ILE L  21      24.908 -10.349  31.225  1.00  0.00           H  
ATOM    307 1HG2 ILE L  21      24.513  -6.733  30.312  1.00  0.00           H  
ATOM    308 2HG2 ILE L  21      26.260  -6.394  30.333  1.00  0.00           H  
ATOM    309 3HG2 ILE L  21      25.569  -7.423  29.056  1.00  0.00           H  
ATOM    310 1HD1 ILE L  21      22.552  -9.792  30.999  1.00  0.00           H  
ATOM    311 2HD1 ILE L  21      23.305  -8.818  32.285  1.00  0.00           H  
ATOM    312 3HD1 ILE L  21      22.966  -8.089  30.697  1.00  0.00           H  
ATOM    313  N   SER L  22      28.953  -7.423  29.860  1.00  0.00           N  
ATOM    314  CA  SER L  22      30.066  -6.498  30.030  1.00  0.00           C  
ATOM    315  C   SER L  22      29.685  -5.045  29.778  1.00  0.00           C  
ATOM    316  O   SER L  22      28.711  -4.754  29.083  1.00  0.00           O  
ATOM    317  CB  SER L  22      31.197  -6.889  29.099  1.00  0.00           C  
ATOM    318  OG  SER L  22      30.812  -6.757  27.758  1.00  0.00           O  
ATOM    319  H   SER L  22      28.787  -7.833  28.952  1.00  0.00           H  
ATOM    320  HA  SER L  22      30.415  -6.562  31.062  1.00  0.00           H  
ATOM    321 1HB  SER L  22      32.064  -6.258  29.294  1.00  0.00           H  
ATOM    322 2HB  SER L  22      31.491  -7.920  29.296  1.00  0.00           H  
ATOM    323  HG  SER L  22      30.109  -7.398  27.620  1.00  0.00           H  
ATOM    324  N   CYS L  23      30.458  -4.144  30.376  1.00  0.00           N  
ATOM    325  CA  CYS L  23      30.314  -2.709  30.168  1.00  0.00           C  
ATOM    326  C   CYS L  23      31.693  -2.084  30.306  1.00  0.00           C  
ATOM    327  O   CYS L  23      32.268  -2.047  31.394  1.00  0.00           O  
ATOM    328  CB  CYS L  23      29.365  -2.096  31.200  1.00  0.00           C  
ATOM    329  SG  CYS L  23      29.078  -0.303  31.001  1.00  0.00           S  
ATOM    330  H   CYS L  23      31.176  -4.481  31.001  1.00  0.00           H  
ATOM    331  HA  CYS L  23      29.910  -2.543  29.169  1.00  0.00           H  
ATOM    332 1HB  CYS L  23      28.397  -2.596  31.147  1.00  0.00           H  
ATOM    333 2HB  CYS L  23      29.762  -2.260  32.202  1.00  0.00           H  
ATOM    334  N   ARG L  24      32.233  -1.631  29.185  1.00  0.00           N  
ATOM    335  CA  ARG L  24      33.531  -0.982  29.163  1.00  0.00           C  
ATOM    336  C   ARG L  24      33.358   0.522  29.004  1.00  0.00           C  
ATOM    337  O   ARG L  24      32.656   0.981  28.109  1.00  0.00           O  
ATOM    338  CB  ARG L  24      34.389  -1.524  28.029  1.00  0.00           C  
ATOM    339  CG  ARG L  24      35.753  -0.871  27.891  1.00  0.00           C  
ATOM    340  CD  ARG L  24      36.610  -1.590  26.913  1.00  0.00           C  
ATOM    341  NE  ARG L  24      37.078  -2.863  27.436  1.00  0.00           N  
ATOM    342  CZ  ARG L  24      37.668  -3.823  26.697  1.00  0.00           C  
ATOM    343  NH1 ARG L  24      37.854  -3.639  25.410  1.00  0.00           N  
ATOM    344  NH2 ARG L  24      38.058  -4.950  27.268  1.00  0.00           N  
ATOM    345  H   ARG L  24      31.725  -1.741  28.319  1.00  0.00           H  
ATOM    346  HA  ARG L  24      34.037  -1.188  30.107  1.00  0.00           H  
ATOM    347 1HB  ARG L  24      34.546  -2.592  28.172  1.00  0.00           H  
ATOM    348 2HB  ARG L  24      33.864  -1.397  27.083  1.00  0.00           H  
ATOM    349 1HG  ARG L  24      35.631   0.158  27.550  1.00  0.00           H  
ATOM    350 2HG  ARG L  24      36.259  -0.874  28.857  1.00  0.00           H  
ATOM    351 1HD  ARG L  24      36.041  -1.783  26.004  1.00  0.00           H  
ATOM    352 2HD  ARG L  24      37.481  -0.980  26.674  1.00  0.00           H  
ATOM    353  HE  ARG L  24      36.951  -3.041  28.425  1.00  0.00           H  
ATOM    354 1HH1 ARG L  24      37.556  -2.778  24.974  1.00  0.00           H  
ATOM    355 2HH1 ARG L  24      38.297  -4.359  24.855  1.00  0.00           H  
ATOM    356 1HH2 ARG L  24      37.916  -5.090  28.258  1.00  0.00           H  
ATOM    357 2HH2 ARG L  24      38.501  -5.668  26.714  1.00  0.00           H  
ATOM    358  N   ALA L  25      33.992   1.283  29.886  1.00  0.00           N  
ATOM    359  CA  ALA L  25      33.839   2.730  29.904  1.00  0.00           C  
ATOM    360  C   ALA L  25      35.019   3.361  29.174  1.00  0.00           C  
ATOM    361  O   ALA L  25      36.145   2.871  29.270  1.00  0.00           O  
ATOM    362  CB  ALA L  25      33.768   3.231  31.335  1.00  0.00           C  
ATOM    363  H   ALA L  25      34.599   0.845  30.566  1.00  0.00           H  
ATOM    364  HA  ALA L  25      32.917   2.979  29.378  1.00  0.00           H  
ATOM    365 1HB  ALA L  25      33.652   4.316  31.335  1.00  0.00           H  
ATOM    366 2HB  ALA L  25      32.915   2.776  31.838  1.00  0.00           H  
ATOM    367 3HB  ALA L  25      34.683   2.964  31.859  1.00  0.00           H  
ATOM    368  N   SER L  26      34.755   4.440  28.446  1.00  0.00           N  
ATOM    369  CA  SER L  26      35.807   5.168  27.738  1.00  0.00           C  
ATOM    370  C   SER L  26      36.749   5.875  28.707  1.00  0.00           C  
ATOM    371  O   SER L  26      37.919   6.100  28.399  1.00  0.00           O  
ATOM    372  CB  SER L  26      35.192   6.180  26.791  1.00  0.00           C  
ATOM    373  OG  SER L  26      34.544   7.200  27.499  1.00  0.00           O  
ATOM    374  H   SER L  26      33.802   4.768  28.380  1.00  0.00           H  
ATOM    375  HA  SER L  26      36.392   4.453  27.158  1.00  0.00           H  
ATOM    376 1HB  SER L  26      35.970   6.608  26.161  1.00  0.00           H  
ATOM    377 2HB  SER L  26      34.480   5.679  26.136  1.00  0.00           H  
ATOM    378  HG  SER L  26      35.140   7.953  27.485  1.00  0.00           H  
ATOM    379  N   GLN L  27      36.223   6.221  29.880  1.00  0.00           N  
ATOM    380  CA  GLN L  27      36.997   6.868  30.932  1.00  0.00           C  
ATOM    381  C   GLN L  27      36.628   6.219  32.264  1.00  0.00           C  
ATOM    382  O   GLN L  27      35.525   5.693  32.417  1.00  0.00           O  
ATOM    383  CB  GLN L  27      36.732   8.375  30.971  1.00  0.00           C  
ATOM    384  CG  GLN L  27      37.142   9.112  29.707  1.00  0.00           C  
ATOM    385  CD  GLN L  27      36.914  10.608  29.809  1.00  0.00           C  
ATOM    386  OE1 GLN L  27      36.072  11.070  30.584  1.00  0.00           O  
ATOM    387  NE2 GLN L  27      37.665  11.374  29.027  1.00  0.00           N  
ATOM    388  H   GLN L  27      35.246   6.021  30.039  1.00  0.00           H  
ATOM    389  HA  GLN L  27      38.056   6.713  30.727  1.00  0.00           H  
ATOM    390 1HB  GLN L  27      35.668   8.553  31.133  1.00  0.00           H  
ATOM    391 2HB  GLN L  27      37.269   8.818  31.808  1.00  0.00           H  
ATOM    392 1HG  GLN L  27      38.203   8.939  29.526  1.00  0.00           H  
ATOM    393 2HG  GLN L  27      36.553   8.733  28.870  1.00  0.00           H  
ATOM    394 1HE2 GLN L  27      37.560  12.370  29.052  1.00  0.00           H  
ATOM    395 2HE2 GLN L  27      38.336  10.959  28.414  1.00  0.00           H  
ATOM    396  N   SER L  28      37.555   6.254  33.216  1.00  0.00           N  
ATOM    397  CA  SER L  28      37.305   5.739  34.558  1.00  0.00           C  
ATOM    398  C   SER L  28      36.137   6.440  35.248  1.00  0.00           C  
ATOM    399  O   SER L  28      36.013   7.666  35.201  1.00  0.00           O  
ATOM    400  CB  SER L  28      38.555   5.887  35.404  1.00  0.00           C  
ATOM    401  OG  SER L  28      38.320   5.479  36.723  1.00  0.00           O  
ATOM    402  H   SER L  28      38.458   6.651  33.001  1.00  0.00           H  
ATOM    403  HA  SER L  28      37.051   4.681  34.481  1.00  0.00           H  
ATOM    404 1HB  SER L  28      39.358   5.290  34.973  1.00  0.00           H  
ATOM    405 2HB  SER L  28      38.879   6.927  35.394  1.00  0.00           H  
ATOM    406  HG  SER L  28      39.107   5.002  36.997  1.00  0.00           H  
ATOM    407  N   VAL L  29      35.289   5.643  35.890  1.00  0.00           N  
ATOM    408  CA  VAL L  29      34.089   6.135  36.557  1.00  0.00           C  
ATOM    409  C   VAL L  29      34.341   6.128  38.069  1.00  0.00           C  
ATOM    410  O   VAL L  29      33.456   6.437  38.867  1.00  0.00           O  
ATOM    411  CB  VAL L  29      32.869   5.258  36.219  1.00  0.00           C  
ATOM    412  CG1 VAL L  29      32.617   5.254  34.718  1.00  0.00           C  
ATOM    413  CG2 VAL L  29      33.090   3.844  36.732  1.00  0.00           C  
ATOM    414  H   VAL L  29      35.491   4.653  35.910  1.00  0.00           H  
ATOM    415  HA  VAL L  29      33.891   7.150  36.209  1.00  0.00           H  
ATOM    416  HB  VAL L  29      31.985   5.684  36.692  1.00  0.00           H  
ATOM    417 1HG1 VAL L  29      31.751   4.629  34.497  1.00  0.00           H  
ATOM    418 2HG1 VAL L  29      32.426   6.272  34.379  1.00  0.00           H  
ATOM    419 3HG1 VAL L  29      33.491   4.856  34.203  1.00  0.00           H  
ATOM    420 1HG2 VAL L  29      32.224   3.229  36.490  1.00  0.00           H  
ATOM    421 2HG2 VAL L  29      33.978   3.420  36.263  1.00  0.00           H  
ATOM    422 3HG2 VAL L  29      33.227   3.866  37.814  1.00  0.00           H  
ATOM    423  N   SER L  30      35.575   5.806  38.450  1.00  0.00           N  
ATOM    424  CA  SER L  30      35.969   5.778  39.852  1.00  0.00           C  
ATOM    425  C   SER L  30      36.506   7.098  40.383  1.00  0.00           C  
ATOM    426  O   SER L  30      37.179   7.850  39.673  1.00  0.00           O  
ATOM    427  CB  SER L  30      37.018   4.703  40.055  1.00  0.00           C  
ATOM    428  OG  SER L  30      38.196   5.012  39.362  1.00  0.00           O  
ATOM    429  H   SER L  30      36.258   5.573  37.741  1.00  0.00           H  
ATOM    430  HA  SER L  30      35.090   5.542  40.454  1.00  0.00           H  
ATOM    431 1HB  SER L  30      37.234   4.601  41.118  1.00  0.00           H  
ATOM    432 2HB  SER L  30      36.630   3.746  39.708  1.00  0.00           H  
ATOM    433  HG  SER L  30      37.934   5.163  38.452  1.00  0.00           H  
ATOM    434  N   THR L  30A     36.208   7.349  41.653  1.00  0.00           N  
ATOM    435  CA  THR L  30A     36.712   8.510  42.366  1.00  0.00           C  
ATOM    436  C   THR L  30A     36.675   8.165  43.854  1.00  0.00           C  
ATOM    437  O   THR L  30A     35.645   7.723  44.370  1.00  0.00           O  
ATOM    438  CB  THR L  30A     35.884   9.775  42.075  1.00  0.00           C  
ATOM    439  OG1 THR L  30A     35.954  10.085  40.678  1.00  0.00           O  
ATOM    440  CG2 THR L  30A     36.411  10.954  42.879  1.00  0.00           C  
ATOM    441  H   THR L  30A     35.603   6.699  42.135  1.00  0.00           H  
ATOM    442  HA  THR L  30A     37.735   8.698  42.041  1.00  0.00           H  
ATOM    443  HB  THR L  30A     34.843   9.599  42.343  1.00  0.00           H  
ATOM    444  HG1 THR L  30A     36.612   9.524  40.259  1.00  0.00           H  
ATOM    445 1HG2 THR L  30A     35.815  11.840  42.662  1.00  0.00           H  
ATOM    446 2HG2 THR L  30A     36.349  10.726  43.943  1.00  0.00           H  
ATOM    447 3HG2 THR L  30A     37.450  11.141  42.609  1.00  0.00           H  
ATOM    448  N   SER L  30B     37.679   8.342  44.631  1.00  0.00           N  
ATOM    449  CA  SER L  30B     37.766   8.226  46.090  1.00  0.00           C  
ATOM    450  C   SER L  30B     37.413   6.831  46.605  1.00  0.00           C  
ATOM    451  O   SER L  30B     36.833   6.683  47.681  1.00  0.00           O  
ATOM    452  CB  SER L  30B     36.849   9.245  46.738  1.00  0.00           C  
ATOM    453  OG  SER L  30B     37.214  10.549  46.379  1.00  0.00           O  
ATOM    454  H   SER L  30B     38.505   8.599  44.109  1.00  0.00           H  
ATOM    455  HA  SER L  30B     38.794   8.429  46.393  1.00  0.00           H  
ATOM    456 1HB  SER L  30B     35.820   9.056  46.432  1.00  0.00           H  
ATOM    457 2HB  SER L  30B     36.893   9.138  47.821  1.00  0.00           H  
ATOM    458  HG  SER L  30B     37.718  10.896  47.119  1.00  0.00           H  
ATOM    459  N   SER L  30C     37.791   5.810  45.843  1.00  0.00           N  
ATOM    460  CA  SER L  30C     37.539   4.442  46.255  1.00  0.00           C  
ATOM    461  C   SER L  30C     36.125   3.980  45.957  1.00  0.00           C  
ATOM    462  O   SER L  30C     35.748   2.865  46.319  1.00  0.00           O  
ATOM    463  CB  SER L  30C     37.812   4.300  47.740  1.00  0.00           C  
ATOM    464  OG  SER L  30C     36.664   4.586  48.491  1.00  0.00           O  
ATOM    465  H   SER L  30C     38.260   5.980  44.966  1.00  0.00           H  
ATOM    466  HA  SER L  30C     38.213   3.785  45.704  1.00  0.00           H  
ATOM    467 1HB  SER L  30C     38.146   3.285  47.953  1.00  0.00           H  
ATOM    468 2HB  SER L  30C     38.616   4.976  48.028  1.00  0.00           H  
ATOM    469  HG  SER L  30C     36.771   5.486  48.806  1.00  0.00           H  
ATOM    470  N   PHE L  30D     35.342   4.845  45.318  1.00  0.00           N  
ATOM    471  CA  PHE L  30D     33.977   4.506  44.925  1.00  0.00           C  
ATOM    472  C   PHE L  30D     33.897   4.355  43.406  1.00  0.00           C  
ATOM    473  O   PHE L  30D     34.428   5.177  42.665  1.00  0.00           O  
ATOM    474  CB  PHE L  30D     32.993   5.579  45.398  1.00  0.00           C  
ATOM    475  CG  PHE L  30D     32.892   5.692  46.893  1.00  0.00           C  
ATOM    476  CD1 PHE L  30D     33.664   6.612  47.586  1.00  0.00           C  
ATOM    477  CD2 PHE L  30D     32.026   4.879  47.608  1.00  0.00           C  
ATOM    478  CE1 PHE L  30D     33.572   6.717  48.962  1.00  0.00           C  
ATOM    479  CE2 PHE L  30D     31.930   4.982  48.982  1.00  0.00           C  
ATOM    480  CZ  PHE L  30D     32.706   5.903  49.659  1.00  0.00           C  
ATOM    481  H   PHE L  30D     35.702   5.763  45.101  1.00  0.00           H  
ATOM    482  HA  PHE L  30D     33.707   3.559  45.393  1.00  0.00           H  
ATOM    483 1HB  PHE L  30D     33.295   6.548  45.003  1.00  0.00           H  
ATOM    484 2HB  PHE L  30D     32.001   5.360  45.005  1.00  0.00           H  
ATOM    485  HD1 PHE L  30D     34.349   7.257  47.034  1.00  0.00           H  
ATOM    486  HD2 PHE L  30D     31.414   4.153  47.073  1.00  0.00           H  
ATOM    487  HE1 PHE L  30D     34.186   7.444  49.494  1.00  0.00           H  
ATOM    488  HE2 PHE L  30D     31.246   4.338  49.532  1.00  0.00           H  
ATOM    489  HZ  PHE L  30D     32.633   5.984  50.742  1.00  0.00           H  
ATOM    490  N   ARG L  31      33.207   3.312  42.958  1.00  0.00           N  
ATOM    491  CA  ARG L  31      32.999   3.069  41.532  1.00  0.00           C  
ATOM    492  C   ARG L  31      31.565   3.440  41.177  1.00  0.00           C  
ATOM    493  O   ARG L  31      30.626   2.749  41.567  1.00  0.00           O  
ATOM    494  CB  ARG L  31      33.262   1.616  41.172  1.00  0.00           C  
ATOM    495  CG  ARG L  31      34.731   1.246  41.036  1.00  0.00           C  
ATOM    496  CD  ARG L  31      35.410   1.202  42.356  1.00  0.00           C  
ATOM    497  NE  ARG L  31      36.735   0.606  42.265  1.00  0.00           N  
ATOM    498  CZ  ARG L  31      37.616   0.541  43.282  1.00  0.00           C  
ATOM    499  NH1 ARG L  31      37.298   1.035  44.459  1.00  0.00           N  
ATOM    500  NH2 ARG L  31      38.796  -0.023  43.098  1.00  0.00           N  
ATOM    501  H   ARG L  31      32.816   2.666  43.629  1.00  0.00           H  
ATOM    502  HA  ARG L  31      33.697   3.690  40.970  1.00  0.00           H  
ATOM    503 1HB  ARG L  31      32.829   0.968  41.934  1.00  0.00           H  
ATOM    504 2HB  ARG L  31      32.774   1.380  40.227  1.00  0.00           H  
ATOM    505 1HG  ARG L  31      34.817   0.262  40.573  1.00  0.00           H  
ATOM    506 2HG  ARG L  31      35.236   1.986  40.414  1.00  0.00           H  
ATOM    507 1HD  ARG L  31      35.519   2.214  42.743  1.00  0.00           H  
ATOM    508 2HD  ARG L  31      34.817   0.609  43.051  1.00  0.00           H  
ATOM    509  HE  ARG L  31      37.013   0.215  41.376  1.00  0.00           H  
ATOM    510 1HH1 ARG L  31      36.396   1.466  44.599  1.00  0.00           H  
ATOM    511 2HH1 ARG L  31      37.959   0.985  45.222  1.00  0.00           H  
ATOM    512 1HH2 ARG L  31      39.039  -0.404  42.194  1.00  0.00           H  
ATOM    513 2HH2 ARG L  31      39.456  -0.072  43.860  1.00  0.00           H  
ATOM    514  N   TYR L  32      31.399   4.528  40.435  1.00  0.00           N  
ATOM    515  CA  TYR L  32      30.072   5.067  40.164  1.00  0.00           C  
ATOM    516  C   TYR L  32      29.400   4.469  38.928  1.00  0.00           C  
ATOM    517  O   TYR L  32      29.147   5.160  37.941  1.00  0.00           O  
ATOM    518  CB  TYR L  32      30.155   6.588  40.020  1.00  0.00           C  
ATOM    519  CG  TYR L  32      30.551   7.301  41.294  1.00  0.00           C  
ATOM    520  CD1 TYR L  32      31.892   7.470  41.606  1.00  0.00           C  
ATOM    521  CD2 TYR L  32      29.573   7.785  42.150  1.00  0.00           C  
ATOM    522  CE1 TYR L  32      32.254   8.121  42.770  1.00  0.00           C  
ATOM    523  CE2 TYR L  32      29.935   8.436  43.314  1.00  0.00           C  
ATOM    524  CZ  TYR L  32      31.269   8.605  43.624  1.00  0.00           C  
ATOM    525  OH  TYR L  32      31.629   9.253  44.783  1.00  0.00           O  
ATOM    526  H   TYR L  32      32.208   4.995  40.047  1.00  0.00           H  
ATOM    527  HA  TYR L  32      29.421   4.824  41.004  1.00  0.00           H  
ATOM    528 1HB  TYR L  32      30.883   6.841  39.248  1.00  0.00           H  
ATOM    529 2HB  TYR L  32      29.189   6.977  39.699  1.00  0.00           H  
ATOM    530  HD1 TYR L  32      32.661   7.090  40.933  1.00  0.00           H  
ATOM    531  HD2 TYR L  32      28.520   7.651  41.905  1.00  0.00           H  
ATOM    532  HE1 TYR L  32      33.307   8.254  43.015  1.00  0.00           H  
ATOM    533  HE2 TYR L  32      29.166   8.816  43.987  1.00  0.00           H  
ATOM    534  HH  TYR L  32      32.587   9.285  44.846  1.00  0.00           H  
ATOM    535  N   MET L  33      29.128   3.169  38.997  1.00  0.00           N  
ATOM    536  CA  MET L  33      28.611   2.418  37.860  1.00  0.00           C  
ATOM    537  C   MET L  33      27.319   1.752  38.330  1.00  0.00           C  
ATOM    538  O   MET L  33      27.236   1.299  39.468  1.00  0.00           O  
ATOM    539  CB  MET L  33      29.625   1.391  37.360  1.00  0.00           C  
ATOM    540  CG  MET L  33      29.175   0.605  36.136  1.00  0.00           C  
ATOM    541  SD  MET L  33      28.826   1.665  34.720  1.00  0.00           S  
ATOM    542  CE  MET L  33      30.485   2.024  34.149  1.00  0.00           C  
ATOM    543  H   MET L  33      29.285   2.690  39.872  1.00  0.00           H  
ATOM    544  HA  MET L  33      28.407   3.117  37.049  1.00  0.00           H  
ATOM    545 1HB  MET L  33      30.558   1.894  37.110  1.00  0.00           H  
ATOM    546 2HB  MET L  33      29.841   0.676  38.156  1.00  0.00           H  
ATOM    547 1HG  MET L  33      29.952  -0.104  35.854  1.00  0.00           H  
ATOM    548 2HG  MET L  33      28.273   0.044  36.377  1.00  0.00           H  
ATOM    549 1HE  MET L  33      30.437   2.672  33.273  1.00  0.00           H  
ATOM    550 2HE  MET L  33      31.042   2.524  34.942  1.00  0.00           H  
ATOM    551 3HE  MET L  33      30.988   1.093  33.884  1.00  0.00           H  
ATOM    552  N   HIS L  34      26.314   1.706  37.466  1.00  0.00           N  
ATOM    553  CA  HIS L  34      25.002   1.202  37.858  1.00  0.00           C  
ATOM    554  C   HIS L  34      24.441   0.249  36.812  1.00  0.00           C  
ATOM    555  O   HIS L  34      24.730   0.381  35.624  1.00  0.00           O  
ATOM    556  CB  HIS L  34      24.022   2.359  38.080  1.00  0.00           C  
ATOM    557  CG  HIS L  34      24.512   3.383  39.056  1.00  0.00           C  
ATOM    558  ND1 HIS L  34      24.269   3.295  40.411  1.00  0.00           N  
ATOM    559  CD2 HIS L  34      25.228   4.517  38.875  1.00  0.00           C  
ATOM    560  CE1 HIS L  34      24.817   4.332  41.021  1.00  0.00           C  
ATOM    561  NE2 HIS L  34      25.404   5.088  40.111  1.00  0.00           N  
ATOM    562  H   HIS L  34      26.454   2.027  36.520  1.00  0.00           H  
ATOM    563  HA  HIS L  34      25.089   0.650  38.794  1.00  0.00           H  
ATOM    564 1HB  HIS L  34      23.827   2.858  37.130  1.00  0.00           H  
ATOM    565 2HB  HIS L  34      23.073   1.967  38.445  1.00  0.00           H  
ATOM    566  HD2 HIS L  34      25.596   4.905  37.925  1.00  0.00           H  
ATOM    567  HE1 HIS L  34      24.789   4.529  42.092  1.00  0.00           H  
ATOM    568  HE2 HIS L  34      25.904   5.947  40.290  1.00  0.00           H  
ATOM    569  N   TRP L  35      23.650  -0.716  37.264  1.00  0.00           N  
ATOM    570  CA  TRP L  35      23.017  -1.676  36.367  1.00  0.00           C  
ATOM    571  C   TRP L  35      21.501  -1.684  36.527  1.00  0.00           C  
ATOM    572  O   TRP L  35      20.986  -1.689  37.646  1.00  0.00           O  
ATOM    573  CB  TRP L  35      23.565  -3.082  36.622  1.00  0.00           C  
ATOM    574  CG  TRP L  35      24.982  -3.262  36.167  1.00  0.00           C  
ATOM    575  CD1 TRP L  35      26.106  -3.117  36.924  1.00  0.00           C  
ATOM    576  CD2 TRP L  35      25.435  -3.627  34.841  1.00  0.00           C  
ATOM    577  NE1 TRP L  35      27.223  -3.363  36.165  1.00  0.00           N  
ATOM    578  CE2 TRP L  35      26.830  -3.678  34.887  1.00  0.00           C  
ATOM    579  CE3 TRP L  35      24.779  -3.909  33.637  1.00  0.00           C  
ATOM    580  CZ2 TRP L  35      27.590  -3.998  33.773  1.00  0.00           C  
ATOM    581  CZ3 TRP L  35      25.541  -4.233  32.520  1.00  0.00           C  
ATOM    582  CH2 TRP L  35      26.910  -4.277  32.589  1.00  0.00           C  
ATOM    583  H   TRP L  35      23.482  -0.788  38.258  1.00  0.00           H  
ATOM    584  HA  TRP L  35      23.246  -1.393  35.340  1.00  0.00           H  
ATOM    585 1HB  TRP L  35      23.517  -3.303  37.689  1.00  0.00           H  
ATOM    586 2HB  TRP L  35      22.943  -3.813  36.106  1.00  0.00           H  
ATOM    587  HD1 TRP L  35      26.116  -2.846  37.978  1.00  0.00           H  
ATOM    588  HE1 TRP L  35      28.178  -3.320  36.491  1.00  0.00           H  
ATOM    589  HE3 TRP L  35      23.691  -3.877  33.577  1.00  0.00           H  
ATOM    590  HZ2 TRP L  35      28.680  -4.039  33.807  1.00  0.00           H  
ATOM    591  HZ3 TRP L  35      25.021  -4.450  31.587  1.00  0.00           H  
ATOM    592  HH2 TRP L  35      27.477  -4.535  31.693  1.00  0.00           H  
ATOM    593  N   TYR L  36      20.794  -1.679  35.400  1.00  0.00           N  
ATOM    594  CA  TYR L  36      19.335  -1.706  35.398  1.00  0.00           C  
ATOM    595  C   TYR L  36      18.764  -2.889  34.627  1.00  0.00           C  
ATOM    596  O   TYR L  36      19.423  -3.457  33.757  1.00  0.00           O  
ATOM    597  CB  TYR L  36      18.788  -0.398  34.821  1.00  0.00           C  
ATOM    598  CG  TYR L  36      19.127   0.822  35.648  1.00  0.00           C  
ATOM    599  CD1 TYR L  36      20.423   1.317  35.657  1.00  0.00           C  
ATOM    600  CD2 TYR L  36      18.141   1.447  36.398  1.00  0.00           C  
ATOM    601  CE1 TYR L  36      20.732   2.431  36.412  1.00  0.00           C  
ATOM    602  CE2 TYR L  36      18.450   2.562  37.153  1.00  0.00           C  
ATOM    603  CZ  TYR L  36      19.739   3.053  37.162  1.00  0.00           C  
ATOM    604  OH  TYR L  36      20.047   4.164  37.914  1.00  0.00           O  
ATOM    605  H   TYR L  36      21.287  -1.656  34.519  1.00  0.00           H  
ATOM    606  HA  TYR L  36      18.989  -1.809  36.427  1.00  0.00           H  
ATOM    607 1HB  TYR L  36      19.186  -0.249  33.816  1.00  0.00           H  
ATOM    608 2HB  TYR L  36      17.704  -0.463  34.738  1.00  0.00           H  
ATOM    609  HD1 TYR L  36      21.198   0.826  35.068  1.00  0.00           H  
ATOM    610  HD2 TYR L  36      17.123   1.058  36.391  1.00  0.00           H  
ATOM    611  HE1 TYR L  36      21.750   2.820  36.419  1.00  0.00           H  
ATOM    612  HE2 TYR L  36      17.675   3.052  37.743  1.00  0.00           H  
ATOM    613  HH  TYR L  36      20.888   4.523  37.622  1.00  0.00           H  
ATOM    614  N   GLN L  37      17.534  -3.246  34.933  1.00  0.00           N  
ATOM    615  CA  GLN L  37      16.812  -4.315  34.236  1.00  0.00           C  
ATOM    616  C   GLN L  37      15.592  -3.693  33.617  1.00  0.00           C  
ATOM    617  O   GLN L  37      14.781  -3.150  34.340  1.00  0.00           O  
ATOM    618  CB  GLN L  37      16.415  -5.453  35.181  1.00  0.00           C  
ATOM    619  CG  GLN L  37      15.717  -6.615  34.497  1.00  0.00           C  
ATOM    620  CD  GLN L  37      15.225  -7.656  35.483  1.00  0.00           C  
ATOM    621  OE1 GLN L  37      14.424  -7.359  36.373  1.00  0.00           O  
ATOM    622  NE2 GLN L  37      15.704  -8.887  35.332  1.00  0.00           N  
ATOM    623  H   GLN L  37      17.068  -2.739  35.672  1.00  0.00           H  
ATOM    624  HA  GLN L  37      17.465  -4.730  33.469  1.00  0.00           H  
ATOM    625 1HB  GLN L  37      17.305  -5.839  35.678  1.00  0.00           H  
ATOM    626 2HB  GLN L  37      15.750  -5.068  35.954  1.00  0.00           H  
ATOM    627 1HG  GLN L  37      14.858  -6.235  33.944  1.00  0.00           H  
ATOM    628 2HG  GLN L  37      16.418  -7.096  33.814  1.00  0.00           H  
ATOM    629 1HE2 GLN L  37      15.416  -9.616  35.953  1.00  0.00           H  
ATOM    630 2HE2 GLN L  37      16.351  -9.084  34.597  1.00  0.00           H  
ATOM    631  N   GLN L  38      15.434  -3.790  32.300  1.00  0.00           N  
ATOM    632  CA  GLN L  38      14.204  -3.305  31.701  1.00  0.00           C  
ATOM    633  C   GLN L  38      13.488  -4.426  31.006  1.00  0.00           C  
ATOM    634  O   GLN L  38      13.917  -4.898  29.957  1.00  0.00           O  
ATOM    635  CB  GLN L  38      14.434  -2.134  30.735  1.00  0.00           C  
ATOM    636  CG  GLN L  38      13.092  -1.598  30.167  1.00  0.00           C  
ATOM    637  CD  GLN L  38      13.267  -0.478  29.145  1.00  0.00           C  
ATOM    638  OE1 GLN L  38      14.211  -0.481  28.366  1.00  0.00           O  
ATOM    639  NE2 GLN L  38      12.333   0.487  29.139  1.00  0.00           N  
ATOM    640  H   GLN L  38      16.147  -4.190  31.706  1.00  0.00           H  
ATOM    641  HA  GLN L  38      13.562  -2.919  32.493  1.00  0.00           H  
ATOM    642 1HB  GLN L  38      14.956  -1.330  31.254  1.00  0.00           H  
ATOM    643 2HB  GLN L  38      15.072  -2.461  29.913  1.00  0.00           H  
ATOM    644 1HG  GLN L  38      12.564  -2.415  29.676  1.00  0.00           H  
ATOM    645 2HG  GLN L  38      12.492  -1.206  30.989  1.00  0.00           H  
ATOM    646 1HE2 GLN L  38      12.401   1.245  28.489  1.00  0.00           H  
ATOM    647 2HE2 GLN L  38      11.570   0.449  29.783  1.00  0.00           H  
ATOM    648  N   LYS L  39      12.389  -4.840  31.615  1.00  0.00           N  
ATOM    649  CA  LYS L  39      11.560  -5.914  31.089  1.00  0.00           C  
ATOM    650  C   LYS L  39      10.675  -5.349  30.007  1.00  0.00           C  
ATOM    651  O   LYS L  39      10.393  -4.134  29.989  1.00  0.00           O  
ATOM    652  CB  LYS L  39      10.718  -6.562  32.190  1.00  0.00           C  
ATOM    653  CG  LYS L  39      11.527  -7.300  33.248  1.00  0.00           C  
ATOM    654  CD  LYS L  39      10.621  -7.939  34.290  1.00  0.00           C  
ATOM    655  CE  LYS L  39      11.428  -8.671  35.352  1.00  0.00           C  
ATOM    656  NZ  LYS L  39      10.554  -9.295  36.383  1.00  0.00           N  
ATOM    657  H   LYS L  39      12.121  -4.389  32.479  1.00  0.00           H  
ATOM    658  HA  LYS L  39      12.212  -6.679  30.665  1.00  0.00           H  
ATOM    659 1HB  LYS L  39      10.127  -5.796  32.693  1.00  0.00           H  
ATOM    660 2HB  LYS L  39      10.022  -7.273  31.745  1.00  0.00           H  
ATOM    661 1HG  LYS L  39      12.125  -8.078  32.773  1.00  0.00           H  
ATOM    662 2HG  LYS L  39      12.200  -6.601  33.744  1.00  0.00           H  
ATOM    663 1HD  LYS L  39      10.018  -7.168  34.770  1.00  0.00           H  
ATOM    664 2HD  LYS L  39       9.952  -8.649  33.803  1.00  0.00           H  
ATOM    665 1HE  LYS L  39      12.027  -9.449  34.882  1.00  0.00           H  
ATOM    666 2HE  LYS L  39      12.103  -7.970  35.843  1.00  0.00           H  
ATOM    667 1HZ  LYS L  39      11.126  -9.768  37.068  1.00  0.00           H  
ATOM    668 2HZ  LYS L  39      10.007  -8.579  36.839  1.00  0.00           H  
ATOM    669 3HZ  LYS L  39       9.937  -9.961  35.942  1.00  0.00           H  
ATOM    670  N   PRO L  40      10.254  -6.214  29.059  1.00  0.00           N  
ATOM    671  CA  PRO L  40       9.468  -5.652  27.958  1.00  0.00           C  
ATOM    672  C   PRO L  40       8.215  -4.900  28.463  1.00  0.00           C  
ATOM    673  O   PRO L  40       7.488  -5.410  29.308  1.00  0.00           O  
ATOM    674  CB  PRO L  40       9.091  -6.896  27.148  1.00  0.00           C  
ATOM    675  CG  PRO L  40      10.198  -7.858  27.418  1.00  0.00           C  
ATOM    676  CD  PRO L  40      10.532  -7.645  28.871  1.00  0.00           C  
ATOM    677  HA  PRO L  40      10.103  -4.972  27.370  1.00  0.00           H  
ATOM    678 1HB  PRO L  40       8.109  -7.274  27.472  1.00  0.00           H  
ATOM    679 2HB  PRO L  40       9.000  -6.638  26.083  1.00  0.00           H  
ATOM    680 1HG  PRO L  40       9.869  -8.885  27.206  1.00  0.00           H  
ATOM    681 2HG  PRO L  40      11.050  -7.652  26.753  1.00  0.00           H  
ATOM    682 1HD  PRO L  40       9.877  -8.272  29.495  1.00  0.00           H  
ATOM    683 2HD  PRO L  40      11.589  -7.895  29.045  1.00  0.00           H  
ATOM    684  N   GLY L  41       7.972  -3.690  27.978  1.00  0.00           N  
ATOM    685  CA  GLY L  41       6.808  -2.924  28.435  1.00  0.00           C  
ATOM    686  C   GLY L  41       6.988  -2.110  29.733  1.00  0.00           C  
ATOM    687  O   GLY L  41       6.096  -1.320  30.086  1.00  0.00           O  
ATOM    688  H   GLY L  41       8.588  -3.284  27.288  1.00  0.00           H  
ATOM    689 1HA  GLY L  41       6.508  -2.221  27.658  1.00  0.00           H  
ATOM    690 2HA  GLY L  41       5.969  -3.600  28.598  1.00  0.00           H  
ATOM    691  N   GLN L  42       8.130  -2.261  30.441  1.00  0.00           N  
ATOM    692  CA  GLN L  42       8.280  -1.583  31.718  1.00  0.00           C  
ATOM    693  C   GLN L  42       9.418  -0.539  31.711  1.00  0.00           C  
ATOM    694  O   GLN L  42      10.274  -0.556  30.824  1.00  0.00           O  
ATOM    695  CB  GLN L  42       8.524  -2.614  32.823  1.00  0.00           C  
ATOM    696  CG  GLN L  42       7.412  -3.638  32.975  1.00  0.00           C  
ATOM    697  CD  GLN L  42       6.115  -3.016  33.457  1.00  0.00           C  
ATOM    698  OE1 GLN L  42       6.091  -2.289  34.454  1.00  0.00           O  
ATOM    699  NE2 GLN L  42       5.027  -3.299  32.750  1.00  0.00           N  
ATOM    700  H   GLN L  42       8.885  -2.838  30.099  1.00  0.00           H  
ATOM    701  HA  GLN L  42       7.358  -1.043  31.933  1.00  0.00           H  
ATOM    702 1HB  GLN L  42       9.451  -3.152  32.621  1.00  0.00           H  
ATOM    703 2HB  GLN L  42       8.644  -2.103  33.778  1.00  0.00           H  
ATOM    704 1HG  GLN L  42       7.229  -4.107  32.009  1.00  0.00           H  
ATOM    705 2HG  GLN L  42       7.721  -4.390  33.702  1.00  0.00           H  
ATOM    706 1HE2 GLN L  42       4.141  -2.917  33.020  1.00  0.00           H  
ATOM    707 2HE2 GLN L  42       5.091  -3.893  31.948  1.00  0.00           H  
ATOM    708  N   PRO L  43       9.413   0.323  32.732  1.00  0.00           N  
ATOM    709  CA  PRO L  43      10.450   1.280  33.013  1.00  0.00           C  
ATOM    710  C   PRO L  43      11.705   0.522  33.403  1.00  0.00           C  
ATOM    711  O   PRO L  43      11.622  -0.582  33.917  1.00  0.00           O  
ATOM    712  CB  PRO L  43       9.879   2.098  34.176  1.00  0.00           C  
ATOM    713  CG  PRO L  43       8.415   1.823  34.132  1.00  0.00           C  
ATOM    714  CD  PRO L  43       8.317   0.388  33.687  1.00  0.00           C  
ATOM    715  HA  PRO L  43      10.605   1.916  32.129  1.00  0.00           H  
ATOM    716 1HB  PRO L  43      10.345   1.784  35.121  1.00  0.00           H  
ATOM    717 2HB  PRO L  43      10.117   3.163  34.039  1.00  0.00           H  
ATOM    718 1HG  PRO L  43       7.967   1.990  35.123  1.00  0.00           H  
ATOM    719 2HG  PRO L  43       7.918   2.516  33.438  1.00  0.00           H  
ATOM    720 1HD  PRO L  43       8.465  -0.276  34.552  1.00  0.00           H  
ATOM    721 2HD  PRO L  43       7.333   0.212  33.227  1.00  0.00           H  
ATOM    722  N   PRO L  44      12.879   1.106  33.158  1.00  0.00           N  
ATOM    723  CA  PRO L  44      14.048   0.482  33.714  1.00  0.00           C  
ATOM    724  C   PRO L  44      13.923   0.423  35.215  1.00  0.00           C  
ATOM    725  O   PRO L  44      13.305   1.295  35.831  1.00  0.00           O  
ATOM    726  CB  PRO L  44      15.187   1.405  33.269  1.00  0.00           C  
ATOM    727  CG  PRO L  44      14.620   2.154  32.112  1.00  0.00           C  
ATOM    728  CD  PRO L  44      13.168   2.341  32.462  1.00  0.00           C  
ATOM    729  HA  PRO L  44      14.164  -0.521  33.278  1.00  0.00           H  
ATOM    730 1HB  PRO L  44      15.484   2.063  34.099  1.00  0.00           H  
ATOM    731 2HB  PRO L  44      16.070   0.807  33.001  1.00  0.00           H  
ATOM    732 1HG  PRO L  44      15.150   3.108  31.981  1.00  0.00           H  
ATOM    733 2HG  PRO L  44      14.762   1.581  31.183  1.00  0.00           H  
ATOM    734 1HD  PRO L  44      13.056   3.229  33.101  1.00  0.00           H  
ATOM    735 2HD  PRO L  44      12.579   2.449  31.540  1.00  0.00           H  
ATOM    736  N   ARG L  45      14.457  -0.643  35.783  1.00  0.00           N  
ATOM    737  CA  ARG L  45      14.469  -0.827  37.219  1.00  0.00           C  
ATOM    738  C   ARG L  45      15.901  -1.013  37.734  1.00  0.00           C  
ATOM    739  O   ARG L  45      16.682  -1.769  37.157  1.00  0.00           O  
ATOM    740  CB  ARG L  45      13.623  -2.031  37.606  1.00  0.00           C  
ATOM    741  CG  ARG L  45      12.164  -1.950  37.186  1.00  0.00           C  
ATOM    742  CD  ARG L  45      11.428  -0.914  37.955  1.00  0.00           C  
ATOM    743  NE  ARG L  45      10.057  -0.768  37.494  1.00  0.00           N  
ATOM    744  CZ  ARG L  45       9.151   0.066  38.040  1.00  0.00           C  
ATOM    745  NH1 ARG L  45       9.485   0.822  39.063  1.00  0.00           N  
ATOM    746  NH2 ARG L  45       7.926   0.126  37.547  1.00  0.00           N  
ATOM    747  H   ARG L  45      14.868  -1.351  35.194  1.00  0.00           H  
ATOM    748  HA  ARG L  45      14.045   0.063  37.685  1.00  0.00           H  
ATOM    749 1HB  ARG L  45      14.045  -2.930  37.160  1.00  0.00           H  
ATOM    750 2HB  ARG L  45      13.648  -2.160  38.689  1.00  0.00           H  
ATOM    751 1HG  ARG L  45      12.104  -1.698  36.127  1.00  0.00           H  
ATOM    752 2HG  ARG L  45      11.682  -2.912  37.359  1.00  0.00           H  
ATOM    753 1HD  ARG L  45      11.406  -1.190  39.009  1.00  0.00           H  
ATOM    754 2HD  ARG L  45      11.929   0.047  37.843  1.00  0.00           H  
ATOM    755  HE  ARG L  45       9.763  -1.333  36.709  1.00  0.00           H  
ATOM    756 1HH1 ARG L  45      10.422   0.776  39.440  1.00  0.00           H  
ATOM    757 2HH1 ARG L  45       8.806   1.447  39.472  1.00  0.00           H  
ATOM    758 1HH2 ARG L  45       7.669  -0.455  36.761  1.00  0.00           H  
ATOM    759 2HH2 ARG L  45       7.247   0.751  37.956  1.00  0.00           H  
ATOM    760  N   LEU L  46      16.235  -0.339  38.832  1.00  0.00           N  
ATOM    761  CA  LEU L  46      17.574  -0.390  39.428  1.00  0.00           C  
ATOM    762  C   LEU L  46      17.910  -1.751  39.971  1.00  0.00           C  
ATOM    763  O   LEU L  46      17.219  -2.258  40.851  1.00  0.00           O  
ATOM    764  CB  LEU L  46      17.693   0.641  40.558  1.00  0.00           C  
ATOM    765  CG  LEU L  46      19.051   0.695  41.269  1.00  0.00           C  
ATOM    766  CD1 LEU L  46      20.125   1.131  40.281  1.00  0.00           C  
ATOM    767  CD2 LEU L  46      18.969   1.654  42.447  1.00  0.00           C  
ATOM    768  H   LEU L  46      15.523   0.229  39.268  1.00  0.00           H  
ATOM    769  HA  LEU L  46      18.305  -0.150  38.657  1.00  0.00           H  
ATOM    770 1HB  LEU L  46      17.494   1.630  40.148  1.00  0.00           H  
ATOM    771 2HB  LEU L  46      16.934   0.422  41.309  1.00  0.00           H  
ATOM    772  HG  LEU L  46      19.313  -0.301  41.628  1.00  0.00           H  
ATOM    773 1HD1 LEU L  46      21.090   1.169  40.787  1.00  0.00           H  
ATOM    774 2HD1 LEU L  46      20.175   0.417  39.459  1.00  0.00           H  
ATOM    775 3HD1 LEU L  46      19.880   2.118  39.891  1.00  0.00           H  
ATOM    776 1HD2 LEU L  46      19.935   1.691  42.953  1.00  0.00           H  
ATOM    777 2HD2 LEU L  46      18.708   2.650  42.089  1.00  0.00           H  
ATOM    778 3HD2 LEU L  46      18.207   1.308  43.146  1.00  0.00           H  
ATOM    779  N   LEU L  47      18.975  -2.369  39.472  1.00  0.00           N  
ATOM    780  CA  LEU L  47      19.443  -3.618  40.052  1.00  0.00           C  
ATOM    781  C   LEU L  47      20.586  -3.378  41.047  1.00  0.00           C  
ATOM    782  O   LEU L  47      20.484  -3.683  42.254  1.00  0.00           O  
ATOM    783  CB  LEU L  47      19.976  -4.573  38.960  1.00  0.00           C  
ATOM    784  CG  LEU L  47      19.012  -5.172  37.928  1.00  0.00           C  
ATOM    785  CD1 LEU L  47      19.838  -5.958  36.946  1.00  0.00           C  
ATOM    786  CD2 LEU L  47      18.021  -6.105  38.653  1.00  0.00           C  
ATOM    787  H   LEU L  47      19.471  -1.977  38.684  1.00  0.00           H  
ATOM    788  HA  LEU L  47      18.616  -4.081  40.589  1.00  0.00           H  
ATOM    789 1HB  LEU L  47      20.733  -4.048  38.379  1.00  0.00           H  
ATOM    790 2HB  LEU L  47      20.449  -5.426  39.445  1.00  0.00           H  
ATOM    791  HG  LEU L  47      18.467  -4.370  37.430  1.00  0.00           H  
ATOM    792 1HD1 LEU L  47      19.185  -6.401  36.194  1.00  0.00           H  
ATOM    793 2HD1 LEU L  47      20.554  -5.297  36.459  1.00  0.00           H  
ATOM    794 3HD1 LEU L  47      20.373  -6.749  37.472  1.00  0.00           H  
ATOM    795 1HD2 LEU L  47      17.330  -6.535  37.927  1.00  0.00           H  
ATOM    796 2HD2 LEU L  47      18.569  -6.903  39.151  1.00  0.00           H  
ATOM    797 3HD2 LEU L  47      17.460  -5.533  39.393  1.00  0.00           H  
ATOM    798  N   ILE L  48      21.666  -2.802  40.492  1.00  0.00           N  
ATOM    799  CA  ILE L  48      22.868  -2.652  41.307  1.00  0.00           C  
ATOM    800  C   ILE L  48      23.448  -1.252  41.209  1.00  0.00           C  
ATOM    801  O   ILE L  48      23.412  -0.663  40.121  1.00  0.00           O  
ATOM    802  CB  ILE L  48      23.941  -3.675  40.893  1.00  0.00           C  
ATOM    803  CG1 ILE L  48      23.446  -5.101  41.150  1.00  0.00           C  
ATOM    804  CG2 ILE L  48      25.240  -3.415  41.641  1.00  0.00           C  
ATOM    805  CD1 ILE L  48      24.398  -6.173  40.670  1.00  0.00           C  
ATOM    806  H   ILE L  48      21.675  -2.474  39.537  1.00  0.00           H  
ATOM    807  HA  ILE L  48      22.604  -2.831  42.349  1.00  0.00           H  
ATOM    808  HB  ILE L  48      24.126  -3.593  39.823  1.00  0.00           H  
ATOM    809 1HG1 ILE L  48      23.283  -5.242  42.217  1.00  0.00           H  
ATOM    810 2HG1 ILE L  48      22.488  -5.249  40.651  1.00  0.00           H  
ATOM    811 1HG2 ILE L  48      25.987  -4.148  41.337  1.00  0.00           H  
ATOM    812 2HG2 ILE L  48      25.599  -2.413  41.410  1.00  0.00           H  
ATOM    813 3HG2 ILE L  48      25.064  -3.500  42.713  1.00  0.00           H  
ATOM    814 1HD1 ILE L  48      23.978  -7.156  40.887  1.00  0.00           H  
ATOM    815 2HD1 ILE L  48      24.549  -6.072  39.595  1.00  0.00           H  
ATOM    816 3HD1 ILE L  48      25.354  -6.067  41.182  1.00  0.00           H  
ATOM    817  N   LYS L  49      23.933  -0.708  42.350  1.00  0.00           N  
ATOM    818  CA  LYS L  49      24.482   0.644  42.323  1.00  0.00           C  
ATOM    819  C   LYS L  49      25.916   0.626  42.870  1.00  0.00           C  
ATOM    820  O   LYS L  49      26.287  -0.173  43.731  1.00  0.00           O  
ATOM    821  CB  LYS L  49      23.606   1.602  43.134  1.00  0.00           C  
ATOM    822  CG  LYS L  49      23.432   1.211  44.596  1.00  0.00           C  
ATOM    823  CD  LYS L  49      22.328   2.021  45.257  1.00  0.00           C  
ATOM    824  CE  LYS L  49      22.185   1.666  46.729  1.00  0.00           C  
ATOM    825  NZ  LYS L  49      20.954   2.251  47.326  1.00  0.00           N  
ATOM    826  H   LYS L  49      23.922  -1.218  43.221  1.00  0.00           H  
ATOM    827  HA  LYS L  49      24.505   0.987  41.288  1.00  0.00           H  
ATOM    828 1HB  LYS L  49      24.038   2.602  43.104  1.00  0.00           H  
ATOM    829 2HB  LYS L  49      22.616   1.659  42.683  1.00  0.00           H  
ATOM    830 1HG  LYS L  49      23.183   0.151  44.662  1.00  0.00           H  
ATOM    831 2HG  LYS L  49      24.366   1.380  45.131  1.00  0.00           H  
ATOM    832 1HD  LYS L  49      22.554   3.086  45.168  1.00  0.00           H  
ATOM    833 2HD  LYS L  49      21.382   1.826  44.752  1.00  0.00           H  
ATOM    834 1HE  LYS L  49      22.147   0.583  46.840  1.00  0.00           H  
ATOM    835 2HE  LYS L  49      23.050   2.035  47.278  1.00  0.00           H  
ATOM    836 1HZ  LYS L  49      20.896   1.994  48.301  1.00  0.00           H  
ATOM    837 2HZ  LYS L  49      20.987   3.259  47.246  1.00  0.00           H  
ATOM    838 3HZ  LYS L  49      20.143   1.903  46.837  1.00  0.00           H  
ATOM    839  N   TYR L  50      26.680   1.571  42.333  1.00  0.00           N  
ATOM    840  CA  TYR L  50      28.079   1.757  42.710  1.00  0.00           C  
ATOM    841  C   TYR L  50      28.816   0.425  42.660  1.00  0.00           C  
ATOM    842  O   TYR L  50      29.416  -0.025  43.635  1.00  0.00           O  
ATOM    843  CB  TYR L  50      28.189   2.379  44.104  1.00  0.00           C  
ATOM    844  CG  TYR L  50      27.318   3.601  44.298  1.00  0.00           C  
ATOM    845  CD1 TYR L  50      26.249   3.557  45.180  1.00  0.00           C  
ATOM    846  CD2 TYR L  50      27.589   4.764  43.593  1.00  0.00           C  
ATOM    847  CE1 TYR L  50      25.454   4.673  45.357  1.00  0.00           C  
ATOM    848  CE2 TYR L  50      26.794   5.880  43.770  1.00  0.00           C  
ATOM    849  CZ  TYR L  50      25.730   5.837  44.648  1.00  0.00           C  
ATOM    850  OH  TYR L  50      24.938   6.948  44.824  1.00  0.00           O  
ATOM    851  H   TYR L  50      26.271   2.181  41.639  1.00  0.00           H  
ATOM    852  HA  TYR L  50      28.544   2.433  41.992  1.00  0.00           H  
ATOM    853 1HB  TYR L  50      27.910   1.639  44.856  1.00  0.00           H  
ATOM    854 2HB  TYR L  50      29.223   2.665  44.294  1.00  0.00           H  
ATOM    855  HD1 TYR L  50      26.036   2.643  45.734  1.00  0.00           H  
ATOM    856  HD2 TYR L  50      28.429   4.798  42.899  1.00  0.00           H  
ATOM    857  HE1 TYR L  50      24.614   4.639  46.051  1.00  0.00           H  
ATOM    858  HE2 TYR L  50      27.006   6.794  43.215  1.00  0.00           H  
ATOM    859  HH  TYR L  50      24.250   6.750  45.464  1.00  0.00           H  
ATOM    860  N   ALA L  51      28.688  -0.192  41.481  1.00  0.00           N  
ATOM    861  CA  ALA L  51      29.335  -1.403  41.071  1.00  0.00           C  
ATOM    862  C   ALA L  51      28.882  -2.681  41.748  1.00  0.00           C  
ATOM    863  O   ALA L  51      28.686  -3.685  41.034  1.00  0.00           O  
ATOM    864  CB  ALA L  51      30.853  -1.245  41.286  1.00  0.00           C  
ATOM    865  H   ALA L  51      28.062   0.272  40.839  1.00  0.00           H  
ATOM    866  HA  ALA L  51      29.116  -1.564  40.016  1.00  0.00           H  
ATOM    867 1HB  ALA L  51      31.360  -2.160  40.978  1.00  0.00           H  
ATOM    868 2HB  ALA L  51      31.220  -0.411  40.689  1.00  0.00           H  
ATOM    869 3HB  ALA L  51      31.054  -1.056  42.339  1.00  0.00           H  
ATOM    870  N   SER L  52      28.707  -2.693  43.075  1.00  0.00           N  
ATOM    871  CA  SER L  52      28.473  -3.969  43.750  1.00  0.00           C  
ATOM    872  C   SER L  52      27.370  -3.953  44.806  1.00  0.00           C  
ATOM    873  O   SER L  52      27.200  -4.959  45.480  1.00  0.00           O  
ATOM    874  CB  SER L  52      29.763  -4.431  44.398  1.00  0.00           C  
ATOM    875  OG  SER L  52      30.186  -3.523  45.379  1.00  0.00           O  
ATOM    876  H   SER L  52      28.732  -1.844  43.622  1.00  0.00           H  
ATOM    877  HA  SER L  52      28.161  -4.702  43.005  1.00  0.00           H  
ATOM    878 1HB  SER L  52      29.614  -5.413  44.846  1.00  0.00           H  
ATOM    879 2HB  SER L  52      30.536  -4.532  43.637  1.00  0.00           H  
ATOM    880  HG  SER L  52      29.548  -2.805  45.367  1.00  0.00           H  
ATOM    881  N   ASN L  53      26.648  -2.849  44.916  1.00  0.00           N  
ATOM    882  CA  ASN L  53      25.612  -2.778  45.938  1.00  0.00           C  
ATOM    883  C   ASN L  53      24.238  -3.106  45.391  1.00  0.00           C  
ATOM    884  O   ASN L  53      23.708  -2.345  44.576  1.00  0.00           O  
ATOM    885  CB  ASN L  53      25.604  -1.407  46.587  1.00  0.00           C  
ATOM    886  CG  ASN L  53      26.874  -1.116  47.339  1.00  0.00           C  
ATOM    887  OD1 ASN L  53      27.339  -1.937  48.137  1.00  0.00           O  
ATOM    888  ND2 ASN L  53      27.443   0.038  47.099  1.00  0.00           N  
ATOM    889  H   ASN L  53      26.797  -2.056  44.309  1.00  0.00           H  
ATOM    890  HA  ASN L  53      25.829  -3.526  46.702  1.00  0.00           H  
ATOM    891 1HB  ASN L  53      25.466  -0.642  45.822  1.00  0.00           H  
ATOM    892 2HB  ASN L  53      24.763  -1.336  47.277  1.00  0.00           H  
ATOM    893 1HD2 ASN L  53      28.290   0.286  47.571  1.00  0.00           H  
ATOM    894 2HD2 ASN L  53      27.031   0.672  46.445  1.00  0.00           H  
ATOM    895  N   LEU L  54      23.689  -4.255  45.801  1.00  0.00           N  
ATOM    896  CA  LEU L  54      22.360  -4.584  45.314  1.00  0.00           C  
ATOM    897  C   LEU L  54      21.317  -3.676  45.953  1.00  0.00           C  
ATOM    898  O   LEU L  54      21.303  -3.415  47.148  1.00  0.00           O  
ATOM    899  CB  LEU L  54      22.030  -6.051  45.612  1.00  0.00           C  
ATOM    900  CG  LEU L  54      22.467  -7.063  44.546  1.00  0.00           C  
ATOM    901  CD1 LEU L  54      23.986  -7.109  44.482  1.00  0.00           C  
ATOM    902  CD2 LEU L  54      21.891  -8.431  44.877  1.00  0.00           C  
ATOM    903  H   LEU L  54      24.130  -4.864  46.476  1.00  0.00           H  
ATOM    904  HA  LEU L  54      22.341  -4.434  44.235  1.00  0.00           H  
ATOM    905 1HB  LEU L  54      22.508  -6.331  46.550  1.00  0.00           H  
ATOM    906 2HB  LEU L  54      20.950  -6.147  45.738  1.00  0.00           H  
ATOM    907  HG  LEU L  54      22.101  -6.742  43.568  1.00  0.00           H  
ATOM    908 1HD1 LEU L  54      24.297  -7.827  43.723  1.00  0.00           H  
ATOM    909 2HD1 LEU L  54      24.371  -6.121  44.224  1.00  0.00           H  
ATOM    910 3HD1 LEU L  54      24.382  -7.410  45.451  1.00  0.00           H  
ATOM    911 1HD2 LEU L  54      22.202  -9.150  44.117  1.00  0.00           H  
ATOM    912 2HD2 LEU L  54      22.257  -8.753  45.852  1.00  0.00           H  
ATOM    913 3HD2 LEU L  54      20.803  -8.373  44.898  1.00  0.00           H  
ATOM    914  N   GLU L  55      20.374  -3.208  45.155  1.00  0.00           N  
ATOM    915  CA  GLU L  55      19.254  -2.489  45.752  1.00  0.00           C  
ATOM    916  C   GLU L  55      18.371  -3.489  46.467  1.00  0.00           C  
ATOM    917  O   GLU L  55      18.121  -4.599  45.995  1.00  0.00           O  
ATOM    918  CB  GLU L  55      18.451  -1.731  44.693  1.00  0.00           C  
ATOM    919  CG  GLU L  55      17.357  -0.833  45.256  1.00  0.00           C  
ATOM    920  CD  GLU L  55      17.900   0.315  46.061  1.00  0.00           C  
ATOM    921  OE1 GLU L  55      19.050   0.642  45.894  1.00  0.00           O  
ATOM    922  OE2 GLU L  55      17.162   0.866  46.845  1.00  0.00           O  
ATOM    923  H   GLU L  55      20.401  -3.332  44.153  1.00  0.00           H  
ATOM    924  HA  GLU L  55      19.648  -1.764  46.465  1.00  0.00           H  
ATOM    925 1HB  GLU L  55      19.123  -1.108  44.103  1.00  0.00           H  
ATOM    926 2HB  GLU L  55      17.982  -2.442  44.013  1.00  0.00           H  
ATOM    927 1HG  GLU L  55      16.766  -0.437  44.431  1.00  0.00           H  
ATOM    928 2HG  GLU L  55      16.699  -1.432  45.884  1.00  0.00           H  
ATOM    929  N   SER L  56      17.853  -3.173  47.662  1.00  0.00           N  
ATOM    930  CA  SER L  56      17.028  -4.152  48.353  1.00  0.00           C  
ATOM    931  C   SER L  56      15.838  -4.645  47.546  1.00  0.00           C  
ATOM    932  O   SER L  56      15.124  -3.875  46.907  1.00  0.00           O  
ATOM    933  CB  SER L  56      16.532  -3.556  49.656  1.00  0.00           C  
ATOM    934  OG  SER L  56      15.661  -4.437  50.311  1.00  0.00           O  
ATOM    935  H   SER L  56      18.018  -2.277  48.094  1.00  0.00           H  
ATOM    936  HA  SER L  56      17.639  -5.029  48.568  1.00  0.00           H  
ATOM    937 1HB  SER L  56      17.381  -3.333  50.301  1.00  0.00           H  
ATOM    938 2HB  SER L  56      16.019  -2.617  49.454  1.00  0.00           H  
ATOM    939  HG  SER L  56      14.926  -4.579  49.710  1.00  0.00           H  
ATOM    940  N   GLY L  57      15.633  -5.965  47.567  1.00  0.00           N  
ATOM    941  CA  GLY L  57      14.575  -6.576  46.782  1.00  0.00           C  
ATOM    942  C   GLY L  57      15.155  -7.268  45.561  1.00  0.00           C  
ATOM    943  O   GLY L  57      14.471  -8.108  44.987  1.00  0.00           O  
ATOM    944  H   GLY L  57      16.223  -6.551  48.140  1.00  0.00           H  
ATOM    945 1HA  GLY L  57      14.033  -7.294  47.398  1.00  0.00           H  
ATOM    946 2HA  GLY L  57      13.861  -5.812  46.476  1.00  0.00           H  
ATOM    947  N   VAL L  58      16.389  -6.917  45.195  1.00  0.00           N  
ATOM    948  CA  VAL L  58      17.003  -7.607  44.040  1.00  0.00           C  
ATOM    949  C   VAL L  58      17.540  -8.944  44.500  1.00  0.00           C  
ATOM    950  O   VAL L  58      18.297  -8.999  45.478  1.00  0.00           O  
ATOM    951  CB  VAL L  58      18.147  -6.775  43.431  1.00  0.00           C  
ATOM    952  CG1 VAL L  58      18.832  -7.548  42.314  1.00  0.00           C  
ATOM    953  CG2 VAL L  58      17.606  -5.449  42.917  1.00  0.00           C  
ATOM    954  H   VAL L  58      16.914  -6.202  45.677  1.00  0.00           H  
ATOM    955  HA  VAL L  58      16.239  -7.746  43.274  1.00  0.00           H  
ATOM    956  HB  VAL L  58      18.897  -6.588  44.200  1.00  0.00           H  
ATOM    957 1HG1 VAL L  58      19.638  -6.945  41.895  1.00  0.00           H  
ATOM    958 2HG1 VAL L  58      19.242  -8.475  42.712  1.00  0.00           H  
ATOM    959 3HG1 VAL L  58      18.107  -7.776  41.532  1.00  0.00           H  
ATOM    960 1HG2 VAL L  58      18.420  -4.866  42.489  1.00  0.00           H  
ATOM    961 2HG2 VAL L  58      16.852  -5.635  42.152  1.00  0.00           H  
ATOM    962 3HG2 VAL L  58      17.157  -4.894  43.742  1.00  0.00           H  
ATOM    963  N   PRO L  59      17.198 -10.076  43.783  1.00  0.00           N  
ATOM    964  CA  PRO L  59      17.642 -11.449  44.112  1.00  0.00           C  
ATOM    965  C   PRO L  59      19.177 -11.530  44.148  1.00  0.00           C  
ATOM    966  O   PRO L  59      19.872 -10.839  43.343  1.00  0.00           O  
ATOM    967  CB  PRO L  59      17.057 -12.290  42.972  1.00  0.00           C  
ATOM    968  CG  PRO L  59      15.844 -11.537  42.547  1.00  0.00           C  
ATOM    969  CD  PRO L  59      16.251 -10.090  42.636  1.00  0.00           C  
ATOM    970  HA  PRO L  59      17.210 -11.747  45.079  1.00  0.00           H  
ATOM    971 1HB  PRO L  59      17.799 -12.396  42.166  1.00  0.00           H  
ATOM    972 2HB  PRO L  59      16.827 -13.303  43.332  1.00  0.00           H  
ATOM    973 1HG  PRO L  59      15.551 -11.832  41.528  1.00  0.00           H  
ATOM    974 2HG  PRO L  59      14.996 -11.779  43.203  1.00  0.00           H  
ATOM    975 1HD  PRO L  59      16.732  -9.784  41.695  1.00  0.00           H  
ATOM    976 2HD  PRO L  59      15.364  -9.470  42.837  1.00  0.00           H  
ATOM    977  N   ALA L  60      19.720 -12.349  45.055  1.00  0.00           N  
ATOM    978  CA  ALA L  60      21.186 -12.435  45.118  1.00  0.00           C  
ATOM    979  C   ALA L  60      21.849 -13.123  43.917  1.00  0.00           C  
ATOM    980  O   ALA L  60      23.088 -13.126  43.814  1.00  0.00           O  
ATOM    981  CB  ALA L  60      21.593 -13.150  46.398  1.00  0.00           C  
ATOM    982  H   ALA L  60      19.166 -12.904  45.691  1.00  0.00           H  
ATOM    983  HA  ALA L  60      21.585 -11.420  45.129  1.00  0.00           H  
ATOM    984 1HB  ALA L  60      22.680 -13.187  46.464  1.00  0.00           H  
ATOM    985 2HB  ALA L  60      21.195 -12.611  47.258  1.00  0.00           H  
ATOM    986 3HB  ALA L  60      21.195 -14.164  46.390  1.00  0.00           H  
ATOM    987  N   ARG L  61      21.022 -13.654  42.997  1.00  0.00           N  
ATOM    988  CA  ARG L  61      21.521 -14.190  41.724  1.00  0.00           C  
ATOM    989  C   ARG L  61      22.168 -13.065  40.893  1.00  0.00           C  
ATOM    990  O   ARG L  61      23.008 -13.330  40.050  1.00  0.00           O  
ATOM    991  CB  ARG L  61      20.409 -14.947  40.918  1.00  0.00           C  
ATOM    992  CG  ARG L  61      19.417 -14.048  40.180  1.00  0.00           C  
ATOM    993  CD  ARG L  61      18.367 -14.776  39.194  1.00  0.00           C  
ATOM    994  NE  ARG L  61      17.308 -15.212  40.074  1.00  0.00           N  
ATOM    995  CZ  ARG L  61      16.081 -14.723  40.126  1.00  0.00           C  
ATOM    996  NH1 ARG L  61      15.632 -13.838  39.261  1.00  0.00           N  
ATOM    997  NH2 ARG L  61      15.279 -15.181  41.074  1.00  0.00           N  
ATOM    998  H   ARG L  61      20.031 -13.684  43.188  1.00  0.00           H  
ATOM    999  HA  ARG L  61      22.270 -14.952  41.940  1.00  0.00           H  
ATOM   1000 1HB  ARG L  61      20.874 -15.597  40.179  1.00  0.00           H  
ATOM   1001 2HB  ARG L  61      19.835 -15.580  41.596  1.00  0.00           H  
ATOM   1002 1HG  ARG L  61      18.811 -13.502  40.905  1.00  0.00           H  
ATOM   1003 2HG  ARG L  61      19.963 -13.339  39.558  1.00  0.00           H  
ATOM   1004 1HD  ARG L  61      18.015 -14.064  38.447  1.00  0.00           H  
ATOM   1005 2HD  ARG L  61      18.857 -15.612  38.695  1.00  0.00           H  
ATOM   1006  HE  ARG L  61      17.512 -15.963  40.719  1.00  0.00           H  
ATOM   1007 1HH1 ARG L  61      16.234 -13.508  38.519  1.00  0.00           H  
ATOM   1008 2HH1 ARG L  61      14.688 -13.491  39.337  1.00  0.00           H  
ATOM   1009 1HH2 ARG L  61      15.613 -15.878  41.724  1.00  0.00           H  
ATOM   1010 2HH2 ARG L  61      14.335 -14.833  41.148  1.00  0.00           H  
ATOM   1011  N   PHE L  62      21.768 -11.810  41.124  1.00  0.00           N  
ATOM   1012  CA  PHE L  62      22.385 -10.660  40.437  1.00  0.00           C  
ATOM   1013  C   PHE L  62      23.614 -10.151  41.162  1.00  0.00           C  
ATOM   1014  O   PHE L  62      23.534  -9.788  42.350  1.00  0.00           O  
ATOM   1015  CB  PHE L  62      21.380  -9.515  40.274  1.00  0.00           C  
ATOM   1016  CG  PHE L  62      20.233  -9.863  39.396  1.00  0.00           C  
ATOM   1017  CD1 PHE L  62      19.066 -10.392  39.933  1.00  0.00           C  
ATOM   1018  CD2 PHE L  62      20.323  -9.698  38.009  1.00  0.00           C  
ATOM   1019  CE1 PHE L  62      17.993 -10.737  39.096  1.00  0.00           C  
ATOM   1020  CE2 PHE L  62      19.280 -10.050  37.186  1.00  0.00           C  
ATOM   1021  CZ  PHE L  62      18.107 -10.570  37.728  1.00  0.00           C  
ATOM   1022  H   PHE L  62      21.024 -11.645  41.788  1.00  0.00           H  
ATOM   1023  HA  PHE L  62      22.693 -10.977  39.440  1.00  0.00           H  
ATOM   1024 1HB  PHE L  62      20.991  -9.230  41.252  1.00  0.00           H  
ATOM   1025 2HB  PHE L  62      21.884  -8.645  39.856  1.00  0.00           H  
ATOM   1026  HD1 PHE L  62      18.993 -10.533  41.012  1.00  0.00           H  
ATOM   1027  HD2 PHE L  62      21.242  -9.292  37.583  1.00  0.00           H  
ATOM   1028  HE1 PHE L  62      17.075 -11.136  39.525  1.00  0.00           H  
ATOM   1029  HE2 PHE L  62      19.372  -9.923  36.106  1.00  0.00           H  
ATOM   1030  HZ  PHE L  62      17.281 -10.846  37.075  1.00  0.00           H  
ATOM   1031  N   SER L  63      24.744 -10.087  40.456  1.00  0.00           N  
ATOM   1032  CA  SER L  63      25.957  -9.554  41.072  1.00  0.00           C  
ATOM   1033  C   SER L  63      26.859  -8.731  40.144  1.00  0.00           C  
ATOM   1034  O   SER L  63      27.069  -9.088  38.980  1.00  0.00           O  
ATOM   1035  CB  SER L  63      26.761 -10.705  41.645  1.00  0.00           C  
ATOM   1036  OG  SER L  63      27.956 -10.247  42.216  1.00  0.00           O  
ATOM   1037  H   SER L  63      24.777 -10.402  39.497  1.00  0.00           H  
ATOM   1038  HA  SER L  63      25.668  -8.877  41.877  1.00  0.00           H  
ATOM   1039 1HB  SER L  63      26.169 -11.222  42.399  1.00  0.00           H  
ATOM   1040 2HB  SER L  63      26.983 -11.422  40.855  1.00  0.00           H  
ATOM   1041  HG  SER L  63      28.441  -9.819  41.506  1.00  0.00           H  
ATOM   1042  N   GLY L  64      27.370  -7.615  40.663  1.00  0.00           N  
ATOM   1043  CA  GLY L  64      28.203  -6.727  39.885  1.00  0.00           C  
ATOM   1044  C   GLY L  64      29.631  -6.868  40.306  1.00  0.00           C  
ATOM   1045  O   GLY L  64      29.927  -7.303  41.435  1.00  0.00           O  
ATOM   1046  H   GLY L  64      27.169  -7.383  41.626  1.00  0.00           H  
ATOM   1047 1HA  GLY L  64      28.095  -6.961  38.826  1.00  0.00           H  
ATOM   1048 2HA  GLY L  64      27.867  -5.700  40.022  1.00  0.00           H  
ATOM   1049  N   SER L  65      30.531  -6.574  39.380  1.00  0.00           N  
ATOM   1050  CA  SER L  65      31.941  -6.586  39.661  1.00  0.00           C  
ATOM   1051  C   SER L  65      32.632  -5.704  38.653  1.00  0.00           C  
ATOM   1052  O   SER L  65      31.993  -5.150  37.751  1.00  0.00           O  
ATOM   1053  CB  SER L  65      32.491  -7.998  39.602  1.00  0.00           C  
ATOM   1054  OG  SER L  65      32.507  -8.475  38.284  1.00  0.00           O  
ATOM   1055  H   SER L  65      30.217  -6.335  38.450  1.00  0.00           H  
ATOM   1056  HA  SER L  65      32.097  -6.196  40.668  1.00  0.00           H  
ATOM   1057 1HB  SER L  65      33.500  -8.013  40.011  1.00  0.00           H  
ATOM   1058 2HB  SER L  65      31.878  -8.653  40.221  1.00  0.00           H  
ATOM   1059  HG  SER L  65      31.704  -8.151  37.875  1.00  0.00           H  
ATOM   1060  N   GLY L  66      33.933  -5.548  38.838  1.00  0.00           N  
ATOM   1061  CA  GLY L  66      34.754  -4.735  37.970  1.00  0.00           C  
ATOM   1062  C   GLY L  66      35.149  -3.446  38.649  1.00  0.00           C  
ATOM   1063  O   GLY L  66      34.758  -3.173  39.790  1.00  0.00           O  
ATOM   1064  H   GLY L  66      34.362  -6.021  39.621  1.00  0.00           H  
ATOM   1065 1HA  GLY L  66      35.647  -5.292  37.687  1.00  0.00           H  
ATOM   1066 2HA  GLY L  66      34.208  -4.517  37.053  1.00  0.00           H  
ATOM   1067  N   SER L  67      35.920  -2.632  37.947  1.00  0.00           N  
ATOM   1068  CA  SER L  67      36.440  -1.454  38.560  1.00  0.00           C  
ATOM   1069  C   SER L  67      37.063  -0.592  37.504  1.00  0.00           C  
ATOM   1070  O   SER L  67      37.537  -1.100  36.473  1.00  0.00           O  
ATOM   1071  CB  SER L  67      37.459  -1.809  39.625  1.00  0.00           C  
ATOM   1072  OG  SER L  67      38.064  -0.658  40.145  1.00  0.00           O  
ATOM   1073  H   SER L  67      36.151  -2.827  36.983  1.00  0.00           H  
ATOM   1074  HA  SER L  67      35.616  -0.918  39.033  1.00  0.00           H  
ATOM   1075 1HB  SER L  67      36.969  -2.360  40.428  1.00  0.00           H  
ATOM   1076 2HB  SER L  67      38.219  -2.462  39.198  1.00  0.00           H  
ATOM   1077  HG  SER L  67      38.675  -0.351  39.470  1.00  0.00           H  
ATOM   1078  N   GLY L  68      37.038   0.718  37.726  1.00  0.00           N  
ATOM   1079  CA  GLY L  68      37.742   1.608  36.830  1.00  0.00           C  
ATOM   1080  C   GLY L  68      37.014   1.764  35.518  1.00  0.00           C  
ATOM   1081  O   GLY L  68      36.125   2.603  35.407  1.00  0.00           O  
ATOM   1082  H   GLY L  68      36.534   1.107  38.510  1.00  0.00           H  
ATOM   1083 1HA  GLY L  68      37.856   2.584  37.302  1.00  0.00           H  
ATOM   1084 2HA  GLY L  68      38.744   1.222  36.647  1.00  0.00           H  
ATOM   1085  N   THR L  69      37.394   0.971  34.516  1.00  0.00           N  
ATOM   1086  CA  THR L  69      36.773   1.101  33.186  1.00  0.00           C  
ATOM   1087  C   THR L  69      36.084  -0.173  32.705  1.00  0.00           C  
ATOM   1088  O   THR L  69      35.522  -0.193  31.631  1.00  0.00           O  
ATOM   1089  CB  THR L  69      37.820   1.525  32.138  1.00  0.00           C  
ATOM   1090  OG1 THR L  69      38.863   0.544  32.078  1.00  0.00           O  
ATOM   1091  CG2 THR L  69      38.418   2.876  32.500  1.00  0.00           C  
ATOM   1092  H   THR L  69      38.111   0.273  34.658  1.00  0.00           H  
ATOM   1093  HA  THR L  69      36.002   1.870  33.238  1.00  0.00           H  
ATOM   1094  HB  THR L  69      37.346   1.594  31.160  1.00  0.00           H  
ATOM   1095  HG1 THR L  69      38.483  -0.314  31.877  1.00  0.00           H  
ATOM   1096 1HG2 THR L  69      39.155   3.160  31.748  1.00  0.00           H  
ATOM   1097 2HG2 THR L  69      37.629   3.627  32.536  1.00  0.00           H  
ATOM   1098 3HG2 THR L  69      38.901   2.810  33.474  1.00  0.00           H  
ATOM   1099  N   ASP L  70      36.125  -1.239  33.491  1.00  0.00           N  
ATOM   1100  CA  ASP L  70      35.525  -2.472  33.026  1.00  0.00           C  
ATOM   1101  C   ASP L  70      34.621  -3.139  34.069  1.00  0.00           C  
ATOM   1102  O   ASP L  70      35.055  -3.465  35.140  1.00  0.00           O  
ATOM   1103  CB  ASP L  70      36.624  -3.450  32.603  1.00  0.00           C  
ATOM   1104  CG  ASP L  70      37.371  -2.998  31.355  1.00  0.00           C  
ATOM   1105  OD1 ASP L  70      36.903  -3.271  30.275  1.00  0.00           O  
ATOM   1106  OD2 ASP L  70      38.402  -2.385  31.494  1.00  0.00           O  
ATOM   1107  H   ASP L  70      36.562  -1.218  34.402  1.00  0.00           H  
ATOM   1108  HA  ASP L  70      34.897  -2.247  32.164  1.00  0.00           H  
ATOM   1109 1HB  ASP L  70      37.341  -3.565  33.416  1.00  0.00           H  
ATOM   1110 2HB  ASP L  70      36.185  -4.430  32.411  1.00  0.00           H  
ATOM   1111  N   PHE L  71      33.346  -3.336  33.756  1.00  0.00           N  
ATOM   1112  CA  PHE L  71      32.404  -3.861  34.740  1.00  0.00           C  
ATOM   1113  C   PHE L  71      31.624  -5.020  34.143  1.00  0.00           C  
ATOM   1114  O   PHE L  71      31.472  -5.094  32.920  1.00  0.00           O  
ATOM   1115  CB  PHE L  71      31.439  -2.770  35.208  1.00  0.00           C  
ATOM   1116  CG  PHE L  71      32.106  -1.651  35.956  1.00  0.00           C  
ATOM   1117  CD1 PHE L  71      32.696  -0.597  35.274  1.00  0.00           C  
ATOM   1118  CD2 PHE L  71      32.146  -1.650  37.342  1.00  0.00           C  
ATOM   1119  CE1 PHE L  71      33.311   0.433  35.961  1.00  0.00           C  
ATOM   1120  CE2 PHE L  71      32.758  -0.621  38.031  1.00  0.00           C  
ATOM   1121  CZ  PHE L  71      33.341   0.421  37.339  1.00  0.00           C  
ATOM   1122  H   PHE L  71      33.017  -3.121  32.825  1.00  0.00           H  
ATOM   1123  HA  PHE L  71      32.968  -4.217  35.604  1.00  0.00           H  
ATOM   1124 1HB  PHE L  71      30.926  -2.345  34.346  1.00  0.00           H  
ATOM   1125 2HB  PHE L  71      30.682  -3.208  35.856  1.00  0.00           H  
ATOM   1126  HD1 PHE L  71      32.671  -0.587  34.184  1.00  0.00           H  
ATOM   1127  HD2 PHE L  71      31.685  -2.474  37.888  1.00  0.00           H  
ATOM   1128  HE1 PHE L  71      33.771   1.255  35.413  1.00  0.00           H  
ATOM   1129  HE2 PHE L  71      32.782  -0.632  39.121  1.00  0.00           H  
ATOM   1130  HZ  PHE L  71      33.826   1.232  37.881  1.00  0.00           H  
ATOM   1131  N   THR L  72      31.115  -5.898  35.006  1.00  0.00           N  
ATOM   1132  CA  THR L  72      30.365  -7.064  34.586  1.00  0.00           C  
ATOM   1133  C   THR L  72      29.083  -7.150  35.428  1.00  0.00           C  
ATOM   1134  O   THR L  72      29.059  -6.767  36.615  1.00  0.00           O  
ATOM   1135  CB  THR L  72      31.195  -8.353  34.729  1.00  0.00           C  
ATOM   1136  OG1 THR L  72      31.552  -8.543  36.104  1.00  0.00           O  
ATOM   1137  CG2 THR L  72      32.459  -8.269  33.888  1.00  0.00           C  
ATOM   1138  H   THR L  72      31.263  -5.739  35.993  1.00  0.00           H  
ATOM   1139  HA  THR L  72      30.102  -6.946  33.535  1.00  0.00           H  
ATOM   1140  HB  THR L  72      30.603  -9.207  34.401  1.00  0.00           H  
ATOM   1141  HG1 THR L  72      32.466  -8.835  36.159  1.00  0.00           H  
ATOM   1142 1HG2 THR L  72      33.033  -9.188  34.002  1.00  0.00           H  
ATOM   1143 2HG2 THR L  72      32.190  -8.135  32.839  1.00  0.00           H  
ATOM   1144 3HG2 THR L  72      33.060  -7.424  34.218  1.00  0.00           H  
ATOM   1145  N   LEU L  73      28.008  -7.610  34.815  1.00  0.00           N  
ATOM   1146  CA  LEU L  73      26.839  -7.987  35.570  1.00  0.00           C  
ATOM   1147  C   LEU L  73      26.659  -9.493  35.335  1.00  0.00           C  
ATOM   1148  O   LEU L  73      26.558  -9.945  34.175  1.00  0.00           O  
ATOM   1149  CB  LEU L  73      25.604  -7.197  35.117  1.00  0.00           C  
ATOM   1150  CG  LEU L  73      24.264  -7.672  35.692  1.00  0.00           C  
ATOM   1151  CD1 LEU L  73      24.240  -7.429  37.195  1.00  0.00           C  
ATOM   1152  CD2 LEU L  73      23.125  -6.936  35.001  1.00  0.00           C  
ATOM   1153  H   LEU L  73      27.996  -7.704  33.810  1.00  0.00           H  
ATOM   1154  HA  LEU L  73      27.020  -7.765  36.621  1.00  0.00           H  
ATOM   1155 1HB  LEU L  73      25.735  -6.154  35.402  1.00  0.00           H  
ATOM   1156 2HB  LEU L  73      25.536  -7.250  34.030  1.00  0.00           H  
ATOM   1157  HG  LEU L  73      24.156  -8.744  35.526  1.00  0.00           H  
ATOM   1158 1HD1 LEU L  73      23.288  -7.767  37.603  1.00  0.00           H  
ATOM   1159 2HD1 LEU L  73      25.052  -7.983  37.666  1.00  0.00           H  
ATOM   1160 3HD1 LEU L  73      24.363  -6.365  37.393  1.00  0.00           H  
ATOM   1161 1HD2 LEU L  73      22.173  -7.275  35.408  1.00  0.00           H  
ATOM   1162 2HD2 LEU L  73      23.231  -5.864  35.167  1.00  0.00           H  
ATOM   1163 3HD2 LEU L  73      23.156  -7.142  33.930  1.00  0.00           H  
ATOM   1164  N   ASN L  74      26.577 -10.232  36.435  1.00  0.00           N  
ATOM   1165  CA  ASN L  74      26.436 -11.675  36.429  1.00  0.00           C  
ATOM   1166  C   ASN L  74      25.058 -12.076  36.931  1.00  0.00           C  
ATOM   1167  O   ASN L  74      24.532 -11.482  37.880  1.00  0.00           O  
ATOM   1168  CB  ASN L  74      27.526 -12.324  37.263  1.00  0.00           C  
ATOM   1169  CG  ASN L  74      28.895 -12.139  36.670  1.00  0.00           C  
ATOM   1170  OD1 ASN L  74      29.148 -12.533  35.525  1.00  0.00           O  
ATOM   1171  ND2 ASN L  74      29.784 -11.547  37.426  1.00  0.00           N  
ATOM   1172  H   ASN L  74      26.615  -9.744  37.317  1.00  0.00           H  
ATOM   1173  HA  ASN L  74      26.529 -12.028  35.401  1.00  0.00           H  
ATOM   1174 1HB  ASN L  74      27.517 -11.900  38.268  1.00  0.00           H  
ATOM   1175 2HB  ASN L  74      27.325 -13.392  37.357  1.00  0.00           H  
ATOM   1176 1HD2 ASN L  74      30.712 -11.397  37.084  1.00  0.00           H  
ATOM   1177 2HD2 ASN L  74      29.535 -11.245  38.346  1.00  0.00           H  
ATOM   1178  N   ILE L  75      24.479 -13.066  36.267  1.00  0.00           N  
ATOM   1179  CA  ILE L  75      23.330 -13.747  36.792  1.00  0.00           C  
ATOM   1180  C   ILE L  75      23.791 -15.184  37.000  1.00  0.00           C  
ATOM   1181  O   ILE L  75      24.089 -15.878  36.030  1.00  0.00           O  
ATOM   1182  CB  ILE L  75      22.121 -13.677  35.840  1.00  0.00           C  
ATOM   1183  CG1 ILE L  75      21.755 -12.219  35.550  1.00  0.00           C  
ATOM   1184  CG2 ILE L  75      20.934 -14.420  36.433  1.00  0.00           C  
ATOM   1185  CD1 ILE L  75      20.709 -12.056  34.470  1.00  0.00           C  
ATOM   1186  H   ILE L  75      24.851 -13.349  35.372  1.00  0.00           H  
ATOM   1187  HA  ILE L  75      23.043 -13.270  37.728  1.00  0.00           H  
ATOM   1188  HB  ILE L  75      22.383 -14.132  34.885  1.00  0.00           H  
ATOM   1189 1HG1 ILE L  75      21.382 -11.750  36.460  1.00  0.00           H  
ATOM   1190 2HG1 ILE L  75      22.647 -11.673  35.244  1.00  0.00           H  
ATOM   1191 1HG2 ILE L  75      20.088 -14.360  35.748  1.00  0.00           H  
ATOM   1192 2HG2 ILE L  75      21.200 -15.464  36.589  1.00  0.00           H  
ATOM   1193 3HG2 ILE L  75      20.661 -13.968  37.386  1.00  0.00           H  
ATOM   1194 1HD1 ILE L  75      20.503 -10.996  34.321  1.00  0.00           H  
ATOM   1195 2HD1 ILE L  75      21.077 -12.489  33.539  1.00  0.00           H  
ATOM   1196 3HD1 ILE L  75      19.794 -12.564  34.770  1.00  0.00           H  
ATOM   1197  N   HIS L  76      23.895 -15.616  38.257  1.00  0.00           N  
ATOM   1198  CA  HIS L  76      24.564 -16.881  38.561  1.00  0.00           C  
ATOM   1199  C   HIS L  76      23.829 -18.104  37.975  1.00  0.00           C  
ATOM   1200  O   HIS L  76      24.358 -18.797  37.086  1.00  0.00           O  
ATOM   1201  CB  HIS L  76      24.704 -17.047  40.078  1.00  0.00           C  
ATOM   1202  CG  HIS L  76      25.736 -16.150  40.688  1.00  0.00           C  
ATOM   1203  ND1 HIS L  76      27.088 -16.313  40.468  1.00  0.00           N  
ATOM   1204  CD2 HIS L  76      25.614 -15.082  41.512  1.00  0.00           C  
ATOM   1205  CE1 HIS L  76      27.753 -15.382  41.130  1.00  0.00           C  
ATOM   1206  NE2 HIS L  76      26.883 -14.624  41.771  1.00  0.00           N  
ATOM   1207  H   HIS L  76      23.510 -15.069  39.013  1.00  0.00           H  
ATOM   1208  HA  HIS L  76      25.561 -16.880  38.121  1.00  0.00           H  
ATOM   1209 1HB  HIS L  76      23.747 -16.842  40.557  1.00  0.00           H  
ATOM   1210 2HB  HIS L  76      24.971 -18.078  40.307  1.00  0.00           H  
ATOM   1211  HD2 HIS L  76      24.684 -14.665  41.898  1.00  0.00           H  
ATOM   1212  HE1 HIS L  76      28.836 -15.261  41.143  1.00  0.00           H  
ATOM   1213  HE2 HIS L  76      27.107 -13.833  42.358  1.00  0.00           H  
ATOM   1214  N   PRO L  77      22.606 -18.345  38.456  1.00  0.00           N  
ATOM   1215  CA  PRO L  77      21.604 -19.160  37.762  1.00  0.00           C  
ATOM   1216  C   PRO L  77      20.553 -18.253  37.106  1.00  0.00           C  
ATOM   1217  O   PRO L  77      19.923 -17.461  37.795  1.00  0.00           O  
ATOM   1218  CB  PRO L  77      21.003 -20.012  38.884  1.00  0.00           C  
ATOM   1219  CG  PRO L  77      20.871 -19.068  40.030  1.00  0.00           C  
ATOM   1220  CD  PRO L  77      21.623 -17.840  39.590  1.00  0.00           C  
ATOM   1221  HA  PRO L  77      22.106 -19.794  37.016  1.00  0.00           H  
ATOM   1222 1HB  PRO L  77      20.038 -20.431  38.563  1.00  0.00           H  
ATOM   1223 2HB  PRO L  77      21.665 -20.863  39.106  1.00  0.00           H  
ATOM   1224 1HG  PRO L  77      19.810 -18.864  40.234  1.00  0.00           H  
ATOM   1225 2HG  PRO L  77      21.290 -19.517  40.942  1.00  0.00           H  
ATOM   1226 1HD  PRO L  77      20.914 -17.095  39.199  1.00  0.00           H  
ATOM   1227 2HD  PRO L  77      22.186 -17.430  40.442  1.00  0.00           H  
ATOM   1228  N   VAL L  78      20.377 -18.333  35.778  1.00  0.00           N  
ATOM   1229  CA  VAL L  78      19.309 -17.580  35.106  1.00  0.00           C  
ATOM   1230  C   VAL L  78      17.926 -18.182  35.250  1.00  0.00           C  
ATOM   1231  O   VAL L  78      17.752 -19.378  35.073  1.00  0.00           O  
ATOM   1232  CB  VAL L  78      19.627 -17.458  33.604  1.00  0.00           C  
ATOM   1233  CG1 VAL L  78      18.445 -16.858  32.857  1.00  0.00           C  
ATOM   1234  CG2 VAL L  78      20.876 -16.613  33.406  1.00  0.00           C  
ATOM   1235  H   VAL L  78      20.987 -18.919  35.226  1.00  0.00           H  
ATOM   1236  HA  VAL L  78      19.263 -16.581  35.542  1.00  0.00           H  
ATOM   1237  HB  VAL L  78      19.793 -18.455  33.195  1.00  0.00           H  
ATOM   1238 1HG1 VAL L  78      18.687 -16.780  31.796  1.00  0.00           H  
ATOM   1239 2HG1 VAL L  78      17.572 -17.498  32.982  1.00  0.00           H  
ATOM   1240 3HG1 VAL L  78      18.230 -15.866  33.253  1.00  0.00           H  
ATOM   1241 1HG2 VAL L  78      21.095 -16.531  32.342  1.00  0.00           H  
ATOM   1242 2HG2 VAL L  78      20.711 -15.618  33.820  1.00  0.00           H  
ATOM   1243 3HG2 VAL L  78      21.718 -17.083  33.915  1.00  0.00           H  
ATOM   1244  N   GLU L  79      16.952 -17.338  35.575  1.00  0.00           N  
ATOM   1245  CA  GLU L  79      15.583 -17.781  35.730  1.00  0.00           C  
ATOM   1246  C   GLU L  79      14.761 -17.226  34.559  1.00  0.00           C  
ATOM   1247  O   GLU L  79      15.227 -16.333  33.838  1.00  0.00           O  
ATOM   1248  CB  GLU L  79      15.007 -17.317  37.069  1.00  0.00           C  
ATOM   1249  CG  GLU L  79      15.710 -17.894  38.289  1.00  0.00           C  
ATOM   1250  CD  GLU L  79      15.471 -19.368  38.462  1.00  0.00           C  
ATOM   1251  OE1 GLU L  79      14.424 -19.829  38.076  1.00  0.00           O  
ATOM   1252  OE2 GLU L  79      16.335 -20.033  38.980  1.00  0.00           O  
ATOM   1253  H   GLU L  79      17.172 -16.363  35.718  1.00  0.00           H  
ATOM   1254  HA  GLU L  79      15.567 -18.871  35.708  1.00  0.00           H  
ATOM   1255 1HB  GLU L  79      15.062 -16.230  37.132  1.00  0.00           H  
ATOM   1256 2HB  GLU L  79      13.954 -17.595  37.128  1.00  0.00           H  
ATOM   1257 1HG  GLU L  79      16.781 -17.719  38.194  1.00  0.00           H  
ATOM   1258 2HG  GLU L  79      15.363 -17.368  39.178  1.00  0.00           H  
ATOM   1259  N   GLU L  80      13.563 -17.789  34.366  1.00  0.00           N  
ATOM   1260  CA  GLU L  80      12.667 -17.389  33.290  1.00  0.00           C  
ATOM   1261  C   GLU L  80      12.326 -15.918  33.337  1.00  0.00           C  
ATOM   1262  O   GLU L  80      12.250 -15.238  32.298  1.00  0.00           O  
ATOM   1263  CB  GLU L  80      11.377 -18.211  33.343  1.00  0.00           C  
ATOM   1264  CG  GLU L  80      11.539 -19.664  32.920  1.00  0.00           C  
ATOM   1265  CD  GLU L  80      10.264 -20.451  33.031  1.00  0.00           C  
ATOM   1266  OE1 GLU L  80       9.486 -20.165  33.909  1.00  0.00           O  
ATOM   1267  OE2 GLU L  80      10.067 -21.340  32.236  1.00  0.00           O  
ATOM   1268  H   GLU L  80      13.275 -18.522  34.999  1.00  0.00           H  
ATOM   1269  HA  GLU L  80      13.164 -17.578  32.338  1.00  0.00           H  
ATOM   1270 1HB  GLU L  80      10.981 -18.201  34.359  1.00  0.00           H  
ATOM   1271 2HB  GLU L  80      10.628 -17.755  32.695  1.00  0.00           H  
ATOM   1272 1HG  GLU L  80      11.882 -19.694  31.886  1.00  0.00           H  
ATOM   1273 2HG  GLU L  80      12.304 -20.129  33.540  1.00  0.00           H  
ATOM   1274  N   GLU L  81      12.104 -15.416  34.538  1.00  0.00           N  
ATOM   1275  CA  GLU L  81      11.709 -14.013  34.695  1.00  0.00           C  
ATOM   1276  C   GLU L  81      12.828 -13.024  34.354  1.00  0.00           C  
ATOM   1277  O   GLU L  81      12.607 -11.844  34.339  1.00  0.00           O  
ATOM   1278  CB  GLU L  81      11.237 -13.767  36.130  1.00  0.00           C  
ATOM   1279  CG  GLU L  81      12.339 -13.841  37.177  1.00  0.00           C  
ATOM   1280  CD  GLU L  81      11.829 -13.653  38.578  1.00  0.00           C  
ATOM   1281  OE1 GLU L  81      10.644 -13.481  38.741  1.00  0.00           O  
ATOM   1282  OE2 GLU L  81      12.623 -13.681  39.488  1.00  0.00           O  
ATOM   1283  H   GLU L  81      12.206 -15.994  35.360  1.00  0.00           H  
ATOM   1284  HA  GLU L  81      10.887 -13.806  34.009  1.00  0.00           H  
ATOM   1285 1HB  GLU L  81      10.778 -12.779  36.197  1.00  0.00           H  
ATOM   1286 2HB  GLU L  81      10.475 -14.500  36.393  1.00  0.00           H  
ATOM   1287 1HG  GLU L  81      12.826 -14.813  37.107  1.00  0.00           H  
ATOM   1288 2HG  GLU L  81      13.083 -13.076  36.961  1.00  0.00           H  
ATOM   1289  N   ASP L  82      14.031 -13.507  34.099  1.00  0.00           N  
ATOM   1290  CA  ASP L  82      15.164 -12.622  33.909  1.00  0.00           C  
ATOM   1291  C   ASP L  82      15.206 -12.097  32.478  1.00  0.00           C  
ATOM   1292  O   ASP L  82      16.003 -11.243  32.177  1.00  0.00           O  
ATOM   1293  CB  ASP L  82      16.472 -13.344  34.239  1.00  0.00           C  
ATOM   1294  CG  ASP L  82      16.603 -13.689  35.716  1.00  0.00           C  
ATOM   1295  OD1 ASP L  82      15.983 -13.030  36.516  1.00  0.00           O  
ATOM   1296  OD2 ASP L  82      17.321 -14.608  36.030  1.00  0.00           O  
ATOM   1297  H   ASP L  82      14.171 -14.505  34.035  1.00  0.00           H  
ATOM   1298  HA  ASP L  82      15.057 -11.773  34.584  1.00  0.00           H  
ATOM   1299 1HB  ASP L  82      16.534 -14.266  33.659  1.00  0.00           H  
ATOM   1300 2HB  ASP L  82      17.317 -12.719  33.950  1.00  0.00           H  
ATOM   1301  N   THR L  83      14.332 -12.586  31.608  1.00  0.00           N  
ATOM   1302  CA  THR L  83      14.263 -12.069  30.242  1.00  0.00           C  
ATOM   1303  C   THR L  83      14.030 -10.560  30.232  1.00  0.00           C  
ATOM   1304  O   THR L  83      12.982 -10.086  30.669  1.00  0.00           O  
ATOM   1305  CB  THR L  83      13.150 -12.768  29.441  1.00  0.00           C  
ATOM   1306  OG1 THR L  83      13.390 -14.182  29.416  1.00  0.00           O  
ATOM   1307  CG2 THR L  83      13.107 -12.241  28.014  1.00  0.00           C  
ATOM   1308  H   THR L  83      13.702 -13.325  31.888  1.00  0.00           H  
ATOM   1309  HA  THR L  83      15.216 -12.265  29.749  1.00  0.00           H  
ATOM   1310  HB  THR L  83      12.187 -12.586  29.918  1.00  0.00           H  
ATOM   1311  HG1 THR L  83      13.137 -14.563  30.260  1.00  0.00           H  
ATOM   1312 1HG2 THR L  83      12.314 -12.746  27.463  1.00  0.00           H  
ATOM   1313 2HG2 THR L  83      12.913 -11.169  28.029  1.00  0.00           H  
ATOM   1314 3HG2 THR L  83      14.063 -12.429  27.529  1.00  0.00           H  
ATOM   1315  N   ALA L  84      14.982  -9.812  29.679  1.00  0.00           N  
ATOM   1316  CA  ALA L  84      14.965  -8.393  29.745  1.00  0.00           C  
ATOM   1317  C   ALA L  84      16.159  -7.821  29.032  1.00  0.00           C  
ATOM   1318  O   ALA L  84      17.075  -8.554  28.607  1.00  0.00           O  
ATOM   1319  CB  ALA L  84      15.016  -7.948  31.227  1.00  0.00           C  
ATOM   1320  H   ALA L  84      15.741 -10.273  29.197  1.00  0.00           H  
ATOM   1321  HA  ALA L  84      14.066  -8.041  29.239  1.00  0.00           H  
ATOM   1322 1HB  ALA L  84      15.004  -6.860  31.281  1.00  0.00           H  
ATOM   1323 2HB  ALA L  84      14.151  -8.348  31.756  1.00  0.00           H  
ATOM   1324 3HB  ALA L  84      15.928  -8.323  31.688  1.00  0.00           H  
ATOM   1325  N   THR L  85      16.162  -6.489  28.917  1.00  0.00           N  
ATOM   1326  CA  THR L  85      17.359  -5.812  28.420  1.00  0.00           C  
ATOM   1327  C   THR L  85      18.002  -5.111  29.611  1.00  0.00           C  
ATOM   1328  O   THR L  85      17.316  -4.392  30.346  1.00  0.00           O  
ATOM   1329  CB  THR L  85      17.038  -4.802  27.303  1.00  0.00           C  
ATOM   1330  OG1 THR L  85      16.438  -5.486  26.195  1.00  0.00           O  
ATOM   1331  CG2 THR L  85      18.305  -4.103  26.836  1.00  0.00           C  
ATOM   1332  H   THR L  85      15.354  -5.938  29.166  1.00  0.00           H  
ATOM   1333  HA  THR L  85      18.034  -6.562  28.006  1.00  0.00           H  
ATOM   1334  HB  THR L  85      16.335  -4.058  27.676  1.00  0.00           H  
ATOM   1335  HG1 THR L  85      15.729  -4.948  25.833  1.00  0.00           H  
ATOM   1336 1HG2 THR L  85      18.059  -3.392  26.047  1.00  0.00           H  
ATOM   1337 2HG2 THR L  85      18.758  -3.573  27.674  1.00  0.00           H  
ATOM   1338 3HG2 THR L  85      19.008  -4.841  26.452  1.00  0.00           H  
ATOM   1339  N   TYR L  86      19.310  -5.281  29.759  1.00  0.00           N  
ATOM   1340  CA  TYR L  86      20.063  -4.765  30.892  1.00  0.00           C  
ATOM   1341  C   TYR L  86      20.943  -3.602  30.486  1.00  0.00           C  
ATOM   1342  O   TYR L  86      21.662  -3.716  29.504  1.00  0.00           O  
ATOM   1343  CB  TYR L  86      20.909  -5.872  31.523  1.00  0.00           C  
ATOM   1344  CG  TYR L  86      20.095  -7.007  32.103  1.00  0.00           C  
ATOM   1345  CD1 TYR L  86      19.653  -8.035  31.283  1.00  0.00           C  
ATOM   1346  CD2 TYR L  86      19.790  -7.021  33.457  1.00  0.00           C  
ATOM   1347  CE1 TYR L  86      18.909  -9.071  31.813  1.00  0.00           C  
ATOM   1348  CE2 TYR L  86      19.046  -8.056  33.987  1.00  0.00           C  
ATOM   1349  CZ  TYR L  86      18.607  -9.079  33.170  1.00  0.00           C  
ATOM   1350  OH  TYR L  86      17.866 -10.111  33.699  1.00  0.00           O  
ATOM   1351  H   TYR L  86      19.797  -5.797  29.039  1.00  0.00           H  
ATOM   1352  HA  TYR L  86      19.358  -4.399  31.639  1.00  0.00           H  
ATOM   1353 1HB  TYR L  86      21.585  -6.287  30.772  1.00  0.00           H  
ATOM   1354 2HB  TYR L  86      21.523  -5.452  32.319  1.00  0.00           H  
ATOM   1355  HD1 TYR L  86      19.893  -8.024  30.219  1.00  0.00           H  
ATOM   1356  HD2 TYR L  86      20.136  -6.213  34.101  1.00  0.00           H  
ATOM   1357  HE1 TYR L  86      18.562  -9.878  31.169  1.00  0.00           H  
ATOM   1358  HE2 TYR L  86      18.807  -8.067  35.051  1.00  0.00           H  
ATOM   1359  HH  TYR L  86      17.276 -10.457  33.025  1.00  0.00           H  
ATOM   1360  N   TYR L  87      20.850  -2.528  31.257  1.00  0.00           N  
ATOM   1361  CA  TYR L  87      21.517  -1.284  30.930  1.00  0.00           C  
ATOM   1362  C   TYR L  87      22.564  -0.902  31.944  1.00  0.00           C  
ATOM   1363  O   TYR L  87      22.382  -1.041  33.155  1.00  0.00           O  
ATOM   1364  CB  TYR L  87      20.493  -0.156  30.792  1.00  0.00           C  
ATOM   1365  CG  TYR L  87      19.619  -0.271  29.563  1.00  0.00           C  
ATOM   1366  CD1 TYR L  87      18.384  -0.897  29.644  1.00  0.00           C  
ATOM   1367  CD2 TYR L  87      20.055   0.250  28.352  1.00  0.00           C  
ATOM   1368  CE1 TYR L  87      17.588  -1.002  28.521  1.00  0.00           C  
ATOM   1369  CE2 TYR L  87      19.257   0.144  27.229  1.00  0.00           C  
ATOM   1370  CZ  TYR L  87      18.029  -0.478  27.310  1.00  0.00           C  
ATOM   1371  OH  TYR L  87      17.234  -0.582  26.192  1.00  0.00           O  
ATOM   1372  H   TYR L  87      20.315  -2.590  32.112  1.00  0.00           H  
ATOM   1373  HA  TYR L  87      22.032  -1.408  29.977  1.00  0.00           H  
ATOM   1374 1HB  TYR L  87      19.846  -0.143  31.670  1.00  0.00           H  
ATOM   1375 2HB  TYR L  87      21.009   0.803  30.754  1.00  0.00           H  
ATOM   1376  HD1 TYR L  87      18.043  -1.305  30.595  1.00  0.00           H  
ATOM   1377  HD2 TYR L  87      21.026   0.740  28.288  1.00  0.00           H  
ATOM   1378  HE1 TYR L  87      16.616  -1.494  28.585  1.00  0.00           H  
ATOM   1379  HE2 TYR L  87      19.599   0.553  26.277  1.00  0.00           H  
ATOM   1380  HH  TYR L  87      17.349   0.200  25.646  1.00  0.00           H  
ATOM   1381  N   CYS L  88      23.663  -0.404  31.408  1.00  0.00           N  
ATOM   1382  CA  CYS L  88      24.808   0.036  32.175  1.00  0.00           C  
ATOM   1383  C   CYS L  88      24.590   1.547  32.366  1.00  0.00           C  
ATOM   1384  O   CYS L  88      24.128   2.221  31.436  1.00  0.00           O  
ATOM   1385  CB  CYS L  88      26.066  -0.212  31.357  1.00  0.00           C  
ATOM   1386  SG  CYS L  88      27.543   0.158  32.307  1.00  0.00           S  
ATOM   1387  H   CYS L  88      23.688  -0.331  30.401  1.00  0.00           H  
ATOM   1388  HA  CYS L  88      24.821  -0.507  33.120  1.00  0.00           H  
ATOM   1389 1HB  CYS L  88      26.092  -1.254  31.036  1.00  0.00           H  
ATOM   1390 2HB  CYS L  88      26.046   0.406  30.460  1.00  0.00           H  
ATOM   1391  N   GLN L  89      24.924   2.079  33.545  1.00  0.00           N  
ATOM   1392  CA  GLN L  89      24.774   3.519  33.804  1.00  0.00           C  
ATOM   1393  C   GLN L  89      25.760   4.060  34.846  1.00  0.00           C  
ATOM   1394  O   GLN L  89      25.935   3.471  35.911  1.00  0.00           O  
ATOM   1395  CB  GLN L  89      23.330   3.808  34.248  1.00  0.00           C  
ATOM   1396  CG  GLN L  89      22.977   5.277  34.445  1.00  0.00           C  
ATOM   1397  CD  GLN L  89      22.978   5.711  35.909  1.00  0.00           C  
ATOM   1398  OE1 GLN L  89      22.426   5.027  36.777  1.00  0.00           O  
ATOM   1399  NE2 GLN L  89      23.589   6.858  36.184  1.00  0.00           N  
ATOM   1400  H   GLN L  89      25.285   1.482  34.275  1.00  0.00           H  
ATOM   1401  HA  GLN L  89      24.973   4.059  32.879  1.00  0.00           H  
ATOM   1402 1HB  GLN L  89      22.635   3.407  33.510  1.00  0.00           H  
ATOM   1403 2HB  GLN L  89      23.131   3.301  35.192  1.00  0.00           H  
ATOM   1404 1HG  GLN L  89      23.706   5.889  33.916  1.00  0.00           H  
ATOM   1405 2HG  GLN L  89      21.978   5.456  34.047  1.00  0.00           H  
ATOM   1406 1HE2 GLN L  89      23.623   7.194  37.127  1.00  0.00           H  
ATOM   1407 2HE2 GLN L  89      24.016   7.386  35.451  1.00  0.00           H  
ATOM   1408  N   HIS L  90      26.396   5.186  34.531  1.00  0.00           N  
ATOM   1409  CA  HIS L  90      27.350   5.818  35.440  1.00  0.00           C  
ATOM   1410  C   HIS L  90      26.819   7.132  36.025  1.00  0.00           C  
ATOM   1411  O   HIS L  90      26.024   7.824  35.396  1.00  0.00           O  
ATOM   1412  CB  HIS L  90      28.678   6.078  34.720  1.00  0.00           C  
ATOM   1413  CG  HIS L  90      28.669   7.312  33.872  1.00  0.00           C  
ATOM   1414  ND1 HIS L  90      29.134   8.528  34.324  1.00  0.00           N  
ATOM   1415  CD2 HIS L  90      28.251   7.517  32.601  1.00  0.00           C  
ATOM   1416  CE1 HIS L  90      29.003   9.430  33.366  1.00  0.00           C  
ATOM   1417  NE2 HIS L  90      28.470   8.842  32.312  1.00  0.00           N  
ATOM   1418  H   HIS L  90      26.212   5.616  33.636  1.00  0.00           H  
ATOM   1419  HA  HIS L  90      27.545   5.154  36.282  1.00  0.00           H  
ATOM   1420 1HB  HIS L  90      29.478   6.175  35.454  1.00  0.00           H  
ATOM   1421 2HB  HIS L  90      28.918   5.228  34.082  1.00  0.00           H  
ATOM   1422  HD1 HIS L  90      29.581   8.702  35.201  1.00  0.00           H  
ATOM   1423  HD2 HIS L  90      27.811   6.859  31.849  1.00  0.00           H  
ATOM   1424  HE1 HIS L  90      29.318  10.461  33.527  1.00  0.00           H  
ATOM   1425  N   SER L  91      27.260   7.471  37.231  1.00  0.00           N  
ATOM   1426  CA  SER L  91      26.713   8.615  37.959  1.00  0.00           C  
ATOM   1427  C   SER L  91      27.826   9.511  38.513  1.00  0.00           C  
ATOM   1428  O   SER L  91      27.615  10.232  39.483  1.00  0.00           O  
ATOM   1429  CB  SER L  91      25.827   8.134  39.092  1.00  0.00           C  
ATOM   1430  OG  SER L  91      26.559   7.372  40.013  1.00  0.00           O  
ATOM   1431  H   SER L  91      27.995   6.923  37.656  1.00  0.00           H  
ATOM   1432  HA  SER L  91      26.112   9.209  37.268  1.00  0.00           H  
ATOM   1433 1HB  SER L  91      25.385   8.992  39.597  1.00  0.00           H  
ATOM   1434 2HB  SER L  91      25.013   7.535  38.687  1.00  0.00           H  
ATOM   1435  HG  SER L  91      26.751   7.958  40.748  1.00  0.00           H  
ATOM   1436  N   TRP L  92      28.997   9.469  37.884  1.00  0.00           N  
ATOM   1437  CA  TRP L  92      30.142  10.287  38.287  1.00  0.00           C  
ATOM   1438  C   TRP L  92      30.113  11.745  37.830  1.00  0.00           C  
ATOM   1439  O   TRP L  92      30.102  12.657  38.653  1.00  0.00           O  
ATOM   1440  CB  TRP L  92      31.427   9.642  37.763  1.00  0.00           C  
ATOM   1441  CG  TRP L  92      32.670  10.378  38.159  1.00  0.00           C  
ATOM   1442  CD1 TRP L  92      32.902  11.008  39.345  1.00  0.00           C  
ATOM   1443  CD2 TRP L  92      33.867  10.565  37.365  1.00  0.00           C  
ATOM   1444  NE1 TRP L  92      34.154  11.573  39.344  1.00  0.00           N  
ATOM   1445  CE2 TRP L  92      34.759  11.310  38.141  1.00  0.00           C  
ATOM   1446  CE3 TRP L  92      34.247  10.165  36.078  1.00  0.00           C  
ATOM   1447  CZ2 TRP L  92      36.013  11.670  37.674  1.00  0.00           C  
ATOM   1448  CZ3 TRP L  92      35.505  10.525  35.610  1.00  0.00           C  
ATOM   1449  CH2 TRP L  92      36.365  11.258  36.389  1.00  0.00           C  
ATOM   1450  H   TRP L  92      29.092   8.843  37.099  1.00  0.00           H  
ATOM   1451  HA  TRP L  92      30.175  10.324  39.376  1.00  0.00           H  
ATOM   1452 1HB  TRP L  92      31.499   8.620  38.137  1.00  0.00           H  
ATOM   1453 2HB  TRP L  92      31.390   9.590  36.675  1.00  0.00           H  
ATOM   1454  HD1 TRP L  92      32.197  11.056  40.173  1.00  0.00           H  
ATOM   1455  HE1 TRP L  92      34.563  12.097  40.104  1.00  0.00           H  
ATOM   1456  HE3 TRP L  92      33.569   9.581  35.456  1.00  0.00           H  
ATOM   1457  HZ2 TRP L  92      36.711  12.252  38.277  1.00  0.00           H  
ATOM   1458  HZ3 TRP L  92      35.793  10.210  34.607  1.00  0.00           H  
ATOM   1459  HH2 TRP L  92      37.345  11.523  35.991  1.00  0.00           H  
ATOM   1460  N   GLU L  93      30.135  11.960  36.520  1.00  0.00           N  
ATOM   1461  CA  GLU L  93      30.074  13.308  35.970  1.00  0.00           C  
ATOM   1462  C   GLU L  93      28.925  13.454  34.983  1.00  0.00           C  
ATOM   1463  O   GLU L  93      28.408  12.466  34.459  1.00  0.00           O  
ATOM   1464  CB  GLU L  93      31.396  13.663  35.285  1.00  0.00           C  
ATOM   1465  CG  GLU L  93      32.551  13.921  36.241  1.00  0.00           C  
ATOM   1466  CD  GLU L  93      33.828  14.280  35.533  1.00  0.00           C  
ATOM   1467  OE1 GLU L  93      33.853  14.220  34.327  1.00  0.00           O  
ATOM   1468  OE2 GLU L  93      34.779  14.615  36.199  1.00  0.00           O  
ATOM   1469  H   GLU L  93      30.196  11.173  35.889  1.00  0.00           H  
ATOM   1470  HA  GLU L  93      29.906  14.008  36.789  1.00  0.00           H  
ATOM   1471 1HB  GLU L  93      31.688  12.852  34.617  1.00  0.00           H  
ATOM   1472 2HB  GLU L  93      31.261  14.556  34.675  1.00  0.00           H  
ATOM   1473 1HG  GLU L  93      32.279  14.736  36.912  1.00  0.00           H  
ATOM   1474 2HG  GLU L  93      32.715  13.029  36.845  1.00  0.00           H  
ATOM   1475  N   ILE L  94      28.386  14.538  34.721  1.00  0.00           N  
ATOM   1476  CA  ILE L  94      27.247  14.939  33.903  1.00  0.00           C  
ATOM   1477  C   ILE L  94      27.811  15.302  32.533  1.00  0.00           C  
ATOM   1478  O   ILE L  94      28.837  15.974  32.441  1.00  0.00           O  
ATOM   1479  CB  ILE L  94      26.483  16.130  34.511  1.00  0.00           C  
ATOM   1480  CG1 ILE L  94      27.410  17.339  34.659  1.00  0.00           C  
ATOM   1481  CG2 ILE L  94      25.884  15.747  35.856  1.00  0.00           C  
ATOM   1482  CD1 ILE L  94      26.695  18.611  35.055  1.00  0.00           C  
ATOM   1483  H   ILE L  94      29.016  15.248  35.068  1.00  0.00           H  
ATOM   1484  HA  ILE L  94      26.556  14.100  33.837  1.00  0.00           H  
ATOM   1485  HB  ILE L  94      25.680  16.429  33.838  1.00  0.00           H  
ATOM   1486 1HG1 ILE L  94      28.169  17.126  35.411  1.00  0.00           H  
ATOM   1487 2HG1 ILE L  94      27.926  17.520  33.716  1.00  0.00           H  
ATOM   1488 1HG2 ILE L  94      25.349  16.600  36.272  1.00  0.00           H  
ATOM   1489 2HG2 ILE L  94      25.194  14.915  35.722  1.00  0.00           H  
ATOM   1490 3HG2 ILE L  94      26.681  15.451  36.538  1.00  0.00           H  
ATOM   1491 1HD1 ILE L  94      27.418  19.424  35.140  1.00  0.00           H  
ATOM   1492 2HD1 ILE L  94      25.953  18.863  34.297  1.00  0.00           H  
ATOM   1493 3HD1 ILE L  94      26.200  18.466  36.014  1.00  0.00           H  
ATOM   1494  N   PRO L  95      27.158  14.869  31.445  1.00  0.00           N  
ATOM   1495  CA  PRO L  95      25.932  14.081  31.377  1.00  0.00           C  
ATOM   1496  C   PRO L  95      26.078  12.663  31.900  1.00  0.00           C  
ATOM   1497  O   PRO L  95      27.125  12.030  31.749  1.00  0.00           O  
ATOM   1498  CB  PRO L  95      25.623  14.083  29.877  1.00  0.00           C  
ATOM   1499  CG  PRO L  95      26.943  14.335  29.232  1.00  0.00           C  
ATOM   1500  CD  PRO L  95      27.654  15.261  30.183  1.00  0.00           C  
ATOM   1501  HA  PRO L  95      25.142  14.590  31.948  1.00  0.00           H  
ATOM   1502 1HB  PRO L  95      25.181  13.120  29.582  1.00  0.00           H  
ATOM   1503 2HB  PRO L  95      24.881  14.861  29.646  1.00  0.00           H  
ATOM   1504 1HG  PRO L  95      27.481  13.386  29.084  1.00  0.00           H  
ATOM   1505 2HG  PRO L  95      26.801  14.779  28.236  1.00  0.00           H  
ATOM   1506 1HD  PRO L  95      28.737  15.071  30.140  1.00  0.00           H  
ATOM   1507 2HD  PRO L  95      27.432  16.304  29.915  1.00  0.00           H  
ATOM   1508  N   TYR L  96      25.012  12.175  32.517  1.00  0.00           N  
ATOM   1509  CA  TYR L  96      24.974  10.819  33.019  1.00  0.00           C  
ATOM   1510  C   TYR L  96      24.624   9.945  31.826  1.00  0.00           C  
ATOM   1511  O   TYR L  96      23.548  10.065  31.242  1.00  0.00           O  
ATOM   1512  CB  TYR L  96      23.961  10.660  34.155  1.00  0.00           C  
ATOM   1513  CG  TYR L  96      24.432  11.227  35.476  1.00  0.00           C  
ATOM   1514  CD1 TYR L  96      25.781  11.476  35.683  1.00  0.00           C  
ATOM   1515  CD2 TYR L  96      23.515  11.496  36.481  1.00  0.00           C  
ATOM   1516  CE1 TYR L  96      26.210  11.994  36.890  1.00  0.00           C  
ATOM   1517  CE2 TYR L  96      23.944  12.014  37.688  1.00  0.00           C  
ATOM   1518  CZ  TYR L  96      25.286  12.263  37.893  1.00  0.00           C  
ATOM   1519  OH  TYR L  96      25.714  12.778  39.095  1.00  0.00           O  
ATOM   1520  H   TYR L  96      24.202  12.767  32.639  1.00  0.00           H  
ATOM   1521  HA  TYR L  96      25.960  10.567  33.410  1.00  0.00           H  
ATOM   1522 1HB  TYR L  96      23.029  11.157  33.884  1.00  0.00           H  
ATOM   1523 2HB  TYR L  96      23.739   9.603  34.299  1.00  0.00           H  
ATOM   1524  HD1 TYR L  96      26.502  11.264  34.893  1.00  0.00           H  
ATOM   1525  HD2 TYR L  96      22.455  11.299  36.319  1.00  0.00           H  
ATOM   1526  HE1 TYR L  96      27.270  12.191  37.052  1.00  0.00           H  
ATOM   1527  HE2 TYR L  96      23.224  12.225  38.478  1.00  0.00           H  
ATOM   1528  HH  TYR L  96      26.668  12.890  39.072  1.00  0.00           H  
ATOM   1529  N   THR L  97      25.545   9.066  31.467  1.00  0.00           N  
ATOM   1530  CA  THR L  97      25.326   8.165  30.351  1.00  0.00           C  
ATOM   1531  C   THR L  97      24.967   6.710  30.652  1.00  0.00           C  
ATOM   1532  O   THR L  97      25.391   6.132  31.653  1.00  0.00           O  
ATOM   1533  CB  THR L  97      26.579   8.170  29.455  1.00  0.00           C  
ATOM   1534  OG1 THR L  97      26.786   9.487  28.927  1.00  0.00           O  
ATOM   1535  CG2 THR L  97      26.418   7.186  28.307  1.00  0.00           C  
ATOM   1536  H   THR L  97      26.417   9.019  31.974  1.00  0.00           H  
ATOM   1537  HA  THR L  97      24.470   8.524  29.779  1.00  0.00           H  
ATOM   1538  HB  THR L  97      27.450   7.890  30.047  1.00  0.00           H  
ATOM   1539  HG1 THR L  97      27.698   9.576  28.641  1.00  0.00           H  
ATOM   1540 1HG2 THR L  97      27.313   7.204  27.685  1.00  0.00           H  
ATOM   1541 2HG2 THR L  97      26.272   6.183  28.705  1.00  0.00           H  
ATOM   1542 3HG2 THR L  97      25.554   7.467  27.706  1.00  0.00           H  
ATOM   1543  N   PHE L  98      24.168   6.134  29.758  1.00  0.00           N  
ATOM   1544  CA  PHE L  98      23.792   4.723  29.827  1.00  0.00           C  
ATOM   1545  C   PHE L  98      24.498   3.971  28.717  1.00  0.00           C  
ATOM   1546  O   PHE L  98      24.906   4.563  27.712  1.00  0.00           O  
ATOM   1547  CB  PHE L  98      22.304   4.513  29.581  1.00  0.00           C  
ATOM   1548  CG  PHE L  98      21.419   5.086  30.623  1.00  0.00           C  
ATOM   1549  CD1 PHE L  98      21.129   6.447  30.633  1.00  0.00           C  
ATOM   1550  CD2 PHE L  98      20.825   4.259  31.563  1.00  0.00           C  
ATOM   1551  CE1 PHE L  98      20.245   6.977  31.571  1.00  0.00           C  
ATOM   1552  CE2 PHE L  98      19.944   4.777  32.500  1.00  0.00           C  
ATOM   1553  CZ  PHE L  98      19.653   6.142  32.504  1.00  0.00           C  
ATOM   1554  H   PHE L  98      23.810   6.702  29.005  1.00  0.00           H  
ATOM   1555  HA  PHE L  98      24.103   4.329  30.796  1.00  0.00           H  
ATOM   1556 1HB  PHE L  98      22.027   4.960  28.626  1.00  0.00           H  
ATOM   1557 2HB  PHE L  98      22.093   3.446  29.515  1.00  0.00           H  
ATOM   1558  HD1 PHE L  98      21.601   7.098  29.898  1.00  0.00           H  
ATOM   1559  HD2 PHE L  98      21.052   3.192  31.561  1.00  0.00           H  
ATOM   1560  HE1 PHE L  98      20.023   8.043  31.568  1.00  0.00           H  
ATOM   1561  HE2 PHE L  98      19.481   4.121  33.236  1.00  0.00           H  
ATOM   1562  HZ  PHE L  98      18.961   6.548  33.240  1.00  0.00           H  
ATOM   1563  N   GLY L  99      24.608   2.661  28.886  1.00  0.00           N  
ATOM   1564  CA  GLY L  99      25.233   1.844  27.861  1.00  0.00           C  
ATOM   1565  C   GLY L  99      24.209   1.517  26.782  1.00  0.00           C  
ATOM   1566  O   GLY L  99      23.073   1.987  26.837  1.00  0.00           O  
ATOM   1567  H   GLY L  99      24.259   2.218  29.725  1.00  0.00           H  
ATOM   1568 1HA  GLY L  99      26.082   2.380  27.436  1.00  0.00           H  
ATOM   1569 2HA  GLY L  99      25.622   0.931  28.311  1.00  0.00           H  
ATOM   1570  N   GLY L 100      24.629   0.707  25.819  1.00  0.00           N  
ATOM   1571  CA  GLY L 100      23.763   0.372  24.666  1.00  0.00           C  
ATOM   1572  C   GLY L 100      22.739  -0.743  24.969  1.00  0.00           C  
ATOM   1573  O   GLY L 100      21.912  -1.042  24.144  1.00  0.00           O  
ATOM   1574  H   GLY L 100      25.561   0.320  25.864  1.00  0.00           H  
ATOM   1575 1HA  GLY L 100      23.221   1.262  24.347  1.00  0.00           H  
ATOM   1576 2HA  GLY L 100      24.381   0.055  23.827  1.00  0.00           H  
ATOM   1577  N   GLY L 101      22.825  -1.395  26.127  1.00  0.00           N  
ATOM   1578  CA  GLY L 101      21.888  -2.483  26.474  1.00  0.00           C  
ATOM   1579  C   GLY L 101      22.376  -3.867  26.029  1.00  0.00           C  
ATOM   1580  O   GLY L 101      23.054  -4.014  24.998  1.00  0.00           O  
ATOM   1581  H   GLY L 101      23.549  -1.141  26.785  1.00  0.00           H  
ATOM   1582 1HA  GLY L 101      21.732  -2.499  27.553  1.00  0.00           H  
ATOM   1583 2HA  GLY L 101      20.920  -2.290  26.013  1.00  0.00           H  
ATOM   1584  N   THR L 102      22.064  -4.879  26.830  1.00  0.00           N  
ATOM   1585  CA  THR L 102      22.291  -6.253  26.421  1.00  0.00           C  
ATOM   1586  C   THR L 102      20.961  -6.953  26.618  1.00  0.00           C  
ATOM   1587  O   THR L 102      20.420  -6.984  27.729  1.00  0.00           O  
ATOM   1588  CB  THR L 102      23.405  -6.940  27.232  1.00  0.00           C  
ATOM   1589  OG1 THR L 102      24.648  -6.262  27.011  1.00  0.00           O  
ATOM   1590  CG2 THR L 102      23.545  -8.397  26.817  1.00  0.00           C  
ATOM   1591  H   THR L 102      21.663  -4.696  27.739  1.00  0.00           H  
ATOM   1592  HA  THR L 102      22.597  -6.256  25.375  1.00  0.00           H  
ATOM   1593  HB  THR L 102      23.164  -6.893  28.294  1.00  0.00           H  
ATOM   1594  HG1 THR L 102      25.029  -6.556  26.180  1.00  0.00           H  
ATOM   1595 1HG2 THR L 102      24.337  -8.867  27.401  1.00  0.00           H  
ATOM   1596 2HG2 THR L 102      22.605  -8.918  26.995  1.00  0.00           H  
ATOM   1597 3HG2 THR L 102      23.795  -8.451  25.759  1.00  0.00           H  
ATOM   1598  N   LYS L 103      20.439  -7.503  25.540  1.00  0.00           N  
ATOM   1599  CA  LYS L 103      19.175  -8.191  25.586  1.00  0.00           C  
ATOM   1600  C   LYS L 103      19.403  -9.653  25.958  1.00  0.00           C  
ATOM   1601  O   LYS L 103      20.149 -10.353  25.254  1.00  0.00           O  
ATOM   1602  CB  LYS L 103      18.449  -8.077  24.244  1.00  0.00           C  
ATOM   1603  CG  LYS L 103      17.067  -8.715  24.221  1.00  0.00           C  
ATOM   1604  CD  LYS L 103      16.397  -8.532  22.867  1.00  0.00           C  
ATOM   1605  CE  LYS L 103      15.022  -9.183  22.837  1.00  0.00           C  
ATOM   1606  NZ  LYS L 103      14.359  -9.022  21.514  1.00  0.00           N  
ATOM   1607  H   LYS L 103      20.934  -7.443  24.662  1.00  0.00           H  
ATOM   1608  HA  LYS L 103      18.556  -7.727  26.355  1.00  0.00           H  
ATOM   1609 1HB  LYS L 103      18.337  -7.025  23.979  1.00  0.00           H  
ATOM   1610 2HB  LYS L 103      19.049  -8.549  23.465  1.00  0.00           H  
ATOM   1611 1HG  LYS L 103      17.154  -9.781  24.432  1.00  0.00           H  
ATOM   1612 2HG  LYS L 103      16.443  -8.260  24.990  1.00  0.00           H  
ATOM   1613 1HD  LYS L 103      16.290  -7.467  22.655  1.00  0.00           H  
ATOM   1614 2HD  LYS L 103      17.017  -8.978  22.091  1.00  0.00           H  
ATOM   1615 1HE  LYS L 103      15.118 -10.246  23.053  1.00  0.00           H  
ATOM   1616 2HE  LYS L 103      14.389  -8.735  23.603  1.00  0.00           H  
ATOM   1617 1HZ  LYS L 103      13.452  -9.466  21.535  1.00  0.00           H  
ATOM   1618 2HZ  LYS L 103      14.247  -8.038  21.311  1.00  0.00           H  
ATOM   1619 3HZ  LYS L 103      14.927  -9.451  20.798  1.00  0.00           H  
ATOM   1620  N   LEU L 104      18.761 -10.112  27.035  1.00  0.00           N  
ATOM   1621  CA  LEU L 104      18.878 -11.503  27.462  1.00  0.00           C  
ATOM   1622  C   LEU L 104      17.670 -12.352  27.054  1.00  0.00           C  
ATOM   1623  O   LEU L 104      16.544 -12.061  27.449  1.00  0.00           O  
ATOM   1624  CB  LEU L 104      19.052 -11.563  28.984  1.00  0.00           C  
ATOM   1625  CG  LEU L 104      19.132 -12.970  29.590  1.00  0.00           C  
ATOM   1626  CD1 LEU L 104      20.384 -13.672  29.080  1.00  0.00           C  
ATOM   1627  CD2 LEU L 104      19.141 -12.870  31.108  1.00  0.00           C  
ATOM   1628  H   LEU L 104      18.180  -9.481  27.567  1.00  0.00           H  
ATOM   1629  HA  LEU L 104      19.756 -11.938  26.986  1.00  0.00           H  
ATOM   1630 1HB  LEU L 104      19.967 -11.036  29.250  1.00  0.00           H  
ATOM   1631 2HB  LEU L 104      18.212 -11.049  29.451  1.00  0.00           H  
ATOM   1632  HG  LEU L 104      18.269 -13.554  29.270  1.00  0.00           H  
ATOM   1633 1HD1 LEU L 104      20.441 -14.672  29.510  1.00  0.00           H  
ATOM   1634 2HD1 LEU L 104      20.342 -13.748  27.993  1.00  0.00           H  
ATOM   1635 3HD1 LEU L 104      21.265 -13.102  29.371  1.00  0.00           H  
ATOM   1636 1HD2 LEU L 104      19.198 -13.870  31.538  1.00  0.00           H  
ATOM   1637 2HD2 LEU L 104      20.005 -12.288  31.429  1.00  0.00           H  
ATOM   1638 3HD2 LEU L 104      18.228 -12.380  31.446  1.00  0.00           H  
ATOM   1639  N   GLU L 105      17.917 -13.409  26.280  1.00  0.00           N  
ATOM   1640  CA  GLU L 105      16.908 -14.369  25.863  1.00  0.00           C  
ATOM   1641  C   GLU L 105      17.238 -15.692  26.510  1.00  0.00           C  
ATOM   1642  O   GLU L 105      18.386 -15.926  26.919  1.00  0.00           O  
ATOM   1643  CB  GLU L 105      16.863 -14.510  24.340  1.00  0.00           C  
ATOM   1644  CG  GLU L 105      16.493 -13.232  23.601  1.00  0.00           C  
ATOM   1645  CD  GLU L 105      16.466 -13.407  22.108  1.00  0.00           C  
ATOM   1646  OE1 GLU L 105      16.843 -14.456  21.645  1.00  0.00           O  
ATOM   1647  OE2 GLU L 105      16.068 -12.489  21.429  1.00  0.00           O  
ATOM   1648  H   GLU L 105      18.872 -13.535  25.973  1.00  0.00           H  
ATOM   1649  HA  GLU L 105      15.933 -14.015  26.199  1.00  0.00           H  
ATOM   1650 1HB  GLU L 105      17.837 -14.837  23.976  1.00  0.00           H  
ATOM   1651 2HB  GLU L 105      16.137 -15.276  24.067  1.00  0.00           H  
ATOM   1652 1HG  GLU L 105      15.508 -12.904  23.934  1.00  0.00           H  
ATOM   1653 2HG  GLU L 105      17.211 -12.455  23.858  1.00  0.00           H  
ATOM   1654  N   ILE L 106      16.234 -16.558  26.585  1.00  0.00           N  
ATOM   1655  CA  ILE L 106      16.344 -17.792  27.341  1.00  0.00           C  
ATOM   1656  C   ILE L 106      16.208 -18.956  26.399  1.00  0.00           C  
ATOM   1657  O   ILE L 106      15.413 -18.904  25.460  1.00  0.00           O  
ATOM   1658  CB  ILE L 106      15.272 -17.882  28.442  1.00  0.00           C  
ATOM   1659  CG1 ILE L 106      15.491 -19.132  29.299  1.00  0.00           C  
ATOM   1660  CG2 ILE L 106      13.880 -17.889  27.830  1.00  0.00           C  
ATOM   1661  CD1 ILE L 106      14.701 -19.135  30.588  1.00  0.00           C  
ATOM   1662  H   ILE L 106      15.372 -16.351  26.103  1.00  0.00           H  
ATOM   1663  HA  ILE L 106      17.323 -17.819  27.819  1.00  0.00           H  
ATOM   1664  HB  ILE L 106      15.362 -17.025  29.108  1.00  0.00           H  
ATOM   1665 1HG1 ILE L 106      15.214 -20.018  28.727  1.00  0.00           H  
ATOM   1666 2HG1 ILE L 106      16.548 -19.223  29.548  1.00  0.00           H  
ATOM   1667 1HG2 ILE L 106      13.135 -17.954  28.623  1.00  0.00           H  
ATOM   1668 2HG2 ILE L 106      13.727 -16.972  27.263  1.00  0.00           H  
ATOM   1669 3HG2 ILE L 106      13.779 -18.747  27.166  1.00  0.00           H  
ATOM   1670 1HD1 ILE L 106      14.909 -20.052  31.140  1.00  0.00           H  
ATOM   1671 2HD1 ILE L 106      14.989 -18.274  31.193  1.00  0.00           H  
ATOM   1672 3HD1 ILE L 106      13.637 -19.081  30.363  1.00  0.00           H  
ATOM   1673  N   LYS L 107      17.030 -19.983  26.605  1.00  0.00           N  
ATOM   1674  CA  LYS L 107      16.865 -21.219  25.845  1.00  0.00           C  
ATOM   1675  C   LYS L 107      16.199 -22.239  26.725  1.00  0.00           C  
ATOM   1676  O   LYS L 107      16.578 -22.403  27.884  1.00  0.00           O  
ATOM   1677  CB  LYS L 107      18.206 -21.749  25.335  1.00  0.00           C  
ATOM   1678  CG  LYS L 107      18.885 -20.856  24.306  1.00  0.00           C  
ATOM   1679  CD  LYS L 107      20.154 -21.499  23.768  1.00  0.00           C  
ATOM   1680  CE  LYS L 107      20.836 -20.605  22.743  1.00  0.00           C  
ATOM   1681  NZ  LYS L 107      22.052 -21.243  22.169  1.00  0.00           N  
ATOM   1682  H   LYS L 107      17.775 -19.920  27.284  1.00  0.00           H  
ATOM   1683  HA  LYS L 107      16.231 -21.012  24.982  1.00  0.00           H  
ATOM   1684 1HB  LYS L 107      18.891 -21.872  26.175  1.00  0.00           H  
ATOM   1685 2HB  LYS L 107      18.062 -22.731  24.884  1.00  0.00           H  
ATOM   1686 1HG  LYS L 107      18.200 -20.672  23.477  1.00  0.00           H  
ATOM   1687 2HG  LYS L 107      19.137 -19.900  24.763  1.00  0.00           H  
ATOM   1688 1HD  LYS L 107      20.845 -21.686  24.591  1.00  0.00           H  
ATOM   1689 2HD  LYS L 107      19.908 -22.452  23.298  1.00  0.00           H  
ATOM   1690 1HE  LYS L 107      20.141 -20.383  21.934  1.00  0.00           H  
ATOM   1691 2HE  LYS L 107      21.124 -19.665  23.213  1.00  0.00           H  
ATOM   1692 1HZ  LYS L 107      22.475 -20.620  21.496  1.00  0.00           H  
ATOM   1693 2HZ  LYS L 107      22.712 -21.437  22.908  1.00  0.00           H  
ATOM   1694 3HZ  LYS L 107      21.796 -22.107  21.713  1.00  0.00           H  
ATOM   1695  N   ARG L 108      15.229 -22.944  26.155  1.00  0.00           N  
ATOM   1696  CA  ARG L 108      14.499 -23.988  26.867  1.00  0.00           C  
ATOM   1697  C   ARG L 108      14.284 -25.180  25.917  1.00  0.00           C  
ATOM   1698  O   ARG L 108      14.694 -25.134  24.749  1.00  0.00           O  
ATOM   1699  CB  ARG L 108      13.159 -23.472  27.371  1.00  0.00           C  
ATOM   1700  CG  ARG L 108      13.250 -22.359  28.403  1.00  0.00           C  
ATOM   1701  CD  ARG L 108      11.908 -21.954  28.893  1.00  0.00           C  
ATOM   1702  NE  ARG L 108      11.100 -21.364  27.837  1.00  0.00           N  
ATOM   1703  CZ  ARG L 108       9.813 -20.991  27.976  1.00  0.00           C  
ATOM   1704  NH1 ARG L 108       9.203 -21.153  29.130  1.00  0.00           N  
ATOM   1705  NH2 ARG L 108       9.164 -20.463  26.954  1.00  0.00           N  
ATOM   1706  H   ARG L 108      14.993 -22.747  25.193  1.00  0.00           H  
ATOM   1707  HA  ARG L 108      15.093 -24.300  27.727  1.00  0.00           H  
ATOM   1708 1HB  ARG L 108      12.576 -23.096  26.532  1.00  0.00           H  
ATOM   1709 2HB  ARG L 108      12.598 -24.292  27.818  1.00  0.00           H  
ATOM   1710 1HG  ARG L 108      13.838 -22.701  29.255  1.00  0.00           H  
ATOM   1711 2HG  ARG L 108      13.731 -21.487  27.957  1.00  0.00           H  
ATOM   1712 1HD  ARG L 108      11.382 -22.827  29.277  1.00  0.00           H  
ATOM   1713 2HD  ARG L 108      12.019 -21.218  29.689  1.00  0.00           H  
ATOM   1714  HE  ARG L 108      11.536 -21.224  26.935  1.00  0.00           H  
ATOM   1715 1HH1 ARG L 108       9.700 -21.556  29.912  1.00  0.00           H  
ATOM   1716 2HH1 ARG L 108       8.239 -20.873  29.234  1.00  0.00           H  
ATOM   1717 1HH2 ARG L 108       9.633 -20.339  26.067  1.00  0.00           H  
ATOM   1718 2HH2 ARG L 108       8.200 -20.184  27.058  1.00  0.00           H  
ATOM   1719  N   ALA L 109      13.649 -26.243  26.402  1.00  0.00           N  
ATOM   1720  CA  ALA L 109      13.381 -27.380  25.540  1.00  0.00           C  
ATOM   1721  C   ALA L 109      12.382 -26.943  24.450  1.00  0.00           C  
ATOM   1722  O   ALA L 109      11.680 -25.926  24.587  1.00  0.00           O  
ATOM   1723  OXT ALA L 109      12.270 -27.589  23.445  1.00  0.00           O  
ATOM   1724  CB  ALA L 109      12.843 -28.554  26.347  1.00  0.00           C  
ATOM   1725  H   ALA L 109      13.348 -26.274  27.365  1.00  0.00           H  
ATOM   1726  HA  ALA L 109      14.319 -27.678  25.071  1.00  0.00           H  
ATOM   1727 1HB  ALA L 109      12.637 -29.390  25.679  1.00  0.00           H  
ATOM   1728 2HB  ALA L 109      13.582 -28.855  27.088  1.00  0.00           H  
ATOM   1729 3HB  ALA L 109      11.924 -28.258  26.851  1.00  0.00           H  
ATOM   1730  N   ASP H   1       5.905   3.130  50.453  1.00  0.00           N  
ATOM   1731  CA  ASP H   1       6.100   3.033  48.975  1.00  0.00           C  
ATOM   1732  C   ASP H   1       5.510   4.244  48.253  1.00  0.00           C  
ATOM   1733  O   ASP H   1       4.534   4.844  48.713  1.00  0.00           O  
ATOM   1734  CB  ASP H   1       5.461   1.757  48.421  1.00  0.00           C  
ATOM   1735  CG  ASP H   1       6.178   0.492  48.873  1.00  0.00           C  
ATOM   1736  OD1 ASP H   1       7.323   0.582  49.244  1.00  0.00           O  
ATOM   1737  OD2 ASP H   1       5.571  -0.552  48.841  1.00  0.00           O  
ATOM   1738 1H   ASP H   1       6.301   2.325  50.895  1.00  0.00           H  
ATOM   1739 2H   ASP H   1       6.356   3.954  50.795  1.00  0.00           H  
ATOM   1740 3H   ASP H   1       4.927   3.176  50.658  1.00  0.00           H  
ATOM   1741  HA  ASP H   1       7.170   2.999  48.769  1.00  0.00           H  
ATOM   1742 1HB  ASP H   1       4.421   1.703  48.741  1.00  0.00           H  
ATOM   1743 2HB  ASP H   1       5.466   1.791  47.331  1.00  0.00           H  
ATOM   1744  N   VAL H   2       6.106   4.588  47.115  1.00  0.00           N  
ATOM   1745  CA  VAL H   2       5.687   5.755  46.353  1.00  0.00           C  
ATOM   1746  C   VAL H   2       5.344   5.405  44.899  1.00  0.00           C  
ATOM   1747  O   VAL H   2       5.967   4.524  44.297  1.00  0.00           O  
ATOM   1748  CB  VAL H   2       6.800   6.819  46.372  1.00  0.00           C  
ATOM   1749  CG1 VAL H   2       6.345   8.078  45.649  1.00  0.00           C  
ATOM   1750  CG2 VAL H   2       7.191   7.133  47.808  1.00  0.00           C  
ATOM   1751  H   VAL H   2       6.869   4.024  46.771  1.00  0.00           H  
ATOM   1752  HA  VAL H   2       4.792   6.169  46.819  1.00  0.00           H  
ATOM   1753  HB  VAL H   2       7.667   6.435  45.835  1.00  0.00           H  
ATOM   1754 1HG1 VAL H   2       7.145   8.819  45.672  1.00  0.00           H  
ATOM   1755 2HG1 VAL H   2       6.106   7.836  44.614  1.00  0.00           H  
ATOM   1756 3HG1 VAL H   2       5.462   8.482  46.142  1.00  0.00           H  
ATOM   1757 1HG2 VAL H   2       7.978   7.886  47.815  1.00  0.00           H  
ATOM   1758 2HG2 VAL H   2       6.322   7.512  48.347  1.00  0.00           H  
ATOM   1759 3HG2 VAL H   2       7.552   6.227  48.294  1.00  0.00           H  
ATOM   1760  N   GLN H   3       4.331   6.079  44.357  1.00  0.00           N  
ATOM   1761  CA  GLN H   3       3.866   5.848  42.991  1.00  0.00           C  
ATOM   1762  C   GLN H   3       4.046   7.134  42.180  1.00  0.00           C  
ATOM   1763  O   GLN H   3       3.757   8.226  42.680  1.00  0.00           O  
ATOM   1764  CB  GLN H   3       2.400   5.405  42.978  1.00  0.00           C  
ATOM   1765  CG  GLN H   3       1.825   5.195  41.587  1.00  0.00           C  
ATOM   1766  CD  GLN H   3       2.402   3.972  40.902  1.00  0.00           C  
ATOM   1767  OE1 GLN H   3       2.260   2.845  41.386  1.00  0.00           O  
ATOM   1768  NE2 GLN H   3       3.058   4.186  39.768  1.00  0.00           N  
ATOM   1769  H   GLN H   3       3.872   6.781  44.922  1.00  0.00           H  
ATOM   1770  HA  GLN H   3       4.470   5.056  42.550  1.00  0.00           H  
ATOM   1771 1HB  GLN H   3       2.297   4.470  43.529  1.00  0.00           H  
ATOM   1772 2HB  GLN H   3       1.789   6.151  43.486  1.00  0.00           H  
ATOM   1773 1HG  GLN H   3       0.746   5.065  41.667  1.00  0.00           H  
ATOM   1774 2HG  GLN H   3       2.052   6.069  40.977  1.00  0.00           H  
ATOM   1775 1HE2 GLN H   3       3.461   3.417  39.269  1.00  0.00           H  
ATOM   1776 2HE2 GLN H   3       3.151   5.116  39.410  1.00  0.00           H  
ATOM   1777  N   LEU H   4       4.530   7.001  40.944  1.00  0.00           N  
ATOM   1778  CA  LEU H   4       4.688   8.134  40.026  1.00  0.00           C  
ATOM   1779  C   LEU H   4       3.959   7.907  38.695  1.00  0.00           C  
ATOM   1780  O   LEU H   4       3.799   6.772  38.255  1.00  0.00           O  
ATOM   1781  CB  LEU H   4       6.178   8.385  39.759  1.00  0.00           C  
ATOM   1782  CG  LEU H   4       6.966   9.009  40.917  1.00  0.00           C  
ATOM   1783  CD1 LEU H   4       7.447   7.911  41.855  1.00  0.00           C  
ATOM   1784  CD2 LEU H   4       8.137   9.807  40.363  1.00  0.00           C  
ATOM   1785  H   LEU H   4       4.795   6.076  40.634  1.00  0.00           H  
ATOM   1786  HA  LEU H   4       4.259   9.020  40.494  1.00  0.00           H  
ATOM   1787 1HB  LEU H   4       6.650   7.436  39.510  1.00  0.00           H  
ATOM   1788 2HB  LEU H   4       6.269   9.049  38.899  1.00  0.00           H  
ATOM   1789  HG  LEU H   4       6.313   9.672  41.486  1.00  0.00           H  
ATOM   1790 1HD1 LEU H   4       8.007   8.354  42.678  1.00  0.00           H  
ATOM   1791 2HD1 LEU H   4       6.588   7.369  42.252  1.00  0.00           H  
ATOM   1792 3HD1 LEU H   4       8.090   7.222  41.309  1.00  0.00           H  
ATOM   1793 1HD2 LEU H   4       8.697  10.251  41.186  1.00  0.00           H  
ATOM   1794 2HD2 LEU H   4       8.791   9.145  39.795  1.00  0.00           H  
ATOM   1795 3HD2 LEU H   4       7.764  10.596  39.710  1.00  0.00           H  
ATOM   1796  N   GLN H   5       3.546   8.990  38.040  1.00  0.00           N  
ATOM   1797  CA  GLN H   5       2.894   8.883  36.734  1.00  0.00           C  
ATOM   1798  C   GLN H   5       3.052  10.144  35.884  1.00  0.00           C  
ATOM   1799  O   GLN H   5       2.768  11.262  36.326  1.00  0.00           O  
ATOM   1800  CB  GLN H   5       1.405   8.573  36.913  1.00  0.00           C  
ATOM   1801  CG  GLN H   5       0.635   8.441  35.611  1.00  0.00           C  
ATOM   1802  CD  GLN H   5       1.049   7.218  34.815  1.00  0.00           C  
ATOM   1803  OE1 GLN H   5       1.009   6.091  35.317  1.00  0.00           O  
ATOM   1804  NE2 GLN H   5       1.449   7.432  33.568  1.00  0.00           N  
ATOM   1805  H   GLN H   5       3.682   9.904  38.448  1.00  0.00           H  
ATOM   1806  HA  GLN H   5       3.360   8.068  36.180  1.00  0.00           H  
ATOM   1807 1HB  GLN H   5       1.293   7.641  37.468  1.00  0.00           H  
ATOM   1808 2HB  GLN H   5       0.938   9.362  37.503  1.00  0.00           H  
ATOM   1809 1HG  GLN H   5      -0.428   8.359  35.837  1.00  0.00           H  
ATOM   1810 2HG  GLN H   5       0.820   9.325  35.001  1.00  0.00           H  
ATOM   1811 1HE2 GLN H   5       1.734   6.663  32.993  1.00  0.00           H  
ATOM   1812 2HE2 GLN H   5       1.466   8.363  33.200  1.00  0.00           H  
ATOM   1813  N   GLU H   6       3.517   9.950  34.655  1.00  0.00           N  
ATOM   1814  CA  GLU H   6       3.699  11.050  33.723  1.00  0.00           C  
ATOM   1815  C   GLU H   6       2.399  11.330  32.962  1.00  0.00           C  
ATOM   1816  O   GLU H   6       1.586  10.428  32.757  1.00  0.00           O  
ATOM   1817  CB  GLU H   6       4.806  10.711  32.713  1.00  0.00           C  
ATOM   1818  CG  GLU H   6       6.136  10.225  33.301  1.00  0.00           C  
ATOM   1819  CD  GLU H   6       6.132   8.737  33.676  1.00  0.00           C  
ATOM   1820  OE1 GLU H   6       5.099   8.058  33.483  1.00  0.00           O  
ATOM   1821  OE2 GLU H   6       7.167   8.248  34.168  1.00  0.00           O  
ATOM   1822  H   GLU H   6       3.749   9.014  34.359  1.00  0.00           H  
ATOM   1823  HA  GLU H   6       3.967  11.943  34.289  1.00  0.00           H  
ATOM   1824 1HB  GLU H   6       4.455   9.931  32.036  1.00  0.00           H  
ATOM   1825 2HB  GLU H   6       5.030  11.592  32.109  1.00  0.00           H  
ATOM   1826 1HG  GLU H   6       6.928  10.396  32.573  1.00  0.00           H  
ATOM   1827 2HG  GLU H   6       6.364  10.812  34.190  1.00  0.00           H  
ATOM   1828  N   SER H   7       2.197  12.582  32.560  1.00  0.00           N  
ATOM   1829  CA  SER H   7       1.031  12.952  31.752  1.00  0.00           C  
ATOM   1830  C   SER H   7       1.318  14.252  30.990  1.00  0.00           C  
ATOM   1831  O   SER H   7       2.033  15.136  31.494  1.00  0.00           O  
ATOM   1832  CB  SER H   7      -0.192  13.119  32.632  1.00  0.00           C  
ATOM   1833  OG  SER H   7      -1.307  13.503  31.874  1.00  0.00           O  
ATOM   1834  H   SER H   7       2.864  13.296  32.817  1.00  0.00           H  
ATOM   1835  HA  SER H   7       0.838  12.152  31.036  1.00  0.00           H  
ATOM   1836 1HB  SER H   7      -0.403  12.181  33.145  1.00  0.00           H  
ATOM   1837 2HB  SER H   7       0.009  13.871  33.395  1.00  0.00           H  
ATOM   1838  HG  SER H   7      -1.642  12.698  31.471  1.00  0.00           H  
ATOM   1839  N   GLY H   8       0.778  14.338  29.774  1.00  0.00           N  
ATOM   1840  CA  GLY H   8       0.907  15.525  28.946  1.00  0.00           C  
ATOM   1841  C   GLY H   8       0.657  15.168  27.483  1.00  0.00           C  
ATOM   1842  O   GLY H   8       0.457  13.993  27.164  1.00  0.00           O  
ATOM   1843  H   GLY H   8       0.261  13.545  29.420  1.00  0.00           H  
ATOM   1844 1HA  GLY H   8       0.196  16.280  29.280  1.00  0.00           H  
ATOM   1845 2HA  GLY H   8       1.904  15.946  29.068  1.00  0.00           H  
ATOM   1846  N   PRO H   9       0.669  16.152  26.561  1.00  0.00           N  
ATOM   1847  CA  PRO H   9       0.423  15.888  25.136  1.00  0.00           C  
ATOM   1848  C   PRO H   9       1.343  14.819  24.527  1.00  0.00           C  
ATOM   1849  O   PRO H   9       2.546  14.770  24.816  1.00  0.00           O  
ATOM   1850  CB  PRO H   9       0.678  17.258  24.501  1.00  0.00           C  
ATOM   1851  CG  PRO H   9       0.328  18.229  25.577  1.00  0.00           C  
ATOM   1852  CD  PRO H   9       0.830  17.584  26.841  1.00  0.00           C  
ATOM   1853  HA  PRO H   9      -0.623  15.573  25.002  1.00  0.00           H  
ATOM   1854 1HB  PRO H   9       1.727  17.336  24.180  1.00  0.00           H  
ATOM   1855 2HB  PRO H   9       0.057  17.377  23.600  1.00  0.00           H  
ATOM   1856 1HG  PRO H   9       0.804  19.202  25.379  1.00  0.00           H  
ATOM   1857 2HG  PRO H   9      -0.757  18.403  25.592  1.00  0.00           H  
ATOM   1858 1HD  PRO H   9       1.889  17.845  26.990  1.00  0.00           H  
ATOM   1859 2HD  PRO H   9       0.222  17.923  27.692  1.00  0.00           H  
ATOM   1860  N   GLY H  10       0.768  13.961  23.688  1.00  0.00           N  
ATOM   1861  CA  GLY H  10       1.526  12.887  23.059  1.00  0.00           C  
ATOM   1862  C   GLY H  10       2.125  13.381  21.738  1.00  0.00           C  
ATOM   1863  O   GLY H  10       2.979  12.730  21.142  1.00  0.00           O  
ATOM   1864  H   GLY H  10      -0.216  14.054  23.483  1.00  0.00           H  
ATOM   1865 1HA  GLY H  10       2.314  12.554  23.734  1.00  0.00           H  
ATOM   1866 2HA  GLY H  10       0.871  12.034  22.884  1.00  0.00           H  
ATOM   1867  N   LEU H  11       1.678  14.550  21.303  1.00  0.00           N  
ATOM   1868  CA  LEU H  11       2.150  15.155  20.064  1.00  0.00           C  
ATOM   1869  C   LEU H  11       2.536  16.609  20.288  1.00  0.00           C  
ATOM   1870  O   LEU H  11       1.739  17.405  20.781  1.00  0.00           O  
ATOM   1871  CB  LEU H  11       1.070  15.066  18.980  1.00  0.00           C  
ATOM   1872  CG  LEU H  11       1.414  15.731  17.641  1.00  0.00           C  
ATOM   1873  CD1 LEU H  11       2.593  15.008  17.003  1.00  0.00           C  
ATOM   1874  CD2 LEU H  11       0.196  15.700  16.730  1.00  0.00           C  
ATOM   1875  H   LEU H  11       0.983  15.036  21.853  1.00  0.00           H  
ATOM   1876  HA  LEU H  11       3.029  14.608  19.726  1.00  0.00           H  
ATOM   1877 1HB  LEU H  11       0.860  14.015  18.784  1.00  0.00           H  
ATOM   1878 2HB  LEU H  11       0.159  15.533  19.357  1.00  0.00           H  
ATOM   1879  HG  LEU H  11       1.711  16.765  17.814  1.00  0.00           H  
ATOM   1880 1HD1 LEU H  11       2.837  15.480  16.052  1.00  0.00           H  
ATOM   1881 2HD1 LEU H  11       3.454  15.063  17.667  1.00  0.00           H  
ATOM   1882 3HD1 LEU H  11       2.330  13.965  16.833  1.00  0.00           H  
ATOM   1883 1HD2 LEU H  11       0.440  16.172  15.779  1.00  0.00           H  
ATOM   1884 2HD2 LEU H  11      -0.103  14.665  16.555  1.00  0.00           H  
ATOM   1885 3HD2 LEU H  11      -0.626  16.238  17.202  1.00  0.00           H  
ATOM   1886  N   VAL H  12       3.765  16.944  19.910  1.00  0.00           N  
ATOM   1887  CA  VAL H  12       4.281  18.304  20.009  1.00  0.00           C  
ATOM   1888  C   VAL H  12       4.852  18.694  18.645  1.00  0.00           C  
ATOM   1889  O   VAL H  12       5.477  17.873  17.961  1.00  0.00           O  
ATOM   1890  CB  VAL H  12       5.371  18.404  21.091  1.00  0.00           C  
ATOM   1891  CG1 VAL H  12       5.923  19.821  21.161  1.00  0.00           C  
ATOM   1892  CG2 VAL H  12       4.805  17.980  22.438  1.00  0.00           C  
ATOM   1893  H   VAL H  12       4.360  16.217  19.538  1.00  0.00           H  
ATOM   1894  HA  VAL H  12       3.460  18.966  20.285  1.00  0.00           H  
ATOM   1895  HB  VAL H  12       6.199  17.750  20.822  1.00  0.00           H  
ATOM   1896 1HG1 VAL H  12       6.692  19.874  21.932  1.00  0.00           H  
ATOM   1897 2HG1 VAL H  12       6.355  20.090  20.198  1.00  0.00           H  
ATOM   1898 3HG1 VAL H  12       5.118  20.514  21.406  1.00  0.00           H  
ATOM   1899 1HG2 VAL H  12       5.581  18.054  23.199  1.00  0.00           H  
ATOM   1900 2HG2 VAL H  12       3.972  18.632  22.705  1.00  0.00           H  
ATOM   1901 3HG2 VAL H  12       4.454  16.950  22.377  1.00  0.00           H  
ATOM   1902  N   LYS H  13       4.634  19.941  18.247  1.00  0.00           N  
ATOM   1903  CA  LYS H  13       5.179  20.429  16.992  1.00  0.00           C  
ATOM   1904  C   LYS H  13       6.597  20.988  17.138  1.00  0.00           C  
ATOM   1905  O   LYS H  13       6.982  21.506  18.198  1.00  0.00           O  
ATOM   1906  CB  LYS H  13       4.258  21.499  16.406  1.00  0.00           C  
ATOM   1907  CG  LYS H  13       2.890  20.984  15.977  1.00  0.00           C  
ATOM   1908  CD  LYS H  13       2.047  22.095  15.368  1.00  0.00           C  
ATOM   1909  CE  LYS H  13       0.680  21.582  14.939  1.00  0.00           C  
ATOM   1910  NZ  LYS H  13      -0.160  22.662  14.352  1.00  0.00           N  
ATOM   1911  H   LYS H  13       4.082  20.564  18.819  1.00  0.00           H  
ATOM   1912  HA  LYS H  13       5.242  19.593  16.294  1.00  0.00           H  
ATOM   1913 1HB  LYS H  13       4.102  22.288  17.142  1.00  0.00           H  
ATOM   1914 2HB  LYS H  13       4.733  21.952  15.536  1.00  0.00           H  
ATOM   1915 1HG  LYS H  13       3.015  20.189  15.240  1.00  0.00           H  
ATOM   1916 2HG  LYS H  13       2.367  20.576  16.841  1.00  0.00           H  
ATOM   1917 1HD  LYS H  13       1.913  22.894  16.099  1.00  0.00           H  
ATOM   1918 2HD  LYS H  13       2.559  22.505  14.498  1.00  0.00           H  
ATOM   1919 1HE  LYS H  13       0.804  20.792  14.198  1.00  0.00           H  
ATOM   1920 2HE  LYS H  13       0.162  21.164  15.801  1.00  0.00           H  
ATOM   1921 1HZ  LYS H  13      -1.056  22.282  14.082  1.00  0.00           H  
ATOM   1922 2HZ  LYS H  13      -0.297  23.392  15.037  1.00  0.00           H  
ATOM   1923 3HZ  LYS H  13       0.302  23.044  13.540  1.00  0.00           H  
ATOM   1924  N   PRO H  14       7.386  20.900  16.062  1.00  0.00           N  
ATOM   1925  CA  PRO H  14       8.769  21.385  16.050  1.00  0.00           C  
ATOM   1926  C   PRO H  14       8.808  22.854  16.440  1.00  0.00           C  
ATOM   1927  O   PRO H  14       7.952  23.637  16.012  1.00  0.00           O  
ATOM   1928  CB  PRO H  14       9.209  21.169  14.600  1.00  0.00           C  
ATOM   1929  CG  PRO H  14       8.380  20.022  14.132  1.00  0.00           C  
ATOM   1930  CD  PRO H  14       7.040  20.239  14.781  1.00  0.00           C  
ATOM   1931  HA  PRO H  14       9.373  20.772  16.736  1.00  0.00           H  
ATOM   1932 1HB  PRO H  14       9.039  22.085  14.014  1.00  0.00           H  
ATOM   1933 2HB  PRO H  14      10.288  20.959  14.562  1.00  0.00           H  
ATOM   1934 1HG  PRO H  14       8.323  20.017  13.033  1.00  0.00           H  
ATOM   1935 2HG  PRO H  14       8.846  19.071  14.431  1.00  0.00           H  
ATOM   1936 1HD  PRO H  14       6.426  20.892  14.144  1.00  0.00           H  
ATOM   1937 2HD  PRO H  14       6.544  19.270  14.935  1.00  0.00           H  
ATOM   1938  N   SER H  15       9.804  23.211  17.246  1.00  0.00           N  
ATOM   1939  CA  SER H  15      10.006  24.569  17.755  1.00  0.00           C  
ATOM   1940  C   SER H  15       9.074  24.907  18.919  1.00  0.00           C  
ATOM   1941  O   SER H  15       9.269  25.924  19.593  1.00  0.00           O  
ATOM   1942  CB  SER H  15       9.799  25.570  16.634  1.00  0.00           C  
ATOM   1943  OG  SER H  15       8.447  25.921  16.517  1.00  0.00           O  
ATOM   1944  H   SER H  15      10.451  22.483  17.515  1.00  0.00           H  
ATOM   1945  HA  SER H  15      11.030  24.652  18.122  1.00  0.00           H  
ATOM   1946 1HB  SER H  15      10.393  26.462  16.831  1.00  0.00           H  
ATOM   1947 2HB  SER H  15      10.150  25.144  15.695  1.00  0.00           H  
ATOM   1948  HG  SER H  15       8.046  25.243  15.970  1.00  0.00           H  
ATOM   1949  N   GLN H  16       8.052  24.085  19.155  1.00  0.00           N  
ATOM   1950  CA  GLN H  16       7.142  24.374  20.261  1.00  0.00           C  
ATOM   1951  C   GLN H  16       7.783  23.796  21.483  1.00  0.00           C  
ATOM   1952  O   GLN H  16       8.773  23.063  21.382  1.00  0.00           O  
ATOM   1953  CB  GLN H  16       5.749  23.776  20.043  1.00  0.00           C  
ATOM   1954  CG  GLN H  16       5.029  24.309  18.815  1.00  0.00           C  
ATOM   1955  CD  GLN H  16       4.702  25.785  18.932  1.00  0.00           C  
ATOM   1956  OE1 GLN H  16       4.090  26.224  19.910  1.00  0.00           O  
ATOM   1957  NE2 GLN H  16       5.106  26.560  17.933  1.00  0.00           N  
ATOM   1958  H   GLN H  16       7.890  23.265  18.585  1.00  0.00           H  
ATOM   1959  HA  GLN H  16       7.030  25.455  20.344  1.00  0.00           H  
ATOM   1960 1HB  GLN H  16       5.829  22.694  19.943  1.00  0.00           H  
ATOM   1961 2HB  GLN H  16       5.125  23.979  20.913  1.00  0.00           H  
ATOM   1962 1HG  GLN H  16       5.667  24.168  17.943  1.00  0.00           H  
ATOM   1963 2HG  GLN H  16       4.095  23.760  18.688  1.00  0.00           H  
ATOM   1964 1HE2 GLN H  16       4.919  27.544  17.954  1.00  0.00           H  
ATOM   1965 2HE2 GLN H  16       5.600  26.163  17.158  1.00  0.00           H  
ATOM   1966  N   SER H  17       7.226  24.116  22.644  1.00  0.00           N  
ATOM   1967  CA  SER H  17       7.767  23.600  23.875  1.00  0.00           C  
ATOM   1968  C   SER H  17       7.014  22.373  24.363  1.00  0.00           C  
ATOM   1969  O   SER H  17       5.785  22.275  24.275  1.00  0.00           O  
ATOM   1970  CB  SER H  17       7.735  24.681  24.937  1.00  0.00           C  
ATOM   1971  OG  SER H  17       8.571  25.751  24.590  1.00  0.00           O  
ATOM   1972  H   SER H  17       6.421  24.724  22.677  1.00  0.00           H  
ATOM   1973  HA  SER H  17       8.802  23.303  23.700  1.00  0.00           H  
ATOM   1974 1HB  SER H  17       6.714  25.039  25.061  1.00  0.00           H  
ATOM   1975 2HB  SER H  17       8.053  24.263  25.890  1.00  0.00           H  
ATOM   1976  HG  SER H  17       9.298  25.734  25.217  1.00  0.00           H  
ATOM   1977  N   LEU H  18       7.787  21.414  24.849  1.00  0.00           N  
ATOM   1978  CA  LEU H  18       7.260  20.170  25.364  1.00  0.00           C  
ATOM   1979  C   LEU H  18       7.102  20.256  26.876  1.00  0.00           C  
ATOM   1980  O   LEU H  18       8.015  20.699  27.558  1.00  0.00           O  
ATOM   1981  CB  LEU H  18       8.221  19.035  24.984  1.00  0.00           C  
ATOM   1982  CG  LEU H  18       7.886  17.599  25.390  1.00  0.00           C  
ATOM   1983  CD1 LEU H  18       8.558  16.639  24.434  1.00  0.00           C  
ATOM   1984  CD2 LEU H  18       8.323  17.349  26.821  1.00  0.00           C  
ATOM   1985  H   LEU H  18       8.786  21.565  24.858  1.00  0.00           H  
ATOM   1986  HA  LEU H  18       6.283  19.996  24.914  1.00  0.00           H  
ATOM   1987 1HB  LEU H  18       8.328  19.016  23.901  1.00  0.00           H  
ATOM   1988 2HB  LEU H  18       9.197  19.244  25.421  1.00  0.00           H  
ATOM   1989  HG  LEU H  18       6.810  17.440  25.311  1.00  0.00           H  
ATOM   1990 1HD1 LEU H  18       8.321  15.614  24.720  1.00  0.00           H  
ATOM   1991 2HD1 LEU H  18       8.201  16.823  23.420  1.00  0.00           H  
ATOM   1992 3HD1 LEU H  18       9.637  16.784  24.470  1.00  0.00           H  
ATOM   1993 1HD2 LEU H  18       8.081  16.324  27.102  1.00  0.00           H  
ATOM   1994 2HD2 LEU H  18       9.400  17.503  26.905  1.00  0.00           H  
ATOM   1995 3HD2 LEU H  18       7.806  18.041  27.486  1.00  0.00           H  
ATOM   1996  N   SER H  19       5.942  19.841  27.387  1.00  0.00           N  
ATOM   1997  CA  SER H  19       5.640  19.916  28.817  1.00  0.00           C  
ATOM   1998  C   SER H  19       5.003  18.616  29.305  1.00  0.00           C  
ATOM   1999  O   SER H  19       4.087  18.089  28.671  1.00  0.00           O  
ATOM   2000  CB  SER H  19       4.712  21.082  29.098  1.00  0.00           C  
ATOM   2001  OG  SER H  19       4.370  21.136  30.455  1.00  0.00           O  
ATOM   2002  H   SER H  19       5.249  19.463  26.757  1.00  0.00           H  
ATOM   2003  HA  SER H  19       6.573  20.072  29.360  1.00  0.00           H  
ATOM   2004 1HB  SER H  19       5.199  22.013  28.806  1.00  0.00           H  
ATOM   2005 2HB  SER H  19       3.810  20.983  28.496  1.00  0.00           H  
ATOM   2006  HG  SER H  19       5.045  20.636  30.919  1.00  0.00           H  
ATOM   2007  N   LEU H  20       5.501  18.105  30.427  1.00  0.00           N  
ATOM   2008  CA  LEU H  20       4.981  16.877  31.021  1.00  0.00           C  
ATOM   2009  C   LEU H  20       4.820  17.063  32.527  1.00  0.00           C  
ATOM   2010  O   LEU H  20       5.547  17.833  33.140  1.00  0.00           O  
ATOM   2011  CB  LEU H  20       5.921  15.699  30.733  1.00  0.00           C  
ATOM   2012  CG  LEU H  20       5.900  15.168  29.294  1.00  0.00           C  
ATOM   2013  CD1 LEU H  20       6.975  14.102  29.129  1.00  0.00           C  
ATOM   2014  CD2 LEU H  20       4.521  14.605  28.980  1.00  0.00           C  
ATOM   2015  H   LEU H  20       6.263  18.587  30.881  1.00  0.00           H  
ATOM   2016  HA  LEU H  20       4.009  16.663  30.577  1.00  0.00           H  
ATOM   2017 1HB  LEU H  20       6.941  16.004  30.958  1.00  0.00           H  
ATOM   2018 2HB  LEU H  20       5.657  14.874  31.395  1.00  0.00           H  
ATOM   2019  HG  LEU H  20       6.126  15.980  28.603  1.00  0.00           H  
ATOM   2020 1HD1 LEU H  20       6.961  13.725  28.107  1.00  0.00           H  
ATOM   2021 2HD1 LEU H  20       7.952  14.537  29.341  1.00  0.00           H  
ATOM   2022 3HD1 LEU H  20       6.784  13.283  29.821  1.00  0.00           H  
ATOM   2023 1HD2 LEU H  20       4.506  14.228  27.957  1.00  0.00           H  
ATOM   2024 2HD2 LEU H  20       4.295  13.792  29.670  1.00  0.00           H  
ATOM   2025 3HD2 LEU H  20       3.774  15.391  29.088  1.00  0.00           H  
ATOM   2026  N   THR H  21       3.842  16.367  33.108  1.00  0.00           N  
ATOM   2027  CA  THR H  21       3.601  16.428  34.544  1.00  0.00           C  
ATOM   2028  C   THR H  21       3.825  15.049  35.157  1.00  0.00           C  
ATOM   2029  O   THR H  21       3.409  14.034  34.605  1.00  0.00           O  
ATOM   2030  CB  THR H  21       2.175  16.922  34.857  1.00  0.00           C  
ATOM   2031  OG1 THR H  21       1.969  18.207  34.255  1.00  0.00           O  
ATOM   2032  CG2 THR H  21       1.966  17.030  36.359  1.00  0.00           C  
ATOM   2033  H   THR H  21       3.255  15.782  32.534  1.00  0.00           H  
ATOM   2034  HA  THR H  21       4.307  17.132  34.984  1.00  0.00           H  
ATOM   2035  HB  THR H  21       1.449  16.222  34.443  1.00  0.00           H  
ATOM   2036  HG1 THR H  21       1.761  18.095  33.325  1.00  0.00           H  
ATOM   2037 1HG2 THR H  21       0.953  17.379  36.561  1.00  0.00           H  
ATOM   2038 2HG2 THR H  21       2.110  16.051  36.817  1.00  0.00           H  
ATOM   2039 3HG2 THR H  21       2.682  17.735  36.776  1.00  0.00           H  
ATOM   2040  N   CYS H  22       4.507  15.019  36.296  1.00  0.00           N  
ATOM   2041  CA  CYS H  22       4.695  13.779  37.035  1.00  0.00           C  
ATOM   2042  C   CYS H  22       3.963  13.935  38.364  1.00  0.00           C  
ATOM   2043  O   CYS H  22       4.284  14.828  39.155  1.00  0.00           O  
ATOM   2044  CB  CYS H  22       6.175  13.483  37.276  1.00  0.00           C  
ATOM   2045  SG  CYS H  22       6.483  11.955  38.195  1.00  0.00           S  
ATOM   2046  H   CYS H  22       4.906  15.873  36.659  1.00  0.00           H  
ATOM   2047  HA  CYS H  22       4.278  12.960  36.449  1.00  0.00           H  
ATOM   2048 1HB  CYS H  22       6.692  13.410  36.319  1.00  0.00           H  
ATOM   2049 2HB  CYS H  22       6.627  14.306  37.829  1.00  0.00           H  
ATOM   2050  N   THR H  23       2.973  13.080  38.596  1.00  0.00           N  
ATOM   2051  CA  THR H  23       2.221  13.096  39.848  1.00  0.00           C  
ATOM   2052  C   THR H  23       2.878  12.113  40.825  1.00  0.00           C  
ATOM   2053  O   THR H  23       3.202  10.986  40.459  1.00  0.00           O  
ATOM   2054  CB  THR H  23       0.743  12.726  39.632  1.00  0.00           C  
ATOM   2055  OG1 THR H  23       0.139  13.667  38.733  1.00  0.00           O  
ATOM   2056  CG2 THR H  23      -0.011  12.739  40.953  1.00  0.00           C  
ATOM   2057  H   THR H  23       2.734  12.403  37.886  1.00  0.00           H  
ATOM   2058  HA  THR H  23       2.261  14.103  40.263  1.00  0.00           H  
ATOM   2059  HB  THR H  23       0.677  11.730  39.191  1.00  0.00           H  
ATOM   2060  HG1 THR H  23       0.098  13.286  37.853  1.00  0.00           H  
ATOM   2061 1HG2 THR H  23      -1.053  12.475  40.779  1.00  0.00           H  
ATOM   2062 2HG2 THR H  23       0.438  12.016  41.634  1.00  0.00           H  
ATOM   2063 3HG2 THR H  23       0.044  13.733  41.393  1.00  0.00           H  
ATOM   2064  N   VAL H  24       3.069  12.551  42.111  1.00  0.00           N  
ATOM   2065  CA  VAL H  24       3.676  11.698  43.115  1.00  0.00           C  
ATOM   2066  C   VAL H  24       2.632  11.340  44.157  1.00  0.00           C  
ATOM   2067  O   VAL H  24       1.940  12.202  44.694  1.00  0.00           O  
ATOM   2068  CB  VAL H  24       4.869  12.405  43.786  1.00  0.00           C  
ATOM   2069  CG1 VAL H  24       5.434  11.546  44.908  1.00  0.00           C  
ATOM   2070  CG2 VAL H  24       5.939  12.711  42.750  1.00  0.00           C  
ATOM   2071  H   VAL H  24       2.773  13.482  42.370  1.00  0.00           H  
ATOM   2072  HA  VAL H  24       4.042  10.794  42.626  1.00  0.00           H  
ATOM   2073  HB  VAL H  24       4.521  13.334  44.237  1.00  0.00           H  
ATOM   2074 1HG1 VAL H  24       6.275  12.061  45.372  1.00  0.00           H  
ATOM   2075 2HG1 VAL H  24       4.661  11.369  45.656  1.00  0.00           H  
ATOM   2076 3HG1 VAL H  24       5.772  10.593  44.502  1.00  0.00           H  
ATOM   2077 1HG2 VAL H  24       6.779  13.211  43.232  1.00  0.00           H  
ATOM   2078 2HG2 VAL H  24       6.283  11.782  42.296  1.00  0.00           H  
ATOM   2079 3HG2 VAL H  24       5.524  13.361  41.979  1.00  0.00           H  
ATOM   2080  N   THR H  25       2.537  10.058  44.451  1.00  0.00           N  
ATOM   2081  CA  THR H  25       1.559   9.614  45.448  1.00  0.00           C  
ATOM   2082  C   THR H  25       2.244   8.646  46.428  1.00  0.00           C  
ATOM   2083  O   THR H  25       3.072   7.832  46.007  1.00  0.00           O  
ATOM   2084  CB  THR H  25       0.345   8.936  44.789  1.00  0.00           C  
ATOM   2085  OG1 THR H  25      -0.310   9.867  43.917  1.00  0.00           O  
ATOM   2086  CG2 THR H  25      -0.640   8.462  45.847  1.00  0.00           C  
ATOM   2087  H   THR H  25       3.126   9.371  44.000  1.00  0.00           H  
ATOM   2088  HA  THR H  25       1.203  10.487  45.996  1.00  0.00           H  
ATOM   2089  HB  THR H  25       0.679   8.081  44.203  1.00  0.00           H  
ATOM   2090  HG1 THR H  25      -0.183  10.758  44.247  1.00  0.00           H  
ATOM   2091 1HG2 THR H  25      -1.492   7.984  45.362  1.00  0.00           H  
ATOM   2092 2HG2 THR H  25      -0.149   7.745  46.505  1.00  0.00           H  
ATOM   2093 3HG2 THR H  25      -0.985   9.313  46.431  1.00  0.00           H  
ATOM   2094  N   GLY H  26       1.909   8.745  47.699  1.00  0.00           N  
ATOM   2095  CA  GLY H  26       2.519   7.786  48.634  1.00  0.00           C  
ATOM   2096  C   GLY H  26       3.655   8.380  49.431  1.00  0.00           C  
ATOM   2097  O   GLY H  26       4.227   7.763  50.338  1.00  0.00           O  
ATOM   2098  H   GLY H  26       1.264   9.436  48.054  1.00  0.00           H  
ATOM   2099 1HA  GLY H  26       1.761   7.419  49.325  1.00  0.00           H  
ATOM   2100 2HA  GLY H  26       2.893   6.926  48.080  1.00  0.00           H  
ATOM   2101  N   TYR H  27       4.044   9.622  49.138  1.00  0.00           N  
ATOM   2102  CA  TYR H  27       5.048  10.331  49.921  1.00  0.00           C  
ATOM   2103  C   TYR H  27       5.094  11.796  49.434  1.00  0.00           C  
ATOM   2104  O   TYR H  27       4.808  12.018  48.259  1.00  0.00           O  
ATOM   2105  CB  TYR H  27       6.417   9.660  49.796  1.00  0.00           C  
ATOM   2106  CG  TYR H  27       7.438  10.165  50.792  1.00  0.00           C  
ATOM   2107  CD1 TYR H  27       7.487   9.627  52.069  1.00  0.00           C  
ATOM   2108  CD2 TYR H  27       8.325  11.167  50.428  1.00  0.00           C  
ATOM   2109  CE1 TYR H  27       8.419  10.088  52.979  1.00  0.00           C  
ATOM   2110  CE2 TYR H  27       9.257  11.629  51.337  1.00  0.00           C  
ATOM   2111  CZ  TYR H  27       9.306  11.093  52.607  1.00  0.00           C  
ATOM   2112  OH  TYR H  27      10.234  11.552  53.513  1.00  0.00           O  
ATOM   2113  H   TYR H  27       3.624  10.084  48.343  1.00  0.00           H  
ATOM   2114  HA  TYR H  27       4.748  10.309  50.970  1.00  0.00           H  
ATOM   2115 1HB  TYR H  27       6.309   8.583  49.936  1.00  0.00           H  
ATOM   2116 2HB  TYR H  27       6.812   9.822  48.794  1.00  0.00           H  
ATOM   2117  HD1 TYR H  27       6.789   8.839  52.356  1.00  0.00           H  
ATOM   2118  HD2 TYR H  27       8.286  11.591  49.424  1.00  0.00           H  
ATOM   2119  HE1 TYR H  27       8.457   9.665  53.982  1.00  0.00           H  
ATOM   2120  HE2 TYR H  27       9.954  12.417  51.050  1.00  0.00           H  
ATOM   2121  HH  TYR H  27      10.240  10.979  54.283  1.00  0.00           H  
ATOM   2122  N   SER H  28       5.456  12.704  50.294  1.00  0.00           N  
ATOM   2123  CA  SER H  28       5.463  14.114  49.932  1.00  0.00           C  
ATOM   2124  C   SER H  28       6.665  14.473  49.076  1.00  0.00           C  
ATOM   2125  O   SER H  28       7.803  14.046  49.367  1.00  0.00           O  
ATOM   2126  CB  SER H  28       5.454  14.970  51.183  1.00  0.00           C  
ATOM   2127  OG  SER H  28       5.576  16.329  50.863  1.00  0.00           O  
ATOM   2128  H   SER H  28       5.738  12.434  51.226  1.00  0.00           H  
ATOM   2129  HA  SER H  28       4.564  14.327  49.353  1.00  0.00           H  
ATOM   2130 1HB  SER H  28       4.528  14.805  51.731  1.00  0.00           H  
ATOM   2131 2HB  SER H  28       6.276  14.672  51.833  1.00  0.00           H  
ATOM   2132  HG  SER H  28       4.688  16.692  50.908  1.00  0.00           H  
ATOM   2133  N   ILE H  29       6.475  15.296  48.024  1.00  0.00           N  
ATOM   2134  CA  ILE H  29       7.640  15.677  47.204  1.00  0.00           C  
ATOM   2135  C   ILE H  29       8.552  16.625  47.965  1.00  0.00           C  
ATOM   2136  O   ILE H  29       9.674  16.812  47.483  1.00  0.00           O  
ATOM   2137  CB  ILE H  29       7.247  16.309  45.842  1.00  0.00           C  
ATOM   2138  CG1 ILE H  29       6.525  17.655  45.952  1.00  0.00           C  
ATOM   2139  CG2 ILE H  29       6.468  15.272  45.058  1.00  0.00           C  
ATOM   2140  CD1 ILE H  29       6.412  18.316  44.588  1.00  0.00           C  
ATOM   2141  H   ILE H  29       5.564  15.657  47.782  1.00  0.00           H  
ATOM   2142  HA  ILE H  29       8.202  14.775  46.962  1.00  0.00           H  
ATOM   2143  HB  ILE H  29       8.148  16.595  45.300  1.00  0.00           H  
ATOM   2144 1HG1 ILE H  29       5.532  17.502  46.375  1.00  0.00           H  
ATOM   2145 2HG1 ILE H  29       7.072  18.307  46.636  1.00  0.00           H  
ATOM   2146 1HG2 ILE H  29       6.177  15.687  44.093  1.00  0.00           H  
ATOM   2147 2HG2 ILE H  29       7.091  14.392  44.901  1.00  0.00           H  
ATOM   2148 3HG2 ILE H  29       5.576  14.989  45.616  1.00  0.00           H  
ATOM   2149 1HD1 ILE H  29       5.896  19.272  44.689  1.00  0.00           H  
ATOM   2150 2HD1 ILE H  29       7.410  18.483  44.181  1.00  0.00           H  
ATOM   2151 3HD1 ILE H  29       5.849  17.669  43.917  1.00  0.00           H  
ATOM   2152  N   THR H  30       8.160  17.163  49.114  1.00  0.00           N  
ATOM   2153  CA  THR H  30       8.981  18.166  49.780  1.00  0.00           C  
ATOM   2154  C   THR H  30       9.983  17.579  50.753  1.00  0.00           C  
ATOM   2155  O   THR H  30      10.722  18.322  51.411  1.00  0.00           O  
ATOM   2156  CB  THR H  30       8.095  19.180  50.527  1.00  0.00           C  
ATOM   2157  OG1 THR H  30       7.317  18.499  51.519  1.00  0.00           O  
ATOM   2158  CG2 THR H  30       7.164  19.891  49.557  1.00  0.00           C  
ATOM   2159  H   THR H  30       7.287  16.881  49.538  1.00  0.00           H  
ATOM   2160  HA  THR H  30       9.558  18.699  49.023  1.00  0.00           H  
ATOM   2161  HB  THR H  30       8.726  19.918  51.023  1.00  0.00           H  
ATOM   2162  HG1 THR H  30       7.007  17.663  51.163  1.00  0.00           H  
ATOM   2163 1HG2 THR H  30       6.546  20.604  50.103  1.00  0.00           H  
ATOM   2164 2HG2 THR H  30       7.753  20.419  48.808  1.00  0.00           H  
ATOM   2165 3HG2 THR H  30       6.524  19.159  49.065  1.00  0.00           H  
ATOM   2166  N   SER H  31      10.092  16.259  50.834  1.00  0.00           N  
ATOM   2167  CA  SER H  31      11.036  15.580  51.719  1.00  0.00           C  
ATOM   2168  C   SER H  31      11.956  14.627  50.995  1.00  0.00           C  
ATOM   2169  O   SER H  31      11.523  13.893  50.078  1.00  0.00           O  
ATOM   2170  CB  SER H  31      10.279  14.819  52.790  1.00  0.00           C  
ATOM   2171  OG  SER H  31      11.158  14.102  53.612  1.00  0.00           O  
ATOM   2172  H   SER H  31       9.482  15.708  50.247  1.00  0.00           H  
ATOM   2173  HA  SER H  31      11.666  16.332  52.196  1.00  0.00           H  
ATOM   2174 1HB  SER H  31       9.702  15.519  53.394  1.00  0.00           H  
ATOM   2175 2HB  SER H  31       9.575  14.134  52.320  1.00  0.00           H  
ATOM   2176  HG  SER H  31      10.909  13.179  53.525  1.00  0.00           H  
ATOM   2177  N   ASP H  31A     13.239  14.622  51.236  1.00  0.00           N  
ATOM   2178  CA  ASP H  31A     14.344  13.695  50.960  1.00  0.00           C  
ATOM   2179  C   ASP H  31A     14.732  13.381  49.534  1.00  0.00           C  
ATOM   2180  O   ASP H  31A     15.947  13.199  49.281  1.00  0.00           O  
ATOM   2181  CB  ASP H  31A     14.035  12.362  51.645  1.00  0.00           C  
ATOM   2182  CG  ASP H  31A     14.097  12.448  53.164  1.00  0.00           C  
ATOM   2183  OD1 ASP H  31A     14.670  13.387  53.664  1.00  0.00           O  
ATOM   2184  OD2 ASP H  31A     13.572  11.573  53.810  1.00  0.00           O  
ATOM   2185  H   ASP H  31A     13.399  15.411  51.845  1.00  0.00           H  
ATOM   2186  HA  ASP H  31A     15.260  14.117  51.373  1.00  0.00           H  
ATOM   2187 1HB  ASP H  31A     13.039  12.026  51.355  1.00  0.00           H  
ATOM   2188 2HB  ASP H  31A     14.746  11.607  51.309  1.00  0.00           H  
ATOM   2189  N   TYR H  32      13.780  13.240  48.617  1.00  0.00           N  
ATOM   2190  CA  TYR H  32      14.074  12.608  47.327  1.00  0.00           C  
ATOM   2191  C   TYR H  32      14.484  13.536  46.196  1.00  0.00           C  
ATOM   2192  O   TYR H  32      14.070  14.702  46.110  1.00  0.00           O  
ATOM   2193  CB  TYR H  32      12.858  11.795  46.879  1.00  0.00           C  
ATOM   2194  CG  TYR H  32      12.512  10.651  47.807  1.00  0.00           C  
ATOM   2195  CD1 TYR H  32      13.521   9.861  48.339  1.00  0.00           C  
ATOM   2196  CD2 TYR H  32      11.188  10.393  48.126  1.00  0.00           C  
ATOM   2197  CE1 TYR H  32      13.205   8.817  49.186  1.00  0.00           C  
ATOM   2198  CE2 TYR H  32      10.872   9.349  48.974  1.00  0.00           C  
ATOM   2199  CZ  TYR H  32      11.875   8.563  49.503  1.00  0.00           C  
ATOM   2200  OH  TYR H  32      11.561   7.523  50.347  1.00  0.00           O  
ATOM   2201  H   TYR H  32      12.843  13.569  48.803  1.00  0.00           H  
ATOM   2202  HA  TYR H  32      14.927  11.941  47.455  1.00  0.00           H  
ATOM   2203 1HB  TYR H  32      11.988  12.450  46.807  1.00  0.00           H  
ATOM   2204 2HB  TYR H  32      13.041  11.384  45.886  1.00  0.00           H  
ATOM   2205  HD1 TYR H  32      14.562  10.064  48.088  1.00  0.00           H  
ATOM   2206  HD2 TYR H  32      10.395  11.014  47.707  1.00  0.00           H  
ATOM   2207  HE1 TYR H  32      13.997   8.196  49.604  1.00  0.00           H  
ATOM   2208  HE2 TYR H  32       9.831   9.146  49.224  1.00  0.00           H  
ATOM   2209  HH  TYR H  32      10.613   7.510  50.498  1.00  0.00           H  
ATOM   2210  N   ALA H  33      15.290  12.972  45.288  1.00  0.00           N  
ATOM   2211  CA  ALA H  33      15.671  13.590  44.021  1.00  0.00           C  
ATOM   2212  C   ALA H  33      14.660  13.090  42.989  1.00  0.00           C  
ATOM   2213  O   ALA H  33      14.437  11.885  42.846  1.00  0.00           O  
ATOM   2214  CB  ALA H  33      17.098  13.228  43.597  1.00  0.00           C  
ATOM   2215  H   ALA H  33      15.650  12.055  45.515  1.00  0.00           H  
ATOM   2216  HA  ALA H  33      15.607  14.672  44.139  1.00  0.00           H  
ATOM   2217 1HB  ALA H  33      17.329  13.713  42.649  1.00  0.00           H  
ATOM   2218 2HB  ALA H  33      17.801  13.565  44.359  1.00  0.00           H  
ATOM   2219 3HB  ALA H  33      17.179  12.148  43.481  1.00  0.00           H  
ATOM   2220  N   TRP H  34      14.072  14.010  42.219  1.00  0.00           N  
ATOM   2221  CA  TRP H  34      12.990  13.722  41.291  1.00  0.00           C  
ATOM   2222  C   TRP H  34      13.520  13.917  39.875  1.00  0.00           C  
ATOM   2223  O   TRP H  34      13.887  15.036  39.470  1.00  0.00           O  
ATOM   2224  CB  TRP H  34      11.787  14.633  41.543  1.00  0.00           C  
ATOM   2225  CG  TRP H  34      11.208  14.492  42.919  1.00  0.00           C  
ATOM   2226  CD1 TRP H  34      11.324  15.379  43.947  1.00  0.00           C  
ATOM   2227  CD2 TRP H  34      10.413  13.393  43.426  1.00  0.00           C  
ATOM   2228  NE1 TRP H  34      10.661  14.910  45.054  1.00  0.00           N  
ATOM   2229  CE2 TRP H  34      10.096  13.696  44.752  1.00  0.00           C  
ATOM   2230  CE3 TRP H  34       9.951  12.194  42.868  1.00  0.00           C  
ATOM   2231  CZ2 TRP H  34       9.338  12.844  45.539  1.00  0.00           C  
ATOM   2232  CZ3 TRP H  34       9.189  11.340  43.656  1.00  0.00           C  
ATOM   2233  CH2 TRP H  34       8.891  11.658  44.957  1.00  0.00           C  
ATOM   2234  H   TRP H  34      14.412  14.958  42.300  1.00  0.00           H  
ATOM   2235  HA  TRP H  34      12.674  12.690  41.439  1.00  0.00           H  
ATOM   2236 1HB  TRP H  34      12.081  15.673  41.400  1.00  0.00           H  
ATOM   2237 2HB  TRP H  34      11.004  14.411  40.818  1.00  0.00           H  
ATOM   2238  HD1 TRP H  34      11.864  16.323  43.897  1.00  0.00           H  
ATOM   2239  HE1 TRP H  34      10.599  15.380  45.945  1.00  0.00           H  
ATOM   2240  HE3 TRP H  34      10.183  11.939  41.834  1.00  0.00           H  
ATOM   2241  HZ2 TRP H  34       9.090  13.078  46.575  1.00  0.00           H  
ATOM   2242  HZ3 TRP H  34       8.835  10.409  43.214  1.00  0.00           H  
ATOM   2243  HH2 TRP H  34       8.290  10.965  45.547  1.00  0.00           H  
ATOM   2244  N   ASN H  35      13.622  12.827  39.125  1.00  0.00           N  
ATOM   2245  CA  ASN H  35      14.394  12.774  37.875  1.00  0.00           C  
ATOM   2246  C   ASN H  35      13.532  12.522  36.658  1.00  0.00           C  
ATOM   2247  O   ASN H  35      12.532  11.819  36.728  1.00  0.00           O  
ATOM   2248  CB  ASN H  35      15.477  11.716  37.964  1.00  0.00           C  
ATOM   2249  CG  ASN H  35      16.371  11.903  39.159  1.00  0.00           C  
ATOM   2250  OD1 ASN H  35      15.944  12.432  40.192  1.00  0.00           O  
ATOM   2251  ND2 ASN H  35      17.603  11.479  39.039  1.00  0.00           N  
ATOM   2252  H   ASN H  35      13.141  11.997  39.442  1.00  0.00           H  
ATOM   2253  HA  ASN H  35      14.866  13.745  37.719  1.00  0.00           H  
ATOM   2254 1HB  ASN H  35      15.018  10.728  38.020  1.00  0.00           H  
ATOM   2255 2HB  ASN H  35      16.088  11.742  37.062  1.00  0.00           H  
ATOM   2256 1HD2 ASN H  35      18.242  11.578  39.802  1.00  0.00           H  
ATOM   2257 2HD2 ASN H  35      17.905  11.058  38.185  1.00  0.00           H  
ATOM   2258  N   TRP H  36      14.013  13.105  35.549  1.00  0.00           N  
ATOM   2259  CA  TRP H  36      13.361  12.836  34.231  1.00  0.00           C  
ATOM   2260  C   TRP H  36      14.363  12.068  33.371  1.00  0.00           C  
ATOM   2261  O   TRP H  36      15.513  12.548  33.220  1.00  0.00           O  
ATOM   2262  CB  TRP H  36      12.946  14.129  33.526  1.00  0.00           C  
ATOM   2263  CG  TRP H  36      11.814  14.843  34.201  1.00  0.00           C  
ATOM   2264  CD1 TRP H  36      11.914  15.879  35.081  1.00  0.00           C  
ATOM   2265  CD2 TRP H  36      10.399  14.575  34.055  1.00  0.00           C  
ATOM   2266  NE1 TRP H  36      10.664  16.273  35.491  1.00  0.00           N  
ATOM   2267  CE2 TRP H  36       9.725  15.487  34.872  1.00  0.00           C  
ATOM   2268  CE3 TRP H  36       9.661  13.650  33.306  1.00  0.00           C  
ATOM   2269  CZ2 TRP H  36       8.342  15.503  34.968  1.00  0.00           C  
ATOM   2270  CZ3 TRP H  36       8.274  13.668  33.401  1.00  0.00           C  
ATOM   2271  CH2 TRP H  36       7.633  14.571  34.210  1.00  0.00           C  
ATOM   2272  H   TRP H  36      14.810  13.725  35.587  1.00  0.00           H  
ATOM   2273  HA  TRP H  36      12.462  12.245  34.403  1.00  0.00           H  
ATOM   2274 1HB  TRP H  36      13.798  14.807  33.477  1.00  0.00           H  
ATOM   2275 2HB  TRP H  36      12.647  13.906  32.502  1.00  0.00           H  
ATOM   2276  HD1 TRP H  36      12.848  16.329  35.410  1.00  0.00           H  
ATOM   2277  HE1 TRP H  36      10.466  17.019  36.143  1.00  0.00           H  
ATOM   2278  HE3 TRP H  36      10.165  12.932  32.660  1.00  0.00           H  
ATOM   2279  HZ2 TRP H  36       7.814  16.213  35.605  1.00  0.00           H  
ATOM   2280  HZ3 TRP H  36       7.707  12.943  32.816  1.00  0.00           H  
ATOM   2281  HH2 TRP H  36       6.544  14.558  34.261  1.00  0.00           H  
ATOM   2282  N   ILE H  37      13.948  10.925  32.857  1.00  0.00           N  
ATOM   2283  CA  ILE H  37      14.728  10.078  31.976  1.00  0.00           C  
ATOM   2284  C   ILE H  37      14.023  10.103  30.637  1.00  0.00           C  
ATOM   2285  O   ILE H  37      12.796  10.202  30.648  1.00  0.00           O  
ATOM   2286  CB  ILE H  37      14.846   8.636  32.504  1.00  0.00           C  
ATOM   2287  CG1 ILE H  37      15.467   8.629  33.903  1.00  0.00           C  
ATOM   2288  CG2 ILE H  37      15.669   7.786  31.549  1.00  0.00           C  
ATOM   2289  CD1 ILE H  37      16.867   9.198  33.953  1.00  0.00           C  
ATOM   2290  H   ILE H  37      13.012  10.643  33.112  1.00  0.00           H  
ATOM   2291  HA  ILE H  37      15.735  10.488  31.903  1.00  0.00           H  
ATOM   2292  HB  ILE H  37      13.852   8.201  32.598  1.00  0.00           H  
ATOM   2293 1HG1 ILE H  37      14.840   9.206  34.582  1.00  0.00           H  
ATOM   2294 2HG1 ILE H  37      15.501   7.607  34.281  1.00  0.00           H  
ATOM   2295 1HG2 ILE H  37      15.744   6.770  31.937  1.00  0.00           H  
ATOM   2296 2HG2 ILE H  37      15.188   7.766  30.572  1.00  0.00           H  
ATOM   2297 3HG2 ILE H  37      16.669   8.211  31.452  1.00  0.00           H  
ATOM   2298 1HD1 ILE H  37      17.239   9.158  34.977  1.00  0.00           H  
ATOM   2299 2HD1 ILE H  37      17.521   8.611  33.306  1.00  0.00           H  
ATOM   2300 3HD1 ILE H  37      16.852  10.232  33.613  1.00  0.00           H  
ATOM   2301  N   ARG H  38      14.731   9.954  29.462  1.00  0.00           N  
ATOM   2302  CA  ARG H  38      14.003   9.689  28.237  1.00  0.00           C  
ATOM   2303  C   ARG H  38      14.619   8.469  27.582  1.00  0.00           C  
ATOM   2304  O   ARG H  38      15.808   8.167  27.782  1.00  0.00           O  
ATOM   2305  CB  ARG H  38      14.094  10.898  27.292  1.00  0.00           C  
ATOM   2306  CG  ARG H  38      15.407  10.959  26.538  1.00  0.00           C  
ATOM   2307  CD  ARG H  38      15.865  12.372  26.214  1.00  0.00           C  
ATOM   2308  NE  ARG H  38      14.908  13.136  25.440  1.00  0.00           N  
ATOM   2309  CZ  ARG H  38      15.201  14.279  24.822  1.00  0.00           C  
ATOM   2310  NH1 ARG H  38      16.424  14.784  24.888  1.00  0.00           N  
ATOM   2311  NH2 ARG H  38      14.268  14.915  24.138  1.00  0.00           N  
ATOM   2312  H   ARG H  38      15.740   9.977  29.440  1.00  0.00           H  
ATOM   2313  HA  ARG H  38      12.959   9.503  28.488  1.00  0.00           H  
ATOM   2314 1HB  ARG H  38      13.280  10.856  26.570  1.00  0.00           H  
ATOM   2315 2HB  ARG H  38      13.978  11.817  27.866  1.00  0.00           H  
ATOM   2316 1HG  ARG H  38      16.192  10.495  27.136  1.00  0.00           H  
ATOM   2317 2HG  ARG H  38      15.308  10.428  25.591  1.00  0.00           H  
ATOM   2318 1HD  ARG H  38      16.042  12.919  27.139  1.00  0.00           H  
ATOM   2319 2HD  ARG H  38      16.788  12.331  25.635  1.00  0.00           H  
ATOM   2320  HE  ARG H  38      13.966  12.776  25.367  1.00  0.00           H  
ATOM   2321 1HH1 ARG H  38      17.144  14.300  25.408  1.00  0.00           H  
ATOM   2322 2HH1 ARG H  38      16.639  15.651  24.417  1.00  0.00           H  
ATOM   2323 1HH2 ARG H  38      13.333  14.533  24.082  1.00  0.00           H  
ATOM   2324 2HH2 ARG H  38      14.488  15.781  23.669  1.00  0.00           H  
ATOM   2325  N   GLN H  39      13.806   7.769  26.805  1.00  0.00           N  
ATOM   2326  CA  GLN H  39      14.263   6.605  26.056  1.00  0.00           C  
ATOM   2327  C   GLN H  39      13.918   6.863  24.598  1.00  0.00           C  
ATOM   2328  O   GLN H  39      12.755   7.076  24.272  1.00  0.00           O  
ATOM   2329  CB  GLN H  39      13.609   5.313  26.555  1.00  0.00           C  
ATOM   2330  CG  GLN H  39      14.082   4.059  25.839  1.00  0.00           C  
ATOM   2331  CD  GLN H  39      13.718   2.793  26.590  1.00  0.00           C  
ATOM   2332  OE1 GLN H  39      12.638   2.692  27.179  1.00  0.00           O  
ATOM   2333  NE2 GLN H  39      14.619   1.817  26.574  1.00  0.00           N  
ATOM   2334  H   GLN H  39      12.840   8.053  26.732  1.00  0.00           H  
ATOM   2335  HA  GLN H  39      15.341   6.509  26.188  1.00  0.00           H  
ATOM   2336 1HB  GLN H  39      13.813   5.190  27.619  1.00  0.00           H  
ATOM   2337 2HB  GLN H  39      12.528   5.383  26.434  1.00  0.00           H  
ATOM   2338 1HG  GLN H  39      13.616   4.018  24.854  1.00  0.00           H  
ATOM   2339 2HG  GLN H  39      15.166   4.098  25.738  1.00  0.00           H  
ATOM   2340 1HE2 GLN H  39      14.435   0.957  27.053  1.00  0.00           H  
ATOM   2341 2HE2 GLN H  39      15.482   1.941  26.084  1.00  0.00           H  
ATOM   2342  N   PHE H  40      14.936   6.863  23.740  1.00  0.00           N  
ATOM   2343  CA  PHE H  40      14.756   7.122  22.317  1.00  0.00           C  
ATOM   2344  C   PHE H  40      14.283   5.875  21.570  1.00  0.00           C  
ATOM   2345  O   PHE H  40      14.414   4.755  22.074  1.00  0.00           O  
ATOM   2346  CB  PHE H  40      16.064   7.624  21.702  1.00  0.00           C  
ATOM   2347  CG  PHE H  40      16.461   8.998  22.162  1.00  0.00           C  
ATOM   2348  CD1 PHE H  40      17.655   9.199  22.839  1.00  0.00           C  
ATOM   2349  CD2 PHE H  40      15.643  10.090  21.920  1.00  0.00           C  
ATOM   2350  CE1 PHE H  40      18.021  10.462  23.263  1.00  0.00           C  
ATOM   2351  CE2 PHE H  40      16.008  11.354  22.342  1.00  0.00           C  
ATOM   2352  CZ  PHE H  40      17.199  11.540  23.015  1.00  0.00           C  
ATOM   2353  H   PHE H  40      15.865   6.677  24.092  1.00  0.00           H  
ATOM   2354  HA  PHE H  40      13.994   7.893  22.199  1.00  0.00           H  
ATOM   2355 1HB  PHE H  40      16.870   6.935  21.949  1.00  0.00           H  
ATOM   2356 2HB  PHE H  40      15.971   7.643  20.617  1.00  0.00           H  
ATOM   2357  HD1 PHE H  40      18.306   8.346  23.035  1.00  0.00           H  
ATOM   2358  HD2 PHE H  40      14.702   9.944  21.389  1.00  0.00           H  
ATOM   2359  HE1 PHE H  40      18.962  10.606  23.795  1.00  0.00           H  
ATOM   2360  HE2 PHE H  40      15.356  12.205  22.144  1.00  0.00           H  
ATOM   2361  HZ  PHE H  40      17.487  12.535  23.349  1.00  0.00           H  
ATOM   2362  N   PRO H  41      13.726   6.061  20.359  1.00  0.00           N  
ATOM   2363  CA  PRO H  41      13.193   4.977  19.526  1.00  0.00           C  
ATOM   2364  C   PRO H  41      14.158   3.809  19.332  1.00  0.00           C  
ATOM   2365  O   PRO H  41      13.729   2.672  19.127  1.00  0.00           O  
ATOM   2366  CB  PRO H  41      12.886   5.675  18.205  1.00  0.00           C  
ATOM   2367  CG  PRO H  41      12.473   7.049  18.645  1.00  0.00           C  
ATOM   2368  CD  PRO H  41      13.480   7.365  19.734  1.00  0.00           C  
ATOM   2369  HA  PRO H  41      12.263   4.599  19.975  1.00  0.00           H  
ATOM   2370 1HB  PRO H  41      13.776   5.669  17.559  1.00  0.00           H  
ATOM   2371 2HB  PRO H  41      12.094   5.131  17.667  1.00  0.00           H  
ATOM   2372 1HG  PRO H  41      12.514   7.747  17.796  1.00  0.00           H  
ATOM   2373 2HG  PRO H  41      11.432   7.039  19.000  1.00  0.00           H  
ATOM   2374 1HD  PRO H  41      14.394   7.776  19.282  1.00  0.00           H  
ATOM   2375 2HD  PRO H  41      13.041   8.083  20.443  1.00  0.00           H  
ATOM   2376  N   GLY H  42      15.458   4.101  19.389  1.00  0.00           N  
ATOM   2377  CA  GLY H  42      16.463   3.063  19.234  1.00  0.00           C  
ATOM   2378  C   GLY H  42      16.826   2.461  20.577  1.00  0.00           C  
ATOM   2379  O   GLY H  42      17.889   1.863  20.738  1.00  0.00           O  
ATOM   2380  H   GLY H  42      15.756   5.053  19.540  1.00  0.00           H  
ATOM   2381 1HA  GLY H  42      16.085   2.286  18.570  1.00  0.00           H  
ATOM   2382 2HA  GLY H  42      17.351   3.483  18.764  1.00  0.00           H  
ATOM   2383  N   ASN H  43      15.931   2.644  21.542  1.00  0.00           N  
ATOM   2384  CA  ASN H  43      16.056   2.087  22.892  1.00  0.00           C  
ATOM   2385  C   ASN H  43      17.089   2.722  23.839  1.00  0.00           C  
ATOM   2386  O   ASN H  43      17.154   2.346  25.008  1.00  0.00           O  
ATOM   2387  CB  ASN H  43      16.276   0.574  22.809  1.00  0.00           C  
ATOM   2388  CG  ASN H  43      15.151  -0.128  22.066  1.00  0.00           C  
ATOM   2389  OD1 ASN H  43      13.976   0.213  22.234  1.00  0.00           O  
ATOM   2390  ND2 ASN H  43      15.497  -1.109  21.249  1.00  0.00           N  
ATOM   2391  H   ASN H  43      15.121   3.202  21.314  1.00  0.00           H  
ATOM   2392  HA  ASN H  43      15.112   2.239  23.418  1.00  0.00           H  
ATOM   2393 1HB  ASN H  43      17.219   0.371  22.300  1.00  0.00           H  
ATOM   2394 2HB  ASN H  43      16.351   0.162  23.816  1.00  0.00           H  
ATOM   2395 1HD2 ASN H  43      14.795  -1.605  20.737  1.00  0.00           H  
ATOM   2396 2HD2 ASN H  43      16.460  -1.357  21.145  1.00  0.00           H  
ATOM   2397  N   LYS H  44      17.880   3.676  23.353  1.00  0.00           N  
ATOM   2398  CA  LYS H  44      18.905   4.317  24.179  1.00  0.00           C  
ATOM   2399  C   LYS H  44      18.303   5.209  25.276  1.00  0.00           C  
ATOM   2400  O   LYS H  44      17.425   6.030  25.007  1.00  0.00           O  
ATOM   2401  CB  LYS H  44      19.849   5.138  23.300  1.00  0.00           C  
ATOM   2402  CG  LYS H  44      21.002   5.790  24.052  1.00  0.00           C  
ATOM   2403  CD  LYS H  44      21.939   6.521  23.102  1.00  0.00           C  
ATOM   2404  CE  LYS H  44      23.086   7.179  23.853  1.00  0.00           C  
ATOM   2405  NZ  LYS H  44      24.013   7.897  22.935  1.00  0.00           N  
ATOM   2406  H   LYS H  44      17.771   3.967  22.391  1.00  0.00           H  
ATOM   2407  HA  LYS H  44      19.480   3.539  24.683  1.00  0.00           H  
ATOM   2408 1HB  LYS H  44      20.274   4.499  22.526  1.00  0.00           H  
ATOM   2409 2HB  LYS H  44      19.286   5.928  22.800  1.00  0.00           H  
ATOM   2410 1HG  LYS H  44      20.607   6.501  24.778  1.00  0.00           H  
ATOM   2411 2HG  LYS H  44      21.564   5.027  24.588  1.00  0.00           H  
ATOM   2412 1HD  LYS H  44      22.346   5.815  22.378  1.00  0.00           H  
ATOM   2413 2HD  LYS H  44      21.383   7.288  22.562  1.00  0.00           H  
ATOM   2414 1HE  LYS H  44      22.688   7.889  24.576  1.00  0.00           H  
ATOM   2415 2HE  LYS H  44      23.649   6.420  24.395  1.00  0.00           H  
ATOM   2416 1HZ  LYS H  44      24.759   8.319  23.470  1.00  0.00           H  
ATOM   2417 2HZ  LYS H  44      24.403   7.244  22.271  1.00  0.00           H  
ATOM   2418 3HZ  LYS H  44      23.506   8.617  22.440  1.00  0.00           H  
ATOM   2419  N   LEU H  45      18.793   5.049  26.505  1.00  0.00           N  
ATOM   2420  CA  LEU H  45      18.357   5.866  27.642  1.00  0.00           C  
ATOM   2421  C   LEU H  45      19.237   7.089  27.804  1.00  0.00           C  
ATOM   2422  O   LEU H  45      20.447   7.013  27.608  1.00  0.00           O  
ATOM   2423  CB  LEU H  45      18.382   5.042  28.936  1.00  0.00           C  
ATOM   2424  CG  LEU H  45      17.338   3.922  29.032  1.00  0.00           C  
ATOM   2425  CD1 LEU H  45      17.674   3.014  30.207  1.00  0.00           C  
ATOM   2426  CD2 LEU H  45      15.953   4.532  29.190  1.00  0.00           C  
ATOM   2427  H   LEU H  45      19.492   4.334  26.652  1.00  0.00           H  
ATOM   2428  HA  LEU H  45      17.335   6.195  27.459  1.00  0.00           H  
ATOM   2429 1HB  LEU H  45      19.366   4.587  29.039  1.00  0.00           H  
ATOM   2430 2HB  LEU H  45      18.226   5.715  29.779  1.00  0.00           H  
ATOM   2431  HG  LEU H  45      17.368   3.318  28.125  1.00  0.00           H  
ATOM   2432 1HD1 LEU H  45      16.932   2.218  30.276  1.00  0.00           H  
ATOM   2433 2HD1 LEU H  45      18.661   2.577  30.059  1.00  0.00           H  
ATOM   2434 3HD1 LEU H  45      17.668   3.595  31.129  1.00  0.00           H  
ATOM   2435 1HD2 LEU H  45      15.211   3.736  29.258  1.00  0.00           H  
ATOM   2436 2HD2 LEU H  45      15.922   5.135  30.098  1.00  0.00           H  
ATOM   2437 3HD2 LEU H  45      15.732   5.162  28.328  1.00  0.00           H  
ATOM   2438  N   GLU H  46      18.622   8.210  28.159  1.00  0.00           N  
ATOM   2439  CA  GLU H  46      19.348   9.450  28.412  1.00  0.00           C  
ATOM   2440  C   GLU H  46      18.902  10.061  29.735  1.00  0.00           C  
ATOM   2441  O   GLU H  46      17.705  10.236  29.981  1.00  0.00           O  
ATOM   2442  CB  GLU H  46      19.128  10.447  27.273  1.00  0.00           C  
ATOM   2443  CG  GLU H  46      19.912  11.745  27.413  1.00  0.00           C  
ATOM   2444  CD  GLU H  46      19.723  12.671  26.244  1.00  0.00           C  
ATOM   2445  OE1 GLU H  46      18.812  13.463  26.279  1.00  0.00           O  
ATOM   2446  OE2 GLU H  46      20.491  12.588  25.315  1.00  0.00           O  
ATOM   2447  H   GLU H  46      17.618   8.200  28.255  1.00  0.00           H  
ATOM   2448  HA  GLU H  46      20.412   9.222  28.473  1.00  0.00           H  
ATOM   2449 1HB  GLU H  46      19.411   9.987  26.326  1.00  0.00           H  
ATOM   2450 2HB  GLU H  46      18.070  10.701  27.210  1.00  0.00           H  
ATOM   2451 1HG  GLU H  46      19.591  12.254  28.321  1.00  0.00           H  
ATOM   2452 2HG  GLU H  46      20.970  11.508  27.516  1.00  0.00           H  
ATOM   2453  N   TRP H  47      19.858  10.382  30.603  1.00  0.00           N  
ATOM   2454  CA  TRP H  47      19.504  11.022  31.858  1.00  0.00           C  
ATOM   2455  C   TRP H  47      19.321  12.503  31.532  1.00  0.00           C  
ATOM   2456  O   TRP H  47      20.225  13.147  30.988  1.00  0.00           O  
ATOM   2457  CB  TRP H  47      20.584  10.822  32.922  1.00  0.00           C  
ATOM   2458  CG  TRP H  47      20.417  11.707  34.120  1.00  0.00           C  
ATOM   2459  CD1 TRP H  47      19.599  11.488  35.187  1.00  0.00           C  
ATOM   2460  CD2 TRP H  47      21.087  12.964  34.379  1.00  0.00           C  
ATOM   2461  NE1 TRP H  47      19.712  12.517  36.089  1.00  0.00           N  
ATOM   2462  CE2 TRP H  47      20.619  13.429  35.611  1.00  0.00           C  
ATOM   2463  CE3 TRP H  47      22.032  13.721  33.675  1.00  0.00           C  
ATOM   2464  CZ2 TRP H  47      21.062  14.622  36.162  1.00  0.00           C  
ATOM   2465  CZ3 TRP H  47      22.477  14.916  34.228  1.00  0.00           C  
ATOM   2466  CH2 TRP H  47      22.004  15.354  35.439  1.00  0.00           C  
ATOM   2467  H   TRP H  47      20.829  10.189  30.406  1.00  0.00           H  
ATOM   2468  HA  TRP H  47      18.581  10.574  32.226  1.00  0.00           H  
ATOM   2469 1HB  TRP H  47      20.576   9.785  33.259  1.00  0.00           H  
ATOM   2470 2HB  TRP H  47      21.564  11.016  32.487  1.00  0.00           H  
ATOM   2471  HD1 TRP H  47      18.950  10.622  35.308  1.00  0.00           H  
ATOM   2472  HE1 TRP H  47      19.209  12.593  36.962  1.00  0.00           H  
ATOM   2473  HE3 TRP H  47      22.413  13.376  32.714  1.00  0.00           H  
ATOM   2474  HZ2 TRP H  47      20.698  14.986  37.122  1.00  0.00           H  
ATOM   2475  HZ3 TRP H  47      23.212  15.499  33.673  1.00  0.00           H  
ATOM   2476  HH2 TRP H  47      22.375  16.296  35.844  1.00  0.00           H  
ATOM   2477  N   MET H  48      18.114  13.106  31.880  1.00  0.00           N  
ATOM   2478  CA  MET H  48      17.871  14.515  31.522  1.00  0.00           C  
ATOM   2479  C   MET H  48      18.178  15.483  32.635  1.00  0.00           C  
ATOM   2480  O   MET H  48      18.741  16.551  32.365  1.00  0.00           O  
ATOM   2481  CB  MET H  48      16.422  14.699  31.079  1.00  0.00           C  
ATOM   2482  CG  MET H  48      16.036  13.904  29.839  1.00  0.00           C  
ATOM   2483  SD  MET H  48      14.299  14.106  29.395  1.00  0.00           S  
ATOM   2484  CE  MET H  48      14.320  15.750  28.687  1.00  0.00           C  
ATOM   2485  H   MET H  48      17.403  12.597  32.386  1.00  0.00           H  
ATOM   2486  HA  MET H  48      18.529  14.780  30.694  1.00  0.00           H  
ATOM   2487 1HB  MET H  48      15.754  14.404  31.887  1.00  0.00           H  
ATOM   2488 2HB  MET H  48      16.235  15.753  30.869  1.00  0.00           H  
ATOM   2489 1HG  MET H  48      16.647  14.225  28.997  1.00  0.00           H  
ATOM   2490 2HG  MET H  48      16.226  12.845  30.014  1.00  0.00           H  
ATOM   2491 1HE  MET H  48      13.315  16.019  28.365  1.00  0.00           H  
ATOM   2492 2HE  MET H  48      14.666  16.464  29.437  1.00  0.00           H  
ATOM   2493 3HE  MET H  48      14.995  15.769  27.831  1.00  0.00           H  
ATOM   2494  N   GLY H  49      17.770  15.140  33.862  1.00  0.00           N  
ATOM   2495  CA  GLY H  49      18.083  15.936  35.052  1.00  0.00           C  
ATOM   2496  C   GLY H  49      17.107  15.711  36.185  1.00  0.00           C  
ATOM   2497  O   GLY H  49      16.113  14.978  36.058  1.00  0.00           O  
ATOM   2498  H   GLY H  49      17.227  14.295  33.964  1.00  0.00           H  
ATOM   2499 1HA  GLY H  49      19.087  15.692  35.400  1.00  0.00           H  
ATOM   2500 2HA  GLY H  49      18.082  16.994  34.793  1.00  0.00           H  
ATOM   2501  N   TYR H  50      17.389  16.363  37.306  1.00  0.00           N  
ATOM   2502  CA  TYR H  50      16.586  16.203  38.464  1.00  0.00           C  
ATOM   2503  C   TYR H  50      16.434  17.463  39.296  1.00  0.00           C  
ATOM   2504  O   TYR H  50      17.182  18.432  39.153  1.00  0.00           O  
ATOM   2505  CB  TYR H  50      17.166  15.074  39.319  1.00  0.00           C  
ATOM   2506  CG  TYR H  50      18.495  15.412  39.957  1.00  0.00           C  
ATOM   2507  CD1 TYR H  50      18.552  16.328  40.997  1.00  0.00           C  
ATOM   2508  CD2 TYR H  50      19.656  14.806  39.501  1.00  0.00           C  
ATOM   2509  CE1 TYR H  50      19.766  16.636  41.580  1.00  0.00           C  
ATOM   2510  CE2 TYR H  50      20.870  15.115  40.084  1.00  0.00           C  
ATOM   2511  CZ  TYR H  50      20.927  16.026  41.119  1.00  0.00           C  
ATOM   2512  OH  TYR H  50      22.136  16.333  41.699  1.00  0.00           O  
ATOM   2513  H   TYR H  50      18.185  16.985  37.341  1.00  0.00           H  
ATOM   2514  HA  TYR H  50      15.576  15.937  38.150  1.00  0.00           H  
ATOM   2515 1HB  TYR H  50      16.462  14.820  40.113  1.00  0.00           H  
ATOM   2516 2HB  TYR H  50      17.300  14.184  38.705  1.00  0.00           H  
ATOM   2517  HD1 TYR H  50      17.639  16.804  41.355  1.00  0.00           H  
ATOM   2518  HD2 TYR H  50      19.612  14.088  38.683  1.00  0.00           H  
ATOM   2519  HE1 TYR H  50      19.811  17.356  42.397  1.00  0.00           H  
ATOM   2520  HE2 TYR H  50      21.784  14.640  39.725  1.00  0.00           H  
ATOM   2521  HH  TYR H  50      22.832  15.826  41.274  1.00  0.00           H  
ATOM   2522  N   ILE H  51      15.441  17.406  40.179  1.00  0.00           N  
ATOM   2523  CA  ILE H  51      15.186  18.441  41.179  1.00  0.00           C  
ATOM   2524  C   ILE H  51      15.084  17.795  42.569  1.00  0.00           C  
ATOM   2525  O   ILE H  51      14.391  16.790  42.738  1.00  0.00           O  
ATOM   2526  CB  ILE H  51      13.895  19.219  40.862  1.00  0.00           C  
ATOM   2527  CG1 ILE H  51      13.696  20.356  41.866  1.00  0.00           C  
ATOM   2528  CG2 ILE H  51      12.696  18.283  40.867  1.00  0.00           C  
ATOM   2529  CD1 ILE H  51      12.651  21.365  41.448  1.00  0.00           C  
ATOM   2530  H   ILE H  51      14.839  16.597  40.143  1.00  0.00           H  
ATOM   2531  HA  ILE H  51      16.018  19.144  41.170  1.00  0.00           H  
ATOM   2532  HB  ILE H  51      13.981  19.679  39.878  1.00  0.00           H  
ATOM   2533 1HG1 ILE H  51      13.404  19.942  42.831  1.00  0.00           H  
ATOM   2534 2HG1 ILE H  51      14.640  20.884  42.010  1.00  0.00           H  
ATOM   2535 1HG2 ILE H  51      11.793  18.849  40.641  1.00  0.00           H  
ATOM   2536 2HG2 ILE H  51      12.836  17.508  40.115  1.00  0.00           H  
ATOM   2537 3HG2 ILE H  51      12.599  17.822  41.850  1.00  0.00           H  
ATOM   2538 1HD1 ILE H  51      12.568  22.140  42.210  1.00  0.00           H  
ATOM   2539 2HD1 ILE H  51      12.942  21.818  40.500  1.00  0.00           H  
ATOM   2540 3HD1 ILE H  51      11.690  20.866  41.332  1.00  0.00           H  
ATOM   2541  N   THR H  52      15.789  18.364  43.564  1.00  0.00           N  
ATOM   2542  CA  THR H  52      15.835  17.748  44.876  1.00  0.00           C  
ATOM   2543  C   THR H  52      14.661  18.173  45.737  1.00  0.00           C  
ATOM   2544  O   THR H  52      13.909  19.097  45.405  1.00  0.00           O  
ATOM   2545  CB  THR H  52      17.152  18.090  45.598  1.00  0.00           C  
ATOM   2546  OG1 THR H  52      17.221  19.503  45.829  1.00  0.00           O  
ATOM   2547  CG2 THR H  52      18.346  17.658  44.761  1.00  0.00           C  
ATOM   2548  H   THR H  52      16.292  19.225  43.406  1.00  0.00           H  
ATOM   2549  HA  THR H  52      15.780  16.666  44.753  1.00  0.00           H  
ATOM   2550  HB  THR H  52      17.184  17.576  46.559  1.00  0.00           H  
ATOM   2551  HG1 THR H  52      17.591  19.666  46.700  1.00  0.00           H  
ATOM   2552 1HG2 THR H  52      19.268  17.907  45.287  1.00  0.00           H  
ATOM   2553 2HG2 THR H  52      18.303  16.582  44.594  1.00  0.00           H  
ATOM   2554 3HG2 THR H  52      18.325  18.175  43.803  1.00  0.00           H  
ATOM   2555  N   TYR H  53      14.544  17.535  46.897  1.00  0.00           N  
ATOM   2556  CA  TYR H  53      13.572  17.980  47.882  1.00  0.00           C  
ATOM   2557  C   TYR H  53      13.767  19.425  48.342  1.00  0.00           C  
ATOM   2558  O   TYR H  53      12.812  20.059  48.894  1.00  0.00           O  
ATOM   2559  CB  TYR H  53      13.608  17.044  49.093  1.00  0.00           C  
ATOM   2560  CG  TYR H  53      14.854  17.188  49.939  1.00  0.00           C  
ATOM   2561  CD1 TYR H  53      14.831  17.976  51.080  1.00  0.00           C  
ATOM   2562  CD2 TYR H  53      16.020  16.531  49.573  1.00  0.00           C  
ATOM   2563  CE1 TYR H  53      15.968  18.107  51.852  1.00  0.00           C  
ATOM   2564  CE2 TYR H  53      17.158  16.662  50.346  1.00  0.00           C  
ATOM   2565  CZ  TYR H  53      17.134  17.447  51.481  1.00  0.00           C  
ATOM   2566  OH  TYR H  53      18.267  17.578  52.251  1.00  0.00           O  
ATOM   2567  H   TYR H  53      15.128  16.738  47.105  1.00  0.00           H  
ATOM   2568  HA  TYR H  53      12.580  17.942  47.432  1.00  0.00           H  
ATOM   2569 1HB  TYR H  53      12.742  17.236  49.727  1.00  0.00           H  
ATOM   2570 2HB  TYR H  53      13.544  16.010  48.755  1.00  0.00           H  
ATOM   2571  HD1 TYR H  53      13.914  18.492  51.367  1.00  0.00           H  
ATOM   2572  HD2 TYR H  53      16.039  15.912  48.676  1.00  0.00           H  
ATOM   2573  HE1 TYR H  53      15.950  18.727  52.749  1.00  0.00           H  
ATOM   2574  HE2 TYR H  53      18.074  16.147  50.058  1.00  0.00           H  
ATOM   2575  HH  TYR H  53      18.979  17.063  51.861  1.00  0.00           H  
ATOM   2576  N   SER H  54      14.960  19.970  48.139  1.00  0.00           N  
ATOM   2577  CA  SER H  54      15.215  21.381  48.534  1.00  0.00           C  
ATOM   2578  C   SER H  54      14.964  22.346  47.401  1.00  0.00           C  
ATOM   2579  O   SER H  54      15.078  23.561  47.628  1.00  0.00           O  
ATOM   2580  CB  SER H  54      16.644  21.548  49.014  1.00  0.00           C  
ATOM   2581  OG  SER H  54      17.553  21.329  47.971  1.00  0.00           O  
ATOM   2582  H   SER H  54      15.704  19.438  47.714  1.00  0.00           H  
ATOM   2583  HA  SER H  54      14.540  21.639  49.352  1.00  0.00           H  
ATOM   2584 1HB  SER H  54      16.778  22.553  49.412  1.00  0.00           H  
ATOM   2585 2HB  SER H  54      16.840  20.847  49.824  1.00  0.00           H  
ATOM   2586  HG  SER H  54      18.048  22.146  47.874  1.00  0.00           H  
ATOM   2587  N   GLY H  55      14.637  21.829  46.213  1.00  0.00           N  
ATOM   2588  CA  GLY H  55      14.365  22.678  45.045  1.00  0.00           C  
ATOM   2589  C   GLY H  55      15.561  22.919  44.144  1.00  0.00           C  
ATOM   2590  O   GLY H  55      15.457  23.675  43.174  1.00  0.00           O  
ATOM   2591  H   GLY H  55      14.575  20.825  46.117  1.00  0.00           H  
ATOM   2592 1HA  GLY H  55      13.577  22.226  44.442  1.00  0.00           H  
ATOM   2593 2HA  GLY H  55      13.997  23.648  45.379  1.00  0.00           H  
ATOM   2594  N   THR H  56      16.689  22.302  44.440  1.00  0.00           N  
ATOM   2595  CA  THR H  56      17.896  22.480  43.646  1.00  0.00           C  
ATOM   2596  C   THR H  56      17.864  21.557  42.450  1.00  0.00           C  
ATOM   2597  O   THR H  56      17.617  20.351  42.595  1.00  0.00           O  
ATOM   2598  CB  THR H  56      19.166  22.215  44.476  1.00  0.00           C  
ATOM   2599  OG1 THR H  56      19.225  23.139  45.570  1.00  0.00           O  
ATOM   2600  CG2 THR H  56      20.409  22.375  43.614  1.00  0.00           C  
ATOM   2601  H   THR H  56      16.714  21.687  45.241  1.00  0.00           H  
ATOM   2602  HA  THR H  56      17.930  23.511  43.295  1.00  0.00           H  
ATOM   2603  HB  THR H  56      19.135  21.202  44.875  1.00  0.00           H  
ATOM   2604  HG1 THR H  56      18.938  24.006  45.273  1.00  0.00           H  
ATOM   2605 1HG2 THR H  56      21.296  22.183  44.217  1.00  0.00           H  
ATOM   2606 2HG2 THR H  56      20.372  21.665  42.788  1.00  0.00           H  
ATOM   2607 3HG2 THR H  56      20.450  23.389  43.220  1.00  0.00           H  
ATOM   2608  N   THR H  57      18.120  22.130  41.271  1.00  0.00           N  
ATOM   2609  CA  THR H  57      18.132  21.367  40.020  1.00  0.00           C  
ATOM   2610  C   THR H  57      19.541  21.054  39.526  1.00  0.00           C  
ATOM   2611  O   THR H  57      20.518  21.724  39.864  1.00  0.00           O  
ATOM   2612  CB  THR H  57      17.367  22.122  38.917  1.00  0.00           C  
ATOM   2613  OG1 THR H  57      18.024  23.366  38.642  1.00  0.00           O  
ATOM   2614  CG2 THR H  57      15.935  22.394  39.351  1.00  0.00           C  
ATOM   2615  H   THR H  57      18.307  23.120  41.246  1.00  0.00           H  
ATOM   2616  HA  THR H  57      17.638  20.411  40.193  1.00  0.00           H  
ATOM   2617  HB  THR H  57      17.357  21.523  38.006  1.00  0.00           H  
ATOM   2618  HG1 THR H  57      18.561  23.275  37.851  1.00  0.00           H  
ATOM   2619 1HG2 THR H  57      15.410  22.927  38.559  1.00  0.00           H  
ATOM   2620 2HG2 THR H  57      15.429  21.449  39.550  1.00  0.00           H  
ATOM   2621 3HG2 THR H  57      15.938  23.000  40.255  1.00  0.00           H  
ATOM   2622  N   SER H  58      19.604  20.032  38.675  1.00  0.00           N  
ATOM   2623  CA  SER H  58      20.834  19.630  38.008  1.00  0.00           C  
ATOM   2624  C   SER H  58      20.386  19.142  36.632  1.00  0.00           C  
ATOM   2625  O   SER H  58      19.530  18.276  36.568  1.00  0.00           O  
ATOM   2626  CB  SER H  58      21.562  18.542  38.773  1.00  0.00           C  
ATOM   2627  OG  SER H  58      22.722  18.142  38.096  1.00  0.00           O  
ATOM   2628  H   SER H  58      18.754  19.517  38.493  1.00  0.00           H  
ATOM   2629  HA  SER H  58      21.493  20.497  37.946  1.00  0.00           H  
ATOM   2630 1HB  SER H  58      21.824  18.909  39.765  1.00  0.00           H  
ATOM   2631 2HB  SER H  58      20.901  17.686  38.905  1.00  0.00           H  
ATOM   2632  HG  SER H  58      23.270  18.927  38.025  1.00  0.00           H  
ATOM   2633  N   TYR H  59      21.026  19.685  35.536  1.00  0.00           N  
ATOM   2634  CA  TYR H  59      20.524  19.450  34.172  1.00  0.00           C  
ATOM   2635  C   TYR H  59      21.590  18.756  33.328  1.00  0.00           C  
ATOM   2636  O   TYR H  59      22.774  19.028  33.462  1.00  0.00           O  
ATOM   2637  CB  TYR H  59      20.188  20.791  33.510  1.00  0.00           C  
ATOM   2638  CG  TYR H  59      19.043  21.558  34.148  1.00  0.00           C  
ATOM   2639  CD1 TYR H  59      17.840  20.920  34.502  1.00  0.00           C  
ATOM   2640  CD2 TYR H  59      19.108  22.935  34.322  1.00  0.00           C  
ATOM   2641  CE1 TYR H  59      16.770  21.650  35.074  1.00  0.00           C  
ATOM   2642  CE2 TYR H  59      18.049  23.660  34.895  1.00  0.00           C  
ATOM   2643  CZ  TYR H  59      16.892  23.019  35.262  1.00  0.00           C  
ATOM   2644  OH  TYR H  59      15.862  23.745  35.806  1.00  0.00           O  
ATOM   2645  H   TYR H  59      21.860  20.241  35.663  1.00  0.00           H  
ATOM   2646  HA  TYR H  59      19.655  18.795  34.231  1.00  0.00           H  
ATOM   2647 1HB  TYR H  59      21.068  21.436  33.532  1.00  0.00           H  
ATOM   2648 2HB  TYR H  59      19.930  20.625  32.465  1.00  0.00           H  
ATOM   2649  HD1 TYR H  59      17.724  19.848  34.338  1.00  0.00           H  
ATOM   2650  HD2 TYR H  59      19.996  23.482  34.009  1.00  0.00           H  
ATOM   2651  HE1 TYR H  59      15.845  21.142  35.342  1.00  0.00           H  
ATOM   2652  HE2 TYR H  59      18.145  24.734  35.050  1.00  0.00           H  
ATOM   2653  HH  TYR H  59      16.097  24.675  35.816  1.00  0.00           H  
ATOM   2654  N   ASN H  60      21.168  17.896  32.417  1.00  0.00           N  
ATOM   2655  CA  ASN H  60      22.094  17.329  31.459  1.00  0.00           C  
ATOM   2656  C   ASN H  60      22.697  18.482  30.666  1.00  0.00           C  
ATOM   2657  O   ASN H  60      21.939  19.230  30.047  1.00  0.00           O  
ATOM   2658  CB  ASN H  60      21.412  16.321  30.553  1.00  0.00           C  
ATOM   2659  CG  ASN H  60      22.348  15.732  29.535  1.00  0.00           C  
ATOM   2660  OD1 ASN H  60      23.164  16.444  28.938  1.00  0.00           O  
ATOM   2661  ND2 ASN H  60      22.248  14.444  29.325  1.00  0.00           N  
ATOM   2662  H   ASN H  60      20.196  17.626  32.380  1.00  0.00           H  
ATOM   2663  HA  ASN H  60      22.885  16.813  32.006  1.00  0.00           H  
ATOM   2664 1HB  ASN H  60      20.994  15.514  31.155  1.00  0.00           H  
ATOM   2665 2HB  ASN H  60      20.584  16.803  30.032  1.00  0.00           H  
ATOM   2666 1HD2 ASN H  60      22.846  13.998  28.658  1.00  0.00           H  
ATOM   2667 2HD2 ASN H  60      21.573  13.907  29.830  1.00  0.00           H  
ATOM   2668  N   PRO H  61      24.034  18.641  30.674  1.00  0.00           N  
ATOM   2669  CA  PRO H  61      24.604  19.761  29.924  1.00  0.00           C  
ATOM   2670  C   PRO H  61      24.190  19.865  28.492  1.00  0.00           C  
ATOM   2671  O   PRO H  61      23.980  20.995  28.030  1.00  0.00           O  
ATOM   2672  CB  PRO H  61      26.108  19.487  30.024  1.00  0.00           C  
ATOM   2673  CG  PRO H  61      26.264  18.769  31.321  1.00  0.00           C  
ATOM   2674  CD  PRO H  61      25.059  17.870  31.398  1.00  0.00           C  
ATOM   2675  HA  PRO H  61      24.336  20.704  30.423  1.00  0.00           H  
ATOM   2676 1HB  PRO H  61      26.440  18.889  29.162  1.00  0.00           H  
ATOM   2677 2HB  PRO H  61      26.667  20.434  29.991  1.00  0.00           H  
ATOM   2678 1HG  PRO H  61      27.211  18.209  31.333  1.00  0.00           H  
ATOM   2679 2HG  PRO H  61      26.310  19.489  32.151  1.00  0.00           H  
ATOM   2680 1HD  PRO H  61      25.276  16.919  30.890  1.00  0.00           H  
ATOM   2681 2HD  PRO H  61      24.798  17.696  32.453  1.00  0.00           H  
ATOM   2682  N   SER H  62      24.004  18.741  27.795  1.00  0.00           N  
ATOM   2683  CA  SER H  62      23.544  18.810  26.400  1.00  0.00           C  
ATOM   2684  C   SER H  62      22.088  19.295  26.216  1.00  0.00           C  
ATOM   2685  O   SER H  62      21.669  19.584  25.086  1.00  0.00           O  
ATOM   2686  CB  SER H  62      23.692  17.441  25.764  1.00  0.00           C  
ATOM   2687  OG  SER H  62      22.807  16.521  26.342  1.00  0.00           O  
ATOM   2688  H   SER H  62      24.178  17.837  28.212  1.00  0.00           H  
ATOM   2689  HA  SER H  62      24.168  19.528  25.865  1.00  0.00           H  
ATOM   2690 1HB  SER H  62      23.499  17.514  24.694  1.00  0.00           H  
ATOM   2691 2HB  SER H  62      24.717  17.092  25.889  1.00  0.00           H  
ATOM   2692  HG  SER H  62      23.034  16.485  27.274  1.00  0.00           H  
ATOM   2693  N   LEU H  63      21.319  19.317  27.311  1.00  0.00           N  
ATOM   2694  CA  LEU H  63      19.922  19.822  27.332  1.00  0.00           C  
ATOM   2695  C   LEU H  63      19.775  21.127  28.123  1.00  0.00           C  
ATOM   2696  O   LEU H  63      18.702  21.709  28.164  1.00  0.00           O  
ATOM   2697  CB  LEU H  63      18.990  18.763  27.936  1.00  0.00           C  
ATOM   2698  CG  LEU H  63      18.931  17.425  27.188  1.00  0.00           C  
ATOM   2699  CD1 LEU H  63      18.056  16.449  27.962  1.00  0.00           C  
ATOM   2700  CD2 LEU H  63      18.388  17.651  25.784  1.00  0.00           C  
ATOM   2701  H   LEU H  63      21.728  18.964  28.165  1.00  0.00           H  
ATOM   2702  HA  LEU H  63      19.611  20.022  26.308  1.00  0.00           H  
ATOM   2703 1HB  LEU H  63      19.311  18.558  28.956  1.00  0.00           H  
ATOM   2704 2HB  LEU H  63      17.979  19.169  27.969  1.00  0.00           H  
ATOM   2705  HG  LEU H  63      19.932  16.998  27.125  1.00  0.00           H  
ATOM   2706 1HD1 LEU H  63      18.014  15.498  27.431  1.00  0.00           H  
ATOM   2707 2HD1 LEU H  63      18.478  16.290  28.955  1.00  0.00           H  
ATOM   2708 3HD1 LEU H  63      17.050  16.856  28.055  1.00  0.00           H  
ATOM   2709 1HD2 LEU H  63      18.346  16.700  25.253  1.00  0.00           H  
ATOM   2710 2HD2 LEU H  63      17.386  18.077  25.846  1.00  0.00           H  
ATOM   2711 3HD2 LEU H  63      19.042  18.339  25.248  1.00  0.00           H  
ATOM   2712  N   LYS H  64      20.861  21.602  28.737  1.00  0.00           N  
ATOM   2713  CA  LYS H  64      20.737  22.705  29.705  1.00  0.00           C  
ATOM   2714  C   LYS H  64      20.135  23.977  29.135  1.00  0.00           C  
ATOM   2715  O   LYS H  64      19.393  24.653  29.827  1.00  0.00           O  
ATOM   2716  CB  LYS H  64      22.108  23.027  30.304  1.00  0.00           C  
ATOM   2717  CG  LYS H  64      22.081  24.073  31.411  1.00  0.00           C  
ATOM   2718  CD  LYS H  64      23.458  24.257  32.029  1.00  0.00           C  
ATOM   2719  CE  LYS H  64      23.436  25.315  33.124  1.00  0.00           C  
ATOM   2720  NZ  LYS H  64      24.778  25.508  33.738  1.00  0.00           N  
ATOM   2721  H   LYS H  64      21.775  21.215  28.546  1.00  0.00           H  
ATOM   2722  HA  LYS H  64      20.067  22.389  30.506  1.00  0.00           H  
ATOM   2723 1HB  LYS H  64      22.550  22.118  30.713  1.00  0.00           H  
ATOM   2724 2HB  LYS H  64      22.772  23.389  29.519  1.00  0.00           H  
ATOM   2725 1HG  LYS H  64      21.744  25.025  31.003  1.00  0.00           H  
ATOM   2726 2HG  LYS H  64      21.382  23.761  32.187  1.00  0.00           H  
ATOM   2727 1HD  LYS H  64      23.794  23.312  32.457  1.00  0.00           H  
ATOM   2728 2HD  LYS H  64      24.166  24.560  31.259  1.00  0.00           H  
ATOM   2729 1HE  LYS H  64      23.101  26.264  32.706  1.00  0.00           H  
ATOM   2730 2HE  LYS H  64      22.734  25.018  33.902  1.00  0.00           H  
ATOM   2731 1HZ  LYS H  64      24.721  26.215  34.457  1.00  0.00           H  
ATOM   2732 2HZ  LYS H  64      25.091  24.638  34.146  1.00  0.00           H  
ATOM   2733 3HZ  LYS H  64      25.434  25.802  33.028  1.00  0.00           H  
ATOM   2734  N   SER H  65      20.423  24.285  27.885  1.00  0.00           N  
ATOM   2735  CA  SER H  65      19.830  25.481  27.278  1.00  0.00           C  
ATOM   2736  C   SER H  65      18.327  25.339  26.954  1.00  0.00           C  
ATOM   2737  O   SER H  65      17.690  26.328  26.587  1.00  0.00           O  
ATOM   2738  CB  SER H  65      20.588  25.824  26.010  1.00  0.00           C  
ATOM   2739  OG  SER H  65      20.386  24.847  25.026  1.00  0.00           O  
ATOM   2740  H   SER H  65      21.047  23.711  27.336  1.00  0.00           H  
ATOM   2741  HA  SER H  65      19.919  26.308  27.984  1.00  0.00           H  
ATOM   2742 1HB  SER H  65      20.256  26.792  25.637  1.00  0.00           H  
ATOM   2743 2HB  SER H  65      21.651  25.905  26.232  1.00  0.00           H  
ATOM   2744  HG  SER H  65      20.854  25.155  24.246  1.00  0.00           H  
ATOM   2745  N   ARG H  66      17.790  24.124  27.026  1.00  0.00           N  
ATOM   2746  CA  ARG H  66      16.389  23.889  26.680  1.00  0.00           C  
ATOM   2747  C   ARG H  66      15.526  23.353  27.811  1.00  0.00           C  
ATOM   2748  O   ARG H  66      14.339  23.550  27.810  1.00  0.00           O  
ATOM   2749  CB  ARG H  66      16.307  22.913  25.515  1.00  0.00           C  
ATOM   2750  CG  ARG H  66      17.109  23.316  24.287  1.00  0.00           C  
ATOM   2751  CD  ARG H  66      16.726  22.515  23.095  1.00  0.00           C  
ATOM   2752  NE  ARG H  66      17.027  21.104  23.271  1.00  0.00           N  
ATOM   2753  CZ  ARG H  66      16.471  20.108  22.554  1.00  0.00           C  
ATOM   2754  NH1 ARG H  66      15.588  20.384  21.620  1.00  0.00           N  
ATOM   2755  NH2 ARG H  66      16.812  18.853  22.791  1.00  0.00           N  
ATOM   2756  H   ARG H  66      18.360  23.347  27.326  1.00  0.00           H  
ATOM   2757  HA  ARG H  66      15.942  24.838  26.381  1.00  0.00           H  
ATOM   2758 1HB  ARG H  66      16.663  21.935  25.834  1.00  0.00           H  
ATOM   2759 2HB  ARG H  66      15.268  22.800  25.207  1.00  0.00           H  
ATOM   2760 1HG  ARG H  66      16.930  24.368  24.064  1.00  0.00           H  
ATOM   2761 2HG  ARG H  66      18.171  23.160  24.478  1.00  0.00           H  
ATOM   2762 1HD  ARG H  66      15.656  22.616  22.917  1.00  0.00           H  
ATOM   2763 2HD  ARG H  66      17.274  22.875  22.225  1.00  0.00           H  
ATOM   2764  HE  ARG H  66      17.702  20.852  23.981  1.00  0.00           H  
ATOM   2765 1HH1 ARG H  66      15.327  21.343  21.439  1.00  0.00           H  
ATOM   2766 2HH1 ARG H  66      15.171  19.638  21.083  1.00  0.00           H  
ATOM   2767 1HH2 ARG H  66      17.491  18.640  23.509  1.00  0.00           H  
ATOM   2768 2HH2 ARG H  66      16.395  18.107  22.254  1.00  0.00           H  
ATOM   2769  N   ILE H  67      16.127  22.631  28.739  1.00  0.00           N  
ATOM   2770  CA  ILE H  67      15.368  21.986  29.796  1.00  0.00           C  
ATOM   2771  C   ILE H  67      15.079  22.877  30.999  1.00  0.00           C  
ATOM   2772  O   ILE H  67      15.879  23.734  31.373  1.00  0.00           O  
ATOM   2773  CB  ILE H  67      16.111  20.727  30.280  1.00  0.00           C  
ATOM   2774  CG1 ILE H  67      15.187  19.857  31.135  1.00  0.00           C  
ATOM   2775  CG2 ILE H  67      17.358  21.112  31.060  1.00  0.00           C  
ATOM   2776  CD1 ILE H  67      15.730  18.473  31.407  1.00  0.00           C  
ATOM   2777  H   ILE H  67      17.131  22.522  28.716  1.00  0.00           H  
ATOM   2778  HA  ILE H  67      14.398  21.693  29.396  1.00  0.00           H  
ATOM   2779  HB  ILE H  67      16.403  20.124  29.421  1.00  0.00           H  
ATOM   2780 1HG1 ILE H  67      15.008  20.348  32.092  1.00  0.00           H  
ATOM   2781 2HG1 ILE H  67      14.221  19.752  30.639  1.00  0.00           H  
ATOM   2782 1HG2 ILE H  67      17.870  20.210  31.395  1.00  0.00           H  
ATOM   2783 2HG2 ILE H  67      18.024  21.691  30.421  1.00  0.00           H  
ATOM   2784 3HG2 ILE H  67      17.075  21.711  31.926  1.00  0.00           H  
ATOM   2785 1HD1 ILE H  67      15.018  17.917  32.019  1.00  0.00           H  
ATOM   2786 2HD1 ILE H  67      15.883  17.950  30.463  1.00  0.00           H  
ATOM   2787 3HD1 ILE H  67      16.678  18.552  31.937  1.00  0.00           H  
ATOM   2788  N   SER H  68      13.871  22.679  31.659  1.00  0.00           N  
ATOM   2789  CA  SER H  68      13.532  23.348  32.894  1.00  0.00           C  
ATOM   2790  C   SER H  68      12.799  22.319  33.749  1.00  0.00           C  
ATOM   2791  O   SER H  68      11.888  21.659  33.256  1.00  0.00           O  
ATOM   2792  CB  SER H  68      12.669  24.568  32.640  1.00  0.00           C  
ATOM   2793  OG  SER H  68      12.301  25.181  33.845  1.00  0.00           O  
ATOM   2794  H   SER H  68      13.211  22.032  31.251  1.00  0.00           H  
ATOM   2795  HA  SER H  68      14.455  23.676  33.374  1.00  0.00           H  
ATOM   2796 1HB  SER H  68      13.216  25.278  32.020  1.00  0.00           H  
ATOM   2797 2HB  SER H  68      11.776  24.274  32.091  1.00  0.00           H  
ATOM   2798  HG  SER H  68      11.590  24.648  34.208  1.00  0.00           H  
ATOM   2799  N   ILE H  69      13.222  22.150  35.002  1.00  0.00           N  
ATOM   2800  CA  ILE H  69      12.573  21.186  35.904  1.00  0.00           C  
ATOM   2801  C   ILE H  69      12.128  21.933  37.151  1.00  0.00           C  
ATOM   2802  O   ILE H  69      12.935  22.556  37.844  1.00  0.00           O  
ATOM   2803  CB  ILE H  69      13.515  20.030  36.287  1.00  0.00           C  
ATOM   2804  CG1 ILE H  69      13.948  19.257  35.038  1.00  0.00           C  
ATOM   2805  CG2 ILE H  69      12.838  19.100  37.284  1.00  0.00           C  
ATOM   2806  CD1 ILE H  69      15.067  18.272  35.286  1.00  0.00           C  
ATOM   2807  H   ILE H  69      14.003  22.694  35.341  1.00  0.00           H  
ATOM   2808  HA  ILE H  69      11.711  20.759  35.392  1.00  0.00           H  
ATOM   2809  HB  ILE H  69      14.420  20.434  36.738  1.00  0.00           H  
ATOM   2810 1HG1 ILE H  69      13.095  18.711  34.634  1.00  0.00           H  
ATOM   2811 2HG1 ILE H  69      14.277  19.960  34.272  1.00  0.00           H  
ATOM   2812 1HG2 ILE H  69      13.518  18.289  37.543  1.00  0.00           H  
ATOM   2813 2HG2 ILE H  69      12.580  19.658  38.182  1.00  0.00           H  
ATOM   2814 3HG2 ILE H  69      11.933  18.687  36.840  1.00  0.00           H  
ATOM   2815 1HD1 ILE H  69      15.318  17.764  34.355  1.00  0.00           H  
ATOM   2816 2HD1 ILE H  69      15.944  18.804  35.659  1.00  0.00           H  
ATOM   2817 3HD1 ILE H  69      14.748  17.538  36.024  1.00  0.00           H  
ATOM   2818  N   SER H  70      10.838  21.869  37.431  1.00  0.00           N  
ATOM   2819  CA  SER H  70      10.253  22.597  38.548  1.00  0.00           C  
ATOM   2820  C   SER H  70       9.293  21.738  39.370  1.00  0.00           C  
ATOM   2821  O   SER H  70       8.811  20.704  38.903  1.00  0.00           O  
ATOM   2822  CB  SER H  70       9.525  23.822  38.033  1.00  0.00           C  
ATOM   2823  OG  SER H  70       8.430  23.458  37.239  1.00  0.00           O  
ATOM   2824  H   SER H  70      10.242  21.296  36.852  1.00  0.00           H  
ATOM   2825  HA  SER H  70      11.058  22.914  39.214  1.00  0.00           H  
ATOM   2826 1HB  SER H  70       9.183  24.423  38.876  1.00  0.00           H  
ATOM   2827 2HB  SER H  70      10.212  24.436  37.453  1.00  0.00           H  
ATOM   2828  HG  SER H  70       7.649  23.747  37.717  1.00  0.00           H  
ATOM   2829  N   ARG H  71       9.025  22.159  40.602  1.00  0.00           N  
ATOM   2830  CA  ARG H  71       8.132  21.408  41.459  1.00  0.00           C  
ATOM   2831  C   ARG H  71       6.949  22.310  41.790  1.00  0.00           C  
ATOM   2832  O   ARG H  71       7.113  23.515  41.944  1.00  0.00           O  
ATOM   2833  CB  ARG H  71       8.830  20.958  42.734  1.00  0.00           C  
ATOM   2834  CG  ARG H  71       9.255  22.085  43.663  1.00  0.00           C  
ATOM   2835  CD  ARG H  71       9.902  21.567  44.895  1.00  0.00           C  
ATOM   2836  NE  ARG H  71      10.279  22.639  45.800  1.00  0.00           N  
ATOM   2837  CZ  ARG H  71      10.863  22.456  47.001  1.00  0.00           C  
ATOM   2838  NH1 ARG H  71      11.130  21.241  47.424  1.00  0.00           N  
ATOM   2839  NH2 ARG H  71      11.167  23.500  47.753  1.00  0.00           N  
ATOM   2840  H   ARG H  71       9.442  23.009  40.951  1.00  0.00           H  
ATOM   2841  HA  ARG H  71       7.803  20.518  40.921  1.00  0.00           H  
ATOM   2842 1HB  ARG H  71       8.171  20.297  43.295  1.00  0.00           H  
ATOM   2843 2HB  ARG H  71       9.723  20.388  42.478  1.00  0.00           H  
ATOM   2844 1HG  ARG H  71       9.964  22.733  43.147  1.00  0.00           H  
ATOM   2845 2HG  ARG H  71       8.379  22.666  43.953  1.00  0.00           H  
ATOM   2846 1HD  ARG H  71       9.212  20.905  45.416  1.00  0.00           H  
ATOM   2847 2HD  ARG H  71      10.802  21.015  44.627  1.00  0.00           H  
ATOM   2848  HE  ARG H  71      10.090  23.589  45.509  1.00  0.00           H  
ATOM   2849 1HH1 ARG H  71      10.897  20.444  46.849  1.00  0.00           H  
ATOM   2850 2HH1 ARG H  71      11.567  21.105  48.324  1.00  0.00           H  
ATOM   2851 1HH2 ARG H  71      10.961  24.436  47.429  1.00  0.00           H  
ATOM   2852 2HH2 ARG H  71      11.605  23.363  48.653  1.00  0.00           H  
ATOM   2853  N   ASP H  72       5.749  21.740  41.860  1.00  0.00           N  
ATOM   2854  CA  ASP H  72       4.570  22.541  42.189  1.00  0.00           C  
ATOM   2855  C   ASP H  72       4.574  22.964  43.646  1.00  0.00           C  
ATOM   2856  O   ASP H  72       5.000  22.210  44.519  1.00  0.00           O  
ATOM   2857  CB  ASP H  72       3.287  21.760  41.888  1.00  0.00           C  
ATOM   2858  CG  ASP H  72       2.046  22.642  41.877  1.00  0.00           C  
ATOM   2859  OD1 ASP H  72       1.759  23.217  40.855  1.00  0.00           O  
ATOM   2860  OD2 ASP H  72       1.396  22.731  42.892  1.00  0.00           O  
ATOM   2861  H   ASP H  72       5.641  20.750  41.691  1.00  0.00           H  
ATOM   2862  HA  ASP H  72       4.580  23.441  41.574  1.00  0.00           H  
ATOM   2863 1HB  ASP H  72       3.378  21.273  40.917  1.00  0.00           H  
ATOM   2864 2HB  ASP H  72       3.154  20.978  42.637  1.00  0.00           H  
ATOM   2865  N   THR H  73       4.075  24.173  43.890  1.00  0.00           N  
ATOM   2866  CA  THR H  73       3.940  24.723  45.239  1.00  0.00           C  
ATOM   2867  C   THR H  73       3.082  23.892  46.187  1.00  0.00           C  
ATOM   2868  O   THR H  73       3.347  23.860  47.389  1.00  0.00           O  
ATOM   2869  CB  THR H  73       3.362  26.149  45.174  1.00  0.00           C  
ATOM   2870  OG1 THR H  73       4.246  26.992  44.424  1.00  0.00           O  
ATOM   2871  CG2 THR H  73       3.188  26.719  46.573  1.00  0.00           C  
ATOM   2872  H   THR H  73       3.779  24.727  43.101  1.00  0.00           H  
ATOM   2873  HA  THR H  73       4.929  24.765  45.696  1.00  0.00           H  
ATOM   2874  HB  THR H  73       2.393  26.126  44.675  1.00  0.00           H  
ATOM   2875  HG1 THR H  73       5.155  26.781  44.649  1.00  0.00           H  
ATOM   2876 1HG2 THR H  73       2.778  27.726  46.508  1.00  0.00           H  
ATOM   2877 2HG2 THR H  73       2.507  26.086  47.142  1.00  0.00           H  
ATOM   2878 3HG2 THR H  73       4.155  26.753  47.074  1.00  0.00           H  
ATOM   2879  N   SER H  74       2.052  23.222  45.673  1.00  0.00           N  
ATOM   2880  CA  SER H  74       1.194  22.475  46.587  1.00  0.00           C  
ATOM   2881  C   SER H  74       0.446  21.249  46.086  1.00  0.00           C  
ATOM   2882  O   SER H  74      -0.281  20.631  46.858  1.00  0.00           O  
ATOM   2883  CB  SER H  74       0.170  23.440  47.151  1.00  0.00           C  
ATOM   2884  OG  SER H  74      -0.654  23.948  46.137  1.00  0.00           O  
ATOM   2885  H   SER H  74       1.844  23.211  44.685  1.00  0.00           H  
ATOM   2886  HA  SER H  74       1.812  22.074  47.392  1.00  0.00           H  
ATOM   2887 1HB  SER H  74      -0.440  22.929  47.896  1.00  0.00           H  
ATOM   2888 2HB  SER H  74       0.682  24.260  47.654  1.00  0.00           H  
ATOM   2889  HG  SER H  74      -0.386  23.502  45.331  1.00  0.00           H  
ATOM   2890  N   LYS H  75       0.613  20.871  44.826  1.00  0.00           N  
ATOM   2891  CA  LYS H  75      -0.098  19.693  44.327  1.00  0.00           C  
ATOM   2892  C   LYS H  75       0.643  18.364  44.422  1.00  0.00           C  
ATOM   2893  O   LYS H  75       0.066  17.302  44.165  1.00  0.00           O  
ATOM   2894  CB  LYS H  75      -0.496  19.930  42.870  1.00  0.00           C  
ATOM   2895  CG  LYS H  75      -1.519  21.040  42.670  1.00  0.00           C  
ATOM   2896  CD  LYS H  75      -1.872  21.208  41.199  1.00  0.00           C  
ATOM   2897  CE  LYS H  75      -2.902  22.310  40.999  1.00  0.00           C  
ATOM   2898  NZ  LYS H  75      -3.234  22.506  39.562  1.00  0.00           N  
ATOM   2899  H   LYS H  75       1.223  21.379  44.202  1.00  0.00           H  
ATOM   2900  HA  LYS H  75      -0.996  19.551  44.929  1.00  0.00           H  
ATOM   2901 1HB  LYS H  75       0.390  20.182  42.287  1.00  0.00           H  
ATOM   2902 2HB  LYS H  75      -0.912  19.012  42.453  1.00  0.00           H  
ATOM   2903 1HG  LYS H  75      -2.426  20.805  43.228  1.00  0.00           H  
ATOM   2904 2HG  LYS H  75      -1.115  21.979  43.047  1.00  0.00           H  
ATOM   2905 1HD  LYS H  75      -0.972  21.455  40.635  1.00  0.00           H  
ATOM   2906 2HD  LYS H  75      -2.277  20.272  40.813  1.00  0.00           H  
ATOM   2907 1HE  LYS H  75      -3.813  22.059  41.539  1.00  0.00           H  
ATOM   2908 2HE  LYS H  75      -2.514  23.247  41.400  1.00  0.00           H  
ATOM   2909 1HZ  LYS H  75      -3.918  23.244  39.471  1.00  0.00           H  
ATOM   2910 2HZ  LYS H  75      -2.398  22.758  39.053  1.00  0.00           H  
ATOM   2911 3HZ  LYS H  75      -3.612  21.650  39.183  1.00  0.00           H  
ATOM   2912  N   ASN H  76       1.912  18.416  44.791  1.00  0.00           N  
ATOM   2913  CA  ASN H  76       2.710  17.202  44.932  1.00  0.00           C  
ATOM   2914  C   ASN H  76       2.936  16.600  43.551  1.00  0.00           C  
ATOM   2915  O   ASN H  76       2.803  15.391  43.348  1.00  0.00           O  
ATOM   2916  CB  ASN H  76       2.030  16.173  45.848  1.00  0.00           C  
ATOM   2917  CG  ASN H  76       3.045  15.382  46.676  1.00  0.00           C  
ATOM   2918  OD1 ASN H  76       3.810  15.956  47.442  1.00  0.00           O  
ATOM   2919  ND2 ASN H  76       3.063  14.064  46.503  1.00  0.00           N  
ATOM   2920  H   ASN H  76       2.339  19.311  44.981  1.00  0.00           H  
ATOM   2921  HA  ASN H  76       3.677  17.471  45.359  1.00  0.00           H  
ATOM   2922 1HB  ASN H  76       1.340  16.685  46.520  1.00  0.00           H  
ATOM   2923 2HB  ASN H  76       1.444  15.480  45.243  1.00  0.00           H  
ATOM   2924 1HD2 ASN H  76       3.707  13.500  47.021  1.00  0.00           H  
ATOM   2925 2HD2 ASN H  76       2.431  13.636  45.858  1.00  0.00           H  
ATOM   2926  N   GLN H  77       3.271  17.478  42.608  1.00  0.00           N  
ATOM   2927  CA  GLN H  77       3.559  17.114  41.224  1.00  0.00           C  
ATOM   2928  C   GLN H  77       4.748  17.978  40.796  1.00  0.00           C  
ATOM   2929  O   GLN H  77       4.936  19.062  41.334  1.00  0.00           O  
ATOM   2930  CB  GLN H  77       2.384  17.484  40.303  1.00  0.00           C  
ATOM   2931  CG  GLN H  77       1.057  16.833  40.635  1.00  0.00           C  
ATOM   2932  CD  GLN H  77      -0.065  17.320  39.741  1.00  0.00           C  
ATOM   2933  OE1 GLN H  77      -0.320  18.519  39.651  1.00  0.00           O  
ATOM   2934  NE2 GLN H  77      -0.738  16.393  39.068  1.00  0.00           N  
ATOM   2935  H   GLN H  77       3.324  18.448  42.883  1.00  0.00           H  
ATOM   2936  HA  GLN H  77       3.812  16.055  41.190  1.00  0.00           H  
ATOM   2937 1HB  GLN H  77       2.227  18.562  40.327  1.00  0.00           H  
ATOM   2938 2HB  GLN H  77       2.626  17.211  39.275  1.00  0.00           H  
ATOM   2939 1HG  GLN H  77       1.152  15.755  40.510  1.00  0.00           H  
ATOM   2940 2HG  GLN H  77       0.797  17.068  41.668  1.00  0.00           H  
ATOM   2941 1HE2 GLN H  77      -1.489  16.660  38.462  1.00  0.00           H  
ATOM   2942 2HE2 GLN H  77      -0.496  15.428  39.166  1.00  0.00           H  
ATOM   2943  N   PHE H  78       5.565  17.507  39.863  1.00  0.00           N  
ATOM   2944  CA  PHE H  78       6.690  18.325  39.433  1.00  0.00           C  
ATOM   2945  C   PHE H  78       6.738  18.221  37.923  1.00  0.00           C  
ATOM   2946  O   PHE H  78       6.194  17.274  37.345  1.00  0.00           O  
ATOM   2947  CB  PHE H  78       8.007  17.854  40.053  1.00  0.00           C  
ATOM   2948  CG  PHE H  78       8.341  16.421  39.751  1.00  0.00           C  
ATOM   2949  CD1 PHE H  78       9.105  16.092  38.641  1.00  0.00           C  
ATOM   2950  CD2 PHE H  78       7.892  15.400  40.575  1.00  0.00           C  
ATOM   2951  CE1 PHE H  78       9.413  14.773  38.362  1.00  0.00           C  
ATOM   2952  CE2 PHE H  78       8.199  14.082  40.299  1.00  0.00           C  
ATOM   2953  CZ  PHE H  78       8.960  13.769  39.190  1.00  0.00           C  
ATOM   2954  H   PHE H  78       5.427  16.600  39.443  1.00  0.00           H  
ATOM   2955  HA  PHE H  78       6.514  19.352  39.756  1.00  0.00           H  
ATOM   2956 1HB  PHE H  78       8.823  18.478  39.690  1.00  0.00           H  
ATOM   2957 2HB  PHE H  78       7.962  17.972  41.135  1.00  0.00           H  
ATOM   2958  HD1 PHE H  78       9.463  16.886  37.986  1.00  0.00           H  
ATOM   2959  HD2 PHE H  78       7.290  15.648  41.450  1.00  0.00           H  
ATOM   2960  HE1 PHE H  78      10.013  14.529  37.486  1.00  0.00           H  
ATOM   2961  HE2 PHE H  78       7.841  13.289  40.954  1.00  0.00           H  
ATOM   2962  HZ  PHE H  78       9.202  12.730  38.970  1.00  0.00           H  
ATOM   2963  N   PHE H  79       7.375  19.183  37.269  1.00  0.00           N  
ATOM   2964  CA  PHE H  79       7.253  19.259  35.820  1.00  0.00           C  
ATOM   2965  C   PHE H  79       8.537  19.211  35.008  1.00  0.00           C  
ATOM   2966  O   PHE H  79       9.644  19.400  35.526  1.00  0.00           O  
ATOM   2967  CB  PHE H  79       6.509  20.546  35.458  1.00  0.00           C  
ATOM   2968  CG  PHE H  79       5.232  20.743  36.224  1.00  0.00           C  
ATOM   2969  CD1 PHE H  79       5.241  21.350  37.471  1.00  0.00           C  
ATOM   2970  CD2 PHE H  79       4.019  20.322  35.699  1.00  0.00           C  
ATOM   2971  CE1 PHE H  79       4.066  21.532  38.176  1.00  0.00           C  
ATOM   2972  CE2 PHE H  79       2.843  20.504  36.401  1.00  0.00           C  
ATOM   2973  CZ  PHE H  79       2.868  21.110  37.642  1.00  0.00           C  
ATOM   2974  H   PHE H  79       7.943  19.864  37.752  1.00  0.00           H  
ATOM   2975  HA  PHE H  79       6.680  18.397  35.475  1.00  0.00           H  
ATOM   2976 1HB  PHE H  79       7.154  21.403  35.645  1.00  0.00           H  
ATOM   2977 2HB  PHE H  79       6.271  20.541  34.395  1.00  0.00           H  
ATOM   2978  HD1 PHE H  79       6.189  21.685  37.893  1.00  0.00           H  
ATOM   2979  HD2 PHE H  79       4.000  19.844  34.719  1.00  0.00           H  
ATOM   2980  HE1 PHE H  79       4.088  22.010  39.155  1.00  0.00           H  
ATOM   2981  HE2 PHE H  79       1.897  20.169  35.978  1.00  0.00           H  
ATOM   2982  HZ  PHE H  79       1.942  21.252  38.197  1.00  0.00           H  
ATOM   2983  N   MET H  80       8.363  18.947  33.719  1.00  0.00           N  
ATOM   2984  CA  MET H  80       9.459  18.987  32.758  1.00  0.00           C  
ATOM   2985  C   MET H  80       9.001  19.920  31.639  1.00  0.00           C  
ATOM   2986  O   MET H  80       7.878  19.807  31.152  1.00  0.00           O  
ATOM   2987  CB  MET H  80       9.798  17.594  32.233  1.00  0.00           C  
ATOM   2988  CG  MET H  80      10.946  17.561  31.234  1.00  0.00           C  
ATOM   2989  SD  MET H  80      11.594  15.897  30.975  1.00  0.00           S  
ATOM   2990  CE  MET H  80      10.132  15.053  30.378  1.00  0.00           C  
ATOM   2991  H   MET H  80       7.435  18.713  33.399  1.00  0.00           H  
ATOM   2992  HA  MET H  80      10.342  19.384  33.257  1.00  0.00           H  
ATOM   2993 1HB  MET H  80      10.062  16.945  33.067  1.00  0.00           H  
ATOM   2994 2HB  MET H  80       8.921  17.164  31.748  1.00  0.00           H  
ATOM   2995 1HG  MET H  80      10.606  17.951  30.275  1.00  0.00           H  
ATOM   2996 2HG  MET H  80      11.757  18.194  31.590  1.00  0.00           H  
ATOM   2997 1HE  MET H  80      10.373  14.011  30.171  1.00  0.00           H  
ATOM   2998 2HE  MET H  80       9.348  15.104  31.134  1.00  0.00           H  
ATOM   2999 3HE  MET H  80       9.784  15.533  29.462  1.00  0.00           H  
ATOM   3000  N   GLN H  81       9.849  20.866  31.269  1.00  0.00           N  
ATOM   3001  CA  GLN H  81       9.565  21.729  30.139  1.00  0.00           C  
ATOM   3002  C   GLN H  81      10.821  21.703  29.281  1.00  0.00           C  
ATOM   3003  O   GLN H  81      11.934  21.872  29.785  1.00  0.00           O  
ATOM   3004  CB  GLN H  81       9.218  23.155  30.579  1.00  0.00           C  
ATOM   3005  CG  GLN H  81       8.835  24.082  29.439  1.00  0.00           C  
ATOM   3006  CD  GLN H  81       8.387  25.447  29.928  1.00  0.00           C  
ATOM   3007  OE1 GLN H  81       7.977  25.604  31.082  1.00  0.00           O  
ATOM   3008  NE2 GLN H  81       8.462  26.442  29.053  1.00  0.00           N  
ATOM   3009  H   GLN H  81      10.711  20.991  31.779  1.00  0.00           H  
ATOM   3010  HA  GLN H  81       8.707  21.326  29.602  1.00  0.00           H  
ATOM   3011 1HB  GLN H  81       8.385  23.125  31.283  1.00  0.00           H  
ATOM   3012 2HB  GLN H  81      10.070  23.593  31.098  1.00  0.00           H  
ATOM   3013 1HG  GLN H  81       9.699  24.219  28.789  1.00  0.00           H  
ATOM   3014 2HG  GLN H  81       8.014  23.634  28.879  1.00  0.00           H  
ATOM   3015 1HE2 GLN H  81       8.181  27.365  29.319  1.00  0.00           H  
ATOM   3016 2HE2 GLN H  81       8.800  26.271  28.127  1.00  0.00           H  
ATOM   3017  N   LEU H  82      10.631  21.444  27.991  1.00  0.00           N  
ATOM   3018  CA  LEU H  82      11.741  21.364  27.056  1.00  0.00           C  
ATOM   3019  C   LEU H  82      11.458  22.268  25.864  1.00  0.00           C  
ATOM   3020  O   LEU H  82      10.492  22.043  25.111  1.00  0.00           O  
ATOM   3021  CB  LEU H  82      11.953  19.920  26.589  1.00  0.00           C  
ATOM   3022  CG  LEU H  82      13.107  19.702  25.601  1.00  0.00           C  
ATOM   3023  CD1 LEU H  82      14.428  20.016  26.287  1.00  0.00           C  
ATOM   3024  CD2 LEU H  82      13.080  18.268  25.096  1.00  0.00           C  
ATOM   3025  H   LEU H  82       9.691  21.300  27.653  1.00  0.00           H  
ATOM   3026  HA  LEU H  82      12.645  21.700  27.563  1.00  0.00           H  
ATOM   3027 1HB  LEU H  82      12.141  19.296  27.461  1.00  0.00           H  
ATOM   3028 2HB  LEU H  82      11.037  19.571  26.109  1.00  0.00           H  
ATOM   3029  HG  LEU H  82      12.998  20.385  24.759  1.00  0.00           H  
ATOM   3030 1HD1 LEU H  82      15.249  19.862  25.586  1.00  0.00           H  
ATOM   3031 2HD1 LEU H  82      14.428  21.054  26.621  1.00  0.00           H  
ATOM   3032 3HD1 LEU H  82      14.558  19.358  27.146  1.00  0.00           H  
ATOM   3033 1HD2 LEU H  82      13.900  18.113  24.394  1.00  0.00           H  
ATOM   3034 2HD2 LEU H  82      13.190  17.583  25.938  1.00  0.00           H  
ATOM   3035 3HD2 LEU H  82      12.131  18.075  24.595  1.00  0.00           H  
ATOM   3036  N   ASN H  82A     12.296  23.286  25.684  1.00  0.00           N  
ATOM   3037  CA  ASN H  82A     12.084  24.238  24.597  1.00  0.00           C  
ATOM   3038  C   ASN H  82A     12.668  23.807  23.261  1.00  0.00           C  
ATOM   3039  O   ASN H  82A     13.573  22.966  23.189  1.00  0.00           O  
ATOM   3040  CB  ASN H  82A     12.644  25.594  24.986  1.00  0.00           C  
ATOM   3041  CG  ASN H  82A     11.892  26.224  26.126  1.00  0.00           C  
ATOM   3042  OD1 ASN H  82A     10.663  26.121  26.208  1.00  0.00           O  
ATOM   3043  ND2 ASN H  82A     12.607  26.875  27.008  1.00  0.00           N  
ATOM   3044  H   ASN H  82A     13.087  23.411  26.299  1.00  0.00           H  
ATOM   3045  HA  ASN H  82A     11.010  24.334  24.424  1.00  0.00           H  
ATOM   3046 1HB  ASN H  82A     13.691  25.487  25.272  1.00  0.00           H  
ATOM   3047 2HB  ASN H  82A     12.606  26.264  24.127  1.00  0.00           H  
ATOM   3048 1HD2 ASN H  82A     12.161  27.315  27.788  1.00  0.00           H  
ATOM   3049 2HD2 ASN H  82A     13.600  26.933  26.902  1.00  0.00           H  
ATOM   3050  N   SER H  82B     12.134  24.405  22.205  1.00  0.00           N  
ATOM   3051  CA  SER H  82B     12.620  24.205  20.844  1.00  0.00           C  
ATOM   3052  C   SER H  82B     12.894  22.765  20.439  1.00  0.00           C  
ATOM   3053  O   SER H  82B     14.022  22.421  20.062  1.00  0.00           O  
ATOM   3054  CB  SER H  82B     13.890  25.011  20.656  1.00  0.00           C  
ATOM   3055  OG  SER H  82B     13.649  26.379  20.839  1.00  0.00           O  
ATOM   3056  H   SER H  82B     11.355  25.027  22.362  1.00  0.00           H  
ATOM   3057  HA  SER H  82B     11.858  24.560  20.149  1.00  0.00           H  
ATOM   3058 1HB  SER H  82B     14.644  24.673  21.367  1.00  0.00           H  
ATOM   3059 2HB  SER H  82B     14.284  24.839  19.655  1.00  0.00           H  
ATOM   3060  HG  SER H  82B     13.884  26.802  20.010  1.00  0.00           H  
ATOM   3061  N   VAL H  82C     11.867  21.932  20.477  1.00  0.00           N  
ATOM   3062  CA  VAL H  82C     12.059  20.534  20.152  1.00  0.00           C  
ATOM   3063  C   VAL H  82C     12.057  20.243  18.647  1.00  0.00           C  
ATOM   3064  O   VAL H  82C     11.522  21.014  17.843  1.00  0.00           O  
ATOM   3065  CB  VAL H  82C     10.954  19.699  20.827  1.00  0.00           C  
ATOM   3066  CG1 VAL H  82C     10.995  19.884  22.336  1.00  0.00           C  
ATOM   3067  CG2 VAL H  82C      9.594  20.096  20.272  1.00  0.00           C  
ATOM   3068  H   VAL H  82C     10.945  22.256  20.731  1.00  0.00           H  
ATOM   3069  HA  VAL H  82C     13.031  20.220  20.535  1.00  0.00           H  
ATOM   3070  HB  VAL H  82C     11.136  18.644  20.627  1.00  0.00           H  
ATOM   3071 1HG1 VAL H  82C     10.207  19.286  22.797  1.00  0.00           H  
ATOM   3072 2HG1 VAL H  82C     11.964  19.560  22.717  1.00  0.00           H  
ATOM   3073 3HG1 VAL H  82C     10.841  20.935  22.579  1.00  0.00           H  
ATOM   3074 1HG2 VAL H  82C      8.818  19.502  20.752  1.00  0.00           H  
ATOM   3075 2HG2 VAL H  82C      9.416  21.153  20.467  1.00  0.00           H  
ATOM   3076 3HG2 VAL H  82C      9.575  19.917  19.197  1.00  0.00           H  
ATOM   3077  N   THR H  83      12.700  19.137  18.283  1.00  0.00           N  
ATOM   3078  CA  THR H  83      12.795  18.679  16.899  1.00  0.00           C  
ATOM   3079  C   THR H  83      12.404  17.212  16.981  1.00  0.00           C  
ATOM   3080  O   THR H  83      12.103  16.714  18.068  1.00  0.00           O  
ATOM   3081  CB  THR H  83      14.199  18.855  16.293  1.00  0.00           C  
ATOM   3082  OG1 THR H  83      15.114  17.952  16.927  1.00  0.00           O  
ATOM   3083  CG2 THR H  83      14.687  20.283  16.484  1.00  0.00           C  
ATOM   3084  H   THR H  83      13.144  18.595  19.012  1.00  0.00           H  
ATOM   3085  HA  THR H  83      12.105  19.266  16.293  1.00  0.00           H  
ATOM   3086  HB  THR H  83      14.166  18.628  15.227  1.00  0.00           H  
ATOM   3087  HG1 THR H  83      16.014  18.229  16.743  1.00  0.00           H  
ATOM   3088 1HG2 THR H  83      15.681  20.389  16.048  1.00  0.00           H  
ATOM   3089 2HG2 THR H  83      13.999  20.972  15.992  1.00  0.00           H  
ATOM   3090 3HG2 THR H  83      14.731  20.513  17.547  1.00  0.00           H  
ATOM   3091  N   THR H  84      12.441  16.515  15.853  1.00  0.00           N  
ATOM   3092  CA  THR H  84      12.072  15.106  15.839  1.00  0.00           C  
ATOM   3093  C   THR H  84      13.042  14.255  16.659  1.00  0.00           C  
ATOM   3094  O   THR H  84      12.732  13.107  16.997  1.00  0.00           O  
ATOM   3095  CB  THR H  84      12.010  14.572  14.396  1.00  0.00           C  
ATOM   3096  OG1 THR H  84      13.304  14.677  13.789  1.00  0.00           O  
ATOM   3097  CG2 THR H  84      11.003  15.365  13.577  1.00  0.00           C  
ATOM   3098  H   THR H  84      12.726  16.958  14.992  1.00  0.00           H  
ATOM   3099  HA  THR H  84      11.084  15.002  16.289  1.00  0.00           H  
ATOM   3100  HB  THR H  84      11.714  13.523  14.410  1.00  0.00           H  
ATOM   3101  HG1 THR H  84      13.353  14.082  13.036  1.00  0.00           H  
ATOM   3102 1HG2 THR H  84      10.973  14.973  12.560  1.00  0.00           H  
ATOM   3103 2HG2 THR H  84      10.016  15.278  14.030  1.00  0.00           H  
ATOM   3104 3HG2 THR H  84      11.300  16.413  13.552  1.00  0.00           H  
ATOM   3105  N   GLU H  85      14.217  14.812  16.965  1.00  0.00           N  
ATOM   3106  CA  GLU H  85      15.209  14.097  17.765  1.00  0.00           C  
ATOM   3107  C   GLU H  85      14.709  13.931  19.197  1.00  0.00           C  
ATOM   3108  O   GLU H  85      15.230  13.118  19.953  1.00  0.00           O  
ATOM   3109  CB  GLU H  85      16.547  14.840  17.756  1.00  0.00           C  
ATOM   3110  CG  GLU H  85      17.234  14.882  16.398  1.00  0.00           C  
ATOM   3111  CD  GLU H  85      18.515  15.669  16.415  1.00  0.00           C  
ATOM   3112  OE1 GLU H  85      18.807  16.273  17.420  1.00  0.00           O  
ATOM   3113  OE2 GLU H  85      19.203  15.667  15.422  1.00  0.00           O  
ATOM   3114  H   GLU H  85      14.428  15.745  16.639  1.00  0.00           H  
ATOM   3115  HA  GLU H  85      15.357  13.109  17.328  1.00  0.00           H  
ATOM   3116 1HB  GLU H  85      16.395  15.867  18.085  1.00  0.00           H  
ATOM   3117 2HB  GLU H  85      17.230  14.367  18.462  1.00  0.00           H  
ATOM   3118 1HG  GLU H  85      17.453  13.861  16.082  1.00  0.00           H  
ATOM   3119 2HG  GLU H  85      16.553  15.321  15.672  1.00  0.00           H  
ATOM   3120  N   ASP H  86      13.690  14.705  19.556  1.00  0.00           N  
ATOM   3121  CA  ASP H  86      13.142  14.652  20.906  1.00  0.00           C  
ATOM   3122  C   ASP H  86      11.985  13.665  21.026  1.00  0.00           C  
ATOM   3123  O   ASP H  86      11.357  13.559  22.079  1.00  0.00           O  
ATOM   3124  CB  ASP H  86      12.710  16.051  21.350  1.00  0.00           C  
ATOM   3125  CG  ASP H  86      13.881  17.023  21.411  1.00  0.00           C  
ATOM   3126  OD1 ASP H  86      14.828  16.760  22.200  1.00  0.00           O  
ATOM   3127  OD2 ASP H  86      13.857  18.043  20.687  1.00  0.00           O  
ATOM   3128  H   ASP H  86      13.286  15.344  18.886  1.00  0.00           H  
ATOM   3129  HA  ASP H  86      13.928  14.318  21.585  1.00  0.00           H  
ATOM   3130 1HB  ASP H  86      11.964  16.438  20.654  1.00  0.00           H  
ATOM   3131 2HB  ASP H  86      12.241  15.994  22.332  1.00  0.00           H  
ATOM   3132  N   THR H  87      11.696  12.954  19.938  1.00  0.00           N  
ATOM   3133  CA  THR H  87      10.676  11.911  19.947  1.00  0.00           C  
ATOM   3134  C   THR H  87      11.168  10.799  20.886  1.00  0.00           C  
ATOM   3135  O   THR H  87      12.301  10.331  20.750  1.00  0.00           O  
ATOM   3136  CB  THR H  87      10.405  11.356  18.537  1.00  0.00           C  
ATOM   3137  OG1 THR H  87       9.866  12.395  17.708  1.00  0.00           O  
ATOM   3138  CG2 THR H  87       9.418  10.201  18.599  1.00  0.00           C  
ATOM   3139  H   THR H  87      12.199  13.141  19.083  1.00  0.00           H  
ATOM   3140  HA  THR H  87       9.746  12.340  20.322  1.00  0.00           H  
ATOM   3141  HB  THR H  87      11.338  11.007  18.098  1.00  0.00           H  
ATOM   3142  HG1 THR H  87      10.558  12.738  17.136  1.00  0.00           H  
ATOM   3143 1HG2 THR H  87       9.238   9.821  17.593  1.00  0.00           H  
ATOM   3144 2HG2 THR H  87       9.828   9.405  19.220  1.00  0.00           H  
ATOM   3145 3HG2 THR H  87       8.479  10.547  19.028  1.00  0.00           H  
ATOM   3146  N   GLY H  88      10.335  10.365  21.829  1.00  0.00           N  
ATOM   3147  CA  GLY H  88      10.757   9.309  22.732  1.00  0.00           C  
ATOM   3148  C   GLY H  88       9.768   9.051  23.854  1.00  0.00           C  
ATOM   3149  O   GLY H  88       8.701   9.674  23.926  1.00  0.00           O  
ATOM   3150  H   GLY H  88       9.410  10.759  21.928  1.00  0.00           H  
ATOM   3151 1HA  GLY H  88      10.897   8.385  22.171  1.00  0.00           H  
ATOM   3152 2HA  GLY H  88      11.721   9.568  23.169  1.00  0.00           H  
ATOM   3153  N   THR H  89      10.123   8.102  24.710  1.00  0.00           N  
ATOM   3154  CA  THR H  89       9.289   7.766  25.852  1.00  0.00           C  
ATOM   3155  C   THR H  89       9.941   8.489  27.013  1.00  0.00           C  
ATOM   3156  O   THR H  89      11.148   8.351  27.235  1.00  0.00           O  
ATOM   3157  CB  THR H  89       9.202   6.251  26.112  1.00  0.00           C  
ATOM   3158  OG1 THR H  89       8.650   5.596  24.962  1.00  0.00           O  
ATOM   3159  CG2 THR H  89       8.325   5.966  27.322  1.00  0.00           C  
ATOM   3160  H   THR H  89      10.988   7.601  24.568  1.00  0.00           H  
ATOM   3161  HA  THR H  89       8.277   8.121  25.657  1.00  0.00           H  
ATOM   3162  HB  THR H  89      10.201   5.855  26.293  1.00  0.00           H  
ATOM   3163  HG1 THR H  89       9.111   4.768  24.814  1.00  0.00           H  
ATOM   3164 1HG2 THR H  89       8.276   4.891  27.491  1.00  0.00           H  
ATOM   3165 2HG2 THR H  89       8.748   6.453  28.201  1.00  0.00           H  
ATOM   3166 3HG2 THR H  89       7.322   6.352  27.142  1.00  0.00           H  
ATOM   3167  N   PHE H  90       9.155   9.259  27.753  1.00  0.00           N  
ATOM   3168  CA  PHE H  90       9.683  10.015  28.878  1.00  0.00           C  
ATOM   3169  C   PHE H  90       9.221   9.444  30.205  1.00  0.00           C  
ATOM   3170  O   PHE H  90       8.033   9.140  30.381  1.00  0.00           O  
ATOM   3171  CB  PHE H  90       9.259  11.481  28.778  1.00  0.00           C  
ATOM   3172  CG  PHE H  90       9.863  12.208  27.610  1.00  0.00           C  
ATOM   3173  CD1 PHE H  90       9.349  12.045  26.333  1.00  0.00           C  
ATOM   3174  CD2 PHE H  90      10.946  13.056  27.787  1.00  0.00           C  
ATOM   3175  CE1 PHE H  90       9.904  12.713  25.258  1.00  0.00           C  
ATOM   3176  CE2 PHE H  90      11.502  13.726  26.714  1.00  0.00           C  
ATOM   3177  CZ  PHE H  90      10.980  13.554  25.449  1.00  0.00           C  
ATOM   3178  H   PHE H  90       8.172   9.324  27.534  1.00  0.00           H  
ATOM   3179  HA  PHE H  90      10.773   9.962  28.849  1.00  0.00           H  
ATOM   3180 1HB  PHE H  90       8.175  11.541  28.693  1.00  0.00           H  
ATOM   3181 2HB  PHE H  90       9.545  12.005  29.690  1.00  0.00           H  
ATOM   3182  HD1 PHE H  90       8.497  11.381  26.182  1.00  0.00           H  
ATOM   3183  HD2 PHE H  90      11.359  13.191  28.787  1.00  0.00           H  
ATOM   3184  HE1 PHE H  90       9.490  12.577  24.259  1.00  0.00           H  
ATOM   3185  HE2 PHE H  90      12.353  14.389  26.867  1.00  0.00           H  
ATOM   3186  HZ  PHE H  90      11.418  14.080  24.602  1.00  0.00           H  
ATOM   3187  N   TYR H  91      10.156   9.321  31.145  1.00  0.00           N  
ATOM   3188  CA  TYR H  91       9.858   8.732  32.447  1.00  0.00           C  
ATOM   3189  C   TYR H  91      10.251   9.676  33.570  1.00  0.00           C  
ATOM   3190  O   TYR H  91      11.303  10.308  33.524  1.00  0.00           O  
ATOM   3191  CB  TYR H  91      10.681   7.455  32.691  1.00  0.00           C  
ATOM   3192  CG  TYR H  91      10.584   6.368  31.645  1.00  0.00           C  
ATOM   3193  CD1 TYR H  91       9.688   5.309  31.789  1.00  0.00           C  
ATOM   3194  CD2 TYR H  91      11.409   6.388  30.518  1.00  0.00           C  
ATOM   3195  CE1 TYR H  91       9.614   4.291  30.836  1.00  0.00           C  
ATOM   3196  CE2 TYR H  91      11.345   5.374  29.564  1.00  0.00           C  
ATOM   3197  CZ  TYR H  91      10.448   4.336  29.727  1.00  0.00           C  
ATOM   3198  OH  TYR H  91      10.376   3.352  28.772  1.00  0.00           O  
ATOM   3199  H   TYR H  91      11.095   9.642  30.954  1.00  0.00           H  
ATOM   3200  HA  TYR H  91       8.783   8.563  32.512  1.00  0.00           H  
ATOM   3201 1HB  TYR H  91      11.738   7.713  32.773  1.00  0.00           H  
ATOM   3202 2HB  TYR H  91      10.381   7.003  33.636  1.00  0.00           H  
ATOM   3203  HD1 TYR H  91       9.030   5.265  32.657  1.00  0.00           H  
ATOM   3204  HD2 TYR H  91      12.117   7.204  30.377  1.00  0.00           H  
ATOM   3205  HE1 TYR H  91       8.908   3.471  30.967  1.00  0.00           H  
ATOM   3206  HE2 TYR H  91      12.001   5.403  28.693  1.00  0.00           H  
ATOM   3207  HH  TYR H  91      11.197   3.333  28.271  1.00  0.00           H  
ATOM   3208  N   CYS H  92       9.403   9.782  34.583  1.00  0.00           N  
ATOM   3209  CA  CYS H  92       9.790  10.563  35.740  1.00  0.00           C  
ATOM   3210  C   CYS H  92      10.099   9.450  36.733  1.00  0.00           C  
ATOM   3211  O   CYS H  92       9.527   8.376  36.627  1.00  0.00           O  
ATOM   3212  CB  CYS H  92       8.683  11.489  36.245  1.00  0.00           C  
ATOM   3213  SG  CYS H  92       7.211  10.625  36.843  1.00  0.00           S  
ATOM   3214  H   CYS H  92       8.498   9.336  34.571  1.00  0.00           H  
ATOM   3215  HA  CYS H  92      10.638  11.191  35.466  1.00  0.00           H  
ATOM   3216 1HB  CYS H  92       9.067  12.105  37.059  1.00  0.00           H  
ATOM   3217 2HB  CYS H  92       8.378  12.161  35.443  1.00  0.00           H  
ATOM   3218  N   THR H  93      11.014   9.693  37.666  1.00  0.00           N  
ATOM   3219  CA  THR H  93      11.458   8.668  38.604  1.00  0.00           C  
ATOM   3220  C   THR H  93      12.076   9.362  39.804  1.00  0.00           C  
ATOM   3221  O   THR H  93      12.486  10.519  39.717  1.00  0.00           O  
ATOM   3222  CB  THR H  93      12.471   7.700  37.966  1.00  0.00           C  
ATOM   3223  OG1 THR H  93      12.782   6.650  38.892  1.00  0.00           O  
ATOM   3224  CG2 THR H  93      13.749   8.435  37.591  1.00  0.00           C  
ATOM   3225  H   THR H  93      11.413  10.619  37.722  1.00  0.00           H  
ATOM   3226  HA  THR H  93      10.591   8.086  38.916  1.00  0.00           H  
ATOM   3227  HB  THR H  93      12.038   7.258  37.069  1.00  0.00           H  
ATOM   3228  HG1 THR H  93      13.148   5.901  38.414  1.00  0.00           H  
ATOM   3229 1HG2 THR H  93      14.453   7.736  37.142  1.00  0.00           H  
ATOM   3230 2HG2 THR H  93      13.518   9.227  36.879  1.00  0.00           H  
ATOM   3231 3HG2 THR H  93      14.193   8.871  38.486  1.00  0.00           H  
ATOM   3232  N   ARG H  94      12.150   8.649  40.921  1.00  0.00           N  
ATOM   3233  CA  ARG H  94      13.084   9.021  41.961  1.00  0.00           C  
ATOM   3234  C   ARG H  94      14.443   8.482  41.521  1.00  0.00           C  
ATOM   3235  O   ARG H  94      14.634   7.271  41.412  1.00  0.00           O  
ATOM   3236  CB  ARG H  94      12.686   8.446  43.312  1.00  0.00           C  
ATOM   3237  CG  ARG H  94      11.405   9.019  43.898  1.00  0.00           C  
ATOM   3238  CD  ARG H  94      11.150   8.504  45.268  1.00  0.00           C  
ATOM   3239  NE  ARG H  94      10.527   7.190  45.246  1.00  0.00           N  
ATOM   3240  CZ  ARG H  94      10.780   6.209  46.134  1.00  0.00           C  
ATOM   3241  NH1 ARG H  94      11.643   6.408  47.106  1.00  0.00           N  
ATOM   3242  NH2 ARG H  94      10.161   5.046  46.028  1.00  0.00           N  
ATOM   3243  H   ARG H  94      11.558   7.842  41.057  1.00  0.00           H  
ATOM   3244  HA  ARG H  94      13.092  10.108  42.047  1.00  0.00           H  
ATOM   3245 1HB  ARG H  94      12.554   7.368  43.224  1.00  0.00           H  
ATOM   3246 2HB  ARG H  94      13.485   8.620  44.032  1.00  0.00           H  
ATOM   3247 1HG  ARG H  94      11.482  10.105  43.949  1.00  0.00           H  
ATOM   3248 2HG  ARG H  94      10.560   8.744  43.265  1.00  0.00           H  
ATOM   3249 1HD  ARG H  94      12.092   8.426  45.809  1.00  0.00           H  
ATOM   3250 2HD  ARG H  94      10.485   9.187  45.795  1.00  0.00           H  
ATOM   3251  HE  ARG H  94       9.858   6.999  44.513  1.00  0.00           H  
ATOM   3252 1HH1 ARG H  94      12.116   7.297  47.186  1.00  0.00           H  
ATOM   3253 2HH1 ARG H  94      11.833   5.673  47.771  1.00  0.00           H  
ATOM   3254 1HH2 ARG H  94       9.498   4.893  45.281  1.00  0.00           H  
ATOM   3255 2HH2 ARG H  94      10.351   4.311  46.693  1.00  0.00           H  
ATOM   3256  N   GLY H  95      15.280   9.105  42.767  1.00  0.00           N  
ATOM   3257  CA  GLY H  95      16.698   8.824  42.954  1.00  0.00           C  
ATOM   3258  C   GLY H  95      16.922   7.351  43.271  1.00  0.00           C  
ATOM   3259  O   GLY H  95      17.983   6.798  42.979  1.00  0.00           O  
ATOM   3260  H   GLY H  95      14.805   9.702  43.429  1.00  0.00           H  
ATOM   3261 1HA  GLY H  95      17.246   9.097  42.052  1.00  0.00           H  
ATOM   3262 2HA  GLY H  95      17.087   9.441  43.764  1.00  0.00           H  
ATOM   3263  N   ASN H  96      15.918   6.720  43.869  1.00  0.00           N  
ATOM   3264  CA  ASN H  96      16.038   5.337  44.313  1.00  0.00           C  
ATOM   3265  C   ASN H  96      15.533   4.360  43.259  1.00  0.00           C  
ATOM   3266  O   ASN H  96      15.480   3.152  43.493  1.00  0.00           O  
ATOM   3267  CB  ASN H  96      15.298   5.134  45.622  1.00  0.00           C  
ATOM   3268  CG  ASN H  96      15.959   5.838  46.775  1.00  0.00           C  
ATOM   3269  OD1 ASN H  96      17.182   6.016  46.791  1.00  0.00           O  
ATOM   3270  ND2 ASN H  96      15.173   6.244  47.740  1.00  0.00           N  
ATOM   3271  H   ASN H  96      15.048   7.212  44.020  1.00  0.00           H  
ATOM   3272  HA  ASN H  96      17.094   5.115  44.475  1.00  0.00           H  
ATOM   3273 1HB  ASN H  96      14.276   5.504  45.524  1.00  0.00           H  
ATOM   3274 2HB  ASN H  96      15.240   4.069  45.847  1.00  0.00           H  
ATOM   3275 1HD2 ASN H  96      15.558   6.718  48.532  1.00  0.00           H  
ATOM   3276 2HD2 ASN H  96      14.189   6.079  47.685  1.00  0.00           H  
ATOM   3277  N   GLY H 101      15.140   4.752  42.076  1.00  0.00           N  
ATOM   3278  CA  GLY H 101      14.715   3.907  40.967  1.00  0.00           C  
ATOM   3279  C   GLY H 101      13.222   3.625  41.069  1.00  0.00           C  
ATOM   3280  O   GLY H 101      12.785   2.482  40.938  1.00  0.00           O  
ATOM   3281  H   GLY H 101      15.160   5.754  41.951  1.00  0.00           H  
ATOM   3282 1HA  GLY H 101      14.930   4.395  40.016  1.00  0.00           H  
ATOM   3283 2HA  GLY H 101      15.265   2.967  40.976  1.00  0.00           H  
ATOM   3284  N   ASP H 102      12.441   4.675  41.305  1.00  0.00           N  
ATOM   3285  CA  ASP H 102      10.990   4.550  41.375  1.00  0.00           C  
ATOM   3286  C   ASP H 102      10.330   4.961  40.065  1.00  0.00           C  
ATOM   3287  O   ASP H 102      10.243   6.147  39.748  1.00  0.00           O  
ATOM   3288  CB  ASP H 102      10.436   5.402  42.519  1.00  0.00           C  
ATOM   3289  CG  ASP H 102       8.962   5.136  42.796  1.00  0.00           C  
ATOM   3290  OD1 ASP H 102       8.321   4.537  41.966  1.00  0.00           O  
ATOM   3291  OD2 ASP H 102       8.493   5.533  43.836  1.00  0.00           O  
ATOM   3292  H   ASP H 102      12.864   5.582  41.439  1.00  0.00           H  
ATOM   3293  HA  ASP H 102      10.753   3.505  41.575  1.00  0.00           H  
ATOM   3294 1HB  ASP H 102      11.003   5.204  43.429  1.00  0.00           H  
ATOM   3295 2HB  ASP H 102      10.560   6.459  42.280  1.00  0.00           H  
ATOM   3296  N   TRP H 103       9.866   3.973  39.307  1.00  0.00           N  
ATOM   3297  CA  TRP H 103       9.592   4.697  38.074  1.00  0.00           C  
ATOM   3298  C   TRP H 103       8.101   4.876  37.891  1.00  0.00           C  
ATOM   3299  O   TRP H 103       7.310   4.120  38.456  1.00  0.00           O  
ATOM   3300  CB  TRP H 103      10.175   3.956  36.870  1.00  0.00           C  
ATOM   3301  CG  TRP H 103      11.671   3.869  36.887  1.00  0.00           C  
ATOM   3302  CD1 TRP H 103      12.441   3.245  37.823  1.00  0.00           C  
ATOM   3303  CD2 TRP H 103      12.592   4.427  35.919  1.00  0.00           C  
ATOM   3304  NE1 TRP H 103      13.770   3.376  37.507  1.00  0.00           N  
ATOM   3305  CE2 TRP H 103      13.881   4.096  36.344  1.00  0.00           C  
ATOM   3306  CE3 TRP H 103      12.427   5.170  34.743  1.00  0.00           C  
ATOM   3307  CZ2 TRP H 103      15.009   4.482  35.636  1.00  0.00           C  
ATOM   3308  CZ3 TRP H 103      13.558   5.556  34.033  1.00  0.00           C  
ATOM   3309  CH2 TRP H 103      14.815   5.220  34.468  1.00  0.00           C  
ATOM   3310  H   TRP H 103      10.716   3.434  39.383  1.00  0.00           H  
ATOM   3311  HA  TRP H 103      10.062   5.678  38.138  1.00  0.00           H  
ATOM   3312 1HB  TRP H 103       9.773   2.943  36.836  1.00  0.00           H  
ATOM   3313 2HB  TRP H 103       9.872   4.459  35.952  1.00  0.00           H  
ATOM   3314  HD1 TRP H 103      12.056   2.719  38.695  1.00  0.00           H  
ATOM   3315  HE1 TRP H 103      14.542   3.005  38.042  1.00  0.00           H  
ATOM   3316  HE3 TRP H 103      11.431   5.437  34.391  1.00  0.00           H  
ATOM   3317  HZ2 TRP H 103      16.016   4.225  35.966  1.00  0.00           H  
ATOM   3318  HZ3 TRP H 103      13.421   6.134  33.119  1.00  0.00           H  
ATOM   3319  HH2 TRP H 103      15.680   5.538  33.887  1.00  0.00           H  
ATOM   3320  N   GLY H 104       7.734   5.878  37.094  1.00  0.00           N  
ATOM   3321  CA  GLY H 104       6.363   6.004  36.639  1.00  0.00           C  
ATOM   3322  C   GLY H 104       6.309   5.175  35.359  1.00  0.00           C  
ATOM   3323  O   GLY H 104       7.354   4.733  34.879  1.00  0.00           O  
ATOM   3324  H   GLY H 104       8.415   6.562  36.800  1.00  0.00           H  
ATOM   3325 1HA  GLY H 104       5.687   5.640  37.413  1.00  0.00           H  
ATOM   3326 2HA  GLY H 104       6.129   7.056  36.477  1.00  0.00           H  
ATOM   3327  N   GLN H 105       5.124   4.945  34.803  1.00  0.00           N  
ATOM   3328  CA  GLN H 105       4.990   3.984  33.706  1.00  0.00           C  
ATOM   3329  C   GLN H 105       5.645   4.454  32.411  1.00  0.00           C  
ATOM   3330  O   GLN H 105       6.008   3.643  31.558  1.00  0.00           O  
ATOM   3331  CB  GLN H 105       3.509   3.688  33.447  1.00  0.00           C  
ATOM   3332  CG  GLN H 105       2.830   2.902  34.555  1.00  0.00           C  
ATOM   3333  CD  GLN H 105       1.382   2.582  34.232  1.00  0.00           C  
ATOM   3334  OE1 GLN H 105       1.071   1.516  33.694  1.00  0.00           O  
ATOM   3335  NE2 GLN H 105       0.487   3.507  34.560  1.00  0.00           N  
ATOM   3336  H   GLN H 105       4.303   5.432  35.134  1.00  0.00           H  
ATOM   3337  HA  GLN H 105       5.490   3.059  33.993  1.00  0.00           H  
ATOM   3338 1HB  GLN H 105       2.969   4.625  33.318  1.00  0.00           H  
ATOM   3339 2HB  GLN H 105       3.410   3.121  32.521  1.00  0.00           H  
ATOM   3340 1HG  GLN H 105       3.363   1.961  34.698  1.00  0.00           H  
ATOM   3341 2HG  GLN H 105       2.854   3.489  35.471  1.00  0.00           H  
ATOM   3342 1HE2 GLN H 105      -0.484   3.353  34.372  1.00  0.00           H  
ATOM   3343 2HE2 GLN H 105       0.781   4.358  34.995  1.00  0.00           H  
ATOM   3344  N   GLY H 106       5.797   5.767  32.268  1.00  0.00           N  
ATOM   3345  CA  GLY H 106       6.402   6.323  31.065  1.00  0.00           C  
ATOM   3346  C   GLY H 106       5.346   6.726  30.053  1.00  0.00           C  
ATOM   3347  O   GLY H 106       4.317   6.063  29.944  1.00  0.00           O  
ATOM   3348  H   GLY H 106       5.491   6.393  32.999  1.00  0.00           H  
ATOM   3349 1HA  GLY H 106       7.007   7.191  31.329  1.00  0.00           H  
ATOM   3350 2HA  GLY H 106       7.073   5.587  30.622  1.00  0.00           H  
ATOM   3351  N   THR H 107       5.585   7.807  29.317  1.00  0.00           N  
ATOM   3352  CA  THR H 107       4.622   8.246  28.324  1.00  0.00           C  
ATOM   3353  C   THR H 107       5.337   8.668  27.041  1.00  0.00           C  
ATOM   3354  O   THR H 107       6.413   9.275  27.084  1.00  0.00           O  
ATOM   3355  CB  THR H 107       3.763   9.408  28.856  1.00  0.00           C  
ATOM   3356  OG1 THR H 107       2.786   9.774  27.873  1.00  0.00           O  
ATOM   3357  CG2 THR H 107       4.635  10.614  29.171  1.00  0.00           C  
ATOM   3358  H   THR H 107       6.436   8.334  29.442  1.00  0.00           H  
ATOM   3359  HA  THR H 107       3.961   7.411  28.091  1.00  0.00           H  
ATOM   3360  HB  THR H 107       3.246   9.094  29.762  1.00  0.00           H  
ATOM   3361  HG1 THR H 107       3.231  10.071  27.075  1.00  0.00           H  
ATOM   3362 1HG2 THR H 107       4.012  11.426  29.545  1.00  0.00           H  
ATOM   3363 2HG2 THR H 107       5.372  10.343  29.926  1.00  0.00           H  
ATOM   3364 3HG2 THR H 107       5.147  10.939  28.266  1.00  0.00           H  
ATOM   3365  N   THR H 108       4.739   8.338  25.901  1.00  0.00           N  
ATOM   3366  CA  THR H 108       5.339   8.633  24.606  1.00  0.00           C  
ATOM   3367  C   THR H 108       4.975   9.990  24.026  1.00  0.00           C  
ATOM   3368  O   THR H 108       3.825  10.409  24.058  1.00  0.00           O  
ATOM   3369  CB  THR H 108       4.958   7.543  23.586  1.00  0.00           C  
ATOM   3370  OG1 THR H 108       3.533   7.512  23.427  1.00  0.00           O  
ATOM   3371  CG2 THR H 108       5.441   6.180  24.057  1.00  0.00           C  
ATOM   3372  H   THR H 108       3.843   7.871  25.934  1.00  0.00           H  
ATOM   3373  HA  THR H 108       6.423   8.643  24.721  1.00  0.00           H  
ATOM   3374  HB  THR H 108       5.413   7.771  22.624  1.00  0.00           H  
ATOM   3375  HG1 THR H 108       3.311   7.689  22.510  1.00  0.00           H  
ATOM   3376 1HG2 THR H 108       5.163   5.422  23.324  1.00  0.00           H  
ATOM   3377 2HG2 THR H 108       6.526   6.197  24.168  1.00  0.00           H  
ATOM   3378 3HG2 THR H 108       4.982   5.942  25.016  1.00  0.00           H  
ATOM   3379  N   LEU H 109       5.971  10.678  23.484  1.00  0.00           N  
ATOM   3380  CA  LEU H 109       5.735  11.972  22.863  1.00  0.00           C  
ATOM   3381  C   LEU H 109       6.459  11.972  21.532  1.00  0.00           C  
ATOM   3382  O   LEU H 109       7.619  11.558  21.440  1.00  0.00           O  
ATOM   3383  CB  LEU H 109       6.237  13.118  23.751  1.00  0.00           C  
ATOM   3384  CG  LEU H 109       5.399  13.407  25.002  1.00  0.00           C  
ATOM   3385  CD1 LEU H 109       5.869  12.517  26.146  1.00  0.00           C  
ATOM   3386  CD2 LEU H 109       5.521  14.878  25.368  1.00  0.00           C  
ATOM   3387  H   LEU H 109       6.908  10.302  23.499  1.00  0.00           H  
ATOM   3388  HA  LEU H 109       4.663  12.097  22.720  1.00  0.00           H  
ATOM   3389 1HB  LEU H 109       7.250  12.886  24.077  1.00  0.00           H  
ATOM   3390 2HB  LEU H 109       6.269  14.031  23.155  1.00  0.00           H  
ATOM   3391  HG  LEU H 109       4.354  13.168  24.803  1.00  0.00           H  
ATOM   3392 1HD1 LEU H 109       5.273  12.723  27.035  1.00  0.00           H  
ATOM   3393 2HD1 LEU H 109       5.752  11.470  25.864  1.00  0.00           H  
ATOM   3394 3HD1 LEU H 109       6.919  12.722  26.357  1.00  0.00           H  
ATOM   3395 1HD2 LEU H 109       4.924  15.083  26.257  1.00  0.00           H  
ATOM   3396 2HD2 LEU H 109       6.565  15.118  25.569  1.00  0.00           H  
ATOM   3397 3HD2 LEU H 109       5.161  15.489  24.540  1.00  0.00           H  
ATOM   3398  N   THR H 110       5.761  12.415  20.496  1.00  0.00           N  
ATOM   3399  CA  THR H 110       6.346  12.499  19.175  1.00  0.00           C  
ATOM   3400  C   THR H 110       6.398  13.961  18.761  1.00  0.00           C  
ATOM   3401  O   THR H 110       5.449  14.713  18.988  1.00  0.00           O  
ATOM   3402  CB  THR H 110       5.547  11.675  18.147  1.00  0.00           C  
ATOM   3403  OG1 THR H 110       5.547  10.295  18.532  1.00  0.00           O  
ATOM   3404  CG2 THR H 110       6.163  11.812  16.763  1.00  0.00           C  
ATOM   3405  H   THR H 110       4.801  12.699  20.629  1.00  0.00           H  
ATOM   3406  HA  THR H 110       7.358  12.095  19.219  1.00  0.00           H  
ATOM   3407  HB  THR H 110       4.518  12.032  18.117  1.00  0.00           H  
ATOM   3408  HG1 THR H 110       6.198   9.818  18.011  1.00  0.00           H  
ATOM   3409 1HG2 THR H 110       5.586  11.224  16.048  1.00  0.00           H  
ATOM   3410 2HG2 THR H 110       6.155  12.859  16.462  1.00  0.00           H  
ATOM   3411 3HG2 THR H 110       7.190  11.449  16.784  1.00  0.00           H  
ATOM   3412  N   VAL H 111       7.522  14.375  18.187  1.00  0.00           N  
ATOM   3413  CA  VAL H 111       7.651  15.742  17.694  1.00  0.00           C  
ATOM   3414  C   VAL H 111       7.552  15.669  16.179  1.00  0.00           C  
ATOM   3415  O   VAL H 111       8.356  15.002  15.532  1.00  0.00           O  
ATOM   3416  CB  VAL H 111       8.992  16.373  18.115  1.00  0.00           C  
ATOM   3417  CG1 VAL H 111       9.111  17.787  17.565  1.00  0.00           C  
ATOM   3418  CG2 VAL H 111       9.110  16.373  19.632  1.00  0.00           C  
ATOM   3419  H   VAL H 111       8.302  13.741  18.087  1.00  0.00           H  
ATOM   3420  HA  VAL H 111       6.846  16.341  18.121  1.00  0.00           H  
ATOM   3421  HB  VAL H 111       9.807  15.791  17.687  1.00  0.00           H  
ATOM   3422 1HG1 VAL H 111      10.064  18.217  17.871  1.00  0.00           H  
ATOM   3423 2HG1 VAL H 111       9.060  17.758  16.476  1.00  0.00           H  
ATOM   3424 3HG1 VAL H 111       8.296  18.398  17.951  1.00  0.00           H  
ATOM   3425 1HG2 VAL H 111      10.059  16.820  19.922  1.00  0.00           H  
ATOM   3426 2HG2 VAL H 111       8.290  16.951  20.061  1.00  0.00           H  
ATOM   3427 3HG2 VAL H 111       9.062  15.348  20.001  1.00  0.00           H  
ATOM   3428  N   SER H 112       6.563  16.347  15.613  1.00  0.00           N  
ATOM   3429  CA  SER H 112       6.350  16.301  14.173  1.00  0.00           C  
ATOM   3430  C   SER H 112       5.348  17.362  13.748  1.00  0.00           C  
ATOM   3431  O   SER H 112       4.507  17.778  14.540  1.00  0.00           O  
ATOM   3432  OXT SER H 112       5.375  17.800  12.631  1.00  0.00           O  
ATOM   3433  CB  SER H 112       5.860  14.929  13.755  1.00  0.00           C  
ATOM   3434  OG  SER H 112       5.609  14.882  12.378  1.00  0.00           O  
ATOM   3435  H   SER H 112       5.945  16.907  16.182  1.00  0.00           H  
ATOM   3436  HA  SER H 112       7.301  16.499  13.676  1.00  0.00           H  
ATOM   3437 1HB  SER H 112       6.608  14.180  14.018  1.00  0.00           H  
ATOM   3438 2HB  SER H 112       4.949  14.686  14.302  1.00  0.00           H  
ATOM   3439  HG  SER H 112       6.463  14.756  11.957  1.00  0.00           H  
TER                                                                             
