# Supplementary material for: Structure-based cross-docking analysis of antibody–antigen interactions
Source: Sci Rep. 2017 Aug 15;7:8145. doi: 10.1038/s41598-017-08414-y (PMC5557897; doi:10.1038/s41598-017-08414-y)
Supplement: Supplementary file 2 — Supplementary Dataset 1 [file 41598_2017_8414_MOESM2_ESM.zip › antibody_homology_models/1JPS_lh.pdb]

ATOM      1  N   ASP L   1     -13.155  61.342   3.376  1.00  0.00           N  
ATOM      2  CA  ASP L   1     -12.558  61.166   4.720  1.00  0.00           C  
ATOM      3  C   ASP L   1     -13.514  61.575   5.829  1.00  0.00           C  
ATOM      4  O   ASP L   1     -14.440  62.348   5.616  1.00  0.00           O  
ATOM      5  CB  ASP L   1     -11.267  61.978   4.848  1.00  0.00           C  
ATOM      6  CG  ASP L   1     -11.503  63.481   4.778  1.00  0.00           C  
ATOM      7  OD1 ASP L   1     -12.634  63.891   4.887  1.00  0.00           O  
ATOM      8  OD2 ASP L   1     -10.549  64.204   4.616  1.00  0.00           O  
ATOM      9 1H   ASP L   1     -12.495  61.062   2.678  1.00  0.00           H  
ATOM     10 2H   ASP L   1     -13.978  60.779   3.300  1.00  0.00           H  
ATOM     11 3H   ASP L   1     -13.395  62.303   3.241  1.00  0.00           H  
ATOM     12  HA  ASP L   1     -12.319  60.111   4.857  1.00  0.00           H  
ATOM     13 1HB  ASP L   1     -10.783  61.745   5.796  1.00  0.00           H  
ATOM     14 2HB  ASP L   1     -10.579  61.696   4.051  1.00  0.00           H  
ATOM     15  N   ILE L   2     -13.289  61.094   7.029  1.00  0.00           N  
ATOM     16  CA  ILE L   2     -14.188  61.472   8.123  1.00  0.00           C  
ATOM     17  C   ILE L   2     -13.622  62.738   8.822  1.00  0.00           C  
ATOM     18  O   ILE L   2     -12.513  62.709   9.368  1.00  0.00           O  
ATOM     19  CB  ILE L   2     -14.346  60.325   9.138  1.00  0.00           C  
ATOM     20  CG1 ILE L   2     -14.789  59.042   8.430  1.00  0.00           C  
ATOM     21  CG2 ILE L   2     -15.341  60.708  10.223  1.00  0.00           C  
ATOM     22  CD1 ILE L   2     -16.088  59.181   7.671  1.00  0.00           C  
ATOM     23  H   ILE L   2     -12.516  60.472   7.220  1.00  0.00           H  
ATOM     24  HA  ILE L   2     -15.168  61.695   7.703  1.00  0.00           H  
ATOM     25  HB  ILE L   2     -13.382  60.114   9.601  1.00  0.00           H  
ATOM     26 1HG1 ILE L   2     -14.015  58.729   7.728  1.00  0.00           H  
ATOM     27 2HG1 ILE L   2     -14.906  58.243   9.163  1.00  0.00           H  
ATOM     28 1HG2 ILE L   2     -15.441  59.886  10.931  1.00  0.00           H  
ATOM     29 2HG2 ILE L   2     -14.986  61.595  10.745  1.00  0.00           H  
ATOM     30 3HG2 ILE L   2     -16.311  60.917   9.770  1.00  0.00           H  
ATOM     31 1HD1 ILE L   2     -16.336  58.231   7.196  1.00  0.00           H  
ATOM     32 2HD1 ILE L   2     -16.884  59.460   8.361  1.00  0.00           H  
ATOM     33 3HD1 ILE L   2     -15.984  59.951   6.908  1.00  0.00           H  
ATOM     34  N   GLN L   3     -14.338  63.846   8.799  1.00  0.00           N  
ATOM     35  CA  GLN L   3     -13.804  65.054   9.425  1.00  0.00           C  
ATOM     36  C   GLN L   3     -14.062  65.022  10.938  1.00  0.00           C  
ATOM     37  O   GLN L   3     -15.211  64.909  11.353  1.00  0.00           O  
ATOM     38  CB  GLN L   3     -14.427  66.307   8.805  1.00  0.00           C  
ATOM     39  CG  GLN L   3     -13.968  67.610   9.438  1.00  0.00           C  
ATOM     40  CD  GLN L   3     -12.500  67.891   9.180  1.00  0.00           C  
ATOM     41  OE1 GLN L   3     -12.072  68.032   8.032  1.00  0.00           O  
ATOM     42  NE2 GLN L   3     -11.718  67.976  10.250  1.00  0.00           N  
ATOM     43  H   GLN L   3     -15.246  63.880   8.358  1.00  0.00           H  
ATOM     44  HA  GLN L   3     -12.728  65.084   9.256  1.00  0.00           H  
ATOM     45 1HB  GLN L   3     -14.186  66.345   7.743  1.00  0.00           H  
ATOM     46 2HB  GLN L   3     -15.512  66.255   8.892  1.00  0.00           H  
ATOM     47 1HG  GLN L   3     -14.552  68.430   9.022  1.00  0.00           H  
ATOM     48 2HG  GLN L   3     -14.122  67.551  10.515  1.00  0.00           H  
ATOM     49 1HE2 GLN L   3     -10.741  68.161  10.144  1.00  0.00           H  
ATOM     50 2HE2 GLN L   3     -12.107  67.855  11.165  1.00  0.00           H  
ATOM     51  N   MET L   4     -13.011  65.047  11.755  1.00  0.00           N  
ATOM     52  CA  MET L   4     -13.148  65.101  13.228  1.00  0.00           C  
ATOM     53  C   MET L   4     -13.014  66.561  13.628  1.00  0.00           C  
ATOM     54  O   MET L   4     -12.078  67.251  13.199  1.00  0.00           O  
ATOM     55  CB  MET L   4     -12.099  64.239  13.928  1.00  0.00           C  
ATOM     56  CG  MET L   4     -12.147  62.763  13.556  1.00  0.00           C  
ATOM     57  SD  MET L   4     -13.790  62.048  13.761  1.00  0.00           S  
ATOM     58  CE  MET L   4     -13.963  62.101  15.542  1.00  0.00           C  
ATOM     59  H   MET L   4     -12.088  65.029  11.347  1.00  0.00           H  
ATOM     60  HA  MET L   4     -14.132  64.719  13.498  1.00  0.00           H  
ATOM     61 1HB  MET L   4     -11.104  64.611  13.689  1.00  0.00           H  
ATOM     62 2HB  MET L   4     -12.227  64.316  15.008  1.00  0.00           H  
ATOM     63 1HG  MET L   4     -11.845  62.640  12.517  1.00  0.00           H  
ATOM     64 2HG  MET L   4     -11.449  62.208  14.182  1.00  0.00           H  
ATOM     65 1HE  MET L   4     -14.932  61.691  15.827  1.00  0.00           H  
ATOM     66 2HE  MET L   4     -13.169  61.511  16.003  1.00  0.00           H  
ATOM     67 3HE  MET L   4     -13.892  63.134  15.884  1.00  0.00           H  
ATOM     68  N   THR L   5     -13.924  67.049  14.453  1.00  0.00           N  
ATOM     69  CA  THR L   5     -13.786  68.408  14.898  1.00  0.00           C  
ATOM     70  C   THR L   5     -13.974  68.585  16.408  1.00  0.00           C  
ATOM     71  O   THR L   5     -14.876  68.023  17.025  1.00  0.00           O  
ATOM     72  CB  THR L   5     -14.785  69.309  14.147  1.00  0.00           C  
ATOM     73  OG1 THR L   5     -14.608  70.670  14.561  1.00  0.00           O  
ATOM     74  CG2 THR L   5     -16.214  68.876  14.436  1.00  0.00           C  
ATOM     75  H   THR L   5     -14.708  66.502  14.779  1.00  0.00           H  
ATOM     76  HA  THR L   5     -12.772  68.743  14.677  1.00  0.00           H  
ATOM     77  HB  THR L   5     -14.600  69.242  13.075  1.00  0.00           H  
ATOM     78  HG1 THR L   5     -14.763  70.740  15.506  1.00  0.00           H  
ATOM     79 1HG2 THR L   5     -16.906  69.524  13.897  1.00  0.00           H  
ATOM     80 2HG2 THR L   5     -16.354  67.845  14.112  1.00  0.00           H  
ATOM     81 3HG2 THR L   5     -16.407  68.950  15.505  1.00  0.00           H  
ATOM     82  N   GLN L   6     -13.074  69.367  16.992  1.00  0.00           N  
ATOM     83  CA  GLN L   6     -13.108  69.726  18.377  1.00  0.00           C  
ATOM     84  C   GLN L   6     -13.940  70.986  18.523  1.00  0.00           C  
ATOM     85  O   GLN L   6     -13.912  71.814  17.656  1.00  0.00           O  
ATOM     86  CB  GLN L   6     -11.693  69.937  18.925  1.00  0.00           C  
ATOM     87  CG  GLN L   6     -10.756  68.765  18.695  1.00  0.00           C  
ATOM     88  CD  GLN L   6     -11.240  67.494  19.370  1.00  0.00           C  
ATOM     89  OE1 GLN L   6     -12.326  66.990  19.069  1.00  0.00           O  
ATOM     90  NE2 GLN L   6     -10.437  66.969  20.287  1.00  0.00           N  
ATOM     91  H   GLN L   6     -12.328  69.721  16.411  1.00  0.00           H  
ATOM     92  HA  GLN L   6     -13.575  68.913  18.934  1.00  0.00           H  
ATOM     93 1HB  GLN L   6     -11.251  70.817  18.459  1.00  0.00           H  
ATOM     94 2HB  GLN L   6     -11.742  70.123  19.997  1.00  0.00           H  
ATOM     95 1HG  GLN L   6     -10.682  68.575  17.623  1.00  0.00           H  
ATOM     96 2HG  GLN L   6      -9.774  69.012  19.098  1.00  0.00           H  
ATOM     97 1HE2 GLN L   6     -10.703  66.132  20.766  1.00  0.00           H  
ATOM     98 2HE2 GLN L   6      -9.564  67.411  20.500  1.00  0.00           H  
ATOM     99  N   SER L   7     -14.743  71.088  19.571  1.00  0.00           N  
ATOM    100  CA  SER L   7     -15.483  72.318  19.882  1.00  0.00           C  
ATOM    101  C   SER L   7     -14.604  73.611  19.890  1.00  0.00           C  
ATOM    102  O   SER L   7     -14.640  74.347  18.922  1.00  0.00           O  
ATOM    103  CB  SER L   7     -16.159  72.156  21.230  1.00  0.00           C  
ATOM    104  OG  SER L   7     -17.316  71.374  21.120  1.00  0.00           O  
ATOM    105  H   SER L   7     -14.845  70.287  20.178  1.00  0.00           H  
ATOM    106  HA  SER L   7     -16.241  72.470  19.112  1.00  0.00           H  
ATOM    107 1HB  SER L   7     -15.466  71.690  21.930  1.00  0.00           H  
ATOM    108 2HB  SER L   7     -16.415  73.137  21.628  1.00  0.00           H  
ATOM    109  HG  SER L   7     -17.891  71.836  20.506  1.00  0.00           H  
ATOM    110  N   PRO L   8     -13.812  73.873  20.943  1.00  0.00           N  
ATOM    111  CA  PRO L   8     -12.907  75.027  20.975  1.00  0.00           C  
ATOM    112  C   PRO L   8     -11.555  74.538  20.510  1.00  0.00           C  
ATOM    113  O   PRO L   8     -11.325  73.342  20.493  1.00  0.00           O  
ATOM    114  CB  PRO L   8     -12.892  75.459  22.445  1.00  0.00           C  
ATOM    115  CG  PRO L   8     -12.840  74.176  23.202  1.00  0.00           C  
ATOM    116  CD  PRO L   8     -13.650  73.217  22.371  1.00  0.00           C  
ATOM    117  HA  PRO L   8     -13.320  75.828  20.344  1.00  0.00           H  
ATOM    118 1HB  PRO L   8     -12.024  76.105  22.639  1.00  0.00           H  
ATOM    119 2HB  PRO L   8     -13.791  76.053  22.671  1.00  0.00           H  
ATOM    120 1HG  PRO L   8     -11.796  73.852  23.328  1.00  0.00           H  
ATOM    121 2HG  PRO L   8     -13.253  74.315  24.212  1.00  0.00           H  
ATOM    122 1HD  PRO L   8     -13.110  72.263  22.283  1.00  0.00           H  
ATOM    123 2HD  PRO L   8     -14.633  73.065  22.840  1.00  0.00           H  
ATOM    124  N   SER L   9     -10.662  75.483  20.189  1.00  0.00           N  
ATOM    125  CA  SER L   9      -9.237  75.260  19.919  1.00  0.00           C  
ATOM    126  C   SER L   9      -8.452  75.442  21.203  1.00  0.00           C  
ATOM    127  O   SER L   9      -7.294  75.014  21.304  1.00  0.00           O  
ATOM    128  CB  SER L   9      -8.731  76.217  18.858  1.00  0.00           C  
ATOM    129  OG  SER L   9      -8.740  77.538  19.328  1.00  0.00           O  
ATOM    130  H   SER L   9     -11.032  76.420  20.136  1.00  0.00           H  
ATOM    131  HA  SER L   9      -9.110  74.241  19.552  1.00  0.00           H  
ATOM    132 1HB  SER L   9      -7.717  75.938  18.570  1.00  0.00           H  
ATOM    133 2HB  SER L   9      -9.356  76.140  17.970  1.00  0.00           H  
ATOM    134  HG  SER L   9      -8.410  77.500  20.229  1.00  0.00           H  
ATOM    135  N   SER L  10      -9.081  76.063  22.206  1.00  0.00           N  
ATOM    136  CA  SER L  10      -8.408  76.176  23.514  1.00  0.00           C  
ATOM    137  C   SER L  10      -9.455  76.285  24.621  1.00  0.00           C  
ATOM    138  O   SER L  10     -10.593  76.644  24.335  1.00  0.00           O  
ATOM    139  CB  SER L  10      -7.493  77.384  23.546  1.00  0.00           C  
ATOM    140  OG  SER L  10      -8.229  78.574  23.493  1.00  0.00           O  
ATOM    141  H   SER L  10     -10.004  76.457  22.091  1.00  0.00           H  
ATOM    142  HA  SER L  10      -7.806  75.280  23.672  1.00  0.00           H  
ATOM    143 1HB  SER L  10      -6.894  77.363  24.458  1.00  0.00           H  
ATOM    144 2HB  SER L  10      -6.804  77.340  22.703  1.00  0.00           H  
ATOM    145  HG  SER L  10      -8.071  79.021  24.328  1.00  0.00           H  
ATOM    146  N   LEU L  11      -9.081  75.949  25.864  1.00  0.00           N  
ATOM    147  CA  LEU L  11      -9.984  75.936  27.047  1.00  0.00           C  
ATOM    148  C   LEU L  11      -9.110  76.326  28.224  1.00  0.00           C  
ATOM    149  O   LEU L  11      -7.978  75.886  28.317  1.00  0.00           O  
ATOM    150  CB  LEU L  11     -10.621  74.560  27.279  1.00  0.00           C  
ATOM    151  CG  LEU L  11     -11.552  74.454  28.494  1.00  0.00           C  
ATOM    152  CD1 LEU L  11     -12.776  75.332  28.275  1.00  0.00           C  
ATOM    153  CD2 LEU L  11     -11.951  73.001  28.702  1.00  0.00           C  
ATOM    154  H   LEU L  11      -8.112  75.689  25.983  1.00  0.00           H  
ATOM    155  HA  LEU L  11     -10.789  76.650  26.875  1.00  0.00           H  
ATOM    156 1HB  LEU L  11     -11.199  74.292  26.395  1.00  0.00           H  
ATOM    157 2HB  LEU L  11      -9.826  73.825  27.405  1.00  0.00           H  
ATOM    158  HG  LEU L  11     -11.034  74.818  29.382  1.00  0.00           H  
ATOM    159 1HD1 LEU L  11     -13.437  75.257  29.139  1.00  0.00           H  
ATOM    160 2HD1 LEU L  11     -12.463  76.368  28.149  1.00  0.00           H  
ATOM    161 3HD1 LEU L  11     -13.306  75.001  27.383  1.00  0.00           H  
ATOM    162 1HD2 LEU L  11     -12.612  72.925  29.566  1.00  0.00           H  
ATOM    163 2HD2 LEU L  11     -12.470  72.635  27.815  1.00  0.00           H  
ATOM    164 3HD2 LEU L  11     -11.059  72.399  28.874  1.00  0.00           H  
ATOM    165  N   SER L  12      -9.603  77.181  29.106  1.00  0.00           N  
ATOM    166  CA  SER L  12      -8.860  77.563  30.316  1.00  0.00           C  
ATOM    167  C   SER L  12      -9.556  76.991  31.538  1.00  0.00           C  
ATOM    168  O   SER L  12     -10.761  76.792  31.554  1.00  0.00           O  
ATOM    169  CB  SER L  12      -8.758  79.071  30.435  1.00  0.00           C  
ATOM    170  OG  SER L  12     -10.026  79.650  30.577  1.00  0.00           O  
ATOM    171  H   SER L  12     -10.515  77.583  28.942  1.00  0.00           H  
ATOM    172  HA  SER L  12      -7.851  77.154  30.246  1.00  0.00           H  
ATOM    173 1HB  SER L  12      -8.139  79.327  31.294  1.00  0.00           H  
ATOM    174 2HB  SER L  12      -8.269  79.473  29.548  1.00  0.00           H  
ATOM    175  HG  SER L  12     -10.131  80.243  29.829  1.00  0.00           H  
ATOM    176  N   ALA L  13      -8.774  76.698  32.555  1.00  0.00           N  
ATOM    177  CA  ALA L  13      -9.350  76.206  33.774  1.00  0.00           C  
ATOM    178  C   ALA L  13      -8.314  76.339  34.872  1.00  0.00           C  
ATOM    179  O   ALA L  13      -7.145  76.366  34.614  1.00  0.00           O  
ATOM    180  CB  ALA L  13      -9.764  74.790  33.593  1.00  0.00           C  
ATOM    181  H   ALA L  13      -7.772  76.813  32.495  1.00  0.00           H  
ATOM    182  HA  ALA L  13     -10.217  76.823  34.012  1.00  0.00           H  
ATOM    183 1HB  ALA L  13     -10.202  74.418  34.519  1.00  0.00           H  
ATOM    184 2HB  ALA L  13     -10.502  74.727  32.792  1.00  0.00           H  
ATOM    185 3HB  ALA L  13      -8.896  74.188  33.335  1.00  0.00           H  
ATOM    186  N   SER L  14      -8.782  76.461  36.107  1.00  0.00           N  
ATOM    187  CA  SER L  14      -7.941  76.618  37.296  1.00  0.00           C  
ATOM    188  C   SER L  14      -7.468  75.237  37.754  1.00  0.00           C  
ATOM    189  O   SER L  14      -8.100  74.234  37.389  1.00  0.00           O  
ATOM    190  CB  SER L  14      -8.705  77.310  38.408  1.00  0.00           C  
ATOM    191  OG  SER L  14      -9.736  76.495  38.892  1.00  0.00           O  
ATOM    192  H   SER L  14      -9.786  76.443  36.212  1.00  0.00           H  
ATOM    193  HA  SER L  14      -7.080  77.234  37.032  1.00  0.00           H  
ATOM    194 1HB  SER L  14      -8.022  77.558  39.220  1.00  0.00           H  
ATOM    195 2HB  SER L  14      -9.122  78.245  38.034  1.00  0.00           H  
ATOM    196  HG  SER L  14      -9.360  75.996  39.621  1.00  0.00           H  
ATOM    197  N   VAL L  15      -6.359  75.209  38.520  1.00  0.00           N  
ATOM    198  CA  VAL L  15      -5.755  73.996  39.080  1.00  0.00           C  
ATOM    199  C   VAL L  15      -6.803  73.401  39.987  1.00  0.00           C  
ATOM    200  O   VAL L  15      -7.470  74.135  40.703  1.00  0.00           O  
ATOM    201  CB  VAL L  15      -4.469  74.300  39.871  1.00  0.00           C  
ATOM    202  CG1 VAL L  15      -4.792  75.100  41.124  1.00  0.00           C  
ATOM    203  CG2 VAL L  15      -3.761  73.001  40.228  1.00  0.00           C  
ATOM    204  H   VAL L  15      -5.930  76.104  38.709  1.00  0.00           H  
ATOM    205  HA  VAL L  15      -5.491  73.330  38.258  1.00  0.00           H  
ATOM    206  HB  VAL L  15      -3.812  74.915  39.257  1.00  0.00           H  
ATOM    207 1HG1 VAL L  15      -3.871  75.306  41.671  1.00  0.00           H  
ATOM    208 2HG1 VAL L  15      -5.264  76.041  40.843  1.00  0.00           H  
ATOM    209 3HG1 VAL L  15      -5.469  74.527  41.757  1.00  0.00           H  
ATOM    210 1HG2 VAL L  15      -2.853  73.224  40.787  1.00  0.00           H  
ATOM    211 2HG2 VAL L  15      -4.421  72.383  40.837  1.00  0.00           H  
ATOM    212 3HG2 VAL L  15      -3.503  72.465  39.314  1.00  0.00           H  
ATOM    213  N   GLY L  16      -6.986  72.081  39.937  1.00  0.00           N  
ATOM    214  CA  GLY L  16      -8.007  71.445  40.755  1.00  0.00           C  
ATOM    215  C   GLY L  16      -9.394  71.328  40.162  1.00  0.00           C  
ATOM    216  O   GLY L  16     -10.217  70.586  40.657  1.00  0.00           O  
ATOM    217  H   GLY L  16      -6.416  71.509  39.330  1.00  0.00           H  
ATOM    218 1HA  GLY L  16      -7.692  70.433  41.008  1.00  0.00           H  
ATOM    219 2HA  GLY L  16      -8.115  71.991  41.691  1.00  0.00           H  
ATOM    220  N   ASP L  17      -9.671  72.085  39.116  1.00  0.00           N  
ATOM    221  CA  ASP L  17     -10.969  72.072  38.454  1.00  0.00           C  
ATOM    222  C   ASP L  17     -11.025  70.869  37.527  1.00  0.00           C  
ATOM    223  O   ASP L  17     -10.076  70.085  37.386  1.00  0.00           O  
ATOM    224  CB  ASP L  17     -11.205  73.363  37.665  1.00  0.00           C  
ATOM    225  CG  ASP L  17     -12.681  73.656  37.435  1.00  0.00           C  
ATOM    226  OD1 ASP L  17     -13.489  72.809  37.736  1.00  0.00           O  
ATOM    227  OD2 ASP L  17     -12.987  74.724  36.961  1.00  0.00           O  
ATOM    228  H   ASP L  17      -8.946  72.695  38.766  1.00  0.00           H  
ATOM    229  HA  ASP L  17     -11.745  71.991  39.216  1.00  0.00           H  
ATOM    230 1HB  ASP L  17     -10.761  74.203  38.201  1.00  0.00           H  
ATOM    231 2HB  ASP L  17     -10.708  73.294  36.697  1.00  0.00           H  
ATOM    232  N   ARG L  18     -12.160  70.713  36.876  1.00  0.00           N  
ATOM    233  CA  ARG L  18     -12.253  69.638  35.919  1.00  0.00           C  
ATOM    234  C   ARG L  18     -12.640  70.218  34.549  1.00  0.00           C  
ATOM    235  O   ARG L  18     -13.327  71.235  34.482  1.00  0.00           O  
ATOM    236  CB  ARG L  18     -13.277  68.606  36.365  1.00  0.00           C  
ATOM    237  CG  ARG L  18     -14.710  69.111  36.425  1.00  0.00           C  
ATOM    238  CD  ARG L  18     -15.640  68.067  36.928  1.00  0.00           C  
ATOM    239  NE  ARG L  18     -17.015  68.539  36.965  1.00  0.00           N  
ATOM    240  CZ  ARG L  18     -18.052  67.834  37.459  1.00  0.00           C  
ATOM    241  NH1 ARG L  18     -17.854  66.632  37.953  1.00  0.00           N  
ATOM    242  NH2 ARG L  18     -19.268  68.352  37.448  1.00  0.00           N  
ATOM    243  H   ARG L  18     -12.960  71.313  37.022  1.00  0.00           H  
ATOM    244  HA  ARG L  18     -11.280  69.151  35.850  1.00  0.00           H  
ATOM    245 1HB  ARG L  18     -13.256  67.756  35.684  1.00  0.00           H  
ATOM    246 2HB  ARG L  18     -13.015  68.237  37.357  1.00  0.00           H  
ATOM    247 1HG  ARG L  18     -14.765  69.970  37.094  1.00  0.00           H  
ATOM    248 2HG  ARG L  18     -15.034  69.407  35.427  1.00  0.00           H  
ATOM    249 1HD  ARG L  18     -15.596  67.196  36.275  1.00  0.00           H  
ATOM    250 2HD  ARG L  18     -15.351  67.779  37.938  1.00  0.00           H  
ATOM    251  HE  ARG L  18     -17.207  69.460  36.594  1.00  0.00           H  
ATOM    252 1HH1 ARG L  18     -16.925  66.236  37.962  1.00  0.00           H  
ATOM    253 2HH1 ARG L  18     -18.631  66.104  38.323  1.00  0.00           H  
ATOM    254 1HH2 ARG L  18     -19.420  69.277  37.069  1.00  0.00           H  
ATOM    255 2HH2 ARG L  18     -20.044  67.825  37.818  1.00  0.00           H  
ATOM    256  N   VAL L  19     -12.138  69.616  33.474  1.00  0.00           N  
ATOM    257  CA  VAL L  19     -12.446  70.096  32.132  1.00  0.00           C  
ATOM    258  C   VAL L  19     -12.959  68.989  31.258  1.00  0.00           C  
ATOM    259  O   VAL L  19     -12.776  67.817  31.579  1.00  0.00           O  
ATOM    260  CB  VAL L  19     -11.196  70.713  31.476  1.00  0.00           C  
ATOM    261  CG1 VAL L  19     -10.697  71.897  32.291  1.00  0.00           C  
ATOM    262  CG2 VAL L  19     -10.110  69.657  31.337  1.00  0.00           C  
ATOM    263  H   VAL L  19     -11.533  68.814  33.582  1.00  0.00           H  
ATOM    264  HA  VAL L  19     -13.214  70.867  32.208  1.00  0.00           H  
ATOM    265  HB  VAL L  19     -11.464  71.092  30.490  1.00  0.00           H  
ATOM    266 1HG1 VAL L  19      -9.813  72.320  31.814  1.00  0.00           H  
ATOM    267 2HG1 VAL L  19     -11.477  72.655  32.347  1.00  0.00           H  
ATOM    268 3HG1 VAL L  19     -10.440  71.564  33.297  1.00  0.00           H  
ATOM    269 1HG2 VAL L  19      -9.230  70.100  30.873  1.00  0.00           H  
ATOM    270 2HG2 VAL L  19      -9.847  69.274  32.323  1.00  0.00           H  
ATOM    271 3HG2 VAL L  19     -10.476  68.839  30.716  1.00  0.00           H  
ATOM    272  N   THR L  20     -13.631  69.378  30.173  1.00  0.00           N  
ATOM    273  CA  THR L  20     -14.150  68.421  29.210  1.00  0.00           C  
ATOM    274  C   THR L  20     -13.770  68.909  27.827  1.00  0.00           C  
ATOM    275  O   THR L  20     -13.888  70.097  27.552  1.00  0.00           O  
ATOM    276  CB  THR L  20     -15.677  68.255  29.323  1.00  0.00           C  
ATOM    277  OG1 THR L  20     -16.012  67.770  30.629  1.00  0.00           O  
ATOM    278  CG2 THR L  20     -16.186  67.276  28.276  1.00  0.00           C  
ATOM    279  H   THR L  20     -13.782  70.364  30.018  1.00  0.00           H  
ATOM    280  HA  THR L  20     -13.693  67.451  29.406  1.00  0.00           H  
ATOM    281  HB  THR L  20     -16.160  69.221  29.173  1.00  0.00           H  
ATOM    282  HG1 THR L  20     -15.787  66.839  30.692  1.00  0.00           H  
ATOM    283 1HG2 THR L  20     -17.266  67.171  28.371  1.00  0.00           H  
ATOM    284 2HG2 THR L  20     -15.942  67.647  27.281  1.00  0.00           H  
ATOM    285 3HG2 THR L  20     -15.713  66.306  28.426  1.00  0.00           H  
ATOM    286  N   ILE L  21     -13.279  68.004  26.981  1.00  0.00           N  
ATOM    287  CA  ILE L  21     -12.887  68.339  25.636  1.00  0.00           C  
ATOM    288  C   ILE L  21     -13.978  67.588  24.862  1.00  0.00           C  
ATOM    289  O   ILE L  21     -14.247  66.413  25.153  1.00  0.00           O  
ATOM    290  CB  ILE L  21     -11.467  67.874  25.267  1.00  0.00           C  
ATOM    291  CG1 ILE L  21     -10.449  68.416  26.274  1.00  0.00           C  
ATOM    292  CG2 ILE L  21     -11.111  68.316  23.856  1.00  0.00           C  
ATOM    293  CD1 ILE L  21     -10.383  69.924  26.324  1.00  0.00           C  
ATOM    294  H   ILE L  21     -13.179  67.050  27.298  1.00  0.00           H  
ATOM    295  HA  ILE L  21     -12.903  69.423  25.531  1.00  0.00           H  
ATOM    296  HB  ILE L  21     -11.415  66.786  25.321  1.00  0.00           H  
ATOM    297 1HG1 ILE L  21     -10.695  68.051  27.271  1.00  0.00           H  
ATOM    298 2HG1 ILE L  21      -9.456  68.040  26.025  1.00  0.00           H  
ATOM    299 1HG2 ILE L  21     -10.104  67.979  23.612  1.00  0.00           H  
ATOM    300 2HG2 ILE L  21     -11.819  67.883  23.150  1.00  0.00           H  
ATOM    301 3HG2 ILE L  21     -11.154  69.403  23.794  1.00  0.00           H  
ATOM    302 1HD1 ILE L  21      -9.640  70.233  27.060  1.00  0.00           H  
ATOM    303 2HD1 ILE L  21     -10.104  70.310  25.343  1.00  0.00           H  
ATOM    304 3HD1 ILE L  21     -11.358  70.322  26.605  1.00  0.00           H  
ATOM    305  N   THR L  22     -14.617  68.235  23.845  1.00  0.00           N  
ATOM    306  CA  THR L  22     -15.675  67.656  23.031  1.00  0.00           C  
ATOM    307  C   THR L  22     -15.235  67.404  21.590  1.00  0.00           C  
ATOM    308  O   THR L  22     -14.592  68.249  20.965  1.00  0.00           O  
ATOM    309  CB  THR L  22     -16.920  68.562  23.035  1.00  0.00           C  
ATOM    310  OG1 THR L  22     -17.414  68.694  24.374  1.00  0.00           O  
ATOM    311  CG2 THR L  22     -18.010  67.976  22.151  1.00  0.00           C  
ATOM    312  H   THR L  22     -14.336  69.191  23.679  1.00  0.00           H  
ATOM    313  HA  THR L  22     -15.949  66.690  23.455  1.00  0.00           H  
ATOM    314  HB  THR L  22     -16.651  69.551  22.663  1.00  0.00           H  
ATOM    315  HG1 THR L  22     -18.317  68.369  24.415  1.00  0.00           H  
ATOM    316 1HG2 THR L  22     -18.881  68.630  22.166  1.00  0.00           H  
ATOM    317 2HG2 THR L  22     -17.641  67.885  21.130  1.00  0.00           H  
ATOM    318 3HG2 THR L  22     -18.290  66.991  22.525  1.00  0.00           H  
ATOM    319  N   CYS L  23     -15.574  66.224  21.080  1.00  0.00           N  
ATOM    320  CA  CYS L  23     -15.167  65.805  19.746  1.00  0.00           C  
ATOM    321  C   CYS L  23     -16.376  65.305  18.967  1.00  0.00           C  
ATOM    322  O   CYS L  23     -17.141  64.476  19.457  1.00  0.00           O  
ATOM    323  CB  CYS L  23     -14.111  64.701  19.818  1.00  0.00           C  
ATOM    324  SG  CYS L  23     -13.599  64.063  18.205  1.00  0.00           S  
ATOM    325  H   CYS L  23     -16.133  65.599  21.643  1.00  0.00           H  
ATOM    326  HA  CYS L  23     -14.734  66.663  19.231  1.00  0.00           H  
ATOM    327 1HB  CYS L  23     -13.225  65.078  20.328  1.00  0.00           H  
ATOM    328 2HB  CYS L  23     -14.496  63.867  20.404  1.00  0.00           H  
ATOM    329  N   ARG L  24     -16.549  65.813  17.752  1.00  0.00           N  
ATOM    330  CA  ARG L  24     -17.653  65.383  16.907  1.00  0.00           C  
ATOM    331  C   ARG L  24     -17.170  64.828  15.573  1.00  0.00           C  
ATOM    332  O   ARG L  24     -16.325  65.429  14.907  1.00  0.00           O  
ATOM    333  CB  ARG L  24     -18.634  66.533  16.674  1.00  0.00           C  
ATOM    334  CG  ARG L  24     -19.716  66.226  15.651  1.00  0.00           C  
ATOM    335  CD  ARG L  24     -20.828  67.262  15.680  1.00  0.00           C  
ATOM    336  NE  ARG L  24     -21.749  67.045  16.793  1.00  0.00           N  
ATOM    337  CZ  ARG L  24     -22.733  67.877  17.121  1.00  0.00           C  
ATOM    338  NH1 ARG L  24     -22.923  68.988  16.423  1.00  0.00           N  
ATOM    339  NH2 ARG L  24     -23.524  67.600  18.147  1.00  0.00           N  
ATOM    340  H   ARG L  24     -15.907  66.511  17.405  1.00  0.00           H  
ATOM    341  HA  ARG L  24     -18.196  64.591  17.424  1.00  0.00           H  
ATOM    342 1HB  ARG L  24     -19.121  66.792  17.614  1.00  0.00           H  
ATOM    343 2HB  ARG L  24     -18.088  67.414  16.335  1.00  0.00           H  
ATOM    344 1HG  ARG L  24     -19.281  66.219  14.651  1.00  0.00           H  
ATOM    345 2HG  ARG L  24     -20.152  65.249  15.864  1.00  0.00           H  
ATOM    346 1HD  ARG L  24     -20.396  68.257  15.786  1.00  0.00           H  
ATOM    347 2HD  ARG L  24     -21.398  67.211  14.753  1.00  0.00           H  
ATOM    348  HE  ARG L  24     -21.629  66.207  17.346  1.00  0.00           H  
ATOM    349 1HH1 ARG L  24     -22.320  69.203  15.641  1.00  0.00           H  
ATOM    350 2HH1 ARG L  24     -23.669  69.620  16.673  1.00  0.00           H  
ATOM    351 1HH2 ARG L  24     -23.381  66.754  18.682  1.00  0.00           H  
ATOM    352 2HH2 ARG L  24     -24.270  68.234  18.395  1.00  0.00           H  
ATOM    353  N   ALA L  25     -17.710  63.678  15.191  1.00  0.00           N  
ATOM    354  CA  ALA L  25     -17.365  63.041  13.928  1.00  0.00           C  
ATOM    355  C   ALA L  25     -18.349  63.483  12.850  1.00  0.00           C  
ATOM    356  O   ALA L  25     -19.445  63.949  13.158  1.00  0.00           O  
ATOM    357  CB  ALA L  25     -17.378  61.530  14.078  1.00  0.00           C  
ATOM    358  H   ALA L  25     -18.381  63.231  15.799  1.00  0.00           H  
ATOM    359  HA  ALA L  25     -16.364  63.368  13.647  1.00  0.00           H  
ATOM    360 1HB  ALA L  25     -17.117  61.067  13.126  1.00  0.00           H  
ATOM    361 2HB  ALA L  25     -16.652  61.232  14.836  1.00  0.00           H  
ATOM    362 3HB  ALA L  25     -18.371  61.203  14.381  1.00  0.00           H  
ATOM    363  N   SER L  26     -17.951  63.349  11.591  1.00  0.00           N  
ATOM    364  CA  SER L  26     -18.835  63.674  10.479  1.00  0.00           C  
ATOM    365  C   SER L  26     -19.743  62.494  10.163  1.00  0.00           C  
ATOM    366  O   SER L  26     -20.788  62.651   9.531  1.00  0.00           O  
ATOM    367  CB  SER L  26     -18.024  64.049   9.253  1.00  0.00           C  
ATOM    368  OG  SER L  26     -17.307  62.947   8.769  1.00  0.00           O  
ATOM    369  H   SER L  26     -17.018  63.014  11.397  1.00  0.00           H  
ATOM    370  HA  SER L  26     -19.452  64.527  10.765  1.00  0.00           H  
ATOM    371 1HB  SER L  26     -18.691  64.422   8.477  1.00  0.00           H  
ATOM    372 2HB  SER L  26     -17.334  64.853   9.506  1.00  0.00           H  
ATOM    373  HG  SER L  26     -17.813  62.606   8.028  1.00  0.00           H  
ATOM    374  N   ARG L  27     -19.340  61.310  10.611  1.00  0.00           N  
ATOM    375  CA  ARG L  27     -20.140  60.112  10.420  1.00  0.00           C  
ATOM    376  C   ARG L  27     -20.165  59.231  11.656  1.00  0.00           C  
ATOM    377  O   ARG L  27     -19.316  59.342  12.543  1.00  0.00           O  
ATOM    378  CB  ARG L  27     -19.609  59.305   9.245  1.00  0.00           C  
ATOM    379  CG  ARG L  27     -19.701  60.002   7.897  1.00  0.00           C  
ATOM    380  CD  ARG L  27     -21.107  60.116   7.432  1.00  0.00           C  
ATOM    381  NE  ARG L  27     -21.191  60.665   6.088  1.00  0.00           N  
ATOM    382  CZ  ARG L  27     -21.241  61.980   5.801  1.00  0.00           C  
ATOM    383  NH1 ARG L  27     -21.213  62.866   6.771  1.00  0.00           N  
ATOM    384  NH2 ARG L  27     -21.317  62.379   4.543  1.00  0.00           N  
ATOM    385  H   ARG L  27     -18.457  61.240  11.096  1.00  0.00           H  
ATOM    386  HA  ARG L  27     -21.166  60.413  10.204  1.00  0.00           H  
ATOM    387 1HB  ARG L  27     -18.563  59.057   9.417  1.00  0.00           H  
ATOM    388 2HB  ARG L  27     -20.159  58.367   9.170  1.00  0.00           H  
ATOM    389 1HG  ARG L  27     -19.284  61.006   7.977  1.00  0.00           H  
ATOM    390 2HG  ARG L  27     -19.139  59.433   7.154  1.00  0.00           H  
ATOM    391 1HD  ARG L  27     -21.570  59.129   7.427  1.00  0.00           H  
ATOM    392 2HD  ARG L  27     -21.660  60.772   8.103  1.00  0.00           H  
ATOM    393  HE  ARG L  27     -21.215  60.013   5.315  1.00  0.00           H  
ATOM    394 1HH1 ARG L  27     -21.155  62.561   7.733  1.00  0.00           H  
ATOM    395 2HH1 ARG L  27     -21.250  63.852   6.556  1.00  0.00           H  
ATOM    396 1HH2 ARG L  27     -21.338  61.698   3.797  1.00  0.00           H  
ATOM    397 2HH2 ARG L  27     -21.354  63.365   4.328  1.00  0.00           H  
ATOM    398  N   ASP L  28     -21.151  58.344  11.693  1.00  0.00           N  
ATOM    399  CA  ASP L  28     -21.341  57.461  12.827  1.00  0.00           C  
ATOM    400  C   ASP L  28     -20.199  56.459  12.865  1.00  0.00           C  
ATOM    401  O   ASP L  28     -20.057  55.631  11.962  1.00  0.00           O  
ATOM    402  CB  ASP L  28     -22.686  56.734  12.741  1.00  0.00           C  
ATOM    403  CG  ASP L  28     -22.972  55.871  13.963  1.00  0.00           C  
ATOM    404  OD1 ASP L  28     -22.056  55.601  14.703  1.00  0.00           O  
ATOM    405  OD2 ASP L  28     -24.104  55.490  14.143  1.00  0.00           O  
ATOM    406  H   ASP L  28     -21.786  58.283  10.911  1.00  0.00           H  
ATOM    407  HA  ASP L  28     -21.333  58.061  13.738  1.00  0.00           H  
ATOM    408 1HB  ASP L  28     -23.488  57.465  12.634  1.00  0.00           H  
ATOM    409 2HB  ASP L  28     -22.700  56.100  11.854  1.00  0.00           H  
ATOM    410  N   ILE L  29     -19.371  56.551  13.899  1.00  0.00           N  
ATOM    411  CA  ILE L  29     -18.190  55.706  14.010  1.00  0.00           C  
ATOM    412  C   ILE L  29     -18.312  54.839  15.251  1.00  0.00           C  
ATOM    413  O   ILE L  29     -17.313  54.353  15.783  1.00  0.00           O  
ATOM    414  CB  ILE L  29     -16.901  56.545  14.078  1.00  0.00           C  
ATOM    415  CG1 ILE L  29     -16.946  57.497  15.276  1.00  0.00           C  
ATOM    416  CG2 ILE L  29     -16.702  57.320  12.784  1.00  0.00           C  
ATOM    417  CD1 ILE L  29     -15.632  58.189  15.557  1.00  0.00           C  
ATOM    418  H   ILE L  29     -19.565  57.223  14.628  1.00  0.00           H  
ATOM    419  HA  ILE L  29     -18.134  55.072  13.126  1.00  0.00           H  
ATOM    420  HB  ILE L  29     -16.046  55.887  14.230  1.00  0.00           H  
ATOM    421 1HG1 ILE L  29     -17.704  58.261  15.106  1.00  0.00           H  
ATOM    422 2HG1 ILE L  29     -17.236  56.944  16.169  1.00  0.00           H  
ATOM    423 1HG2 ILE L  29     -15.787  57.909  12.850  1.00  0.00           H  
ATOM    424 2HG2 ILE L  29     -16.627  56.624  11.951  1.00  0.00           H  
ATOM    425 3HG2 ILE L  29     -17.551  57.987  12.625  1.00  0.00           H  
ATOM    426 1HD1 ILE L  29     -15.742  58.845  16.419  1.00  0.00           H  
ATOM    427 2HD1 ILE L  29     -14.864  57.442  15.765  1.00  0.00           H  
ATOM    428 3HD1 ILE L  29     -15.338  58.778  14.688  1.00  0.00           H  
ATOM    429  N   LYS L  30     -19.571  54.520  15.709  1.00  0.00           N  
ATOM    430  CA  LYS L  30     -19.752  53.574  16.803  1.00  0.00           C  
ATOM    431  C   LYS L  30     -19.038  54.037  18.070  1.00  0.00           C  
ATOM    432  O   LYS L  30     -19.298  55.131  18.574  1.00  0.00           O  
ATOM    433  CB  LYS L  30     -19.250  52.188  16.395  1.00  0.00           C  
ATOM    434  CG  LYS L  30     -19.954  51.597  15.181  1.00  0.00           C  
ATOM    435  CD  LYS L  30     -19.467  50.185  14.893  1.00  0.00           C  
ATOM    436  CE  LYS L  30     -20.165  49.594  13.677  1.00  0.00           C  
ATOM    437  NZ  LYS L  30     -19.677  48.223  13.366  1.00  0.00           N  
ATOM    438  H   LYS L  30     -20.387  54.899  15.247  1.00  0.00           H  
ATOM    439  HA  LYS L  30     -20.816  53.508  17.031  1.00  0.00           H  
ATOM    440 1HB  LYS L  30     -18.184  52.238  16.172  1.00  0.00           H  
ATOM    441 2HB  LYS L  30     -19.378  51.495  17.227  1.00  0.00           H  
ATOM    442 1HG  LYS L  30     -21.030  51.571  15.361  1.00  0.00           H  
ATOM    443 2HG  LYS L  30     -19.764  52.222  14.310  1.00  0.00           H  
ATOM    444 1HD  LYS L  30     -18.391  50.200  14.713  1.00  0.00           H  
ATOM    445 2HD  LYS L  30     -19.663  49.549  15.757  1.00  0.00           H  
ATOM    446 1HE  LYS L  30     -21.238  49.553  13.858  1.00  0.00           H  
ATOM    447 2HE  LYS L  30     -19.990  50.233  12.811  1.00  0.00           H  
ATOM    448 1HZ  LYS L  30     -20.163  47.868  12.555  1.00  0.00           H  
ATOM    449 2HZ  LYS L  30     -18.685  48.253  13.178  1.00  0.00           H  
ATOM    450 3HZ  LYS L  30     -19.852  47.617  14.155  1.00  0.00           H  
ATOM    451  N   SER L  31     -18.140  53.203  18.582  1.00  0.00           N  
ATOM    452  CA  SER L  31     -17.378  53.536  19.781  1.00  0.00           C  
ATOM    453  C   SER L  31     -15.882  53.653  19.517  1.00  0.00           C  
ATOM    454  O   SER L  31     -15.083  53.729  20.450  1.00  0.00           O  
ATOM    455  CB  SER L  31     -17.621  52.487  20.848  1.00  0.00           C  
ATOM    456  OG  SER L  31     -18.967  52.468  21.236  1.00  0.00           O  
ATOM    457  H   SER L  31     -17.980  52.316  18.128  1.00  0.00           H  
ATOM    458  HA  SER L  31     -17.719  54.505  20.149  1.00  0.00           H  
ATOM    459 1HB  SER L  31     -17.336  51.506  20.467  1.00  0.00           H  
ATOM    460 2HB  SER L  31     -16.993  52.696  21.713  1.00  0.00           H  
ATOM    461  HG  SER L  31     -18.974  52.671  22.175  1.00  0.00           H  
ATOM    462  N   TYR L  32     -15.507  53.673  18.243  1.00  0.00           N  
ATOM    463  CA  TYR L  32     -14.104  53.614  17.857  1.00  0.00           C  
ATOM    464  C   TYR L  32     -13.455  54.995  17.819  1.00  0.00           C  
ATOM    465  O   TYR L  32     -13.236  55.555  16.745  1.00  0.00           O  
ATOM    466  CB  TYR L  32     -13.960  52.931  16.494  1.00  0.00           C  
ATOM    467  CG  TYR L  32     -14.268  51.449  16.520  1.00  0.00           C  
ATOM    468  CD1 TYR L  32     -15.533  50.998  16.172  1.00  0.00           C  
ATOM    469  CD2 TYR L  32     -13.285  50.543  16.890  1.00  0.00           C  
ATOM    470  CE1 TYR L  32     -15.814  49.645  16.196  1.00  0.00           C  
ATOM    471  CE2 TYR L  32     -13.567  49.190  16.912  1.00  0.00           C  
ATOM    472  CZ  TYR L  32     -14.826  48.741  16.568  1.00  0.00           C  
ATOM    473  OH  TYR L  32     -15.106  47.395  16.590  1.00  0.00           O  
ATOM    474  H   TYR L  32     -16.215  53.732  17.524  1.00  0.00           H  
ATOM    475  HA  TYR L  32     -13.564  53.030  18.603  1.00  0.00           H  
ATOM    476 1HB  TYR L  32     -14.631  53.405  15.777  1.00  0.00           H  
ATOM    477 2HB  TYR L  32     -12.943  53.060  16.127  1.00  0.00           H  
ATOM    478  HD1 TYR L  32     -16.305  51.710  15.881  1.00  0.00           H  
ATOM    479  HD2 TYR L  32     -12.293  50.897  17.164  1.00  0.00           H  
ATOM    480  HE1 TYR L  32     -16.808  49.291  15.922  1.00  0.00           H  
ATOM    481  HE2 TYR L  32     -12.796  48.478  17.205  1.00  0.00           H  
ATOM    482  HH  TYR L  32     -14.536  46.960  17.231  1.00  0.00           H  
ATOM    483  N   LEU L  33     -13.143  55.541  18.990  1.00  0.00           N  
ATOM    484  CA  LEU L  33     -12.405  56.796  19.066  1.00  0.00           C  
ATOM    485  C   LEU L  33     -11.294  56.750  20.108  1.00  0.00           C  
ATOM    486  O   LEU L  33     -11.452  56.143  21.165  1.00  0.00           O  
ATOM    487  CB  LEU L  33     -13.364  57.948  19.391  1.00  0.00           C  
ATOM    488  CG  LEU L  33     -12.722  59.338  19.498  1.00  0.00           C  
ATOM    489  CD1 LEU L  33     -13.640  60.372  18.860  1.00  0.00           C  
ATOM    490  CD2 LEU L  33     -12.463  59.666  20.961  1.00  0.00           C  
ATOM    491  H   LEU L  33     -13.422  55.081  19.846  1.00  0.00           H  
ATOM    492  HA  LEU L  33     -11.943  56.984  18.097  1.00  0.00           H  
ATOM    493 1HB  LEU L  33     -14.126  57.995  18.615  1.00  0.00           H  
ATOM    494 2HB  LEU L  33     -13.854  57.735  20.341  1.00  0.00           H  
ATOM    495  HG  LEU L  33     -11.779  59.346  18.952  1.00  0.00           H  
ATOM    496 1HD1 LEU L  33     -13.184  61.359  18.936  1.00  0.00           H  
ATOM    497 2HD1 LEU L  33     -13.792  60.124  17.809  1.00  0.00           H  
ATOM    498 3HD1 LEU L  33     -14.599  60.375  19.376  1.00  0.00           H  
ATOM    499 1HD2 LEU L  33     -12.007  60.653  21.038  1.00  0.00           H  
ATOM    500 2HD2 LEU L  33     -13.406  59.659  21.508  1.00  0.00           H  
ATOM    501 3HD2 LEU L  33     -11.791  58.921  21.388  1.00  0.00           H  
ATOM    502  N   ASN L  34     -10.184  57.421  19.828  1.00  0.00           N  
ATOM    503  CA  ASN L  34      -9.108  57.543  20.800  1.00  0.00           C  
ATOM    504  C   ASN L  34      -8.838  58.990  21.210  1.00  0.00           C  
ATOM    505  O   ASN L  34      -9.136  59.926  20.468  1.00  0.00           O  
ATOM    506  CB  ASN L  34      -7.842  56.907  20.255  1.00  0.00           C  
ATOM    507  CG  ASN L  34      -7.974  55.420  20.076  1.00  0.00           C  
ATOM    508  OD1 ASN L  34      -8.823  54.779  20.707  1.00  0.00           O  
ATOM    509  ND2 ASN L  34      -7.151  54.858  19.227  1.00  0.00           N  
ATOM    510  H   ASN L  34     -10.082  57.856  18.922  1.00  0.00           H  
ATOM    511  HA  ASN L  34      -9.402  57.020  21.711  1.00  0.00           H  
ATOM    512 1HB  ASN L  34      -7.594  57.356  19.293  1.00  0.00           H  
ATOM    513 2HB  ASN L  34      -7.013  57.107  20.933  1.00  0.00           H  
ATOM    514 1HD2 ASN L  34      -7.193  53.872  19.068  1.00  0.00           H  
ATOM    515 2HD2 ASN L  34      -6.480  55.415  18.739  1.00  0.00           H  
ATOM    516  N   TRP L  35      -8.277  59.161  22.403  1.00  0.00           N  
ATOM    517  CA  TRP L  35      -7.858  60.475  22.875  1.00  0.00           C  
ATOM    518  C   TRP L  35      -6.360  60.512  23.149  1.00  0.00           C  
ATOM    519  O   TRP L  35      -5.775  59.527  23.600  1.00  0.00           O  
ATOM    520  CB  TRP L  35      -8.617  60.865  24.144  1.00  0.00           C  
ATOM    521  CG  TRP L  35     -10.042  61.228  23.910  1.00  0.00           C  
ATOM    522  CD1 TRP L  35     -11.119  60.399  23.998  1.00  0.00           C  
ATOM    523  CD2 TRP L  35     -10.556  62.517  23.556  1.00  0.00           C  
ATOM    524  NE1 TRP L  35     -12.271  61.088  23.719  1.00  0.00           N  
ATOM    525  CE2 TRP L  35     -11.954  62.392  23.444  1.00  0.00           C  
ATOM    526  CE3 TRP L  35      -9.969  63.764  23.322  1.00  0.00           C  
ATOM    527  CZ2 TRP L  35     -12.775  63.464  23.108  1.00  0.00           C  
ATOM    528  CZ3 TRP L  35     -10.786  64.828  22.988  1.00  0.00           C  
ATOM    529  CH2 TRP L  35     -12.175  64.670  22.884  1.00  0.00           C  
ATOM    530  H   TRP L  35      -8.138  58.357  22.998  1.00  0.00           H  
ATOM    531  HA  TRP L  35      -8.083  61.208  22.101  1.00  0.00           H  
ATOM    532 1HB  TRP L  35      -8.591  60.037  24.854  1.00  0.00           H  
ATOM    533 2HB  TRP L  35      -8.126  61.715  24.615  1.00  0.00           H  
ATOM    534  HD1 TRP L  35     -11.071  59.341  24.252  1.00  0.00           H  
ATOM    535  HE1 TRP L  35     -13.203  60.700  23.715  1.00  0.00           H  
ATOM    536  HE3 TRP L  35      -8.890  63.895  23.402  1.00  0.00           H  
ATOM    537  HZ2 TRP L  35     -13.857  63.360  23.026  1.00  0.00           H  
ATOM    538  HZ3 TRP L  35     -10.320  65.796  22.806  1.00  0.00           H  
ATOM    539  HH2 TRP L  35     -12.787  65.532  22.618  1.00  0.00           H  
ATOM    540  N   TYR L  36      -5.745  61.658  22.880  1.00  0.00           N  
ATOM    541  CA  TYR L  36      -4.313  61.818  23.085  1.00  0.00           C  
ATOM    542  C   TYR L  36      -3.995  63.098  23.844  1.00  0.00           C  
ATOM    543  O   TYR L  36      -4.780  64.045  23.843  1.00  0.00           O  
ATOM    544  CB  TYR L  36      -3.579  61.804  21.742  1.00  0.00           C  
ATOM    545  CG  TYR L  36      -3.733  60.509  20.976  1.00  0.00           C  
ATOM    546  CD1 TYR L  36      -4.838  60.313  20.161  1.00  0.00           C  
ATOM    547  CD2 TYR L  36      -2.770  59.517  21.088  1.00  0.00           C  
ATOM    548  CE1 TYR L  36      -4.979  59.130  19.461  1.00  0.00           C  
ATOM    549  CE2 TYR L  36      -2.911  58.335  20.388  1.00  0.00           C  
ATOM    550  CZ  TYR L  36      -4.010  58.140  19.578  1.00  0.00           C  
ATOM    551  OH  TYR L  36      -4.151  56.962  18.880  1.00  0.00           O  
ATOM    552  H   TYR L  36      -6.281  62.436  22.526  1.00  0.00           H  
ATOM    553  HA  TYR L  36      -3.955  60.984  23.689  1.00  0.00           H  
ATOM    554 1HB  TYR L  36      -3.949  62.616  21.116  1.00  0.00           H  
ATOM    555 2HB  TYR L  36      -2.516  61.976  21.908  1.00  0.00           H  
ATOM    556  HD1 TYR L  36      -5.596  61.092  20.073  1.00  0.00           H  
ATOM    557  HD2 TYR L  36      -1.902  59.671  21.729  1.00  0.00           H  
ATOM    558  HE1 TYR L  36      -5.848  58.976  18.821  1.00  0.00           H  
ATOM    559  HE2 TYR L  36      -2.154  57.555  20.477  1.00  0.00           H  
ATOM    560  HH  TYR L  36      -3.404  56.389  19.069  1.00  0.00           H  
ATOM    561  N   GLN L  37      -2.805  63.137  24.523  1.00  0.00           N  
ATOM    562  CA  GLN L  37      -2.242  64.321  25.095  1.00  0.00           C  
ATOM    563  C   GLN L  37      -0.945  64.579  24.414  1.00  0.00           C  
ATOM    564  O   GLN L  37      -0.117  63.690  24.342  1.00  0.00           O  
ATOM    565  CB  GLN L  37      -1.960  64.068  26.574  1.00  0.00           C  
ATOM    566  CG  GLN L  37      -1.374  65.254  27.285  1.00  0.00           C  
ATOM    567  CD  GLN L  37      -0.886  64.955  28.653  1.00  0.00           C  
ATOM    568  OE1 GLN L  37       0.069  64.237  28.829  1.00  0.00           O  
ATOM    569  NE2 GLN L  37      -1.519  65.547  29.643  1.00  0.00           N  
ATOM    570  H   GLN L  37      -2.320  62.258  24.634  1.00  0.00           H  
ATOM    571  HA  GLN L  37      -2.929  65.149  24.922  1.00  0.00           H  
ATOM    572 1HB  GLN L  37      -2.885  63.788  27.078  1.00  0.00           H  
ATOM    573 2HB  GLN L  37      -1.268  63.231  26.674  1.00  0.00           H  
ATOM    574 1HG  GLN L  37      -0.527  65.628  26.709  1.00  0.00           H  
ATOM    575 2HG  GLN L  37      -2.137  66.028  27.370  1.00  0.00           H  
ATOM    576 1HE2 GLN L  37      -1.235  65.382  30.588  1.00  0.00           H  
ATOM    577 2HE2 GLN L  37      -2.285  66.161  29.451  1.00  0.00           H  
ATOM    578  N   GLN L  38      -0.754  65.774  23.885  1.00  0.00           N  
ATOM    579  CA  GLN L  38       0.541  66.112  23.311  1.00  0.00           C  
ATOM    580  C   GLN L  38       1.139  67.273  24.120  1.00  0.00           C  
ATOM    581  O   GLN L  38       0.545  68.317  24.209  1.00  0.00           O  
ATOM    582  CB  GLN L  38       0.408  66.488  21.833  1.00  0.00           C  
ATOM    583  CG  GLN L  38       1.726  66.813  21.152  1.00  0.00           C  
ATOM    584  CD  GLN L  38       1.615  66.802  19.639  1.00  0.00           C  
ATOM    585  OE1 GLN L  38       0.606  67.234  19.074  1.00  0.00           O  
ATOM    586  NE2 GLN L  38       2.652  66.307  18.974  1.00  0.00           N  
ATOM    587  H   GLN L  38      -1.494  66.461  23.868  1.00  0.00           H  
ATOM    588  HA  GLN L  38       1.191  65.240  23.386  1.00  0.00           H  
ATOM    589 1HB  GLN L  38      -0.058  65.667  21.289  1.00  0.00           H  
ATOM    590 2HB  GLN L  38      -0.244  67.356  21.736  1.00  0.00           H  
ATOM    591 1HG  GLN L  38       2.049  67.806  21.464  1.00  0.00           H  
ATOM    592 2HG  GLN L  38       2.468  66.070  21.446  1.00  0.00           H  
ATOM    593 1HE2 GLN L  38       2.636  66.274  17.974  1.00  0.00           H  
ATOM    594 2HE2 GLN L  38       3.450  65.968  19.472  1.00  0.00           H  
ATOM    595  N   LYS L  39       2.276  67.042  24.766  1.00  0.00           N  
ATOM    596  CA  LYS L  39       2.944  68.008  25.646  1.00  0.00           C  
ATOM    597  C   LYS L  39       3.715  68.961  24.746  1.00  0.00           C  
ATOM    598  O   LYS L  39       3.988  68.644  23.614  1.00  0.00           O  
ATOM    599  CB  LYS L  39       3.876  67.321  26.645  1.00  0.00           C  
ATOM    600  CG  LYS L  39       3.167  66.432  27.659  1.00  0.00           C  
ATOM    601  CD  LYS L  39       4.153  65.806  28.632  1.00  0.00           C  
ATOM    602  CE  LYS L  39       3.444  64.934  29.657  1.00  0.00           C  
ATOM    603  NZ  LYS L  39       4.399  64.310  30.613  1.00  0.00           N  
ATOM    604  H   LYS L  39       2.694  66.132  24.628  1.00  0.00           H  
ATOM    605  HA  LYS L  39       2.182  68.545  26.212  1.00  0.00           H  
ATOM    606 1HB  LYS L  39       4.597  66.705  26.107  1.00  0.00           H  
ATOM    607 2HB  LYS L  39       4.437  68.074  27.197  1.00  0.00           H  
ATOM    608 1HG  LYS L  39       2.442  67.025  28.219  1.00  0.00           H  
ATOM    609 2HG  LYS L  39       2.633  65.639  27.135  1.00  0.00           H  
ATOM    610 1HD  LYS L  39       4.871  65.195  28.082  1.00  0.00           H  
ATOM    611 2HD  LYS L  39       4.698  66.593  29.154  1.00  0.00           H  
ATOM    612 1HE  LYS L  39       2.731  65.539  30.217  1.00  0.00           H  
ATOM    613 2HE  LYS L  39       2.894  64.144  29.145  1.00  0.00           H  
ATOM    614 1HZ  LYS L  39       3.890  63.740  31.274  1.00  0.00           H  
ATOM    615 2HZ  LYS L  39       5.054  63.731  30.105  1.00  0.00           H  
ATOM    616 3HZ  LYS L  39       4.901  65.033  31.108  1.00  0.00           H  
ATOM    617  N   PRO L  40       4.078  70.153  25.256  1.00  0.00           N  
ATOM    618  CA  PRO L  40       4.792  71.205  24.509  1.00  0.00           C  
ATOM    619  C   PRO L  40       6.051  70.709  23.815  1.00  0.00           C  
ATOM    620  O   PRO L  40       6.372  71.148  22.702  1.00  0.00           O  
ATOM    621  CB  PRO L  40       5.135  72.221  25.604  1.00  0.00           C  
ATOM    622  CG  PRO L  40       4.015  72.098  26.580  1.00  0.00           C  
ATOM    623  CD  PRO L  40       3.720  70.622  26.627  1.00  0.00           C  
ATOM    624  HA  PRO L  40       4.114  71.641  23.761  1.00  0.00           H  
ATOM    625 1HB  PRO L  40       6.114  71.982  26.044  1.00  0.00           H  
ATOM    626 2HB  PRO L  40       5.214  73.229  25.170  1.00  0.00           H  
ATOM    627 1HG  PRO L  40       4.319  72.500  27.558  1.00  0.00           H  
ATOM    628 2HG  PRO L  40       3.153  72.692  26.246  1.00  0.00           H  
ATOM    629 1HD  PRO L  40       4.362  70.142  27.379  1.00  0.00           H  
ATOM    630 2HD  PRO L  40       2.657  70.468  26.867  1.00  0.00           H  
ATOM    631  N   GLY L  41       6.757  69.778  24.455  1.00  0.00           N  
ATOM    632  CA  GLY L  41       7.965  69.209  23.828  1.00  0.00           C  
ATOM    633  C   GLY L  41       7.679  68.171  22.774  1.00  0.00           C  
ATOM    634  O   GLY L  41       8.550  67.380  22.469  1.00  0.00           O  
ATOM    635  H   GLY L  41       6.477  69.452  25.370  1.00  0.00           H  
ATOM    636 1HA  GLY L  41       8.548  70.008  23.370  1.00  0.00           H  
ATOM    637 2HA  GLY L  41       8.592  68.753  24.594  1.00  0.00           H  
ATOM    638  N   LYS L  42       6.451  68.144  22.266  1.00  0.00           N  
ATOM    639  CA  LYS L  42       6.088  67.179  21.250  1.00  0.00           C  
ATOM    640  C   LYS L  42       5.949  65.707  21.652  1.00  0.00           C  
ATOM    641  O   LYS L  42       5.984  64.841  20.778  1.00  0.00           O  
ATOM    642  CB  LYS L  42       7.110  67.280  20.117  1.00  0.00           C  
ATOM    643  CG  LYS L  42       7.365  68.699  19.624  1.00  0.00           C  
ATOM    644  CD  LYS L  42       8.318  68.709  18.438  1.00  0.00           C  
ATOM    645  CE  LYS L  42       8.608  70.128  17.972  1.00  0.00           C  
ATOM    646  NZ  LYS L  42       9.565  70.155  16.833  1.00  0.00           N  
ATOM    647  H   LYS L  42       5.757  68.804  22.588  1.00  0.00           H  
ATOM    648  HA  LYS L  42       5.094  67.428  20.876  1.00  0.00           H  
ATOM    649 1HB  LYS L  42       8.062  66.865  20.447  1.00  0.00           H  
ATOM    650 2HB  LYS L  42       6.771  66.687  19.267  1.00  0.00           H  
ATOM    651 1HG  LYS L  42       6.421  69.155  19.325  1.00  0.00           H  
ATOM    652 2HG  LYS L  42       7.796  69.292  20.430  1.00  0.00           H  
ATOM    653 1HD  LYS L  42       9.256  68.229  18.720  1.00  0.00           H  
ATOM    654 2HD  LYS L  42       7.877  68.149  17.613  1.00  0.00           H  
ATOM    655 1HE  LYS L  42       7.680  70.606  17.663  1.00  0.00           H  
ATOM    656 2HE  LYS L  42       9.029  70.703  18.797  1.00  0.00           H  
ATOM    657 1HZ  LYS L  42       9.731  71.112  16.555  1.00  0.00           H  
ATOM    658 2HZ  LYS L  42      10.437  69.731  17.116  1.00  0.00           H  
ATOM    659 3HZ  LYS L  42       9.177  69.642  16.055  1.00  0.00           H  
ATOM    660  N   ALA L  43       5.809  65.398  22.937  1.00  0.00           N  
ATOM    661  CA  ALA L  43       5.712  63.993  23.306  1.00  0.00           C  
ATOM    662  C   ALA L  43       4.222  63.646  23.442  1.00  0.00           C  
ATOM    663  O   ALA L  43       3.537  64.164  24.339  1.00  0.00           O  
ATOM    664  CB  ALA L  43       6.467  63.710  24.596  1.00  0.00           C  
ATOM    665  H   ALA L  43       5.768  66.100  23.662  1.00  0.00           H  
ATOM    666  HA  ALA L  43       6.158  63.401  22.507  1.00  0.00           H  
ATOM    667 1HB  ALA L  43       6.357  62.659  24.859  1.00  0.00           H  
ATOM    668 2HB  ALA L  43       7.524  63.941  24.456  1.00  0.00           H  
ATOM    669 3HB  ALA L  43       6.064  64.327  25.397  1.00  0.00           H  
ATOM    670  N   PRO L  44       3.736  62.817  22.515  1.00  0.00           N  
ATOM    671  CA  PRO L  44       2.321  62.403  22.444  1.00  0.00           C  
ATOM    672  C   PRO L  44       2.111  61.155  23.307  1.00  0.00           C  
ATOM    673  O   PRO L  44       3.041  60.393  23.512  1.00  0.00           O  
ATOM    674  CB  PRO L  44       2.106  62.110  20.956  1.00  0.00           C  
ATOM    675  CG  PRO L  44       3.383  61.478  20.519  1.00  0.00           C  
ATOM    676  CD  PRO L  44       4.446  62.202  21.302  1.00  0.00           C  
ATOM    677  HA  PRO L  44       1.683  63.237  22.773  1.00  0.00           H  
ATOM    678 1HB  PRO L  44       1.236  61.450  20.824  1.00  0.00           H  
ATOM    679 2HB  PRO L  44       1.885  63.044  20.417  1.00  0.00           H  
ATOM    680 1HG  PRO L  44       3.363  60.399  20.728  1.00  0.00           H  
ATOM    681 2HG  PRO L  44       3.509  61.589  19.432  1.00  0.00           H  
ATOM    682 1HD  PRO L  44       5.211  61.484  21.632  1.00  0.00           H  
ATOM    683 2HD  PRO L  44       4.894  62.986  20.675  1.00  0.00           H  
ATOM    684  N   LYS L  45       0.915  60.971  23.841  1.00  0.00           N  
ATOM    685  CA  LYS L  45       0.580  59.733  24.511  1.00  0.00           C  
ATOM    686  C   LYS L  45      -0.944  59.485  24.648  1.00  0.00           C  
ATOM    687  O   LYS L  45      -1.725  60.413  24.852  1.00  0.00           O  
ATOM    688  CB  LYS L  45       1.239  59.716  25.891  1.00  0.00           C  
ATOM    689  CG  LYS L  45       1.067  58.410  26.655  1.00  0.00           C  
ATOM    690  CD  LYS L  45       1.876  58.412  27.943  1.00  0.00           C  
ATOM    691  CE  LYS L  45       1.630  57.148  28.754  1.00  0.00           C  
ATOM    692  NZ  LYS L  45       2.206  55.944  28.095  1.00  0.00           N  
ATOM    693  H   LYS L  45       0.220  61.703  23.782  1.00  0.00           H  
ATOM    694  HA  LYS L  45       0.965  58.903  23.917  1.00  0.00           H  
ATOM    695 1HB  LYS L  45       2.308  59.904  25.786  1.00  0.00           H  
ATOM    696 2HB  LYS L  45       0.825  60.518  26.502  1.00  0.00           H  
ATOM    697 1HG  LYS L  45       0.013  58.266  26.897  1.00  0.00           H  
ATOM    698 2HG  LYS L  45       1.395  57.578  26.032  1.00  0.00           H  
ATOM    699 1HD  LYS L  45       2.938  58.481  27.706  1.00  0.00           H  
ATOM    700 2HD  LYS L  45       1.599  59.278  28.545  1.00  0.00           H  
ATOM    701 1HE  LYS L  45       2.078  57.256  29.741  1.00  0.00           H  
ATOM    702 2HE  LYS L  45       0.558  57.000  28.881  1.00  0.00           H  
ATOM    703 1HZ  LYS L  45       2.022  55.129  28.663  1.00  0.00           H  
ATOM    704 2HZ  LYS L  45       1.783  55.823  27.186  1.00  0.00           H  
ATOM    705 3HZ  LYS L  45       3.203  56.062  27.990  1.00  0.00           H  
ATOM    706  N   VAL L  46      -1.335  58.217  24.475  1.00  0.00           N  
ATOM    707  CA  VAL L  46      -2.699  57.750  24.581  1.00  0.00           C  
ATOM    708  C   VAL L  46      -3.296  57.981  25.927  1.00  0.00           C  
ATOM    709  O   VAL L  46      -2.666  57.721  26.893  1.00  0.00           O  
ATOM    710  CB  VAL L  46      -2.767  56.244  24.267  1.00  0.00           C  
ATOM    711  CG1 VAL L  46      -2.120  55.437  25.383  1.00  0.00           C  
ATOM    712  CG2 VAL L  46      -4.214  55.822  24.065  1.00  0.00           C  
ATOM    713  H   VAL L  46      -0.604  57.556  24.257  1.00  0.00           H  
ATOM    714  HA  VAL L  46      -3.307  58.290  23.854  1.00  0.00           H  
ATOM    715  HB  VAL L  46      -2.200  56.046  23.357  1.00  0.00           H  
ATOM    716 1HG1 VAL L  46      -2.177  54.375  25.144  1.00  0.00           H  
ATOM    717 2HG1 VAL L  46      -1.075  55.730  25.485  1.00  0.00           H  
ATOM    718 3HG1 VAL L  46      -2.644  55.626  26.319  1.00  0.00           H  
ATOM    719 1HG2 VAL L  46      -4.255  54.756  23.843  1.00  0.00           H  
ATOM    720 2HG2 VAL L  46      -4.782  56.025  24.973  1.00  0.00           H  
ATOM    721 3HG2 VAL L  46      -4.645  56.382  23.235  1.00  0.00           H  
ATOM    722  N   LEU L  47      -4.534  58.421  26.003  1.00  0.00           N  
ATOM    723  CA  LEU L  47      -5.197  58.557  27.309  1.00  0.00           C  
ATOM    724  C   LEU L  47      -6.199  57.427  27.488  1.00  0.00           C  
ATOM    725  O   LEU L  47      -6.149  56.666  28.484  1.00  0.00           O  
ATOM    726  CB  LEU L  47      -5.909  59.911  27.424  1.00  0.00           C  
ATOM    727  CG  LEU L  47      -5.001  61.146  27.378  1.00  0.00           C  
ATOM    728  CD1 LEU L  47      -5.856  62.406  27.402  1.00  0.00           C  
ATOM    729  CD2 LEU L  47      -4.041  61.115  28.558  1.00  0.00           C  
ATOM    730  H   LEU L  47      -5.042  58.671  25.166  1.00  0.00           H  
ATOM    731  HA  LEU L  47      -4.439  58.500  28.089  1.00  0.00           H  
ATOM    732 1HB  LEU L  47      -6.626  59.996  26.608  1.00  0.00           H  
ATOM    733 2HB  LEU L  47      -6.457  59.936  28.365  1.00  0.00           H  
ATOM    734  HG  LEU L  47      -4.433  61.146  26.448  1.00  0.00           H  
ATOM    735 1HD1 LEU L  47      -5.211  63.284  27.369  1.00  0.00           H  
ATOM    736 2HD1 LEU L  47      -6.519  62.412  26.537  1.00  0.00           H  
ATOM    737 3HD1 LEU L  47      -6.450  62.426  28.315  1.00  0.00           H  
ATOM    738 1HD2 LEU L  47      -3.395  61.992  28.525  1.00  0.00           H  
ATOM    739 2HD2 LEU L  47      -4.609  61.116  29.489  1.00  0.00           H  
ATOM    740 3HD2 LEU L  47      -3.431  60.213  28.506  1.00  0.00           H  
ATOM    741  N   ILE L  48      -7.087  57.424  26.549  1.00  0.00           N  
ATOM    742  CA  ILE L  48      -8.005  56.287  26.550  1.00  0.00           C  
ATOM    743  C   ILE L  48      -8.180  55.770  25.114  1.00  0.00           C  
ATOM    744  O   ILE L  48      -7.723  56.419  24.180  1.00  0.00           O  
ATOM    745  CB  ILE L  48      -9.372  56.674  27.143  1.00  0.00           C  
ATOM    746  CG1 ILE L  48     -10.059  57.720  26.262  1.00  0.00           C  
ATOM    747  CG2 ILE L  48      -9.208  57.193  28.563  1.00  0.00           C  
ATOM    748  CD1 ILE L  48     -11.508  57.964  26.620  1.00  0.00           C  
ATOM    749  H   ILE L  48      -7.217  58.161  25.869  1.00  0.00           H  
ATOM    750  HA  ILE L  48      -7.577  55.497  27.166  1.00  0.00           H  
ATOM    751  HB  ILE L  48     -10.022  55.799  27.159  1.00  0.00           H  
ATOM    752 1HG1 ILE L  48      -9.525  58.667  26.337  1.00  0.00           H  
ATOM    753 2HG1 ILE L  48     -10.016  57.404  25.220  1.00  0.00           H  
ATOM    754 1HG2 ILE L  48     -10.184  57.463  28.967  1.00  0.00           H  
ATOM    755 2HG2 ILE L  48      -8.760  56.419  29.184  1.00  0.00           H  
ATOM    756 3HG2 ILE L  48      -8.563  58.072  28.557  1.00  0.00           H  
ATOM    757 1HD1 ILE L  48     -11.926  58.717  25.952  1.00  0.00           H  
ATOM    758 2HD1 ILE L  48     -12.070  57.035  26.517  1.00  0.00           H  
ATOM    759 3HD1 ILE L  48     -11.573  58.316  27.649  1.00  0.00           H  
ATOM    760  N   TYR L  49      -8.854  54.638  24.945  1.00  0.00           N  
ATOM    761  CA  TYR L  49      -9.148  54.116  23.611  1.00  0.00           C  
ATOM    762  C   TYR L  49     -10.542  53.500  23.605  1.00  0.00           C  
ATOM    763  O   TYR L  49     -11.121  53.169  24.668  1.00  0.00           O  
ATOM    764  CB  TYR L  49      -8.100  53.087  23.180  1.00  0.00           C  
ATOM    765  CG  TYR L  49      -8.081  51.840  24.037  1.00  0.00           C  
ATOM    766  CD1 TYR L  49      -8.781  50.712  23.636  1.00  0.00           C  
ATOM    767  CD2 TYR L  49      -7.362  51.825  25.223  1.00  0.00           C  
ATOM    768  CE1 TYR L  49      -8.763  49.574  24.418  1.00  0.00           C  
ATOM    769  CE2 TYR L  49      -7.344  50.687  26.005  1.00  0.00           C  
ATOM    770  CZ  TYR L  49      -8.041  49.565  25.606  1.00  0.00           C  
ATOM    771  OH  TYR L  49      -8.023  48.431  26.385  1.00  0.00           O  
ATOM    772  H   TYR L  49      -9.170  54.124  25.756  1.00  0.00           H  
ATOM    773  HA  TYR L  49      -9.127  54.945  22.903  1.00  0.00           H  
ATOM    774 1HB  TYR L  49      -8.287  52.788  22.148  1.00  0.00           H  
ATOM    775 2HB  TYR L  49      -7.110  53.540  23.216  1.00  0.00           H  
ATOM    776  HD1 TYR L  49      -9.346  50.724  22.703  1.00  0.00           H  
ATOM    777  HD2 TYR L  49      -6.813  52.712  25.539  1.00  0.00           H  
ATOM    778  HE1 TYR L  49      -9.313  48.687  24.103  1.00  0.00           H  
ATOM    779  HE2 TYR L  49      -6.780  50.676  26.938  1.00  0.00           H  
ATOM    780  HH  TYR L  49      -7.489  48.590  27.167  1.00  0.00           H  
ATOM    781  N   TYR L  50     -11.076  53.350  22.397  1.00  0.00           N  
ATOM    782  CA  TYR L  50     -12.355  52.709  22.179  1.00  0.00           C  
ATOM    783  C   TYR L  50     -13.391  53.423  23.016  1.00  0.00           C  
ATOM    784  O   TYR L  50     -14.190  52.803  23.708  1.00  0.00           O  
ATOM    785  CB  TYR L  50     -12.339  51.221  22.526  1.00  0.00           C  
ATOM    786  CG  TYR L  50     -13.639  50.532  22.135  1.00  0.00           C  
ATOM    787  CD1 TYR L  50     -13.915  50.232  20.794  1.00  0.00           C  
ATOM    788  CD2 TYR L  50     -14.601  50.186  23.098  1.00  0.00           C  
ATOM    789  CE1 TYR L  50     -15.111  49.596  20.414  1.00  0.00           C  
ATOM    790  CE2 TYR L  50     -15.798  49.563  22.737  1.00  0.00           C  
ATOM    791  CZ  TYR L  50     -16.044  49.268  21.394  1.00  0.00           C  
ATOM    792  OH  TYR L  50     -17.209  48.627  21.030  1.00  0.00           O  
ATOM    793  H   TYR L  50     -10.559  53.701  21.604  1.00  0.00           H  
ATOM    794  HA  TYR L  50     -12.613  52.802  21.124  1.00  0.00           H  
ATOM    795 1HB  TYR L  50     -11.508  50.736  22.013  1.00  0.00           H  
ATOM    796 2HB  TYR L  50     -12.178  51.099  23.597  1.00  0.00           H  
ATOM    797  HD1 TYR L  50     -13.192  50.491  20.017  1.00  0.00           H  
ATOM    798  HD2 TYR L  50     -14.421  50.404  24.151  1.00  0.00           H  
ATOM    799  HE1 TYR L  50     -15.302  49.373  19.365  1.00  0.00           H  
ATOM    800  HE2 TYR L  50     -16.534  49.311  23.500  1.00  0.00           H  
ATOM    801  HH  TYR L  50     -17.634  48.270  21.813  1.00  0.00           H  
ATOM    802  N   ALA L  51     -13.358  54.750  22.903  1.00  0.00           N  
ATOM    803  CA  ALA L  51     -14.268  55.660  23.567  1.00  0.00           C  
ATOM    804  C   ALA L  51     -14.251  55.771  25.093  1.00  0.00           C  
ATOM    805  O   ALA L  51     -14.359  56.880  25.614  1.00  0.00           O  
ATOM    806  CB  ALA L  51     -15.712  55.370  23.109  1.00  0.00           C  
ATOM    807  H   ALA L  51     -12.638  55.124  22.305  1.00  0.00           H  
ATOM    808  HA  ALA L  51     -14.022  56.675  23.253  1.00  0.00           H  
ATOM    809 1HB  ALA L  51     -16.398  56.054  23.608  1.00  0.00           H  
ATOM    810 2HB  ALA L  51     -15.784  55.505  22.029  1.00  0.00           H  
ATOM    811 3HB  ALA L  51     -15.974  54.343  23.363  1.00  0.00           H  
ATOM    812  N   THR L  52     -14.139  54.647  25.806  1.00  0.00           N  
ATOM    813  CA  THR L  52     -14.196  54.703  27.270  1.00  0.00           C  
ATOM    814  C   THR L  52     -13.126  53.920  28.049  1.00  0.00           C  
ATOM    815  O   THR L  52     -13.063  53.989  29.272  1.00  0.00           O  
ATOM    816  CB  THR L  52     -15.581  54.222  27.742  1.00  0.00           C  
ATOM    817  OG1 THR L  52     -15.781  52.862  27.335  1.00  0.00           O  
ATOM    818  CG2 THR L  52     -16.678  55.092  27.149  1.00  0.00           C  
ATOM    819  H   THR L  52     -14.015  53.753  25.352  1.00  0.00           H  
ATOM    820  HA  THR L  52     -14.048  55.737  27.583  1.00  0.00           H  
ATOM    821  HB  THR L  52     -15.632  54.272  28.830  1.00  0.00           H  
ATOM    822  HG1 THR L  52     -15.181  52.652  26.615  1.00  0.00           H  
ATOM    823 1HG2 THR L  52     -17.649  54.738  27.494  1.00  0.00           H  
ATOM    824 2HG2 THR L  52     -16.535  56.125  27.466  1.00  0.00           H  
ATOM    825 3HG2 THR L  52     -16.638  55.038  26.062  1.00  0.00           H  
ATOM    826  N   SER L  53     -12.299  53.174  27.341  1.00  0.00           N  
ATOM    827  CA  SER L  53     -11.381  52.278  27.988  1.00  0.00           C  
ATOM    828  C   SER L  53     -10.078  52.979  28.387  1.00  0.00           C  
ATOM    829  O   SER L  53      -9.372  53.564  27.554  1.00  0.00           O  
ATOM    830  CB  SER L  53     -11.083  51.109  27.069  1.00  0.00           C  
ATOM    831  OG  SER L  53     -10.183  50.217  27.666  1.00  0.00           O  
ATOM    832  H   SER L  53     -12.306  53.229  26.333  1.00  0.00           H  
ATOM    833  HA  SER L  53     -11.847  51.905  28.902  1.00  0.00           H  
ATOM    834 1HB  SER L  53     -12.011  50.589  26.830  1.00  0.00           H  
ATOM    835 2HB  SER L  53     -10.666  51.480  26.134  1.00  0.00           H  
ATOM    836  HG  SER L  53      -9.472  50.756  28.020  1.00  0.00           H  
ATOM    837  N   LEU L  54      -9.728  52.919  29.599  1.00  0.00           N  
ATOM    838  CA  LEU L  54      -8.593  53.590  30.213  1.00  0.00           C  
ATOM    839  C   LEU L  54      -7.301  52.866  29.866  1.00  0.00           C  
ATOM    840  O   LEU L  54      -7.180  51.650  30.045  1.00  0.00           O  
ATOM    841  CB  LEU L  54      -8.767  53.651  31.736  1.00  0.00           C  
ATOM    842  CG  LEU L  54      -7.669  54.401  32.501  1.00  0.00           C  
ATOM    843  CD1 LEU L  54      -7.683  55.870  32.101  1.00  0.00           C  
ATOM    844  CD2 LEU L  54      -7.893  54.240  33.998  1.00  0.00           C  
ATOM    845  H   LEU L  54     -10.328  52.344  30.173  1.00  0.00           H  
ATOM    846  HA  LEU L  54      -8.543  54.608  29.827  1.00  0.00           H  
ATOM    847 1HB  LEU L  54      -9.716  54.136  31.958  1.00  0.00           H  
ATOM    848 2HB  LEU L  54      -8.804  52.633  32.123  1.00  0.00           H  
ATOM    849  HG  LEU L  54      -6.695  53.991  32.234  1.00  0.00           H  
ATOM    850 1HD1 LEU L  54      -6.903  56.403  32.645  1.00  0.00           H  
ATOM    851 2HD1 LEU L  54      -7.501  55.957  31.029  1.00  0.00           H  
ATOM    852 3HD1 LEU L  54      -8.653  56.303  32.341  1.00  0.00           H  
ATOM    853 1HD2 LEU L  54      -7.112  54.772  34.542  1.00  0.00           H  
ATOM    854 2HD2 LEU L  54      -8.866  54.650  34.266  1.00  0.00           H  
ATOM    855 3HD2 LEU L  54      -7.860  53.182  34.259  1.00  0.00           H  
ATOM    856  N   ALA L  55      -6.341  53.623  29.338  1.00  0.00           N  
ATOM    857  CA  ALA L  55      -5.049  53.079  28.933  1.00  0.00           C  
ATOM    858  C   ALA L  55      -4.181  52.724  30.128  1.00  0.00           C  
ATOM    859  O   ALA L  55      -4.390  53.225  31.237  1.00  0.00           O  
ATOM    860  CB  ALA L  55      -4.307  54.083  28.027  1.00  0.00           C  
ATOM    861  H   ALA L  55      -6.519  54.609  29.213  1.00  0.00           H  
ATOM    862  HA  ALA L  55      -5.229  52.159  28.377  1.00  0.00           H  
ATOM    863 1HB  ALA L  55      -3.345  53.664  27.733  1.00  0.00           H  
ATOM    864 2HB  ALA L  55      -4.905  54.281  27.137  1.00  0.00           H  
ATOM    865 3HB  ALA L  55      -4.148  55.012  28.571  1.00  0.00           H  
ATOM    866  N   GLU L  56      -3.190  51.874  29.883  1.00  0.00           N  
ATOM    867  CA  GLU L  56      -2.270  51.439  30.933  1.00  0.00           C  
ATOM    868  C   GLU L  56      -1.538  52.588  31.637  1.00  0.00           C  
ATOM    869  O   GLU L  56      -0.817  53.369  31.014  1.00  0.00           O  
ATOM    870  CB  GLU L  56      -1.241  50.473  30.343  1.00  0.00           C  
ATOM    871  CG  GLU L  56      -0.281  49.877  31.363  1.00  0.00           C  
ATOM    872  CD  GLU L  56       0.679  48.891  30.757  1.00  0.00           C  
ATOM    873  OE1 GLU L  56       0.586  48.648  29.577  1.00  0.00           O  
ATOM    874  OE2 GLU L  56       1.507  48.380  31.474  1.00  0.00           O  
ATOM    875  H   GLU L  56      -3.070  51.517  28.946  1.00  0.00           H  
ATOM    876  HA  GLU L  56      -2.843  50.923  31.704  1.00  0.00           H  
ATOM    877 1HB  GLU L  56      -1.757  49.649  29.848  1.00  0.00           H  
ATOM    878 2HB  GLU L  56      -0.648  50.989  29.588  1.00  0.00           H  
ATOM    879 1HG  GLU L  56       0.288  50.683  31.825  1.00  0.00           H  
ATOM    880 2HG  GLU L  56      -0.857  49.382  32.143  1.00  0.00           H  
ATOM    881  N   GLY L  57      -1.750  52.713  32.941  1.00  0.00           N  
ATOM    882  CA  GLY L  57      -1.054  53.741  33.694  1.00  0.00           C  
ATOM    883  C   GLY L  57      -1.667  55.131  33.721  1.00  0.00           C  
ATOM    884  O   GLY L  57      -1.230  55.974  34.513  1.00  0.00           O  
ATOM    885  H   GLY L  57      -2.392  52.101  33.424  1.00  0.00           H  
ATOM    886 1HA  GLY L  57      -0.959  53.429  34.734  1.00  0.00           H  
ATOM    887 2HA  GLY L  57      -0.045  53.860  33.301  1.00  0.00           H  
ATOM    888  N   VAL L  58      -2.663  55.404  32.875  1.00  0.00           N  
ATOM    889  CA  VAL L  58      -3.240  56.749  32.863  1.00  0.00           C  
ATOM    890  C   VAL L  58      -4.166  56.907  34.086  1.00  0.00           C  
ATOM    891  O   VAL L  58      -5.024  56.073  34.322  1.00  0.00           O  
ATOM    892  CB  VAL L  58      -4.032  56.991  31.565  1.00  0.00           C  
ATOM    893  CG1 VAL L  58      -4.723  58.346  31.608  1.00  0.00           C  
ATOM    894  CG2 VAL L  58      -3.101  56.899  30.365  1.00  0.00           C  
ATOM    895  H   VAL L  58      -3.030  54.706  32.244  1.00  0.00           H  
ATOM    896  HA  VAL L  58      -2.427  57.475  32.913  1.00  0.00           H  
ATOM    897  HB  VAL L  58      -4.813  56.235  31.479  1.00  0.00           H  
ATOM    898 1HG1 VAL L  58      -5.279  58.501  30.682  1.00  0.00           H  
ATOM    899 2HG1 VAL L  58      -5.411  58.377  32.452  1.00  0.00           H  
ATOM    900 3HG1 VAL L  58      -3.977  59.132  31.717  1.00  0.00           H  
ATOM    901 1HG2 VAL L  58      -3.668  57.070  29.451  1.00  0.00           H  
ATOM    902 2HG2 VAL L  58      -2.318  57.651  30.453  1.00  0.00           H  
ATOM    903 3HG2 VAL L  58      -2.650  55.907  30.331  1.00  0.00           H  
ATOM    904  N   PRO L  59      -3.947  58.014  34.863  1.00  0.00           N  
ATOM    905  CA  PRO L  59      -4.808  58.194  36.038  1.00  0.00           C  
ATOM    906  C   PRO L  59      -6.324  58.180  35.813  1.00  0.00           C  
ATOM    907  O   PRO L  59      -6.862  58.616  34.791  1.00  0.00           O  
ATOM    908  CB  PRO L  59      -4.357  59.572  36.534  1.00  0.00           C  
ATOM    909  CG  PRO L  59      -2.936  59.672  36.093  1.00  0.00           C  
ATOM    910  CD  PRO L  59      -2.922  59.029  34.731  1.00  0.00           C  
ATOM    911  HA  PRO L  59      -4.589  57.404  36.771  1.00  0.00           H  
ATOM    912 1HB  PRO L  59      -4.994  60.356  36.099  1.00  0.00           H  
ATOM    913 2HB  PRO L  59      -4.470  59.635  37.626  1.00  0.00           H  
ATOM    914 1HG  PRO L  59      -2.618  60.724  36.068  1.00  0.00           H  
ATOM    915 2HG  PRO L  59      -2.278  59.158  36.810  1.00  0.00           H  
ATOM    916 1HD  PRO L  59      -3.178  59.779  33.969  1.00  0.00           H  
ATOM    917 2HD  PRO L  59      -1.926  58.604  34.538  1.00  0.00           H  
ATOM    918  N   SER L  60      -7.003  57.663  36.817  1.00  0.00           N  
ATOM    919  CA  SER L  60      -8.435  57.562  36.823  1.00  0.00           C  
ATOM    920  C   SER L  60      -9.192  58.866  36.824  1.00  0.00           C  
ATOM    921  O   SER L  60     -10.423  58.846  36.660  1.00  0.00           O  
ATOM    922  CB  SER L  60      -8.858  56.752  38.033  1.00  0.00           C  
ATOM    923  OG  SER L  60      -8.566  57.436  39.221  1.00  0.00           O  
ATOM    924  H   SER L  60      -6.483  57.324  37.614  1.00  0.00           H  
ATOM    925  HA  SER L  60      -8.750  57.049  35.913  1.00  0.00           H  
ATOM    926 1HB  SER L  60      -9.927  56.549  37.980  1.00  0.00           H  
ATOM    927 2HB  SER L  60      -8.342  55.793  38.027  1.00  0.00           H  
ATOM    928  HG  SER L  60      -9.314  57.284  39.804  1.00  0.00           H  
ATOM    929  N   ARG L  61      -8.510  59.994  37.029  1.00  0.00           N  
ATOM    930  CA  ARG L  61      -9.237  61.277  36.974  1.00  0.00           C  
ATOM    931  C   ARG L  61      -9.448  61.586  35.485  1.00  0.00           C  
ATOM    932  O   ARG L  61     -10.171  62.507  35.150  1.00  0.00           O  
ATOM    933  CB  ARG L  61      -8.471  62.417  37.653  1.00  0.00           C  
ATOM    934  CG  ARG L  61      -7.167  62.735  36.996  1.00  0.00           C  
ATOM    935  CD  ARG L  61      -6.207  63.450  37.984  1.00  0.00           C  
ATOM    936  NE  ARG L  61      -4.875  63.586  37.382  1.00  0.00           N  
ATOM    937  CZ  ARG L  61      -4.560  64.605  36.620  1.00  0.00           C  
ATOM    938  NH1 ARG L  61      -5.478  65.557  36.428  1.00  0.00           N  
ATOM    939  NH2 ARG L  61      -3.408  64.601  35.978  1.00  0.00           N  
ATOM    940  H   ARG L  61      -7.518  59.998  37.219  1.00  0.00           H  
ATOM    941  HA  ARG L  61     -10.185  61.160  37.500  1.00  0.00           H  
ATOM    942 1HB  ARG L  61      -9.083  63.318  37.654  1.00  0.00           H  
ATOM    943 2HB  ARG L  61      -8.275  62.154  38.693  1.00  0.00           H  
ATOM    944 1HG  ARG L  61      -6.697  61.812  36.655  1.00  0.00           H  
ATOM    945 2HG  ARG L  61      -7.342  63.390  36.141  1.00  0.00           H  
ATOM    946 1HD  ARG L  61      -6.596  64.441  38.218  1.00  0.00           H  
ATOM    947 2HD  ARG L  61      -6.127  62.867  38.900  1.00  0.00           H  
ATOM    948  HE  ARG L  61      -4.197  62.862  37.574  1.00  0.00           H  
ATOM    949 1HH1 ARG L  61      -6.386  65.480  36.867  1.00  0.00           H  
ATOM    950 2HH1 ARG L  61      -5.266  66.354  35.847  1.00  0.00           H  
ATOM    951 1HH2 ARG L  61      -2.776  63.818  36.076  1.00  0.00           H  
ATOM    952 2HH2 ARG L  61      -3.156  65.381  35.389  1.00  0.00           H  
ATOM    953  N   PHE L  62      -8.810  60.804  34.608  1.00  0.00           N  
ATOM    954  CA  PHE L  62      -9.046  60.938  33.168  1.00  0.00           C  
ATOM    955  C   PHE L  62     -10.204  59.975  32.833  1.00  0.00           C  
ATOM    956  O   PHE L  62     -10.222  58.831  33.314  1.00  0.00           O  
ATOM    957  CB  PHE L  62      -7.796  60.599  32.354  1.00  0.00           C  
ATOM    958  CG  PHE L  62      -6.691  61.607  32.493  1.00  0.00           C  
ATOM    959  CD1 PHE L  62      -5.864  61.602  33.607  1.00  0.00           C  
ATOM    960  CD2 PHE L  62      -6.476  62.562  31.512  1.00  0.00           C  
ATOM    961  CE1 PHE L  62      -4.847  62.529  33.735  1.00  0.00           C  
ATOM    962  CE2 PHE L  62      -5.460  63.490  31.637  1.00  0.00           C  
ATOM    963  CZ  PHE L  62      -4.644  63.473  32.750  1.00  0.00           C  
ATOM    964  H   PHE L  62      -8.154  60.109  34.937  1.00  0.00           H  
ATOM    965  HA  PHE L  62      -9.316  61.974  32.956  1.00  0.00           H  
ATOM    966 1HB  PHE L  62      -7.412  59.628  32.666  1.00  0.00           H  
ATOM    967 2HB  PHE L  62      -8.057  60.525  31.300  1.00  0.00           H  
ATOM    968  HD1 PHE L  62      -6.023  60.855  34.385  1.00  0.00           H  
ATOM    969  HD2 PHE L  62      -7.121  62.576  30.632  1.00  0.00           H  
ATOM    970  HE1 PHE L  62      -4.204  62.513  34.616  1.00  0.00           H  
ATOM    971  HE2 PHE L  62      -5.302  64.235  30.858  1.00  0.00           H  
ATOM    972  HZ  PHE L  62      -3.845  64.204  32.852  1.00  0.00           H  
ATOM    973  N   SER L  63     -11.184  60.446  32.062  1.00  0.00           N  
ATOM    974  CA  SER L  63     -12.288  59.574  31.645  1.00  0.00           C  
ATOM    975  C   SER L  63     -12.868  60.110  30.357  1.00  0.00           C  
ATOM    976  O   SER L  63     -12.730  61.303  30.030  1.00  0.00           O  
ATOM    977  CB  SER L  63     -13.363  59.504  32.712  1.00  0.00           C  
ATOM    978  OG  SER L  63     -14.414  58.668  32.312  1.00  0.00           O  
ATOM    979  H   SER L  63     -11.176  61.408  31.757  1.00  0.00           H  
ATOM    980  HA  SER L  63     -11.895  58.569  31.488  1.00  0.00           H  
ATOM    981 1HB  SER L  63     -12.930  59.130  33.640  1.00  0.00           H  
ATOM    982 2HB  SER L  63     -13.745  60.504  32.910  1.00  0.00           H  
ATOM    983  HG  SER L  63     -14.958  59.192  31.721  1.00  0.00           H  
ATOM    984  N   GLY L  64     -13.456  59.193  29.611  1.00  0.00           N  
ATOM    985  CA  GLY L  64     -14.035  59.503  28.319  1.00  0.00           C  
ATOM    986  C   GLY L  64     -15.430  58.895  28.170  1.00  0.00           C  
ATOM    987  O   GLY L  64     -15.801  57.973  28.880  1.00  0.00           O  
ATOM    988  H   GLY L  64     -13.500  58.244  29.955  1.00  0.00           H  
ATOM    989 1HA  GLY L  64     -14.093  60.585  28.196  1.00  0.00           H  
ATOM    990 2HA  GLY L  64     -13.386  59.125  27.530  1.00  0.00           H  
ATOM    991  N   SER L  65     -16.228  59.430  27.253  1.00  0.00           N  
ATOM    992  CA  SER L  65     -17.561  58.888  27.078  1.00  0.00           C  
ATOM    993  C   SER L  65     -18.154  59.336  25.759  1.00  0.00           C  
ATOM    994  O   SER L  65     -17.464  60.037  25.005  1.00  0.00           O  
ATOM    995  CB  SER L  65     -18.458  59.320  28.222  1.00  0.00           C  
ATOM    996  OG  SER L  65     -18.723  60.695  28.160  1.00  0.00           O  
ATOM    997  H   SER L  65     -15.932  60.203  26.676  1.00  0.00           H  
ATOM    998  HA  SER L  65     -17.495  57.799  27.077  1.00  0.00           H  
ATOM    999 1HB  SER L  65     -19.394  58.765  28.179  1.00  0.00           H  
ATOM   1000 2HB  SER L  65     -17.978  59.082  29.170  1.00  0.00           H  
ATOM   1001  HG  SER L  65     -17.898  61.112  27.900  1.00  0.00           H  
ATOM   1002  N   GLY L  66     -19.386  58.886  25.450  1.00  0.00           N  
ATOM   1003  CA  GLY L  66     -20.067  59.284  24.224  1.00  0.00           C  
ATOM   1004  C   GLY L  66     -20.280  58.143  23.229  1.00  0.00           C  
ATOM   1005  O   GLY L  66     -19.894  57.007  23.486  1.00  0.00           O  
ATOM   1006  H   GLY L  66     -19.851  58.257  26.088  1.00  0.00           H  
ATOM   1007 1HA  GLY L  66     -21.041  59.707  24.470  1.00  0.00           H  
ATOM   1008 2HA  GLY L  66     -19.494  60.066  23.727  1.00  0.00           H  
ATOM   1009  N   SER L  67     -20.915  58.439  22.092  1.00  0.00           N  
ATOM   1010  CA  SER L  67     -21.233  57.427  21.079  1.00  0.00           C  
ATOM   1011  C   SER L  67     -21.691  58.074  19.780  1.00  0.00           C  
ATOM   1012  O   SER L  67     -22.079  59.254  19.746  1.00  0.00           O  
ATOM   1013  CB  SER L  67     -22.311  56.493  21.592  1.00  0.00           C  
ATOM   1014  OG  SER L  67     -23.536  57.161  21.723  1.00  0.00           O  
ATOM   1015  H   SER L  67     -21.182  59.399  21.930  1.00  0.00           H  
ATOM   1016  HA  SER L  67     -20.332  56.846  20.875  1.00  0.00           H  
ATOM   1017 1HB  SER L  67     -22.423  55.654  20.904  1.00  0.00           H  
ATOM   1018 2HB  SER L  67     -22.010  56.086  22.556  1.00  0.00           H  
ATOM   1019  HG  SER L  67     -24.073  56.877  20.978  1.00  0.00           H  
ATOM   1020  N   GLY L  68     -21.642  57.300  18.704  1.00  0.00           N  
ATOM   1021  CA  GLY L  68     -22.201  57.792  17.465  1.00  0.00           C  
ATOM   1022  C   GLY L  68     -21.221  58.734  16.841  1.00  0.00           C  
ATOM   1023  O   GLY L  68     -20.193  58.303  16.341  1.00  0.00           O  
ATOM   1024  H   GLY L  68     -21.227  56.380  18.726  1.00  0.00           H  
ATOM   1025 1HA  GLY L  68     -22.413  56.952  16.803  1.00  0.00           H  
ATOM   1026 2HA  GLY L  68     -23.149  58.290  17.666  1.00  0.00           H  
ATOM   1027  N   THR L  69     -21.504  60.026  16.885  1.00  0.00           N  
ATOM   1028  CA  THR L  69     -20.539  60.990  16.387  1.00  0.00           C  
ATOM   1029  C   THR L  69     -19.927  61.832  17.496  1.00  0.00           C  
ATOM   1030  O   THR L  69     -18.878  62.484  17.281  1.00  0.00           O  
ATOM   1031  CB  THR L  69     -21.188  61.918  15.342  1.00  0.00           C  
ATOM   1032  OG1 THR L  69     -22.246  62.666  15.956  1.00  0.00           O  
ATOM   1033  CG2 THR L  69     -21.750  61.106  14.185  1.00  0.00           C  
ATOM   1034  H   THR L  69     -22.381  60.357  17.259  1.00  0.00           H  
ATOM   1035  HA  THR L  69     -19.722  60.447  15.910  1.00  0.00           H  
ATOM   1036  HB  THR L  69     -20.442  62.615  14.961  1.00  0.00           H  
ATOM   1037  HG1 THR L  69     -21.937  63.032  16.788  1.00  0.00           H  
ATOM   1038 1HG2 THR L  69     -22.204  61.778  13.457  1.00  0.00           H  
ATOM   1039 2HG2 THR L  69     -20.946  60.545  13.710  1.00  0.00           H  
ATOM   1040 3HG2 THR L  69     -22.504  60.414  14.558  1.00  0.00           H  
ATOM   1041  N   ASP L  70     -20.589  61.844  18.653  1.00  0.00           N  
ATOM   1042  CA  ASP L  70     -20.257  62.742  19.752  1.00  0.00           C  
ATOM   1043  C   ASP L  70     -19.506  62.115  20.920  1.00  0.00           C  
ATOM   1044  O   ASP L  70     -20.025  61.199  21.583  1.00  0.00           O  
ATOM   1045  CB  ASP L  70     -21.542  63.379  20.287  1.00  0.00           C  
ATOM   1046  CG  ASP L  70     -22.135  64.406  19.334  1.00  0.00           C  
ATOM   1047  OD1 ASP L  70     -21.458  64.792  18.410  1.00  0.00           O  
ATOM   1048  OD2 ASP L  70     -23.260  64.796  19.536  1.00  0.00           O  
ATOM   1049  H   ASP L  70     -21.355  61.196  18.761  1.00  0.00           H  
ATOM   1050  HA  ASP L  70     -19.598  63.524  19.373  1.00  0.00           H  
ATOM   1051 1HB  ASP L  70     -22.286  62.603  20.469  1.00  0.00           H  
ATOM   1052 2HB  ASP L  70     -21.339  63.866  21.241  1.00  0.00           H  
ATOM   1053  N   TYR L  71     -18.314  62.616  21.216  1.00  0.00           N  
ATOM   1054  CA  TYR L  71     -17.501  62.077  22.290  1.00  0.00           C  
ATOM   1055  C   TYR L  71     -16.883  63.134  23.208  1.00  0.00           C  
ATOM   1056  O   TYR L  71     -16.631  64.259  22.804  1.00  0.00           O  
ATOM   1057  CB  TYR L  71     -16.396  61.200  21.697  1.00  0.00           C  
ATOM   1058  CG  TYR L  71     -16.906  60.128  20.758  1.00  0.00           C  
ATOM   1059  CD1 TYR L  71     -17.135  60.427  19.423  1.00  0.00           C  
ATOM   1060  CD2 TYR L  71     -17.143  58.847  21.233  1.00  0.00           C  
ATOM   1061  CE1 TYR L  71     -17.600  59.449  18.566  1.00  0.00           C  
ATOM   1062  CE2 TYR L  71     -17.609  57.869  20.375  1.00  0.00           C  
ATOM   1063  CZ  TYR L  71     -17.836  58.166  19.047  1.00  0.00           C  
ATOM   1064  OH  TYR L  71     -18.300  57.191  18.194  1.00  0.00           O  
ATOM   1065  H   TYR L  71     -17.964  63.394  20.676  1.00  0.00           H  
ATOM   1066  HA  TYR L  71     -18.137  61.467  22.933  1.00  0.00           H  
ATOM   1067 1HB  TYR L  71     -15.690  61.825  21.148  1.00  0.00           H  
ATOM   1068 2HB  TYR L  71     -15.846  60.713  22.502  1.00  0.00           H  
ATOM   1069  HD1 TYR L  71     -16.947  61.435  19.050  1.00  0.00           H  
ATOM   1070  HD2 TYR L  71     -16.965  58.612  22.282  1.00  0.00           H  
ATOM   1071  HE1 TYR L  71     -17.779  59.684  17.517  1.00  0.00           H  
ATOM   1072  HE2 TYR L  71     -17.796  56.861  20.749  1.00  0.00           H  
ATOM   1073  HH  TYR L  71     -18.410  56.369  18.678  1.00  0.00           H  
ATOM   1074  N   THR L  72     -16.598  62.709  24.434  1.00  0.00           N  
ATOM   1075  CA  THR L  72     -16.004  63.533  25.437  1.00  0.00           C  
ATOM   1076  C   THR L  72     -14.823  62.911  26.152  1.00  0.00           C  
ATOM   1077  O   THR L  72     -14.748  61.685  26.265  1.00  0.00           O  
ATOM   1078  CB  THR L  72     -17.068  63.934  26.476  1.00  0.00           C  
ATOM   1079  OG1 THR L  72     -17.573  62.759  27.124  1.00  0.00           O  
ATOM   1080  CG2 THR L  72     -18.216  64.673  25.806  1.00  0.00           C  
ATOM   1081  H   THR L  72     -16.820  61.748  24.654  1.00  0.00           H  
ATOM   1082  HA  THR L  72     -15.616  64.433  24.960  1.00  0.00           H  
ATOM   1083  HB  THR L  72     -16.616  64.581  27.228  1.00  0.00           H  
ATOM   1084  HG1 THR L  72     -18.521  62.845  27.247  1.00  0.00           H  
ATOM   1085 1HG2 THR L  72     -18.957  64.948  26.556  1.00  0.00           H  
ATOM   1086 2HG2 THR L  72     -17.836  65.573  25.322  1.00  0.00           H  
ATOM   1087 3HG2 THR L  72     -18.678  64.027  25.060  1.00  0.00           H  
ATOM   1088  N   LEU L  73     -13.923  63.795  26.587  1.00  0.00           N  
ATOM   1089  CA  LEU L  73     -12.776  63.498  27.435  1.00  0.00           C  
ATOM   1090  C   LEU L  73     -12.861  64.483  28.638  1.00  0.00           C  
ATOM   1091  O   LEU L  73     -12.955  65.690  28.487  1.00  0.00           O  
ATOM   1092  CB  LEU L  73     -11.460  63.666  26.665  1.00  0.00           C  
ATOM   1093  CG  LEU L  73     -10.181  63.592  27.509  1.00  0.00           C  
ATOM   1094  CD1 LEU L  73      -9.988  62.170  28.015  1.00  0.00           C  
ATOM   1095  CD2 LEU L  73      -8.993  64.041  26.671  1.00  0.00           C  
ATOM   1096  H   LEU L  73     -14.079  64.746  26.286  1.00  0.00           H  
ATOM   1097  HA  LEU L  73     -12.849  62.463  27.766  1.00  0.00           H  
ATOM   1098 1HB  LEU L  73     -11.400  62.889  25.904  1.00  0.00           H  
ATOM   1099 2HB  LEU L  73     -11.471  64.635  26.165  1.00  0.00           H  
ATOM   1100  HG  LEU L  73     -10.279  64.245  28.377  1.00  0.00           H  
ATOM   1101 1HD1 LEU L  73      -9.079  62.117  28.615  1.00  0.00           H  
ATOM   1102 2HD1 LEU L  73     -10.842  61.881  28.627  1.00  0.00           H  
ATOM   1103 3HD1 LEU L  73      -9.902  61.491  27.168  1.00  0.00           H  
ATOM   1104 1HD2 LEU L  73      -8.084  63.989  27.271  1.00  0.00           H  
ATOM   1105 2HD2 LEU L  73      -8.892  63.388  25.803  1.00  0.00           H  
ATOM   1106 3HD2 LEU L  73      -9.149  65.067  26.337  1.00  0.00           H  
ATOM   1107  N   THR L  74     -12.893  63.940  29.830  1.00  0.00           N  
ATOM   1108  CA  THR L  74     -12.979  64.758  31.037  1.00  0.00           C  
ATOM   1109  C   THR L  74     -11.750  64.559  31.912  1.00  0.00           C  
ATOM   1110  O   THR L  74     -11.262  63.425  32.102  1.00  0.00           O  
ATOM   1111  CB  THR L  74     -14.249  64.432  31.844  1.00  0.00           C  
ATOM   1112  OG1 THR L  74     -15.409  64.735  31.059  1.00  0.00           O  
ATOM   1113  CG2 THR L  74     -14.286  65.242  33.131  1.00  0.00           C  
ATOM   1114  H   THR L  74     -12.858  62.934  29.919  1.00  0.00           H  
ATOM   1115  HA  THR L  74     -13.022  65.807  30.742  1.00  0.00           H  
ATOM   1116  HB  THR L  74     -14.261  63.370  32.090  1.00  0.00           H  
ATOM   1117  HG1 THR L  74     -16.080  64.064  31.207  1.00  0.00           H  
ATOM   1118 1HG2 THR L  74     -15.190  64.998  33.689  1.00  0.00           H  
ATOM   1119 2HG2 THR L  74     -13.411  65.005  33.736  1.00  0.00           H  
ATOM   1120 3HG2 THR L  74     -14.284  66.305  32.892  1.00  0.00           H  
ATOM   1121  N   ILE L  75     -11.226  65.653  32.430  1.00  0.00           N  
ATOM   1122  CA  ILE L  75     -10.085  65.541  33.342  1.00  0.00           C  
ATOM   1123  C   ILE L  75     -10.489  66.121  34.697  1.00  0.00           C  
ATOM   1124  O   ILE L  75     -10.870  67.291  34.800  1.00  0.00           O  
ATOM   1125  CB  ILE L  75      -8.846  66.276  32.798  1.00  0.00           C  
ATOM   1126  CG1 ILE L  75      -8.448  65.712  31.431  1.00  0.00           C  
ATOM   1127  CG2 ILE L  75      -7.689  66.168  33.779  1.00  0.00           C  
ATOM   1128  CD1 ILE L  75      -7.371  66.510  30.732  1.00  0.00           C  
ATOM   1129  H   ILE L  75     -11.595  66.568  32.213  1.00  0.00           H  
ATOM   1130  HA  ILE L  75      -9.831  64.487  33.450  1.00  0.00           H  
ATOM   1131  HB  ILE L  75      -9.085  67.328  32.647  1.00  0.00           H  
ATOM   1132 1HG1 ILE L  75      -8.092  64.689  31.550  1.00  0.00           H  
ATOM   1133 2HG1 ILE L  75      -9.323  65.680  30.782  1.00  0.00           H  
ATOM   1134 1HG2 ILE L  75      -6.822  66.693  33.379  1.00  0.00           H  
ATOM   1135 2HG2 ILE L  75      -7.977  66.615  34.730  1.00  0.00           H  
ATOM   1136 3HG2 ILE L  75      -7.439  65.118  33.933  1.00  0.00           H  
ATOM   1137 1HD1 ILE L  75      -7.144  66.049  29.770  1.00  0.00           H  
ATOM   1138 2HD1 ILE L  75      -7.721  67.531  30.571  1.00  0.00           H  
ATOM   1139 3HD1 ILE L  75      -6.473  66.527  31.347  1.00  0.00           H  
ATOM   1140  N   SER L  76     -10.457  65.322  35.736  1.00  0.00           N  
ATOM   1141  CA  SER L  76     -10.802  65.867  37.042  1.00  0.00           C  
ATOM   1142  C   SER L  76      -9.476  66.219  37.727  1.00  0.00           C  
ATOM   1143  O   SER L  76      -8.406  65.709  37.313  1.00  0.00           O  
ATOM   1144  CB  SER L  76     -11.595  64.870  37.864  1.00  0.00           C  
ATOM   1145  OG  SER L  76     -12.828  64.591  37.261  1.00  0.00           O  
ATOM   1146  H   SER L  76     -10.203  64.347  35.661  1.00  0.00           H  
ATOM   1147  HA  SER L  76     -11.418  66.755  36.895  1.00  0.00           H  
ATOM   1148 1HB  SER L  76     -11.022  63.949  37.971  1.00  0.00           H  
ATOM   1149 2HB  SER L  76     -11.757  65.271  38.864  1.00  0.00           H  
ATOM   1150  HG  SER L  76     -12.669  63.860  36.659  1.00  0.00           H  
ATOM   1151  N   SER L  77      -9.541  67.058  38.761  1.00  0.00           N  
ATOM   1152  CA  SER L  77      -8.340  67.457  39.473  1.00  0.00           C  
ATOM   1153  C   SER L  77      -7.194  67.981  38.603  1.00  0.00           C  
ATOM   1154  O   SER L  77      -6.083  67.444  38.657  1.00  0.00           O  
ATOM   1155  CB  SER L  77      -7.842  66.275  40.282  1.00  0.00           C  
ATOM   1156  OG  SER L  77      -8.795  65.878  41.229  1.00  0.00           O  
ATOM   1157  H   SER L  77     -10.434  67.424  39.059  1.00  0.00           H  
ATOM   1158  HA  SER L  77      -8.593  68.279  40.144  1.00  0.00           H  
ATOM   1159 1HB  SER L  77      -7.621  65.443  39.613  1.00  0.00           H  
ATOM   1160 2HB  SER L  77      -6.915  66.544  40.786  1.00  0.00           H  
ATOM   1161  HG  SER L  77      -8.708  66.489  41.964  1.00  0.00           H  
ATOM   1162  N   LEU L  78      -7.452  69.018  37.803  1.00  0.00           N  
ATOM   1163  CA  LEU L  78      -6.417  69.548  36.926  1.00  0.00           C  
ATOM   1164  C   LEU L  78      -5.160  69.826  37.689  1.00  0.00           C  
ATOM   1165  O   LEU L  78      -5.220  70.346  38.784  1.00  0.00           O  
ATOM   1166  CB  LEU L  78      -6.895  70.835  36.243  1.00  0.00           C  
ATOM   1167  CG  LEU L  78      -5.967  71.396  35.158  1.00  0.00           C  
ATOM   1168  CD1 LEU L  78      -5.991  70.477  33.944  1.00  0.00           C  
ATOM   1169  CD2 LEU L  78      -6.410  72.804  34.788  1.00  0.00           C  
ATOM   1170  H   LEU L  78      -8.367  69.446  37.799  1.00  0.00           H  
ATOM   1171  HA  LEU L  78      -6.202  68.807  36.157  1.00  0.00           H  
ATOM   1172 1HB  LEU L  78      -7.864  70.646  35.784  1.00  0.00           H  
ATOM   1173 2HB  LEU L  78      -7.020  71.606  37.003  1.00  0.00           H  
ATOM   1174  HG  LEU L  78      -4.943  71.425  35.533  1.00  0.00           H  
ATOM   1175 1HD1 LEU L  78      -5.332  70.876  33.173  1.00  0.00           H  
ATOM   1176 2HD1 LEU L  78      -5.651  69.483  34.233  1.00  0.00           H  
ATOM   1177 3HD1 LEU L  78      -7.007  70.415  33.555  1.00  0.00           H  
ATOM   1178 1HD2 LEU L  78      -5.750  73.202  34.017  1.00  0.00           H  
ATOM   1179 2HD2 LEU L  78      -7.433  72.776  34.411  1.00  0.00           H  
ATOM   1180 3HD2 LEU L  78      -6.366  73.443  35.670  1.00  0.00           H  
ATOM   1181  N   GLN L  79      -4.025  69.461  37.127  1.00  0.00           N  
ATOM   1182  CA  GLN L  79      -2.772  69.741  37.775  1.00  0.00           C  
ATOM   1183  C   GLN L  79      -1.891  70.286  36.652  1.00  0.00           C  
ATOM   1184  O   GLN L  79      -2.206  70.114  35.494  1.00  0.00           O  
ATOM   1185  CB  GLN L  79      -2.167  68.495  38.428  1.00  0.00           C  
ATOM   1186  CG  GLN L  79      -1.755  67.414  37.444  1.00  0.00           C  
ATOM   1187  CD  GLN L  79      -1.212  66.178  38.136  1.00  0.00           C  
ATOM   1188  OE1 GLN L  79      -1.462  65.953  39.323  1.00  0.00           O  
ATOM   1189  NE2 GLN L  79      -0.464  65.367  37.396  1.00  0.00           N  
ATOM   1190  H   GLN L  79      -4.023  68.981  36.239  1.00  0.00           H  
ATOM   1191  HA  GLN L  79      -2.945  70.478  38.559  1.00  0.00           H  
ATOM   1192 1HB  GLN L  79      -1.286  68.778  39.005  1.00  0.00           H  
ATOM   1193 2HB  GLN L  79      -2.887  68.062  39.122  1.00  0.00           H  
ATOM   1194 1HG  GLN L  79      -2.625  67.122  36.856  1.00  0.00           H  
ATOM   1195 2HG  GLN L  79      -0.978  67.809  36.790  1.00  0.00           H  
ATOM   1196 1HE2 GLN L  79      -0.078  64.536  37.798  1.00  0.00           H  
ATOM   1197 2HE2 GLN L  79      -0.286  65.587  36.437  1.00  0.00           H  
ATOM   1198  N   PRO L  80      -0.812  70.995  36.988  1.00  0.00           N  
ATOM   1199  CA  PRO L  80       0.101  71.603  35.998  1.00  0.00           C  
ATOM   1200  C   PRO L  80       0.630  70.699  34.866  1.00  0.00           C  
ATOM   1201  O   PRO L  80       0.841  71.149  33.767  1.00  0.00           O  
ATOM   1202  CB  PRO L  80       1.253  72.066  36.895  1.00  0.00           C  
ATOM   1203  CG  PRO L  80       0.599  72.382  38.197  1.00  0.00           C  
ATOM   1204  CD  PRO L  80      -0.429  71.297  38.373  1.00  0.00           C  
ATOM   1205  HA  PRO L  80      -0.403  72.453  35.515  1.00  0.00           H  
ATOM   1206 1HB  PRO L  80       2.008  71.270  36.978  1.00  0.00           H  
ATOM   1207 2HB  PRO L  80       1.753  72.937  36.446  1.00  0.00           H  
ATOM   1208 1HG  PRO L  80       1.346  72.393  39.004  1.00  0.00           H  
ATOM   1209 2HG  PRO L  80       0.153  73.387  38.163  1.00  0.00           H  
ATOM   1210 1HD  PRO L  80       0.037  70.424  38.854  1.00  0.00           H  
ATOM   1211 2HD  PRO L  80      -1.263  71.675  38.982  1.00  0.00           H  
ATOM   1212  N   GLU L  81       0.835  69.425  35.152  1.00  0.00           N  
ATOM   1213  CA  GLU L  81       1.334  68.471  34.166  1.00  0.00           C  
ATOM   1214  C   GLU L  81       0.294  68.211  33.053  1.00  0.00           C  
ATOM   1215  O   GLU L  81       0.590  67.556  32.054  1.00  0.00           O  
ATOM   1216  CB  GLU L  81       1.709  67.156  34.853  1.00  0.00           C  
ATOM   1217  CG  GLU L  81       2.911  67.253  35.781  1.00  0.00           C  
ATOM   1218  CD  GLU L  81       3.255  65.941  36.432  1.00  0.00           C  
ATOM   1219  OE1 GLU L  81       2.502  65.009  36.279  1.00  0.00           O  
ATOM   1220  OE2 GLU L  81       4.271  65.872  37.082  1.00  0.00           O  
ATOM   1221  H   GLU L  81       0.638  69.106  36.090  1.00  0.00           H  
ATOM   1222  HA  GLU L  81       2.225  68.891  33.698  1.00  0.00           H  
ATOM   1223 1HB  GLU L  81       0.862  66.797  35.439  1.00  0.00           H  
ATOM   1224 2HB  GLU L  81       1.928  66.401  34.098  1.00  0.00           H  
ATOM   1225 1HG  GLU L  81       3.772  67.597  35.209  1.00  0.00           H  
ATOM   1226 2HG  GLU L  81       2.703  67.992  36.553  1.00  0.00           H  
ATOM   1227  N   ASP L  82      -0.926  68.695  33.249  1.00  0.00           N  
ATOM   1228  CA  ASP L  82      -1.967  68.488  32.267  1.00  0.00           C  
ATOM   1229  C   ASP L  82      -1.915  69.505  31.172  1.00  0.00           C  
ATOM   1230  O   ASP L  82      -2.622  69.374  30.192  1.00  0.00           O  
ATOM   1231  CB  ASP L  82      -3.346  68.531  32.930  1.00  0.00           C  
ATOM   1232  CG  ASP L  82      -3.551  67.413  33.944  1.00  0.00           C  
ATOM   1233  OD1 ASP L  82      -2.902  66.401  33.823  1.00  0.00           O  
ATOM   1234  OD2 ASP L  82      -4.355  67.582  34.829  1.00  0.00           O  
ATOM   1235  H   ASP L  82      -1.137  69.214  34.088  1.00  0.00           H  
ATOM   1236  HA  ASP L  82      -1.827  67.505  31.816  1.00  0.00           H  
ATOM   1237 1HB  ASP L  82      -3.478  69.488  33.434  1.00  0.00           H  
ATOM   1238 2HB  ASP L  82      -4.120  68.454  32.165  1.00  0.00           H  
ATOM   1239  N   PHE L  83      -1.045  70.508  31.322  1.00  0.00           N  
ATOM   1240  CA  PHE L  83      -0.883  71.546  30.294  1.00  0.00           C  
ATOM   1241  C   PHE L  83      -0.448  70.848  29.023  1.00  0.00           C  
ATOM   1242  O   PHE L  83       0.639  70.276  28.985  1.00  0.00           O  
ATOM   1243  CB  PHE L  83       0.148  72.600  30.703  1.00  0.00           C  
ATOM   1244  CG  PHE L  83       0.288  73.725  29.718  1.00  0.00           C  
ATOM   1245  CD1 PHE L  83      -0.655  74.740  29.665  1.00  0.00           C  
ATOM   1246  CD2 PHE L  83       1.363  73.771  28.843  1.00  0.00           C  
ATOM   1247  CE1 PHE L  83      -0.527  75.776  28.759  1.00  0.00           C  
ATOM   1248  CE2 PHE L  83       1.493  74.805  27.937  1.00  0.00           C  
ATOM   1249  CZ  PHE L  83       0.547  75.810  27.895  1.00  0.00           C  
ATOM   1250  H   PHE L  83      -0.485  70.556  32.161  1.00  0.00           H  
ATOM   1251  HA  PHE L  83      -1.841  72.049  30.156  1.00  0.00           H  
ATOM   1252 1HB  PHE L  83      -0.129  73.023  31.667  1.00  0.00           H  
ATOM   1253 2HB  PHE L  83       1.123  72.127  30.821  1.00  0.00           H  
ATOM   1254  HD1 PHE L  83      -1.504  74.716  30.349  1.00  0.00           H  
ATOM   1255  HD2 PHE L  83       2.110  72.977  28.875  1.00  0.00           H  
ATOM   1256  HE1 PHE L  83      -1.276  76.568  28.728  1.00  0.00           H  
ATOM   1257  HE2 PHE L  83       2.343  74.830  27.255  1.00  0.00           H  
ATOM   1258  HZ  PHE L  83       0.648  76.625  27.181  1.00  0.00           H  
ATOM   1259  N   ALA L  84      -1.314  70.880  28.001  1.00  0.00           N  
ATOM   1260  CA  ALA L  84      -1.055  70.140  26.772  1.00  0.00           C  
ATOM   1261  C   ALA L  84      -2.188  70.348  25.797  1.00  0.00           C  
ATOM   1262  O   ALA L  84      -3.192  71.022  26.116  1.00  0.00           O  
ATOM   1263  CB  ALA L  84      -0.932  68.651  27.073  1.00  0.00           C  
ATOM   1264  H   ALA L  84      -2.162  71.423  28.078  1.00  0.00           H  
ATOM   1265  HA  ALA L  84      -0.138  70.528  26.330  1.00  0.00           H  
ATOM   1266 1HB  ALA L  84      -0.739  68.107  26.148  1.00  0.00           H  
ATOM   1267 2HB  ALA L  84      -0.109  68.487  27.769  1.00  0.00           H  
ATOM   1268 3HB  ALA L  84      -1.859  68.292  27.517  1.00  0.00           H  
ATOM   1269  N   THR L  85      -2.027  69.791  24.597  1.00  0.00           N  
ATOM   1270  CA  THR L  85      -3.081  69.871  23.584  1.00  0.00           C  
ATOM   1271  C   THR L  85      -3.686  68.529  23.460  1.00  0.00           C  
ATOM   1272  O   THR L  85      -2.974  67.523  23.389  1.00  0.00           O  
ATOM   1273  CB  THR L  85      -2.557  70.337  22.213  1.00  0.00           C  
ATOM   1274  OG1 THR L  85      -1.951  71.629  22.344  1.00  0.00           O  
ATOM   1275  CG2 THR L  85      -3.694  70.413  21.206  1.00  0.00           C  
ATOM   1276  H   THR L  85      -1.169  69.305  24.377  1.00  0.00           H  
ATOM   1277  HA  THR L  85      -3.824  70.597  23.914  1.00  0.00           H  
ATOM   1278  HB  THR L  85      -1.806  69.634  21.853  1.00  0.00           H  
ATOM   1279  HG1 THR L  85      -1.627  71.918  21.487  1.00  0.00           H  
ATOM   1280 1HG2 THR L  85      -3.305  70.743  20.242  1.00  0.00           H  
ATOM   1281 2HG2 THR L  85      -4.149  69.428  21.096  1.00  0.00           H  
ATOM   1282 3HG2 THR L  85      -4.443  71.121  21.556  1.00  0.00           H  
ATOM   1283  N   TYR L  86      -5.004  68.487  23.438  1.00  0.00           N  
ATOM   1284  CA  TYR L  86      -5.643  67.189  23.398  1.00  0.00           C  
ATOM   1285  C   TYR L  86      -6.403  67.007  22.096  1.00  0.00           C  
ATOM   1286  O   TYR L  86      -7.058  67.927  21.625  1.00  0.00           O  
ATOM   1287  CB  TYR L  86      -6.580  67.014  24.595  1.00  0.00           C  
ATOM   1288  CG  TYR L  86      -5.873  67.043  25.933  1.00  0.00           C  
ATOM   1289  CD1 TYR L  86      -5.331  68.230  26.405  1.00  0.00           C  
ATOM   1290  CD2 TYR L  86      -5.767  65.885  26.686  1.00  0.00           C  
ATOM   1291  CE1 TYR L  86      -4.686  68.257  27.626  1.00  0.00           C  
ATOM   1292  CE2 TYR L  86      -5.122  65.911  27.908  1.00  0.00           C  
ATOM   1293  CZ  TYR L  86      -4.583  67.091  28.377  1.00  0.00           C  
ATOM   1294  OH  TYR L  86      -3.940  67.118  29.594  1.00  0.00           O  
ATOM   1295  H   TYR L  86      -5.579  69.318  23.451  1.00  0.00           H  
ATOM   1296  HA  TYR L  86      -4.870  66.421  23.446  1.00  0.00           H  
ATOM   1297 1HB  TYR L  86      -7.331  67.806  24.590  1.00  0.00           H  
ATOM   1298 2HB  TYR L  86      -7.105  66.064  24.510  1.00  0.00           H  
ATOM   1299  HD1 TYR L  86      -5.415  69.141  25.812  1.00  0.00           H  
ATOM   1300  HD2 TYR L  86      -6.192  64.952  26.315  1.00  0.00           H  
ATOM   1301  HE1 TYR L  86      -4.261  69.189  27.997  1.00  0.00           H  
ATOM   1302  HE2 TYR L  86      -5.038  65.000  28.500  1.00  0.00           H  
ATOM   1303  HH  TYR L  86      -3.589  67.998  29.749  1.00  0.00           H  
ATOM   1304  N   TYR L  87      -6.253  65.945  21.515  1.00  0.00           N  
ATOM   1305  CA  TYR L  87      -6.772  65.535  20.213  1.00  0.00           C  
ATOM   1306  C   TYR L  87      -7.731  64.366  20.339  1.00  0.00           C  
ATOM   1307  O   TYR L  87      -7.641  63.587  21.298  1.00  0.00           O  
ATOM   1308  CB  TYR L  87      -5.624  65.173  19.268  1.00  0.00           C  
ATOM   1309  CG  TYR L  87      -4.647  66.304  19.034  1.00  0.00           C  
ATOM   1310  CD1 TYR L  87      -3.556  66.464  19.876  1.00  0.00           C  
ATOM   1311  CD2 TYR L  87      -4.841  67.180  17.977  1.00  0.00           C  
ATOM   1312  CE1 TYR L  87      -2.664  67.496  19.661  1.00  0.00           C  
ATOM   1313  CE2 TYR L  87      -3.949  68.213  17.763  1.00  0.00           C  
ATOM   1314  CZ  TYR L  87      -2.864  68.372  18.600  1.00  0.00           C  
ATOM   1315  OH  TYR L  87      -1.975  69.401  18.387  1.00  0.00           O  
ATOM   1316  H   TYR L  87      -5.793  65.260  22.098  1.00  0.00           H  
ATOM   1317  HA  TYR L  87      -7.327  66.369  19.783  1.00  0.00           H  
ATOM   1318 1HB  TYR L  87      -5.072  64.324  19.674  1.00  0.00           H  
ATOM   1319 2HB  TYR L  87      -6.029  64.868  18.304  1.00  0.00           H  
ATOM   1320  HD1 TYR L  87      -3.403  65.774  20.706  1.00  0.00           H  
ATOM   1321  HD2 TYR L  87      -5.699  67.055  17.316  1.00  0.00           H  
ATOM   1322  HE1 TYR L  87      -1.807  67.622  20.323  1.00  0.00           H  
ATOM   1323  HE2 TYR L  87      -4.103  68.903  16.932  1.00  0.00           H  
ATOM   1324  HH  TYR L  87      -1.270  69.352  19.037  1.00  0.00           H  
ATOM   1325  N   CYS L  88      -8.651  64.225  19.387  1.00  0.00           N  
ATOM   1326  CA  CYS L  88      -9.418  62.985  19.371  1.00  0.00           C  
ATOM   1327  C   CYS L  88      -9.023  62.312  18.048  1.00  0.00           C  
ATOM   1328  O   CYS L  88      -8.469  62.956  17.137  1.00  0.00           O  
ATOM   1329  CB  CYS L  88     -10.925  63.234  19.436  1.00  0.00           C  
ATOM   1330  SG  CYS L  88     -11.571  64.216  18.061  1.00  0.00           S  
ATOM   1331  H   CYS L  88      -8.838  64.929  18.687  1.00  0.00           H  
ATOM   1332  HA  CYS L  88      -9.141  62.396  20.245  1.00  0.00           H  
ATOM   1333 1HB  CYS L  88     -11.451  62.279  19.446  1.00  0.00           H  
ATOM   1334 2HB  CYS L  88     -11.169  63.751  20.364  1.00  0.00           H  
ATOM   1335  N   LEU L  89      -9.342  61.027  17.939  1.00  0.00           N  
ATOM   1336  CA  LEU L  89      -8.989  60.239  16.767  1.00  0.00           C  
ATOM   1337  C   LEU L  89     -10.150  59.343  16.358  1.00  0.00           C  
ATOM   1338  O   LEU L  89     -10.705  58.638  17.187  1.00  0.00           O  
ATOM   1339  CB  LEU L  89      -7.746  59.386  17.051  1.00  0.00           C  
ATOM   1340  CG  LEU L  89      -7.420  58.316  16.001  1.00  0.00           C  
ATOM   1341  CD1 LEU L  89      -7.063  58.989  14.683  1.00  0.00           C  
ATOM   1342  CD2 LEU L  89      -6.274  57.449  16.500  1.00  0.00           C  
ATOM   1343  H   LEU L  89      -9.845  60.585  18.695  1.00  0.00           H  
ATOM   1344  HA  LEU L  89      -8.765  60.920  15.947  1.00  0.00           H  
ATOM   1345 1HB  LEU L  89      -6.883  60.046  17.131  1.00  0.00           H  
ATOM   1346 2HB  LEU L  89      -7.882  58.882  18.007  1.00  0.00           H  
ATOM   1347  HG  LEU L  89      -8.298  57.694  15.830  1.00  0.00           H  
ATOM   1348 1HD1 LEU L  89      -6.831  58.229  13.937  1.00  0.00           H  
ATOM   1349 2HD1 LEU L  89      -7.907  59.588  14.340  1.00  0.00           H  
ATOM   1350 3HD1 LEU L  89      -6.195  59.633  14.826  1.00  0.00           H  
ATOM   1351 1HD2 LEU L  89      -6.042  56.687  15.754  1.00  0.00           H  
ATOM   1352 2HD2 LEU L  89      -5.394  58.070  16.670  1.00  0.00           H  
ATOM   1353 3HD2 LEU L  89      -6.563  56.966  17.434  1.00  0.00           H  
ATOM   1354  N   GLN L  90     -10.492  59.365  15.073  1.00  0.00           N  
ATOM   1355  CA  GLN L  90     -11.467  58.446  14.496  1.00  0.00           C  
ATOM   1356  C   GLN L  90     -10.601  57.234  14.131  1.00  0.00           C  
ATOM   1357  O   GLN L  90      -9.554  57.416  13.488  1.00  0.00           O  
ATOM   1358  CB  GLN L  90     -12.019  59.089  13.205  1.00  0.00           C  
ATOM   1359  CG  GLN L  90     -13.152  58.402  12.489  1.00  0.00           C  
ATOM   1360  CD  GLN L  90     -12.759  57.250  11.566  1.00  0.00           C  
ATOM   1361  OE1 GLN L  90     -13.006  56.099  11.895  1.00  0.00           O  
ATOM   1362  NE2 GLN L  90     -12.160  57.561  10.395  1.00  0.00           N  
ATOM   1363  H   GLN L  90     -10.050  60.051  14.477  1.00  0.00           H  
ATOM   1364  HA  GLN L  90     -12.223  58.226  15.250  1.00  0.00           H  
ATOM   1365 1HB  GLN L  90     -12.374  60.096  13.422  1.00  0.00           H  
ATOM   1366 2HB  GLN L  90     -11.217  59.176  12.471  1.00  0.00           H  
ATOM   1367 1HG  GLN L  90     -13.837  57.986  13.228  1.00  0.00           H  
ATOM   1368 2HG  GLN L  90     -13.672  59.133  11.868  1.00  0.00           H  
ATOM   1369 1HE2 GLN L  90     -11.887  56.834   9.764  1.00  0.00           H  
ATOM   1370 2HE2 GLN L  90     -11.989  58.518  10.159  1.00  0.00           H  
ATOM   1371  N   HIS L  91     -10.945  56.028  14.579  1.00  0.00           N  
ATOM   1372  CA  HIS L  91     -10.194  54.873  14.104  1.00  0.00           C  
ATOM   1373  C   HIS L  91     -11.078  53.647  13.855  1.00  0.00           C  
ATOM   1374  O   HIS L  91     -10.729  52.506  14.146  1.00  0.00           O  
ATOM   1375  CB  HIS L  91      -9.094  54.514  15.108  1.00  0.00           C  
ATOM   1376  CG  HIS L  91      -9.616  54.088  16.445  1.00  0.00           C  
ATOM   1377  ND1 HIS L  91      -9.767  52.763  16.797  1.00  0.00           N  
ATOM   1378  CD2 HIS L  91     -10.023  54.811  17.514  1.00  0.00           C  
ATOM   1379  CE1 HIS L  91     -10.244  52.690  18.028  1.00  0.00           C  
ATOM   1380  NE2 HIS L  91     -10.408  53.918  18.484  1.00  0.00           N  
ATOM   1381  H   HIS L  91     -11.702  55.886  15.233  1.00  0.00           H  
ATOM   1382  HA  HIS L  91      -9.724  55.113  13.150  1.00  0.00           H  
ATOM   1383 1HB  HIS L  91      -8.485  53.704  14.705  1.00  0.00           H  
ATOM   1384 2HB  HIS L  91      -8.441  55.373  15.254  1.00  0.00           H  
ATOM   1385  HD1 HIS L  91      -9.485  51.971  16.254  1.00  0.00           H  
ATOM   1386  HD2 HIS L  91     -10.086  55.883  17.703  1.00  0.00           H  
ATOM   1387  HE1 HIS L  91     -10.433  51.723  18.493  1.00  0.00           H  
ATOM   1388  N   GLY L  92     -12.256  53.923  13.293  1.00  0.00           N  
ATOM   1389  CA  GLY L  92     -13.215  52.856  13.026  1.00  0.00           C  
ATOM   1390  C   GLY L  92     -13.058  52.476  11.540  1.00  0.00           C  
ATOM   1391  O   GLY L  92     -13.232  51.325  11.168  1.00  0.00           O  
ATOM   1392  H   GLY L  92     -12.496  54.873  13.047  1.00  0.00           H  
ATOM   1393 1HA  GLY L  92     -13.014  52.012  13.685  1.00  0.00           H  
ATOM   1394 2HA  GLY L  92     -14.222  53.207  13.251  1.00  0.00           H  
ATOM   1395  N   GLU L  93     -12.777  53.452  10.666  1.00  0.00           N  
ATOM   1396  CA  GLU L  93     -12.660  53.152   9.224  1.00  0.00           C  
ATOM   1397  C   GLU L  93     -11.717  54.119   8.521  1.00  0.00           C  
ATOM   1398  O   GLU L  93     -11.779  55.327   8.733  1.00  0.00           O  
ATOM   1399  CB  GLU L  93     -14.033  53.201   8.552  1.00  0.00           C  
ATOM   1400  CG  GLU L  93     -14.026  52.817   7.079  1.00  0.00           C  
ATOM   1401  CD  GLU L  93     -15.402  52.801   6.472  1.00  0.00           C  
ATOM   1402  OE1 GLU L  93     -16.344  53.079   7.174  1.00  0.00           O  
ATOM   1403  OE2 GLU L  93     -15.510  52.509   5.304  1.00  0.00           O  
ATOM   1404  H   GLU L  93     -12.642  54.401  10.985  1.00  0.00           H  
ATOM   1405  HA  GLU L  93     -12.253  52.146   9.112  1.00  0.00           H  
ATOM   1406 1HB  GLU L  93     -14.717  52.528   9.070  1.00  0.00           H  
ATOM   1407 2HB  GLU L  93     -14.442  54.208   8.632  1.00  0.00           H  
ATOM   1408 1HG  GLU L  93     -13.408  53.528   6.531  1.00  0.00           H  
ATOM   1409 2HG  GLU L  93     -13.576  51.830   6.974  1.00  0.00           H  
ATOM   1410  N   SER L  94     -10.859  53.572   7.616  1.00  0.00           N  
ATOM   1411  CA  SER L  94      -9.856  54.405   7.007  1.00  0.00           C  
ATOM   1412  C   SER L  94     -10.547  55.349   6.007  1.00  0.00           C  
ATOM   1413  O   SER L  94     -11.610  55.036   5.477  1.00  0.00           O  
ATOM   1414  CB  SER L  94      -8.810  53.553   6.316  1.00  0.00           C  
ATOM   1415  OG  SER L  94      -9.362  52.861   5.229  1.00  0.00           O  
ATOM   1416  H   SER L  94     -10.935  52.607   7.330  1.00  0.00           H  
ATOM   1417  HA  SER L  94      -9.370  54.989   7.789  1.00  0.00           H  
ATOM   1418 1HB  SER L  94      -7.994  54.187   5.970  1.00  0.00           H  
ATOM   1419 2HB  SER L  94      -8.392  52.842   7.028  1.00  0.00           H  
ATOM   1420  HG  SER L  94      -8.875  53.153   4.455  1.00  0.00           H  
ATOM   1421  N   PRO L  95      -9.972  56.539   5.782  1.00  0.00           N  
ATOM   1422  CA  PRO L  95      -8.764  57.025   6.463  1.00  0.00           C  
ATOM   1423  C   PRO L  95      -9.054  57.471   7.894  1.00  0.00           C  
ATOM   1424  O   PRO L  95     -10.125  58.012   8.188  1.00  0.00           O  
ATOM   1425  CB  PRO L  95      -8.329  58.204   5.587  1.00  0.00           C  
ATOM   1426  CG  PRO L  95      -9.609  58.767   5.068  1.00  0.00           C  
ATOM   1427  CD  PRO L  95     -10.478  57.560   4.829  1.00  0.00           C  
ATOM   1428  HA  PRO L  95      -8.003  56.231   6.461  1.00  0.00           H  
ATOM   1429 1HB  PRO L  95      -7.758  58.928   6.187  1.00  0.00           H  
ATOM   1430 2HB  PRO L  95      -7.662  57.853   4.787  1.00  0.00           H  
ATOM   1431 1HG  PRO L  95     -10.044  59.463   5.801  1.00  0.00           H  
ATOM   1432 2HG  PRO L  95      -9.426  59.344   4.150  1.00  0.00           H  
ATOM   1433 1HD  PRO L  95     -11.527  57.815   5.040  1.00  0.00           H  
ATOM   1434 2HD  PRO L  95     -10.362  57.224   3.788  1.00  0.00           H  
ATOM   1435  N   TRP L  96      -8.091  57.223   8.780  1.00  0.00           N  
ATOM   1436  CA  TRP L  96      -8.233  57.535  10.198  1.00  0.00           C  
ATOM   1437  C   TRP L  96      -7.863  58.990  10.344  1.00  0.00           C  
ATOM   1438  O   TRP L  96      -6.942  59.459   9.684  1.00  0.00           O  
ATOM   1439  CB  TRP L  96      -7.333  56.658  11.072  1.00  0.00           C  
ATOM   1440  CG  TRP L  96      -7.707  55.207  11.048  1.00  0.00           C  
ATOM   1441  CD1 TRP L  96      -8.897  54.678  10.648  1.00  0.00           C  
ATOM   1442  CD2 TRP L  96      -6.881  54.084  11.442  1.00  0.00           C  
ATOM   1443  NE1 TRP L  96      -8.871  53.310  10.766  1.00  0.00           N  
ATOM   1444  CE2 TRP L  96      -7.644  52.930  11.250  1.00  0.00           C  
ATOM   1445  CE3 TRP L  96      -5.575  53.969  11.935  1.00  0.00           C  
ATOM   1446  CZ2 TRP L  96      -7.149  51.667  11.534  1.00  0.00           C  
ATOM   1447  CZ3 TRP L  96      -5.078  52.702  12.219  1.00  0.00           C  
ATOM   1448  CH2 TRP L  96      -5.845  51.582  12.022  1.00  0.00           C  
ATOM   1449  H   TRP L  96      -7.234  56.801   8.451  1.00  0.00           H  
ATOM   1450  HA  TRP L  96      -9.267  57.350  10.491  1.00  0.00           H  
ATOM   1451 1HB  TRP L  96      -6.300  56.752  10.738  1.00  0.00           H  
ATOM   1452 2HB  TRP L  96      -7.377  57.006  12.103  1.00  0.00           H  
ATOM   1453  HD1 TRP L  96      -9.746  55.256  10.287  1.00  0.00           H  
ATOM   1454  HE1 TRP L  96      -9.630  52.685  10.537  1.00  0.00           H  
ATOM   1455  HE3 TRP L  96      -4.961  54.855  12.090  1.00  0.00           H  
ATOM   1456  HZ2 TRP L  96      -7.742  50.765  11.385  1.00  0.00           H  
ATOM   1457  HZ3 TRP L  96      -4.061  52.621  12.603  1.00  0.00           H  
ATOM   1458  HH2 TRP L  96      -5.423  50.603  12.255  1.00  0.00           H  
ATOM   1459  N   THR L  97      -8.580  59.708  11.194  1.00  0.00           N  
ATOM   1460  CA  THR L  97      -8.412  61.144  11.249  1.00  0.00           C  
ATOM   1461  C   THR L  97      -8.429  61.765  12.637  1.00  0.00           C  
ATOM   1462  O   THR L  97      -9.252  61.411  13.481  1.00  0.00           O  
ATOM   1463  CB  THR L  97      -9.499  61.823  10.395  1.00  0.00           C  
ATOM   1464  OG1 THR L  97      -9.409  61.357   9.043  1.00  0.00           O  
ATOM   1465  CG2 THR L  97      -9.329  63.334  10.419  1.00  0.00           C  
ATOM   1466  H   THR L  97      -9.248  59.265  11.810  1.00  0.00           H  
ATOM   1467  HA  THR L  97      -7.432  61.394  10.842  1.00  0.00           H  
ATOM   1468  HB  THR L  97     -10.483  61.568  10.789  1.00  0.00           H  
ATOM   1469  HG1 THR L  97      -8.543  61.572   8.688  1.00  0.00           H  
ATOM   1470 1HG2 THR L  97     -10.106  63.797   9.811  1.00  0.00           H  
ATOM   1471 2HG2 THR L  97      -9.408  63.694  11.445  1.00  0.00           H  
ATOM   1472 3HG2 THR L  97      -8.351  63.597  10.018  1.00  0.00           H  
ATOM   1473  N   PHE L  98      -7.501  62.689  12.867  1.00  0.00           N  
ATOM   1474  CA  PHE L  98      -7.405  63.377  14.142  1.00  0.00           C  
ATOM   1475  C   PHE L  98      -8.209  64.655  14.095  1.00  0.00           C  
ATOM   1476  O   PHE L  98      -8.391  65.239  13.031  1.00  0.00           O  
ATOM   1477  CB  PHE L  98      -5.948  63.690  14.486  1.00  0.00           C  
ATOM   1478  CG  PHE L  98      -5.122  62.473  14.791  1.00  0.00           C  
ATOM   1479  CD1 PHE L  98      -4.502  61.764  13.772  1.00  0.00           C  
ATOM   1480  CD2 PHE L  98      -4.964  62.033  16.096  1.00  0.00           C  
ATOM   1481  CE1 PHE L  98      -3.743  60.644  14.052  1.00  0.00           C  
ATOM   1482  CE2 PHE L  98      -4.204  60.914  16.379  1.00  0.00           C  
ATOM   1483  CZ  PHE L  98      -3.593  60.219  15.355  1.00  0.00           C  
ATOM   1484  H   PHE L  98      -6.846  62.920  12.133  1.00  0.00           H  
ATOM   1485  HA  PHE L  98      -7.810  62.726  14.918  1.00  0.00           H  
ATOM   1486 1HB  PHE L  98      -5.483  64.216  13.653  1.00  0.00           H  
ATOM   1487 2HB  PHE L  98      -5.912  64.351  15.351  1.00  0.00           H  
ATOM   1488  HD1 PHE L  98      -4.620  62.101  12.742  1.00  0.00           H  
ATOM   1489  HD2 PHE L  98      -5.447  62.582  16.905  1.00  0.00           H  
ATOM   1490  HE1 PHE L  98      -3.261  60.096  13.242  1.00  0.00           H  
ATOM   1491  HE2 PHE L  98      -4.087  60.580  17.410  1.00  0.00           H  
ATOM   1492  HZ  PHE L  98      -2.996  59.336  15.576  1.00  0.00           H  
ATOM   1493  N   GLY L  99      -8.672  65.089  15.265  1.00  0.00           N  
ATOM   1494  CA  GLY L  99      -9.338  66.364  15.356  1.00  0.00           C  
ATOM   1495  C   GLY L  99      -8.197  67.377  15.368  1.00  0.00           C  
ATOM   1496  O   GLY L  99      -7.011  66.996  15.388  1.00  0.00           O  
ATOM   1497  H   GLY L  99      -8.563  64.530  16.099  1.00  0.00           H  
ATOM   1498 1HA  GLY L  99     -10.012  66.484  14.508  1.00  0.00           H  
ATOM   1499 2HA  GLY L  99      -9.949  66.392  16.258  1.00  0.00           H  
ATOM   1500  N   GLN L 100      -8.548  68.660  15.361  1.00  0.00           N  
ATOM   1501  CA  GLN L 100      -7.507  69.711  15.310  1.00  0.00           C  
ATOM   1502  C   GLN L 100      -6.824  70.038  16.597  1.00  0.00           C  
ATOM   1503  O   GLN L 100      -5.899  70.804  16.565  1.00  0.00           O  
ATOM   1504  CB  GLN L 100      -8.105  71.008  14.758  1.00  0.00           C  
ATOM   1505  CG  GLN L 100      -8.899  71.810  15.775  1.00  0.00           C  
ATOM   1506  CD  GLN L 100     -10.335  71.336  15.893  1.00  0.00           C  
ATOM   1507  OE1 GLN L 100     -10.632  70.154  15.697  1.00  0.00           O  
ATOM   1508  NE2 GLN L 100     -11.237  72.257  16.213  1.00  0.00           N  
ATOM   1509  H   GLN L 100      -9.521  68.932  15.376  1.00  0.00           H  
ATOM   1510  HA  GLN L 100      -6.711  69.377  14.645  1.00  0.00           H  
ATOM   1511 1HB  GLN L 100      -7.306  71.644  14.377  1.00  0.00           H  
ATOM   1512 2HB  GLN L 100      -8.766  70.777  13.922  1.00  0.00           H  
ATOM   1513 1HG  GLN L 100      -8.425  71.709  16.752  1.00  0.00           H  
ATOM   1514 2HG  GLN L 100      -8.908  72.856  15.471  1.00  0.00           H  
ATOM   1515 1HE2 GLN L 100     -12.201  72.004  16.305  1.00  0.00           H  
ATOM   1516 2HE2 GLN L 100     -10.953  73.204  16.363  1.00  0.00           H  
ATOM   1517  N   GLY L 101      -7.340  69.509  17.714  1.00  0.00           N  
ATOM   1518  CA  GLY L 101      -6.760  69.744  19.018  1.00  0.00           C  
ATOM   1519  C   GLY L 101      -7.264  70.879  19.874  1.00  0.00           C  
ATOM   1520  O   GLY L 101      -7.710  71.904  19.369  1.00  0.00           O  
ATOM   1521  H   GLY L 101      -8.162  68.927  17.640  1.00  0.00           H  
ATOM   1522 1HA  GLY L 101      -6.877  68.853  19.634  1.00  0.00           H  
ATOM   1523 2HA  GLY L 101      -5.691  69.924  18.913  1.00  0.00           H  
ATOM   1524  N   THR L 102      -7.181  70.741  21.184  1.00  0.00           N  
ATOM   1525  CA  THR L 102      -7.666  71.830  22.022  1.00  0.00           C  
ATOM   1526  C   THR L 102      -6.543  72.012  23.000  1.00  0.00           C  
ATOM   1527  O   THR L 102      -6.165  71.066  23.671  1.00  0.00           O  
ATOM   1528  CB  THR L 102      -8.994  71.520  22.737  1.00  0.00           C  
ATOM   1529  OG1 THR L 102     -10.016  71.268  21.764  1.00  0.00           O  
ATOM   1530  CG2 THR L 102      -9.413  72.689  23.615  1.00  0.00           C  
ATOM   1531  H   THR L 102      -6.798  69.916  21.623  1.00  0.00           H  
ATOM   1532  HA  THR L 102      -7.840  72.702  21.390  1.00  0.00           H  
ATOM   1533  HB  THR L 102      -8.875  70.632  23.357  1.00  0.00           H  
ATOM   1534  HG1 THR L 102     -10.313  72.101  21.389  1.00  0.00           H  
ATOM   1535 1HG2 THR L 102     -10.353  72.452  24.112  1.00  0.00           H  
ATOM   1536 2HG2 THR L 102      -8.643  72.876  24.363  1.00  0.00           H  
ATOM   1537 3HG2 THR L 102      -9.543  73.578  22.999  1.00  0.00           H  
ATOM   1538  N   LYS L 103      -5.983  73.206  23.056  1.00  0.00           N  
ATOM   1539  CA  LYS L 103      -4.902  73.468  23.968  1.00  0.00           C  
ATOM   1540  C   LYS L 103      -5.509  73.745  25.324  1.00  0.00           C  
ATOM   1541  O   LYS L 103      -6.475  74.507  25.437  1.00  0.00           O  
ATOM   1542  CB  LYS L 103      -4.043  74.641  23.496  1.00  0.00           C  
ATOM   1543  CG  LYS L 103      -2.848  74.947  24.390  1.00  0.00           C  
ATOM   1544  CD  LYS L 103      -2.020  76.094  23.832  1.00  0.00           C  
ATOM   1545  CE  LYS L 103      -0.846  76.423  24.742  1.00  0.00           C  
ATOM   1546  NZ  LYS L 103      -0.028  77.547  24.210  1.00  0.00           N  
ATOM   1547  H   LYS L 103      -6.310  73.949  22.455  1.00  0.00           H  
ATOM   1548  HA  LYS L 103      -4.268  72.582  24.016  1.00  0.00           H  
ATOM   1549 1HB  LYS L 103      -3.668  74.438  22.493  1.00  0.00           H  
ATOM   1550 2HB  LYS L 103      -4.656  75.542  23.440  1.00  0.00           H  
ATOM   1551 1HG  LYS L 103      -3.198  75.214  25.388  1.00  0.00           H  
ATOM   1552 2HG  LYS L 103      -2.219  74.060  24.470  1.00  0.00           H  
ATOM   1553 1HD  LYS L 103      -1.640  75.824  22.846  1.00  0.00           H  
ATOM   1554 2HD  LYS L 103      -2.647  76.979  23.730  1.00  0.00           H  
ATOM   1555 1HE  LYS L 103      -1.215  76.694  25.729  1.00  0.00           H  
ATOM   1556 2HE  LYS L 103      -0.208  75.545  24.846  1.00  0.00           H  
ATOM   1557 1HZ  LYS L 103       0.740  77.734  24.841  1.00  0.00           H  
ATOM   1558 2HZ  LYS L 103       0.337  77.299  23.302  1.00  0.00           H  
ATOM   1559 3HZ  LYS L 103      -0.603  78.373  24.128  1.00  0.00           H  
ATOM   1560  N   VAL L 104      -4.993  73.112  26.367  1.00  0.00           N  
ATOM   1561  CA  VAL L 104      -5.547  73.394  27.702  1.00  0.00           C  
ATOM   1562  C   VAL L 104      -4.703  74.443  28.425  1.00  0.00           C  
ATOM   1563  O   VAL L 104      -3.564  74.219  28.707  1.00  0.00           O  
ATOM   1564  CB  VAL L 104      -5.600  72.109  28.550  1.00  0.00           C  
ATOM   1565  CG1 VAL L 104      -6.089  72.419  29.957  1.00  0.00           C  
ATOM   1566  CG2 VAL L 104      -6.500  71.083  27.879  1.00  0.00           C  
ATOM   1567  H   VAL L 104      -4.238  72.447  26.279  1.00  0.00           H  
ATOM   1568  HA  VAL L 104      -6.563  73.773  27.582  1.00  0.00           H  
ATOM   1569  HB  VAL L 104      -4.592  71.704  28.643  1.00  0.00           H  
ATOM   1570 1HG1 VAL L 104      -6.120  71.499  30.542  1.00  0.00           H  
ATOM   1571 2HG1 VAL L 104      -5.410  73.127  30.431  1.00  0.00           H  
ATOM   1572 3HG1 VAL L 104      -7.089  72.850  29.907  1.00  0.00           H  
ATOM   1573 1HG2 VAL L 104      -6.532  70.176  28.484  1.00  0.00           H  
ATOM   1574 2HG2 VAL L 104      -7.506  71.490  27.782  1.00  0.00           H  
ATOM   1575 3HG2 VAL L 104      -6.107  70.845  26.890  1.00  0.00           H  
ATOM   1576  N   GLU L 105      -5.267  75.580  28.726  1.00  0.00           N  
ATOM   1577  CA  GLU L 105      -4.530  76.605  29.448  1.00  0.00           C  
ATOM   1578  C   GLU L 105      -4.934  76.542  30.908  1.00  0.00           C  
ATOM   1579  O   GLU L 105      -6.116  76.402  31.214  1.00  0.00           O  
ATOM   1580  CB  GLU L 105      -4.807  77.996  28.873  1.00  0.00           C  
ATOM   1581  CG  GLU L 105      -4.054  79.124  29.565  1.00  0.00           C  
ATOM   1582  CD  GLU L 105      -4.346  80.473  28.971  1.00  0.00           C  
ATOM   1583  OE1 GLU L 105      -5.106  80.537  28.034  1.00  0.00           O  
ATOM   1584  OE2 GLU L 105      -3.810  81.442  29.455  1.00  0.00           O  
ATOM   1585  H   GLU L 105      -6.226  75.758  28.461  1.00  0.00           H  
ATOM   1586  HA  GLU L 105      -3.464  76.400  29.347  1.00  0.00           H  
ATOM   1587 1HB  GLU L 105      -4.539  78.014  27.817  1.00  0.00           H  
ATOM   1588 2HB  GLU L 105      -5.873  78.213  28.944  1.00  0.00           H  
ATOM   1589 1HG  GLU L 105      -4.327  79.136  30.620  1.00  0.00           H  
ATOM   1590 2HG  GLU L 105      -2.984  78.927  29.498  1.00  0.00           H  
ATOM   1591  N   ILE L 106      -3.971  76.662  31.810  1.00  0.00           N  
ATOM   1592  CA  ILE L 106      -4.281  76.621  33.226  1.00  0.00           C  
ATOM   1593  C   ILE L 106      -4.235  78.022  33.874  1.00  0.00           C  
ATOM   1594  O   ILE L 106      -3.274  78.771  33.658  1.00  0.00           O  
ATOM   1595  CB  ILE L 106      -3.305  75.681  33.957  1.00  0.00           C  
ATOM   1596  CG1 ILE L 106      -3.712  75.525  35.425  1.00  0.00           C  
ATOM   1597  CG2 ILE L 106      -1.881  76.204  33.849  1.00  0.00           C  
ATOM   1598  CD1 ILE L 106      -3.045  74.362  36.123  1.00  0.00           C  
ATOM   1599  H   ILE L 106      -3.011  76.782  31.520  1.00  0.00           H  
ATOM   1600  HA  ILE L 106      -5.294  76.239  33.347  1.00  0.00           H  
ATOM   1601  HB  ILE L 106      -3.353  74.689  33.510  1.00  0.00           H  
ATOM   1602 1HG1 ILE L 106      -3.466  76.437  35.969  1.00  0.00           H  
ATOM   1603 2HG1 ILE L 106      -4.791  75.388  35.491  1.00  0.00           H  
ATOM   1604 1HG2 ILE L 106      -1.204  75.528  34.371  1.00  0.00           H  
ATOM   1605 2HG2 ILE L 106      -1.594  76.264  32.800  1.00  0.00           H  
ATOM   1606 3HG2 ILE L 106      -1.822  77.195  34.299  1.00  0.00           H  
ATOM   1607 1HD1 ILE L 106      -3.384  74.317  37.159  1.00  0.00           H  
ATOM   1608 2HD1 ILE L 106      -3.307  73.434  35.615  1.00  0.00           H  
ATOM   1609 3HD1 ILE L 106      -1.965  74.495  36.101  1.00  0.00           H  
ATOM   1610  N   LYS L 107      -5.282  78.371  34.638  1.00  0.00           N  
ATOM   1611  CA  LYS L 107      -5.412  79.682  35.291  1.00  0.00           C  
ATOM   1612  C   LYS L 107      -4.548  79.685  36.502  1.00  0.00           C  
ATOM   1613  O   LYS L 107      -4.255  78.632  37.050  1.00  0.00           O  
ATOM   1614  CB  LYS L 107      -6.860  79.990  35.674  1.00  0.00           C  
ATOM   1615  CG  LYS L 107      -7.800  80.170  34.490  1.00  0.00           C  
ATOM   1616  CD  LYS L 107      -9.206  80.525  34.949  1.00  0.00           C  
ATOM   1617  CE  LYS L 107     -10.142  80.724  33.766  1.00  0.00           C  
ATOM   1618  NZ  LYS L 107     -11.516  81.097  34.200  1.00  0.00           N  
ATOM   1619  H   LYS L 107      -6.013  77.686  34.762  1.00  0.00           H  
ATOM   1620  HA  LYS L 107      -5.079  80.451  34.593  1.00  0.00           H  
ATOM   1621 1HB  LYS L 107      -7.252  79.183  36.294  1.00  0.00           H  
ATOM   1622 2HB  LYS L 107      -6.893  80.904  36.269  1.00  0.00           H  
ATOM   1623 1HG  LYS L 107      -7.425  80.967  33.846  1.00  0.00           H  
ATOM   1624 2HG  LYS L 107      -7.837  79.247  33.912  1.00  0.00           H  
ATOM   1625 1HD  LYS L 107      -9.596  79.724  35.579  1.00  0.00           H  
ATOM   1626 2HD  LYS L 107      -9.177  81.444  35.535  1.00  0.00           H  
ATOM   1627 1HE  LYS L 107      -9.752  81.510  33.122  1.00  0.00           H  
ATOM   1628 2HE  LYS L 107     -10.196  79.803  33.186  1.00  0.00           H  
ATOM   1629 1HZ  LYS L 107     -12.104  81.219  33.387  1.00  0.00           H  
ATOM   1630 2HZ  LYS L 107     -11.896  80.365  34.783  1.00  0.00           H  
ATOM   1631 3HZ  LYS L 107     -11.482  81.960  34.723  1.00  0.00           H  
ATOM   1632  N   ARG L 108      -4.127  80.853  36.958  1.00  0.00           N  
ATOM   1633  CA  ARG L 108      -3.199  80.877  38.109  1.00  0.00           C  
ATOM   1634  C   ARG L 108      -3.077  82.272  38.707  1.00  0.00           C  
ATOM   1635  O   ARG L 108      -3.599  83.236  38.123  1.00  0.00           O  
ATOM   1636  CB  ARG L 108      -1.816  80.394  37.696  1.00  0.00           C  
ATOM   1637  CG  ARG L 108      -1.138  81.236  36.627  1.00  0.00           C  
ATOM   1638  CD  ARG L 108       0.217  80.724  36.302  1.00  0.00           C  
ATOM   1639  NE  ARG L 108       0.836  81.472  35.219  1.00  0.00           N  
ATOM   1640  CZ  ARG L 108       1.505  82.631  35.376  1.00  0.00           C  
ATOM   1641  NH1 ARG L 108       1.634  83.159  36.573  1.00  0.00           N  
ATOM   1642  NH2 ARG L 108       2.032  83.237  34.326  1.00  0.00           N  
ATOM   1643  H   ARG L 108      -4.421  81.727  36.545  1.00  0.00           H  
ATOM   1644  HA  ARG L 108      -3.584  80.207  38.878  1.00  0.00           H  
ATOM   1645 1HB  ARG L 108      -1.162  80.378  38.566  1.00  0.00           H  
ATOM   1646 2HB  ARG L 108      -1.884  79.374  37.318  1.00  0.00           H  
ATOM   1647 1HG  ARG L 108      -1.738  81.221  35.716  1.00  0.00           H  
ATOM   1648 2HG  ARG L 108      -1.040  82.264  36.980  1.00  0.00           H  
ATOM   1649 1HD  ARG L 108       0.857  80.804  37.180  1.00  0.00           H  
ATOM   1650 2HD  ARG L 108       0.148  79.680  35.997  1.00  0.00           H  
ATOM   1651  HE  ARG L 108       0.757  81.098  34.284  1.00  0.00           H  
ATOM   1652 1HH1 ARG L 108       1.231  82.697  37.376  1.00  0.00           H  
ATOM   1653 2HH1 ARG L 108       2.136  84.028  36.691  1.00  0.00           H  
ATOM   1654 1HH2 ARG L 108       1.933  82.830  33.406  1.00  0.00           H  
ATOM   1655 2HH2 ARG L 108       2.534  84.105  34.443  1.00  0.00           H  
ATOM   1656  N   THR L 109      -2.404  82.392  39.859  1.00  0.00           N  
ATOM   1657  CA  THR L 109      -2.187  83.706  40.500  1.00  0.00           C  
ATOM   1658  C   THR L 109      -1.246  84.614  39.705  1.00  0.00           C  
ATOM   1659  O   THR L 109      -0.166  84.194  39.305  1.00  0.00           O  
ATOM   1660  OXT THR L 109      -1.563  85.747  39.469  1.00  0.00           O  
ATOM   1661  CB  THR L 109      -1.628  83.531  41.924  1.00  0.00           C  
ATOM   1662  OG1 THR L 109      -2.549  82.766  42.712  1.00  0.00           O  
ATOM   1663  CG2 THR L 109      -1.409  84.886  42.581  1.00  0.00           C  
ATOM   1664  H   THR L 109      -2.035  81.561  40.300  1.00  0.00           H  
ATOM   1665  HA  THR L 109      -3.145  84.222  40.564  1.00  0.00           H  
ATOM   1666  HB  THR L 109      -0.678  82.998  41.880  1.00  0.00           H  
ATOM   1667  HG1 THR L 109      -2.373  82.915  43.644  1.00  0.00           H  
ATOM   1668 1HG2 THR L 109      -1.014  84.743  43.586  1.00  0.00           H  
ATOM   1669 2HG2 THR L 109      -0.701  85.466  41.991  1.00  0.00           H  
ATOM   1670 3HG2 THR L 109      -2.357  85.420  42.637  1.00  0.00           H  
ATOM   1671  N   GLU H   1       6.871  47.688  22.504  1.00  0.00           N  
ATOM   1672  CA  GLU H   1       6.445  48.865  23.321  1.00  0.00           C  
ATOM   1673  C   GLU H   1       7.629  49.768  23.636  1.00  0.00           C  
ATOM   1674  O   GLU H   1       7.776  50.831  23.021  1.00  0.00           O  
ATOM   1675  CB  GLU H   1       5.790  48.416  24.629  1.00  0.00           C  
ATOM   1676  CG  GLU H   1       4.424  47.767  24.457  1.00  0.00           C  
ATOM   1677  CD  GLU H   1       3.868  47.223  25.744  1.00  0.00           C  
ATOM   1678  OE1 GLU H   1       4.566  47.252  26.729  1.00  0.00           O  
ATOM   1679  OE2 GLU H   1       2.744  46.779  25.742  1.00  0.00           O  
ATOM   1680 1H   GLU H   1       6.077  47.111  22.311  1.00  0.00           H  
ATOM   1681 2H   GLU H   1       7.268  48.006  21.643  1.00  0.00           H  
ATOM   1682 3H   GLU H   1       7.552  47.159  23.010  1.00  0.00           H  
ATOM   1683  HA  GLU H   1       5.715  49.438  22.749  1.00  0.00           H  
ATOM   1684 1HB  GLU H   1       6.439  47.701  25.135  1.00  0.00           H  
ATOM   1685 2HB  GLU H   1       5.671  49.275  25.290  1.00  0.00           H  
ATOM   1686 1HG  GLU H   1       3.729  48.505  24.059  1.00  0.00           H  
ATOM   1687 2HG  GLU H   1       4.506  46.958  23.732  1.00  0.00           H  
ATOM   1688  N   VAL H   2       8.458  49.335  24.584  1.00  0.00           N  
ATOM   1689  CA  VAL H   2       9.665  50.046  24.965  1.00  0.00           C  
ATOM   1690  C   VAL H   2      10.016  51.210  23.997  1.00  0.00           C  
ATOM   1691  O   VAL H   2       9.622  52.357  24.256  1.00  0.00           O  
ATOM   1692  CB  VAL H   2      10.841  49.054  25.023  1.00  0.00           C  
ATOM   1693  CG1 VAL H   2      12.132  49.779  25.374  1.00  0.00           C  
ATOM   1694  CG2 VAL H   2      10.545  47.959  26.036  1.00  0.00           C  
ATOM   1695  H   VAL H   2       8.228  48.470  25.053  1.00  0.00           H  
ATOM   1696  HA  VAL H   2       9.512  50.482  25.954  1.00  0.00           H  
ATOM   1697  HB  VAL H   2      10.980  48.611  24.037  1.00  0.00           H  
ATOM   1698 1HG1 VAL H   2      12.953  49.063  25.411  1.00  0.00           H  
ATOM   1699 2HG1 VAL H   2      12.343  50.534  24.617  1.00  0.00           H  
ATOM   1700 3HG1 VAL H   2      12.027  50.259  26.347  1.00  0.00           H  
ATOM   1701 1HG2 VAL H   2      11.381  47.261  26.072  1.00  0.00           H  
ATOM   1702 2HG2 VAL H   2      10.401  48.403  27.021  1.00  0.00           H  
ATOM   1703 3HG2 VAL H   2       9.640  47.427  25.743  1.00  0.00           H  
ATOM   1704  N   GLN H   3      10.681  50.952  22.871  1.00  0.00           N  
ATOM   1705  CA  GLN H   3      11.035  52.074  21.990  1.00  0.00           C  
ATOM   1706  C   GLN H   3      10.863  52.043  20.470  1.00  0.00           C  
ATOM   1707  O   GLN H   3      11.094  51.034  19.799  1.00  0.00           O  
ATOM   1708  CB  GLN H   3      12.504  52.407  22.261  1.00  0.00           C  
ATOM   1709  CG  GLN H   3      13.473  51.296  21.892  1.00  0.00           C  
ATOM   1710  CD  GLN H   3      14.909  51.643  22.236  1.00  0.00           C  
ATOM   1711  OE1 GLN H   3      15.313  52.807  22.175  1.00  0.00           O  
ATOM   1712  NE2 GLN H   3      15.689  50.632  22.600  1.00  0.00           N  
ATOM   1713  H   GLN H   3      10.946  50.015  22.603  1.00  0.00           H  
ATOM   1714  HA  GLN H   3      10.401  52.924  22.241  1.00  0.00           H  
ATOM   1715 1HB  GLN H   3      12.785  53.298  21.700  1.00  0.00           H  
ATOM   1716 2HB  GLN H   3      12.637  52.631  23.319  1.00  0.00           H  
ATOM   1717 1HG  GLN H   3      13.199  50.393  22.438  1.00  0.00           H  
ATOM   1718 2HG  GLN H   3      13.412  51.117  20.819  1.00  0.00           H  
ATOM   1719 1HE2 GLN H   3      16.647  50.799  22.839  1.00  0.00           H  
ATOM   1720 2HE2 GLN H   3      15.321  49.703  22.637  1.00  0.00           H  
ATOM   1721  N   LEU H   4      10.508  53.210  19.935  1.00  0.00           N  
ATOM   1722  CA  LEU H   4      10.351  53.429  18.498  1.00  0.00           C  
ATOM   1723  C   LEU H   4      11.260  54.600  18.149  1.00  0.00           C  
ATOM   1724  O   LEU H   4      11.120  55.676  18.702  1.00  0.00           O  
ATOM   1725  CB  LEU H   4       8.895  53.736  18.126  1.00  0.00           C  
ATOM   1726  CG  LEU H   4       7.881  52.629  18.442  1.00  0.00           C  
ATOM   1727  CD1 LEU H   4       6.472  53.137  18.163  1.00  0.00           C  
ATOM   1728  CD2 LEU H   4       8.194  51.398  17.604  1.00  0.00           C  
ATOM   1729  H   LEU H   4      10.340  53.976  20.571  1.00  0.00           H  
ATOM   1730  HA  LEU H   4      10.649  52.520  17.975  1.00  0.00           H  
ATOM   1731 1HB  LEU H   4       8.583  54.633  18.657  1.00  0.00           H  
ATOM   1732 2HB  LEU H   4       8.845  53.936  17.056  1.00  0.00           H  
ATOM   1733  HG  LEU H   4       7.939  52.373  19.500  1.00  0.00           H  
ATOM   1734 1HD1 LEU H   4       5.751  52.350  18.388  1.00  0.00           H  
ATOM   1735 2HD1 LEU H   4       6.268  54.005  18.790  1.00  0.00           H  
ATOM   1736 3HD1 LEU H   4       6.387  53.417  17.114  1.00  0.00           H  
ATOM   1737 1HD2 LEU H   4       7.473  50.612  17.829  1.00  0.00           H  
ATOM   1738 2HD2 LEU H   4       8.134  51.654  16.546  1.00  0.00           H  
ATOM   1739 3HD2 LEU H   4       9.199  51.047  17.836  1.00  0.00           H  
ATOM   1740  N   VAL H   5      12.173  54.412  17.210  1.00  0.00           N  
ATOM   1741  CA  VAL H   5      13.082  55.494  16.867  1.00  0.00           C  
ATOM   1742  C   VAL H   5      13.172  55.853  15.388  1.00  0.00           C  
ATOM   1743  O   VAL H   5      13.687  55.084  14.579  1.00  0.00           O  
ATOM   1744  CB  VAL H   5      14.496  55.131  17.360  1.00  0.00           C  
ATOM   1745  CG1 VAL H   5      15.482  56.236  17.011  1.00  0.00           C  
ATOM   1746  CG2 VAL H   5      14.471  54.883  18.861  1.00  0.00           C  
ATOM   1747  H   VAL H   5      12.253  53.530  16.726  1.00  0.00           H  
ATOM   1748  HA  VAL H   5      12.744  56.402  17.368  1.00  0.00           H  
ATOM   1749  HB  VAL H   5      14.829  54.228  16.848  1.00  0.00           H  
ATOM   1750 1HG1 VAL H   5      16.476  55.962  17.366  1.00  0.00           H  
ATOM   1751 2HG1 VAL H   5      15.508  56.370  15.930  1.00  0.00           H  
ATOM   1752 3HG1 VAL H   5      15.170  57.166  17.485  1.00  0.00           H  
ATOM   1753 1HG2 VAL H   5      15.474  54.626  19.202  1.00  0.00           H  
ATOM   1754 2HG2 VAL H   5      14.134  55.784  19.373  1.00  0.00           H  
ATOM   1755 3HG2 VAL H   5      13.792  54.062  19.083  1.00  0.00           H  
ATOM   1756  N   GLU H   6      12.688  57.032  15.030  1.00  0.00           N  
ATOM   1757  CA  GLU H   6      12.807  57.456  13.641  1.00  0.00           C  
ATOM   1758  C   GLU H   6      14.193  58.061  13.376  1.00  0.00           C  
ATOM   1759  O   GLU H   6      14.823  58.609  14.281  1.00  0.00           O  
ATOM   1760  CB  GLU H   6      11.764  58.530  13.294  1.00  0.00           C  
ATOM   1761  CG  GLU H   6      10.350  58.134  13.533  1.00  0.00           C  
ATOM   1762  CD  GLU H   6       9.870  58.512  14.907  1.00  0.00           C  
ATOM   1763  OE1 GLU H   6      10.743  58.801  15.751  1.00  0.00           O  
ATOM   1764  OE2 GLU H   6       8.629  58.485  15.136  1.00  0.00           O  
ATOM   1765  H   GLU H   6      12.238  57.645  15.695  1.00  0.00           H  
ATOM   1766  HA  GLU H   6      12.685  56.582  13.001  1.00  0.00           H  
ATOM   1767 1HB  GLU H   6      11.958  59.428  13.882  1.00  0.00           H  
ATOM   1768 2HB  GLU H   6      11.857  58.801  12.243  1.00  0.00           H  
ATOM   1769 1HG  GLU H   6       9.717  58.619  12.790  1.00  0.00           H  
ATOM   1770 2HG  GLU H   6      10.258  57.058  13.399  1.00  0.00           H  
ATOM   1771  N   SER H   7      14.647  57.968  12.131  1.00  0.00           N  
ATOM   1772  CA  SER H   7      15.903  58.580  11.669  1.00  0.00           C  
ATOM   1773  C   SER H   7      15.633  58.914  10.242  1.00  0.00           C  
ATOM   1774  O   SER H   7      14.675  58.405   9.694  1.00  0.00           O  
ATOM   1775  CB  SER H   7      17.090  57.645  11.795  1.00  0.00           C  
ATOM   1776  OG  SER H   7      16.984  56.574  10.897  1.00  0.00           O  
ATOM   1777  H   SER H   7      14.083  57.445  11.475  1.00  0.00           H  
ATOM   1778  HA  SER H   7      16.108  59.457  12.285  1.00  0.00           H  
ATOM   1779 1HB  SER H   7      18.010  58.196  11.600  1.00  0.00           H  
ATOM   1780 2HB  SER H   7      17.147  57.265  12.814  1.00  0.00           H  
ATOM   1781  HG  SER H   7      16.164  56.125  11.117  1.00  0.00           H  
ATOM   1782  N   GLY H   8      16.437  59.773   9.641  1.00  0.00           N  
ATOM   1783  CA  GLY H   8      16.173  60.182   8.277  1.00  0.00           C  
ATOM   1784  C   GLY H   8      16.390  61.657   8.165  1.00  0.00           C  
ATOM   1785  O   GLY H   8      16.159  62.409   9.107  1.00  0.00           O  
ATOM   1786  H   GLY H   8      17.242  60.151  10.121  1.00  0.00           H  
ATOM   1787 1HA  GLY H   8      16.832  59.639   7.600  1.00  0.00           H  
ATOM   1788 2HA  GLY H   8      15.150  59.918   8.010  1.00  0.00           H  
ATOM   1789  N   GLY H   9      16.847  62.072   6.992  1.00  0.00           N  
ATOM   1790  CA  GLY H   9      17.202  63.466   6.770  1.00  0.00           C  
ATOM   1791  C   GLY H   9      16.132  64.516   6.969  1.00  0.00           C  
ATOM   1792  O   GLY H   9      14.989  64.218   7.226  1.00  0.00           O  
ATOM   1793  H   GLY H   9      16.952  61.410   6.236  1.00  0.00           H  
ATOM   1794 1HA  GLY H   9      18.022  63.743   7.433  1.00  0.00           H  
ATOM   1795 2HA  GLY H   9      17.559  63.592   5.748  1.00  0.00           H  
ATOM   1796  N   GLY H  10      16.556  65.762   6.838  1.00  0.00           N  
ATOM   1797  CA  GLY H  10      15.703  66.892   7.050  1.00  0.00           C  
ATOM   1798  C   GLY H  10      15.594  67.909   5.929  1.00  0.00           C  
ATOM   1799  O   GLY H  10      14.476  68.173   5.501  1.00  0.00           O  
ATOM   1800  H   GLY H  10      17.519  65.913   6.577  1.00  0.00           H  
ATOM   1801 1HA  GLY H  10      14.688  66.550   7.252  1.00  0.00           H  
ATOM   1802 2HA  GLY H  10      16.038  67.441   7.929  1.00  0.00           H  
ATOM   1803  N   LEU H  11      16.679  68.526   5.458  1.00  0.00           N  
ATOM   1804  CA  LEU H  11      16.481  69.524   4.400  1.00  0.00           C  
ATOM   1805  C   LEU H  11      16.548  68.924   2.993  1.00  0.00           C  
ATOM   1806  O   LEU H  11      17.565  68.399   2.546  1.00  0.00           O  
ATOM   1807  CB  LEU H  11      17.535  70.631   4.528  1.00  0.00           C  
ATOM   1808  CG  LEU H  11      17.453  71.752   3.484  1.00  0.00           C  
ATOM   1809  CD1 LEU H  11      16.125  72.484   3.625  1.00  0.00           C  
ATOM   1810  CD2 LEU H  11      18.625  72.704   3.669  1.00  0.00           C  
ATOM   1811  H   LEU H  11      17.614  68.340   5.790  1.00  0.00           H  
ATOM   1812  HA  LEU H  11      15.491  69.962   4.518  1.00  0.00           H  
ATOM   1813 1HB  LEU H  11      17.440  71.089   5.511  1.00  0.00           H  
ATOM   1814 2HB  LEU H  11      18.525  70.181   4.453  1.00  0.00           H  
ATOM   1815  HG  LEU H  11      17.492  71.320   2.483  1.00  0.00           H  
ATOM   1816 1HD1 LEU H  11      16.067  73.279   2.884  1.00  0.00           H  
ATOM   1817 2HD1 LEU H  11      15.305  71.782   3.469  1.00  0.00           H  
ATOM   1818 3HD1 LEU H  11      16.051  72.913   4.624  1.00  0.00           H  
ATOM   1819 1HD2 LEU H  11      18.567  73.501   2.925  1.00  0.00           H  
ATOM   1820 2HD2 LEU H  11      18.587  73.138   4.668  1.00  0.00           H  
ATOM   1821 3HD2 LEU H  11      19.560  72.159   3.545  1.00  0.00           H  
ATOM   1822  N   VAL H  12      15.422  69.004   2.309  1.00  0.00           N  
ATOM   1823  CA  VAL H  12      15.298  68.500   0.946  1.00  0.00           C  
ATOM   1824  C   VAL H  12      14.612  69.510   0.075  1.00  0.00           C  
ATOM   1825  O   VAL H  12      13.664  70.140   0.481  1.00  0.00           O  
ATOM   1826  CB  VAL H  12      14.501  67.182   0.920  1.00  0.00           C  
ATOM   1827  CG1 VAL H  12      14.379  66.662  -0.505  1.00  0.00           C  
ATOM   1828  CG2 VAL H  12      15.174  66.151   1.814  1.00  0.00           C  
ATOM   1829  H   VAL H  12      14.620  69.431   2.750  1.00  0.00           H  
ATOM   1830  HA  VAL H  12      16.298  68.307   0.557  1.00  0.00           H  
ATOM   1831  HB  VAL H  12      13.490  67.372   1.281  1.00  0.00           H  
ATOM   1832 1HG1 VAL H  12      13.812  65.731  -0.505  1.00  0.00           H  
ATOM   1833 2HG1 VAL H  12      13.863  67.400  -1.118  1.00  0.00           H  
ATOM   1834 3HG1 VAL H  12      15.373  66.482  -0.913  1.00  0.00           H  
ATOM   1835 1HG2 VAL H  12      14.605  65.223   1.791  1.00  0.00           H  
ATOM   1836 2HG2 VAL H  12      16.187  65.966   1.456  1.00  0.00           H  
ATOM   1837 3HG2 VAL H  12      15.213  66.528   2.837  1.00  0.00           H  
ATOM   1838  N   GLN H  13      15.077  69.611  -1.153  1.00  0.00           N  
ATOM   1839  CA  GLN H  13      14.509  70.545  -2.085  1.00  0.00           C  
ATOM   1840  C   GLN H  13      13.229  70.045  -2.739  1.00  0.00           C  
ATOM   1841  O   GLN H  13      12.982  68.834  -2.852  1.00  0.00           O  
ATOM   1842  CB  GLN H  13      15.542  70.883  -3.163  1.00  0.00           C  
ATOM   1843  CG  GLN H  13      16.760  71.629  -2.646  1.00  0.00           C  
ATOM   1844  CD  GLN H  13      17.743  71.968  -3.750  1.00  0.00           C  
ATOM   1845  OE1 GLN H  13      17.803  71.287  -4.779  1.00  0.00           O  
ATOM   1846  NE2 GLN H  13      18.523  73.023  -3.544  1.00  0.00           N  
ATOM   1847  H   GLN H  13      15.843  69.025  -1.449  1.00  0.00           H  
ATOM   1848  HA  GLN H  13      14.245  71.455  -1.545  1.00  0.00           H  
ATOM   1849 1HB  GLN H  13      15.887  69.964  -3.638  1.00  0.00           H  
ATOM   1850 2HB  GLN H  13      15.076  71.494  -3.935  1.00  0.00           H  
ATOM   1851 1HG  GLN H  13      16.434  72.560  -2.183  1.00  0.00           H  
ATOM   1852 2HG  GLN H  13      17.271  71.006  -1.912  1.00  0.00           H  
ATOM   1853 1HE2 GLN H  13      19.192  73.294  -4.238  1.00  0.00           H  
ATOM   1854 2HE2 GLN H  13      18.443  73.547  -2.697  1.00  0.00           H  
ATOM   1855  N   PRO H  14      12.390  70.983  -3.197  1.00  0.00           N  
ATOM   1856  CA  PRO H  14      11.131  70.616  -3.813  1.00  0.00           C  
ATOM   1857  C   PRO H  14      11.337  69.661  -4.982  1.00  0.00           C  
ATOM   1858  O   PRO H  14      12.297  69.793  -5.733  1.00  0.00           O  
ATOM   1859  CB  PRO H  14      10.575  71.965  -4.277  1.00  0.00           C  
ATOM   1860  CG  PRO H  14      11.154  72.949  -3.318  1.00  0.00           C  
ATOM   1861  CD  PRO H  14      12.548  72.441  -3.059  1.00  0.00           C  
ATOM   1862  HA  PRO H  14      10.478  70.158  -3.056  1.00  0.00           H  
ATOM   1863 1HB  PRO H  14      10.872  72.158  -5.318  1.00  0.00           H  
ATOM   1864 2HB  PRO H  14       9.474  71.947  -4.255  1.00  0.00           H  
ATOM   1865 1HG  PRO H  14      11.147  73.957  -3.758  1.00  0.00           H  
ATOM   1866 2HG  PRO H  14      10.543  72.996  -2.405  1.00  0.00           H  
ATOM   1867 1HD  PRO H  14      13.234  72.844  -3.818  1.00  0.00           H  
ATOM   1868 2HD  PRO H  14      12.866  72.743  -2.049  1.00  0.00           H  
ATOM   1869  N   GLY H  15      10.444  68.675  -5.106  1.00  0.00           N  
ATOM   1870  CA  GLY H  15      10.496  67.687  -6.182  1.00  0.00           C  
ATOM   1871  C   GLY H  15      11.314  66.449  -5.872  1.00  0.00           C  
ATOM   1872  O   GLY H  15      11.208  65.435  -6.530  1.00  0.00           O  
ATOM   1873  H   GLY H  15       9.702  68.619  -4.422  1.00  0.00           H  
ATOM   1874 1HA  GLY H  15       9.485  67.363  -6.428  1.00  0.00           H  
ATOM   1875 2HA  GLY H  15      10.914  68.145  -7.077  1.00  0.00           H  
ATOM   1876  N   GLY H  16      12.125  66.504  -4.833  1.00  0.00           N  
ATOM   1877  CA  GLY H  16      12.953  65.359  -4.545  1.00  0.00           C  
ATOM   1878  C   GLY H  16      12.221  64.290  -3.813  1.00  0.00           C  
ATOM   1879  O   GLY H  16      11.026  64.373  -3.615  1.00  0.00           O  
ATOM   1880  H   GLY H  16      12.185  67.317  -4.237  1.00  0.00           H  
ATOM   1881 1HA  GLY H  16      13.342  64.946  -5.476  1.00  0.00           H  
ATOM   1882 2HA  GLY H  16      13.810  65.671  -3.949  1.00  0.00           H  
ATOM   1883  N   SER H  17      12.946  63.265  -3.409  1.00  0.00           N  
ATOM   1884  CA  SER H  17      12.334  62.143  -2.700  1.00  0.00           C  
ATOM   1885  C   SER H  17      13.121  61.929  -1.398  1.00  0.00           C  
ATOM   1886  O   SER H  17      14.274  62.364  -1.288  1.00  0.00           O  
ATOM   1887  CB  SER H  17      12.350  60.889  -3.552  1.00  0.00           C  
ATOM   1888  OG  SER H  17      11.590  61.062  -4.717  1.00  0.00           O  
ATOM   1889  H   SER H  17      13.940  63.249  -3.590  1.00  0.00           H  
ATOM   1890  HA  SER H  17      11.296  62.396  -2.481  1.00  0.00           H  
ATOM   1891 1HB  SER H  17      13.379  60.643  -3.819  1.00  0.00           H  
ATOM   1892 2HB  SER H  17      11.953  60.054  -2.977  1.00  0.00           H  
ATOM   1893  HG  SER H  17      11.018  60.294  -4.776  1.00  0.00           H  
ATOM   1894  N   LEU H  18      12.510  61.287  -0.407  1.00  0.00           N  
ATOM   1895  CA  LEU H  18      13.191  61.075   0.861  1.00  0.00           C  
ATOM   1896  C   LEU H  18      12.711  59.830   1.542  1.00  0.00           C  
ATOM   1897  O   LEU H  18      11.524  59.497   1.500  1.00  0.00           O  
ATOM   1898  CB  LEU H  18      12.978  62.276   1.791  1.00  0.00           C  
ATOM   1899  CG  LEU H  18      13.664  62.187   3.161  1.00  0.00           C  
ATOM   1900  CD1 LEU H  18      15.175  62.229   2.975  1.00  0.00           C  
ATOM   1901  CD2 LEU H  18      13.190  63.334   4.041  1.00  0.00           C  
ATOM   1902  H   LEU H  18      11.569  60.940  -0.524  1.00  0.00           H  
ATOM   1903  HA  LEU H  18      14.258  60.970   0.667  1.00  0.00           H  
ATOM   1904 1HB  LEU H  18      13.346  63.171   1.293  1.00  0.00           H  
ATOM   1905 2HB  LEU H  18      11.908  62.396   1.964  1.00  0.00           H  
ATOM   1906  HG  LEU H  18      13.411  61.239   3.633  1.00  0.00           H  
ATOM   1907 1HD1 LEU H  18      15.662  62.166   3.948  1.00  0.00           H  
ATOM   1908 2HD1 LEU H  18      15.488  61.387   2.358  1.00  0.00           H  
ATOM   1909 3HD1 LEU H  18      15.456  63.162   2.488  1.00  0.00           H  
ATOM   1910 1HD2 LEU H  18      13.677  63.270   5.015  1.00  0.00           H  
ATOM   1911 2HD2 LEU H  18      13.443  64.284   3.570  1.00  0.00           H  
ATOM   1912 3HD2 LEU H  18      12.110  63.271   4.171  1.00  0.00           H  
ATOM   1913  N   ARG H  19      13.629  59.147   2.200  1.00  0.00           N  
ATOM   1914  CA  ARG H  19      13.281  57.941   2.918  1.00  0.00           C  
ATOM   1915  C   ARG H  19      13.505  58.038   4.402  1.00  0.00           C  
ATOM   1916  O   ARG H  19      14.639  58.165   4.857  1.00  0.00           O  
ATOM   1917  CB  ARG H  19      14.082  56.766   2.381  1.00  0.00           C  
ATOM   1918  CG  ARG H  19      13.763  55.426   3.025  1.00  0.00           C  
ATOM   1919  CD  ARG H  19      14.491  54.311   2.366  1.00  0.00           C  
ATOM   1920  NE  ARG H  19      14.071  54.131   0.985  1.00  0.00           N  
ATOM   1921  CZ  ARG H  19      14.691  53.333   0.095  1.00  0.00           C  
ATOM   1922  NH1 ARG H  19      15.756  52.649   0.455  1.00  0.00           N  
ATOM   1923  NH2 ARG H  19      14.230  53.237  -1.140  1.00  0.00           N  
ATOM   1924  H   ARG H  19      14.588  59.462   2.207  1.00  0.00           H  
ATOM   1925  HA  ARG H  19      12.220  57.742   2.766  1.00  0.00           H  
ATOM   1926 1HB  ARG H  19      13.909  56.666   1.311  1.00  0.00           H  
ATOM   1927 2HB  ARG H  19      15.146  56.954   2.524  1.00  0.00           H  
ATOM   1928 1HG  ARG H  19      14.051  55.449   4.076  1.00  0.00           H  
ATOM   1929 2HG  ARG H  19      12.693  55.230   2.947  1.00  0.00           H  
ATOM   1930 1HD  ARG H  19      15.560  54.521   2.372  1.00  0.00           H  
ATOM   1931 2HD  ARG H  19      14.301  53.384   2.904  1.00  0.00           H  
ATOM   1932  HE  ARG H  19      13.256  54.641   0.672  1.00  0.00           H  
ATOM   1933 1HH1 ARG H  19      16.107  52.722   1.399  1.00  0.00           H  
ATOM   1934 2HH1 ARG H  19      16.220  52.051  -0.212  1.00  0.00           H  
ATOM   1935 1HH2 ARG H  19      13.412  53.763  -1.416  1.00  0.00           H  
ATOM   1936 2HH2 ARG H  19      14.696  52.639  -1.807  1.00  0.00           H  
ATOM   1937  N   LEU H  20      12.425  57.976   5.170  1.00  0.00           N  
ATOM   1938  CA  LEU H  20      12.561  58.033   6.620  1.00  0.00           C  
ATOM   1939  C   LEU H  20      12.572  56.611   7.064  1.00  0.00           C  
ATOM   1940  O   LEU H  20      12.057  55.776   6.365  1.00  0.00           O  
ATOM   1941  CB  LEU H  20      11.410  58.801   7.282  1.00  0.00           C  
ATOM   1942  CG  LEU H  20      11.250  60.264   6.847  1.00  0.00           C  
ATOM   1943  CD1 LEU H  20      10.027  60.865   7.527  1.00  0.00           C  
ATOM   1944  CD2 LEU H  20      12.510  61.040   7.200  1.00  0.00           C  
ATOM   1945  H   LEU H  20      11.504  57.889   4.765  1.00  0.00           H  
ATOM   1946  HA  LEU H  20      13.488  58.552   6.860  1.00  0.00           H  
ATOM   1947 1HB  LEU H  20      10.476  58.287   7.062  1.00  0.00           H  
ATOM   1948 2HB  LEU H  20      11.561  58.792   8.361  1.00  0.00           H  
ATOM   1949  HG  LEU H  20      11.087  60.308   5.770  1.00  0.00           H  
ATOM   1950 1HD1 LEU H  20       9.913  61.905   7.218  1.00  0.00           H  
ATOM   1951 2HD1 LEU H  20       9.138  60.303   7.241  1.00  0.00           H  
ATOM   1952 3HD1 LEU H  20      10.153  60.820   8.609  1.00  0.00           H  
ATOM   1953 1HD2 LEU H  20      12.395  62.080   6.891  1.00  0.00           H  
ATOM   1954 2HD2 LEU H  20      12.672  60.998   8.278  1.00  0.00           H  
ATOM   1955 3HD2 LEU H  20      13.364  60.601   6.687  1.00  0.00           H  
ATOM   1956  N   SER H  21      13.173  56.305   8.189  1.00  0.00           N  
ATOM   1957  CA  SER H  21      13.193  54.935   8.631  1.00  0.00           C  
ATOM   1958  C   SER H  21      12.802  54.932  10.092  1.00  0.00           C  
ATOM   1959  O   SER H  21      13.067  55.893  10.803  1.00  0.00           O  
ATOM   1960  CB  SER H  21      14.563  54.315   8.434  1.00  0.00           C  
ATOM   1961  OG  SER H  21      15.519  54.947   9.239  1.00  0.00           O  
ATOM   1962  H   SER H  21      13.626  57.011   8.754  1.00  0.00           H  
ATOM   1963  HA  SER H  21      12.473  54.369   8.037  1.00  0.00           H  
ATOM   1964 1HB  SER H  21      14.520  53.254   8.680  1.00  0.00           H  
ATOM   1965 2HB  SER H  21      14.852  54.397   7.387  1.00  0.00           H  
ATOM   1966  HG  SER H  21      15.772  55.747   8.771  1.00  0.00           H  
ATOM   1967  N   CYS H  22      12.177  53.849  10.542  1.00  0.00           N  
ATOM   1968  CA  CYS H  22      11.743  53.714  11.914  1.00  0.00           C  
ATOM   1969  C   CYS H  22      12.253  52.419  12.495  1.00  0.00           C  
ATOM   1970  O   CYS H  22      12.040  51.360  11.923  1.00  0.00           O  
ATOM   1971  CB  CYS H  22      10.218  53.750  12.011  1.00  0.00           C  
ATOM   1972  SG  CYS H  22       9.574  53.387  13.663  1.00  0.00           S  
ATOM   1973  H   CYS H  22      11.999  53.096   9.894  1.00  0.00           H  
ATOM   1974  HA  CYS H  22      12.144  54.549  12.488  1.00  0.00           H  
ATOM   1975 1HB  CYS H  22       9.857  54.737  11.718  1.00  0.00           H  
ATOM   1976 2HB  CYS H  22       9.791  53.026  11.317  1.00  0.00           H  
ATOM   1977  N   ALA H  23      12.936  52.502  13.631  1.00  0.00           N  
ATOM   1978  CA  ALA H  23      13.455  51.305  14.295  1.00  0.00           C  
ATOM   1979  C   ALA H  23      12.588  50.884  15.484  1.00  0.00           C  
ATOM   1980  O   ALA H  23      12.136  51.707  16.269  1.00  0.00           O  
ATOM   1981  CB  ALA H  23      14.858  51.527  14.740  1.00  0.00           C  
ATOM   1982  H   ALA H  23      13.102  53.407  14.046  1.00  0.00           H  
ATOM   1983  HA  ALA H  23      13.439  50.486  13.577  1.00  0.00           H  
ATOM   1984 1HB  ALA H  23      15.231  50.630  15.232  1.00  0.00           H  
ATOM   1985 2HB  ALA H  23      15.482  51.752  13.873  1.00  0.00           H  
ATOM   1986 3HB  ALA H  23      14.892  52.364  15.437  1.00  0.00           H  
ATOM   1987  N   ALA H  24      12.330  49.634  15.611  1.00  0.00           N  
ATOM   1988  CA  ALA H  24      11.547  49.091  16.705  1.00  0.00           C  
ATOM   1989  C   ALA H  24      12.405  48.203  17.613  1.00  0.00           C  
ATOM   1990  O   ALA H  24      13.288  47.500  17.138  1.00  0.00           O  
ATOM   1991  CB  ALA H  24      10.397  48.281  16.144  1.00  0.00           C  
ATOM   1992  H   ALA H  24      12.672  49.010  14.894  1.00  0.00           H  
ATOM   1993  HA  ALA H  24      11.181  49.924  17.306  1.00  0.00           H  
ATOM   1994 1HB  ALA H  24       9.806  47.872  16.963  1.00  0.00           H  
ATOM   1995 2HB  ALA H  24       9.767  48.922  15.527  1.00  0.00           H  
ATOM   1996 3HB  ALA H  24      10.788  47.466  15.537  1.00  0.00           H  
ATOM   1997  N   SER H  25      12.153  48.244  18.914  1.00  0.00           N  
ATOM   1998  CA  SER H  25      12.861  47.346  19.816  1.00  0.00           C  
ATOM   1999  C   SER H  25      11.985  47.074  21.020  1.00  0.00           C  
ATOM   2000  O   SER H  25      11.200  47.934  21.443  1.00  0.00           O  
ATOM   2001  CB  SER H  25      14.183  47.949  20.252  1.00  0.00           C  
ATOM   2002  OG  SER H  25      14.859  47.093  21.131  1.00  0.00           O  
ATOM   2003  H   SER H  25      11.475  48.888  19.295  1.00  0.00           H  
ATOM   2004  HA  SER H  25      13.065  46.414  19.287  1.00  0.00           H  
ATOM   2005 1HB  SER H  25      14.803  48.138  19.376  1.00  0.00           H  
ATOM   2006 2HB  SER H  25      14.003  48.906  20.739  1.00  0.00           H  
ATOM   2007  HG  SER H  25      15.520  46.639  20.603  1.00  0.00           H  
ATOM   2008  N   GLY H  26      12.080  45.858  21.548  1.00  0.00           N  
ATOM   2009  CA  GLY H  26      11.260  45.516  22.696  1.00  0.00           C  
ATOM   2010  C   GLY H  26      10.049  44.671  22.339  1.00  0.00           C  
ATOM   2011  O   GLY H  26       9.257  44.327  23.226  1.00  0.00           O  
ATOM   2012  H   GLY H  26      12.709  45.166  21.168  1.00  0.00           H  
ATOM   2013 1HA  GLY H  26      11.863  44.971  23.423  1.00  0.00           H  
ATOM   2014 2HA  GLY H  26      10.917  46.428  23.183  1.00  0.00           H  
ATOM   2015  N   PHE H  27       9.903  44.352  21.049  1.00  0.00           N  
ATOM   2016  CA  PHE H  27       8.792  43.544  20.538  1.00  0.00           C  
ATOM   2017  C   PHE H  27       9.113  43.080  19.106  1.00  0.00           C  
ATOM   2018  O   PHE H  27      10.046  43.581  18.476  1.00  0.00           O  
ATOM   2019  CB  PHE H  27       7.478  44.368  20.560  1.00  0.00           C  
ATOM   2020  CG  PHE H  27       7.439  45.511  19.558  1.00  0.00           C  
ATOM   2021  CD1 PHE H  27       6.692  45.395  18.380  1.00  0.00           C  
ATOM   2022  CD2 PHE H  27       8.115  46.711  19.808  1.00  0.00           C  
ATOM   2023  CE1 PHE H  27       6.613  46.456  17.464  1.00  0.00           C  
ATOM   2024  CE2 PHE H  27       8.046  47.780  18.906  1.00  0.00           C  
ATOM   2025  CZ  PHE H  27       7.290  47.658  17.725  1.00  0.00           C  
ATOM   2026  H   PHE H  27      10.602  44.692  20.404  1.00  0.00           H  
ATOM   2027  HA  PHE H  27       8.674  42.672  21.182  1.00  0.00           H  
ATOM   2028 1HB  PHE H  27       6.634  43.712  20.355  1.00  0.00           H  
ATOM   2029 2HB  PHE H  27       7.330  44.789  21.555  1.00  0.00           H  
ATOM   2030  HD1 PHE H  27       6.164  44.465  18.175  1.00  0.00           H  
ATOM   2031  HD2 PHE H  27       8.702  46.807  20.723  1.00  0.00           H  
ATOM   2032  HE1 PHE H  27       6.026  46.346  16.552  1.00  0.00           H  
ATOM   2033  HE2 PHE H  27       8.578  48.707  19.118  1.00  0.00           H  
ATOM   2034  HZ  PHE H  27       7.228  48.484  17.018  1.00  0.00           H  
ATOM   2035  N   ASN H  28       8.367  42.108  18.600  1.00  0.00           N  
ATOM   2036  CA  ASN H  28       8.535  41.677  17.214  1.00  0.00           C  
ATOM   2037  C   ASN H  28       7.469  42.422  16.379  1.00  0.00           C  
ATOM   2038  O   ASN H  28       6.262  42.253  16.604  1.00  0.00           O  
ATOM   2039  CB  ASN H  28       8.411  40.171  17.079  1.00  0.00           C  
ATOM   2040  CG  ASN H  28       8.700  39.689  15.685  1.00  0.00           C  
ATOM   2041  OD1 ASN H  28       8.389  40.372  14.702  1.00  0.00           O  
ATOM   2042  ND2 ASN H  28       9.290  38.526  15.579  1.00  0.00           N  
ATOM   2043  H   ASN H  28       7.672  41.654  19.176  1.00  0.00           H  
ATOM   2044  HA  ASN H  28       9.533  41.966  16.881  1.00  0.00           H  
ATOM   2045 1HB  ASN H  28       9.101  39.685  17.770  1.00  0.00           H  
ATOM   2046 2HB  ASN H  28       7.402  39.863  17.355  1.00  0.00           H  
ATOM   2047 1HD2 ASN H  28       9.508  38.156  14.676  1.00  0.00           H  
ATOM   2048 2HD2 ASN H  28       9.525  38.008  16.401  1.00  0.00           H  
ATOM   2049  N   ILE H  29       7.910  43.229  15.425  1.00  0.00           N  
ATOM   2050  CA  ILE H  29       6.985  44.044  14.646  1.00  0.00           C  
ATOM   2051  C   ILE H  29       6.012  43.224  13.777  1.00  0.00           C  
ATOM   2052  O   ILE H  29       4.999  43.753  13.316  1.00  0.00           O  
ATOM   2053  CB  ILE H  29       7.773  45.012  13.744  1.00  0.00           C  
ATOM   2054  CG1 ILE H  29       8.558  44.234  12.685  1.00  0.00           C  
ATOM   2055  CG2 ILE H  29       8.706  45.876  14.577  1.00  0.00           C  
ATOM   2056  CD1 ILE H  29       9.164  45.108  11.611  1.00  0.00           C  
ATOM   2057  H   ILE H  29       8.899  43.287  15.230  1.00  0.00           H  
ATOM   2058  HA  ILE H  29       6.371  44.623  15.334  1.00  0.00           H  
ATOM   2059  HB  ILE H  29       7.077  45.657  13.209  1.00  0.00           H  
ATOM   2060 1HG1 ILE H  29       9.362  43.677  13.164  1.00  0.00           H  
ATOM   2061 2HG1 ILE H  29       7.901  43.510  12.202  1.00  0.00           H  
ATOM   2062 1HG2 ILE H  29       9.255  46.553  13.924  1.00  0.00           H  
ATOM   2063 2HG2 ILE H  29       8.125  46.454  15.293  1.00  0.00           H  
ATOM   2064 3HG2 ILE H  29       9.410  45.238  15.112  1.00  0.00           H  
ATOM   2065 1HD1 ILE H  29       9.705  44.486  10.897  1.00  0.00           H  
ATOM   2066 2HD1 ILE H  29       8.373  45.651  11.092  1.00  0.00           H  
ATOM   2067 3HD1 ILE H  29       9.853  45.818  12.065  1.00  0.00           H  
ATOM   2068  N   LYS H  30       6.283  41.935  13.569  1.00  0.00           N  
ATOM   2069  CA  LYS H  30       5.364  41.169  12.750  1.00  0.00           C  
ATOM   2070  C   LYS H  30       4.071  40.872  13.522  1.00  0.00           C  
ATOM   2071  O   LYS H  30       3.062  40.493  12.938  1.00  0.00           O  
ATOM   2072  CB  LYS H  30       6.022  39.869  12.284  1.00  0.00           C  
ATOM   2073  CG  LYS H  30       7.171  40.062  11.303  1.00  0.00           C  
ATOM   2074  CD  LYS H  30       7.628  38.733  10.719  1.00  0.00           C  
ATOM   2075  CE  LYS H  30       8.368  37.899  11.754  1.00  0.00           C  
ATOM   2076  NZ  LYS H  30       8.939  36.658  11.163  1.00  0.00           N  
ATOM   2077  H   LYS H  30       7.096  41.478  13.956  1.00  0.00           H  
ATOM   2078  HA  LYS H  30       5.105  41.763  11.873  1.00  0.00           H  
ATOM   2079 1HB  LYS H  30       6.408  39.327  13.148  1.00  0.00           H  
ATOM   2080 2HB  LYS H  30       5.276  39.234  11.805  1.00  0.00           H  
ATOM   2081 1HG  LYS H  30       6.850  40.715  10.491  1.00  0.00           H  
ATOM   2082 2HG  LYS H  30       8.010  40.533  11.814  1.00  0.00           H  
ATOM   2083 1HD  LYS H  30       6.761  38.174  10.365  1.00  0.00           H  
ATOM   2084 2HD  LYS H  30       8.291  38.916   9.873  1.00  0.00           H  
ATOM   2085 1HE  LYS H  30       9.178  38.487  12.184  1.00  0.00           H  
ATOM   2086 2HE  LYS H  30       7.684  37.622  12.556  1.00  0.00           H  
ATOM   2087 1HZ  LYS H  30       9.420  36.133  11.880  1.00  0.00           H  
ATOM   2088 2HZ  LYS H  30       8.194  36.095  10.777  1.00  0.00           H  
ATOM   2089 3HZ  LYS H  30       9.590  36.901  10.431  1.00  0.00           H  
ATOM   2090  N   GLU H  31       4.101  41.069  14.834  1.00  0.00           N  
ATOM   2091  CA  GLU H  31       2.923  40.819  15.654  1.00  0.00           C  
ATOM   2092  C   GLU H  31       1.970  42.031  15.662  1.00  0.00           C  
ATOM   2093  O   GLU H  31       0.820  41.927  16.108  1.00  0.00           O  
ATOM   2094  CB  GLU H  31       3.346  40.476  17.085  1.00  0.00           C  
ATOM   2095  CG  GLU H  31       4.131  39.178  17.215  1.00  0.00           C  
ATOM   2096  CD  GLU H  31       4.541  38.882  18.630  1.00  0.00           C  
ATOM   2097  OE1 GLU H  31       4.249  39.676  19.493  1.00  0.00           O  
ATOM   2098  OE2 GLU H  31       5.147  37.859  18.849  1.00  0.00           O  
ATOM   2099  H   GLU H  31       4.948  41.394  15.275  1.00  0.00           H  
ATOM   2100  HA  GLU H  31       2.381  39.972  15.232  1.00  0.00           H  
ATOM   2101 1HB  GLU H  31       3.962  41.281  17.486  1.00  0.00           H  
ATOM   2102 2HB  GLU H  31       2.462  40.396  17.717  1.00  0.00           H  
ATOM   2103 1HG  GLU H  31       3.517  38.356  16.846  1.00  0.00           H  
ATOM   2104 2HG  GLU H  31       5.020  39.240  16.589  1.00  0.00           H  
ATOM   2105  N   TYR H  32       2.397  43.207  15.099  1.00  0.00           N  
ATOM   2106  CA  TYR H  32       1.673  44.475  15.204  1.00  0.00           C  
ATOM   2107  C   TYR H  32       1.543  45.213  13.871  1.00  0.00           C  
ATOM   2108  O   TYR H  32       1.886  44.683  12.810  1.00  0.00           O  
ATOM   2109  CB  TYR H  32       2.356  45.380  16.233  1.00  0.00           C  
ATOM   2110  CG  TYR H  32       2.368  44.813  17.634  1.00  0.00           C  
ATOM   2111  CD1 TYR H  32       3.444  44.052  18.066  1.00  0.00           C  
ATOM   2112  CD2 TYR H  32       1.301  45.051  18.487  1.00  0.00           C  
ATOM   2113  CE1 TYR H  32       3.455  43.534  19.346  1.00  0.00           C  
ATOM   2114  CE2 TYR H  32       1.310  44.533  19.768  1.00  0.00           C  
ATOM   2115  CZ  TYR H  32       2.382  43.777  20.198  1.00  0.00           C  
ATOM   2116  OH  TYR H  32       2.393  43.259  21.472  1.00  0.00           O  
ATOM   2117  H   TYR H  32       3.283  43.185  14.618  1.00  0.00           H  
ATOM   2118  HA  TYR H  32       0.656  44.266  15.538  1.00  0.00           H  
ATOM   2119 1HB  TYR H  32       3.389  45.559  15.929  1.00  0.00           H  
ATOM   2120 2HB  TYR H  32       1.850  46.345  16.260  1.00  0.00           H  
ATOM   2121  HD1 TYR H  32       4.283  43.864  17.394  1.00  0.00           H  
ATOM   2122  HD2 TYR H  32       0.454  45.647  18.148  1.00  0.00           H  
ATOM   2123  HE1 TYR H  32       4.300  42.936  19.685  1.00  0.00           H  
ATOM   2124  HE2 TYR H  32       0.472  44.720  20.439  1.00  0.00           H  
ATOM   2125  HH  TYR H  32       2.486  42.305  21.427  1.00  0.00           H  
ATOM   2126  N   TYR H  33       1.026  46.437  13.946  1.00  0.00           N  
ATOM   2127  CA  TYR H  33       0.847  47.278  12.761  1.00  0.00           C  
ATOM   2128  C   TYR H  33       1.713  48.495  13.097  1.00  0.00           C  
ATOM   2129  O   TYR H  33       1.657  49.019  14.209  1.00  0.00           O  
ATOM   2130  CB  TYR H  33      -0.616  47.649  12.506  1.00  0.00           C  
ATOM   2131  CG  TYR H  33      -1.508  46.460  12.227  1.00  0.00           C  
ATOM   2132  CD1 TYR H  33      -2.037  45.727  13.280  1.00  0.00           C  
ATOM   2133  CD2 TYR H  33      -1.797  46.102  10.919  1.00  0.00           C  
ATOM   2134  CE1 TYR H  33      -2.851  44.641  13.025  1.00  0.00           C  
ATOM   2135  CE2 TYR H  33      -2.612  45.016  10.664  1.00  0.00           C  
ATOM   2136  CZ  TYR H  33      -3.138  44.287  11.711  1.00  0.00           C  
ATOM   2137  OH  TYR H  33      -3.949  43.206  11.457  1.00  0.00           O  
ATOM   2138  H   TYR H  33       0.749  46.796  14.849  1.00  0.00           H  
ATOM   2139  HA  TYR H  33       1.200  46.726  11.889  1.00  0.00           H  
ATOM   2140 1HB  TYR H  33      -1.014  48.177  13.374  1.00  0.00           H  
ATOM   2141 2HB  TYR H  33      -0.676  48.327  11.655  1.00  0.00           H  
ATOM   2142  HD1 TYR H  33      -1.809  46.009  14.308  1.00  0.00           H  
ATOM   2143  HD2 TYR H  33      -1.381  46.677  10.091  1.00  0.00           H  
ATOM   2144  HE1 TYR H  33      -3.267  44.066  13.852  1.00  0.00           H  
ATOM   2145  HE2 TYR H  33      -2.839  44.734   9.635  1.00  0.00           H  
ATOM   2146  HH  TYR H  33      -3.530  42.638  10.806  1.00  0.00           H  
ATOM   2147  N   MET H  34       2.531  48.923  12.156  1.00  0.00           N  
ATOM   2148  CA  MET H  34       3.293  50.163  12.301  1.00  0.00           C  
ATOM   2149  C   MET H  34       2.816  51.211  11.280  1.00  0.00           C  
ATOM   2150  O   MET H  34       2.710  50.919  10.103  1.00  0.00           O  
ATOM   2151  CB  MET H  34       4.786  49.887  12.138  1.00  0.00           C  
ATOM   2152  CG  MET H  34       5.380  48.980  13.206  1.00  0.00           C  
ATOM   2153  SD  MET H  34       7.146  48.697  12.976  1.00  0.00           S  
ATOM   2154  CE  MET H  34       7.803  50.314  13.378  1.00  0.00           C  
ATOM   2155  H   MET H  34       2.633  48.379  11.311  1.00  0.00           H  
ATOM   2156  HA  MET H  34       3.117  50.561  13.300  1.00  0.00           H  
ATOM   2157 1HB  MET H  34       4.967  49.425  11.169  1.00  0.00           H  
ATOM   2158 2HB  MET H  34       5.334  50.830  12.158  1.00  0.00           H  
ATOM   2159 1HG  MET H  34       5.227  49.426  14.189  1.00  0.00           H  
ATOM   2160 2HG  MET H  34       4.872  48.016  13.188  1.00  0.00           H  
ATOM   2161 1HE  MET H  34       8.889  50.300  13.281  1.00  0.00           H  
ATOM   2162 2HE  MET H  34       7.386  51.056  12.695  1.00  0.00           H  
ATOM   2163 3HE  MET H  34       7.533  50.572  14.402  1.00  0.00           H  
ATOM   2164  N   HIS H  35       2.563  52.430  11.745  1.00  0.00           N  
ATOM   2165  CA  HIS H  35       2.009  53.483  10.911  1.00  0.00           C  
ATOM   2166  C   HIS H  35       2.678  54.839  11.041  1.00  0.00           C  
ATOM   2167  O   HIS H  35       3.390  55.106  12.020  1.00  0.00           O  
ATOM   2168  CB  HIS H  35       0.516  53.644  11.216  1.00  0.00           C  
ATOM   2169  CG  HIS H  35       0.239  54.324  12.521  1.00  0.00           C  
ATOM   2170  ND1 HIS H  35       0.117  55.693  12.634  1.00  0.00           N  
ATOM   2171  CD2 HIS H  35       0.060  53.825  13.766  1.00  0.00           C  
ATOM   2172  CE1 HIS H  35      -0.126  56.006  13.896  1.00  0.00           C  
ATOM   2173  NE2 HIS H  35      -0.164  54.891  14.602  1.00  0.00           N  
ATOM   2174  H   HIS H  35       2.766  52.626  12.714  1.00  0.00           H  
ATOM   2175  HA  HIS H  35       2.123  53.214   9.861  1.00  0.00           H  
ATOM   2176 1HB  HIS H  35       0.043  54.222  10.422  1.00  0.00           H  
ATOM   2177 2HB  HIS H  35       0.041  52.664  11.234  1.00  0.00           H  
ATOM   2178  HD1 HIS H  35       0.123  56.352  11.882  1.00  0.00           H  
ATOM   2179  HD2 HIS H  35       0.068  52.810  14.166  1.00  0.00           H  
ATOM   2180  HE1 HIS H  35      -0.256  57.046  14.194  1.00  0.00           H  
ATOM   2181  N   TRP H  36       2.451  55.685  10.042  1.00  0.00           N  
ATOM   2182  CA  TRP H  36       3.151  56.956   9.944  1.00  0.00           C  
ATOM   2183  C   TRP H  36       2.130  58.093   9.930  1.00  0.00           C  
ATOM   2184  O   TRP H  36       1.015  57.977   9.375  1.00  0.00           O  
ATOM   2185  CB  TRP H  36       4.015  57.007   8.682  1.00  0.00           C  
ATOM   2186  CG  TRP H  36       5.173  56.054   8.713  1.00  0.00           C  
ATOM   2187  CD1 TRP H  36       5.135  54.716   8.455  1.00  0.00           C  
ATOM   2188  CD2 TRP H  36       6.554  56.366   9.019  1.00  0.00           C  
ATOM   2189  NE1 TRP H  36       6.391  54.176   8.580  1.00  0.00           N  
ATOM   2190  CE2 TRP H  36       7.271  55.171   8.923  1.00  0.00           C  
ATOM   2191  CE3 TRP H  36       7.228  57.545   9.360  1.00  0.00           C  
ATOM   2192  CZ2 TRP H  36       8.636  55.114   9.158  1.00  0.00           C  
ATOM   2193  CZ3 TRP H  36       8.596  57.488   9.595  1.00  0.00           C  
ATOM   2194  CH2 TRP H  36       9.282  56.303   9.495  1.00  0.00           C  
ATOM   2195  H   TRP H  36       1.775  55.440   9.332  1.00  0.00           H  
ATOM   2196  HA  TRP H  36       3.801  57.060  10.812  1.00  0.00           H  
ATOM   2197 1HB  TRP H  36       3.402  56.773   7.812  1.00  0.00           H  
ATOM   2198 2HB  TRP H  36       4.404  58.014   8.548  1.00  0.00           H  
ATOM   2199  HD1 TRP H  36       4.239  54.159   8.188  1.00  0.00           H  
ATOM   2200  HE1 TRP H  36       6.629  53.204   8.443  1.00  0.00           H  
ATOM   2201  HE3 TRP H  36       6.688  58.489   9.438  1.00  0.00           H  
ATOM   2202  HZ2 TRP H  36       9.198  54.183   9.084  1.00  0.00           H  
ATOM   2203  HZ3 TRP H  36       9.113  58.410   9.861  1.00  0.00           H  
ATOM   2204  HH2 TRP H  36      10.355  56.295   9.687  1.00  0.00           H  
ATOM   2205  N   VAL H  37       2.514  59.191  10.566  1.00  0.00           N  
ATOM   2206  CA  VAL H  37       1.622  60.313  10.760  1.00  0.00           C  
ATOM   2207  C   VAL H  37       2.437  61.584  10.584  1.00  0.00           C  
ATOM   2208  O   VAL H  37       3.644  61.596  10.811  1.00  0.00           O  
ATOM   2209  CB  VAL H  37       0.980  60.277  12.159  1.00  0.00           C  
ATOM   2210  CG1 VAL H  37       0.299  61.603  12.467  1.00  0.00           C  
ATOM   2211  CG2 VAL H  37      -0.013  59.128  12.244  1.00  0.00           C  
ATOM   2212  H   VAL H  37       3.457  59.244  10.924  1.00  0.00           H  
ATOM   2213  HA  VAL H  37       0.827  60.255  10.016  1.00  0.00           H  
ATOM   2214  HB  VAL H  37       1.763  60.138  12.905  1.00  0.00           H  
ATOM   2215 1HG1 VAL H  37      -0.149  61.560  13.460  1.00  0.00           H  
ATOM   2216 2HG1 VAL H  37       1.035  62.406  12.436  1.00  0.00           H  
ATOM   2217 3HG1 VAL H  37      -0.478  61.792  11.726  1.00  0.00           H  
ATOM   2218 1HG2 VAL H  37      -0.463  59.109  13.237  1.00  0.00           H  
ATOM   2219 2HG2 VAL H  37      -0.793  59.265  11.495  1.00  0.00           H  
ATOM   2220 3HG2 VAL H  37       0.504  58.186  12.062  1.00  0.00           H  
ATOM   2221  N   ARG H  38       1.845  62.622  10.094  1.00  0.00           N  
ATOM   2222  CA  ARG H  38       2.653  63.818  10.015  1.00  0.00           C  
ATOM   2223  C   ARG H  38       1.987  64.943  10.778  1.00  0.00           C  
ATOM   2224  O   ARG H  38       0.767  65.070  10.782  1.00  0.00           O  
ATOM   2225  CB  ARG H  38       2.865  64.236   8.568  1.00  0.00           C  
ATOM   2226  CG  ARG H  38       1.654  64.869   7.900  1.00  0.00           C  
ATOM   2227  CD  ARG H  38       1.994  65.435   6.570  1.00  0.00           C  
ATOM   2228  NE  ARG H  38       0.851  66.085   5.949  1.00  0.00           N  
ATOM   2229  CZ  ARG H  38       0.849  66.606   4.707  1.00  0.00           C  
ATOM   2230  NH1 ARG H  38       1.934  66.546   3.967  1.00  0.00           N  
ATOM   2231  NH2 ARG H  38      -0.244  67.177   4.232  1.00  0.00           N  
ATOM   2232  H   ARG H  38       0.884  62.655   9.781  1.00  0.00           H  
ATOM   2233  HA  ARG H  38       3.626  63.608  10.460  1.00  0.00           H  
ATOM   2234 1HB  ARG H  38       3.684  64.952   8.512  1.00  0.00           H  
ATOM   2235 2HB  ARG H  38       3.151  63.366   7.976  1.00  0.00           H  
ATOM   2236 1HG  ARG H  38       0.878  64.115   7.764  1.00  0.00           H  
ATOM   2237 2HG  ARG H  38       1.272  65.674   8.528  1.00  0.00           H  
ATOM   2238 1HD  ARG H  38       2.787  66.174   6.681  1.00  0.00           H  
ATOM   2239 2HD  ARG H  38       2.332  64.637   5.910  1.00  0.00           H  
ATOM   2240  HE  ARG H  38      -0.003  66.150   6.488  1.00  0.00           H  
ATOM   2241 1HH1 ARG H  38       2.769  66.109   4.330  1.00  0.00           H  
ATOM   2242 2HH1 ARG H  38       1.932  66.937   3.036  1.00  0.00           H  
ATOM   2243 1HH2 ARG H  38      -1.079  67.223   4.801  1.00  0.00           H  
ATOM   2244 2HH2 ARG H  38      -0.246  67.568   3.301  1.00  0.00           H  
ATOM   2245  N   GLN H  39       2.807  65.774  11.405  1.00  0.00           N  
ATOM   2246  CA  GLN H  39       2.294  66.950  12.081  1.00  0.00           C  
ATOM   2247  C   GLN H  39       2.997  68.228  11.696  1.00  0.00           C  
ATOM   2248  O   GLN H  39       4.156  68.439  12.048  1.00  0.00           O  
ATOM   2249  CB  GLN H  39       2.389  66.761  13.597  1.00  0.00           C  
ATOM   2250  CG  GLN H  39       2.018  67.995  14.403  1.00  0.00           C  
ATOM   2251  CD  GLN H  39       2.061  67.744  15.898  1.00  0.00           C  
ATOM   2252  OE1 GLN H  39       2.935  67.029  16.397  1.00  0.00           O  
ATOM   2253  NE2 GLN H  39       1.117  68.332  16.624  1.00  0.00           N  
ATOM   2254  H   GLN H  39       3.800  65.594  11.415  1.00  0.00           H  
ATOM   2255  HA  GLN H  39       1.248  67.079  11.806  1.00  0.00           H  
ATOM   2256 1HB  GLN H  39       1.732  65.948  13.905  1.00  0.00           H  
ATOM   2257 2HB  GLN H  39       3.407  66.479  13.866  1.00  0.00           H  
ATOM   2258 1HG  GLN H  39       2.721  68.794  14.169  1.00  0.00           H  
ATOM   2259 2HG  GLN H  39       1.005  68.298  14.136  1.00  0.00           H  
ATOM   2260 1HE2 GLN H  39       1.095  68.203  17.616  1.00  0.00           H  
ATOM   2261 2HE2 GLN H  39       0.427  68.904  16.179  1.00  0.00           H  
ATOM   2262  N   ALA H  40       2.324  69.070  10.919  1.00  0.00           N  
ATOM   2263  CA  ALA H  40       2.848  70.376  10.562  1.00  0.00           C  
ATOM   2264  C   ALA H  40       2.899  71.206  11.851  1.00  0.00           C  
ATOM   2265  O   ALA H  40       1.959  71.183  12.638  1.00  0.00           O  
ATOM   2266  CB  ALA H  40       1.991  71.045   9.497  1.00  0.00           C  
ATOM   2267  H   ALA H  40       1.419  68.791  10.569  1.00  0.00           H  
ATOM   2268  HA  ALA H  40       3.851  70.239  10.159  1.00  0.00           H  
ATOM   2269 1HB  ALA H  40       2.394  72.033   9.273  1.00  0.00           H  
ATOM   2270 2HB  ALA H  40       1.995  70.438   8.592  1.00  0.00           H  
ATOM   2271 3HB  ALA H  40       0.970  71.144   9.862  1.00  0.00           H  
ATOM   2272  N   PRO H  41       3.980  71.945  12.060  1.00  0.00           N  
ATOM   2273  CA  PRO H  41       4.085  72.782  13.255  1.00  0.00           C  
ATOM   2274  C   PRO H  41       2.859  73.700  13.411  1.00  0.00           C  
ATOM   2275  O   PRO H  41       2.439  74.389  12.476  1.00  0.00           O  
ATOM   2276  CB  PRO H  41       5.364  73.584  12.994  1.00  0.00           C  
ATOM   2277  CG  PRO H  41       6.198  72.681  12.152  1.00  0.00           C  
ATOM   2278  CD  PRO H  41       5.212  72.011  11.232  1.00  0.00           C  
ATOM   2279  HA  PRO H  41       4.195  72.138  14.140  1.00  0.00           H  
ATOM   2280 1HB  PRO H  41       5.118  74.531  12.491  1.00  0.00           H  
ATOM   2281 2HB  PRO H  41       5.846  73.844  13.949  1.00  0.00           H  
ATOM   2282 1HG  PRO H  41       6.957  73.261  11.608  1.00  0.00           H  
ATOM   2283 2HG  PRO H  41       6.740  71.964  12.786  1.00  0.00           H  
ATOM   2284 1HD  PRO H  41       5.054  72.637  10.342  1.00  0.00           H  
ATOM   2285 2HD  PRO H  41       5.591  71.019  10.947  1.00  0.00           H  
ATOM   2286  N   GLY H  42       2.285  73.667  14.611  1.00  0.00           N  
ATOM   2287  CA  GLY H  42       1.131  74.480  14.910  1.00  0.00           C  
ATOM   2288  C   GLY H  42      -0.199  73.918  14.460  1.00  0.00           C  
ATOM   2289  O   GLY H  42      -1.198  74.633  14.514  1.00  0.00           O  
ATOM   2290  H   GLY H  42       2.660  73.062  15.327  1.00  0.00           H  
ATOM   2291 1HA  GLY H  42       1.069  74.641  15.987  1.00  0.00           H  
ATOM   2292 2HA  GLY H  42       1.245  75.458  14.445  1.00  0.00           H  
ATOM   2293  N   LYS H  43      -0.233  72.658  14.021  1.00  0.00           N  
ATOM   2294  CA  LYS H  43      -1.474  72.043  13.583  1.00  0.00           C  
ATOM   2295  C   LYS H  43      -1.654  70.618  14.082  1.00  0.00           C  
ATOM   2296  O   LYS H  43      -0.771  70.057  14.710  1.00  0.00           O  
ATOM   2297  CB  LYS H  43      -1.552  72.065  12.056  1.00  0.00           C  
ATOM   2298  CG  LYS H  43      -1.602  73.461  11.449  1.00  0.00           C  
ATOM   2299  CD  LYS H  43      -1.724  73.401   9.934  1.00  0.00           C  
ATOM   2300  CE  LYS H  43      -1.769  74.794   9.325  1.00  0.00           C  
ATOM   2301  NZ  LYS H  43      -1.880  74.750   7.841  1.00  0.00           N  
ATOM   2302  H   LYS H  43       0.620  72.119  13.993  1.00  0.00           H  
ATOM   2303  HA  LYS H  43      -2.307  72.618  13.989  1.00  0.00           H  
ATOM   2304 1HB  LYS H  43      -0.686  71.551  11.640  1.00  0.00           H  
ATOM   2305 2HB  LYS H  43      -2.441  71.526  11.729  1.00  0.00           H  
ATOM   2306 1HG  LYS H  43      -2.458  74.003  11.852  1.00  0.00           H  
ATOM   2307 2HG  LYS H  43      -0.695  74.004  11.710  1.00  0.00           H  
ATOM   2308 1HD  LYS H  43      -0.871  72.860   9.521  1.00  0.00           H  
ATOM   2309 2HD  LYS H  43      -2.635  72.867   9.663  1.00  0.00           H  
ATOM   2310 1HE  LYS H  43      -2.624  75.338   9.725  1.00  0.00           H  
ATOM   2311 2HE  LYS H  43      -0.863  75.338   9.593  1.00  0.00           H  
ATOM   2312 1HZ  LYS H  43      -1.906  75.692   7.477  1.00  0.00           H  
ATOM   2313 2HZ  LYS H  43      -1.082  74.264   7.458  1.00  0.00           H  
ATOM   2314 3HZ  LYS H  43      -2.726  74.265   7.581  1.00  0.00           H  
ATOM   2315  N   GLY H  44      -2.801  70.015  13.799  1.00  0.00           N  
ATOM   2316  CA  GLY H  44      -3.098  68.669  14.281  1.00  0.00           C  
ATOM   2317  C   GLY H  44      -2.406  67.601  13.499  1.00  0.00           C  
ATOM   2318  O   GLY H  44      -1.797  67.890  12.475  1.00  0.00           O  
ATOM   2319  H   GLY H  44      -3.486  70.497  13.234  1.00  0.00           H  
ATOM   2320 1HA  GLY H  44      -2.804  68.583  15.327  1.00  0.00           H  
ATOM   2321 2HA  GLY H  44      -4.173  68.495  14.235  1.00  0.00           H  
ATOM   2322  N   LEU H  45      -2.500  66.336  13.949  1.00  0.00           N  
ATOM   2323  CA  LEU H  45      -1.775  65.228  13.323  1.00  0.00           C  
ATOM   2324  C   LEU H  45      -2.567  64.779  12.118  1.00  0.00           C  
ATOM   2325  O   LEU H  45      -3.786  64.906  12.086  1.00  0.00           O  
ATOM   2326  CB  LEU H  45      -1.586  64.060  14.300  1.00  0.00           C  
ATOM   2327  CG  LEU H  45      -0.455  64.225  15.322  1.00  0.00           C  
ATOM   2328  CD1 LEU H  45      -0.761  65.405  16.234  1.00  0.00           C  
ATOM   2329  CD2 LEU H  45      -0.303  62.940  16.123  1.00  0.00           C  
ATOM   2330  H   LEU H  45      -3.091  66.150  14.747  1.00  0.00           H  
ATOM   2331  HA  LEU H  45      -0.790  65.584  13.024  1.00  0.00           H  
ATOM   2332 1HB  LEU H  45      -2.513  63.916  14.852  1.00  0.00           H  
ATOM   2333 2HB  LEU H  45      -1.385  63.156  13.725  1.00  0.00           H  
ATOM   2334  HG  LEU H  45       0.478  64.440  14.801  1.00  0.00           H  
ATOM   2335 1HD1 LEU H  45       0.043  65.522  16.961  1.00  0.00           H  
ATOM   2336 2HD1 LEU H  45      -0.845  66.313  15.638  1.00  0.00           H  
ATOM   2337 3HD1 LEU H  45      -1.700  65.226  16.758  1.00  0.00           H  
ATOM   2338 1HD2 LEU H  45       0.502  63.056  16.849  1.00  0.00           H  
ATOM   2339 2HD2 LEU H  45      -1.235  62.725  16.646  1.00  0.00           H  
ATOM   2340 3HD2 LEU H  45      -0.067  62.116  15.449  1.00  0.00           H  
ATOM   2341  N   GLU H  46      -1.861  64.270  11.114  1.00  0.00           N  
ATOM   2342  CA  GLU H  46      -2.479  63.821   9.873  1.00  0.00           C  
ATOM   2343  C   GLU H  46      -2.018  62.404   9.696  1.00  0.00           C  
ATOM   2344  O   GLU H  46      -0.825  62.141   9.734  1.00  0.00           O  
ATOM   2345  CB  GLU H  46      -2.074  64.685   8.676  1.00  0.00           C  
ATOM   2346  CG  GLU H  46      -2.872  64.416   7.408  1.00  0.00           C  
ATOM   2347  CD  GLU H  46      -2.659  65.462   6.350  1.00  0.00           C  
ATOM   2348  OE1 GLU H  46      -1.927  66.389   6.597  1.00  0.00           O  
ATOM   2349  OE2 GLU H  46      -3.230  65.333   5.292  1.00  0.00           O  
ATOM   2350  H   GLU H  46      -0.860  64.193  11.220  1.00  0.00           H  
ATOM   2351  HA  GLU H  46      -3.562  63.889   9.981  1.00  0.00           H  
ATOM   2352 1HB  GLU H  46      -2.195  65.738   8.930  1.00  0.00           H  
ATOM   2353 2HB  GLU H  46      -1.021  64.522   8.449  1.00  0.00           H  
ATOM   2354 1HG  GLU H  46      -2.581  63.445   7.008  1.00  0.00           H  
ATOM   2355 2HG  GLU H  46      -3.931  64.371   7.661  1.00  0.00           H  
ATOM   2356  N   TRP H  47      -2.973  61.488   9.522  1.00  0.00           N  
ATOM   2357  CA  TRP H  47      -2.668  60.072   9.356  1.00  0.00           C  
ATOM   2358  C   TRP H  47      -2.319  59.764   7.894  1.00  0.00           C  
ATOM   2359  O   TRP H  47      -3.032  60.180   6.967  1.00  0.00           O  
ATOM   2360  CB  TRP H  47      -3.855  59.215   9.800  1.00  0.00           C  
ATOM   2361  CG  TRP H  47      -3.592  57.741   9.721  1.00  0.00           C  
ATOM   2362  CD1 TRP H  47      -2.847  56.999  10.588  1.00  0.00           C  
ATOM   2363  CD2 TRP H  47      -4.074  56.819   8.714  1.00  0.00           C  
ATOM   2364  NE1 TRP H  47      -2.831  55.684  10.191  1.00  0.00           N  
ATOM   2365  CE2 TRP H  47      -3.578  55.556   9.048  1.00  0.00           C  
ATOM   2366  CE3 TRP H  47      -4.875  56.962   7.574  1.00  0.00           C  
ATOM   2367  CZ2 TRP H  47      -3.853  54.434   8.281  1.00  0.00           C  
ATOM   2368  CZ3 TRP H  47      -5.152  55.837   6.807  1.00  0.00           C  
ATOM   2369  CH2 TRP H  47      -4.654  54.606   7.152  1.00  0.00           C  
ATOM   2370  H   TRP H  47      -3.938  61.788   9.508  1.00  0.00           H  
ATOM   2371  HA  TRP H  47      -1.809  59.828   9.979  1.00  0.00           H  
ATOM   2372 1HB  TRP H  47      -4.117  59.461  10.829  1.00  0.00           H  
ATOM   2373 2HB  TRP H  47      -4.721  59.442   9.178  1.00  0.00           H  
ATOM   2374  HD1 TRP H  47      -2.339  57.391  11.467  1.00  0.00           H  
ATOM   2375  HE1 TRP H  47      -2.348  54.933  10.664  1.00  0.00           H  
ATOM   2376  HE3 TRP H  47      -5.275  57.937   7.297  1.00  0.00           H  
ATOM   2377  HZ2 TRP H  47      -3.467  53.448   8.539  1.00  0.00           H  
ATOM   2378  HZ3 TRP H  47      -5.775  55.957   5.921  1.00  0.00           H  
ATOM   2379  HH2 TRP H  47      -4.891  53.744   6.528  1.00  0.00           H  
ATOM   2380  N   VAL H  48      -1.239  58.969   7.629  1.00  0.00           N  
ATOM   2381  CA  VAL H  48      -0.718  58.730   6.288  1.00  0.00           C  
ATOM   2382  C   VAL H  48      -1.097  57.329   5.889  1.00  0.00           C  
ATOM   2383  O   VAL H  48      -1.752  57.113   4.879  1.00  0.00           O  
ATOM   2384  CB  VAL H  48       0.813  58.892   6.240  1.00  0.00           C  
ATOM   2385  CG1 VAL H  48       1.344  58.534   4.859  1.00  0.00           C  
ATOM   2386  CG2 VAL H  48       1.195  60.318   6.610  1.00  0.00           C  
ATOM   2387  H   VAL H  48      -0.760  58.565   8.422  1.00  0.00           H  
ATOM   2388  HA  VAL H  48      -1.159  59.461   5.610  1.00  0.00           H  
ATOM   2389  HB  VAL H  48       1.266  58.198   6.948  1.00  0.00           H  
ATOM   2390 1HG1 VAL H  48       2.428  58.654   4.842  1.00  0.00           H  
ATOM   2391 2HG1 VAL H  48       1.091  57.499   4.630  1.00  0.00           H  
ATOM   2392 3HG1 VAL H  48       0.895  59.192   4.115  1.00  0.00           H  
ATOM   2393 1HG2 VAL H  48       2.278  60.425   6.574  1.00  0.00           H  
ATOM   2394 2HG2 VAL H  48       0.736  61.012   5.905  1.00  0.00           H  
ATOM   2395 3HG2 VAL H  48       0.841  60.538   7.618  1.00  0.00           H  
ATOM   2396  N   GLY H  49      -0.681  56.378   6.702  1.00  0.00           N  
ATOM   2397  CA  GLY H  49      -0.928  54.987   6.387  1.00  0.00           C  
ATOM   2398  C   GLY H  49      -0.238  54.065   7.372  1.00  0.00           C  
ATOM   2399  O   GLY H  49       0.468  54.525   8.303  1.00  0.00           O  
ATOM   2400  H   GLY H  49      -0.184  56.608   7.550  1.00  0.00           H  
ATOM   2401 1HA  GLY H  49      -2.002  54.797   6.398  1.00  0.00           H  
ATOM   2402 2HA  GLY H  49      -0.575  54.775   5.378  1.00  0.00           H  
ATOM   2403  N   LEU H  50      -0.459  52.766   7.210  1.00  0.00           N  
ATOM   2404  CA  LEU H  50       0.085  51.796   8.154  1.00  0.00           C  
ATOM   2405  C   LEU H  50       0.572  50.569   7.472  1.00  0.00           C  
ATOM   2406  O   LEU H  50       0.232  50.315   6.326  1.00  0.00           O  
ATOM   2407  CB  LEU H  50      -0.974  51.403   9.192  1.00  0.00           C  
ATOM   2408  CG  LEU H  50      -2.244  50.748   8.632  1.00  0.00           C  
ATOM   2409  CD1 LEU H  50      -1.951  49.299   8.269  1.00  0.00           C  
ATOM   2410  CD2 LEU H  50      -3.359  50.839   9.663  1.00  0.00           C  
ATOM   2411  H   LEU H  50      -1.006  52.436   6.428  1.00  0.00           H  
ATOM   2412  HA  LEU H  50       0.927  52.253   8.673  1.00  0.00           H  
ATOM   2413 1HB  LEU H  50      -0.526  50.705   9.898  1.00  0.00           H  
ATOM   2414 2HB  LEU H  50      -1.275  52.297   9.738  1.00  0.00           H  
ATOM   2415  HG  LEU H  50      -2.548  51.265   7.721  1.00  0.00           H  
ATOM   2416 1HD1 LEU H  50      -2.853  48.834   7.870  1.00  0.00           H  
ATOM   2417 2HD1 LEU H  50      -1.163  49.265   7.516  1.00  0.00           H  
ATOM   2418 3HD1 LEU H  50      -1.627  48.759   9.158  1.00  0.00           H  
ATOM   2419 1HD2 LEU H  50      -4.261  50.374   9.264  1.00  0.00           H  
ATOM   2420 2HD2 LEU H  50      -3.056  50.321  10.573  1.00  0.00           H  
ATOM   2421 3HD2 LEU H  50      -3.560  51.886   9.891  1.00  0.00           H  
ATOM   2422  N   ILE H  51       1.358  49.782   8.180  1.00  0.00           N  
ATOM   2423  CA  ILE H  51       1.800  48.539   7.572  1.00  0.00           C  
ATOM   2424  C   ILE H  51       1.749  47.384   8.566  1.00  0.00           C  
ATOM   2425  O   ILE H  51       1.890  47.575   9.776  1.00  0.00           O  
ATOM   2426  CB  ILE H  51       3.231  48.682   7.021  1.00  0.00           C  
ATOM   2427  CG1 ILE H  51       3.608  47.452   6.192  1.00  0.00           C  
ATOM   2428  CG2 ILE H  51       4.221  48.887   8.157  1.00  0.00           C  
ATOM   2429  CD1 ILE H  51       4.856  47.636   5.359  1.00  0.00           C  
ATOM   2430  H   ILE H  51       1.661  50.005   9.117  1.00  0.00           H  
ATOM   2431  HA  ILE H  51       1.132  48.302   6.745  1.00  0.00           H  
ATOM   2432  HB  ILE H  51       3.278  49.540   6.351  1.00  0.00           H  
ATOM   2433 1HG1 ILE H  51       3.763  46.600   6.854  1.00  0.00           H  
ATOM   2434 2HG1 ILE H  51       2.787  47.198   5.522  1.00  0.00           H  
ATOM   2435 1HG2 ILE H  51       5.227  48.985   7.750  1.00  0.00           H  
ATOM   2436 2HG2 ILE H  51       3.962  49.791   8.706  1.00  0.00           H  
ATOM   2437 3HG2 ILE H  51       4.184  48.030   8.831  1.00  0.00           H  
ATOM   2438 1HD1 ILE H  51       5.059  46.722   4.800  1.00  0.00           H  
ATOM   2439 2HD1 ILE H  51       4.711  48.463   4.663  1.00  0.00           H  
ATOM   2440 3HD1 ILE H  51       5.700  47.856   6.012  1.00  0.00           H  
ATOM   2441  N   ASP H  52       1.487  46.191   8.051  1.00  0.00           N  
ATOM   2442  CA  ASP H  52       1.576  44.980   8.858  1.00  0.00           C  
ATOM   2443  C   ASP H  52       2.892  44.323   8.370  1.00  0.00           C  
ATOM   2444  O   ASP H  52       2.924  43.688   7.319  1.00  0.00           O  
ATOM   2445  CB  ASP H  52       0.370  44.059   8.663  1.00  0.00           C  
ATOM   2446  CG  ASP H  52       0.435  42.804   9.523  1.00  0.00           C  
ATOM   2447  OD1 ASP H  52       1.496  42.499  10.013  1.00  0.00           O  
ATOM   2448  OD2 ASP H  52      -0.576  42.162   9.680  1.00  0.00           O  
ATOM   2449  H   ASP H  52       1.220  46.118   7.079  1.00  0.00           H  
ATOM   2450  HA  ASP H  52       1.608  45.267   9.910  1.00  0.00           H  
ATOM   2451 1HB  ASP H  52      -0.545  44.600   8.905  1.00  0.00           H  
ATOM   2452 2HB  ASP H  52       0.304  43.761   7.616  1.00  0.00           H  
ATOM   2453  N   PRO H  52A      3.999  44.491   9.119  1.00  0.00           N  
ATOM   2454  CA  PRO H  52A      5.281  43.904   8.681  1.00  0.00           C  
ATOM   2455  C   PRO H  52A      5.280  42.392   8.348  1.00  0.00           C  
ATOM   2456  O   PRO H  52A      6.036  41.944   7.484  1.00  0.00           O  
ATOM   2457  CB  PRO H  52A      6.174  44.190   9.891  1.00  0.00           C  
ATOM   2458  CG  PRO H  52A      5.610  45.439  10.476  1.00  0.00           C  
ATOM   2459  CD  PRO H  52A      4.119  45.273  10.348  1.00  0.00           C  
ATOM   2460  HA  PRO H  52A      5.633  44.434   7.783  1.00  0.00           H  
ATOM   2461 1HB  PRO H  52A      6.145  43.341  10.590  1.00  0.00           H  
ATOM   2462 2HB  PRO H  52A      7.219  44.304   9.568  1.00  0.00           H  
ATOM   2463 1HG  PRO H  52A      5.935  45.550  11.520  1.00  0.00           H  
ATOM   2464 2HG  PRO H  52A      5.986  46.318   9.930  1.00  0.00           H  
ATOM   2465 1HD  PRO H  52A      3.735  44.719  11.218  1.00  0.00           H  
ATOM   2466 2HD  PRO H  52A      3.643  46.261  10.275  1.00  0.00           H  
ATOM   2467  N   GLU H  53       4.424  41.618   9.019  1.00  0.00           N  
ATOM   2468  CA  GLU H  53       4.348  40.172   8.800  1.00  0.00           C  
ATOM   2469  C   GLU H  53       4.134  39.745   7.356  1.00  0.00           C  
ATOM   2470  O   GLU H  53       4.871  38.903   6.840  1.00  0.00           O  
ATOM   2471  CB  GLU H  53       3.223  39.586   9.655  1.00  0.00           C  
ATOM   2472  CG  GLU H  53       3.055  38.078   9.526  1.00  0.00           C  
ATOM   2473  CD  GLU H  53       1.882  37.552  10.306  1.00  0.00           C  
ATOM   2474  OE1 GLU H  53       1.847  37.751  11.496  1.00  0.00           O  
ATOM   2475  OE2 GLU H  53       1.020  36.950   9.710  1.00  0.00           O  
ATOM   2476  H   GLU H  53       3.811  42.046   9.697  1.00  0.00           H  
ATOM   2477  HA  GLU H  53       5.297  39.726   9.102  1.00  0.00           H  
ATOM   2478 1HB  GLU H  53       3.410  39.812  10.706  1.00  0.00           H  
ATOM   2479 2HB  GLU H  53       2.277  40.053   9.382  1.00  0.00           H  
ATOM   2480 1HG  GLU H  53       2.919  37.827   8.474  1.00  0.00           H  
ATOM   2481 2HG  GLU H  53       3.964  37.590   9.873  1.00  0.00           H  
ATOM   2482  N   GLN H  54       3.119  40.314   6.716  1.00  0.00           N  
ATOM   2483  CA  GLN H  54       2.779  40.003   5.328  1.00  0.00           C  
ATOM   2484  C   GLN H  54       3.196  41.121   4.373  1.00  0.00           C  
ATOM   2485  O   GLN H  54       3.214  40.930   3.158  1.00  0.00           O  
ATOM   2486  CB  GLN H  54       1.277  39.743   5.195  1.00  0.00           C  
ATOM   2487  CG  GLN H  54       0.766  38.595   6.048  1.00  0.00           C  
ATOM   2488  CD  GLN H  54       1.403  37.270   5.678  1.00  0.00           C  
ATOM   2489  OE1 GLN H  54       1.737  37.030   4.514  1.00  0.00           O  
ATOM   2490  NE2 GLN H  54       1.576  36.400   6.666  1.00  0.00           N  
ATOM   2491  H   GLN H  54       2.562  40.990   7.219  1.00  0.00           H  
ATOM   2492  HA  GLN H  54       3.319  39.103   5.033  1.00  0.00           H  
ATOM   2493 1HB  GLN H  54       0.725  40.640   5.475  1.00  0.00           H  
ATOM   2494 2HB  GLN H  54       1.036  39.522   4.156  1.00  0.00           H  
ATOM   2495 1HG  GLN H  54       0.994  38.803   7.095  1.00  0.00           H  
ATOM   2496 2HG  GLN H  54      -0.312  38.506   5.913  1.00  0.00           H  
ATOM   2497 1HE2 GLN H  54       1.992  35.509   6.482  1.00  0.00           H  
ATOM   2498 2HE2 GLN H  54       1.291  36.635   7.595  1.00  0.00           H  
ATOM   2499  N   GLY H  55       3.508  42.288   4.929  1.00  0.00           N  
ATOM   2500  CA  GLY H  55       3.869  43.415   4.099  1.00  0.00           C  
ATOM   2501  C   GLY H  55       2.687  44.246   3.645  1.00  0.00           C  
ATOM   2502  O   GLY H  55       2.843  45.170   2.849  1.00  0.00           O  
ATOM   2503  H   GLY H  55       3.496  42.399   5.933  1.00  0.00           H  
ATOM   2504 1HA  GLY H  55       4.554  44.064   4.646  1.00  0.00           H  
ATOM   2505 2HA  GLY H  55       4.399  43.062   3.215  1.00  0.00           H  
ATOM   2506  N   ASN H  56       1.507  43.953   4.176  1.00  0.00           N  
ATOM   2507  CA  ASN H  56       0.324  44.682   3.763  1.00  0.00           C  
ATOM   2508  C   ASN H  56       0.203  46.114   4.285  1.00  0.00           C  
ATOM   2509  O   ASN H  56       0.479  46.407   5.453  1.00  0.00           O  
ATOM   2510  CB  ASN H  56      -0.908  43.891   4.163  1.00  0.00           C  
ATOM   2511  CG  ASN H  56      -1.039  42.602   3.398  1.00  0.00           C  
ATOM   2512  OD1 ASN H  56      -0.598  42.501   2.248  1.00  0.00           O  
ATOM   2513  ND2 ASN H  56      -1.638  41.615   4.015  1.00  0.00           N  
ATOM   2514  H   ASN H  56       1.419  43.224   4.869  1.00  0.00           H  
ATOM   2515  HA  ASN H  56       0.347  44.794   2.677  1.00  0.00           H  
ATOM   2516 1HB  ASN H  56      -0.866  43.664   5.228  1.00  0.00           H  
ATOM   2517 2HB  ASN H  56      -1.800  44.492   3.990  1.00  0.00           H  
ATOM   2518 1HD2 ASN H  56      -1.753  40.734   3.556  1.00  0.00           H  
ATOM   2519 2HD2 ASN H  56      -1.980  41.742   4.945  1.00  0.00           H  
ATOM   2520  N   THR H  57      -0.209  47.004   3.386  1.00  0.00           N  
ATOM   2521  CA  THR H  57      -0.324  48.426   3.678  1.00  0.00           C  
ATOM   2522  C   THR H  57      -1.723  49.008   3.393  1.00  0.00           C  
ATOM   2523  O   THR H  57      -2.504  48.465   2.582  1.00  0.00           O  
ATOM   2524  CB  THR H  57       0.643  49.243   2.811  1.00  0.00           C  
ATOM   2525  OG1 THR H  57       0.330  49.000   1.436  1.00  0.00           O  
ATOM   2526  CG2 THR H  57       2.124  48.856   3.080  1.00  0.00           C  
ATOM   2527  H   THR H  57      -0.453  46.669   2.464  1.00  0.00           H  
ATOM   2528  HA  THR H  57      -0.143  48.577   4.742  1.00  0.00           H  
ATOM   2529  HB  THR H  57       0.515  50.304   3.027  1.00  0.00           H  
ATOM   2530  HG1 THR H  57      -0.237  48.228   1.370  1.00  0.00           H  
ATOM   2531 1HG2 THR H  57       2.778  49.458   2.448  1.00  0.00           H  
ATOM   2532 2HG2 THR H  57       2.363  49.040   4.127  1.00  0.00           H  
ATOM   2533 3HG2 THR H  57       2.272  47.802   2.854  1.00  0.00           H  
ATOM   2534  N   ILE H  58      -1.960  50.064   4.171  1.00  0.00           N  
ATOM   2535  CA  ILE H  58      -3.193  50.808   3.976  1.00  0.00           C  
ATOM   2536  C   ILE H  58      -2.775  52.280   3.935  1.00  0.00           C  
ATOM   2537  O   ILE H  58      -2.017  52.722   4.777  1.00  0.00           O  
ATOM   2538  CB  ILE H  58      -4.216  50.552   5.098  1.00  0.00           C  
ATOM   2539  CG1 ILE H  58      -4.572  49.064   5.167  1.00  0.00           C  
ATOM   2540  CG2 ILE H  58      -5.465  51.392   4.882  1.00  0.00           C  
ATOM   2541  CD1 ILE H  58      -5.409  48.692   6.370  1.00  0.00           C  
ATOM   2542  H   ILE H  58      -1.301  50.378   4.870  1.00  0.00           H  
ATOM   2543  HA  ILE H  58      -3.645  50.489   3.037  1.00  0.00           H  
ATOM   2544  HB  ILE H  58      -3.775  50.814   6.059  1.00  0.00           H  
ATOM   2545 1HG1 ILE H  58      -5.119  48.780   4.269  1.00  0.00           H  
ATOM   2546 2HG1 ILE H  58      -3.657  48.472   5.193  1.00  0.00           H  
ATOM   2547 1HG2 ILE H  58      -6.177  51.198   5.684  1.00  0.00           H  
ATOM   2548 2HG2 ILE H  58      -5.197  52.448   4.882  1.00  0.00           H  
ATOM   2549 3HG2 ILE H  58      -5.917  51.132   3.924  1.00  0.00           H  
ATOM   2550 1HD1 ILE H  58      -5.620  47.622   6.349  1.00  0.00           H  
ATOM   2551 2HD1 ILE H  58      -4.864  48.936   7.282  1.00  0.00           H  
ATOM   2552 3HD1 ILE H  58      -6.346  49.246   6.347  1.00  0.00           H  
ATOM   2553  N   TYR H  59      -3.254  53.019   2.942  1.00  0.00           N  
ATOM   2554  CA  TYR H  59      -2.956  54.449   2.799  1.00  0.00           C  
ATOM   2555  C   TYR H  59      -4.189  55.354   2.764  1.00  0.00           C  
ATOM   2556  O   TYR H  59      -5.242  55.005   2.233  1.00  0.00           O  
ATOM   2557  CB  TYR H  59      -2.212  54.734   1.474  1.00  0.00           C  
ATOM   2558  CG  TYR H  59      -0.935  53.978   1.269  1.00  0.00           C  
ATOM   2559  CD1 TYR H  59       0.274  54.480   1.722  1.00  0.00           C  
ATOM   2560  CD2 TYR H  59      -0.941  52.726   0.687  1.00  0.00           C  
ATOM   2561  CE1 TYR H  59       1.441  53.741   1.606  1.00  0.00           C  
ATOM   2562  CE2 TYR H  59       0.233  51.974   0.574  1.00  0.00           C  
ATOM   2563  CZ  TYR H  59       1.414  52.485   1.040  1.00  0.00           C  
ATOM   2564  OH  TYR H  59       2.557  51.718   0.999  1.00  0.00           O  
ATOM   2565  H   TYR H  59      -3.850  52.572   2.260  1.00  0.00           H  
ATOM   2566  HA  TYR H  59      -2.379  54.771   3.667  1.00  0.00           H  
ATOM   2567 1HB  TYR H  59      -2.865  54.498   0.633  1.00  0.00           H  
ATOM   2568 2HB  TYR H  59      -1.970  55.795   1.415  1.00  0.00           H  
ATOM   2569  HD1 TYR H  59       0.318  55.469   2.177  1.00  0.00           H  
ATOM   2570  HD2 TYR H  59      -1.872  52.308   0.305  1.00  0.00           H  
ATOM   2571  HE1 TYR H  59       2.383  54.151   1.968  1.00  0.00           H  
ATOM   2572  HE2 TYR H  59       0.204  50.985   0.115  1.00  0.00           H  
ATOM   2573  HH  TYR H  59       2.325  50.808   0.800  1.00  0.00           H  
ATOM   2574  N   ASP H  60      -4.039  56.537   3.328  1.00  0.00           N  
ATOM   2575  CA  ASP H  60      -5.053  57.570   3.193  1.00  0.00           C  
ATOM   2576  C   ASP H  60      -4.847  57.924   1.682  1.00  0.00           C  
ATOM   2577  O   ASP H  60      -3.724  58.128   1.226  1.00  0.00           O  
ATOM   2578  CB  ASP H  60      -4.668  58.759   4.093  1.00  0.00           C  
ATOM   2579  CG  ASP H  60      -5.649  59.905   4.024  1.00  0.00           C  
ATOM   2580  OD1 ASP H  60      -5.893  60.448   2.925  1.00  0.00           O  
ATOM   2581  OD2 ASP H  60      -6.171  60.289   5.092  1.00  0.00           O  
ATOM   2582  H   ASP H  60      -3.205  56.733   3.864  1.00  0.00           H  
ATOM   2583  HA  ASP H  60      -6.023  57.137   3.443  1.00  0.00           H  
ATOM   2584 1HB  ASP H  60      -4.603  58.422   5.129  1.00  0.00           H  
ATOM   2585 2HB  ASP H  60      -3.684  59.129   3.806  1.00  0.00           H  
ATOM   2586  N   PRO H  61      -5.921  57.984   0.897  1.00  0.00           N  
ATOM   2587  CA  PRO H  61      -5.878  58.407  -0.518  1.00  0.00           C  
ATOM   2588  C   PRO H  61      -5.111  59.685  -0.882  1.00  0.00           C  
ATOM   2589  O   PRO H  61      -4.656  59.838  -2.021  1.00  0.00           O  
ATOM   2590  CB  PRO H  61      -7.372  58.589  -0.816  1.00  0.00           C  
ATOM   2591  CG  PRO H  61      -8.044  57.603   0.076  1.00  0.00           C  
ATOM   2592  CD  PRO H  61      -7.268  57.671   1.363  1.00  0.00           C  
ATOM   2593  HA  PRO H  61      -5.434  57.603  -1.123  1.00  0.00           H  
ATOM   2594 1HB  PRO H  61      -7.672  59.627  -0.610  1.00  0.00           H  
ATOM   2595 2HB  PRO H  61      -7.567  58.404  -1.882  1.00  0.00           H  
ATOM   2596 1HG  PRO H  61      -9.104  57.870   0.205  1.00  0.00           H  
ATOM   2597 2HG  PRO H  61      -8.022  56.602  -0.379  1.00  0.00           H  
ATOM   2598 1HD  PRO H  61      -7.676  58.473   1.997  1.00  0.00           H  
ATOM   2599 2HD  PRO H  61      -7.327  56.702   1.880  1.00  0.00           H  
ATOM   2600  N   LYS H  62      -4.977  60.599   0.072  1.00  0.00           N  
ATOM   2601  CA  LYS H  62      -4.212  61.826  -0.122  1.00  0.00           C  
ATOM   2602  C   LYS H  62      -2.720  61.472  -0.341  1.00  0.00           C  
ATOM   2603  O   LYS H  62      -2.010  62.132  -1.119  1.00  0.00           O  
ATOM   2604  CB  LYS H  62      -4.382  62.763   1.075  1.00  0.00           C  
ATOM   2605  CG  LYS H  62      -3.670  64.101   0.932  1.00  0.00           C  
ATOM   2606  CD  LYS H  62      -4.011  65.034   2.085  1.00  0.00           C  
ATOM   2607  CE  LYS H  62      -3.238  66.342   1.987  1.00  0.00           C  
ATOM   2608  NZ  LYS H  62      -3.577  67.272   3.098  1.00  0.00           N  
ATOM   2609  H   LYS H  62      -5.423  60.432   0.962  1.00  0.00           H  
ATOM   2610  HA  LYS H  62      -4.587  62.331  -1.012  1.00  0.00           H  
ATOM   2611 1HB  LYS H  62      -5.442  62.963   1.234  1.00  0.00           H  
ATOM   2612 2HB  LYS H  62      -4.003  62.276   1.974  1.00  0.00           H  
ATOM   2613 1HG  LYS H  62      -2.591  63.939   0.915  1.00  0.00           H  
ATOM   2614 2HG  LYS H  62      -3.965  64.572  -0.004  1.00  0.00           H  
ATOM   2615 1HD  LYS H  62      -5.080  65.251   2.072  1.00  0.00           H  
ATOM   2616 2HD  LYS H  62      -3.768  64.550   3.030  1.00  0.00           H  
ATOM   2617 1HE  LYS H  62      -2.170  66.134   2.015  1.00  0.00           H  
ATOM   2618 2HE  LYS H  62      -3.467  66.830   1.040  1.00  0.00           H  
ATOM   2619 1HZ  LYS H  62      -3.045  68.125   2.998  1.00  0.00           H  
ATOM   2620 2HZ  LYS H  62      -4.563  67.486   3.071  1.00  0.00           H  
ATOM   2621 3HZ  LYS H  62      -3.351  66.838   3.982  1.00  0.00           H  
ATOM   2622  N   PHE H  63      -2.285  60.404   0.330  1.00  0.00           N  
ATOM   2623  CA  PHE H  63      -0.908  59.925   0.307  1.00  0.00           C  
ATOM   2624  C   PHE H  63      -0.636  58.676  -0.495  1.00  0.00           C  
ATOM   2625  O   PHE H  63       0.517  58.281  -0.675  1.00  0.00           O  
ATOM   2626  CB  PHE H  63      -0.464  59.680   1.741  1.00  0.00           C  
ATOM   2627  CG  PHE H  63      -0.471  60.908   2.581  1.00  0.00           C  
ATOM   2628  CD1 PHE H  63       0.605  61.793   2.543  1.00  0.00           C  
ATOM   2629  CD2 PHE H  63      -1.553  61.196   3.385  1.00  0.00           C  
ATOM   2630  CE1 PHE H  63       0.595  62.944   3.294  1.00  0.00           C  
ATOM   2631  CE2 PHE H  63      -1.579  62.335   4.135  1.00  0.00           C  
ATOM   2632  CZ  PHE H  63      -0.495  63.222   4.090  1.00  0.00           C  
ATOM   2633  H   PHE H  63      -2.970  59.908   0.882  1.00  0.00           H  
ATOM   2634  HA  PHE H  63      -0.282  60.694  -0.148  1.00  0.00           H  
ATOM   2635 1HB  PHE H  63      -1.118  58.943   2.204  1.00  0.00           H  
ATOM   2636 2HB  PHE H  63       0.545  59.268   1.744  1.00  0.00           H  
ATOM   2637  HD1 PHE H  63       1.460  61.565   1.907  1.00  0.00           H  
ATOM   2638  HD2 PHE H  63      -2.395  60.503   3.418  1.00  0.00           H  
ATOM   2639  HE1 PHE H  63       1.442  63.627   3.256  1.00  0.00           H  
ATOM   2640  HE2 PHE H  63      -2.437  62.558   4.768  1.00  0.00           H  
ATOM   2641  HZ  PHE H  63      -0.515  64.132   4.688  1.00  0.00           H  
ATOM   2642  N   GLN H  64      -1.701  58.056  -0.974  1.00  0.00           N  
ATOM   2643  CA  GLN H  64      -1.596  56.913  -1.860  1.00  0.00           C  
ATOM   2644  C   GLN H  64      -0.556  57.080  -2.965  1.00  0.00           C  
ATOM   2645  O   GLN H  64       0.135  56.127  -3.282  1.00  0.00           O  
ATOM   2646  CB  GLN H  64      -2.964  56.624  -2.485  1.00  0.00           C  
ATOM   2647  CG  GLN H  64      -2.991  55.398  -3.381  1.00  0.00           C  
ATOM   2648  CD  GLN H  64      -2.750  54.112  -2.613  1.00  0.00           C  
ATOM   2649  OE1 GLN H  64      -3.433  53.825  -1.626  1.00  0.00           O  
ATOM   2650  NE2 GLN H  64      -1.773  53.331  -3.061  1.00  0.00           N  
ATOM   2651  H   GLN H  64      -2.616  58.394  -0.712  1.00  0.00           H  
ATOM   2652  HA  GLN H  64      -1.282  56.050  -1.273  1.00  0.00           H  
ATOM   2653 1HB  GLN H  64      -3.702  56.480  -1.695  1.00  0.00           H  
ATOM   2654 2HB  GLN H  64      -3.283  57.482  -3.077  1.00  0.00           H  
ATOM   2655 1HG  GLN H  64      -3.969  55.332  -3.859  1.00  0.00           H  
ATOM   2656 2HG  GLN H  64      -2.212  55.496  -4.137  1.00  0.00           H  
ATOM   2657 1HE2 GLN H  64      -1.568  52.470  -2.594  1.00  0.00           H  
ATOM   2658 2HE2 GLN H  64      -1.244  53.602  -3.864  1.00  0.00           H  
ATOM   2659  N   ASP H  65      -0.431  58.273  -3.545  1.00  0.00           N  
ATOM   2660  CA  ASP H  65       0.544  58.488  -4.628  1.00  0.00           C  
ATOM   2661  C   ASP H  65       1.786  59.268  -4.243  1.00  0.00           C  
ATOM   2662  O   ASP H  65       2.633  59.541  -5.085  1.00  0.00           O  
ATOM   2663  CB  ASP H  65      -0.134  59.209  -5.795  1.00  0.00           C  
ATOM   2664  CG  ASP H  65      -1.214  58.370  -6.463  1.00  0.00           C  
ATOM   2665  OD1 ASP H  65      -1.112  57.167  -6.427  1.00  0.00           O  
ATOM   2666  OD2 ASP H  65      -2.132  58.940  -7.004  1.00  0.00           O  
ATOM   2667  H   ASP H  65      -1.009  59.046  -3.244  1.00  0.00           H  
ATOM   2668  HA  ASP H  65       0.901  57.515  -4.969  1.00  0.00           H  
ATOM   2669 1HB  ASP H  65      -0.583  60.136  -5.438  1.00  0.00           H  
ATOM   2670 2HB  ASP H  65       0.614  59.474  -6.543  1.00  0.00           H  
ATOM   2671  N   ARG H  66       1.882  59.639  -2.977  1.00  0.00           N  
ATOM   2672  CA  ARG H  66       3.018  60.356  -2.472  1.00  0.00           C  
ATOM   2673  C   ARG H  66       3.923  59.440  -1.657  1.00  0.00           C  
ATOM   2674  O   ARG H  66       5.151  59.531  -1.721  1.00  0.00           O  
ATOM   2675  CB  ARG H  66       2.563  61.528  -1.614  1.00  0.00           C  
ATOM   2676  CG  ARG H  66       1.877  62.649  -2.377  1.00  0.00           C  
ATOM   2677  CD  ARG H  66       1.680  63.852  -1.526  1.00  0.00           C  
ATOM   2678  NE  ARG H  66       0.942  64.892  -2.221  1.00  0.00           N  
ATOM   2679  CZ  ARG H  66       0.933  66.192  -1.864  1.00  0.00           C  
ATOM   2680  NH1 ARG H  66       1.624  66.592  -0.820  1.00  0.00           N  
ATOM   2681  NH2 ARG H  66       0.228  67.064  -2.564  1.00  0.00           N  
ATOM   2682  H   ARG H  66       1.128  59.407  -2.347  1.00  0.00           H  
ATOM   2683  HA  ARG H  66       3.588  60.741  -3.318  1.00  0.00           H  
ATOM   2684 1HB  ARG H  66       1.869  61.173  -0.853  1.00  0.00           H  
ATOM   2685 2HB  ARG H  66       3.423  61.955  -1.099  1.00  0.00           H  
ATOM   2686 1HG  ARG H  66       2.488  62.932  -3.235  1.00  0.00           H  
ATOM   2687 2HG  ARG H  66       0.900  62.311  -2.723  1.00  0.00           H  
ATOM   2688 1HD  ARG H  66       1.121  63.576  -0.632  1.00  0.00           H  
ATOM   2689 2HD  ARG H  66       2.649  64.255  -1.236  1.00  0.00           H  
ATOM   2690  HE  ARG H  66       0.398  64.623  -3.030  1.00  0.00           H  
ATOM   2691 1HH1 ARG H  66       2.163  65.925  -0.286  1.00  0.00           H  
ATOM   2692 2HH1 ARG H  66       1.616  67.566  -0.552  1.00  0.00           H  
ATOM   2693 1HH2 ARG H  66      -0.304  66.757  -3.365  1.00  0.00           H  
ATOM   2694 2HH2 ARG H  66       0.221  68.037  -2.296  1.00  0.00           H  
ATOM   2695  N   ALA H  67       3.297  58.559  -0.878  1.00  0.00           N  
ATOM   2696  CA  ALA H  67       4.023  57.731   0.054  1.00  0.00           C  
ATOM   2697  C   ALA H  67       3.988  56.251  -0.243  1.00  0.00           C  
ATOM   2698  O   ALA H  67       3.001  55.717  -0.769  1.00  0.00           O  
ATOM   2699  CB  ALA H  67       3.509  57.982   1.435  1.00  0.00           C  
ATOM   2700  H   ALA H  67       2.293  58.468  -0.939  1.00  0.00           H  
ATOM   2701  HA  ALA H  67       5.075  58.012   0.008  1.00  0.00           H  
ATOM   2702 1HB  ALA H  67       4.055  57.358   2.144  1.00  0.00           H  
ATOM   2703 2HB  ALA H  67       3.652  59.032   1.692  1.00  0.00           H  
ATOM   2704 3HB  ALA H  67       2.449  57.740   1.480  1.00  0.00           H  
ATOM   2705  N   THR H  68       5.099  55.523   0.084  1.00  0.00           N  
ATOM   2706  CA  THR H  68       5.155  54.077   0.017  1.00  0.00           C  
ATOM   2707  C   THR H  68       5.683  53.640   1.369  1.00  0.00           C  
ATOM   2708  O   THR H  68       6.647  54.206   1.840  1.00  0.00           O  
ATOM   2709  CB  THR H  68       6.053  53.566  -1.124  1.00  0.00           C  
ATOM   2710  OG1 THR H  68       5.540  54.025  -2.383  1.00  0.00           O  
ATOM   2711  CG2 THR H  68       6.100  52.045  -1.124  1.00  0.00           C  
ATOM   2712  H   THR H  68       5.939  56.038   0.306  1.00  0.00           H  
ATOM   2713  HA  THR H  68       4.148  53.700  -0.165  1.00  0.00           H  
ATOM   2714  HB  THR H  68       7.061  53.955  -0.995  1.00  0.00           H  
ATOM   2715  HG1 THR H  68       4.611  54.250  -2.284  1.00  0.00           H  
ATOM   2716 1HG2 THR H  68       6.740  51.703  -1.938  1.00  0.00           H  
ATOM   2717 2HG2 THR H  68       6.501  51.694  -0.174  1.00  0.00           H  
ATOM   2718 3HG2 THR H  68       5.095  51.649  -1.264  1.00  0.00           H  
ATOM   2719  N   ILE H  69       5.059  52.650   1.994  1.00  0.00           N  
ATOM   2720  CA  ILE H  69       5.508  52.204   3.303  1.00  0.00           C  
ATOM   2721  C   ILE H  69       5.997  50.801   3.147  1.00  0.00           C  
ATOM   2722  O   ILE H  69       5.362  50.024   2.482  1.00  0.00           O  
ATOM   2723  CB  ILE H  69       4.388  52.261   4.358  1.00  0.00           C  
ATOM   2724  CG1 ILE H  69       3.897  53.700   4.537  1.00  0.00           C  
ATOM   2725  CG2 ILE H  69       4.874  51.692   5.682  1.00  0.00           C  
ATOM   2726  CD1 ILE H  69       2.639  53.817   5.367  1.00  0.00           C  
ATOM   2727  H   ILE H  69       4.265  52.197   1.565  1.00  0.00           H  
ATOM   2728  HA  ILE H  69       6.311  52.861   3.636  1.00  0.00           H  
ATOM   2729  HB  ILE H  69       3.535  51.678   4.014  1.00  0.00           H  
ATOM   2730 1HG1 ILE H  69       4.676  54.294   5.014  1.00  0.00           H  
ATOM   2731 2HG1 ILE H  69       3.702  54.143   3.560  1.00  0.00           H  
ATOM   2732 1HG2 ILE H  69       4.071  51.741   6.416  1.00  0.00           H  
ATOM   2733 2HG2 ILE H  69       5.176  50.655   5.543  1.00  0.00           H  
ATOM   2734 3HG2 ILE H  69       5.726  52.274   6.037  1.00  0.00           H  
ATOM   2735 1HD1 ILE H  69       2.353  54.866   5.449  1.00  0.00           H  
ATOM   2736 2HD1 ILE H  69       1.834  53.258   4.889  1.00  0.00           H  
ATOM   2737 3HD1 ILE H  69       2.820  53.412   6.362  1.00  0.00           H  
ATOM   2738  N   SER H  70       7.125  50.471   3.747  1.00  0.00           N  
ATOM   2739  CA  SER H  70       7.654  49.121   3.670  1.00  0.00           C  
ATOM   2740  C   SER H  70       8.297  48.692   4.995  1.00  0.00           C  
ATOM   2741  O   SER H  70       8.577  49.517   5.861  1.00  0.00           O  
ATOM   2742  CB  SER H  70       8.668  49.029   2.546  1.00  0.00           C  
ATOM   2743  OG  SER H  70       9.804  49.799   2.832  1.00  0.00           O  
ATOM   2744  H   SER H  70       7.634  51.169   4.272  1.00  0.00           H  
ATOM   2745  HA  SER H  70       6.830  48.438   3.459  1.00  0.00           H  
ATOM   2746 1HB  SER H  70       8.958  47.989   2.401  1.00  0.00           H  
ATOM   2747 2HB  SER H  70       8.216  49.376   1.619  1.00  0.00           H  
ATOM   2748  HG  SER H  70      10.543  49.341   2.423  1.00  0.00           H  
ATOM   2749  N   ALA H  71       8.554  47.402   5.145  1.00  0.00           N  
ATOM   2750  CA  ALA H  71       9.129  46.893   6.375  1.00  0.00           C  
ATOM   2751  C   ALA H  71      10.314  46.035   6.008  1.00  0.00           C  
ATOM   2752  O   ALA H  71      10.391  45.525   4.901  1.00  0.00           O  
ATOM   2753  CB  ALA H  71       8.110  46.105   7.184  1.00  0.00           C  
ATOM   2754  H   ALA H  71       8.349  46.757   4.395  1.00  0.00           H  
ATOM   2755  HA  ALA H  71       9.455  47.744   6.974  1.00  0.00           H  
ATOM   2756 1HB  ALA H  71       8.584  45.712   8.083  1.00  0.00           H  
ATOM   2757 2HB  ALA H  71       7.284  46.759   7.466  1.00  0.00           H  
ATOM   2758 3HB  ALA H  71       7.730  45.280   6.583  1.00  0.00           H  
ATOM   2759  N   ASP H  72      11.222  45.862   6.959  1.00  0.00           N  
ATOM   2760  CA  ASP H  72      12.378  44.984   6.819  1.00  0.00           C  
ATOM   2761  C   ASP H  72      12.322  44.174   8.099  1.00  0.00           C  
ATOM   2762  O   ASP H  72      13.047  44.437   9.052  1.00  0.00           O  
ATOM   2763  CB  ASP H  72      13.698  45.747   6.685  1.00  0.00           C  
ATOM   2764  CG  ASP H  72      14.888  44.832   6.427  1.00  0.00           C  
ATOM   2765  OD1 ASP H  72      14.748  43.645   6.604  1.00  0.00           O  
ATOM   2766  OD2 ASP H  72      15.924  45.329   6.057  1.00  0.00           O  
ATOM   2767  H   ASP H  72      11.094  46.375   7.820  1.00  0.00           H  
ATOM   2768  HA  ASP H  72      12.253  44.389   5.914  1.00  0.00           H  
ATOM   2769 1HB  ASP H  72      13.624  46.462   5.866  1.00  0.00           H  
ATOM   2770 2HB  ASP H  72      13.885  46.314   7.598  1.00  0.00           H  
ATOM   2771  N   ASN H  73      11.422  43.198   8.100  1.00  0.00           N  
ATOM   2772  CA  ASN H  73      11.153  42.349   9.253  1.00  0.00           C  
ATOM   2773  C   ASN H  73      12.344  41.595   9.812  1.00  0.00           C  
ATOM   2774  O   ASN H  73      12.322  41.164  10.972  1.00  0.00           O  
ATOM   2775  CB  ASN H  73      10.053  41.363   8.905  1.00  0.00           C  
ATOM   2776  CG  ASN H  73      10.455  40.411   7.813  1.00  0.00           C  
ATOM   2777  OD1 ASN H  73      10.765  40.828   6.691  1.00  0.00           O  
ATOM   2778  ND2 ASN H  73      10.457  39.139   8.119  1.00  0.00           N  
ATOM   2779  H   ASN H  73      10.903  43.048   7.247  1.00  0.00           H  
ATOM   2780  HA  ASN H  73      10.820  42.981  10.078  1.00  0.00           H  
ATOM   2781 1HB  ASN H  73       9.785  40.788   9.792  1.00  0.00           H  
ATOM   2782 2HB  ASN H  73       9.164  41.907   8.587  1.00  0.00           H  
ATOM   2783 1HD2 ASN H  73      10.716  38.459   7.432  1.00  0.00           H  
ATOM   2784 2HD2 ASN H  73      10.199  38.846   9.039  1.00  0.00           H  
ATOM   2785  N   SER H  74      13.388  41.445   8.995  1.00  0.00           N  
ATOM   2786  CA  SER H  74      14.614  40.782   9.433  1.00  0.00           C  
ATOM   2787  C   SER H  74      15.384  41.619  10.477  1.00  0.00           C  
ATOM   2788  O   SER H  74      16.130  41.077  11.295  1.00  0.00           O  
ATOM   2789  CB  SER H  74      15.504  40.510   8.236  1.00  0.00           C  
ATOM   2790  OG  SER H  74      16.022  41.704   7.714  1.00  0.00           O  
ATOM   2791  H   SER H  74      13.329  41.798   8.049  1.00  0.00           H  
ATOM   2792  HA  SER H  74      14.347  39.834   9.901  1.00  0.00           H  
ATOM   2793 1HB  SER H  74      16.322  39.854   8.531  1.00  0.00           H  
ATOM   2794 2HB  SER H  74      14.931  39.993   7.468  1.00  0.00           H  
ATOM   2795  HG  SER H  74      15.293  42.135   7.264  1.00  0.00           H  
ATOM   2796  N   LYS H  75      15.186  42.933  10.458  1.00  0.00           N  
ATOM   2797  CA  LYS H  75      15.873  43.810  11.399  1.00  0.00           C  
ATOM   2798  C   LYS H  75      15.006  44.900  12.025  1.00  0.00           C  
ATOM   2799  O   LYS H  75      15.517  45.941  12.438  1.00  0.00           O  
ATOM   2800  CB  LYS H  75      17.071  44.456  10.703  1.00  0.00           C  
ATOM   2801  CG  LYS H  75      18.151  43.475  10.268  1.00  0.00           C  
ATOM   2802  CD  LYS H  75      19.342  44.200   9.655  1.00  0.00           C  
ATOM   2803  CE  LYS H  75      20.424  43.221   9.225  1.00  0.00           C  
ATOM   2804  NZ  LYS H  75      21.584  43.914   8.601  1.00  0.00           N  
ATOM   2805  H   LYS H  75      14.551  43.338   9.784  1.00  0.00           H  
ATOM   2806  HA  LYS H  75      16.227  43.208  12.237  1.00  0.00           H  
ATOM   2807 1HB  LYS H  75      16.730  44.993   9.816  1.00  0.00           H  
ATOM   2808 2HB  LYS H  75      17.530  45.186  11.370  1.00  0.00           H  
ATOM   2809 1HG  LYS H  75      18.491  42.901  11.130  1.00  0.00           H  
ATOM   2810 2HG  LYS H  75      17.740  42.784   9.533  1.00  0.00           H  
ATOM   2811 1HD  LYS H  75      19.013  44.771   8.786  1.00  0.00           H  
ATOM   2812 2HD  LYS H  75      19.760  44.893  10.385  1.00  0.00           H  
ATOM   2813 1HE  LYS H  75      20.774  42.662  10.092  1.00  0.00           H  
ATOM   2814 2HE  LYS H  75      20.010  42.514   8.507  1.00  0.00           H  
ATOM   2815 1HZ  LYS H  75      22.278  43.232   8.329  1.00  0.00           H  
ATOM   2816 2HZ  LYS H  75      21.273  44.422   7.783  1.00  0.00           H  
ATOM   2817 3HZ  LYS H  75      21.988  44.559   9.263  1.00  0.00           H  
ATOM   2818  N   ASN H  76      13.696  44.649  12.090  1.00  0.00           N  
ATOM   2819  CA  ASN H  76      12.738  45.555  12.725  1.00  0.00           C  
ATOM   2820  C   ASN H  76      12.784  47.021  12.272  1.00  0.00           C  
ATOM   2821  O   ASN H  76      12.872  47.933  13.082  1.00  0.00           O  
ATOM   2822  CB  ASN H  76      12.916  45.488  14.230  1.00  0.00           C  
ATOM   2823  CG  ASN H  76      12.587  44.132  14.791  1.00  0.00           C  
ATOM   2824  OD1 ASN H  76      11.637  43.477  14.347  1.00  0.00           O  
ATOM   2825  ND2 ASN H  76      13.354  43.699  15.759  1.00  0.00           N  
ATOM   2826  H   ASN H  76      13.362  43.789  11.678  1.00  0.00           H  
ATOM   2827  HA  ASN H  76      11.729  45.230  12.465  1.00  0.00           H  
ATOM   2828 1HB  ASN H  76      13.948  45.733  14.486  1.00  0.00           H  
ATOM   2829 2HB  ASN H  76      12.276  46.230  14.707  1.00  0.00           H  
ATOM   2830 1HD2 ASN H  76      13.182  42.803  16.170  1.00  0.00           H  
ATOM   2831 2HD2 ASN H  76      14.112  44.262  16.087  1.00  0.00           H  
ATOM   2832  N   THR H  77      12.725  47.250  10.975  1.00  0.00           N  
ATOM   2833  CA  THR H  77      12.793  48.605  10.462  1.00  0.00           C  
ATOM   2834  C   THR H  77      11.563  48.773   9.596  1.00  0.00           C  
ATOM   2835  O   THR H  77      11.108  47.845   8.951  1.00  0.00           O  
ATOM   2836  CB  THR H  77      14.077  48.872   9.654  1.00  0.00           C  
ATOM   2837  OG1 THR H  77      15.223  48.535  10.449  1.00  0.00           O  
ATOM   2838  CG2 THR H  77      14.159  50.335   9.249  1.00  0.00           C  
ATOM   2839  H   THR H  77      12.629  46.482  10.326  1.00  0.00           H  
ATOM   2840  HA  THR H  77      12.786  49.295  11.306  1.00  0.00           H  
ATOM   2841  HB  THR H  77      14.079  48.251   8.758  1.00  0.00           H  
ATOM   2842  HG1 THR H  77      15.058  47.710  10.913  1.00  0.00           H  
ATOM   2843 1HG2 THR H  77      15.072  50.505   8.679  1.00  0.00           H  
ATOM   2844 2HG2 THR H  77      13.295  50.591   8.635  1.00  0.00           H  
ATOM   2845 3HG2 THR H  77      14.168  50.959  10.141  1.00  0.00           H  
ATOM   2846  N   ALA H  78      11.023  49.967   9.590  1.00  0.00           N  
ATOM   2847  CA  ALA H  78       9.856  50.280   8.806  1.00  0.00           C  
ATOM   2848  C   ALA H  78      10.386  51.454   8.015  1.00  0.00           C  
ATOM   2849  O   ALA H  78      11.283  52.172   8.483  1.00  0.00           O  
ATOM   2850  CB  ALA H  78       8.635  50.623   9.645  1.00  0.00           C  
ATOM   2851  H   ALA H  78      11.442  50.691  10.156  1.00  0.00           H  
ATOM   2852  HA  ALA H  78       9.604  49.404   8.208  1.00  0.00           H  
ATOM   2853 1HB  ALA H  78       7.822  50.941   8.993  1.00  0.00           H  
ATOM   2854 2HB  ALA H  78       8.323  49.744  10.212  1.00  0.00           H  
ATOM   2855 3HB  ALA H  78       8.882  51.429  10.334  1.00  0.00           H  
ATOM   2856  N   TYR H  79       9.853  51.682   6.830  1.00  0.00           N  
ATOM   2857  CA  TYR H  79      10.328  52.828   6.064  1.00  0.00           C  
ATOM   2858  C   TYR H  79       9.166  53.602   5.527  1.00  0.00           C  
ATOM   2859  O   TYR H  79       8.080  53.072   5.364  1.00  0.00           O  
ATOM   2860  CB  TYR H  79      11.201  52.418   4.846  1.00  0.00           C  
ATOM   2861  CG  TYR H  79      12.449  51.640   5.187  1.00  0.00           C  
ATOM   2862  CD1 TYR H  79      13.639  52.300   5.494  1.00  0.00           C  
ATOM   2863  CD2 TYR H  79      12.432  50.249   5.267  1.00  0.00           C  
ATOM   2864  CE1 TYR H  79      14.778  51.596   5.875  1.00  0.00           C  
ATOM   2865  CE2 TYR H  79      13.574  49.539   5.647  1.00  0.00           C  
ATOM   2866  CZ  TYR H  79      14.737  50.219   5.952  1.00  0.00           C  
ATOM   2867  OH  TYR H  79      15.851  49.544   6.360  1.00  0.00           O  
ATOM   2868  H   TYR H  79       9.132  51.093   6.439  1.00  0.00           H  
ATOM   2869  HA  TYR H  79      10.899  53.476   6.729  1.00  0.00           H  
ATOM   2870 1HB  TYR H  79      10.610  51.806   4.162  1.00  0.00           H  
ATOM   2871 2HB  TYR H  79      11.510  53.309   4.302  1.00  0.00           H  
ATOM   2872  HD1 TYR H  79      13.690  53.387   5.436  1.00  0.00           H  
ATOM   2873  HD2 TYR H  79      11.520  49.700   5.031  1.00  0.00           H  
ATOM   2874  HE1 TYR H  79      15.697  52.132   6.110  1.00  0.00           H  
ATOM   2875  HE2 TYR H  79      13.548  48.451   5.702  1.00  0.00           H  
ATOM   2876  HH  TYR H  79      15.793  48.629   6.075  1.00  0.00           H  
ATOM   2877  N   LEU H  80       9.403  54.876   5.260  1.00  0.00           N  
ATOM   2878  CA  LEU H  80       8.394  55.712   4.641  1.00  0.00           C  
ATOM   2879  C   LEU H  80       9.207  56.317   3.522  1.00  0.00           C  
ATOM   2880  O   LEU H  80      10.213  56.951   3.767  1.00  0.00           O  
ATOM   2881  CB  LEU H  80       7.820  56.773   5.589  1.00  0.00           C  
ATOM   2882  CG  LEU H  80       6.808  57.744   4.965  1.00  0.00           C  
ATOM   2883  CD1 LEU H  80       5.563  56.976   4.542  1.00  0.00           C  
ATOM   2884  CD2 LEU H  80       6.464  58.833   5.971  1.00  0.00           C  
ATOM   2885  H   LEU H  80      10.301  55.277   5.490  1.00  0.00           H  
ATOM   2886  HA  LEU H  80       7.565  55.079   4.327  1.00  0.00           H  
ATOM   2887 1HB  LEU H  80       7.328  56.269   6.418  1.00  0.00           H  
ATOM   2888 2HB  LEU H  80       8.644  57.365   5.987  1.00  0.00           H  
ATOM   2889  HG  LEU H  80       7.240  58.197   4.072  1.00  0.00           H  
ATOM   2890 1HD1 LEU H  80       4.843  57.665   4.099  1.00  0.00           H  
ATOM   2891 2HD1 LEU H  80       5.835  56.216   3.809  1.00  0.00           H  
ATOM   2892 3HD1 LEU H  80       5.117  56.497   5.413  1.00  0.00           H  
ATOM   2893 1HD2 LEU H  80       5.745  59.523   5.527  1.00  0.00           H  
ATOM   2894 2HD2 LEU H  80       6.030  58.381   6.862  1.00  0.00           H  
ATOM   2895 3HD2 LEU H  80       7.369  59.376   6.242  1.00  0.00           H  
ATOM   2896  N   GLN H  81       8.778  56.063   2.294  1.00  0.00           N  
ATOM   2897  CA  GLN H  81       9.397  56.561   1.101  1.00  0.00           C  
ATOM   2898  C   GLN H  81       8.458  57.637   0.577  1.00  0.00           C  
ATOM   2899  O   GLN H  81       7.314  57.352   0.238  1.00  0.00           O  
ATOM   2900  CB  GLN H  81       9.513  55.411   0.103  1.00  0.00           C  
ATOM   2901  CG  GLN H  81      10.036  55.759  -1.276  1.00  0.00           C  
ATOM   2902  CD  GLN H  81      11.479  56.155  -1.262  1.00  0.00           C  
ATOM   2903  OE1 GLN H  81      12.336  55.394  -0.816  1.00  0.00           O  
ATOM   2904  NE2 GLN H  81      11.765  57.349  -1.763  1.00  0.00           N  
ATOM   2905  H   GLN H  81       7.957  55.478   2.215  1.00  0.00           H  
ATOM   2906  HA  GLN H  81      10.370  56.976   1.364  1.00  0.00           H  
ATOM   2907 1HB  GLN H  81      10.175  54.645   0.505  1.00  0.00           H  
ATOM   2908 2HB  GLN H  81       8.533  54.954  -0.042  1.00  0.00           H  
ATOM   2909 1HG  GLN H  81       9.928  54.891  -1.925  1.00  0.00           H  
ATOM   2910 2HG  GLN H  81       9.458  56.596  -1.672  1.00  0.00           H  
ATOM   2911 1HE2 GLN H  81      12.714  57.670  -1.784  1.00  0.00           H  
ATOM   2912 2HE2 GLN H  81      11.035  57.929  -2.125  1.00  0.00           H  
ATOM   2913  N   MET H  82       8.948  58.872   0.493  1.00  0.00           N  
ATOM   2914  CA  MET H  82       8.168  59.966  -0.022  1.00  0.00           C  
ATOM   2915  C   MET H  82       8.734  60.438  -1.340  1.00  0.00           C  
ATOM   2916  O   MET H  82       9.936  60.577  -1.477  1.00  0.00           O  
ATOM   2917  CB  MET H  82       8.123  61.109   0.989  1.00  0.00           C  
ATOM   2918  CG  MET H  82       7.486  60.745   2.323  1.00  0.00           C  
ATOM   2919  SD  MET H  82       7.524  62.107   3.507  1.00  0.00           S  
ATOM   2920  CE  MET H  82       9.254  62.103   3.970  1.00  0.00           C  
ATOM   2921  H   MET H  82       9.894  59.046   0.798  1.00  0.00           H  
ATOM   2922  HA  MET H  82       7.151  59.614  -0.195  1.00  0.00           H  
ATOM   2923 1HB  MET H  82       9.134  61.459   1.187  1.00  0.00           H  
ATOM   2924 2HB  MET H  82       7.563  61.945   0.569  1.00  0.00           H  
ATOM   2925 1HG  MET H  82       6.447  60.456   2.165  1.00  0.00           H  
ATOM   2926 2HG  MET H  82       8.013  59.896   2.758  1.00  0.00           H  
ATOM   2927 1HE  MET H  82       9.437  62.893   4.699  1.00  0.00           H  
ATOM   2928 2HE  MET H  82       9.512  61.138   4.406  1.00  0.00           H  
ATOM   2929 3HE  MET H  82       9.868  62.277   3.085  1.00  0.00           H  
ATOM   2930  N   ASN H  82A      7.855  60.685  -2.303  1.00  0.00           N  
ATOM   2931  CA  ASN H  82A      8.272  61.145  -3.604  1.00  0.00           C  
ATOM   2932  C   ASN H  82A      7.616  62.464  -3.947  1.00  0.00           C  
ATOM   2933  O   ASN H  82A      6.552  62.813  -3.427  1.00  0.00           O  
ATOM   2934  CB  ASN H  82A      7.966  60.101  -4.662  1.00  0.00           C  
ATOM   2935  CG  ASN H  82A      8.761  58.839  -4.475  1.00  0.00           C  
ATOM   2936  OD1 ASN H  82A      9.998  58.864  -4.470  1.00  0.00           O  
ATOM   2937  ND2 ASN H  82A      8.076  57.734  -4.322  1.00  0.00           N  
ATOM   2938  H   ASN H  82A      6.871  60.547  -2.122  1.00  0.00           H  
ATOM   2939  HA  ASN H  82A      9.350  61.313  -3.582  1.00  0.00           H  
ATOM   2940 1HB  ASN H  82A      6.904  59.855  -4.635  1.00  0.00           H  
ATOM   2941 2HB  ASN H  82A      8.182  60.510  -5.650  1.00  0.00           H  
ATOM   2942 1HD2 ASN H  82A      8.553  56.864  -4.193  1.00  0.00           H  
ATOM   2943 2HD2 ASN H  82A      7.077  57.760  -4.333  1.00  0.00           H  
ATOM   2944  N   SER H  82B      8.279  63.208  -4.818  1.00  0.00           N  
ATOM   2945  CA  SER H  82B      7.731  64.470  -5.250  1.00  0.00           C  
ATOM   2946  C   SER H  82B      7.383  65.317  -4.042  1.00  0.00           C  
ATOM   2947  O   SER H  82B      6.237  65.754  -3.894  1.00  0.00           O  
ATOM   2948  CB  SER H  82B      6.503  64.248  -6.109  1.00  0.00           C  
ATOM   2949  OG  SER H  82B      6.822  63.516  -7.262  1.00  0.00           O  
ATOM   2950  H   SER H  82B      9.167  62.904  -5.189  1.00  0.00           H  
ATOM   2951  HA  SER H  82B      8.484  64.989  -5.845  1.00  0.00           H  
ATOM   2952 1HB  SER H  82B      5.747  63.714  -5.534  1.00  0.00           H  
ATOM   2953 2HB  SER H  82B      6.078  65.210  -6.393  1.00  0.00           H  
ATOM   2954  HG  SER H  82B      7.212  64.142  -7.875  1.00  0.00           H  
ATOM   2955  N   LEU H  82C      8.369  65.522  -3.175  1.00  0.00           N  
ATOM   2956  CA  LEU H  82C      8.148  66.305  -1.968  1.00  0.00           C  
ATOM   2957  C   LEU H  82C      7.808  67.718  -2.385  1.00  0.00           C  
ATOM   2958  O   LEU H  82C      8.434  68.293  -3.274  1.00  0.00           O  
ATOM   2959  CB  LEU H  82C      9.388  66.298  -1.066  1.00  0.00           C  
ATOM   2960  CG  LEU H  82C      9.701  64.962  -0.377  1.00  0.00           C  
ATOM   2961  CD1 LEU H  82C     11.047  65.059   0.329  1.00  0.00           C  
ATOM   2962  CD2 LEU H  82C      8.591  64.625   0.606  1.00  0.00           C  
ATOM   2963  H   LEU H  82C      9.287  65.133  -3.348  1.00  0.00           H  
ATOM   2964  HA  LEU H  82C      7.321  65.861  -1.415  1.00  0.00           H  
ATOM   2965 1HB  LEU H  82C     10.254  66.573  -1.664  1.00  0.00           H  
ATOM   2966 2HB  LEU H  82C      9.257  67.049  -0.287  1.00  0.00           H  
ATOM   2967  HG  LEU H  82C      9.775  64.175  -1.127  1.00  0.00           H  
ATOM   2968 1HD1 LEU H  82C     11.270  64.110   0.818  1.00  0.00           H  
ATOM   2969 2HD1 LEU H  82C     11.826  65.282  -0.400  1.00  0.00           H  
ATOM   2970 3HD1 LEU H  82C     11.010  65.852   1.076  1.00  0.00           H  
ATOM   2971 1HD2 LEU H  82C      8.813  63.676   1.095  1.00  0.00           H  
ATOM   2972 2HD2 LEU H  82C      8.518  65.412   1.357  1.00  0.00           H  
ATOM   2973 3HD2 LEU H  82C      7.644  64.545   0.072  1.00  0.00           H  
ATOM   2974  N   ARG H  83       6.798  68.250  -1.728  1.00  0.00           N  
ATOM   2975  CA  ARG H  83       6.257  69.560  -1.995  1.00  0.00           C  
ATOM   2976  C   ARG H  83       6.460  70.385  -0.689  1.00  0.00           C  
ATOM   2977  O   ARG H  83       6.820  69.823   0.366  1.00  0.00           O  
ATOM   2978  CB  ARG H  83       4.787  69.484  -2.379  1.00  0.00           C  
ATOM   2979  CG  ARG H  83       4.499  68.728  -3.666  1.00  0.00           C  
ATOM   2980  CD  ARG H  83       3.043  68.658  -3.949  1.00  0.00           C  
ATOM   2981  NE  ARG H  83       2.475  69.972  -4.202  1.00  0.00           N  
ATOM   2982  CZ  ARG H  83       2.468  70.584  -5.401  1.00  0.00           C  
ATOM   2983  NH1 ARG H  83       3.000  69.990  -6.446  1.00  0.00           N  
ATOM   2984  NH2 ARG H  83       1.925  71.783  -5.529  1.00  0.00           N  
ATOM   2985  H   ARG H  83       6.388  67.689  -0.995  1.00  0.00           H  
ATOM   2986  HA  ARG H  83       6.806  69.997  -2.830  1.00  0.00           H  
ATOM   2987 1HB  ARG H  83       4.227  68.999  -1.580  1.00  0.00           H  
ATOM   2988 2HB  ARG H  83       4.387  70.492  -2.491  1.00  0.00           H  
ATOM   2989 1HG  ARG H  83       4.986  69.234  -4.501  1.00  0.00           H  
ATOM   2990 2HG  ARG H  83       4.882  67.711  -3.585  1.00  0.00           H  
ATOM   2991 1HD  ARG H  83       2.873  68.038  -4.828  1.00  0.00           H  
ATOM   2992 2HD  ARG H  83       2.527  68.223  -3.092  1.00  0.00           H  
ATOM   2993  HE  ARG H  83       2.055  70.462  -3.422  1.00  0.00           H  
ATOM   2994 1HH1 ARG H  83       3.415  69.074  -6.349  1.00  0.00           H  
ATOM   2995 2HH1 ARG H  83       2.994  70.448  -7.345  1.00  0.00           H  
ATOM   2996 1HH2 ARG H  83       1.516  72.240  -4.726  1.00  0.00           H  
ATOM   2997 2HH2 ARG H  83       1.919  72.241  -6.428  1.00  0.00           H  
ATOM   2998  N   ALA H  84       6.264  71.701  -0.754  1.00  0.00           N  
ATOM   2999  CA  ALA H  84       6.479  72.555   0.418  1.00  0.00           C  
ATOM   3000  C   ALA H  84       5.617  72.216   1.632  1.00  0.00           C  
ATOM   3001  O   ALA H  84       6.096  72.265   2.768  1.00  0.00           O  
ATOM   3002  CB  ALA H  84       6.276  73.989   0.047  1.00  0.00           C  
ATOM   3003  H   ALA H  84       5.964  72.122  -1.621  1.00  0.00           H  
ATOM   3004  HA  ALA H  84       7.510  72.425   0.747  1.00  0.00           H  
ATOM   3005 1HB  ALA H  84       6.437  74.618   0.923  1.00  0.00           H  
ATOM   3006 2HB  ALA H  84       6.983  74.266  -0.734  1.00  0.00           H  
ATOM   3007 3HB  ALA H  84       5.259  74.130  -0.318  1.00  0.00           H  
ATOM   3008  N   GLU H  85       4.352  71.859   1.393  1.00  0.00           N  
ATOM   3009  CA  GLU H  85       3.420  71.523   2.479  1.00  0.00           C  
ATOM   3010  C   GLU H  85       3.725  70.178   3.151  1.00  0.00           C  
ATOM   3011  O   GLU H  85       3.033  69.766   4.062  1.00  0.00           O  
ATOM   3012  CB  GLU H  85       1.986  71.507   1.945  1.00  0.00           C  
ATOM   3013  CG  GLU H  85       1.678  70.350   1.006  1.00  0.00           C  
ATOM   3014  CD  GLU H  85       1.978  70.667  -0.433  1.00  0.00           C  
ATOM   3015  OE1 GLU H  85       2.678  71.621  -0.677  1.00  0.00           O  
ATOM   3016  OE2 GLU H  85       1.509  69.955  -1.288  1.00  0.00           O  
ATOM   3017  H   GLU H  85       4.029  71.820   0.438  1.00  0.00           H  
ATOM   3018  HA  GLU H  85       3.502  72.287   3.254  1.00  0.00           H  
ATOM   3019 1HB  GLU H  85       1.286  71.456   2.779  1.00  0.00           H  
ATOM   3020 2HB  GLU H  85       1.787  72.435   1.408  1.00  0.00           H  
ATOM   3021 1HG  GLU H  85       2.269  69.485   1.306  1.00  0.00           H  
ATOM   3022 2HG  GLU H  85       0.625  70.087   1.103  1.00  0.00           H  
ATOM   3023  N   ASP H  86       4.761  69.489   2.696  1.00  0.00           N  
ATOM   3024  CA  ASP H  86       5.076  68.211   3.293  1.00  0.00           C  
ATOM   3025  C   ASP H  86       6.010  68.470   4.435  1.00  0.00           C  
ATOM   3026  O   ASP H  86       6.364  67.569   5.175  1.00  0.00           O  
ATOM   3027  CB  ASP H  86       5.717  67.256   2.282  1.00  0.00           C  
ATOM   3028  CG  ASP H  86       4.757  66.829   1.179  1.00  0.00           C  
ATOM   3029  OD1 ASP H  86       3.596  66.652   1.464  1.00  0.00           O  
ATOM   3030  OD2 ASP H  86       5.194  66.685   0.063  1.00  0.00           O  
ATOM   3031  H   ASP H  86       5.335  69.834   1.940  1.00  0.00           H  
ATOM   3032  HA  ASP H  86       4.150  67.756   3.647  1.00  0.00           H  
ATOM   3033 1HB  ASP H  86       6.582  67.736   1.826  1.00  0.00           H  
ATOM   3034 2HB  ASP H  86       6.072  66.364   2.800  1.00  0.00           H  
ATOM   3035  N   THR H  87       6.389  69.730   4.596  1.00  0.00           N  
ATOM   3036  CA  THR H  87       7.221  70.170   5.736  1.00  0.00           C  
ATOM   3037  C   THR H  87       6.487  69.833   7.003  1.00  0.00           C  
ATOM   3038  O   THR H  87       5.405  70.383   7.226  1.00  0.00           O  
ATOM   3039  CB  THR H  87       7.529  71.679   5.696  1.00  0.00           C  
ATOM   3040  OG1 THR H  87       8.249  71.991   4.496  1.00  0.00           O  
ATOM   3041  CG2 THR H  87       8.361  72.086   6.902  1.00  0.00           C  
ATOM   3042  H   THR H  87       6.095  70.410   3.910  1.00  0.00           H  
ATOM   3043  HA  THR H  87       8.172  69.638   5.697  1.00  0.00           H  
ATOM   3044  HB  THR H  87       6.595  72.241   5.700  1.00  0.00           H  
ATOM   3045  HG1 THR H  87       7.625  72.153   3.783  1.00  0.00           H  
ATOM   3046 1HG2 THR H  87       8.569  73.155   6.857  1.00  0.00           H  
ATOM   3047 2HG2 THR H  87       7.812  71.861   7.816  1.00  0.00           H  
ATOM   3048 3HG2 THR H  87       9.300  71.535   6.899  1.00  0.00           H  
ATOM   3049  N   ALA H  88       7.061  68.943   7.820  1.00  0.00           N  
ATOM   3050  CA  ALA H  88       6.402  68.493   9.034  1.00  0.00           C  
ATOM   3051  C   ALA H  88       7.212  67.553   9.888  1.00  0.00           C  
ATOM   3052  O   ALA H  88       8.233  67.055   9.492  1.00  0.00           O  
ATOM   3053  CB  ALA H  88       5.113  67.805   8.660  1.00  0.00           C  
ATOM   3054  H   ALA H  88       7.973  68.574   7.590  1.00  0.00           H  
ATOM   3055  HA  ALA H  88       6.212  69.365   9.659  1.00  0.00           H  
ATOM   3056 1HB  ALA H  88       4.608  67.462   9.563  1.00  0.00           H  
ATOM   3057 2HB  ALA H  88       4.468  68.504   8.127  1.00  0.00           H  
ATOM   3058 3HB  ALA H  88       5.328  66.953   8.019  1.00  0.00           H  
ATOM   3059  N   VAL H  89       6.723  67.280  11.082  1.00  0.00           N  
ATOM   3060  CA  VAL H  89       7.401  66.325  11.936  1.00  0.00           C  
ATOM   3061  C   VAL H  89       6.706  65.034  11.613  1.00  0.00           C  
ATOM   3062  O   VAL H  89       5.479  64.977  11.640  1.00  0.00           O  
ATOM   3063  CB  VAL H  89       7.272  66.669  13.432  1.00  0.00           C  
ATOM   3064  CG1 VAL H  89       7.938  65.598  14.283  1.00  0.00           C  
ATOM   3065  CG2 VAL H  89       7.886  68.034  13.704  1.00  0.00           C  
ATOM   3066  H   VAL H  89       5.878  67.724  11.416  1.00  0.00           H  
ATOM   3067  HA  VAL H  89       8.463  66.332  11.687  1.00  0.00           H  
ATOM   3068  HB  VAL H  89       6.216  66.684  13.702  1.00  0.00           H  
ATOM   3069 1HG1 VAL H  89       7.837  65.857  15.338  1.00  0.00           H  
ATOM   3070 2HG1 VAL H  89       7.458  64.637  14.099  1.00  0.00           H  
ATOM   3071 3HG1 VAL H  89       8.995  65.534  14.026  1.00  0.00           H  
ATOM   3072 1HG2 VAL H  89       7.791  68.271  14.763  1.00  0.00           H  
ATOM   3073 2HG2 VAL H  89       8.941  68.020  13.428  1.00  0.00           H  
ATOM   3074 3HG2 VAL H  89       7.367  68.790  13.115  1.00  0.00           H  
ATOM   3075  N   TYR H  90       7.501  64.011  11.317  1.00  0.00           N  
ATOM   3076  CA  TYR H  90       6.984  62.695  10.963  1.00  0.00           C  
ATOM   3077  C   TYR H  90       7.286  61.729  12.078  1.00  0.00           C  
ATOM   3078  O   TYR H  90       8.399  61.693  12.605  1.00  0.00           O  
ATOM   3079  CB  TYR H  90       7.582  62.196   9.645  1.00  0.00           C  
ATOM   3080  CG  TYR H  90       7.121  62.976   8.433  1.00  0.00           C  
ATOM   3081  CD1 TYR H  90       7.632  64.242   8.188  1.00  0.00           C  
ATOM   3082  CD2 TYR H  90       6.188  62.424   7.568  1.00  0.00           C  
ATOM   3083  CE1 TYR H  90       7.211  64.954   7.081  1.00  0.00           C  
ATOM   3084  CE2 TYR H  90       5.768  63.137   6.461  1.00  0.00           C  
ATOM   3085  CZ  TYR H  90       6.275  64.396   6.217  1.00  0.00           C  
ATOM   3086  OH  TYR H  90       5.856  65.105   5.115  1.00  0.00           O  
ATOM   3087  H   TYR H  90       8.500  64.156  11.339  1.00  0.00           H  
ATOM   3088  HA  TYR H  90       5.903  62.769  10.841  1.00  0.00           H  
ATOM   3089 1HB  TYR H  90       8.670  62.255   9.694  1.00  0.00           H  
ATOM   3090 2HB  TYR H  90       7.316  61.151   9.498  1.00  0.00           H  
ATOM   3091  HD1 TYR H  90       8.365  64.675   8.868  1.00  0.00           H  
ATOM   3092  HD2 TYR H  90       5.786  61.430   7.761  1.00  0.00           H  
ATOM   3093  HE1 TYR H  90       7.612  65.949   6.888  1.00  0.00           H  
ATOM   3094  HE2 TYR H  90       5.033  62.703   5.781  1.00  0.00           H  
ATOM   3095  HH  TYR H  90       6.246  65.982   5.133  1.00  0.00           H  
ATOM   3096  N   TYR H  91       6.266  60.941  12.424  1.00  0.00           N  
ATOM   3097  CA  TYR H  91       6.367  59.961  13.517  1.00  0.00           C  
ATOM   3098  C   TYR H  91       5.960  58.622  13.085  1.00  0.00           C  
ATOM   3099  O   TYR H  91       4.944  58.484  12.368  1.00  0.00           O  
ATOM   3100  CB  TYR H  91       5.365  60.249  14.633  1.00  0.00           C  
ATOM   3101  CG  TYR H  91       5.352  61.633  15.188  1.00  0.00           C  
ATOM   3102  CD1 TYR H  91       4.556  62.617  14.612  1.00  0.00           C  
ATOM   3103  CD2 TYR H  91       6.070  61.947  16.350  1.00  0.00           C  
ATOM   3104  CE1 TYR H  91       4.457  63.885  15.190  1.00  0.00           C  
ATOM   3105  CE2 TYR H  91       5.982  63.202  16.931  1.00  0.00           C  
ATOM   3106  CZ  TYR H  91       5.174  64.160  16.350  1.00  0.00           C  
ATOM   3107  OH  TYR H  91       5.100  65.391  16.941  1.00  0.00           O  
ATOM   3108  H   TYR H  91       5.397  61.021  11.916  1.00  0.00           H  
ATOM   3109  HA  TYR H  91       7.407  59.907  13.838  1.00  0.00           H  
ATOM   3110 1HB  TYR H  91       4.354  60.050  14.275  1.00  0.00           H  
ATOM   3111 2HB  TYR H  91       5.552  59.580  15.473  1.00  0.00           H  
ATOM   3112  HD1 TYR H  91       3.997  62.401  13.701  1.00  0.00           H  
ATOM   3113  HD2 TYR H  91       6.712  61.196  16.811  1.00  0.00           H  
ATOM   3114  HE1 TYR H  91       3.829  64.646  14.729  1.00  0.00           H  
ATOM   3115  HE2 TYR H  91       6.545  63.426  17.836  1.00  0.00           H  
ATOM   3116  HH  TYR H  91       4.355  65.876  16.577  1.00  0.00           H  
ATOM   3117  N   CYS H  92       6.691  57.610  13.522  1.00  0.00           N  
ATOM   3118  CA  CYS H  92       6.159  56.289  13.228  1.00  0.00           C  
ATOM   3119  C   CYS H  92       5.476  55.998  14.562  1.00  0.00           C  
ATOM   3120  O   CYS H  92       5.820  56.628  15.559  1.00  0.00           O  
ATOM   3121  CB  CYS H  92       7.233  55.255  12.889  1.00  0.00           C  
ATOM   3122  SG  CYS H  92       8.422  54.962  14.219  1.00  0.00           S  
ATOM   3123  H   CYS H  92       7.562  57.688  14.026  1.00  0.00           H  
ATOM   3124  HA  CYS H  92       5.504  56.365  12.361  1.00  0.00           H  
ATOM   3125 1HB  CYS H  92       6.758  54.304  12.645  1.00  0.00           H  
ATOM   3126 2HB  CYS H  92       7.786  55.580  12.008  1.00  0.00           H  
ATOM   3127  N   ALA H  93       4.485  55.112  14.572  1.00  0.00           N  
ATOM   3128  CA  ALA H  93       3.821  54.706  15.818  1.00  0.00           C  
ATOM   3129  C   ALA H  93       3.215  53.331  15.727  1.00  0.00           C  
ATOM   3130  O   ALA H  93       2.793  52.914  14.637  1.00  0.00           O  
ATOM   3131  CB  ALA H  93       2.716  55.699  16.175  1.00  0.00           C  
ATOM   3132  H   ALA H  93       4.182  54.706  13.698  1.00  0.00           H  
ATOM   3133  HA  ALA H  93       4.571  54.677  16.608  1.00  0.00           H  
ATOM   3134 1HB  ALA H  93       2.232  55.386  17.102  1.00  0.00           H  
ATOM   3135 2HB  ALA H  93       3.149  56.691  16.310  1.00  0.00           H  
ATOM   3136 3HB  ALA H  93       1.980  55.729  15.375  1.00  0.00           H  
ATOM   3137  N   ARG H  94       3.158  52.617  16.844  1.00  0.00           N  
ATOM   3138  CA  ARG H  94       2.784  51.215  16.783  1.00  0.00           C  
ATOM   3139  C   ARG H  94       1.263  51.069  17.032  1.00  0.00           C  
ATOM   3140  O   ARG H  94       0.670  51.782  17.870  1.00  0.00           O  
ATOM   3141  CB  ARG H  94       3.563  50.407  17.810  1.00  0.00           C  
ATOM   3142  CG  ARG H  94       3.436  48.898  17.667  1.00  0.00           C  
ATOM   3143  CD  ARG H  94       4.010  48.186  18.838  1.00  0.00           C  
ATOM   3144  NE  ARG H  94       3.124  48.236  19.990  1.00  0.00           N  
ATOM   3145  CZ  ARG H  94       3.186  47.393  21.040  1.00  0.00           C  
ATOM   3146  NH1 ARG H  94       4.095  46.443  21.067  1.00  0.00           N  
ATOM   3147  NH2 ARG H  94       2.334  47.522  22.041  1.00  0.00           N  
ATOM   3148  H   ARG H  94       3.372  53.031  17.742  1.00  0.00           H  
ATOM   3149  HA  ARG H  94       3.023  50.836  15.789  1.00  0.00           H  
ATOM   3150 1HB  ARG H  94       4.621  50.657  17.743  1.00  0.00           H  
ATOM   3151 2HB  ARG H  94       3.227  50.672  18.813  1.00  0.00           H  
ATOM   3152 1HG  ARG H  94       2.383  48.628  17.583  1.00  0.00           H  
ATOM   3153 2HG  ARG H  94       3.968  48.572  16.773  1.00  0.00           H  
ATOM   3154 1HD  ARG H  94       4.176  47.140  18.581  1.00  0.00           H  
ATOM   3155 2HD  ARG H  94       4.957  48.646  19.115  1.00  0.00           H  
ATOM   3156  HE  ARG H  94       2.412  48.954  20.005  1.00  0.00           H  
ATOM   3157 1HH1 ARG H  94       4.746  46.345  20.301  1.00  0.00           H  
ATOM   3158 2HH1 ARG H  94       4.141  45.812  21.853  1.00  0.00           H  
ATOM   3159 1HH2 ARG H  94       1.636  48.252  22.020  1.00  0.00           H  
ATOM   3160 2HH2 ARG H  94       2.381  46.890  22.827  1.00  0.00           H  
ATOM   3161  N   ASP H  95       0.387  50.146  16.409  1.00  0.00           N  
ATOM   3162  CA  ASP H  95      -0.992  49.981  16.851  1.00  0.00           C  
ATOM   3163  C   ASP H  95      -1.139  48.808  17.812  1.00  0.00           C  
ATOM   3164  O   ASP H  95      -1.142  47.649  17.397  1.00  0.00           O  
ATOM   3165  CB  ASP H  95      -1.917  49.777  15.649  1.00  0.00           C  
ATOM   3166  CG  ASP H  95      -3.373  49.583  16.047  1.00  0.00           C  
ATOM   3167  OD1 ASP H  95      -3.623  49.310  17.197  1.00  0.00           O  
ATOM   3168  OD2 ASP H  95      -4.223  49.709  15.198  1.00  0.00           O  
ATOM   3169  H   ASP H  95       0.727  49.589  15.638  1.00  0.00           H  
ATOM   3170  HA  ASP H  95      -1.297  50.885  17.378  1.00  0.00           H  
ATOM   3171 1HB  ASP H  95      -1.849  50.641  14.987  1.00  0.00           H  
ATOM   3172 2HB  ASP H  95      -1.590  48.905  15.082  1.00  0.00           H  
ATOM   3173  N   THR H  96      -1.260  49.116  19.099  1.00  0.00           N  
ATOM   3174  CA  THR H  96      -1.245  48.091  20.136  1.00  0.00           C  
ATOM   3175  C   THR H  96      -2.537  47.285  20.130  1.00  0.00           C  
ATOM   3176  O   THR H  96      -2.520  46.067  19.954  1.00  0.00           O  
ATOM   3177  CB  THR H  96      -1.030  48.714  21.528  1.00  0.00           C  
ATOM   3178  OG1 THR H  96       0.243  49.372  21.568  1.00  0.00           O  
ATOM   3179  CG2 THR H  96      -1.076  47.641  22.605  1.00  0.00           C  
ATOM   3180  H   THR H  96      -1.365  50.084  19.366  1.00  0.00           H  
ATOM   3181  HA  THR H  96      -0.421  47.407  19.935  1.00  0.00           H  
ATOM   3182  HB  THR H  96      -1.810  49.449  21.722  1.00  0.00           H  
ATOM   3183  HG1 THR H  96       0.171  50.233  21.149  1.00  0.00           H  
ATOM   3184 1HG2 THR H  96      -0.922  48.099  23.582  1.00  0.00           H  
ATOM   3185 2HG2 THR H  96      -2.047  47.146  22.585  1.00  0.00           H  
ATOM   3186 3HG2 THR H  96      -0.291  46.907  22.422  1.00  0.00           H  
ATOM   3187  N   ALA H  97      -3.610  47.929  20.470  1.00  0.00           N  
ATOM   3188  CA  ALA H  97      -4.935  47.346  20.297  1.00  0.00           C  
ATOM   3189  C   ALA H  97      -5.919  48.416  19.841  1.00  0.00           C  
ATOM   3190  O   ALA H  97      -6.812  48.812  20.589  1.00  0.00           O  
ATOM   3191  CB  ALA H  97      -5.418  46.698  21.587  1.00  0.00           C  
ATOM   3192  H   ALA H  97      -3.531  48.887  20.781  1.00  0.00           H  
ATOM   3193  HA  ALA H  97      -4.882  46.585  19.519  1.00  0.00           H  
ATOM   3194 1HB  ALA H  97      -6.416  46.288  21.436  1.00  0.00           H  
ATOM   3195 2HB  ALA H  97      -4.735  45.897  21.870  1.00  0.00           H  
ATOM   3196 3HB  ALA H  97      -5.449  47.445  22.379  1.00  0.00           H  
ATOM   3197  N   ALA H  98      -5.749  48.880  18.607  1.00  0.00           N  
ATOM   3198  CA  ALA H  98      -6.589  49.942  18.066  1.00  0.00           C  
ATOM   3199  C   ALA H  98      -6.325  51.254  18.792  1.00  0.00           C  
ATOM   3200  O   ALA H  98      -7.197  52.119  18.870  1.00  0.00           O  
ATOM   3201  CB  ALA H  98      -8.061  49.568  18.168  1.00  0.00           C  
ATOM   3202  H   ALA H  98      -5.019  48.488  18.030  1.00  0.00           H  
ATOM   3203  HA  ALA H  98      -6.332  50.081  17.016  1.00  0.00           H  
ATOM   3204 1HB  ALA H  98      -8.671  50.377  17.767  1.00  0.00           H  
ATOM   3205 2HB  ALA H  98      -8.245  48.658  17.596  1.00  0.00           H  
ATOM   3206 3HB  ALA H  98      -8.322  49.399  19.211  1.00  0.00           H  
ATOM   3207  N   TYR H  99      -5.115  51.398  19.323  1.00  0.00           N  
ATOM   3208  CA  TYR H  99      -4.666  52.671  19.874  1.00  0.00           C  
ATOM   3209  C   TYR H  99      -3.148  52.783  19.825  1.00  0.00           C  
ATOM   3210  O   TYR H  99      -2.446  51.783  19.668  1.00  0.00           O  
ATOM   3211  CB  TYR H  99      -5.165  52.838  21.311  1.00  0.00           C  
ATOM   3212  CG  TYR H  99      -4.593  51.826  22.278  1.00  0.00           C  
ATOM   3213  CD1 TYR H  99      -3.345  52.036  22.845  1.00  0.00           C  
ATOM   3214  CD2 TYR H  99      -5.317  50.687  22.599  1.00  0.00           C  
ATOM   3215  CE1 TYR H  99      -2.822  51.111  23.728  1.00  0.00           C  
ATOM   3216  CE2 TYR H  99      -4.795  49.762  23.482  1.00  0.00           C  
ATOM   3217  CZ  TYR H  99      -3.553  49.972  24.046  1.00  0.00           C  
ATOM   3218  OH  TYR H  99      -3.033  49.051  24.926  1.00  0.00           O  
ATOM   3219  H   TYR H  99      -4.490  50.605  19.344  1.00  0.00           H  
ATOM   3220  HA  TYR H  99      -5.089  53.470  19.266  1.00  0.00           H  
ATOM   3221 1HB  TYR H  99      -4.909  53.836  21.671  1.00  0.00           H  
ATOM   3222 2HB  TYR H  99      -6.251  52.752  21.331  1.00  0.00           H  
ATOM   3223  HD1 TYR H  99      -2.776  52.932  22.593  1.00  0.00           H  
ATOM   3224  HD2 TYR H  99      -6.298  50.521  22.153  1.00  0.00           H  
ATOM   3225  HE1 TYR H  99      -1.842  51.277  24.173  1.00  0.00           H  
ATOM   3226  HE2 TYR H  99      -5.364  48.867  23.733  1.00  0.00           H  
ATOM   3227  HH  TYR H  99      -3.656  48.329  25.037  1.00  0.00           H  
ATOM   3228  N   PHE H 100      -2.645  54.005  19.961  1.00  0.00           N  
ATOM   3229  CA  PHE H 100      -1.237  54.287  19.707  1.00  0.00           C  
ATOM   3230  C   PHE H 100      -0.583  54.866  20.955  1.00  0.00           C  
ATOM   3231  O   PHE H 100      -0.366  56.074  21.051  1.00  0.00           O  
ATOM   3232  CB  PHE H 100      -1.083  55.262  18.538  1.00  0.00           C  
ATOM   3233  CG  PHE H 100      -1.932  54.920  17.347  1.00  0.00           C  
ATOM   3234  CD1 PHE H 100      -2.035  53.610  16.904  1.00  0.00           C  
ATOM   3235  CD2 PHE H 100      -2.629  55.907  16.668  1.00  0.00           C  
ATOM   3236  CE1 PHE H 100      -2.816  53.294  15.809  1.00  0.00           C  
ATOM   3237  CE2 PHE H 100      -3.412  55.594  15.573  1.00  0.00           C  
ATOM   3238  CZ  PHE H 100      -3.504  54.286  15.143  1.00  0.00           C  
ATOM   3239  H   PHE H 100      -3.254  54.759  20.247  1.00  0.00           H  
ATOM   3240  HA  PHE H 100      -0.744  53.351  19.443  1.00  0.00           H  
ATOM   3241 1HB  PHE H 100      -1.346  56.267  18.866  1.00  0.00           H  
ATOM   3242 2HB  PHE H 100      -0.042  55.284  18.218  1.00  0.00           H  
ATOM   3243  HD1 PHE H 100      -1.491  52.825  17.431  1.00  0.00           H  
ATOM   3244  HD2 PHE H 100      -2.556  56.941  17.007  1.00  0.00           H  
ATOM   3245  HE1 PHE H 100      -2.887  52.260  15.471  1.00  0.00           H  
ATOM   3246  HE2 PHE H 100      -3.955  56.379  15.048  1.00  0.00           H  
ATOM   3247  HZ  PHE H 100      -4.119  54.038  14.279  1.00  0.00           H  
ATOM   3248  N   ASP H 101      -0.270  53.996  21.910  1.00  0.00           N  
ATOM   3249  CA  ASP H 101       0.352  54.421  23.159  1.00  0.00           C  
ATOM   3250  C   ASP H 101       1.771  54.916  22.912  1.00  0.00           C  
ATOM   3251  O   ASP H 101       2.136  56.015  23.330  1.00  0.00           O  
ATOM   3252  CB  ASP H 101       0.371  53.272  24.170  1.00  0.00           C  
ATOM   3253  CG  ASP H 101       0.952  53.678  25.517  1.00  0.00           C  
ATOM   3254  OD1 ASP H 101       1.227  54.841  25.697  1.00  0.00           O  
ATOM   3255  OD2 ASP H 101       1.116  52.822  26.354  1.00  0.00           O  
ATOM   3256  H   ASP H 101      -0.469  53.016  21.767  1.00  0.00           H  
ATOM   3257  HA  ASP H 101      -0.242  55.236  23.574  1.00  0.00           H  
ATOM   3258 1HB  ASP H 101      -0.644  52.905  24.324  1.00  0.00           H  
ATOM   3259 2HB  ASP H 101       0.960  52.446  23.771  1.00  0.00           H  
ATOM   3260  N   TYR H 102       2.568  54.100  22.231  1.00  0.00           N  
ATOM   3261  CA  TYR H 102       3.984  54.391  22.043  1.00  0.00           C  
ATOM   3262  C   TYR H 102       4.262  55.025  20.686  1.00  0.00           C  
ATOM   3263  O   TYR H 102       4.160  54.368  19.651  1.00  0.00           O  
ATOM   3264  CB  TYR H 102       4.808  53.113  22.211  1.00  0.00           C  
ATOM   3265  CG  TYR H 102       4.860  52.602  23.634  1.00  0.00           C  
ATOM   3266  CD1 TYR H 102       3.850  51.782  24.113  1.00  0.00           C  
ATOM   3267  CD2 TYR H 102       5.918  52.955  24.459  1.00  0.00           C  
ATOM   3268  CE1 TYR H 102       3.897  51.315  25.413  1.00  0.00           C  
ATOM   3269  CE2 TYR H 102       5.965  52.488  25.758  1.00  0.00           C  
ATOM   3270  CZ  TYR H 102       4.960  51.672  26.235  1.00  0.00           C  
ATOM   3271  OH  TYR H 102       5.007  51.207  27.530  1.00  0.00           O  
ATOM   3272  H   TYR H 102       2.182  53.255  21.833  1.00  0.00           H  
ATOM   3273  HA  TYR H 102       4.281  55.100  22.817  1.00  0.00           H  
ATOM   3274 1HB  TYR H 102       4.391  52.325  21.581  1.00  0.00           H  
ATOM   3275 2HB  TYR H 102       5.829  53.292  21.876  1.00  0.00           H  
ATOM   3276  HD1 TYR H 102       3.018  51.505  23.465  1.00  0.00           H  
ATOM   3277  HD2 TYR H 102       6.711  53.600  24.082  1.00  0.00           H  
ATOM   3278  HE1 TYR H 102       3.104  50.671  25.790  1.00  0.00           H  
ATOM   3279  HE2 TYR H 102       6.796  52.766  26.407  1.00  0.00           H  
ATOM   3280  HH  TYR H 102       4.252  50.638  27.692  1.00  0.00           H  
ATOM   3281  N   TRP H 103       4.613  56.307  20.698  1.00  0.00           N  
ATOM   3282  CA  TRP H 103       5.070  56.937  19.495  1.00  0.00           C  
ATOM   3283  C   TRP H 103       6.562  57.071  19.488  1.00  0.00           C  
ATOM   3284  O   TRP H 103       7.208  56.877  20.496  1.00  0.00           O  
ATOM   3285  CB  TRP H 103       4.429  58.318  19.339  1.00  0.00           C  
ATOM   3286  CG  TRP H 103       2.944  58.270  19.142  1.00  0.00           C  
ATOM   3287  CD1 TRP H 103       2.022  57.776  20.015  1.00  0.00           C  
ATOM   3288  CD2 TRP H 103       2.199  58.736  17.992  1.00  0.00           C  
ATOM   3289  NE1 TRP H 103       0.759  57.901  19.490  1.00  0.00           N  
ATOM   3290  CE2 TRP H 103       0.849  58.488  18.253  1.00  0.00           C  
ATOM   3291  CE3 TRP H 103       2.563  59.336  16.780  1.00  0.00           C  
ATOM   3292  CZ2 TRP H 103      -0.147  58.816  17.346  1.00  0.00           C  
ATOM   3293  CZ3 TRP H 103       1.565  59.666  15.871  1.00  0.00           C  
ATOM   3294  CH2 TRP H 103       0.245  59.413  16.148  1.00  0.00           C  
ATOM   3295  H   TRP H 103       3.650  56.425  20.980  1.00  0.00           H  
ATOM   3296  HA  TRP H 103       4.776  56.319  18.647  1.00  0.00           H  
ATOM   3297 1HB  TRP H 103       4.638  58.918  20.225  1.00  0.00           H  
ATOM   3298 2HB  TRP H 103       4.872  58.830  18.485  1.00  0.00           H  
ATOM   3299  HD1 TRP H 103       2.253  57.345  20.988  1.00  0.00           H  
ATOM   3300  HE1 TRP H 103      -0.096  57.608  19.939  1.00  0.00           H  
ATOM   3301  HE3 TRP H 103       3.610  59.542  16.556  1.00  0.00           H  
ATOM   3302  HZ2 TRP H 103      -1.201  58.623  17.547  1.00  0.00           H  
ATOM   3303  HZ3 TRP H 103       1.858  60.132  14.930  1.00  0.00           H  
ATOM   3304  HH2 TRP H 103      -0.512  59.686  15.412  1.00  0.00           H  
ATOM   3305  N   GLY H 104       7.118  57.354  18.326  1.00  0.00           N  
ATOM   3306  CA  GLY H 104       8.544  57.634  18.233  1.00  0.00           C  
ATOM   3307  C   GLY H 104       8.683  59.101  18.608  1.00  0.00           C  
ATOM   3308  O   GLY H 104       7.694  59.791  18.867  1.00  0.00           O  
ATOM   3309  H   GLY H 104       6.556  57.377  17.488  1.00  0.00           H  
ATOM   3310 1HA  GLY H 104       9.089  56.972  18.906  1.00  0.00           H  
ATOM   3311 2HA  GLY H 104       8.891  57.421  17.223  1.00  0.00           H  
ATOM   3312  N   GLN H 105       9.888  59.621  18.624  1.00  0.00           N  
ATOM   3313  CA  GLN H 105      10.013  61.019  18.977  1.00  0.00           C  
ATOM   3314  C   GLN H 105       9.813  61.971  17.797  1.00  0.00           C  
ATOM   3315  O   GLN H 105       9.551  63.155  17.968  1.00  0.00           O  
ATOM   3316  CB  GLN H 105      11.385  61.265  19.611  1.00  0.00           C  
ATOM   3317  CG  GLN H 105      11.619  60.505  20.905  1.00  0.00           C  
ATOM   3318  CD  GLN H 105      10.628  60.888  21.988  1.00  0.00           C  
ATOM   3319  OE1 GLN H 105      10.458  62.069  22.304  1.00  0.00           O  
ATOM   3320  NE2 GLN H 105       9.968  59.891  22.565  1.00  0.00           N  
ATOM   3321  H   GLN H 105      10.720  59.094  18.402  1.00  0.00           H  
ATOM   3322  HA  GLN H 105       9.236  61.262  19.702  1.00  0.00           H  
ATOM   3323 1HB  GLN H 105      12.167  60.979  18.907  1.00  0.00           H  
ATOM   3324 2HB  GLN H 105      11.504  62.328  19.819  1.00  0.00           H  
ATOM   3325 1HG  GLN H 105      11.516  59.437  20.711  1.00  0.00           H  
ATOM   3326 2HG  GLN H 105      12.623  60.724  21.267  1.00  0.00           H  
ATOM   3327 1HE2 GLN H 105       9.301  60.083  23.286  1.00  0.00           H  
ATOM   3328 2HE2 GLN H 105      10.136  58.947  22.278  1.00  0.00           H  
ATOM   3329  N   GLY H 106       9.903  61.452  16.586  1.00  0.00           N  
ATOM   3330  CA  GLY H 106       9.688  62.291  15.418  1.00  0.00           C  
ATOM   3331  C   GLY H 106      10.946  62.830  14.782  1.00  0.00           C  
ATOM   3332  O   GLY H 106      12.026  62.811  15.375  1.00  0.00           O  
ATOM   3333  H   GLY H 106      10.119  60.473  16.456  1.00  0.00           H  
ATOM   3334 1HA  GLY H 106       9.148  61.725  14.658  1.00  0.00           H  
ATOM   3335 2HA  GLY H 106       9.064  63.140  15.690  1.00  0.00           H  
ATOM   3336  N   THR H 107      10.814  63.268  13.539  1.00  0.00           N  
ATOM   3337  CA  THR H 107      11.929  63.862  12.826  1.00  0.00           C  
ATOM   3338  C   THR H 107      11.316  64.900  11.938  1.00  0.00           C  
ATOM   3339  O   THR H 107      10.227  64.716  11.407  1.00  0.00           O  
ATOM   3340  CB  THR H 107      12.732  62.839  12.003  1.00  0.00           C  
ATOM   3341  OG1 THR H 107      13.853  63.490  11.390  1.00  0.00           O  
ATOM   3342  CG2 THR H 107      11.858  62.218  10.924  1.00  0.00           C  
ATOM   3343  H   THR H 107       9.919  63.188  13.076  1.00  0.00           H  
ATOM   3344  HA  THR H 107      12.610  64.302  13.555  1.00  0.00           H  
ATOM   3345  HB  THR H 107      13.102  62.053  12.661  1.00  0.00           H  
ATOM   3346  HG1 THR H 107      13.861  63.293  10.451  1.00  0.00           H  
ATOM   3347 1HG2 THR H 107      12.443  61.497  10.353  1.00  0.00           H  
ATOM   3348 2HG2 THR H 107      11.011  61.713  11.387  1.00  0.00           H  
ATOM   3349 3HG2 THR H 107      11.494  62.999  10.257  1.00  0.00           H  
ATOM   3350  N   LEU H 108      12.022  66.005  11.781  1.00  0.00           N  
ATOM   3351  CA  LEU H 108      11.485  67.052  10.984  1.00  0.00           C  
ATOM   3352  C   LEU H 108      12.075  66.999   9.590  1.00  0.00           C  
ATOM   3353  O   LEU H 108      13.273  66.839   9.409  1.00  0.00           O  
ATOM   3354  CB  LEU H 108      11.772  68.411  11.636  1.00  0.00           C  
ATOM   3355  CG  LEU H 108      11.341  69.641  10.829  1.00  0.00           C  
ATOM   3356  CD1 LEU H 108       9.821  69.685  10.741  1.00  0.00           C  
ATOM   3357  CD2 LEU H 108      11.888  70.899  11.487  1.00  0.00           C  
ATOM   3358  H   LEU H 108      12.931  66.128  12.207  1.00  0.00           H  
ATOM   3359  HA  LEU H 108      10.406  66.915  10.916  1.00  0.00           H  
ATOM   3360 1HB  LEU H 108      11.261  68.449  12.597  1.00  0.00           H  
ATOM   3361 2HB  LEU H 108      12.844  68.490  11.816  1.00  0.00           H  
ATOM   3362  HG  LEU H 108      11.731  69.564   9.812  1.00  0.00           H  
ATOM   3363 1HD1 LEU H 108       9.515  70.559  10.166  1.00  0.00           H  
ATOM   3364 2HD1 LEU H 108       9.459  68.783  10.249  1.00  0.00           H  
ATOM   3365 3HD1 LEU H 108       9.401  69.746  11.744  1.00  0.00           H  
ATOM   3366 1HD2 LEU H 108      11.582  71.773  10.912  1.00  0.00           H  
ATOM   3367 2HD2 LEU H 108      11.498  70.977  12.502  1.00  0.00           H  
ATOM   3368 3HD2 LEU H 108      12.976  70.848  11.520  1.00  0.00           H  
ATOM   3369  N   VAL H 109      11.175  67.086   8.623  1.00  0.00           N  
ATOM   3370  CA  VAL H 109      11.477  67.051   7.247  1.00  0.00           C  
ATOM   3371  C   VAL H 109      11.120  68.452   6.838  1.00  0.00           C  
ATOM   3372  O   VAL H 109      10.041  68.929   7.114  1.00  0.00           O  
ATOM   3373  CB  VAL H 109      10.655  65.994   6.485  1.00  0.00           C  
ATOM   3374  CG1 VAL H 109      10.969  66.045   4.998  1.00  0.00           C  
ATOM   3375  CG2 VAL H 109      10.938  64.611   7.050  1.00  0.00           C  
ATOM   3376  H   VAL H 109      10.213  67.185   8.913  1.00  0.00           H  
ATOM   3377  HA  VAL H 109      12.531  66.794   7.130  1.00  0.00           H  
ATOM   3378  HB  VAL H 109       9.594  66.223   6.597  1.00  0.00           H  
ATOM   3379 1HG1 VAL H 109      10.379  65.292   4.475  1.00  0.00           H  
ATOM   3380 2HG1 VAL H 109      10.724  67.033   4.607  1.00  0.00           H  
ATOM   3381 3HG1 VAL H 109      12.029  65.845   4.843  1.00  0.00           H  
ATOM   3382 1HG2 VAL H 109      10.353  63.870   6.507  1.00  0.00           H  
ATOM   3383 2HG2 VAL H 109      12.000  64.385   6.943  1.00  0.00           H  
ATOM   3384 3HG2 VAL H 109      10.667  64.586   8.106  1.00  0.00           H  
ATOM   3385  N   THR H 110      12.059  69.124   6.200  1.00  0.00           N  
ATOM   3386  CA  THR H 110      11.777  70.439   5.739  1.00  0.00           C  
ATOM   3387  C   THR H 110      11.928  70.374   4.244  1.00  0.00           C  
ATOM   3388  O   THR H 110      12.889  69.813   3.736  1.00  0.00           O  
ATOM   3389  CB  THR H 110      12.717  71.493   6.353  1.00  0.00           C  
ATOM   3390  OG1 THR H 110      12.555  71.510   7.777  1.00  0.00           O  
ATOM   3391  CG2 THR H 110      12.407  72.874   5.795  1.00  0.00           C  
ATOM   3392  H   THR H 110      12.971  68.728   6.031  1.00  0.00           H  
ATOM   3393  HA  THR H 110      10.757  70.696   6.028  1.00  0.00           H  
ATOM   3394  HB  THR H 110      13.751  71.237   6.122  1.00  0.00           H  
ATOM   3395  HG1 THR H 110      11.674  71.825   7.995  1.00  0.00           H  
ATOM   3396 1HG2 THR H 110      13.081  73.605   6.239  1.00  0.00           H  
ATOM   3397 2HG2 THR H 110      12.542  72.868   4.713  1.00  0.00           H  
ATOM   3398 3HG2 THR H 110      11.377  73.139   6.030  1.00  0.00           H  
ATOM   3399  N   VAL H 111      10.957  70.898   3.531  1.00  0.00           N  
ATOM   3400  CA  VAL H 111      11.099  70.907   2.115  1.00  0.00           C  
ATOM   3401  C   VAL H 111      11.266  72.337   1.635  1.00  0.00           C  
ATOM   3402  O   VAL H 111      10.354  73.134   1.771  1.00  0.00           O  
ATOM   3403  CB  VAL H 111       9.918  70.290   1.437  1.00  0.00           C  
ATOM   3404  CG1 VAL H 111      10.135  70.344  -0.099  1.00  0.00           C  
ATOM   3405  CG2 VAL H 111       9.764  68.869   1.940  1.00  0.00           C  
ATOM   3406  H   VAL H 111      10.124  71.293   3.944  1.00  0.00           H  
ATOM   3407  HA  VAL H 111      11.984  70.327   1.852  1.00  0.00           H  
ATOM   3408  HB  VAL H 111       9.029  70.874   1.675  1.00  0.00           H  
ATOM   3409 1HG1 VAL H 111       9.279  69.897  -0.604  1.00  0.00           H  
ATOM   3410 2HG1 VAL H 111      10.240  71.381  -0.416  1.00  0.00           H  
ATOM   3411 3HG1 VAL H 111      11.038  69.791  -0.358  1.00  0.00           H  
ATOM   3412 1HG2 VAL H 111       8.907  68.403   1.455  1.00  0.00           H  
ATOM   3413 2HG2 VAL H 111      10.665  68.302   1.707  1.00  0.00           H  
ATOM   3414 3HG2 VAL H 111       9.609  68.879   3.018  1.00  0.00           H  
ATOM   3415  N   SER H 112      12.441  72.662   1.099  1.00  0.00           N  
ATOM   3416  CA  SER H 112      12.743  74.020   0.648  1.00  0.00           C  
ATOM   3417  C   SER H 112      14.006  74.155  -0.238  1.00  0.00           C  
ATOM   3418  O   SER H 112      14.973  73.390  -0.133  1.00  0.00           O  
ATOM   3419  OXT SER H 112      14.071  75.026  -1.061  1.00  0.00           O  
ATOM   3420  CB  SER H 112      12.890  74.913   1.864  1.00  0.00           C  
ATOM   3421  OG  SER H 112      13.225  76.222   1.488  1.00  0.00           O  
ATOM   3422  H   SER H 112      13.143  71.942   1.005  1.00  0.00           H  
ATOM   3423  HA  SER H 112      11.914  74.373   0.034  1.00  0.00           H  
ATOM   3424 1HB  SER H 112      11.956  74.922   2.424  1.00  0.00           H  
ATOM   3425 2HB  SER H 112      13.662  74.512   2.519  1.00  0.00           H  
ATOM   3426  HG  SER H 112      12.398  76.710   1.464  1.00  0.00           H  
TER                                                                             
