# Supplementary material for: Structure-based cross-docking analysis of antibody–antigen interactions
Source: Sci Rep. 2017 Aug 15;7:8145. doi: 10.1038/s41598-017-08414-y (PMC5557897; doi:10.1038/s41598-017-08414-y)
Supplement: Supplementary file 2 — Supplementary Dataset 1 [file 41598_2017_8414_MOESM2_ESM.zip › antibody_homology_models/1BJ1_lh.pdb]

ATOM      1  N   GLN L   3     -17.198   0.627  -8.828  1.00  0.00           N  
ATOM      2  CA  GLN L   3     -16.184   0.409  -7.807  1.00  0.00           C  
ATOM      3  C   GLN L   3     -16.829  -0.083  -6.494  1.00  0.00           C  
ATOM      4  O   GLN L   3     -18.061  -0.262  -6.410  1.00  0.00           O  
ATOM      5  CB  GLN L   3     -15.390   1.695  -7.563  1.00  0.00           C  
ATOM      6  CG  GLN L   3     -14.491   2.100  -8.718  1.00  0.00           C  
ATOM      7  CD  GLN L   3     -13.256   1.226  -8.824  1.00  0.00           C  
ATOM      8  OE1 GLN L   3     -12.525   1.039  -7.847  1.00  0.00           O  
ATOM      9  NE2 GLN L   3     -13.016   0.684 -10.012  1.00  0.00           N  
ATOM     10 1H   GLN L   3     -16.761   0.945  -9.670  1.00  0.00           H  
ATOM     11 2H   GLN L   3     -17.681  -0.230  -9.007  1.00  0.00           H  
ATOM     12 3H   GLN L   3     -17.849   1.316  -8.510  1.00  0.00           H  
ATOM     13  HA  GLN L   3     -15.500  -0.363  -8.159  1.00  0.00           H  
ATOM     14 1HB  GLN L   3     -16.080   2.517  -7.370  1.00  0.00           H  
ATOM     15 2HB  GLN L   3     -14.767   1.576  -6.677  1.00  0.00           H  
ATOM     16 1HG  GLN L   3     -15.051   2.015  -9.649  1.00  0.00           H  
ATOM     17 2HG  GLN L   3     -14.168   3.131  -8.570  1.00  0.00           H  
ATOM     18 1HE2 GLN L   3     -12.215   0.097 -10.143  1.00  0.00           H  
ATOM     19 2HE2 GLN L   3     -13.635   0.862 -10.778  1.00  0.00           H  
ATOM     20  N   MET L   4     -15.987  -0.292  -5.480  1.00  0.00           N  
ATOM     21  CA  MET L   4     -16.426  -0.773  -4.157  1.00  0.00           C  
ATOM     22  C   MET L   4     -16.456   0.339  -3.146  1.00  0.00           C  
ATOM     23  O   MET L   4     -15.523   1.139  -3.039  1.00  0.00           O  
ATOM     24  CB  MET L   4     -15.516  -1.896  -3.663  1.00  0.00           C  
ATOM     25  CG  MET L   4     -15.254  -2.991  -4.687  1.00  0.00           C  
ATOM     26  SD  MET L   4     -16.774  -3.683  -5.370  1.00  0.00           S  
ATOM     27  CE  MET L   4     -17.428  -4.539  -3.940  1.00  0.00           C  
ATOM     28  H   MET L   4     -15.006  -0.111  -5.637  1.00  0.00           H  
ATOM     29  HA  MET L   4     -17.439  -1.163  -4.250  1.00  0.00           H  
ATOM     30 1HB  MET L   4     -14.555  -1.480  -3.365  1.00  0.00           H  
ATOM     31 2HB  MET L   4     -15.959  -2.362  -2.781  1.00  0.00           H  
ATOM     32 1HG  MET L   4     -14.660  -2.588  -5.507  1.00  0.00           H  
ATOM     33 2HG  MET L   4     -14.688  -3.797  -4.221  1.00  0.00           H  
ATOM     34 1HE  MET L   4     -18.371  -5.019  -4.203  1.00  0.00           H  
ATOM     35 2HE  MET L   4     -16.714  -5.294  -3.609  1.00  0.00           H  
ATOM     36 3HE  MET L   4     -17.598  -3.824  -3.134  1.00  0.00           H  
ATOM     37  N   THR L   5     -17.522   0.375  -2.370  1.00  0.00           N  
ATOM     38  CA  THR L   5     -17.623   1.390  -1.335  1.00  0.00           C  
ATOM     39  C   THR L   5     -17.690   0.716   0.015  1.00  0.00           C  
ATOM     40  O   THR L   5     -18.636  -0.041   0.272  1.00  0.00           O  
ATOM     41  CB  THR L   5     -18.854   2.292  -1.536  1.00  0.00           C  
ATOM     42  OG1 THR L   5     -18.757   2.962  -2.800  1.00  0.00           O  
ATOM     43  CG2 THR L   5     -18.945   3.326  -0.424  1.00  0.00           C  
ATOM     44  H   THR L   5     -18.273  -0.291  -2.480  1.00  0.00           H  
ATOM     45  HA  THR L   5     -16.734   2.020  -1.380  1.00  0.00           H  
ATOM     46  HB  THR L   5     -19.757   1.682  -1.532  1.00  0.00           H  
ATOM     47  HG1 THR L   5     -17.842   2.964  -3.092  1.00  0.00           H  
ATOM     48 1HG2 THR L   5     -19.822   3.955  -0.583  1.00  0.00           H  
ATOM     49 2HG2 THR L   5     -19.030   2.820   0.537  1.00  0.00           H  
ATOM     50 3HG2 THR L   5     -18.049   3.945  -0.429  1.00  0.00           H  
ATOM     51  N   GLN L   6     -16.692   0.946   0.855  1.00  0.00           N  
ATOM     52  CA  GLN L   6     -16.717   0.436   2.220  1.00  0.00           C  
ATOM     53  C   GLN L   6     -17.130   1.465   3.243  1.00  0.00           C  
ATOM     54  O   GLN L   6     -16.784   2.650   3.147  1.00  0.00           O  
ATOM     55  CB  GLN L   6     -15.340  -0.119   2.597  1.00  0.00           C  
ATOM     56  CG  GLN L   6     -14.913  -1.328   1.784  1.00  0.00           C  
ATOM     57  CD  GLN L   6     -13.573  -1.884   2.231  1.00  0.00           C  
ATOM     58  OE1 GLN L   6     -12.570  -1.763   1.524  1.00  0.00           O  
ATOM     59  NE2 GLN L   6     -13.552  -2.496   3.409  1.00  0.00           N  
ATOM     60  H   GLN L   6     -15.897   1.486   0.546  1.00  0.00           H  
ATOM     61  HA  GLN L   6     -17.450  -0.368   2.275  1.00  0.00           H  
ATOM     62 1HB  GLN L   6     -14.587   0.657   2.468  1.00  0.00           H  
ATOM     63 2HB  GLN L   6     -15.339  -0.404   3.649  1.00  0.00           H  
ATOM     64 1HG  GLN L   6     -15.663  -2.112   1.894  1.00  0.00           H  
ATOM     65 2HG  GLN L   6     -14.830  -1.037   0.735  1.00  0.00           H  
ATOM     66 1HE2 GLN L   6     -12.697  -2.882   3.757  1.00  0.00           H  
ATOM     67 2HE2 GLN L   6     -14.390  -2.571   3.949  1.00  0.00           H  
ATOM     68  N   SER L   7     -17.885   1.009   4.224  1.00  0.00           N  
ATOM     69  CA  SER L   7     -18.424   1.942   5.194  1.00  0.00           C  
ATOM     70  C   SER L   7     -18.748   1.113   6.414  1.00  0.00           C  
ATOM     71  O   SER L   7     -19.111  -0.061   6.290  1.00  0.00           O  
ATOM     72  CB  SER L   7     -19.658   2.650   4.670  1.00  0.00           C  
ATOM     73  OG  SER L   7     -20.212   3.486   5.649  1.00  0.00           O  
ATOM     74  H   SER L   7     -18.097   0.026   4.316  1.00  0.00           H  
ATOM     75  HA  SER L   7     -17.666   2.698   5.406  1.00  0.00           H  
ATOM     76 1HB  SER L   7     -19.393   3.240   3.792  1.00  0.00           H  
ATOM     77 2HB  SER L   7     -20.395   1.912   4.358  1.00  0.00           H  
ATOM     78  HG  SER L   7     -20.520   2.905   6.348  1.00  0.00           H  
ATOM     79  N   PRO L   8     -18.535   1.689   7.610  1.00  0.00           N  
ATOM     80  CA  PRO L   8     -17.990   3.038   7.777  1.00  0.00           C  
ATOM     81  C   PRO L   8     -16.495   2.962   7.608  1.00  0.00           C  
ATOM     82  O   PRO L   8     -15.961   1.836   7.531  1.00  0.00           O  
ATOM     83  CB  PRO L   8     -18.385   3.426   9.206  1.00  0.00           C  
ATOM     84  CG  PRO L   8     -18.306   2.146   9.967  1.00  0.00           C  
ATOM     85  CD  PRO L   8     -18.785   1.101   8.995  1.00  0.00           C  
ATOM     86  HA  PRO L   8     -18.464   3.712   7.048  1.00  0.00           H  
ATOM     87 1HB  PRO L   8     -17.699   4.194   9.591  1.00  0.00           H  
ATOM     88 2HB  PRO L   8     -19.394   3.863   9.211  1.00  0.00           H  
ATOM     89 1HG  PRO L   8     -17.275   1.968  10.306  1.00  0.00           H  
ATOM     90 2HG  PRO L   8     -18.932   2.202  10.870  1.00  0.00           H  
ATOM     91 1HD  PRO L   8     -18.199   0.180   9.128  1.00  0.00           H  
ATOM     92 2HD  PRO L   8     -19.855   0.909   9.159  1.00  0.00           H  
ATOM     93  N   SER L   9     -15.810   4.103   7.587  1.00  0.00           N  
ATOM     94  CA  SER L   9     -14.348   4.086   7.437  1.00  0.00           C  
ATOM     95  C   SER L   9     -13.645   3.552   8.664  1.00  0.00           C  
ATOM     96  O   SER L   9     -12.501   3.061   8.566  1.00  0.00           O  
ATOM     97  CB  SER L   9     -13.838   5.483   7.143  1.00  0.00           C  
ATOM     98  OG  SER L   9     -14.022   6.328   8.245  1.00  0.00           O  
ATOM     99  H   SER L   9     -16.286   4.989   7.675  1.00  0.00           H  
ATOM    100  HA  SER L   9     -14.093   3.433   6.601  1.00  0.00           H  
ATOM    101 1HB  SER L   9     -12.780   5.439   6.888  1.00  0.00           H  
ATOM    102 2HB  SER L   9     -14.364   5.889   6.280  1.00  0.00           H  
ATOM    103  HG  SER L   9     -13.424   7.068   8.116  1.00  0.00           H  
ATOM    104  N   SER L  10     -14.274   3.723   9.833  1.00  0.00           N  
ATOM    105  CA  SER L  10     -13.668   3.283  11.103  1.00  0.00           C  
ATOM    106  C   SER L  10     -14.735   2.748  12.013  1.00  0.00           C  
ATOM    107  O   SER L  10     -15.825   3.289  12.064  1.00  0.00           O  
ATOM    108  CB  SER L  10     -12.941   4.425  11.785  1.00  0.00           C  
ATOM    109  OG  SER L  10     -12.478   4.042  13.050  1.00  0.00           O  
ATOM    110  H   SER L  10     -15.184   4.162   9.849  1.00  0.00           H  
ATOM    111  HA  SER L  10     -12.944   2.496  10.887  1.00  0.00           H  
ATOM    112 1HB  SER L  10     -12.100   4.741  11.168  1.00  0.00           H  
ATOM    113 2HB  SER L  10     -13.612   5.277  11.883  1.00  0.00           H  
ATOM    114  HG  SER L  10     -11.572   4.355  13.108  1.00  0.00           H  
ATOM    115  N   LEU L  11     -14.449   1.651  12.699  1.00  0.00           N  
ATOM    116  CA  LEU L  11     -15.434   1.083  13.638  1.00  0.00           C  
ATOM    117  C   LEU L  11     -14.706   1.132  14.949  1.00  0.00           C  
ATOM    118  O   LEU L  11     -13.563   0.654  15.035  1.00  0.00           O  
ATOM    119  CB  LEU L  11     -15.844  -0.352  13.283  1.00  0.00           C  
ATOM    120  CG  LEU L  11     -16.681  -0.508  12.006  1.00  0.00           C  
ATOM    121  CD1 LEU L  11     -15.761  -0.511  10.793  1.00  0.00           C  
ATOM    122  CD2 LEU L  11     -17.489  -1.794  12.083  1.00  0.00           C  
ATOM    123  H   LEU L  11     -13.555   1.195  12.587  1.00  0.00           H  
ATOM    124  HA  LEU L  11     -16.334   1.697  13.608  1.00  0.00           H  
ATOM    125 1HB  LEU L  11     -14.943  -0.951  13.163  1.00  0.00           H  
ATOM    126 2HB  LEU L  11     -16.422  -0.764  14.110  1.00  0.00           H  
ATOM    127  HG  LEU L  11     -17.358   0.341  11.909  1.00  0.00           H  
ATOM    128 1HD1 LEU L  11     -16.355  -0.621   9.886  1.00  0.00           H  
ATOM    129 2HD1 LEU L  11     -15.209   0.429  10.752  1.00  0.00           H  
ATOM    130 3HD1 LEU L  11     -15.060  -1.341  10.870  1.00  0.00           H  
ATOM    131 1HD2 LEU L  11     -18.085  -1.904  11.176  1.00  0.00           H  
ATOM    132 2HD2 LEU L  11     -16.813  -2.644  12.178  1.00  0.00           H  
ATOM    133 3HD2 LEU L  11     -18.150  -1.757  12.949  1.00  0.00           H  
ATOM    134  N   SER L  12     -15.310   1.722  15.977  1.00  0.00           N  
ATOM    135  CA  SER L  12     -14.563   1.739  17.237  1.00  0.00           C  
ATOM    136  C   SER L  12     -15.338   0.814  18.149  1.00  0.00           C  
ATOM    137  O   SER L  12     -16.497   1.119  18.425  1.00  0.00           O  
ATOM    138  CB  SER L  12     -14.463   3.133  17.824  1.00  0.00           C  
ATOM    139  OG  SER L  12     -13.777   3.115  19.046  1.00  0.00           O  
ATOM    140  H   SER L  12     -16.226   2.147  15.942  1.00  0.00           H  
ATOM    141  HA  SER L  12     -13.550   1.384  17.043  1.00  0.00           H  
ATOM    142 1HB  SER L  12     -13.945   3.787  17.122  1.00  0.00           H  
ATOM    143 2HB  SER L  12     -15.463   3.539  17.971  1.00  0.00           H  
ATOM    144  HG  SER L  12     -13.054   2.494  18.934  1.00  0.00           H  
ATOM    145  N   ALA L  13     -14.720  -0.287  18.619  1.00  0.00           N  
ATOM    146  CA  ALA L  13     -15.450  -1.339  19.368  1.00  0.00           C  
ATOM    147  C   ALA L  13     -14.570  -1.925  20.452  1.00  0.00           C  
ATOM    148  O   ALA L  13     -13.359  -1.802  20.364  1.00  0.00           O  
ATOM    149  CB  ALA L  13     -15.931  -2.443  18.436  1.00  0.00           C  
ATOM    150  H   ALA L  13     -13.730  -0.396  18.456  1.00  0.00           H  
ATOM    151  HA  ALA L  13     -16.319  -0.879  19.838  1.00  0.00           H  
ATOM    152 1HB  ALA L  13     -16.443  -3.210  19.015  1.00  0.00           H  
ATOM    153 2HB  ALA L  13     -16.617  -2.023  17.701  1.00  0.00           H  
ATOM    154 3HB  ALA L  13     -15.077  -2.883  17.924  1.00  0.00           H  
ATOM    155  N   SER L  14     -15.155  -2.557  21.464  1.00  0.00           N  
ATOM    156  CA  SER L  14     -14.386  -3.248  22.486  1.00  0.00           C  
ATOM    157  C   SER L  14     -14.082  -4.717  22.176  1.00  0.00           C  
ATOM    158  O   SER L  14     -14.883  -5.404  21.518  1.00  0.00           O  
ATOM    159  CB  SER L  14     -15.130  -3.161  23.804  1.00  0.00           C  
ATOM    160  OG  SER L  14     -14.484  -3.911  24.796  1.00  0.00           O  
ATOM    161  H   SER L  14     -16.163  -2.557  21.523  1.00  0.00           H  
ATOM    162  HA  SER L  14     -13.418  -2.755  22.584  1.00  0.00           H  
ATOM    163 1HB  SER L  14     -15.195  -2.119  24.117  1.00  0.00           H  
ATOM    164 2HB  SER L  14     -16.147  -3.527  23.672  1.00  0.00           H  
ATOM    165  HG  SER L  14     -14.711  -4.828  24.624  1.00  0.00           H  
ATOM    166  N   VAL L  15     -12.945  -5.228  22.718  1.00  0.00           N  
ATOM    167  CA  VAL L  15     -12.604  -6.638  22.564  1.00  0.00           C  
ATOM    168  C   VAL L  15     -13.792  -7.364  23.130  1.00  0.00           C  
ATOM    169  O   VAL L  15     -14.246  -6.989  24.192  1.00  0.00           O  
ATOM    170  CB  VAL L  15     -11.317  -7.019  23.319  1.00  0.00           C  
ATOM    171  CG1 VAL L  15     -11.512  -6.857  24.819  1.00  0.00           C  
ATOM    172  CG2 VAL L  15     -10.921  -8.448  22.978  1.00  0.00           C  
ATOM    173  H   VAL L  15     -12.323  -4.626  23.239  1.00  0.00           H  
ATOM    174  HA  VAL L  15     -12.438  -6.840  21.505  1.00  0.00           H  
ATOM    175  HB  VAL L  15     -10.518  -6.339  23.024  1.00  0.00           H  
ATOM    176 1HG1 VAL L  15     -10.593  -7.131  25.337  1.00  0.00           H  
ATOM    177 2HG1 VAL L  15     -11.759  -5.820  25.044  1.00  0.00           H  
ATOM    178 3HG1 VAL L  15     -12.322  -7.505  25.153  1.00  0.00           H  
ATOM    179 1HG2 VAL L  15     -10.010  -8.710  23.515  1.00  0.00           H  
ATOM    180 2HG2 VAL L  15     -11.722  -9.127  23.268  1.00  0.00           H  
ATOM    181 3HG2 VAL L  15     -10.746  -8.530  21.905  1.00  0.00           H  
ATOM    182  N   GLY L  16     -14.331  -8.321  22.404  1.00  0.00           N  
ATOM    183  CA  GLY L  16     -15.551  -8.964  22.804  1.00  0.00           C  
ATOM    184  C   GLY L  16     -16.832  -8.636  22.067  1.00  0.00           C  
ATOM    185  O   GLY L  16     -17.758  -9.417  22.115  1.00  0.00           O  
ATOM    186  H   GLY L  16     -13.880  -8.611  21.548  1.00  0.00           H  
ATOM    187 1HA  GLY L  16     -15.437 -10.045  22.722  1.00  0.00           H  
ATOM    188 2HA  GLY L  16     -15.753  -8.741  23.851  1.00  0.00           H  
ATOM    189  N   ASP L  17     -16.920  -7.469  21.448  1.00  0.00           N  
ATOM    190  CA  ASP L  17     -18.137  -7.079  20.742  1.00  0.00           C  
ATOM    191  C   ASP L  17     -18.136  -7.596  19.328  1.00  0.00           C  
ATOM    192  O   ASP L  17     -17.089  -7.974  18.807  1.00  0.00           O  
ATOM    193  CB  ASP L  17     -18.292  -5.557  20.728  1.00  0.00           C  
ATOM    194  CG  ASP L  17     -18.578  -4.977  22.107  1.00  0.00           C  
ATOM    195  OD1 ASP L  17     -19.010  -5.714  22.962  1.00  0.00           O  
ATOM    196  OD2 ASP L  17     -18.361  -3.804  22.293  1.00  0.00           O  
ATOM    197  H   ASP L  17     -16.135  -6.835  21.462  1.00  0.00           H  
ATOM    198  HA  ASP L  17     -18.993  -7.509  21.264  1.00  0.00           H  
ATOM    199 1HB  ASP L  17     -17.380  -5.102  20.341  1.00  0.00           H  
ATOM    200 2HB  ASP L  17     -19.106  -5.280  20.058  1.00  0.00           H  
ATOM    201  N   ARG L  18     -19.303  -7.525  18.692  1.00  0.00           N  
ATOM    202  CA  ARG L  18     -19.504  -7.925  17.303  1.00  0.00           C  
ATOM    203  C   ARG L  18     -19.180  -6.786  16.328  1.00  0.00           C  
ATOM    204  O   ARG L  18     -19.545  -5.623  16.547  1.00  0.00           O  
ATOM    205  CB  ARG L  18     -20.939  -8.380  17.087  1.00  0.00           C  
ATOM    206  CG  ARG L  18     -21.226  -8.962  15.713  1.00  0.00           C  
ATOM    207  CD  ARG L  18     -22.599  -9.522  15.628  1.00  0.00           C  
ATOM    208  NE  ARG L  18     -23.613  -8.485  15.727  1.00  0.00           N  
ATOM    209  CZ  ARG L  18     -24.935  -8.717  15.857  1.00  0.00           C  
ATOM    210  NH1 ARG L  18     -25.383  -9.953  15.905  1.00  0.00           N  
ATOM    211  NH2 ARG L  18     -25.779  -7.703  15.939  1.00  0.00           N  
ATOM    212  H   ARG L  18     -20.088  -7.168  19.219  1.00  0.00           H  
ATOM    213  HA  ARG L  18     -18.836  -8.759  17.083  1.00  0.00           H  
ATOM    214 1HB  ARG L  18     -21.195  -9.137  17.826  1.00  0.00           H  
ATOM    215 2HB  ARG L  18     -21.614  -7.536  17.236  1.00  0.00           H  
ATOM    216 1HG  ARG L  18     -21.127  -8.181  14.958  1.00  0.00           H  
ATOM    217 2HG  ARG L  18     -20.515  -9.762  15.502  1.00  0.00           H  
ATOM    218 1HD  ARG L  18     -22.725 -10.033  14.675  1.00  0.00           H  
ATOM    219 2HD  ARG L  18     -22.754 -10.228  16.442  1.00  0.00           H  
ATOM    220  HE  ARG L  18     -23.307  -7.522  15.694  1.00  0.00           H  
ATOM    221 1HH1 ARG L  18     -24.738 -10.727  15.842  1.00  0.00           H  
ATOM    222 2HH1 ARG L  18     -26.373 -10.127  16.004  1.00  0.00           H  
ATOM    223 1HH2 ARG L  18     -25.433  -6.754  15.903  1.00  0.00           H  
ATOM    224 2HH2 ARG L  18     -26.768  -7.878  16.037  1.00  0.00           H  
ATOM    225  N   VAL L  19     -18.477  -7.113  15.264  1.00  0.00           N  
ATOM    226  CA  VAL L  19     -18.078  -6.105  14.317  1.00  0.00           C  
ATOM    227  C   VAL L  19     -18.793  -6.389  13.016  1.00  0.00           C  
ATOM    228  O   VAL L  19     -18.675  -7.486  12.466  1.00  0.00           O  
ATOM    229  CB  VAL L  19     -16.553  -6.115  14.103  1.00  0.00           C  
ATOM    230  CG1 VAL L  19     -16.155  -5.081  13.061  1.00  0.00           C  
ATOM    231  CG2 VAL L  19     -15.843  -5.853  15.422  1.00  0.00           C  
ATOM    232  H   VAL L  19     -18.210  -8.072  15.102  1.00  0.00           H  
ATOM    233  HA  VAL L  19     -18.362  -5.128  14.711  1.00  0.00           H  
ATOM    234  HB  VAL L  19     -16.256  -7.091  13.717  1.00  0.00           H  
ATOM    235 1HG1 VAL L  19     -15.073  -5.102  12.922  1.00  0.00           H  
ATOM    236 2HG1 VAL L  19     -16.646  -5.309  12.115  1.00  0.00           H  
ATOM    237 3HG1 VAL L  19     -16.457  -4.089  13.398  1.00  0.00           H  
ATOM    238 1HG2 VAL L  19     -14.765  -5.862  15.264  1.00  0.00           H  
ATOM    239 2HG2 VAL L  19     -16.145  -4.880  15.811  1.00  0.00           H  
ATOM    240 3HG2 VAL L  19     -16.111  -6.628  16.140  1.00  0.00           H  
ATOM    241  N   THR L  20     -19.464  -5.378  12.480  1.00  0.00           N  
ATOM    242  CA  THR L  20     -20.128  -5.525  11.199  1.00  0.00           C  
ATOM    243  C   THR L  20     -19.649  -4.584  10.111  1.00  0.00           C  
ATOM    244  O   THR L  20     -19.792  -3.364  10.195  1.00  0.00           O  
ATOM    245  CB  THR L  20     -21.647  -5.343  11.372  1.00  0.00           C  
ATOM    246  OG1 THR L  20     -22.150  -6.333  12.279  1.00  0.00           O  
ATOM    247  CG2 THR L  20     -22.356  -5.480  10.033  1.00  0.00           C  
ATOM    248  H   THR L  20     -19.519  -4.493  12.965  1.00  0.00           H  
ATOM    249  HA  THR L  20     -19.933  -6.529  10.821  1.00  0.00           H  
ATOM    250  HB  THR L  20     -21.851  -4.355  11.785  1.00  0.00           H  
ATOM    251  HG1 THR L  20     -22.214  -7.177  11.826  1.00  0.00           H  
ATOM    252 1HG2 THR L  20     -23.429  -5.349  10.175  1.00  0.00           H  
ATOM    253 2HG2 THR L  20     -21.985  -4.721   9.345  1.00  0.00           H  
ATOM    254 3HG2 THR L  20     -22.164  -6.470   9.620  1.00  0.00           H  
ATOM    255  N   ILE L  21     -19.090  -5.167   9.059  1.00  0.00           N  
ATOM    256  CA  ILE L  21     -18.485  -4.358   8.001  1.00  0.00           C  
ATOM    257  C   ILE L  21     -19.155  -4.615   6.640  1.00  0.00           C  
ATOM    258  O   ILE L  21     -19.191  -5.745   6.150  1.00  0.00           O  
ATOM    259  CB  ILE L  21     -16.976  -4.644   7.895  1.00  0.00           C  
ATOM    260  CG1 ILE L  21     -16.272  -4.287   9.207  1.00  0.00           C  
ATOM    261  CG2 ILE L  21     -16.369  -3.872   6.734  1.00  0.00           C  
ATOM    262  CD1 ILE L  21     -14.856  -4.808   9.302  1.00  0.00           C  
ATOM    263  H   ILE L  21     -19.076  -6.174   8.978  1.00  0.00           H  
ATOM    264  HA  ILE L  21     -18.622  -3.306   8.249  1.00  0.00           H  
ATOM    265  HB  ILE L  21     -16.818  -5.710   7.733  1.00  0.00           H  
ATOM    266 1HG1 ILE L  21     -16.245  -3.203   9.322  1.00  0.00           H  
ATOM    267 2HG1 ILE L  21     -16.839  -4.689  10.046  1.00  0.00           H  
ATOM    268 1HG2 ILE L  21     -15.302  -4.085   6.674  1.00  0.00           H  
ATOM    269 2HG2 ILE L  21     -16.851  -4.174   5.805  1.00  0.00           H  
ATOM    270 3HG2 ILE L  21     -16.517  -2.804   6.890  1.00  0.00           H  
ATOM    271 1HD1 ILE L  21     -14.424  -4.515  10.259  1.00  0.00           H  
ATOM    272 2HD1 ILE L  21     -14.863  -5.896   9.224  1.00  0.00           H  
ATOM    273 3HD1 ILE L  21     -14.260  -4.391   8.492  1.00  0.00           H  
ATOM    274  N   THR L  22     -19.725  -3.590   6.017  1.00  0.00           N  
ATOM    275  CA  THR L  22     -20.334  -3.770   4.711  1.00  0.00           C  
ATOM    276  C   THR L  22     -19.532  -3.162   3.572  1.00  0.00           C  
ATOM    277  O   THR L  22     -18.726  -2.249   3.768  1.00  0.00           O  
ATOM    278  CB  THR L  22     -21.754  -3.175   4.698  1.00  0.00           C  
ATOM    279  OG1 THR L  22     -21.685  -1.760   4.914  1.00  0.00           O  
ATOM    280  CG2 THR L  22     -22.609  -3.809   5.786  1.00  0.00           C  
ATOM    281  H   THR L  22     -19.735  -2.675   6.443  1.00  0.00           H  
ATOM    282  HA  THR L  22     -20.399  -4.838   4.504  1.00  0.00           H  
ATOM    283  HB  THR L  22     -22.216  -3.359   3.728  1.00  0.00           H  
ATOM    284  HG1 THR L  22     -20.849  -1.542   5.333  1.00  0.00           H  
ATOM    285 1HG2 THR L  22     -23.609  -3.377   5.761  1.00  0.00           H  
ATOM    286 2HG2 THR L  22     -22.673  -4.883   5.617  1.00  0.00           H  
ATOM    287 3HG2 THR L  22     -22.156  -3.621   6.758  1.00  0.00           H  
ATOM    288  N   CYS L  23     -19.754  -3.659   2.369  1.00  0.00           N  
ATOM    289  CA  CYS L  23     -19.127  -3.186   1.118  1.00  0.00           C  
ATOM    290  C   CYS L  23     -20.197  -3.233   0.038  1.00  0.00           C  
ATOM    291  O   CYS L  23     -20.980  -4.142   0.005  1.00  0.00           O  
ATOM    292  CB  CYS L  23     -18.032  -4.172   0.763  1.00  0.00           C  
ATOM    293  SG  CYS L  23     -17.053  -3.873  -0.634  1.00  0.00           S  
ATOM    294  H   CYS L  23     -20.411  -4.426   2.331  1.00  0.00           H  
ATOM    295  HA  CYS L  23     -18.765  -2.170   1.275  1.00  0.00           H  
ATOM    296 1HB  CYS L  23     -17.332  -4.253   1.595  1.00  0.00           H  
ATOM    297 2HB  CYS L  23     -18.468  -5.158   0.605  1.00  0.00           H  
ATOM    298  N   SER L  24     -20.228  -2.205  -0.787  1.00  0.00           N  
ATOM    299  CA  SER L  24     -21.196  -2.148  -1.878  1.00  0.00           C  
ATOM    300  C   SER L  24     -20.475  -2.044  -3.215  1.00  0.00           C  
ATOM    301  O   SER L  24     -19.530  -1.266  -3.366  1.00  0.00           O  
ATOM    302  CB  SER L  24     -22.129  -0.967  -1.697  1.00  0.00           C  
ATOM    303  OG  SER L  24     -23.013  -0.855  -2.778  1.00  0.00           O  
ATOM    304  H   SER L  24     -19.575  -1.443  -0.667  1.00  0.00           H  
ATOM    305  HA  SER L  24     -21.787  -3.065  -1.865  1.00  0.00           H  
ATOM    306 1HB  SER L  24     -22.694  -1.087  -0.773  1.00  0.00           H  
ATOM    307 2HB  SER L  24     -21.545  -0.052  -1.606  1.00  0.00           H  
ATOM    308  HG  SER L  24     -23.026  -1.718  -3.200  1.00  0.00           H  
ATOM    309  N   ALA L  25     -20.926  -2.840  -4.175  1.00  0.00           N  
ATOM    310  CA  ALA L  25     -20.473  -2.734  -5.557  1.00  0.00           C  
ATOM    311  C   ALA L  25     -21.377  -1.787  -6.329  1.00  0.00           C  
ATOM    312  O   ALA L  25     -22.590  -1.787  -6.140  1.00  0.00           O  
ATOM    313  CB  ALA L  25     -20.469  -4.103  -6.223  1.00  0.00           C  
ATOM    314  H   ALA L  25     -21.607  -3.545  -3.934  1.00  0.00           H  
ATOM    315  HA  ALA L  25     -19.463  -2.324  -5.552  1.00  0.00           H  
ATOM    316 1HB  ALA L  25     -20.129  -4.005  -7.253  1.00  0.00           H  
ATOM    317 2HB  ALA L  25     -19.798  -4.770  -5.680  1.00  0.00           H  
ATOM    318 3HB  ALA L  25     -21.477  -4.515  -6.210  1.00  0.00           H  
ATOM    319  N   SER L  26     -20.786  -0.997  -7.221  1.00  0.00           N  
ATOM    320  CA  SER L  26     -21.558  -0.075  -8.051  1.00  0.00           C  
ATOM    321  C   SER L  26     -22.420  -0.798  -9.088  1.00  0.00           C  
ATOM    322  O   SER L  26     -23.308  -0.198  -9.692  1.00  0.00           O  
ATOM    323  CB  SER L  26     -20.619   0.887  -8.754  1.00  0.00           C  
ATOM    324  OG  SER L  26     -19.820   0.214  -9.689  1.00  0.00           O  
ATOM    325  H   SER L  26     -19.783  -1.034  -7.328  1.00  0.00           H  
ATOM    326  HA  SER L  26     -22.231   0.492  -7.405  1.00  0.00           H  
ATOM    327 1HB  SER L  26     -21.200   1.659  -9.257  1.00  0.00           H  
ATOM    328 2HB  SER L  26     -19.987   1.379  -8.018  1.00  0.00           H  
ATOM    329  HG  SER L  26     -20.426  -0.174 -10.324  1.00  0.00           H  
ATOM    330  N   GLN L  27     -22.135  -2.077  -9.310  1.00  0.00           N  
ATOM    331  CA  GLN L  27     -22.929  -2.894 -10.228  1.00  0.00           C  
ATOM    332  C   GLN L  27     -22.925  -4.334  -9.723  1.00  0.00           C  
ATOM    333  O   GLN L  27     -22.206  -4.658  -8.775  1.00  0.00           O  
ATOM    334  CB  GLN L  27     -22.377  -2.822 -11.654  1.00  0.00           C  
ATOM    335  CG  GLN L  27     -20.971  -3.376 -11.807  1.00  0.00           C  
ATOM    336  CD  GLN L  27     -20.443  -3.234 -13.222  1.00  0.00           C  
ATOM    337  OE1 GLN L  27     -20.464  -2.144 -13.801  1.00  0.00           O  
ATOM    338  NE2 GLN L  27     -19.966  -4.337 -13.788  1.00  0.00           N  
ATOM    339  H   GLN L  27     -21.351  -2.497  -8.831  1.00  0.00           H  
ATOM    340  HA  GLN L  27     -23.949  -2.511 -10.237  1.00  0.00           H  
ATOM    341 1HB  GLN L  27     -23.032  -3.376 -12.326  1.00  0.00           H  
ATOM    342 2HB  GLN L  27     -22.368  -1.784 -11.989  1.00  0.00           H  
ATOM    343 1HG  GLN L  27     -20.304  -2.835 -11.137  1.00  0.00           H  
ATOM    344 2HG  GLN L  27     -20.980  -4.435 -11.550  1.00  0.00           H  
ATOM    345 1HE2 GLN L  27     -19.604  -4.304 -14.721  1.00  0.00           H  
ATOM    346 2HE2 GLN L  27     -19.968  -5.200 -13.283  1.00  0.00           H  
ATOM    347  N   ASP L  28     -23.752  -5.183 -10.321  1.00  0.00           N  
ATOM    348  CA  ASP L  28     -23.820  -6.605  -9.961  1.00  0.00           C  
ATOM    349  C   ASP L  28     -22.483  -7.286 -10.266  1.00  0.00           C  
ATOM    350  O   ASP L  28     -22.055  -7.319 -11.425  1.00  0.00           O  
ATOM    351  CB  ASP L  28     -24.949  -7.307 -10.719  1.00  0.00           C  
ATOM    352  CG  ASP L  28     -25.139  -8.756 -10.291  1.00  0.00           C  
ATOM    353  OD1 ASP L  28     -24.257  -9.289  -9.661  1.00  0.00           O  
ATOM    354  OD2 ASP L  28     -26.164  -9.315 -10.599  1.00  0.00           O  
ATOM    355  H   ASP L  28     -24.353  -4.830 -11.052  1.00  0.00           H  
ATOM    356  HA  ASP L  28     -24.022  -6.682  -8.893  1.00  0.00           H  
ATOM    357 1HB  ASP L  28     -25.884  -6.770 -10.558  1.00  0.00           H  
ATOM    358 2HB  ASP L  28     -24.739  -7.284 -11.789  1.00  0.00           H  
ATOM    359  N   ILE L  29     -21.822  -7.839  -9.248  1.00  0.00           N  
ATOM    360  CA  ILE L  29     -20.526  -8.466  -9.467  1.00  0.00           C  
ATOM    361  C   ILE L  29     -20.553  -9.999  -9.373  1.00  0.00           C  
ATOM    362  O   ILE L  29     -19.510 -10.640  -9.214  1.00  0.00           O  
ATOM    363  CB  ILE L  29     -19.407  -7.872  -8.569  1.00  0.00           C  
ATOM    364  CG1 ILE L  29     -19.724  -8.067  -7.084  1.00  0.00           C  
ATOM    365  CG2 ILE L  29     -19.208  -6.395  -8.891  1.00  0.00           C  
ATOM    366  CD1 ILE L  29     -18.535  -7.730  -6.171  1.00  0.00           C  
ATOM    367  H   ILE L  29     -22.213  -7.828  -8.315  1.00  0.00           H  
ATOM    368  HA  ILE L  29     -20.191  -8.224 -10.475  1.00  0.00           H  
ATOM    369  HB  ILE L  29     -18.475  -8.407  -8.748  1.00  0.00           H  
ATOM    370 1HG1 ILE L  29     -20.568  -7.436  -6.807  1.00  0.00           H  
ATOM    371 2HG1 ILE L  29     -20.018  -9.102  -6.906  1.00  0.00           H  
ATOM    372 1HG2 ILE L  29     -18.422  -5.988  -8.255  1.00  0.00           H  
ATOM    373 2HG2 ILE L  29     -18.922  -6.286  -9.935  1.00  0.00           H  
ATOM    374 3HG2 ILE L  29     -20.137  -5.854  -8.710  1.00  0.00           H  
ATOM    375 1HD1 ILE L  29     -18.821  -7.887  -5.130  1.00  0.00           H  
ATOM    376 2HD1 ILE L  29     -17.692  -8.376  -6.416  1.00  0.00           H  
ATOM    377 3HD1 ILE L  29     -18.250  -6.689  -6.314  1.00  0.00           H  
ATOM    378  N   SER L  30     -21.782 -10.580  -9.523  1.00  0.00           N  
ATOM    379  CA  SER L  30     -22.018 -12.027  -9.566  1.00  0.00           C  
ATOM    380  C   SER L  30     -21.424 -12.781  -8.381  1.00  0.00           C  
ATOM    381  O   SER L  30     -20.908 -13.890  -8.534  1.00  0.00           O  
ATOM    382  CB  SER L  30     -21.450 -12.595 -10.851  1.00  0.00           C  
ATOM    383  OG  SER L  30     -22.085 -12.040 -11.970  1.00  0.00           O  
ATOM    384  H   SER L  30     -22.566  -9.950  -9.612  1.00  0.00           H  
ATOM    385  HA  SER L  30     -23.095 -12.202  -9.543  1.00  0.00           H  
ATOM    386 1HB  SER L  30     -20.381 -12.391 -10.898  1.00  0.00           H  
ATOM    387 2HB  SER L  30     -21.576 -13.677 -10.857  1.00  0.00           H  
ATOM    388  HG  SER L  30     -22.781 -11.475 -11.626  1.00  0.00           H  
ATOM    389  N   ASN L  31     -21.521 -12.173  -7.202  1.00  0.00           N  
ATOM    390  CA  ASN L  31     -21.025 -12.773  -5.962  1.00  0.00           C  
ATOM    391  C   ASN L  31     -19.514 -12.986  -5.827  1.00  0.00           C  
ATOM    392  O   ASN L  31     -19.069 -13.696  -4.917  1.00  0.00           O  
ATOM    393  CB  ASN L  31     -21.729 -14.100  -5.750  1.00  0.00           C  
ATOM    394  CG  ASN L  31     -21.806 -14.488  -4.299  1.00  0.00           C  
ATOM    395  OD1 ASN L  31     -21.892 -13.627  -3.417  1.00  0.00           O  
ATOM    396  ND2 ASN L  31     -21.774 -15.770  -4.035  1.00  0.00           N  
ATOM    397  H   ASN L  31     -21.955 -11.262  -7.166  1.00  0.00           H  
ATOM    398  HA  ASN L  31     -21.257 -12.101  -5.134  1.00  0.00           H  
ATOM    399 1HB  ASN L  31     -22.742 -14.043  -6.151  1.00  0.00           H  
ATOM    400 2HB  ASN L  31     -21.205 -14.883  -6.297  1.00  0.00           H  
ATOM    401 1HD2 ASN L  31     -21.821 -16.087  -3.087  1.00  0.00           H  
ATOM    402 2HD2 ASN L  31     -21.704 -16.432  -4.781  1.00  0.00           H  
ATOM    403  N   TYR L  32     -18.718 -12.348  -6.687  1.00  0.00           N  
ATOM    404  CA  TYR L  32     -17.262 -12.481  -6.591  1.00  0.00           C  
ATOM    405  C   TYR L  32     -16.712 -11.418  -5.667  1.00  0.00           C  
ATOM    406  O   TYR L  32     -16.326 -10.328  -6.099  1.00  0.00           O  
ATOM    407  CB  TYR L  32     -16.606 -12.380  -7.970  1.00  0.00           C  
ATOM    408  CG  TYR L  32     -16.842 -13.589  -8.848  1.00  0.00           C  
ATOM    409  CD1 TYR L  32     -17.935 -13.625  -9.701  1.00  0.00           C  
ATOM    410  CD2 TYR L  32     -15.965 -14.663  -8.799  1.00  0.00           C  
ATOM    411  CE1 TYR L  32     -18.150 -14.729 -10.502  1.00  0.00           C  
ATOM    412  CE2 TYR L  32     -16.180 -15.767  -9.601  1.00  0.00           C  
ATOM    413  CZ  TYR L  32     -17.268 -15.802 -10.450  1.00  0.00           C  
ATOM    414  OH  TYR L  32     -17.482 -16.902 -11.248  1.00  0.00           O  
ATOM    415  H   TYR L  32     -19.112 -11.767  -7.413  1.00  0.00           H  
ATOM    416  HA  TYR L  32     -17.031 -13.461  -6.172  1.00  0.00           H  
ATOM    417 1HB  TYR L  32     -16.988 -11.501  -8.492  1.00  0.00           H  
ATOM    418 2HB  TYR L  32     -15.531 -12.249  -7.853  1.00  0.00           H  
ATOM    419  HD1 TYR L  32     -18.625 -12.781  -9.739  1.00  0.00           H  
ATOM    420  HD2 TYR L  32     -15.106 -14.635  -8.128  1.00  0.00           H  
ATOM    421  HE1 TYR L  32     -19.009 -14.757 -11.172  1.00  0.00           H  
ATOM    422  HE2 TYR L  32     -15.491 -16.611  -9.562  1.00  0.00           H  
ATOM    423  HH  TYR L  32     -16.654 -17.372 -11.373  1.00  0.00           H  
ATOM    424  N   LEU L  33     -16.696 -11.755  -4.382  1.00  0.00           N  
ATOM    425  CA  LEU L  33     -16.365 -10.819  -3.320  1.00  0.00           C  
ATOM    426  C   LEU L  33     -15.444 -11.523  -2.323  1.00  0.00           C  
ATOM    427  O   LEU L  33     -15.757 -12.626  -1.851  1.00  0.00           O  
ATOM    428  CB  LEU L  33     -17.644 -10.310  -2.646  1.00  0.00           C  
ATOM    429  CG  LEU L  33     -17.550  -9.037  -1.784  1.00  0.00           C  
ATOM    430  CD1 LEU L  33     -16.571  -9.155  -0.613  1.00  0.00           C  
ATOM    431  CD2 LEU L  33     -17.224  -7.805  -2.640  1.00  0.00           C  
ATOM    432  H   LEU L  33     -16.927 -12.708  -4.143  1.00  0.00           H  
ATOM    433  HA  LEU L  33     -15.854  -9.964  -3.760  1.00  0.00           H  
ATOM    434 1HB  LEU L  33     -18.386 -10.109  -3.416  1.00  0.00           H  
ATOM    435 2HB  LEU L  33     -18.030 -11.095  -1.995  1.00  0.00           H  
ATOM    436  HG  LEU L  33     -18.502  -8.867  -1.281  1.00  0.00           H  
ATOM    437 1HD1 LEU L  33     -16.560  -8.219  -0.053  1.00  0.00           H  
ATOM    438 2HD1 LEU L  33     -16.886  -9.965   0.044  1.00  0.00           H  
ATOM    439 3HD1 LEU L  33     -15.572  -9.362  -0.993  1.00  0.00           H  
ATOM    440 1HD2 LEU L  33     -17.167  -6.923  -2.001  1.00  0.00           H  
ATOM    441 2HD2 LEU L  33     -16.268  -7.953  -3.143  1.00  0.00           H  
ATOM    442 3HD2 LEU L  33     -18.007  -7.662  -3.386  1.00  0.00           H  
ATOM    443  N   ASN L  34     -14.289 -10.908  -2.045  1.00  0.00           N  
ATOM    444  CA  ASN L  34     -13.330 -11.426  -1.058  1.00  0.00           C  
ATOM    445  C   ASN L  34     -13.129 -10.412   0.065  1.00  0.00           C  
ATOM    446  O   ASN L  34     -13.323  -9.205  -0.148  1.00  0.00           O  
ATOM    447  CB  ASN L  34     -12.005 -11.769  -1.715  1.00  0.00           C  
ATOM    448  CG  ASN L  34     -12.157 -12.749  -2.845  1.00  0.00           C  
ATOM    449  OD1 ASN L  34     -13.040 -13.614  -2.818  1.00  0.00           O  
ATOM    450  ND2 ASN L  34     -11.314 -12.630  -3.838  1.00  0.00           N  
ATOM    451  H   ASN L  34     -14.075 -10.052  -2.537  1.00  0.00           H  
ATOM    452  HA  ASN L  34     -13.742 -12.336  -0.619  1.00  0.00           H  
ATOM    453 1HB  ASN L  34     -11.542 -10.859  -2.098  1.00  0.00           H  
ATOM    454 2HB  ASN L  34     -11.330 -12.193  -0.971  1.00  0.00           H  
ATOM    455 1HD2 ASN L  34     -11.368 -13.254  -4.618  1.00  0.00           H  
ATOM    456 2HD2 ASN L  34     -10.616 -11.915  -3.818  1.00  0.00           H  
ATOM    457  N   TRP L  35     -12.706 -10.899   1.232  1.00  0.00           N  
ATOM    458  CA  TRP L  35     -12.366 -10.020   2.362  1.00  0.00           C  
ATOM    459  C   TRP L  35     -10.928 -10.272   2.807  1.00  0.00           C  
ATOM    460  O   TRP L  35     -10.497 -11.433   2.864  1.00  0.00           O  
ATOM    461  CB  TRP L  35     -13.318 -10.250   3.537  1.00  0.00           C  
ATOM    462  CG  TRP L  35     -14.734  -9.854   3.246  1.00  0.00           C  
ATOM    463  CD1 TRP L  35     -15.741 -10.673   2.833  1.00  0.00           C  
ATOM    464  CD2 TRP L  35     -15.311  -8.529   3.346  1.00  0.00           C  
ATOM    465  NE1 TRP L  35     -16.899  -9.954   2.668  1.00  0.00           N  
ATOM    466  CE2 TRP L  35     -16.655  -8.641   2.979  1.00  0.00           C  
ATOM    467  CE3 TRP L  35     -14.802  -7.277   3.712  1.00  0.00           C  
ATOM    468  CZ2 TRP L  35     -17.504  -7.546   2.964  1.00  0.00           C  
ATOM    469  CZ3 TRP L  35     -15.654  -6.179   3.698  1.00  0.00           C  
ATOM    470  CH2 TRP L  35     -16.971  -6.311   3.334  1.00  0.00           C  
ATOM    471  H   TRP L  35     -12.616 -11.899   1.342  1.00  0.00           H  
ATOM    472  HA  TRP L  35     -12.464  -8.985   2.036  1.00  0.00           H  
ATOM    473 1HB  TRP L  35     -13.307 -11.304   3.814  1.00  0.00           H  
ATOM    474 2HB  TRP L  35     -12.974  -9.681   4.401  1.00  0.00           H  
ATOM    475  HD1 TRP L  35     -15.642 -11.743   2.659  1.00  0.00           H  
ATOM    476  HE1 TRP L  35     -17.787 -10.330   2.367  1.00  0.00           H  
ATOM    477  HE3 TRP L  35     -13.758  -7.167   4.005  1.00  0.00           H  
ATOM    478  HZ2 TRP L  35     -18.553  -7.630   2.678  1.00  0.00           H  
ATOM    479  HZ3 TRP L  35     -15.250  -5.208   3.984  1.00  0.00           H  
ATOM    480  HH2 TRP L  35     -17.612  -5.429   3.335  1.00  0.00           H  
ATOM    481  N   TYR L  36     -10.228  -9.193   3.177  1.00  0.00           N  
ATOM    482  CA  TYR L  36      -8.825  -9.234   3.609  1.00  0.00           C  
ATOM    483  C   TYR L  36      -8.676  -8.501   4.939  1.00  0.00           C  
ATOM    484  O   TYR L  36      -9.483  -7.627   5.270  1.00  0.00           O  
ATOM    485  CB  TYR L  36      -7.906  -8.619   2.551  1.00  0.00           C  
ATOM    486  CG  TYR L  36      -7.904  -9.367   1.236  1.00  0.00           C  
ATOM    487  CD1 TYR L  36      -9.033  -9.354   0.429  1.00  0.00           C  
ATOM    488  CD2 TYR L  36      -6.774 -10.064   0.836  1.00  0.00           C  
ATOM    489  CE1 TYR L  36      -9.031 -10.037  -0.772  1.00  0.00           C  
ATOM    490  CE2 TYR L  36      -6.772 -10.746  -0.365  1.00  0.00           C  
ATOM    491  CZ  TYR L  36      -7.895 -10.734  -1.167  1.00  0.00           C  
ATOM    492  OH  TYR L  36      -7.893 -11.414  -2.364  1.00  0.00           O  
ATOM    493  H   TYR L  36     -10.709  -8.306   3.150  1.00  0.00           H  
ATOM    494  HA  TYR L  36      -8.537 -10.276   3.751  1.00  0.00           H  
ATOM    495 1HB  TYR L  36      -8.211  -7.590   2.357  1.00  0.00           H  
ATOM    496 2HB  TYR L  36      -6.884  -8.592   2.928  1.00  0.00           H  
ATOM    497  HD1 TYR L  36      -9.921  -8.806   0.743  1.00  0.00           H  
ATOM    498  HD2 TYR L  36      -5.887 -10.074   1.470  1.00  0.00           H  
ATOM    499  HE1 TYR L  36      -9.918 -10.027  -1.405  1.00  0.00           H  
ATOM    500  HE2 TYR L  36      -5.884 -11.295  -0.679  1.00  0.00           H  
ATOM    501  HH  TYR L  36      -8.492 -10.981  -2.977  1.00  0.00           H  
ATOM    502  N   GLN L  37      -7.722  -8.866   5.616  1.00  0.00           N  
ATOM    503  CA  GLN L  37      -7.255  -8.267   6.871  1.00  0.00           C  
ATOM    504  C   GLN L  37      -5.797  -7.824   6.742  1.00  0.00           C  
ATOM    505  O   GLN L  37      -4.948  -8.584   6.266  1.00  0.00           O  
ATOM    506  CB  GLN L  37      -7.351  -9.288   8.014  1.00  0.00           C  
ATOM    507  CG  GLN L  37      -6.927  -8.719   9.356  1.00  0.00           C  
ATOM    508  CD  GLN L  37      -6.831  -9.823  10.419  1.00  0.00           C  
ATOM    509  OE1 GLN L  37      -5.969 -10.702  10.329  1.00  0.00           O  
ATOM    510  NE2 GLN L  37      -7.716  -9.776  11.418  1.00  0.00           N  
ATOM    511  H   GLN L  37      -7.209  -9.639   5.219  1.00  0.00           H  
ATOM    512  HA  GLN L  37      -7.865  -7.389   7.083  1.00  0.00           H  
ATOM    513 1HB  GLN L  37      -8.378  -9.645   8.097  1.00  0.00           H  
ATOM    514 2HB  GLN L  37      -6.722 -10.148   7.787  1.00  0.00           H  
ATOM    515 1HG  GLN L  37      -5.951  -8.246   9.246  1.00  0.00           H  
ATOM    516 2HG  GLN L  37      -7.665  -7.982   9.676  1.00  0.00           H  
ATOM    517 1HE2 GLN L  37      -7.697 -10.473  12.136  1.00  0.00           H  
ATOM    518 2HE2 GLN L  37      -8.398  -9.045  11.448  1.00  0.00           H  
ATOM    519  N   GLN L  38      -5.493  -6.608   7.161  1.00  0.00           N  
ATOM    520  CA  GLN L  38      -4.105  -6.194   7.169  1.00  0.00           C  
ATOM    521  C   GLN L  38      -3.718  -5.571   8.476  1.00  0.00           C  
ATOM    522  O   GLN L  38      -4.341  -4.591   8.901  1.00  0.00           O  
ATOM    523  CB  GLN L  38      -3.774  -5.193   6.053  1.00  0.00           C  
ATOM    524  CG  GLN L  38      -2.264  -4.893   6.042  1.00  0.00           C  
ATOM    525  CD  GLN L  38      -1.912  -3.879   4.998  1.00  0.00           C  
ATOM    526  OE1 GLN L  38      -2.723  -2.997   4.688  1.00  0.00           O  
ATOM    527  NE2 GLN L  38      -0.704  -3.990   4.433  1.00  0.00           N  
ATOM    528  H   GLN L  38      -6.201  -5.960   7.476  1.00  0.00           H  
ATOM    529  HA  GLN L  38      -3.480  -7.075   7.024  1.00  0.00           H  
ATOM    530 1HB  GLN L  38      -4.080  -5.607   5.091  1.00  0.00           H  
ATOM    531 2HB  GLN L  38      -4.339  -4.275   6.208  1.00  0.00           H  
ATOM    532 1HG  GLN L  38      -1.974  -4.503   7.018  1.00  0.00           H  
ATOM    533 2HG  GLN L  38      -1.721  -5.815   5.832  1.00  0.00           H  
ATOM    534 1HE2 GLN L  38      -0.419  -3.338   3.729  1.00  0.00           H  
ATOM    535 2HE2 GLN L  38      -0.085  -4.723   4.715  1.00  0.00           H  
ATOM    536  N   LYS L  39      -2.697  -6.150   9.101  1.00  0.00           N  
ATOM    537  CA  LYS L  39      -2.182  -5.664  10.372  1.00  0.00           C  
ATOM    538  C   LYS L  39      -1.044  -4.713  10.079  1.00  0.00           C  
ATOM    539  O   LYS L  39      -0.387  -4.816   9.043  1.00  0.00           O  
ATOM    540  CB  LYS L  39      -1.714  -6.814  11.264  1.00  0.00           C  
ATOM    541  CG  LYS L  39      -2.825  -7.753  11.714  1.00  0.00           C  
ATOM    542  CD  LYS L  39      -2.300  -8.809  12.677  1.00  0.00           C  
ATOM    543  CE  LYS L  39      -1.536  -9.899  11.941  1.00  0.00           C  
ATOM    544  NZ  LYS L  39      -1.087 -10.981  12.859  1.00  0.00           N  
ATOM    545  H   LYS L  39      -2.268  -6.956   8.671  1.00  0.00           H  
ATOM    546  HA  LYS L  39      -2.983  -5.136  10.891  1.00  0.00           H  
ATOM    547 1HB  LYS L  39      -0.969  -7.408  10.732  1.00  0.00           H  
ATOM    548 2HB  LYS L  39      -1.235  -6.411  12.156  1.00  0.00           H  
ATOM    549 1HG  LYS L  39      -3.608  -7.179  12.210  1.00  0.00           H  
ATOM    550 2HG  LYS L  39      -3.257  -8.249  10.845  1.00  0.00           H  
ATOM    551 1HD  LYS L  39      -1.637  -8.340  13.405  1.00  0.00           H  
ATOM    552 2HD  LYS L  39      -3.135  -9.262  13.211  1.00  0.00           H  
ATOM    553 1HE  LYS L  39      -2.172 -10.333  11.171  1.00  0.00           H  
ATOM    554 2HE  LYS L  39      -0.661  -9.466  11.455  1.00  0.00           H  
ATOM    555 1HZ  LYS L  39      -0.586 -11.683  12.333  1.00  0.00           H  
ATOM    556 2HZ  LYS L  39      -0.480 -10.593  13.566  1.00  0.00           H  
ATOM    557 3HZ  LYS L  39      -1.891 -11.404  13.300  1.00  0.00           H  
ATOM    558  N   PRO L  40      -0.818  -3.753  10.977  1.00  0.00           N  
ATOM    559  CA  PRO L  40       0.176  -2.707  10.684  1.00  0.00           C  
ATOM    560  C   PRO L  40       1.552  -3.298  10.415  1.00  0.00           C  
ATOM    561  O   PRO L  40       2.001  -4.136  11.182  1.00  0.00           O  
ATOM    562  CB  PRO L  40       0.172  -1.859  11.960  1.00  0.00           C  
ATOM    563  CG  PRO L  40      -1.206  -2.023  12.505  1.00  0.00           C  
ATOM    564  CD  PRO L  40      -1.547  -3.463  12.232  1.00  0.00           C  
ATOM    565  HA  PRO L  40      -0.163  -2.118   9.819  1.00  0.00           H  
ATOM    566 1HB  PRO L  40       0.950  -2.216  12.652  1.00  0.00           H  
ATOM    567 2HB  PRO L  40       0.414  -0.814  11.718  1.00  0.00           H  
ATOM    568 1HG  PRO L  40      -1.222  -1.779  13.577  1.00  0.00           H  
ATOM    569 2HG  PRO L  40      -1.895  -1.323  12.009  1.00  0.00           H  
ATOM    570 1HD  PRO L  40      -1.186  -4.089  13.061  1.00  0.00           H  
ATOM    571 2HD  PRO L  40      -2.636  -3.567  12.114  1.00  0.00           H  
ATOM    572  N   GLY L  41       2.191  -2.893   9.317  1.00  0.00           N  
ATOM    573  CA  GLY L  41       3.512  -3.390   8.953  1.00  0.00           C  
ATOM    574  C   GLY L  41       3.566  -4.790   8.366  1.00  0.00           C  
ATOM    575  O   GLY L  41       4.650  -5.349   8.172  1.00  0.00           O  
ATOM    576  H   GLY L  41       1.737  -2.218   8.720  1.00  0.00           H  
ATOM    577 1HA  GLY L  41       3.964  -2.720   8.221  1.00  0.00           H  
ATOM    578 2HA  GLY L  41       4.156  -3.388   9.832  1.00  0.00           H  
ATOM    579  N   LYS L  42       2.404  -5.383   8.109  1.00  0.00           N  
ATOM    580  CA  LYS L  42       2.331  -6.729   7.548  1.00  0.00           C  
ATOM    581  C   LYS L  42       1.609  -6.674   6.221  1.00  0.00           C  
ATOM    582  O   LYS L  42       0.881  -5.716   5.954  1.00  0.00           O  
ATOM    583  CB  LYS L  42       1.621  -7.689   8.504  1.00  0.00           C  
ATOM    584  CG  LYS L  42       2.283  -7.822   9.869  1.00  0.00           C  
ATOM    585  CD  LYS L  42       3.655  -8.469   9.757  1.00  0.00           C  
ATOM    586  CE  LYS L  42       4.284  -8.677  11.127  1.00  0.00           C  
ATOM    587  NZ  LYS L  42       5.649  -9.260  11.031  1.00  0.00           N  
ATOM    588  H   LYS L  42       1.548  -4.886   8.308  1.00  0.00           H  
ATOM    589  HA  LYS L  42       3.347  -7.093   7.389  1.00  0.00           H  
ATOM    590 1HB  LYS L  42       0.595  -7.355   8.660  1.00  0.00           H  
ATOM    591 2HB  LYS L  42       1.577  -8.682   8.055  1.00  0.00           H  
ATOM    592 1HG  LYS L  42       2.392  -6.835  10.318  1.00  0.00           H  
ATOM    593 2HG  LYS L  42       1.656  -8.431  10.519  1.00  0.00           H  
ATOM    594 1HD  LYS L  42       3.563  -9.435   9.259  1.00  0.00           H  
ATOM    595 2HD  LYS L  42       4.310  -7.834   9.160  1.00  0.00           H  
ATOM    596 1HE  LYS L  42       4.346  -7.722  11.647  1.00  0.00           H  
ATOM    597 2HE  LYS L  42       3.658  -9.346  11.717  1.00  0.00           H  
ATOM    598 1HZ  LYS L  42       6.030  -9.382  11.958  1.00  0.00           H  
ATOM    599 2HZ  LYS L  42       5.601 -10.156  10.566  1.00  0.00           H  
ATOM    600 3HZ  LYS L  42       6.245  -8.639  10.502  1.00  0.00           H  
ATOM    601  N   ALA L  43       1.813  -7.685   5.381  1.00  0.00           N  
ATOM    602  CA  ALA L  43       1.080  -7.773   4.126  1.00  0.00           C  
ATOM    603  C   ALA L  43      -0.383  -8.166   4.414  1.00  0.00           C  
ATOM    604  O   ALA L  43      -0.669  -8.841   5.417  1.00  0.00           O  
ATOM    605  CB  ALA L  43       1.749  -8.820   3.206  1.00  0.00           C  
ATOM    606  H   ALA L  43       2.483  -8.404   5.611  1.00  0.00           H  
ATOM    607  HA  ALA L  43       1.094  -6.789   3.656  1.00  0.00           H  
ATOM    608 1HB  ALA L  43       1.199  -8.884   2.268  1.00  0.00           H  
ATOM    609 2HB  ALA L  43       2.778  -8.524   3.004  1.00  0.00           H  
ATOM    610 3HB  ALA L  43       1.741  -9.792   3.698  1.00  0.00           H  
ATOM    611  N   PRO L  44      -1.317  -7.754   3.543  1.00  0.00           N  
ATOM    612  CA  PRO L  44      -2.711  -8.163   3.666  1.00  0.00           C  
ATOM    613  C   PRO L  44      -2.839  -9.703   3.523  1.00  0.00           C  
ATOM    614  O   PRO L  44      -2.021 -10.340   2.868  1.00  0.00           O  
ATOM    615  CB  PRO L  44      -3.390  -7.501   2.436  1.00  0.00           C  
ATOM    616  CG  PRO L  44      -2.485  -6.396   2.027  1.00  0.00           C  
ATOM    617  CD  PRO L  44      -1.092  -6.875   2.357  1.00  0.00           C  
ATOM    618  HA  PRO L  44      -3.103  -7.825   4.637  1.00  0.00           H  
ATOM    619 1HB  PRO L  44      -3.526  -8.244   1.636  1.00  0.00           H  
ATOM    620 2HB  PRO L  44      -4.392  -7.138   2.710  1.00  0.00           H  
ATOM    621 1HG  PRO L  44      -2.606  -6.183   0.955  1.00  0.00           H  
ATOM    622 2HG  PRO L  44      -2.745  -5.473   2.566  1.00  0.00           H  
ATOM    623 1HD  PRO L  44      -0.692  -7.450   1.510  1.00  0.00           H  
ATOM    624 2HD  PRO L  44      -0.450  -6.010   2.578  1.00  0.00           H  
ATOM    625  N   LYS L  45      -3.853 -10.279   4.120  1.00  0.00           N  
ATOM    626  CA  LYS L  45      -4.102 -11.704   3.937  1.00  0.00           C  
ATOM    627  C   LYS L  45      -5.560 -11.977   3.644  1.00  0.00           C  
ATOM    628  O   LYS L  45      -6.455 -11.267   4.107  1.00  0.00           O  
ATOM    629  CB  LYS L  45      -3.664 -12.490   5.174  1.00  0.00           C  
ATOM    630  CG  LYS L  45      -2.167 -12.444   5.451  1.00  0.00           C  
ATOM    631  CD  LYS L  45      -1.797 -13.322   6.637  1.00  0.00           C  
ATOM    632  CE  LYS L  45      -0.302 -13.278   6.915  1.00  0.00           C  
ATOM    633  NZ  LYS L  45       0.077 -14.149   8.060  1.00  0.00           N  
ATOM    634  H   LYS L  45      -4.470  -9.743   4.714  1.00  0.00           H  
ATOM    635  HA  LYS L  45      -3.521 -12.050   3.082  1.00  0.00           H  
ATOM    636 1HB  LYS L  45      -4.179 -12.102   6.053  1.00  0.00           H  
ATOM    637 2HB  LYS L  45      -3.951 -13.536   5.061  1.00  0.00           H  
ATOM    638 1HG  LYS L  45      -1.623 -12.788   4.571  1.00  0.00           H  
ATOM    639 2HG  LYS L  45      -1.868 -11.418   5.662  1.00  0.00           H  
ATOM    640 1HD  LYS L  45      -2.334 -12.981   7.524  1.00  0.00           H  
ATOM    641 2HD  LYS L  45      -2.089 -14.352   6.432  1.00  0.00           H  
ATOM    642 1HE  LYS L  45       0.242 -13.604   6.030  1.00  0.00           H  
ATOM    643 2HE  LYS L  45      -0.004 -12.254   7.140  1.00  0.00           H  
ATOM    644 1HZ  LYS L  45       1.075 -14.092   8.211  1.00  0.00           H  
ATOM    645 2HZ  LYS L  45      -0.408 -13.843   8.892  1.00  0.00           H  
ATOM    646 3HZ  LYS L  45      -0.177 -15.105   7.855  1.00  0.00           H  
ATOM    647  N   VAL L  46      -5.802 -13.039   2.889  1.00  0.00           N  
ATOM    648  CA  VAL L  46      -7.162 -13.459   2.617  1.00  0.00           C  
ATOM    649  C   VAL L  46      -7.870 -14.020   3.848  1.00  0.00           C  
ATOM    650  O   VAL L  46      -7.320 -14.875   4.548  1.00  0.00           O  
ATOM    651  CB  VAL L  46      -7.161 -14.526   1.506  1.00  0.00           C  
ATOM    652  CG1 VAL L  46      -8.565 -15.072   1.291  1.00  0.00           C  
ATOM    653  CG2 VAL L  46      -6.611 -13.932   0.218  1.00  0.00           C  
ATOM    654  H   VAL L  46      -5.037 -13.565   2.494  1.00  0.00           H  
ATOM    655  HA  VAL L  46      -7.731 -12.592   2.278  1.00  0.00           H  
ATOM    656  HB  VAL L  46      -6.535 -15.362   1.818  1.00  0.00           H  
ATOM    657 1HG1 VAL L  46      -8.545 -15.825   0.503  1.00  0.00           H  
ATOM    658 2HG1 VAL L  46      -8.924 -15.524   2.215  1.00  0.00           H  
ATOM    659 3HG1 VAL L  46      -9.231 -14.260   1.000  1.00  0.00           H  
ATOM    660 1HG2 VAL L  46      -6.612 -14.692  -0.563  1.00  0.00           H  
ATOM    661 2HG2 VAL L  46      -7.234 -13.092  -0.090  1.00  0.00           H  
ATOM    662 3HG2 VAL L  46      -5.591 -13.585   0.385  1.00  0.00           H  
ATOM    663  N   LEU L  47      -9.093 -13.544   4.088  1.00  0.00           N  
ATOM    664  CA  LEU L  47      -9.958 -14.066   5.144  1.00  0.00           C  
ATOM    665  C   LEU L  47     -11.084 -14.916   4.532  1.00  0.00           C  
ATOM    666  O   LEU L  47     -11.278 -16.100   4.860  1.00  0.00           O  
ATOM    667  CB  LEU L  47     -10.552 -12.915   5.966  1.00  0.00           C  
ATOM    668  CG  LEU L  47      -9.604 -12.264   6.981  1.00  0.00           C  
ATOM    669  CD1 LEU L  47     -10.372 -11.246   7.813  1.00  0.00           C  
ATOM    670  CD2 LEU L  47      -8.989 -13.340   7.864  1.00  0.00           C  
ATOM    671  H   LEU L  47      -9.428 -12.789   3.507  1.00  0.00           H  
ATOM    672  HA  LEU L  47      -9.359 -14.693   5.803  1.00  0.00           H  
ATOM    673 1HB  LEU L  47     -10.889 -12.138   5.282  1.00  0.00           H  
ATOM    674 2HB  LEU L  47     -11.417 -13.289   6.513  1.00  0.00           H  
ATOM    675  HG  LEU L  47      -8.812 -11.733   6.452  1.00  0.00           H  
ATOM    676 1HD1 LEU L  47      -9.698 -10.784   8.535  1.00  0.00           H  
ATOM    677 2HD1 LEU L  47     -10.784 -10.478   7.159  1.00  0.00           H  
ATOM    678 3HD1 LEU L  47     -11.182 -11.746   8.343  1.00  0.00           H  
ATOM    679 1HD2 LEU L  47      -8.314 -12.878   8.585  1.00  0.00           H  
ATOM    680 2HD2 LEU L  47      -9.780 -13.871   8.395  1.00  0.00           H  
ATOM    681 3HD2 LEU L  47      -8.432 -14.044   7.245  1.00  0.00           H  
ATOM    682  N   ILE L  48     -11.826 -14.344   3.712  1.00  0.00           N  
ATOM    683  CA  ILE L  48     -13.025 -14.999   3.187  1.00  0.00           C  
ATOM    684  C   ILE L  48     -13.075 -14.737   1.701  1.00  0.00           C  
ATOM    685  O   ILE L  48     -12.693 -13.630   1.263  1.00  0.00           O  
ATOM    686  CB  ILE L  48     -14.310 -14.483   3.860  1.00  0.00           C  
ATOM    687  CG1 ILE L  48     -14.292 -14.798   5.358  1.00  0.00           C  
ATOM    688  CG2 ILE L  48     -15.537 -15.093   3.199  1.00  0.00           C  
ATOM    689  CD1 ILE L  48     -15.461 -14.215   6.119  1.00  0.00           C  
ATOM    690  H   ILE L  48     -11.626 -13.392   3.438  1.00  0.00           H  
ATOM    691  HA  ILE L  48     -12.950 -16.067   3.386  1.00  0.00           H  
ATOM    692  HB  ILE L  48     -14.360 -13.399   3.766  1.00  0.00           H  
ATOM    693 1HG1 ILE L  48     -14.296 -15.878   5.502  1.00  0.00           H  
ATOM    694 2HG1 ILE L  48     -13.373 -14.413   5.799  1.00  0.00           H  
ATOM    695 1HG2 ILE L  48     -16.437 -14.718   3.687  1.00  0.00           H  
ATOM    696 2HG2 ILE L  48     -15.556 -14.820   2.145  1.00  0.00           H  
ATOM    697 3HG2 ILE L  48     -15.500 -16.178   3.292  1.00  0.00           H  
ATOM    698 1HD1 ILE L  48     -15.378 -14.480   7.173  1.00  0.00           H  
ATOM    699 2HD1 ILE L  48     -15.456 -13.129   6.016  1.00  0.00           H  
ATOM    700 3HD1 ILE L  48     -16.391 -14.613   5.717  1.00  0.00           H  
ATOM    701  N   TYR L  49     -13.526 -15.725   0.931  1.00  0.00           N  
ATOM    702  CA  TYR L  49     -13.614 -15.560  -0.514  1.00  0.00           C  
ATOM    703  C   TYR L  49     -15.031 -15.930  -0.938  1.00  0.00           C  
ATOM    704  O   TYR L  49     -15.744 -16.662  -0.203  1.00  0.00           O  
ATOM    705  CB  TYR L  49     -12.577 -16.421  -1.239  1.00  0.00           C  
ATOM    706  CG  TYR L  49     -12.697 -17.899  -0.945  1.00  0.00           C  
ATOM    707  CD1 TYR L  49     -13.543 -18.692  -1.707  1.00  0.00           C  
ATOM    708  CD2 TYR L  49     -11.962 -18.463   0.088  1.00  0.00           C  
ATOM    709  CE1 TYR L  49     -13.652 -20.043  -1.438  1.00  0.00           C  
ATOM    710  CE2 TYR L  49     -12.072 -19.813   0.357  1.00  0.00           C  
ATOM    711  CZ  TYR L  49     -12.913 -20.602  -0.402  1.00  0.00           C  
ATOM    712  OH  TYR L  49     -13.022 -21.947  -0.134  1.00  0.00           O  
ATOM    713  H   TYR L  49     -13.813 -16.602   1.344  1.00  0.00           H  
ATOM    714  HA  TYR L  49     -13.418 -14.515  -0.755  1.00  0.00           H  
ATOM    715 1HB  TYR L  49     -12.676 -16.279  -2.317  1.00  0.00           H  
ATOM    716 2HB  TYR L  49     -11.575 -16.098  -0.957  1.00  0.00           H  
ATOM    717  HD1 TYR L  49     -14.120 -18.249  -2.519  1.00  0.00           H  
ATOM    718  HD2 TYR L  49     -11.299 -17.840   0.688  1.00  0.00           H  
ATOM    719  HE1 TYR L  49     -14.316 -20.665  -2.037  1.00  0.00           H  
ATOM    720  HE2 TYR L  49     -11.495 -20.256   1.169  1.00  0.00           H  
ATOM    721  HH  TYR L  49     -12.440 -22.175   0.594  1.00  0.00           H  
ATOM    722  N   PHE L  50     -15.438 -15.378  -2.083  1.00  0.00           N  
ATOM    723  CA  PHE L  50     -16.761 -15.629  -2.674  1.00  0.00           C  
ATOM    724  C   PHE L  50     -17.845 -15.552  -1.573  1.00  0.00           C  
ATOM    725  O   PHE L  50     -18.592 -16.505  -1.341  1.00  0.00           O  
ATOM    726  CB  PHE L  50     -16.798 -16.997  -3.358  1.00  0.00           C  
ATOM    727  CG  PHE L  50     -17.775 -17.079  -4.496  1.00  0.00           C  
ATOM    728  CD1 PHE L  50     -17.627 -16.274  -5.616  1.00  0.00           C  
ATOM    729  CD2 PHE L  50     -18.845 -17.960  -4.449  1.00  0.00           C  
ATOM    730  CE1 PHE L  50     -18.525 -16.349  -6.664  1.00  0.00           C  
ATOM    731  CE2 PHE L  50     -19.744 -18.038  -5.495  1.00  0.00           C  
ATOM    732  CZ  PHE L  50     -19.583 -17.231  -6.604  1.00  0.00           C  
ATOM    733  H   PHE L  50     -14.797 -14.759  -2.558  1.00  0.00           H  
ATOM    734  HA  PHE L  50     -16.956 -14.861  -3.424  1.00  0.00           H  
ATOM    735 1HB  PHE L  50     -15.808 -17.238  -3.742  1.00  0.00           H  
ATOM    736 2HB  PHE L  50     -17.061 -17.761  -2.628  1.00  0.00           H  
ATOM    737  HD1 PHE L  50     -16.789 -15.578  -5.664  1.00  0.00           H  
ATOM    738  HD2 PHE L  50     -18.972 -18.597  -3.573  1.00  0.00           H  
ATOM    739  HE1 PHE L  50     -18.396 -15.711  -7.538  1.00  0.00           H  
ATOM    740  HE2 PHE L  50     -20.580 -18.735  -5.446  1.00  0.00           H  
ATOM    741  HZ  PHE L  50     -20.292 -17.289  -7.428  1.00  0.00           H  
ATOM    742  N   THR L  51     -17.873 -14.412  -0.886  1.00  0.00           N  
ATOM    743  CA  THR L  51     -18.832 -14.091   0.151  1.00  0.00           C  
ATOM    744  C   THR L  51     -18.703 -14.757   1.526  1.00  0.00           C  
ATOM    745  O   THR L  51     -18.583 -14.046   2.530  1.00  0.00           O  
ATOM    746  CB  THR L  51     -20.244 -14.385  -0.387  1.00  0.00           C  
ATOM    747  OG1 THR L  51     -20.533 -13.507  -1.483  1.00  0.00           O  
ATOM    748  CG2 THR L  51     -21.283 -14.185   0.704  1.00  0.00           C  
ATOM    749  H   THR L  51     -17.161 -13.737  -1.124  1.00  0.00           H  
ATOM    750  HA  THR L  51     -18.743 -13.031   0.388  1.00  0.00           H  
ATOM    751  HB  THR L  51     -20.291 -15.414  -0.742  1.00  0.00           H  
ATOM    752  HG1 THR L  51     -21.373 -13.753  -1.878  1.00  0.00           H  
ATOM    753 1HG2 THR L  51     -22.275 -14.398   0.306  1.00  0.00           H  
ATOM    754 2HG2 THR L  51     -21.073 -14.860   1.535  1.00  0.00           H  
ATOM    755 3HG2 THR L  51     -21.248 -13.155   1.057  1.00  0.00           H  
ATOM    756  N   SER L  52     -18.740 -16.091   1.583  1.00  0.00           N  
ATOM    757  CA  SER L  52     -18.845 -16.755   2.890  1.00  0.00           C  
ATOM    758  C   SER L  52     -17.916 -17.916   3.236  1.00  0.00           C  
ATOM    759  O   SER L  52     -18.028 -18.455   4.340  1.00  0.00           O  
ATOM    760  CB  SER L  52     -20.271 -17.294   3.034  1.00  0.00           C  
ATOM    761  OG  SER L  52     -20.484 -18.287   2.022  1.00  0.00           O  
ATOM    762  H   SER L  52     -18.696 -16.654   0.746  1.00  0.00           H  
ATOM    763  HA  SER L  52     -18.622 -16.025   3.669  1.00  0.00           H  
ATOM    764 1HB  SER L  52     -20.402 -17.716   4.032  1.00  0.00           H  
ATOM    765 2HB  SER L  52     -20.981 -16.473   2.932  1.00  0.00           H  
ATOM    766  HG  SER L  52     -19.665 -18.338   1.524  1.00  0.00           H  
ATOM    767  N   SER L  53     -17.063 -18.357   2.321  1.00  0.00           N  
ATOM    768  CA  SER L  53     -16.190 -19.517   2.614  1.00  0.00           C  
ATOM    769  C   SER L  53     -14.803 -19.064   3.120  1.00  0.00           C  
ATOM    770  O   SER L  53     -14.131 -18.225   2.479  1.00  0.00           O  
ATOM    771  CB  SER L  53     -16.028 -20.374   1.373  1.00  0.00           C  
ATOM    772  OG  SER L  53     -15.266 -21.517   1.649  1.00  0.00           O  
ATOM    773  H   SER L  53     -17.000 -17.909   1.419  1.00  0.00           H  
ATOM    774  HA  SER L  53     -16.659 -20.115   3.396  1.00  0.00           H  
ATOM    775 1HB  SER L  53     -17.010 -20.668   1.004  1.00  0.00           H  
ATOM    776 2HB  SER L  53     -15.544 -19.792   0.590  1.00  0.00           H  
ATOM    777  HG  SER L  53     -14.705 -21.653   0.882  1.00  0.00           H  
ATOM    778  N   LEU L  54     -14.421 -19.601   4.201  1.00  0.00           N  
ATOM    779  CA  LEU L  54     -13.254 -19.095   4.928  1.00  0.00           C  
ATOM    780  C   LEU L  54     -11.968 -19.577   4.323  1.00  0.00           C  
ATOM    781  O   LEU L  54     -11.880 -20.713   3.917  1.00  0.00           O  
ATOM    782  CB  LEU L  54     -13.309 -19.527   6.399  1.00  0.00           C  
ATOM    783  CG  LEU L  54     -14.141 -18.631   7.325  1.00  0.00           C  
ATOM    784  CD1 LEU L  54     -15.601 -18.673   6.895  1.00  0.00           C  
ATOM    785  CD2 LEU L  54     -13.980 -19.098   8.764  1.00  0.00           C  
ATOM    786  H   LEU L  54     -14.940 -20.378   4.584  1.00  0.00           H  
ATOM    787  HA  LEU L  54     -13.263 -18.007   4.884  1.00  0.00           H  
ATOM    788 1HB  LEU L  54     -13.724 -20.532   6.451  1.00  0.00           H  
ATOM    789 2HB  LEU L  54     -12.292 -19.556   6.791  1.00  0.00           H  
ATOM    790  HG  LEU L  54     -13.798 -17.600   7.238  1.00  0.00           H  
ATOM    791 1HD1 LEU L  54     -16.193 -18.036   7.553  1.00  0.00           H  
ATOM    792 2HD1 LEU L  54     -15.690 -18.316   5.869  1.00  0.00           H  
ATOM    793 3HD1 LEU L  54     -15.969 -19.697   6.956  1.00  0.00           H  
ATOM    794 1HD2 LEU L  54     -14.571 -18.461   9.422  1.00  0.00           H  
ATOM    795 2HD2 LEU L  54     -14.325 -20.129   8.852  1.00  0.00           H  
ATOM    796 3HD2 LEU L  54     -12.930 -19.041   9.050  1.00  0.00           H  
ATOM    797  N   HIS L  55     -10.953 -18.722   4.262  1.00  0.00           N  
ATOM    798  CA  HIS L  55      -9.643 -19.192   3.781  1.00  0.00           C  
ATOM    799  C   HIS L  55      -9.000 -20.083   4.898  1.00  0.00           C  
ATOM    800  O   HIS L  55      -9.301 -19.913   6.100  1.00  0.00           O  
ATOM    801  CB  HIS L  55      -8.728 -18.014   3.430  1.00  0.00           C  
ATOM    802  CG  HIS L  55      -7.460 -18.420   2.746  1.00  0.00           C  
ATOM    803  ND1 HIS L  55      -6.352 -18.863   3.437  1.00  0.00           N  
ATOM    804  CD2 HIS L  55      -7.123 -18.449   1.436  1.00  0.00           C  
ATOM    805  CE1 HIS L  55      -5.388 -19.149   2.579  1.00  0.00           C  
ATOM    806  NE2 HIS L  55      -5.831 -18.905   1.359  1.00  0.00           N  
ATOM    807  H   HIS L  55     -11.058 -17.756   4.538  1.00  0.00           H  
ATOM    808  HA  HIS L  55      -9.780 -19.787   2.879  1.00  0.00           H  
ATOM    809 1HB  HIS L  55      -9.261 -17.320   2.778  1.00  0.00           H  
ATOM    810 2HB  HIS L  55      -8.467 -17.473   4.340  1.00  0.00           H  
ATOM    811  HD1 HIS L  55      -6.296 -19.030   4.422  1.00  0.00           H  
ATOM    812  HD2 HIS L  55      -7.666 -18.191   0.526  1.00  0.00           H  
ATOM    813  HE1 HIS L  55      -4.424 -19.518   2.929  1.00  0.00           H  
ATOM    814  N   SER L  56      -8.106 -20.993   4.486  1.00  0.00           N  
ATOM    815  CA  SER L  56      -7.437 -21.955   5.387  1.00  0.00           C  
ATOM    816  C   SER L  56      -6.826 -21.217   6.509  1.00  0.00           C  
ATOM    817  O   SER L  56      -6.170 -20.201   6.288  1.00  0.00           O  
ATOM    818  CB  SER L  56      -6.367 -22.750   4.664  1.00  0.00           C  
ATOM    819  OG  SER L  56      -5.684 -23.595   5.549  1.00  0.00           O  
ATOM    820  H   SER L  56      -7.888 -21.011   3.500  1.00  0.00           H  
ATOM    821  HA  SER L  56      -8.184 -22.657   5.760  1.00  0.00           H  
ATOM    822 1HB  SER L  56      -6.826 -23.342   3.873  1.00  0.00           H  
ATOM    823 2HB  SER L  56      -5.662 -22.066   4.193  1.00  0.00           H  
ATOM    824  HG  SER L  56      -5.286 -23.021   6.208  1.00  0.00           H  
ATOM    825  N   GLY L  57      -7.004 -21.744   7.713  1.00  0.00           N  
ATOM    826  CA  GLY L  57      -6.409 -21.106   8.875  1.00  0.00           C  
ATOM    827  C   GLY L  57      -7.191 -20.006   9.565  1.00  0.00           C  
ATOM    828  O   GLY L  57      -6.830 -19.637  10.692  1.00  0.00           O  
ATOM    829  H   GLY L  57      -7.547 -22.586   7.838  1.00  0.00           H  
ATOM    830 1HA  GLY L  57      -6.208 -21.857   9.639  1.00  0.00           H  
ATOM    831 2HA  GLY L  57      -5.452 -20.666   8.598  1.00  0.00           H  
ATOM    832  N   VAL L  58      -8.243 -19.486   8.936  1.00  0.00           N  
ATOM    833  CA  VAL L  58      -9.019 -18.375   9.511  1.00  0.00           C  
ATOM    834  C   VAL L  58      -9.976 -18.823  10.595  1.00  0.00           C  
ATOM    835  O   VAL L  58     -10.754 -19.762  10.414  1.00  0.00           O  
ATOM    836  CB  VAL L  58      -9.826 -17.664   8.408  1.00  0.00           C  
ATOM    837  CG1 VAL L  58     -10.711 -16.583   9.009  1.00  0.00           C  
ATOM    838  CG2 VAL L  58      -8.879 -17.073   7.374  1.00  0.00           C  
ATOM    839  H   VAL L  58      -8.515 -19.863   8.039  1.00  0.00           H  
ATOM    840  HA  VAL L  58      -8.324 -17.661   9.954  1.00  0.00           H  
ATOM    841  HB  VAL L  58     -10.484 -18.388   7.928  1.00  0.00           H  
ATOM    842 1HG1 VAL L  58     -11.274 -16.091   8.216  1.00  0.00           H  
ATOM    843 2HG1 VAL L  58     -11.404 -17.033   9.720  1.00  0.00           H  
ATOM    844 3HG1 VAL L  58     -10.091 -15.848   9.523  1.00  0.00           H  
ATOM    845 1HG2 VAL L  58      -9.456 -16.572   6.597  1.00  0.00           H  
ATOM    846 2HG2 VAL L  58      -8.218 -16.353   7.856  1.00  0.00           H  
ATOM    847 3HG2 VAL L  58      -8.285 -17.870   6.928  1.00  0.00           H  
ATOM    848  N   PRO L  59      -9.920 -18.135  11.788  1.00  0.00           N  
ATOM    849  CA  PRO L  59     -10.814 -18.437  12.913  1.00  0.00           C  
ATOM    850  C   PRO L  59     -12.297 -18.433  12.560  1.00  0.00           C  
ATOM    851  O   PRO L  59     -12.762 -17.662  11.734  1.00  0.00           O  
ATOM    852  CB  PRO L  59     -10.483 -17.313  13.901  1.00  0.00           C  
ATOM    853  CG  PRO L  59      -9.063 -16.973  13.606  1.00  0.00           C  
ATOM    854  CD  PRO L  59      -8.956 -17.073  12.109  1.00  0.00           C  
ATOM    855  HA  PRO L  59     -10.554 -19.422  13.327  1.00  0.00           H  
ATOM    856 1HB  PRO L  59     -11.165 -16.465  13.746  1.00  0.00           H  
ATOM    857 2HB  PRO L  59     -10.634 -17.663  14.932  1.00  0.00           H  
ATOM    858 1HG  PRO L  59      -8.827 -15.967  13.983  1.00  0.00           H  
ATOM    859 2HG  PRO L  59      -8.389 -17.672  14.127  1.00  0.00           H  
ATOM    860 1HD  PRO L  59      -9.247 -16.113  11.655  1.00  0.00           H  
ATOM    861 2HD  PRO L  59      -7.924 -17.336  11.832  1.00  0.00           H  
ATOM    862  N   SER L  60     -13.048 -19.304  13.217  1.00  0.00           N  
ATOM    863  CA  SER L  60     -14.467 -19.457  12.941  1.00  0.00           C  
ATOM    864  C   SER L  60     -15.275 -18.222  13.342  1.00  0.00           C  
ATOM    865  O   SER L  60     -16.426 -18.050  12.926  1.00  0.00           O  
ATOM    866  CB  SER L  60     -15.000 -20.675  13.670  1.00  0.00           C  
ATOM    867  OG  SER L  60     -14.974 -20.481  15.058  1.00  0.00           O  
ATOM    868  H   SER L  60     -12.622 -19.878  13.931  1.00  0.00           H  
ATOM    869  HA  SER L  60     -14.597 -19.599  11.867  1.00  0.00           H  
ATOM    870 1HB  SER L  60     -16.021 -20.875  13.347  1.00  0.00           H  
ATOM    871 2HB  SER L  60     -14.399 -21.546  13.411  1.00  0.00           H  
ATOM    872  HG  SER L  60     -15.869 -20.243  15.308  1.00  0.00           H  
ATOM    873  N   ARG L  61     -14.670 -17.330  14.121  1.00  0.00           N  
ATOM    874  CA  ARG L  61     -15.359 -16.085  14.460  1.00  0.00           C  
ATOM    875  C   ARG L  61     -15.588 -15.178  13.237  1.00  0.00           C  
ATOM    876  O   ARG L  61     -16.437 -14.282  13.285  1.00  0.00           O  
ATOM    877  CB  ARG L  61     -14.666 -15.348  15.620  1.00  0.00           C  
ATOM    878  CG  ARG L  61     -13.256 -14.821  15.337  1.00  0.00           C  
ATOM    879  CD  ARG L  61     -12.641 -14.200  16.590  1.00  0.00           C  
ATOM    880  NE  ARG L  61     -11.268 -13.790  16.333  1.00  0.00           N  
ATOM    881  CZ  ARG L  61     -10.205 -14.565  16.506  1.00  0.00           C  
ATOM    882  NH1 ARG L  61     -10.329 -15.815  16.986  1.00  0.00           N  
ATOM    883  NH2 ARG L  61      -9.008 -14.071  16.224  1.00  0.00           N  
ATOM    884  H   ARG L  61     -13.742 -17.493  14.485  1.00  0.00           H  
ATOM    885  HA  ARG L  61     -16.338 -16.332  14.872  1.00  0.00           H  
ATOM    886 1HB  ARG L  61     -15.270 -14.491  15.918  1.00  0.00           H  
ATOM    887 2HB  ARG L  61     -14.591 -16.012  16.480  1.00  0.00           H  
ATOM    888 1HG  ARG L  61     -12.620 -15.643  15.009  1.00  0.00           H  
ATOM    889 2HG  ARG L  61     -13.301 -14.061  14.557  1.00  0.00           H  
ATOM    890 1HD  ARG L  61     -13.221 -13.326  16.884  1.00  0.00           H  
ATOM    891 2HD  ARG L  61     -12.647 -14.929  17.398  1.00  0.00           H  
ATOM    892  HE  ARG L  61     -11.113 -12.848  16.000  1.00  0.00           H  
ATOM    893 1HH1 ARG L  61     -11.243 -16.176  17.222  1.00  0.00           H  
ATOM    894 2HH1 ARG L  61      -9.510 -16.391  17.110  1.00  0.00           H  
ATOM    895 1HH2 ARG L  61      -8.919 -13.122  15.887  1.00  0.00           H  
ATOM    896 2HH2 ARG L  61      -8.185 -14.641  16.347  1.00  0.00           H  
ATOM    897  N   PHE L  62     -14.874 -15.448  12.140  1.00  0.00           N  
ATOM    898  CA  PHE L  62     -14.994 -14.672  10.902  1.00  0.00           C  
ATOM    899  C   PHE L  62     -16.003 -15.269   9.946  1.00  0.00           C  
ATOM    900  O   PHE L  62     -15.853 -16.423   9.508  1.00  0.00           O  
ATOM    901  CB  PHE L  62     -13.641 -14.539  10.148  1.00  0.00           C  
ATOM    902  CG  PHE L  62     -12.626 -13.710  10.863  1.00  0.00           C  
ATOM    903  CD1 PHE L  62     -12.587 -12.332  10.674  1.00  0.00           C  
ATOM    904  CD2 PHE L  62     -11.711 -14.293  11.745  1.00  0.00           C  
ATOM    905  CE1 PHE L  62     -11.652 -11.558  11.338  1.00  0.00           C  
ATOM    906  CE2 PHE L  62     -10.767 -13.502  12.431  1.00  0.00           C  
ATOM    907  CZ  PHE L  62     -10.741 -12.142  12.210  1.00  0.00           C  
ATOM    908  H   PHE L  62     -14.225 -16.222  12.174  1.00  0.00           H  
ATOM    909  HA  PHE L  62     -15.331 -13.666  11.155  1.00  0.00           H  
ATOM    910 1HB  PHE L  62     -13.215 -15.528   9.987  1.00  0.00           H  
ATOM    911 2HB  PHE L  62     -13.812 -14.094   9.170  1.00  0.00           H  
ATOM    912  HD1 PHE L  62     -13.304 -11.867   9.997  1.00  0.00           H  
ATOM    913  HD2 PHE L  62     -11.742 -15.370  11.910  1.00  0.00           H  
ATOM    914  HE1 PHE L  62     -11.625 -10.480  11.179  1.00  0.00           H  
ATOM    915  HE2 PHE L  62     -10.063 -13.954  13.130  1.00  0.00           H  
ATOM    916  HZ  PHE L  62     -10.001 -11.528  12.719  1.00  0.00           H  
ATOM    917  N   SER L  63     -17.008 -14.474   9.591  1.00  0.00           N  
ATOM    918  CA  SER L  63     -17.971 -14.916   8.596  1.00  0.00           C  
ATOM    919  C   SER L  63     -18.399 -13.830   7.612  1.00  0.00           C  
ATOM    920  O   SER L  63     -18.213 -12.649   7.851  1.00  0.00           O  
ATOM    921  CB  SER L  63     -19.198 -15.463   9.300  1.00  0.00           C  
ATOM    922  OG  SER L  63     -19.859 -14.454  10.013  1.00  0.00           O  
ATOM    923  H   SER L  63     -17.114 -13.560  10.007  1.00  0.00           H  
ATOM    924  HA  SER L  63     -17.514 -15.708   8.000  1.00  0.00           H  
ATOM    925 1HB  SER L  63     -19.875 -15.897   8.565  1.00  0.00           H  
ATOM    926 2HB  SER L  63     -18.901 -16.259   9.981  1.00  0.00           H  
ATOM    927  HG  SER L  63     -19.224 -14.123  10.653  1.00  0.00           H  
ATOM    928  N   GLY L  64     -18.963 -14.251   6.493  1.00  0.00           N  
ATOM    929  CA  GLY L  64     -19.326 -13.347   5.421  1.00  0.00           C  
ATOM    930  C   GLY L  64     -20.669 -13.686   4.806  1.00  0.00           C  
ATOM    931  O   GLY L  64     -21.110 -14.862   4.825  1.00  0.00           O  
ATOM    932  H   GLY L  64     -19.144 -15.239   6.386  1.00  0.00           H  
ATOM    933 1HA  GLY L  64     -19.357 -12.326   5.801  1.00  0.00           H  
ATOM    934 2HA  GLY L  64     -18.562 -13.378   4.645  1.00  0.00           H  
ATOM    935  N   SER L  65     -21.340 -12.658   4.284  1.00  0.00           N  
ATOM    936  CA  SER L  65     -22.643 -12.850   3.650  1.00  0.00           C  
ATOM    937  C   SER L  65     -22.958 -11.856   2.531  1.00  0.00           C  
ATOM    938  O   SER L  65     -22.300 -10.818   2.376  1.00  0.00           O  
ATOM    939  CB  SER L  65     -23.728 -12.766   4.706  1.00  0.00           C  
ATOM    940  OG  SER L  65     -23.828 -11.467   5.221  1.00  0.00           O  
ATOM    941  H   SER L  65     -20.945 -11.730   4.326  1.00  0.00           H  
ATOM    942  HA  SER L  65     -22.663 -13.840   3.192  1.00  0.00           H  
ATOM    943 1HB  SER L  65     -24.683 -13.062   4.272  1.00  0.00           H  
ATOM    944 2HB  SER L  65     -23.505 -13.464   5.513  1.00  0.00           H  
ATOM    945  HG  SER L  65     -24.593 -11.072   4.798  1.00  0.00           H  
ATOM    946  N   GLY L  66     -23.985 -12.189   1.758  1.00  0.00           N  
ATOM    947  CA  GLY L  66     -24.459 -11.330   0.695  1.00  0.00           C  
ATOM    948  C   GLY L  66     -24.130 -11.839  -0.692  1.00  0.00           C  
ATOM    949  O   GLY L  66     -23.369 -12.792  -0.869  1.00  0.00           O  
ATOM    950  H   GLY L  66     -24.448 -13.072   1.920  1.00  0.00           H  
ATOM    951 1HA  GLY L  66     -25.541 -11.218   0.772  1.00  0.00           H  
ATOM    952 2HA  GLY L  66     -24.025 -10.337   0.809  1.00  0.00           H  
ATOM    953  N   SER L  67     -24.720 -11.208  -1.695  1.00  0.00           N  
ATOM    954  CA  SER L  67     -24.446 -11.577  -3.077  1.00  0.00           C  
ATOM    955  C   SER L  67     -24.874 -10.442  -3.971  1.00  0.00           C  
ATOM    956  O   SER L  67     -25.727  -9.637  -3.599  1.00  0.00           O  
ATOM    957  CB  SER L  67     -25.179 -12.849  -3.457  1.00  0.00           C  
ATOM    958  OG  SER L  67     -26.564 -12.641  -3.487  1.00  0.00           O  
ATOM    959  H   SER L  67     -25.370 -10.458  -1.506  1.00  0.00           H  
ATOM    960  HA  SER L  67     -23.374 -11.752  -3.183  1.00  0.00           H  
ATOM    961 1HB  SER L  67     -24.837 -13.187  -4.436  1.00  0.00           H  
ATOM    962 2HB  SER L  67     -24.941 -13.634  -2.740  1.00  0.00           H  
ATOM    963  HG  SER L  67     -26.795 -12.524  -4.412  1.00  0.00           H  
ATOM    964  N   GLY L  68     -24.276 -10.376  -5.152  1.00  0.00           N  
ATOM    965  CA  GLY L  68     -24.643  -9.390  -6.143  1.00  0.00           C  
ATOM    966  C   GLY L  68     -24.008  -8.041  -5.880  1.00  0.00           C  
ATOM    967  O   GLY L  68     -22.971  -7.683  -6.458  1.00  0.00           O  
ATOM    968  H   GLY L  68     -23.541 -11.036  -5.363  1.00  0.00           H  
ATOM    969 1HA  GLY L  68     -24.342  -9.738  -7.131  1.00  0.00           H  
ATOM    970 2HA  GLY L  68     -25.726  -9.276  -6.159  1.00  0.00           H  
ATOM    971  N   THR L  69     -24.625  -7.313  -4.965  1.00  0.00           N  
ATOM    972  CA  THR L  69     -24.332  -5.896  -4.742  1.00  0.00           C  
ATOM    973  C   THR L  69     -23.882  -5.560  -3.304  1.00  0.00           C  
ATOM    974  O   THR L  69     -23.000  -4.742  -3.095  1.00  0.00           O  
ATOM    975  CB  THR L  69     -25.564  -5.043  -5.096  1.00  0.00           C  
ATOM    976  OG1 THR L  69     -26.679  -5.450  -4.292  1.00  0.00           O  
ATOM    977  CG2 THR L  69     -25.919  -5.203  -6.567  1.00  0.00           C  
ATOM    978  H   THR L  69     -25.328  -7.764  -4.399  1.00  0.00           H  
ATOM    979  HA  THR L  69     -23.504  -5.608  -5.390  1.00  0.00           H  
ATOM    980  HB  THR L  69     -25.351  -3.994  -4.893  1.00  0.00           H  
ATOM    981  HG1 THR L  69     -26.662  -4.974  -3.459  1.00  0.00           H  
ATOM    982 1HG2 THR L  69     -26.791  -4.593  -6.799  1.00  0.00           H  
ATOM    983 2HG2 THR L  69     -25.078  -4.883  -7.181  1.00  0.00           H  
ATOM    984 3HG2 THR L  69     -26.143  -6.249  -6.775  1.00  0.00           H  
ATOM    985  N   ASP L  70     -24.498  -6.214  -2.328  1.00  0.00           N  
ATOM    986  CA  ASP L  70     -24.348  -5.866  -0.929  1.00  0.00           C  
ATOM    987  C   ASP L  70     -23.646  -7.008  -0.194  1.00  0.00           C  
ATOM    988  O   ASP L  70     -24.150  -8.112  -0.146  1.00  0.00           O  
ATOM    989  CB  ASP L  70     -25.709  -5.579  -0.291  1.00  0.00           C  
ATOM    990  CG  ASP L  70     -26.363  -4.315  -0.832  1.00  0.00           C  
ATOM    991  OD1 ASP L  70     -26.033  -3.251  -0.363  1.00  0.00           O  
ATOM    992  OD2 ASP L  70     -27.185  -4.424  -1.710  1.00  0.00           O  
ATOM    993  H   ASP L  70     -25.095  -6.988  -2.581  1.00  0.00           H  
ATOM    994  HA  ASP L  70     -23.737  -4.965  -0.860  1.00  0.00           H  
ATOM    995 1HB  ASP L  70     -26.379  -6.421  -0.468  1.00  0.00           H  
ATOM    996 2HB  ASP L  70     -25.591  -5.476   0.788  1.00  0.00           H  
ATOM    997  N   PHE L  71     -22.525  -6.732   0.458  1.00  0.00           N  
ATOM    998  CA  PHE L  71     -21.799  -7.774   1.162  1.00  0.00           C  
ATOM    999  C   PHE L  71     -21.463  -7.332   2.590  1.00  0.00           C  
ATOM   1000  O   PHE L  71     -21.327  -6.133   2.866  1.00  0.00           O  
ATOM   1001  CB  PHE L  71     -20.529  -8.112   0.389  1.00  0.00           C  
ATOM   1002  CG  PHE L  71     -20.792  -8.519  -1.024  1.00  0.00           C  
ATOM   1003  CD1 PHE L  71     -20.867  -7.563  -2.031  1.00  0.00           C  
ATOM   1004  CD2 PHE L  71     -21.020  -9.855  -1.348  1.00  0.00           C  
ATOM   1005  CE1 PHE L  71     -21.105  -7.946  -3.366  1.00  0.00           C  
ATOM   1006  CE2 PHE L  71     -21.266 -10.232  -2.673  1.00  0.00           C  
ATOM   1007  CZ  PHE L  71     -21.316  -9.272  -3.672  1.00  0.00           C  
ATOM   1008  H   PHE L  71     -22.164  -5.788   0.471  1.00  0.00           H  
ATOM   1009  HA  PHE L  71     -22.431  -8.661   1.215  1.00  0.00           H  
ATOM   1010 1HB  PHE L  71     -19.867  -7.248   0.381  1.00  0.00           H  
ATOM   1011 2HB  PHE L  71     -20.002  -8.924   0.890  1.00  0.00           H  
ATOM   1012  HD1 PHE L  71     -20.738  -6.511  -1.777  1.00  0.00           H  
ATOM   1013  HD2 PHE L  71     -20.983 -10.615  -0.565  1.00  0.00           H  
ATOM   1014  HE1 PHE L  71     -21.123  -7.192  -4.153  1.00  0.00           H  
ATOM   1015  HE2 PHE L  71     -21.422 -11.282  -2.920  1.00  0.00           H  
ATOM   1016  HZ  PHE L  71     -21.523  -9.569  -4.700  1.00  0.00           H  
ATOM   1017  N   THR L  72     -21.359  -8.299   3.499  1.00  0.00           N  
ATOM   1018  CA  THR L  72     -21.098  -8.010   4.907  1.00  0.00           C  
ATOM   1019  C   THR L  72     -20.041  -8.978   5.418  1.00  0.00           C  
ATOM   1020  O   THR L  72     -20.039 -10.181   5.059  1.00  0.00           O  
ATOM   1021  CB  THR L  72     -22.376  -8.120   5.761  1.00  0.00           C  
ATOM   1022  OG1 THR L  72     -23.365  -7.208   5.265  1.00  0.00           O  
ATOM   1023  CG2 THR L  72     -22.075  -7.794   7.215  1.00  0.00           C  
ATOM   1024  H   THR L  72     -21.462  -9.260   3.206  1.00  0.00           H  
ATOM   1025  HA  THR L  72     -20.726  -6.988   4.987  1.00  0.00           H  
ATOM   1026  HB  THR L  72     -22.771  -9.134   5.696  1.00  0.00           H  
ATOM   1027  HG1 THR L  72     -24.157  -7.696   5.025  1.00  0.00           H  
ATOM   1028 1HG2 THR L  72     -22.989  -7.877   7.803  1.00  0.00           H  
ATOM   1029 2HG2 THR L  72     -21.331  -8.492   7.599  1.00  0.00           H  
ATOM   1030 3HG2 THR L  72     -21.688  -6.777   7.288  1.00  0.00           H  
ATOM   1031  N   LEU L  73     -19.121  -8.437   6.215  1.00  0.00           N  
ATOM   1032  CA  LEU L  73     -18.129  -9.213   6.953  1.00  0.00           C  
ATOM   1033  C   LEU L  73     -18.515  -9.069   8.411  1.00  0.00           C  
ATOM   1034  O   LEU L  73     -18.696  -7.929   8.900  1.00  0.00           O  
ATOM   1035  CB  LEU L  73     -16.703  -8.630   6.761  1.00  0.00           C  
ATOM   1036  CG  LEU L  73     -15.618  -9.266   7.659  1.00  0.00           C  
ATOM   1037  CD1 LEU L  73     -15.382 -10.806   7.280  1.00  0.00           C  
ATOM   1038  CD2 LEU L  73     -14.329  -8.470   7.581  1.00  0.00           C  
ATOM   1039  H   LEU L  73     -19.122  -7.430   6.302  1.00  0.00           H  
ATOM   1040  HA  LEU L  73     -18.178 -10.248   6.615  1.00  0.00           H  
ATOM   1041 1HB  LEU L  73     -16.408  -8.768   5.722  1.00  0.00           H  
ATOM   1042 2HB  LEU L  73     -16.734  -7.561   6.971  1.00  0.00           H  
ATOM   1043  HG  LEU L  73     -15.963  -9.280   8.694  1.00  0.00           H  
ATOM   1044 1HD1 LEU L  73     -14.613 -11.227   7.928  1.00  0.00           H  
ATOM   1045 2HD1 LEU L  73     -16.312 -11.359   7.413  1.00  0.00           H  
ATOM   1046 3HD1 LEU L  73     -15.062 -10.879   6.241  1.00  0.00           H  
ATOM   1047 1HD2 LEU L  73     -13.576  -8.933   8.220  1.00  0.00           H  
ATOM   1048 2HD2 LEU L  73     -13.972  -8.457   6.551  1.00  0.00           H  
ATOM   1049 3HD2 LEU L  73     -14.511  -7.449   7.915  1.00  0.00           H  
ATOM   1050  N   THR L  74     -18.663 -10.197   9.102  1.00  0.00           N  
ATOM   1051  CA  THR L  74     -19.046 -10.191  10.520  1.00  0.00           C  
ATOM   1052  C   THR L  74     -17.955 -10.836  11.336  1.00  0.00           C  
ATOM   1053  O   THR L  74     -17.456 -11.907  10.987  1.00  0.00           O  
ATOM   1054  CB  THR L  74     -20.377 -10.926  10.760  1.00  0.00           C  
ATOM   1055  OG1 THR L  74     -21.424 -10.277  10.026  1.00  0.00           O  
ATOM   1056  CG2 THR L  74     -20.727 -10.926  12.240  1.00  0.00           C  
ATOM   1057  H   THR L  74     -18.506 -11.080   8.638  1.00  0.00           H  
ATOM   1058  HA  THR L  74     -19.172  -9.156  10.840  1.00  0.00           H  
ATOM   1059  HB  THR L  74     -20.293 -11.955  10.412  1.00  0.00           H  
ATOM   1060  HG1 THR L  74     -21.816 -10.900   9.410  1.00  0.00           H  
ATOM   1061 1HG2 THR L  74     -21.671 -11.450  12.391  1.00  0.00           H  
ATOM   1062 2HG2 THR L  74     -19.939 -11.429  12.800  1.00  0.00           H  
ATOM   1063 3HG2 THR L  74     -20.822  -9.900  12.592  1.00  0.00           H  
ATOM   1064  N   ILE L  75     -17.575 -10.179  12.423  1.00  0.00           N  
ATOM   1065  CA  ILE L  75     -16.689 -10.791  13.402  1.00  0.00           C  
ATOM   1066  C   ILE L  75     -17.545 -10.985  14.652  1.00  0.00           C  
ATOM   1067  O   ILE L  75     -17.952 -10.018  15.299  1.00  0.00           O  
ATOM   1068  CB  ILE L  75     -15.456  -9.920  13.705  1.00  0.00           C  
ATOM   1069  CG1 ILE L  75     -14.680  -9.628  12.418  1.00  0.00           C  
ATOM   1070  CG2 ILE L  75     -14.561 -10.604  14.727  1.00  0.00           C  
ATOM   1071  CD1 ILE L  75     -13.581  -8.604  12.586  1.00  0.00           C  
ATOM   1072  H   ILE L  75     -17.902  -9.237  12.577  1.00  0.00           H  
ATOM   1073  HA  ILE L  75     -16.334 -11.740  13.001  1.00  0.00           H  
ATOM   1074  HB  ILE L  75     -15.778  -8.959  14.103  1.00  0.00           H  
ATOM   1075 1HG1 ILE L  75     -14.233 -10.550  12.045  1.00  0.00           H  
ATOM   1076 2HG1 ILE L  75     -15.367  -9.267  11.652  1.00  0.00           H  
ATOM   1077 1HG2 ILE L  75     -13.694  -9.975  14.928  1.00  0.00           H  
ATOM   1078 2HG2 ILE L  75     -15.117 -10.761  15.650  1.00  0.00           H  
ATOM   1079 3HG2 ILE L  75     -14.229 -11.565  14.334  1.00  0.00           H  
ATOM   1080 1HD1 ILE L  75     -13.077  -8.450  11.632  1.00  0.00           H  
ATOM   1081 2HD1 ILE L  75     -14.012  -7.661  12.925  1.00  0.00           H  
ATOM   1082 3HD1 ILE L  75     -12.862  -8.960  13.322  1.00  0.00           H  
ATOM   1083  N   SER L  76     -17.884 -12.244  14.953  1.00  0.00           N  
ATOM   1084  CA  SER L  76     -18.815 -12.546  16.047  1.00  0.00           C  
ATOM   1085  C   SER L  76     -18.380 -12.005  17.398  1.00  0.00           C  
ATOM   1086  O   SER L  76     -19.165 -11.366  18.095  1.00  0.00           O  
ATOM   1087  CB  SER L  76     -18.999 -14.047  16.155  1.00  0.00           C  
ATOM   1088  OG  SER L  76     -19.867 -14.372  17.205  1.00  0.00           O  
ATOM   1089  H   SER L  76     -17.491 -13.004  14.417  1.00  0.00           H  
ATOM   1090  HA  SER L  76     -19.777 -12.083  15.821  1.00  0.00           H  
ATOM   1091 1HB  SER L  76     -19.397 -14.433  15.217  1.00  0.00           H  
ATOM   1092 2HB  SER L  76     -18.032 -14.521  16.319  1.00  0.00           H  
ATOM   1093  HG  SER L  76     -20.590 -14.863  16.809  1.00  0.00           H  
ATOM   1094  N   SER L  77     -17.124 -12.234  17.765  1.00  0.00           N  
ATOM   1095  CA  SER L  77     -16.620 -11.721  19.036  1.00  0.00           C  
ATOM   1096  C   SER L  77     -15.196 -11.233  18.876  1.00  0.00           C  
ATOM   1097  O   SER L  77     -14.289 -12.027  18.653  1.00  0.00           O  
ATOM   1098  CB  SER L  77     -16.681 -12.793  20.106  1.00  0.00           C  
ATOM   1099  OG  SER L  77     -16.196 -12.310  21.329  1.00  0.00           O  
ATOM   1100  H   SER L  77     -16.506 -12.766  17.169  1.00  0.00           H  
ATOM   1101  HA  SER L  77     -17.249 -10.885  19.346  1.00  0.00           H  
ATOM   1102 1HB  SER L  77     -17.711 -13.127  20.228  1.00  0.00           H  
ATOM   1103 2HB  SER L  77     -16.093 -13.654  19.793  1.00  0.00           H  
ATOM   1104  HG  SER L  77     -16.805 -11.620  21.602  1.00  0.00           H  
ATOM   1105  N   LEU L  78     -14.984  -9.924  18.965  1.00  0.00           N  
ATOM   1106  CA  LEU L  78     -13.695  -9.392  18.572  1.00  0.00           C  
ATOM   1107  C   LEU L  78     -12.602  -9.789  19.554  1.00  0.00           C  
ATOM   1108  O   LEU L  78     -12.789  -9.664  20.774  1.00  0.00           O  
ATOM   1109  CB  LEU L  78     -13.767  -7.864  18.469  1.00  0.00           C  
ATOM   1110  CG  LEU L  78     -12.608  -7.191  17.724  1.00  0.00           C  
ATOM   1111  CD1 LEU L  78     -12.567  -7.693  16.287  1.00  0.00           C  
ATOM   1112  CD2 LEU L  78     -12.782  -5.680  17.770  1.00  0.00           C  
ATOM   1113  H   LEU L  78     -15.697  -9.290  19.297  1.00  0.00           H  
ATOM   1114  HA  LEU L  78     -13.436  -9.799  17.595  1.00  0.00           H  
ATOM   1115 1HB  LEU L  78     -14.690  -7.594  17.958  1.00  0.00           H  
ATOM   1116 2HB  LEU L  78     -13.799  -7.448  19.476  1.00  0.00           H  
ATOM   1117  HG  LEU L  78     -11.664  -7.462  18.199  1.00  0.00           H  
ATOM   1118 1HD1 LEU L  78     -11.743  -7.216  15.758  1.00  0.00           H  
ATOM   1119 2HD1 LEU L  78     -12.422  -8.774  16.284  1.00  0.00           H  
ATOM   1120 3HD1 LEU L  78     -13.506  -7.451  15.791  1.00  0.00           H  
ATOM   1121 1HD2 LEU L  78     -11.957  -5.202  17.241  1.00  0.00           H  
ATOM   1122 2HD2 LEU L  78     -13.725  -5.408  17.295  1.00  0.00           H  
ATOM   1123 3HD2 LEU L  78     -12.790  -5.346  18.808  1.00  0.00           H  
ATOM   1124  N   GLN L  79     -11.465 -10.219  19.011  1.00  0.00           N  
ATOM   1125  CA  GLN L  79     -10.256 -10.540  19.778  1.00  0.00           C  
ATOM   1126  C   GLN L  79      -9.186  -9.447  19.605  1.00  0.00           C  
ATOM   1127  O   GLN L  79      -9.233  -8.698  18.653  1.00  0.00           O  
ATOM   1128  CB  GLN L  79      -9.696 -11.899  19.349  1.00  0.00           C  
ATOM   1129  CG  GLN L  79     -10.638 -13.066  19.593  1.00  0.00           C  
ATOM   1130  CD  GLN L  79     -10.931 -13.273  21.067  1.00  0.00           C  
ATOM   1131  OE1 GLN L  79     -10.015 -13.376  21.888  1.00  0.00           O  
ATOM   1132  NE2 GLN L  79     -12.212 -13.336  21.411  1.00  0.00           N  
ATOM   1133  H   GLN L  79     -11.453 -10.325  18.007  1.00  0.00           H  
ATOM   1134  HA  GLN L  79     -10.520 -10.590  20.834  1.00  0.00           H  
ATOM   1135 1HB  GLN L  79      -9.460 -11.875  18.285  1.00  0.00           H  
ATOM   1136 2HB  GLN L  79      -8.769 -12.096  19.886  1.00  0.00           H  
ATOM   1137 1HG  GLN L  79     -11.580 -12.873  19.081  1.00  0.00           H  
ATOM   1138 2HG  GLN L  79     -10.181 -13.976  19.204  1.00  0.00           H  
ATOM   1139 1HE2 GLN L  79     -12.467 -13.472  22.370  1.00  0.00           H  
ATOM   1140 2HE2 GLN L  79     -12.923 -13.248  20.713  1.00  0.00           H  
ATOM   1141  N   PRO L  80      -8.217  -9.355  20.531  1.00  0.00           N  
ATOM   1142  CA  PRO L  80      -7.212  -8.290  20.403  1.00  0.00           C  
ATOM   1143  C   PRO L  80      -6.485  -8.300  19.040  1.00  0.00           C  
ATOM   1144  O   PRO L  80      -6.260  -7.225  18.467  1.00  0.00           O  
ATOM   1145  CB  PRO L  80      -6.249  -8.608  21.551  1.00  0.00           C  
ATOM   1146  CG  PRO L  80      -7.106  -9.271  22.574  1.00  0.00           C  
ATOM   1147  CD  PRO L  80      -8.045 -10.134  21.774  1.00  0.00           C  
ATOM   1148  HA  PRO L  80      -7.698  -7.314  20.549  1.00  0.00           H  
ATOM   1149 1HB  PRO L  80      -5.436  -9.256  21.191  1.00  0.00           H  
ATOM   1150 2HB  PRO L  80      -5.783  -7.682  21.919  1.00  0.00           H  
ATOM   1151 1HG  PRO L  80      -6.486  -9.852  23.271  1.00  0.00           H  
ATOM   1152 2HG  PRO L  80      -7.634  -8.515  23.175  1.00  0.00           H  
ATOM   1153 1HD  PRO L  80      -7.567 -11.104  21.570  1.00  0.00           H  
ATOM   1154 2HD  PRO L  80      -8.982 -10.273  22.333  1.00  0.00           H  
ATOM   1155  N   GLU L  81      -6.161  -9.484  18.513  1.00  0.00           N  
ATOM   1156  CA  GLU L  81      -5.463  -9.584  17.226  1.00  0.00           C  
ATOM   1157  C   GLU L  81      -6.285  -9.192  16.009  1.00  0.00           C  
ATOM   1158  O   GLU L  81      -5.726  -9.140  14.925  1.00  0.00           O  
ATOM   1159  CB  GLU L  81      -4.956 -11.015  17.033  1.00  0.00           C  
ATOM   1160  CG  GLU L  81      -6.053 -12.049  16.823  1.00  0.00           C  
ATOM   1161  CD  GLU L  81      -5.522 -13.450  16.703  1.00  0.00           C  
ATOM   1162  OE1 GLU L  81      -4.327 -13.617  16.734  1.00  0.00           O  
ATOM   1163  OE2 GLU L  81      -6.314 -14.355  16.581  1.00  0.00           O  
ATOM   1164  H   GLU L  81      -6.399 -10.331  19.011  1.00  0.00           H  
ATOM   1165  HA  GLU L  81      -4.613  -8.901  17.240  1.00  0.00           H  
ATOM   1166 1HB  GLU L  81      -4.292 -11.052  16.169  1.00  0.00           H  
ATOM   1167 2HB  GLU L  81      -4.375 -11.317  17.904  1.00  0.00           H  
ATOM   1168 1HG  GLU L  81      -6.745 -12.005  17.664  1.00  0.00           H  
ATOM   1169 2HG  GLU L  81      -6.607 -11.796  15.919  1.00  0.00           H  
ATOM   1170  N   ASP L  82      -7.587  -8.926  16.187  1.00  0.00           N  
ATOM   1171  CA  ASP L  82      -8.494  -8.621  15.065  1.00  0.00           C  
ATOM   1172  C   ASP L  82      -8.591  -7.123  14.807  1.00  0.00           C  
ATOM   1173  O   ASP L  82      -9.168  -6.697  13.814  1.00  0.00           O  
ATOM   1174  CB  ASP L  82      -9.894  -9.178  15.338  1.00  0.00           C  
ATOM   1175  CG  ASP L  82      -9.916 -10.696  15.450  1.00  0.00           C  
ATOM   1176  OD1 ASP L  82      -9.028 -11.324  14.923  1.00  0.00           O  
ATOM   1177  OD2 ASP L  82     -10.819 -11.213  16.062  1.00  0.00           O  
ATOM   1178  H   ASP L  82      -7.954  -8.935  17.128  1.00  0.00           H  
ATOM   1179  HA  ASP L  82      -8.101  -9.093  14.164  1.00  0.00           H  
ATOM   1180 1HB  ASP L  82     -10.280  -8.754  16.265  1.00  0.00           H  
ATOM   1181 2HB  ASP L  82     -10.568  -8.877  14.535  1.00  0.00           H  
ATOM   1182  N   PHE L  83      -8.060  -6.317  15.710  1.00  0.00           N  
ATOM   1183  CA  PHE L  83      -8.053  -4.877  15.498  1.00  0.00           C  
ATOM   1184  C   PHE L  83      -7.046  -4.545  14.415  1.00  0.00           C  
ATOM   1185  O   PHE L  83      -5.842  -4.579  14.651  1.00  0.00           O  
ATOM   1186  CB  PHE L  83      -7.706  -4.131  16.788  1.00  0.00           C  
ATOM   1187  CG  PHE L  83      -8.783  -4.194  17.833  1.00  0.00           C  
ATOM   1188  CD1 PHE L  83      -8.732  -5.140  18.846  1.00  0.00           C  
ATOM   1189  CD2 PHE L  83      -9.849  -3.308  17.806  1.00  0.00           C  
ATOM   1190  CE1 PHE L  83      -9.722  -5.199  19.808  1.00  0.00           C  
ATOM   1191  CE2 PHE L  83     -10.840  -3.364  18.767  1.00  0.00           C  
ATOM   1192  CZ  PHE L  83     -10.776  -4.311  19.769  1.00  0.00           C  
ATOM   1193  H   PHE L  83      -7.654  -6.692  16.556  1.00  0.00           H  
ATOM   1194  HA  PHE L  83      -9.050  -4.569  15.181  1.00  0.00           H  
ATOM   1195 1HB  PHE L  83      -6.794  -4.546  17.214  1.00  0.00           H  
ATOM   1196 2HB  PHE L  83      -7.513  -3.083  16.561  1.00  0.00           H  
ATOM   1197  HD1 PHE L  83      -7.898  -5.842  18.877  1.00  0.00           H  
ATOM   1198  HD2 PHE L  83      -9.900  -2.559  17.015  1.00  0.00           H  
ATOM   1199  HE1 PHE L  83      -9.670  -5.948  20.598  1.00  0.00           H  
ATOM   1200  HE2 PHE L  83     -11.672  -2.661  18.735  1.00  0.00           H  
ATOM   1201  HZ  PHE L  83     -11.557  -4.358  20.527  1.00  0.00           H  
ATOM   1202  N   ALA L  84      -7.573  -4.299  13.213  1.00  0.00           N  
ATOM   1203  CA  ALA L  84      -6.791  -4.173  11.993  1.00  0.00           C  
ATOM   1204  C   ALA L  84      -7.631  -3.492  10.889  1.00  0.00           C  
ATOM   1205  O   ALA L  84      -8.796  -3.082  11.119  1.00  0.00           O  
ATOM   1206  CB  ALA L  84      -6.317  -5.626  11.523  1.00  0.00           C  
ATOM   1207  H   ALA L  84      -8.577  -4.199  13.166  1.00  0.00           H  
ATOM   1208  HA  ALA L  84      -5.930  -3.540  12.207  1.00  0.00           H  
ATOM   1209 1HB  ALA L  84      -5.729  -5.538  10.608  1.00  0.00           H  
ATOM   1210 2HB  ALA L  84      -5.707  -6.081  12.304  1.00  0.00           H  
ATOM   1211 3HB  ALA L  84      -7.189  -6.249  11.335  1.00  0.00           H  
ATOM   1212  N   THR L  85      -7.063  -3.383   9.682  1.00  0.00           N  
ATOM   1213  CA  THR L  85      -7.805  -2.813   8.581  1.00  0.00           C  
ATOM   1214  C   THR L  85      -8.305  -3.917   7.665  1.00  0.00           C  
ATOM   1215  O   THR L  85      -7.556  -4.857   7.387  1.00  0.00           O  
ATOM   1216  CB  THR L  85      -6.946  -1.814   7.784  1.00  0.00           C  
ATOM   1217  OG1 THR L  85      -6.498  -0.766   8.653  1.00  0.00           O  
ATOM   1218  CG2 THR L  85      -7.749  -1.211   6.642  1.00  0.00           C  
ATOM   1219  H   THR L  85      -6.115  -3.695   9.527  1.00  0.00           H  
ATOM   1220  HA  THR L  85      -8.665  -2.278   8.984  1.00  0.00           H  
ATOM   1221  HB  THR L  85      -6.074  -2.327   7.377  1.00  0.00           H  
ATOM   1222  HG1 THR L  85      -6.538   0.074   8.189  1.00  0.00           H  
ATOM   1223 1HG2 THR L  85      -7.125  -0.508   6.090  1.00  0.00           H  
ATOM   1224 2HG2 THR L  85      -8.081  -2.005   5.973  1.00  0.00           H  
ATOM   1225 3HG2 THR L  85      -8.616  -0.689   7.043  1.00  0.00           H  
ATOM   1226  N   TYR L  86      -9.570  -3.845   7.266  1.00  0.00           N  
ATOM   1227  CA  TYR L  86     -10.181  -4.894   6.468  1.00  0.00           C  
ATOM   1228  C   TYR L  86     -10.547  -4.314   5.119  1.00  0.00           C  
ATOM   1229  O   TYR L  86     -11.279  -3.288   5.029  1.00  0.00           O  
ATOM   1230  CB  TYR L  86     -11.411  -5.480   7.166  1.00  0.00           C  
ATOM   1231  CG  TYR L  86     -11.094  -6.214   8.450  1.00  0.00           C  
ATOM   1232  CD1 TYR L  86     -10.939  -5.506   9.633  1.00  0.00           C  
ATOM   1233  CD2 TYR L  86     -10.956  -7.594   8.444  1.00  0.00           C  
ATOM   1234  CE1 TYR L  86     -10.650  -6.177  10.806  1.00  0.00           C  
ATOM   1235  CE2 TYR L  86     -10.666  -8.264   9.616  1.00  0.00           C  
ATOM   1236  CZ  TYR L  86     -10.513  -7.561  10.793  1.00  0.00           C  
ATOM   1237  OH  TYR L  86     -10.224  -8.229  11.961  1.00  0.00           O  
ATOM   1238  H   TYR L  86     -10.122  -3.039   7.524  1.00  0.00           H  
ATOM   1239  HA  TYR L  86      -9.453  -5.695   6.333  1.00  0.00           H  
ATOM   1240 1HB  TYR L  86     -12.114  -4.678   7.397  1.00  0.00           H  
ATOM   1241 2HB  TYR L  86     -11.915  -6.173   6.494  1.00  0.00           H  
ATOM   1242  HD1 TYR L  86     -11.048  -4.422   9.638  1.00  0.00           H  
ATOM   1243  HD2 TYR L  86     -11.076  -8.150   7.513  1.00  0.00           H  
ATOM   1244  HE1 TYR L  86     -10.529  -5.622  11.735  1.00  0.00           H  
ATOM   1245  HE2 TYR L  86     -10.557  -9.349   9.611  1.00  0.00           H  
ATOM   1246  HH  TYR L  86      -9.949  -7.597  12.631  1.00  0.00           H  
ATOM   1247  N   TYR L  87     -10.069  -4.990   4.144  1.00  0.00           N  
ATOM   1248  CA  TYR L  87     -10.179  -4.483   2.789  1.00  0.00           C  
ATOM   1249  C   TYR L  87     -11.168  -5.327   1.994  1.00  0.00           C  
ATOM   1250  O   TYR L  87     -11.200  -6.551   2.129  1.00  0.00           O  
ATOM   1251  CB  TYR L  87      -8.810  -4.467   2.105  1.00  0.00           C  
ATOM   1252  CG  TYR L  87      -7.838  -3.477   2.708  1.00  0.00           C  
ATOM   1253  CD1 TYR L  87      -6.844  -3.917   3.569  1.00  0.00           C  
ATOM   1254  CD2 TYR L  87      -7.941  -2.128   2.400  1.00  0.00           C  
ATOM   1255  CE1 TYR L  87      -5.956  -3.013   4.120  1.00  0.00           C  
ATOM   1256  CE2 TYR L  87      -7.054  -1.224   2.951  1.00  0.00           C  
ATOM   1257  CZ  TYR L  87      -6.065  -1.663   3.808  1.00  0.00           C  
ATOM   1258  OH  TYR L  87      -5.181  -0.762   4.356  1.00  0.00           O  
ATOM   1259  H   TYR L  87      -9.628  -5.885   4.299  1.00  0.00           H  
ATOM   1260  HA  TYR L  87     -10.558  -3.461   2.832  1.00  0.00           H  
ATOM   1261 1HB  TYR L  87      -8.363  -5.460   2.161  1.00  0.00           H  
ATOM   1262 2HB  TYR L  87      -8.933  -4.223   1.050  1.00  0.00           H  
ATOM   1263  HD1 TYR L  87      -6.763  -4.977   3.811  1.00  0.00           H  
ATOM   1264  HD2 TYR L  87      -8.723  -1.782   1.724  1.00  0.00           H  
ATOM   1265  HE1 TYR L  87      -5.175  -3.360   4.797  1.00  0.00           H  
ATOM   1266  HE2 TYR L  87      -7.135  -0.164   2.710  1.00  0.00           H  
ATOM   1267  HH  TYR L  87      -4.562  -1.228   4.924  1.00  0.00           H  
ATOM   1268  N   CYS L  88     -11.968  -4.670   1.161  1.00  0.00           N  
ATOM   1269  CA  CYS L  88     -12.973  -5.351   0.350  1.00  0.00           C  
ATOM   1270  C   CYS L  88     -12.463  -5.464  -1.091  1.00  0.00           C  
ATOM   1271  O   CYS L  88     -12.003  -4.466  -1.678  1.00  0.00           O  
ATOM   1272  CB  CYS L  88     -14.271  -4.573   0.371  1.00  0.00           C  
ATOM   1273  SG  CYS L  88     -15.587  -5.303  -0.632  1.00  0.00           S  
ATOM   1274  H   CYS L  88     -11.877  -3.667   1.091  1.00  0.00           H  
ATOM   1275  HA  CYS L  88     -13.136  -6.346   0.765  1.00  0.00           H  
ATOM   1276 1HB  CYS L  88     -14.633  -4.496   1.396  1.00  0.00           H  
ATOM   1277 2HB  CYS L  88     -14.094  -3.561   0.009  1.00  0.00           H  
ATOM   1278  N   GLN L  89     -12.577  -6.659  -1.675  1.00  0.00           N  
ATOM   1279  CA  GLN L  89     -12.176  -6.864  -3.076  1.00  0.00           C  
ATOM   1280  C   GLN L  89     -13.316  -7.353  -3.963  1.00  0.00           C  
ATOM   1281  O   GLN L  89     -14.114  -8.179  -3.555  1.00  0.00           O  
ATOM   1282  CB  GLN L  89     -11.016  -7.860  -3.151  1.00  0.00           C  
ATOM   1283  CG  GLN L  89     -10.511  -8.123  -4.559  1.00  0.00           C  
ATOM   1284  CD  GLN L  89      -9.461  -9.217  -4.602  1.00  0.00           C  
ATOM   1285  OE1 GLN L  89      -9.574 -10.234  -3.912  1.00  0.00           O  
ATOM   1286  NE2 GLN L  89      -8.430  -9.015  -5.416  1.00  0.00           N  
ATOM   1287  H   GLN L  89     -12.945  -7.438  -1.150  1.00  0.00           H  
ATOM   1288  HA  GLN L  89     -11.846  -5.909  -3.485  1.00  0.00           H  
ATOM   1289 1HB  GLN L  89     -10.180  -7.490  -2.557  1.00  0.00           H  
ATOM   1290 2HB  GLN L  89     -11.326  -8.813  -2.721  1.00  0.00           H  
ATOM   1291 1HG  GLN L  89     -11.350  -8.430  -5.183  1.00  0.00           H  
ATOM   1292 2HG  GLN L  89     -10.068  -7.208  -4.952  1.00  0.00           H  
ATOM   1293 1HE2 GLN L  89      -7.706  -9.702  -5.486  1.00  0.00           H  
ATOM   1294 2HE2 GLN L  89      -8.378  -8.176  -5.958  1.00  0.00           H  
ATOM   1295  N   GLN L  90     -13.324  -6.885  -5.215  1.00  0.00           N  
ATOM   1296  CA  GLN L  90     -14.196  -7.439  -6.269  1.00  0.00           C  
ATOM   1297  C   GLN L  90     -13.365  -8.275  -7.258  1.00  0.00           C  
ATOM   1298  O   GLN L  90     -12.238  -7.907  -7.586  1.00  0.00           O  
ATOM   1299  CB  GLN L  90     -14.902  -6.281  -7.017  1.00  0.00           C  
ATOM   1300  CG  GLN L  90     -15.456  -6.631  -8.415  1.00  0.00           C  
ATOM   1301  CD  GLN L  90     -14.456  -6.369  -9.550  1.00  0.00           C  
ATOM   1302  OE1 GLN L  90     -13.484  -5.623  -9.389  1.00  0.00           O  
ATOM   1303  NE2 GLN L  90     -14.728  -6.944 -10.711  1.00  0.00           N  
ATOM   1304  H   GLN L  90     -12.704  -6.120  -5.441  1.00  0.00           H  
ATOM   1305  HA  GLN L  90     -14.936  -8.088  -5.801  1.00  0.00           H  
ATOM   1306 1HB  GLN L  90     -15.738  -5.918  -6.419  1.00  0.00           H  
ATOM   1307 2HB  GLN L  90     -14.206  -5.452  -7.143  1.00  0.00           H  
ATOM   1308 1HG  GLN L  90     -15.717  -7.689  -8.437  1.00  0.00           H  
ATOM   1309 2HG  GLN L  90     -16.342  -6.024  -8.607  1.00  0.00           H  
ATOM   1310 1HE2 GLN L  90     -14.115  -6.814 -11.492  1.00  0.00           H  
ATOM   1311 2HE2 GLN L  90     -15.548  -7.509 -10.810  1.00  0.00           H  
ATOM   1312  N   TYR L  91     -13.905  -9.407  -7.708  1.00  0.00           N  
ATOM   1313  CA  TYR L  91     -13.126 -10.320  -8.546  1.00  0.00           C  
ATOM   1314  C   TYR L  91     -13.852 -10.976  -9.711  1.00  0.00           C  
ATOM   1315  O   TYR L  91     -13.754 -12.197  -9.925  1.00  0.00           O  
ATOM   1316  CB  TYR L  91     -12.528 -11.417  -7.661  1.00  0.00           C  
ATOM   1317  CG  TYR L  91     -11.146 -11.860  -8.088  1.00  0.00           C  
ATOM   1318  CD1 TYR L  91     -10.104 -11.862  -7.171  1.00  0.00           C  
ATOM   1319  CD2 TYR L  91     -10.920 -12.263  -9.395  1.00  0.00           C  
ATOM   1320  CE1 TYR L  91      -8.842 -12.267  -7.561  1.00  0.00           C  
ATOM   1321  CE2 TYR L  91      -9.658 -12.668  -9.785  1.00  0.00           C  
ATOM   1322  CZ  TYR L  91      -8.622 -12.670  -8.873  1.00  0.00           C  
ATOM   1323  OH  TYR L  91      -7.365 -13.073  -9.261  1.00  0.00           O  
ATOM   1324  H   TYR L  91     -14.858  -9.645  -7.476  1.00  0.00           H  
ATOM   1325  HA  TYR L  91     -12.320  -9.756  -9.017  1.00  0.00           H  
ATOM   1326 1HB  TYR L  91     -12.469 -11.062  -6.631  1.00  0.00           H  
ATOM   1327 2HB  TYR L  91     -13.182 -12.288  -7.670  1.00  0.00           H  
ATOM   1328  HD1 TYR L  91     -10.282 -11.545  -6.144  1.00  0.00           H  
ATOM   1329  HD2 TYR L  91     -11.738 -12.260 -10.116  1.00  0.00           H  
ATOM   1330  HE1 TYR L  91      -8.024 -12.268  -6.841  1.00  0.00           H  
ATOM   1331  HE2 TYR L  91      -9.480 -12.984 -10.813  1.00  0.00           H  
ATOM   1332  HH  TYR L  91      -6.833 -13.254  -8.482  1.00  0.00           H  
ATOM   1333  N   SER L  92     -14.562 -10.158 -10.481  1.00  0.00           N  
ATOM   1334  CA  SER L  92     -15.308 -10.650 -11.634  1.00  0.00           C  
ATOM   1335  C   SER L  92     -14.585 -10.137 -12.890  1.00  0.00           C  
ATOM   1336  O   SER L  92     -13.609 -10.720 -13.327  1.00  0.00           O  
ATOM   1337  CB  SER L  92     -16.747 -10.171 -11.599  1.00  0.00           C  
ATOM   1338  OG  SER L  92     -16.812  -8.772 -11.665  1.00  0.00           O  
ATOM   1339  H   SER L  92     -14.589  -9.172 -10.262  1.00  0.00           H  
ATOM   1340  HA  SER L  92     -15.309 -11.741 -11.605  1.00  0.00           H  
ATOM   1341 1HB  SER L  92     -17.294 -10.603 -12.438  1.00  0.00           H  
ATOM   1342 2HB  SER L  92     -17.223 -10.517 -10.684  1.00  0.00           H  
ATOM   1343  HG  SER L  92     -17.741  -8.555 -11.768  1.00  0.00           H  
ATOM   1344  N   THR L  93     -15.039  -9.007 -13.411  1.00  0.00           N  
ATOM   1345  CA  THR L  93     -14.512  -8.486 -14.663  1.00  0.00           C  
ATOM   1346  C   THR L  93     -13.179  -7.850 -14.319  1.00  0.00           C  
ATOM   1347  O   THR L  93     -12.992  -7.396 -13.189  1.00  0.00           O  
ATOM   1348  CB  THR L  93     -15.455  -7.464 -15.324  1.00  0.00           C  
ATOM   1349  OG1 THR L  93     -15.638  -6.343 -14.449  1.00  0.00           O  
ATOM   1350  CG2 THR L  93     -16.806  -8.097 -15.619  1.00  0.00           C  
ATOM   1351  H   THR L  93     -15.764  -8.493 -12.932  1.00  0.00           H  
ATOM   1352  HA  THR L  93     -14.388  -9.317 -15.358  1.00  0.00           H  
ATOM   1353  HB  THR L  93     -15.014  -7.112 -16.256  1.00  0.00           H  
ATOM   1354  HG1 THR L  93     -15.949  -5.589 -14.956  1.00  0.00           H  
ATOM   1355 1HG2 THR L  93     -17.459  -7.360 -16.086  1.00  0.00           H  
ATOM   1356 2HG2 THR L  93     -16.672  -8.943 -16.293  1.00  0.00           H  
ATOM   1357 3HG2 THR L  93     -17.256  -8.443 -14.689  1.00  0.00           H  
ATOM   1358  N   VAL L  94     -12.389  -7.617 -15.324  1.00  0.00           N  
ATOM   1359  CA  VAL L  94     -10.952  -7.324 -15.300  1.00  0.00           C  
ATOM   1360  C   VAL L  94     -10.451  -6.278 -14.360  1.00  0.00           C  
ATOM   1361  O   VAL L  94      -9.374  -6.440 -13.791  1.00  0.00           O  
ATOM   1362  CB  VAL L  94     -10.505  -6.904 -16.713  1.00  0.00           C  
ATOM   1363  CG1 VAL L  94      -9.080  -6.373 -16.685  1.00  0.00           C  
ATOM   1364  CG2 VAL L  94     -10.623  -8.084 -17.666  1.00  0.00           C  
ATOM   1365  H   VAL L  94     -12.871  -7.647 -16.210  1.00  0.00           H  
ATOM   1366  HA  VAL L  94     -10.419  -8.229 -15.006  1.00  0.00           H  
ATOM   1367  HB  VAL L  94     -11.144  -6.091 -17.060  1.00  0.00           H  
ATOM   1368 1HG1 VAL L  94      -8.780  -6.080 -17.692  1.00  0.00           H  
ATOM   1369 2HG1 VAL L  94      -9.027  -5.507 -16.026  1.00  0.00           H  
ATOM   1370 3HG1 VAL L  94      -8.409  -7.150 -16.320  1.00  0.00           H  
ATOM   1371 1HG2 VAL L  94     -10.306  -7.780 -18.663  1.00  0.00           H  
ATOM   1372 2HG2 VAL L  94      -9.988  -8.899 -17.316  1.00  0.00           H  
ATOM   1373 3HG2 VAL L  94     -11.659  -8.421 -17.701  1.00  0.00           H  
ATOM   1374  N   PRO L  95     -11.099  -5.100 -14.319  1.00  0.00           N  
ATOM   1375  CA  PRO L  95     -10.466  -4.119 -13.439  1.00  0.00           C  
ATOM   1376  C   PRO L  95     -10.758  -4.506 -11.976  1.00  0.00           C  
ATOM   1377  O   PRO L  95     -11.773  -4.092 -11.407  1.00  0.00           O  
ATOM   1378  CB  PRO L  95     -11.137  -2.800 -13.835  1.00  0.00           C  
ATOM   1379  CG  PRO L  95     -12.516  -3.197 -14.239  1.00  0.00           C  
ATOM   1380  CD  PRO L  95     -12.335  -4.516 -14.944  1.00  0.00           C  
ATOM   1381  HA  PRO L  95      -9.387  -4.087 -13.650  1.00  0.00           H  
ATOM   1382 1HB  PRO L  95     -11.126  -2.102 -12.984  1.00  0.00           H  
ATOM   1383 2HB  PRO L  95     -10.575  -2.322 -14.649  1.00  0.00           H  
ATOM   1384 1HG  PRO L  95     -13.164  -3.277 -13.354  1.00  0.00           H  
ATOM   1385 2HG  PRO L  95     -12.958  -2.427 -14.889  1.00  0.00           H  
ATOM   1386 1HD  PRO L  95     -13.213  -5.152 -14.765  1.00  0.00           H  
ATOM   1387 2HD  PRO L  95     -12.195  -4.340 -16.021  1.00  0.00           H  
ATOM   1388  N   TRP L  96      -9.978  -5.474 -11.469  1.00  0.00           N  
ATOM   1389  CA  TRP L  96     -10.076  -5.893 -10.084  1.00  0.00           C  
ATOM   1390  C   TRP L  96      -9.562  -4.785  -9.198  1.00  0.00           C  
ATOM   1391  O   TRP L  96      -8.503  -4.189  -9.466  1.00  0.00           O  
ATOM   1392  CB  TRP L  96      -9.276  -7.175  -9.838  1.00  0.00           C  
ATOM   1393  CG  TRP L  96      -9.680  -8.311 -10.728  1.00  0.00           C  
ATOM   1394  CD1 TRP L  96     -10.948  -8.644 -11.100  1.00  0.00           C  
ATOM   1395  CD2 TRP L  96      -8.809  -9.276 -11.365  1.00  0.00           C  
ATOM   1396  NE1 TRP L  96     -10.927  -9.745 -11.921  1.00  0.00           N  
ATOM   1397  CE2 TRP L  96      -9.625 -10.144 -12.095  1.00  0.00           C  
ATOM   1398  CE3 TRP L  96      -7.422  -9.469 -11.376  1.00  0.00           C  
ATOM   1399  CZ2 TRP L  96      -9.105 -11.197 -12.831  1.00  0.00           C  
ATOM   1400  CZ3 TRP L  96      -6.899 -10.524 -12.115  1.00  0.00           C  
ATOM   1401  CH2 TRP L  96      -7.720 -11.365 -12.824  1.00  0.00           C  
ATOM   1402  H   TRP L  96      -9.306  -5.921 -12.074  1.00  0.00           H  
ATOM   1403  HA  TRP L  96     -11.122  -6.093  -9.855  1.00  0.00           H  
ATOM   1404 1HB  TRP L  96      -8.216  -6.977  -9.994  1.00  0.00           H  
ATOM   1405 2HB  TRP L  96      -9.402  -7.489  -8.802  1.00  0.00           H  
ATOM   1406  HD1 TRP L  96     -11.847  -8.114 -10.792  1.00  0.00           H  
ATOM   1407  HE1 TRP L  96     -11.736 -10.190 -12.329  1.00  0.00           H  
ATOM   1408  HE3 TRP L  96      -6.765  -8.803 -10.817  1.00  0.00           H  
ATOM   1409  HZ2 TRP L  96      -9.740 -11.876 -13.400  1.00  0.00           H  
ATOM   1410  HZ3 TRP L  96      -5.818 -10.668 -12.117  1.00  0.00           H  
ATOM   1411  HH2 TRP L  96      -7.277 -12.182 -13.393  1.00  0.00           H  
ATOM   1412  N   THR L  97     -10.377  -4.413  -8.225  1.00  0.00           N  
ATOM   1413  CA  THR L  97     -10.102  -3.265  -7.397  1.00  0.00           C  
ATOM   1414  C   THR L  97     -10.381  -3.544  -5.921  1.00  0.00           C  
ATOM   1415  O   THR L  97     -11.210  -4.401  -5.575  1.00  0.00           O  
ATOM   1416  CB  THR L  97     -10.929  -2.052  -7.864  1.00  0.00           C  
ATOM   1417  OG1 THR L  97     -10.567  -0.899  -7.093  1.00  0.00           O  
ATOM   1418  CG2 THR L  97     -12.416  -2.324  -7.694  1.00  0.00           C  
ATOM   1419  H   THR L  97     -11.216  -4.949  -8.058  1.00  0.00           H  
ATOM   1420  HA  THR L  97      -9.044  -3.019  -7.487  1.00  0.00           H  
ATOM   1421  HB  THR L  97     -10.720  -1.851  -8.914  1.00  0.00           H  
ATOM   1422  HG1 THR L  97     -11.084  -0.144  -7.385  1.00  0.00           H  
ATOM   1423 1HG2 THR L  97     -12.985  -1.457  -8.029  1.00  0.00           H  
ATOM   1424 2HG2 THR L  97     -12.697  -3.194  -8.288  1.00  0.00           H  
ATOM   1425 3HG2 THR L  97     -12.633  -2.517  -6.644  1.00  0.00           H  
ATOM   1426  N   PHE L  98      -9.594  -2.915  -5.064  1.00  0.00           N  
ATOM   1427  CA  PHE L  98      -9.818  -2.974  -3.641  1.00  0.00           C  
ATOM   1428  C   PHE L  98     -10.479  -1.668  -3.252  1.00  0.00           C  
ATOM   1429  O   PHE L  98     -10.246  -0.632  -3.878  1.00  0.00           O  
ATOM   1430  CB  PHE L  98      -8.510  -3.175  -2.873  1.00  0.00           C  
ATOM   1431  CG  PHE L  98      -7.875  -4.517  -3.098  1.00  0.00           C  
ATOM   1432  CD1 PHE L  98      -7.031  -4.728  -4.178  1.00  0.00           C  
ATOM   1433  CD2 PHE L  98      -8.120  -5.571  -2.231  1.00  0.00           C  
ATOM   1434  CE1 PHE L  98      -6.446  -5.963  -4.386  1.00  0.00           C  
ATOM   1435  CE2 PHE L  98      -7.536  -6.806  -2.436  1.00  0.00           C  
ATOM   1436  CZ  PHE L  98      -6.698  -7.002  -3.515  1.00  0.00           C  
ATOM   1437  H   PHE L  98      -8.814  -2.379  -5.418  1.00  0.00           H  
ATOM   1438  HA  PHE L  98     -10.470  -3.823  -3.428  1.00  0.00           H  
ATOM   1439 1HB  PHE L  98      -7.795  -2.407  -3.165  1.00  0.00           H  
ATOM   1440 2HB  PHE L  98      -8.695  -3.060  -1.805  1.00  0.00           H  
ATOM   1441  HD1 PHE L  98      -6.831  -3.907  -4.866  1.00  0.00           H  
ATOM   1442  HD2 PHE L  98      -8.783  -5.417  -1.379  1.00  0.00           H  
ATOM   1443  HE1 PHE L  98      -5.785  -6.115  -5.239  1.00  0.00           H  
ATOM   1444  HE2 PHE L  98      -7.737  -7.626  -1.747  1.00  0.00           H  
ATOM   1445  HZ  PHE L  98      -6.238  -7.975  -3.679  1.00  0.00           H  
ATOM   1446  N   GLY L  99     -11.367  -1.725  -2.284  1.00  0.00           N  
ATOM   1447  CA  GLY L  99     -11.997  -0.510  -1.819  1.00  0.00           C  
ATOM   1448  C   GLY L  99     -11.071   0.192  -0.852  1.00  0.00           C  
ATOM   1449  O   GLY L  99      -9.913  -0.215  -0.715  1.00  0.00           O  
ATOM   1450  H   GLY L  99     -11.617  -2.604  -1.855  1.00  0.00           H  
ATOM   1451 1HA  GLY L  99     -12.224   0.131  -2.671  1.00  0.00           H  
ATOM   1452 2HA  GLY L  99     -12.944  -0.752  -1.339  1.00  0.00           H  
ATOM   1453  N   GLN L 100     -11.597   1.236  -0.141  1.00  0.00           N  
ATOM   1454  CA  GLN L 100     -10.715   2.021   0.734  1.00  0.00           C  
ATOM   1455  C   GLN L 100     -10.328   1.393   2.070  1.00  0.00           C  
ATOM   1456  O   GLN L 100      -9.405   1.859   2.737  1.00  0.00           O  
ATOM   1457  CB  GLN L 100     -11.370   3.378   1.012  1.00  0.00           C  
ATOM   1458  CG  GLN L 100     -12.566   3.311   1.946  1.00  0.00           C  
ATOM   1459  CD  GLN L 100     -13.870   3.094   1.203  1.00  0.00           C  
ATOM   1460  OE1 GLN L 100     -13.985   2.187   0.374  1.00  0.00           O  
ATOM   1461  NE2 GLN L 100     -14.862   3.927   1.496  1.00  0.00           N  
ATOM   1462  H   GLN L 100     -12.562   1.514  -0.244  1.00  0.00           H  
ATOM   1463  HA  GLN L 100      -9.766   2.174   0.221  1.00  0.00           H  
ATOM   1464 1HB  GLN L 100     -10.636   4.053   1.452  1.00  0.00           H  
ATOM   1465 2HB  GLN L 100     -11.701   3.821   0.073  1.00  0.00           H  
ATOM   1466 1HG  GLN L 100     -12.426   2.484   2.641  1.00  0.00           H  
ATOM   1467 2HG  GLN L 100     -12.638   4.251   2.495  1.00  0.00           H  
ATOM   1468 1HE2 GLN L 100     -15.747   3.832   1.038  1.00  0.00           H  
ATOM   1469 2HE2 GLN L 100     -14.727   4.649   2.175  1.00  0.00           H  
ATOM   1470  N   GLY L 101     -11.017   0.319   2.461  1.00  0.00           N  
ATOM   1471  CA  GLY L 101     -10.696  -0.328   3.719  1.00  0.00           C  
ATOM   1472  C   GLY L 101     -11.492   0.254   4.896  1.00  0.00           C  
ATOM   1473  O   GLY L 101     -11.836   1.433   4.888  1.00  0.00           O  
ATOM   1474  H   GLY L 101     -11.764  -0.054   1.893  1.00  0.00           H  
ATOM   1475 1HA  GLY L 101     -10.903  -1.396   3.642  1.00  0.00           H  
ATOM   1476 2HA  GLY L 101      -9.631  -0.221   3.922  1.00  0.00           H  
ATOM   1477  N   THR L 102     -11.744  -0.581   5.901  1.00  0.00           N  
ATOM   1478  CA  THR L 102     -12.365  -0.147   7.135  1.00  0.00           C  
ATOM   1479  C   THR L 102     -11.382  -0.461   8.253  1.00  0.00           C  
ATOM   1480  O   THR L 102     -10.792  -1.524   8.256  1.00  0.00           O  
ATOM   1481  CB  THR L 102     -13.718  -0.840   7.383  1.00  0.00           C  
ATOM   1482  OG1 THR L 102     -13.516  -2.252   7.522  1.00  0.00           O  
ATOM   1483  CG2 THR L 102     -14.670  -0.579   6.226  1.00  0.00           C  
ATOM   1484  H   THR L 102     -11.490  -1.553   5.792  1.00  0.00           H  
ATOM   1485  HA  THR L 102     -12.547   0.926   7.072  1.00  0.00           H  
ATOM   1486  HB  THR L 102     -14.159  -0.457   8.303  1.00  0.00           H  
ATOM   1487  HG1 THR L 102     -13.496  -2.482   8.455  1.00  0.00           H  
ATOM   1488 1HG2 THR L 102     -15.621  -1.076   6.419  1.00  0.00           H  
ATOM   1489 2HG2 THR L 102     -14.835   0.493   6.125  1.00  0.00           H  
ATOM   1490 3HG2 THR L 102     -14.238  -0.968   5.305  1.00  0.00           H  
ATOM   1491  N   LYS L 103     -11.206   0.456   9.213  1.00  0.00           N  
ATOM   1492  CA  LYS L 103     -10.255   0.239  10.274  1.00  0.00           C  
ATOM   1493  C   LYS L 103     -11.047  -0.077  11.522  1.00  0.00           C  
ATOM   1494  O   LYS L 103     -11.972   0.651  11.829  1.00  0.00           O  
ATOM   1495  CB  LYS L 103      -9.355   1.458  10.482  1.00  0.00           C  
ATOM   1496  CG  LYS L 103      -8.258   1.260  11.519  1.00  0.00           C  
ATOM   1497  CD  LYS L 103      -7.404   2.511  11.666  1.00  0.00           C  
ATOM   1498  CE  LYS L 103      -6.270   2.294  12.657  1.00  0.00           C  
ATOM   1499  NZ  LYS L 103      -5.466   3.530  12.861  1.00  0.00           N  
ATOM   1500  H   LYS L 103     -11.741   1.313   9.199  1.00  0.00           H  
ATOM   1501  HA  LYS L 103      -9.621  -0.606  10.003  1.00  0.00           H  
ATOM   1502 1HB  LYS L 103      -8.879   1.724   9.538  1.00  0.00           H  
ATOM   1503 2HB  LYS L 103      -9.962   2.308  10.794  1.00  0.00           H  
ATOM   1504 1HG  LYS L 103      -8.708   1.021  12.484  1.00  0.00           H  
ATOM   1505 2HG  LYS L 103      -7.621   0.428  11.220  1.00  0.00           H  
ATOM   1506 1HD  LYS L 103      -6.983   2.780  10.697  1.00  0.00           H  
ATOM   1507 2HD  LYS L 103      -8.025   3.336  12.014  1.00  0.00           H  
ATOM   1508 1HE  LYS L 103      -6.680   1.980  13.615  1.00  0.00           H  
ATOM   1509 2HE  LYS L 103      -5.613   1.505  12.291  1.00  0.00           H  
ATOM   1510 1HZ  LYS L 103      -4.726   3.345  13.522  1.00  0.00           H  
ATOM   1511 2HZ  LYS L 103      -5.065   3.821  11.980  1.00  0.00           H  
ATOM   1512 3HZ  LYS L 103      -6.061   4.264  13.218  1.00  0.00           H  
ATOM   1513  N   VAL L 104     -10.714  -1.173  12.216  1.00  0.00           N  
ATOM   1514  CA  VAL L 104     -11.402  -1.523  13.464  1.00  0.00           C  
ATOM   1515  C   VAL L 104     -10.429  -1.144  14.545  1.00  0.00           C  
ATOM   1516  O   VAL L 104      -9.310  -1.658  14.585  1.00  0.00           O  
ATOM   1517  CB  VAL L 104     -11.751  -3.021  13.547  1.00  0.00           C  
ATOM   1518  CG1 VAL L 104     -12.450  -3.334  14.862  1.00  0.00           C  
ATOM   1519  CG2 VAL L 104     -12.624  -3.415  12.365  1.00  0.00           C  
ATOM   1520  H   VAL L 104      -9.976  -1.774  11.877  1.00  0.00           H  
ATOM   1521  HA  VAL L 104     -12.337  -0.964  13.512  1.00  0.00           H  
ATOM   1522  HB  VAL L 104     -10.828  -3.601  13.526  1.00  0.00           H  
ATOM   1523 1HG1 VAL L 104     -12.688  -4.397  14.903  1.00  0.00           H  
ATOM   1524 2HG1 VAL L 104     -11.792  -3.077  15.692  1.00  0.00           H  
ATOM   1525 3HG1 VAL L 104     -13.369  -2.754  14.932  1.00  0.00           H  
ATOM   1526 1HG2 VAL L 104     -12.866  -4.476  12.430  1.00  0.00           H  
ATOM   1527 2HG2 VAL L 104     -13.545  -2.832  12.382  1.00  0.00           H  
ATOM   1528 3HG2 VAL L 104     -12.088  -3.222  11.436  1.00  0.00           H  
ATOM   1529  N   GLU L 105     -10.827  -0.173  15.366  1.00  0.00           N  
ATOM   1530  CA  GLU L 105      -9.971   0.422  16.348  1.00  0.00           C  
ATOM   1531  C   GLU L 105     -10.509   0.015  17.732  1.00  0.00           C  
ATOM   1532  O   GLU L 105     -11.704  -0.262  17.863  1.00  0.00           O  
ATOM   1533  CB  GLU L 105      -9.933   1.944  16.189  1.00  0.00           C  
ATOM   1534  CG  GLU L 105      -9.360   2.424  14.864  1.00  0.00           C  
ATOM   1535  CD  GLU L 105      -9.257   3.921  14.779  1.00  0.00           C  
ATOM   1536  OE1 GLU L 105      -8.307   4.462  15.292  1.00  0.00           O  
ATOM   1537  OE2 GLU L 105     -10.128   4.525  14.200  1.00  0.00           O  
ATOM   1538  H   GLU L 105     -11.780   0.151  15.283  1.00  0.00           H  
ATOM   1539  HA  GLU L 105      -8.961   0.035  16.207  1.00  0.00           H  
ATOM   1540 1HB  GLU L 105     -10.943   2.344  16.282  1.00  0.00           H  
ATOM   1541 2HB  GLU L 105      -9.334   2.378  16.989  1.00  0.00           H  
ATOM   1542 1HG  GLU L 105      -8.366   1.995  14.732  1.00  0.00           H  
ATOM   1543 2HG  GLU L 105      -9.992   2.062  14.054  1.00  0.00           H  
ATOM   1544  N   ILE L 106      -9.658   0.003  18.749  1.00  0.00           N  
ATOM   1545  CA  ILE L 106     -10.105  -0.278  20.117  1.00  0.00           C  
ATOM   1546  C   ILE L 106     -10.793   0.935  20.677  1.00  0.00           C  
ATOM   1547  O   ILE L 106     -10.213   2.020  20.739  1.00  0.00           O  
ATOM   1548  CB  ILE L 106      -8.932  -0.674  21.032  1.00  0.00           C  
ATOM   1549  CG1 ILE L 106      -8.265  -1.954  20.522  1.00  0.00           C  
ATOM   1550  CG2 ILE L 106      -9.412  -0.854  22.464  1.00  0.00           C  
ATOM   1551  CD1 ILE L 106      -6.957  -2.276  21.207  1.00  0.00           C  
ATOM   1552  H   ILE L 106      -8.680   0.191  18.580  1.00  0.00           H  
ATOM   1553  HA  ILE L 106     -10.804  -1.113  20.088  1.00  0.00           H  
ATOM   1554  HB  ILE L 106      -8.173   0.107  21.008  1.00  0.00           H  
ATOM   1555 1HG1 ILE L 106      -8.941  -2.797  20.663  1.00  0.00           H  
ATOM   1556 2HG1 ILE L 106      -8.076  -1.865  19.452  1.00  0.00           H  
ATOM   1557 1HG2 ILE L 106      -8.570  -1.134  23.097  1.00  0.00           H  
ATOM   1558 2HG2 ILE L 106      -9.841   0.080  22.823  1.00  0.00           H  
ATOM   1559 3HG2 ILE L 106     -10.168  -1.638  22.498  1.00  0.00           H  
ATOM   1560 1HD1 ILE L 106      -6.545  -3.197  20.792  1.00  0.00           H  
ATOM   1561 2HD1 ILE L 106      -6.252  -1.459  21.048  1.00  0.00           H  
ATOM   1562 3HD1 ILE L 106      -7.128  -2.406  22.275  1.00  0.00           H  
ATOM   1563  N   LYS L 107     -12.036   0.770  21.106  1.00  0.00           N  
ATOM   1564  CA  LYS L 107     -12.716   1.872  21.806  1.00  0.00           C  
ATOM   1565  C   LYS L 107     -12.283   1.966  23.262  1.00  0.00           C  
ATOM   1566  O   LYS L 107     -12.219   0.959  23.954  1.00  0.00           O  
ATOM   1567  CB  LYS L 107     -14.234   1.703  21.728  1.00  0.00           C  
ATOM   1568  CG  LYS L 107     -15.027   2.864  22.313  1.00  0.00           C  
ATOM   1569  CD  LYS L 107     -16.522   2.678  22.097  1.00  0.00           C  
ATOM   1570  CE  LYS L 107     -17.314   3.844  22.668  1.00  0.00           C  
ATOM   1571  NZ  LYS L 107     -18.779   3.673  22.468  1.00  0.00           N  
ATOM   1572  H   LYS L 107     -12.528  -0.101  20.963  1.00  0.00           H  
ATOM   1573  HA  LYS L 107     -12.445   2.810  21.320  1.00  0.00           H  
ATOM   1574 1HB  LYS L 107     -14.534   1.585  20.686  1.00  0.00           H  
ATOM   1575 2HB  LYS L 107     -14.528   0.797  22.258  1.00  0.00           H  
ATOM   1576 1HG  LYS L 107     -14.830   2.937  23.384  1.00  0.00           H  
ATOM   1577 2HG  LYS L 107     -14.714   3.794  21.840  1.00  0.00           H  
ATOM   1578 1HD  LYS L 107     -16.728   2.598  21.029  1.00  0.00           H  
ATOM   1579 2HD  LYS L 107     -16.847   1.757  22.582  1.00  0.00           H  
ATOM   1580 1HE  LYS L 107     -17.114   3.932  23.735  1.00  0.00           H  
ATOM   1581 2HE  LYS L 107     -17.001   4.769  22.185  1.00  0.00           H  
ATOM   1582 1HZ  LYS L 107     -19.268   4.465  22.860  1.00  0.00           H  
ATOM   1583 2HZ  LYS L 107     -18.979   3.609  21.480  1.00  0.00           H  
ATOM   1584 3HZ  LYS L 107     -19.086   2.828  22.929  1.00  0.00           H  
ATOM   1585  N   ARG L 108     -12.012   3.174  23.746  1.00  0.00           N  
ATOM   1586  CA  ARG L 108     -11.668   3.375  25.139  1.00  0.00           C  
ATOM   1587  C   ARG L 108     -12.268   4.674  25.638  1.00  0.00           C  
ATOM   1588  O   ARG L 108     -12.882   5.421  24.869  1.00  0.00           O  
ATOM   1589  CB  ARG L 108     -10.159   3.401  25.326  1.00  0.00           C  
ATOM   1590  CG  ARG L 108      -9.447   4.546  24.624  1.00  0.00           C  
ATOM   1591  CD  ARG L 108      -8.001   4.587  24.966  1.00  0.00           C  
ATOM   1592  NE  ARG L 108      -7.305   5.645  24.253  1.00  0.00           N  
ATOM   1593  CZ  ARG L 108      -7.237   6.927  24.663  1.00  0.00           C  
ATOM   1594  NH1 ARG L 108      -7.827   7.293  25.780  1.00  0.00           N  
ATOM   1595  NH2 ARG L 108      -6.578   7.818  23.942  1.00  0.00           N  
ATOM   1596  H   ARG L 108     -12.047   3.971  23.127  1.00  0.00           H  
ATOM   1597  HA  ARG L 108     -12.073   2.545  25.719  1.00  0.00           H  
ATOM   1598 1HB  ARG L 108      -9.926   3.470  26.388  1.00  0.00           H  
ATOM   1599 2HB  ARG L 108      -9.729   2.470  24.957  1.00  0.00           H  
ATOM   1600 1HG  ARG L 108      -9.540   4.426  23.545  1.00  0.00           H  
ATOM   1601 2HG  ARG L 108      -9.897   5.494  24.925  1.00  0.00           H  
ATOM   1602 1HD  ARG L 108      -7.886   4.762  26.035  1.00  0.00           H  
ATOM   1603 2HD  ARG L 108      -7.538   3.637  24.703  1.00  0.00           H  
ATOM   1604  HE  ARG L 108      -6.839   5.403  23.390  1.00  0.00           H  
ATOM   1605 1HH1 ARG L 108      -8.332   6.613  26.331  1.00  0.00           H  
ATOM   1606 2HH1 ARG L 108      -7.777   8.253  26.086  1.00  0.00           H  
ATOM   1607 1HH2 ARG L 108      -6.124   7.537  23.084  1.00  0.00           H  
ATOM   1608 2HH2 ARG L 108      -6.527   8.778  24.249  1.00  0.00           H  
ATOM   1609  N   THR L 109     -12.142   4.916  26.930  1.00  0.00           N  
ATOM   1610  CA  THR L 109     -12.680   6.135  27.495  1.00  0.00           C  
ATOM   1611  C   THR L 109     -11.880   7.309  26.953  1.00  0.00           C  
ATOM   1612  O   THR L 109     -10.693   7.165  26.594  1.00  0.00           O  
ATOM   1613  OXT THR L 109     -12.389   8.392  26.866  1.00  0.00           O  
ATOM   1614  CB  THR L 109     -12.637   6.119  29.034  1.00  0.00           C  
ATOM   1615  OG1 THR L 109     -13.395   5.006  29.524  1.00  0.00           O  
ATOM   1616  CG2 THR L 109     -13.215   7.409  29.597  1.00  0.00           C  
ATOM   1617  H   THR L 109     -11.671   4.259  27.536  1.00  0.00           H  
ATOM   1618  HA  THR L 109     -13.722   6.228  27.188  1.00  0.00           H  
ATOM   1619  HB  THR L 109     -11.605   6.014  29.368  1.00  0.00           H  
ATOM   1620  HG1 THR L 109     -13.631   5.160  30.442  1.00  0.00           H  
ATOM   1621 1HG2 THR L 109     -13.176   7.380  30.686  1.00  0.00           H  
ATOM   1622 2HG2 THR L 109     -12.633   8.256  29.235  1.00  0.00           H  
ATOM   1623 3HG2 THR L 109     -14.249   7.515  29.274  1.00  0.00           H  
ATOM   1624  N   GLU H   1       7.122 -21.997   4.589  1.00  0.00           N  
ATOM   1625  CA  GLU H   1       7.469 -22.914   3.518  1.00  0.00           C  
ATOM   1626  C   GLU H   1       6.984 -22.387   2.176  1.00  0.00           C  
ATOM   1627  O   GLU H   1       7.777 -22.294   1.239  1.00  0.00           O  
ATOM   1628  CB  GLU H   1       6.870 -24.298   3.784  1.00  0.00           C  
ATOM   1629  CG  GLU H   1       7.228 -25.348   2.743  1.00  0.00           C  
ATOM   1630  CD  GLU H   1       6.692 -26.712   3.079  1.00  0.00           C  
ATOM   1631  OE1 GLU H   1       6.076 -26.850   4.108  1.00  0.00           O  
ATOM   1632  OE2 GLU H   1       6.899 -27.617   2.306  1.00  0.00           O  
ATOM   1633 1H   GLU H   1       7.449 -22.363   5.461  1.00  0.00           H  
ATOM   1634 2H   GLU H   1       7.549 -21.109   4.420  1.00  0.00           H  
ATOM   1635 3H   GLU H   1       6.129 -21.888   4.626  1.00  0.00           H  
ATOM   1636  HA  GLU H   1       8.555 -23.006   3.479  1.00  0.00           H  
ATOM   1637 1HB  GLU H   1       7.209 -24.660   4.755  1.00  0.00           H  
ATOM   1638 2HB  GLU H   1       5.783 -24.222   3.824  1.00  0.00           H  
ATOM   1639 1HG  GLU H   1       6.825 -25.040   1.778  1.00  0.00           H  
ATOM   1640 2HG  GLU H   1       8.312 -25.401   2.653  1.00  0.00           H  
ATOM   1641  N   VAL H   2       5.696 -22.048   2.070  1.00  0.00           N  
ATOM   1642  CA  VAL H   2       5.192 -21.477   0.813  1.00  0.00           C  
ATOM   1643  C   VAL H   2       5.184 -19.958   0.860  1.00  0.00           C  
ATOM   1644  O   VAL H   2       4.390 -19.364   1.584  1.00  0.00           O  
ATOM   1645  CB  VAL H   2       3.764 -21.979   0.527  1.00  0.00           C  
ATOM   1646  CG1 VAL H   2       3.231 -21.365  -0.759  1.00  0.00           C  
ATOM   1647  CG2 VAL H   2       3.757 -23.498   0.442  1.00  0.00           C  
ATOM   1648  H   VAL H   2       5.059 -22.178   2.843  1.00  0.00           H  
ATOM   1649  HA  VAL H   2       5.844 -21.799   0.000  1.00  0.00           H  
ATOM   1650  HB  VAL H   2       3.106 -21.657   1.334  1.00  0.00           H  
ATOM   1651 1HG1 VAL H   2       2.221 -21.730  -0.946  1.00  0.00           H  
ATOM   1652 2HG1 VAL H   2       3.211 -20.279  -0.662  1.00  0.00           H  
ATOM   1653 3HG1 VAL H   2       3.877 -21.644  -1.591  1.00  0.00           H  
ATOM   1654 1HG2 VAL H   2       2.744 -23.846   0.240  1.00  0.00           H  
ATOM   1655 2HG2 VAL H   2       4.419 -23.821  -0.362  1.00  0.00           H  
ATOM   1656 3HG2 VAL H   2       4.103 -23.917   1.387  1.00  0.00           H  
ATOM   1657  N   GLN H   3       6.063 -19.328   0.084  1.00  0.00           N  
ATOM   1658  CA  GLN H   3       6.249 -17.891   0.225  1.00  0.00           C  
ATOM   1659  C   GLN H   3       6.853 -17.165  -0.973  1.00  0.00           C  
ATOM   1660  O   GLN H   3       7.408 -17.777  -1.880  1.00  0.00           O  
ATOM   1661  CB  GLN H   3       7.122 -17.625   1.454  1.00  0.00           C  
ATOM   1662  CG  GLN H   3       8.526 -18.197   1.358  1.00  0.00           C  
ATOM   1663  CD  GLN H   3       9.299 -18.058   2.655  1.00  0.00           C  
ATOM   1664  OE1 GLN H   3       8.816 -18.438   3.725  1.00  0.00           O  
ATOM   1665  NE2 GLN H   3      10.506 -17.510   2.568  1.00  0.00           N  
ATOM   1666  H   GLN H   3       6.606 -19.829  -0.605  1.00  0.00           H  
ATOM   1667  HA  GLN H   3       5.273 -17.428   0.367  1.00  0.00           H  
ATOM   1668 1HB  GLN H   3       7.208 -16.549   1.612  1.00  0.00           H  
ATOM   1669 2HB  GLN H   3       6.647 -18.048   2.337  1.00  0.00           H  
ATOM   1670 1HG  GLN H   3       8.460 -19.256   1.110  1.00  0.00           H  
ATOM   1671 2HG  GLN H   3       9.072 -17.666   0.576  1.00  0.00           H  
ATOM   1672 1HE2 GLN H   3      11.062 -17.393   3.392  1.00  0.00           H  
ATOM   1673 2HE2 GLN H   3      10.859 -17.216   1.680  1.00  0.00           H  
ATOM   1674  N   LEU H   4       6.766 -15.839  -0.926  1.00  0.00           N  
ATOM   1675  CA  LEU H   4       7.296 -14.968  -1.962  1.00  0.00           C  
ATOM   1676  C   LEU H   4       8.344 -14.021  -1.383  1.00  0.00           C  
ATOM   1677  O   LEU H   4       8.051 -13.246  -0.478  1.00  0.00           O  
ATOM   1678  CB  LEU H   4       6.164 -14.162  -2.611  1.00  0.00           C  
ATOM   1679  CG  LEU H   4       5.078 -14.988  -3.312  1.00  0.00           C  
ATOM   1680  CD1 LEU H   4       3.966 -14.063  -3.791  1.00  0.00           C  
ATOM   1681  CD2 LEU H   4       5.692 -15.752  -4.476  1.00  0.00           C  
ATOM   1682  H   LEU H   4       6.308 -15.428  -0.124  1.00  0.00           H  
ATOM   1683  HA  LEU H   4       7.768 -15.586  -2.725  1.00  0.00           H  
ATOM   1684 1HB  LEU H   4       5.680 -13.562  -1.842  1.00  0.00           H  
ATOM   1685 2HB  LEU H   4       6.596 -13.488  -3.350  1.00  0.00           H  
ATOM   1686  HG  LEU H   4       4.642 -15.693  -2.604  1.00  0.00           H  
ATOM   1687 1HD1 LEU H   4       3.194 -14.650  -4.289  1.00  0.00           H  
ATOM   1688 2HD1 LEU H   4       3.532 -13.544  -2.936  1.00  0.00           H  
ATOM   1689 3HD1 LEU H   4       4.375 -13.334  -4.490  1.00  0.00           H  
ATOM   1690 1HD2 LEU H   4       4.920 -16.339  -4.974  1.00  0.00           H  
ATOM   1691 2HD2 LEU H   4       6.126 -15.047  -5.185  1.00  0.00           H  
ATOM   1692 3HD2 LEU H   4       6.470 -16.418  -4.103  1.00  0.00           H  
ATOM   1693  N   VAL H   5       9.572 -14.087  -1.892  1.00  0.00           N  
ATOM   1694  CA  VAL H   5      10.636 -13.217  -1.387  1.00  0.00           C  
ATOM   1695  C   VAL H   5      10.900 -12.095  -2.370  1.00  0.00           C  
ATOM   1696  O   VAL H   5      11.372 -12.331  -3.481  1.00  0.00           O  
ATOM   1697  CB  VAL H   5      11.934 -14.016  -1.160  1.00  0.00           C  
ATOM   1698  CG1 VAL H   5      13.042 -13.099  -0.664  1.00  0.00           C  
ATOM   1699  CG2 VAL H   5      11.682 -15.143  -0.171  1.00  0.00           C  
ATOM   1700  H   VAL H   5       9.781 -14.741  -2.633  1.00  0.00           H  
ATOM   1701  HA  VAL H   5      10.317 -12.798  -0.432  1.00  0.00           H  
ATOM   1702  HB  VAL H   5      12.264 -14.433  -2.112  1.00  0.00           H  
ATOM   1703 1HG1 VAL H   5      13.953 -13.680  -0.510  1.00  0.00           H  
ATOM   1704 2HG1 VAL H   5      13.230 -12.321  -1.405  1.00  0.00           H  
ATOM   1705 3HG1 VAL H   5      12.742 -12.641   0.277  1.00  0.00           H  
ATOM   1706 1HG2 VAL H   5      12.604 -15.703  -0.016  1.00  0.00           H  
ATOM   1707 2HG2 VAL H   5      11.347 -14.725   0.778  1.00  0.00           H  
ATOM   1708 3HG2 VAL H   5      10.916 -15.809  -0.566  1.00  0.00           H  
ATOM   1709  N   GLU H   6      10.600 -10.876  -1.934  1.00  0.00           N  
ATOM   1710  CA  GLU H   6      10.680  -9.693  -2.774  1.00  0.00           C  
ATOM   1711  C   GLU H   6      12.021  -8.999  -2.637  1.00  0.00           C  
ATOM   1712  O   GLU H   6      12.619  -9.005  -1.567  1.00  0.00           O  
ATOM   1713  CB  GLU H   6       9.555  -8.716  -2.425  1.00  0.00           C  
ATOM   1714  CG  GLU H   6       8.154  -9.266  -2.644  1.00  0.00           C  
ATOM   1715  CD  GLU H   6       7.079  -8.243  -2.403  1.00  0.00           C  
ATOM   1716  OE1 GLU H   6       7.397  -7.080  -2.335  1.00  0.00           O  
ATOM   1717  OE2 GLU H   6       5.938  -8.625  -2.285  1.00  0.00           O  
ATOM   1718  H   GLU H   6      10.302 -10.778  -0.974  1.00  0.00           H  
ATOM   1719  HA  GLU H   6      10.567  -9.999  -3.814  1.00  0.00           H  
ATOM   1720 1HB  GLU H   6       9.640  -8.423  -1.377  1.00  0.00           H  
ATOM   1721 2HB  GLU H   6       9.658  -7.813  -3.025  1.00  0.00           H  
ATOM   1722 1HG  GLU H   6       8.072  -9.626  -3.670  1.00  0.00           H  
ATOM   1723 2HG  GLU H   6       7.999 -10.113  -1.978  1.00  0.00           H  
ATOM   1724  N   SER H   7      12.475  -8.370  -3.715  1.00  0.00           N  
ATOM   1725  CA  SER H   7      13.653  -7.512  -3.648  1.00  0.00           C  
ATOM   1726  C   SER H   7      13.545  -6.336  -4.610  1.00  0.00           C  
ATOM   1727  O   SER H   7      12.704  -6.317  -5.504  1.00  0.00           O  
ATOM   1728  CB  SER H   7      14.900  -8.316  -3.961  1.00  0.00           C  
ATOM   1729  OG  SER H   7      14.920  -8.707  -5.307  1.00  0.00           O  
ATOM   1730  H   SER H   7      11.999  -8.485  -4.599  1.00  0.00           H  
ATOM   1731  HA  SER H   7      13.735  -7.115  -2.636  1.00  0.00           H  
ATOM   1732 1HB  SER H   7      15.784  -7.717  -3.740  1.00  0.00           H  
ATOM   1733 2HB  SER H   7      14.934  -9.198  -3.323  1.00  0.00           H  
ATOM   1734  HG  SER H   7      14.140  -9.252  -5.436  1.00  0.00           H  
ATOM   1735  N   GLY H   8      14.417  -5.358  -4.421  1.00  0.00           N  
ATOM   1736  CA  GLY H   8      14.362  -4.139  -5.195  1.00  0.00           C  
ATOM   1737  C   GLY H   8      13.668  -3.046  -4.412  1.00  0.00           C  
ATOM   1738  O   GLY H   8      13.428  -3.174  -3.216  1.00  0.00           O  
ATOM   1739  H   GLY H   8      15.137  -5.463  -3.721  1.00  0.00           H  
ATOM   1740 1HA  GLY H   8      15.373  -3.828  -5.457  1.00  0.00           H  
ATOM   1741 2HA  GLY H   8      13.831  -4.325  -6.129  1.00  0.00           H  
ATOM   1742  N   GLY H   9      13.354  -1.954  -5.087  1.00  0.00           N  
ATOM   1743  CA  GLY H   9      12.723  -0.834  -4.425  1.00  0.00           C  
ATOM   1744  C   GLY H   9      13.705   0.197  -3.923  1.00  0.00           C  
ATOM   1745  O   GLY H   9      14.910   0.100  -4.125  1.00  0.00           O  
ATOM   1746  H   GLY H   9      13.551  -1.893  -6.076  1.00  0.00           H  
ATOM   1747 1HA  GLY H   9      12.031  -0.347  -5.112  1.00  0.00           H  
ATOM   1748 2HA  GLY H   9      12.137  -1.194  -3.580  1.00  0.00           H  
ATOM   1749  N   GLY H  10      13.178   1.213  -3.263  1.00  0.00           N  
ATOM   1750  CA  GLY H  10      14.026   2.254  -2.739  1.00  0.00           C  
ATOM   1751  C   GLY H  10      13.706   3.607  -3.322  1.00  0.00           C  
ATOM   1752  O   GLY H  10      12.619   3.837  -3.843  1.00  0.00           O  
ATOM   1753  H   GLY H  10      12.180   1.270  -3.118  1.00  0.00           H  
ATOM   1754 1HA  GLY H  10      13.919   2.299  -1.655  1.00  0.00           H  
ATOM   1755 2HA  GLY H  10      15.068   2.014  -2.948  1.00  0.00           H  
ATOM   1756  N   LEU H  11      14.677   4.501  -3.225  1.00  0.00           N  
ATOM   1757  CA  LEU H  11      14.503   5.880  -3.623  1.00  0.00           C  
ATOM   1758  C   LEU H  11      14.801   6.027  -5.103  1.00  0.00           C  
ATOM   1759  O   LEU H  11      15.775   5.472  -5.612  1.00  0.00           O  
ATOM   1760  CB  LEU H  11      15.421   6.797  -2.805  1.00  0.00           C  
ATOM   1761  CG  LEU H  11      15.336   8.291  -3.137  1.00  0.00           C  
ATOM   1762  CD1 LEU H  11      13.960   8.819  -2.751  1.00  0.00           C  
ATOM   1763  CD2 LEU H  11      16.436   9.040  -2.399  1.00  0.00           C  
ATOM   1764  H   LEU H  11      15.570   4.204  -2.858  1.00  0.00           H  
ATOM   1765  HA  LEU H  11      13.468   6.166  -3.435  1.00  0.00           H  
ATOM   1766 1HB  LEU H  11      15.180   6.677  -1.750  1.00  0.00           H  
ATOM   1767 2HB  LEU H  11      16.453   6.481  -2.958  1.00  0.00           H  
ATOM   1768  HG  LEU H  11      15.458   8.433  -4.211  1.00  0.00           H  
ATOM   1769 1HD1 LEU H  11      13.899   9.882  -2.987  1.00  0.00           H  
ATOM   1770 2HD1 LEU H  11      13.194   8.281  -3.309  1.00  0.00           H  
ATOM   1771 3HD1 LEU H  11      13.802   8.676  -1.683  1.00  0.00           H  
ATOM   1772 1HD2 LEU H  11      16.375  10.102  -2.635  1.00  0.00           H  
ATOM   1773 2HD2 LEU H  11      16.312   8.900  -1.325  1.00  0.00           H  
ATOM   1774 3HD2 LEU H  11      17.408   8.654  -2.707  1.00  0.00           H  
ATOM   1775  N   VAL H  12      13.970   6.787  -5.801  1.00  0.00           N  
ATOM   1776  CA  VAL H  12      14.221   7.017  -7.210  1.00  0.00           C  
ATOM   1777  C   VAL H  12      13.718   8.407  -7.569  1.00  0.00           C  
ATOM   1778  O   VAL H  12      12.756   8.897  -6.982  1.00  0.00           O  
ATOM   1779  CB  VAL H  12      13.512   5.957  -8.076  1.00  0.00           C  
ATOM   1780  CG1 VAL H  12      12.004   6.043  -7.893  1.00  0.00           C  
ATOM   1781  CG2 VAL H  12      13.890   6.145  -9.537  1.00  0.00           C  
ATOM   1782  H   VAL H  12      13.162   7.211  -5.370  1.00  0.00           H  
ATOM   1783  HA  VAL H  12      15.294   6.944  -7.387  1.00  0.00           H  
ATOM   1784  HB  VAL H  12      13.820   4.965  -7.745  1.00  0.00           H  
ATOM   1785 1HG1 VAL H  12      11.520   5.287  -8.511  1.00  0.00           H  
ATOM   1786 2HG1 VAL H  12      11.754   5.869  -6.846  1.00  0.00           H  
ATOM   1787 3HG1 VAL H  12      11.657   7.031  -8.191  1.00  0.00           H  
ATOM   1788 1HG2 VAL H  12      13.386   5.393 -10.142  1.00  0.00           H  
ATOM   1789 2HG2 VAL H  12      13.586   7.139  -9.866  1.00  0.00           H  
ATOM   1790 3HG2 VAL H  12      14.969   6.039  -9.650  1.00  0.00           H  
ATOM   1791  N   GLN H  13      14.382   9.058  -8.515  1.00  0.00           N  
ATOM   1792  CA  GLN H  13      13.983  10.404  -8.907  1.00  0.00           C  
ATOM   1793  C   GLN H  13      12.780  10.385  -9.837  1.00  0.00           C  
ATOM   1794  O   GLN H  13      12.531   9.398 -10.531  1.00  0.00           O  
ATOM   1795  CB  GLN H  13      15.148  11.132  -9.584  1.00  0.00           C  
ATOM   1796  CG  GLN H  13      16.329  11.400  -8.668  1.00  0.00           C  
ATOM   1797  CD  GLN H  13      17.454  12.133  -9.374  1.00  0.00           C  
ATOM   1798  OE1 GLN H  13      17.608  12.036 -10.594  1.00  0.00           O  
ATOM   1799  NE2 GLN H  13      18.249  12.873  -8.608  1.00  0.00           N  
ATOM   1800  H   GLN H  13      15.172   8.627  -8.973  1.00  0.00           H  
ATOM   1801  HA  GLN H  13      13.700  10.956  -8.011  1.00  0.00           H  
ATOM   1802 1HB  GLN H  13      15.505  10.542 -10.428  1.00  0.00           H  
ATOM   1803 2HB  GLN H  13      14.802  12.088  -9.976  1.00  0.00           H  
ATOM   1804 1HG  GLN H  13      15.995  12.011  -7.830  1.00  0.00           H  
ATOM   1805 2HG  GLN H  13      16.718  10.448  -8.304  1.00  0.00           H  
ATOM   1806 1HE2 GLN H  13      19.009  13.380  -9.018  1.00  0.00           H  
ATOM   1807 2HE2 GLN H  13      18.089  12.924  -7.623  1.00  0.00           H  
ATOM   1808  N   PRO H  14      12.009  11.471  -9.840  1.00  0.00           N  
ATOM   1809  CA  PRO H  14      10.876  11.515 -10.761  1.00  0.00           C  
ATOM   1810  C   PRO H  14      11.403  11.362 -12.169  1.00  0.00           C  
ATOM   1811  O   PRO H  14      12.396  12.002 -12.528  1.00  0.00           O  
ATOM   1812  CB  PRO H  14      10.326  12.927 -10.562  1.00  0.00           C  
ATOM   1813  CG  PRO H  14      10.758  13.287  -9.205  1.00  0.00           C  
ATOM   1814  CD  PRO H  14      12.117  12.679  -9.030  1.00  0.00           C  
ATOM   1815  HA  PRO H  14      10.161  10.723 -10.493  1.00  0.00           H  
ATOM   1816 1HB  PRO H  14      10.728  13.599 -11.334  1.00  0.00           H  
ATOM   1817 2HB  PRO H  14       9.232  12.924 -10.678  1.00  0.00           H  
ATOM   1818 1HG  PRO H  14      10.780  14.381  -9.091  1.00  0.00           H  
ATOM   1819 2HG  PRO H  14      10.039  12.906  -8.464  1.00  0.00           H  
ATOM   1820 1HD  PRO H  14      12.881  13.370  -9.415  1.00  0.00           H  
ATOM   1821 2HD  PRO H  14      12.288  12.463  -7.965  1.00  0.00           H  
ATOM   1822  N   GLY H  15      10.763  10.509 -12.952  1.00  0.00           N  
ATOM   1823  CA  GLY H  15      11.184  10.298 -14.321  1.00  0.00           C  
ATOM   1824  C   GLY H  15      12.149   9.133 -14.399  1.00  0.00           C  
ATOM   1825  O   GLY H  15      12.497   8.653 -15.476  1.00  0.00           O  
ATOM   1826  H   GLY H  15       9.968   9.996 -12.597  1.00  0.00           H  
ATOM   1827 1HA  GLY H  15      10.311  10.105 -14.945  1.00  0.00           H  
ATOM   1828 2HA  GLY H  15      11.656  11.203 -14.700  1.00  0.00           H  
ATOM   1829  N   GLY H  16      12.576   8.670 -13.237  1.00  0.00           N  
ATOM   1830  CA  GLY H  16      13.533   7.585 -13.180  1.00  0.00           C  
ATOM   1831  C   GLY H  16      12.862   6.234 -13.310  1.00  0.00           C  
ATOM   1832  O   GLY H  16      11.659   6.133 -13.557  1.00  0.00           O  
ATOM   1833  H   GLY H  16      12.235   9.070 -12.375  1.00  0.00           H  
ATOM   1834 1HA  GLY H  16      14.266   7.703 -13.978  1.00  0.00           H  
ATOM   1835 2HA  GLY H  16      14.076   7.629 -12.236  1.00  0.00           H  
ATOM   1836  N   SER H  17      13.644   5.181 -13.123  1.00  0.00           N  
ATOM   1837  CA  SER H  17      13.126   3.839 -13.295  1.00  0.00           C  
ATOM   1838  C   SER H  17      13.672   2.924 -12.224  1.00  0.00           C  
ATOM   1839  O   SER H  17      14.697   3.201 -11.626  1.00  0.00           O  
ATOM   1840  CB  SER H  17      13.489   3.305 -14.667  1.00  0.00           C  
ATOM   1841  OG  SER H  17      14.877   3.187 -14.810  1.00  0.00           O  
ATOM   1842  H   SER H  17      14.610   5.307 -12.859  1.00  0.00           H  
ATOM   1843  HA  SER H  17      12.039   3.874 -13.210  1.00  0.00           H  
ATOM   1844 1HB  SER H  17      13.021   2.332 -14.813  1.00  0.00           H  
ATOM   1845 2HB  SER H  17      13.098   3.974 -15.433  1.00  0.00           H  
ATOM   1846  HG  SER H  17      15.018   2.589 -15.548  1.00  0.00           H  
ATOM   1847  N   LEU H  18      12.986   1.811 -12.019  1.00  0.00           N  
ATOM   1848  CA  LEU H  18      13.253   0.926 -10.912  1.00  0.00           C  
ATOM   1849  C   LEU H  18      12.701  -0.435 -11.306  1.00  0.00           C  
ATOM   1850  O   LEU H  18      11.621  -0.515 -11.884  1.00  0.00           O  
ATOM   1851  CB  LEU H  18      12.599   1.434  -9.621  1.00  0.00           C  
ATOM   1852  CG  LEU H  18      12.926   0.638  -8.351  1.00  0.00           C  
ATOM   1853  CD1 LEU H  18      12.975   1.581  -7.157  1.00  0.00           C  
ATOM   1854  CD2 LEU H  18      11.879  -0.448  -8.149  1.00  0.00           C  
ATOM   1855  H   LEU H  18      12.246   1.578 -12.668  1.00  0.00           H  
ATOM   1856  HA  LEU H  18      14.330   0.884 -10.754  1.00  0.00           H  
ATOM   1857 1HB  LEU H  18      12.912   2.464  -9.455  1.00  0.00           H  
ATOM   1858 2HB  LEU H  18      11.517   1.421  -9.750  1.00  0.00           H  
ATOM   1859  HG  LEU H  18      13.910   0.178  -8.453  1.00  0.00           H  
ATOM   1860 1HD1 LEU H  18      13.207   1.014  -6.255  1.00  0.00           H  
ATOM   1861 2HD1 LEU H  18      13.745   2.334  -7.320  1.00  0.00           H  
ATOM   1862 3HD1 LEU H  18      12.007   2.068  -7.039  1.00  0.00           H  
ATOM   1863 1HD2 LEU H  18      12.112  -1.014  -7.246  1.00  0.00           H  
ATOM   1864 2HD2 LEU H  18      10.895   0.011  -8.046  1.00  0.00           H  
ATOM   1865 3HD2 LEU H  18      11.878  -1.118  -9.009  1.00  0.00           H  
ATOM   1866  N   ARG H  19      13.428  -1.506 -11.010  1.00  0.00           N  
ATOM   1867  CA  ARG H  19      12.935  -2.856 -11.301  1.00  0.00           C  
ATOM   1868  C   ARG H  19      12.701  -3.680 -10.029  1.00  0.00           C  
ATOM   1869  O   ARG H  19      13.604  -3.847  -9.210  1.00  0.00           O  
ATOM   1870  CB  ARG H  19      13.919  -3.595 -12.197  1.00  0.00           C  
ATOM   1871  CG  ARG H  19      13.482  -4.990 -12.615  1.00  0.00           C  
ATOM   1872  CD  ARG H  19      14.469  -5.625 -13.524  1.00  0.00           C  
ATOM   1873  NE  ARG H  19      14.050  -6.955 -13.937  1.00  0.00           N  
ATOM   1874  CZ  ARG H  19      14.762  -7.766 -14.743  1.00  0.00           C  
ATOM   1875  NH1 ARG H  19      15.924  -7.371 -15.212  1.00  0.00           N  
ATOM   1876  NH2 ARG H  19      14.292  -8.960 -15.061  1.00  0.00           N  
ATOM   1877  H   ARG H  19      14.334  -1.397 -10.579  1.00  0.00           H  
ATOM   1878  HA  ARG H  19      11.982  -2.771 -11.824  1.00  0.00           H  
ATOM   1879 1HB  ARG H  19      14.089  -3.017 -13.104  1.00  0.00           H  
ATOM   1880 2HB  ARG H  19      14.877  -3.688 -11.685  1.00  0.00           H  
ATOM   1881 1HG  ARG H  19      13.376  -5.618 -11.730  1.00  0.00           H  
ATOM   1882 2HG  ARG H  19      12.525  -4.930 -13.135  1.00  0.00           H  
ATOM   1883 1HD  ARG H  19      14.588  -5.013 -14.418  1.00  0.00           H  
ATOM   1884 2HD  ARG H  19      15.429  -5.714 -13.016  1.00  0.00           H  
ATOM   1885  HE  ARG H  19      13.160  -7.293 -13.596  1.00  0.00           H  
ATOM   1886 1HH1 ARG H  19      16.283  -6.458 -14.970  1.00  0.00           H  
ATOM   1887 2HH1 ARG H  19      16.459  -7.979 -15.816  1.00  0.00           H  
ATOM   1888 1HH2 ARG H  19      13.398  -9.264 -14.699  1.00  0.00           H  
ATOM   1889 2HH2 ARG H  19      14.825  -9.568 -15.664  1.00  0.00           H  
ATOM   1890  N   LEU H  20      11.485  -4.190  -9.865  1.00  0.00           N  
ATOM   1891  CA  LEU H  20      11.176  -5.037  -8.724  1.00  0.00           C  
ATOM   1892  C   LEU H  20      11.249  -6.496  -9.130  1.00  0.00           C  
ATOM   1893  O   LEU H  20      10.976  -6.849 -10.278  1.00  0.00           O  
ATOM   1894  CB  LEU H  20       9.781  -4.715  -8.174  1.00  0.00           C  
ATOM   1895  CG  LEU H  20       9.596  -3.298  -7.615  1.00  0.00           C  
ATOM   1896  CD1 LEU H  20       8.137  -3.087  -7.235  1.00  0.00           C  
ATOM   1897  CD2 LEU H  20      10.507  -3.103  -6.413  1.00  0.00           C  
ATOM   1898  H   LEU H  20      10.760  -3.990 -10.539  1.00  0.00           H  
ATOM   1899  HA  LEU H  20      11.910  -4.844  -7.942  1.00  0.00           H  
ATOM   1900 1HB  LEU H  20       9.053  -4.854  -8.971  1.00  0.00           H  
ATOM   1901 2HB  LEU H  20       9.552  -5.419  -7.374  1.00  0.00           H  
ATOM   1902  HG  LEU H  20       9.850  -2.568  -8.384  1.00  0.00           H  
ATOM   1903 1HD1 LEU H  20       8.006  -2.080  -6.839  1.00  0.00           H  
ATOM   1904 2HD1 LEU H  20       7.509  -3.213  -8.118  1.00  0.00           H  
ATOM   1905 3HD1 LEU H  20       7.849  -3.815  -6.478  1.00  0.00           H  
ATOM   1906 1HD2 LEU H  20      10.377  -2.096  -6.017  1.00  0.00           H  
ATOM   1907 2HD2 LEU H  20      10.255  -3.831  -5.642  1.00  0.00           H  
ATOM   1908 3HD2 LEU H  20      11.546  -3.242  -6.717  1.00  0.00           H  
ATOM   1909  N   SER H  21      11.625  -7.349  -8.189  1.00  0.00           N  
ATOM   1910  CA  SER H  21      11.596  -8.778  -8.440  1.00  0.00           C  
ATOM   1911  C   SER H  21      11.097  -9.592  -7.246  1.00  0.00           C  
ATOM   1912  O   SER H  21      11.191  -9.183  -6.085  1.00  0.00           O  
ATOM   1913  CB  SER H  21      12.984  -9.248  -8.828  1.00  0.00           C  
ATOM   1914  OG  SER H  21      13.875  -9.121  -7.753  1.00  0.00           O  
ATOM   1915  H   SER H  21      11.935  -7.014  -7.287  1.00  0.00           H  
ATOM   1916  HA  SER H  21      10.908  -8.970  -9.264  1.00  0.00           H  
ATOM   1917 1HB  SER H  21      12.940 -10.290  -9.145  1.00  0.00           H  
ATOM   1918 2HB  SER H  21      13.343  -8.664  -9.673  1.00  0.00           H  
ATOM   1919  HG  SER H  21      13.924  -8.182  -7.560  1.00  0.00           H  
ATOM   1920  N   CYS H  22      10.548 -10.753  -7.566  1.00  0.00           N  
ATOM   1921  CA  CYS H  22       9.900 -11.595  -6.590  1.00  0.00           C  
ATOM   1922  C   CYS H  22      10.223 -13.045  -6.900  1.00  0.00           C  
ATOM   1923  O   CYS H  22      10.092 -13.505  -8.037  1.00  0.00           O  
ATOM   1924  CB  CYS H  22       8.386 -11.382  -6.598  1.00  0.00           C  
ATOM   1925  SG  CYS H  22       7.497 -12.358  -5.362  1.00  0.00           S  
ATOM   1926  H   CYS H  22      10.585 -11.055  -8.529  1.00  0.00           H  
ATOM   1927  HA  CYS H  22      10.278 -11.332  -5.602  1.00  0.00           H  
ATOM   1928 1HB  CYS H  22       8.165 -10.329  -6.419  1.00  0.00           H  
ATOM   1929 2HB  CYS H  22       7.989 -11.638  -7.580  1.00  0.00           H  
ATOM   1930  N   ALA H  23      10.671 -13.764  -5.888  1.00  0.00           N  
ATOM   1931  CA  ALA H  23      11.064 -15.142  -6.073  1.00  0.00           C  
ATOM   1932  C   ALA H  23      10.084 -16.029  -5.331  1.00  0.00           C  
ATOM   1933  O   ALA H  23       9.691 -15.727  -4.199  1.00  0.00           O  
ATOM   1934  CB  ALA H  23      12.463 -15.353  -5.557  1.00  0.00           C  
ATOM   1935  H   ALA H  23      10.744 -13.351  -4.970  1.00  0.00           H  
ATOM   1936  HA  ALA H  23      11.019 -15.367  -7.138  1.00  0.00           H  
ATOM   1937 1HB  ALA H  23      12.750 -16.395  -5.700  1.00  0.00           H  
ATOM   1938 2HB  ALA H  23      13.153 -14.708  -6.101  1.00  0.00           H  
ATOM   1939 3HB  ALA H  23      12.500 -15.109  -4.496  1.00  0.00           H  
ATOM   1940  N   ALA H  24       9.751 -16.960  -5.976  1.00  0.00           N  
ATOM   1941  CA  ALA H  24       8.809 -17.909  -5.432  1.00  0.00           C  
ATOM   1942  C   ALA H  24       9.530 -19.182  -5.004  1.00  0.00           C  
ATOM   1943  O   ALA H  24      10.541 -19.597  -5.608  1.00  0.00           O  
ATOM   1944  CB  ALA H  24       7.697 -18.196  -6.450  1.00  0.00           C  
ATOM   1945  H   ALA H  24      10.139 -17.123  -6.895  1.00  0.00           H  
ATOM   1946  HA  ALA H  24       8.349 -17.462  -4.550  1.00  0.00           H  
ATOM   1947 1HB  ALA H  24       6.994 -18.912  -6.029  1.00  0.00           H  
ATOM   1948 2HB  ALA H  24       7.172 -17.268  -6.687  1.00  0.00           H  
ATOM   1949 3HB  ALA H  24       8.133 -18.607  -7.359  1.00  0.00           H  
ATOM   1950  N   SER H  25       9.052 -19.777  -3.923  1.00  0.00           N  
ATOM   1951  CA  SER H  25       9.618 -21.026  -3.463  1.00  0.00           C  
ATOM   1952  C   SER H  25       8.549 -21.842  -2.766  1.00  0.00           C  
ATOM   1953  O   SER H  25       7.645 -21.289  -2.136  1.00  0.00           O  
ATOM   1954  CB  SER H  25      10.780 -20.769  -2.523  1.00  0.00           C  
ATOM   1955  OG  SER H  25      11.325 -21.973  -2.057  1.00  0.00           O  
ATOM   1956  H   SER H  25       8.290 -19.363  -3.408  1.00  0.00           H  
ATOM   1957  HA  SER H  25       9.985 -21.579  -4.328  1.00  0.00           H  
ATOM   1958 1HB  SER H  25      11.547 -20.195  -3.040  1.00  0.00           H  
ATOM   1959 2HB  SER H  25      10.439 -20.171  -1.678  1.00  0.00           H  
ATOM   1960  HG  SER H  25      10.925 -22.130  -1.198  1.00  0.00           H  
ATOM   1961  N   GLY H  26       8.633 -23.161  -2.909  1.00  0.00           N  
ATOM   1962  CA  GLY H  26       7.715 -24.059  -2.229  1.00  0.00           C  
ATOM   1963  C   GLY H  26       6.636 -24.684  -3.085  1.00  0.00           C  
ATOM   1964  O   GLY H  26       5.793 -25.408  -2.576  1.00  0.00           O  
ATOM   1965  H   GLY H  26       9.351 -23.550  -3.504  1.00  0.00           H  
ATOM   1966 1HA  GLY H  26       8.276 -24.877  -1.774  1.00  0.00           H  
ATOM   1967 2HA  GLY H  26       7.214 -23.525  -1.423  1.00  0.00           H  
ATOM   1968  N   TYR H  27       6.643 -24.375  -4.378  1.00  0.00           N  
ATOM   1969  CA  TYR H  27       5.656 -24.908  -5.311  1.00  0.00           C  
ATOM   1970  C   TYR H  27       6.215 -24.832  -6.723  1.00  0.00           C  
ATOM   1971  O   TYR H  27       7.202 -24.126  -6.970  1.00  0.00           O  
ATOM   1972  CB  TYR H  27       4.333 -24.145  -5.210  1.00  0.00           C  
ATOM   1973  CG  TYR H  27       4.446 -22.678  -5.563  1.00  0.00           C  
ATOM   1974  CD1 TYR H  27       4.202 -22.257  -6.862  1.00  0.00           C  
ATOM   1975  CD2 TYR H  27       4.793 -21.755  -4.588  1.00  0.00           C  
ATOM   1976  CE1 TYR H  27       4.304 -20.918  -7.185  1.00  0.00           C  
ATOM   1977  CE2 TYR H  27       4.895 -20.415  -4.911  1.00  0.00           C  
ATOM   1978  CZ  TYR H  27       4.653 -19.997  -6.203  1.00  0.00           C  
ATOM   1979  OH  TYR H  27       4.755 -18.663  -6.525  1.00  0.00           O  
ATOM   1980  H   TYR H  27       7.358 -23.749  -4.722  1.00  0.00           H  
ATOM   1981  HA  TYR H  27       5.470 -25.952  -5.059  1.00  0.00           H  
ATOM   1982 1HB  TYR H  27       3.598 -24.600  -5.875  1.00  0.00           H  
ATOM   1983 2HB  TYR H  27       3.947 -24.221  -4.194  1.00  0.00           H  
ATOM   1984  HD1 TYR H  27       3.929 -22.983  -7.628  1.00  0.00           H  
ATOM   1985  HD2 TYR H  27       4.985 -22.086  -3.568  1.00  0.00           H  
ATOM   1986  HE1 TYR H  27       4.113 -20.587  -8.205  1.00  0.00           H  
ATOM   1987  HE2 TYR H  27       5.169 -19.689  -4.145  1.00  0.00           H  
ATOM   1988  HH  TYR H  27       4.515 -18.537  -7.446  1.00  0.00           H  
ATOM   1989  N   THR H  28       5.592 -25.576  -7.635  1.00  0.00           N  
ATOM   1990  CA  THR H  28       5.955 -25.554  -9.043  1.00  0.00           C  
ATOM   1991  C   THR H  28       5.297 -24.324  -9.646  1.00  0.00           C  
ATOM   1992  O   THR H  28       4.062 -24.243  -9.765  1.00  0.00           O  
ATOM   1993  CB  THR H  28       5.511 -26.830  -9.784  1.00  0.00           C  
ATOM   1994  OG1 THR H  28       6.138 -27.973  -9.188  1.00  0.00           O  
ATOM   1995  CG2 THR H  28       5.894 -26.753 -11.254  1.00  0.00           C  
ATOM   1996  H   THR H  28       4.839 -26.177  -7.331  1.00  0.00           H  
ATOM   1997  HA  THR H  28       7.041 -25.487  -9.119  1.00  0.00           H  
ATOM   1998  HB  THR H  28       4.430 -26.941  -9.700  1.00  0.00           H  
ATOM   1999  HG1 THR H  28       7.047 -28.033  -9.491  1.00  0.00           H  
ATOM   2000 1HG2 THR H  28       5.572 -27.663 -11.760  1.00  0.00           H  
ATOM   2001 2HG2 THR H  28       5.410 -25.892 -11.712  1.00  0.00           H  
ATOM   2002 3HG2 THR H  28       6.975 -26.652 -11.342  1.00  0.00           H  
ATOM   2003  N   PHE H  29       6.145 -23.369 -10.017  1.00  0.00           N  
ATOM   2004  CA  PHE H  29       5.722 -22.047 -10.440  1.00  0.00           C  
ATOM   2005  C   PHE H  29       4.795 -22.051 -11.641  1.00  0.00           C  
ATOM   2006  O   PHE H  29       3.938 -21.181 -11.755  1.00  0.00           O  
ATOM   2007  CB  PHE H  29       6.948 -21.191 -10.761  1.00  0.00           C  
ATOM   2008  CG  PHE H  29       6.653 -19.721 -10.859  1.00  0.00           C  
ATOM   2009  CD1 PHE H  29       6.554 -18.940  -9.717  1.00  0.00           C  
ATOM   2010  CD2 PHE H  29       6.473 -19.116 -12.094  1.00  0.00           C  
ATOM   2011  CE1 PHE H  29       6.283 -17.589  -9.807  1.00  0.00           C  
ATOM   2012  CE2 PHE H  29       6.203 -17.764 -12.186  1.00  0.00           C  
ATOM   2013  CZ  PHE H  29       6.107 -17.000 -11.042  1.00  0.00           C  
ATOM   2014  H   PHE H  29       7.132 -23.589 -10.001  1.00  0.00           H  
ATOM   2015  HA  PHE H  29       5.169 -21.583  -9.622  1.00  0.00           H  
ATOM   2016 1HB  PHE H  29       7.703 -21.334  -9.989  1.00  0.00           H  
ATOM   2017 2HB  PHE H  29       7.380 -21.515 -11.707  1.00  0.00           H  
ATOM   2018  HD1 PHE H  29       6.695 -19.406  -8.741  1.00  0.00           H  
ATOM   2019  HD2 PHE H  29       6.547 -19.720 -12.999  1.00  0.00           H  
ATOM   2020  HE1 PHE H  29       6.208 -16.987  -8.901  1.00  0.00           H  
ATOM   2021  HE2 PHE H  29       6.063 -17.301 -13.164  1.00  0.00           H  
ATOM   2022  HZ  PHE H  29       5.892 -15.935 -11.112  1.00  0.00           H  
ATOM   2023  N   THR H  30       4.962 -23.033 -12.530  1.00  0.00           N  
ATOM   2024  CA  THR H  30       4.110 -23.113 -13.723  1.00  0.00           C  
ATOM   2025  C   THR H  30       2.635 -23.397 -13.439  1.00  0.00           C  
ATOM   2026  O   THR H  30       1.787 -23.216 -14.322  1.00  0.00           O  
ATOM   2027  CB  THR H  30       4.642 -24.192 -14.684  1.00  0.00           C  
ATOM   2028  OG1 THR H  30       4.625 -25.468 -14.030  1.00  0.00           O  
ATOM   2029  CG2 THR H  30       6.063 -23.867 -15.117  1.00  0.00           C  
ATOM   2030  H   THR H  30       5.676 -23.733 -12.388  1.00  0.00           H  
ATOM   2031  HA  THR H  30       4.133 -22.148 -14.230  1.00  0.00           H  
ATOM   2032  HB  THR H  30       4.002 -24.242 -15.565  1.00  0.00           H  
ATOM   2033  HG1 THR H  30       3.717 -25.719 -13.843  1.00  0.00           H  
ATOM   2034 1HG2 THR H  30       6.423 -24.640 -15.796  1.00  0.00           H  
ATOM   2035 2HG2 THR H  30       6.077 -22.903 -15.624  1.00  0.00           H  
ATOM   2036 3HG2 THR H  30       6.709 -23.825 -14.241  1.00  0.00           H  
ATOM   2037  N   ASN H  31       2.313 -23.795 -12.210  1.00  0.00           N  
ATOM   2038  CA  ASN H  31       0.919 -24.086 -11.867  1.00  0.00           C  
ATOM   2039  C   ASN H  31       0.099 -22.863 -11.420  1.00  0.00           C  
ATOM   2040  O   ASN H  31      -1.149 -22.920 -11.397  1.00  0.00           O  
ATOM   2041  CB  ASN H  31       0.876 -25.156 -10.791  1.00  0.00           C  
ATOM   2042  CG  ASN H  31       1.267 -26.512 -11.309  1.00  0.00           C  
ATOM   2043  OD1 ASN H  31       1.127 -26.799 -12.503  1.00  0.00           O  
ATOM   2044  ND2 ASN H  31       1.756 -27.353 -10.433  1.00  0.00           N  
ATOM   2045  H   ASN H  31       3.027 -23.899 -11.502  1.00  0.00           H  
ATOM   2046  HA  ASN H  31       0.413 -24.457 -12.760  1.00  0.00           H  
ATOM   2047 1HB  ASN H  31       1.550 -24.882  -9.978  1.00  0.00           H  
ATOM   2048 2HB  ASN H  31      -0.130 -25.215 -10.376  1.00  0.00           H  
ATOM   2049 1HD2 ASN H  31       2.033 -28.270 -10.721  1.00  0.00           H  
ATOM   2050 2HD2 ASN H  31       1.852 -27.079  -9.477  1.00  0.00           H  
ATOM   2051  N   TYR H  32       0.768 -21.720 -11.125  1.00  0.00           N  
ATOM   2052  CA  TYR H  32       0.061 -20.589 -10.520  1.00  0.00           C  
ATOM   2053  C   TYR H  32       0.596 -19.279 -11.094  1.00  0.00           C  
ATOM   2054  O   TYR H  32       1.786 -19.166 -11.382  1.00  0.00           O  
ATOM   2055  CB  TYR H  32       0.203 -20.608  -8.996  1.00  0.00           C  
ATOM   2056  CG  TYR H  32      -0.103 -21.951  -8.371  1.00  0.00           C  
ATOM   2057  CD1 TYR H  32       0.931 -22.818  -8.050  1.00  0.00           C  
ATOM   2058  CD2 TYR H  32      -1.417 -22.315  -8.119  1.00  0.00           C  
ATOM   2059  CE1 TYR H  32       0.652 -24.044  -7.479  1.00  0.00           C  
ATOM   2060  CE2 TYR H  32      -1.697 -23.541  -7.548  1.00  0.00           C  
ATOM   2061  CZ  TYR H  32      -0.668 -24.404  -7.228  1.00  0.00           C  
ATOM   2062  OH  TYR H  32      -0.946 -25.626  -6.659  1.00  0.00           O  
ATOM   2063  H   TYR H  32       1.765 -21.655 -11.270  1.00  0.00           H  
ATOM   2064  HA  TYR H  32      -0.997 -20.670 -10.769  1.00  0.00           H  
ATOM   2065 1HB  TYR H  32       1.221 -20.329  -8.722  1.00  0.00           H  
ATOM   2066 2HB  TYR H  32      -0.468 -19.869  -8.560  1.00  0.00           H  
ATOM   2067  HD1 TYR H  32       1.964 -22.532  -8.248  1.00  0.00           H  
ATOM   2068  HD2 TYR H  32      -2.230 -21.634  -8.373  1.00  0.00           H  
ATOM   2069  HE1 TYR H  32       1.464 -24.726  -7.226  1.00  0.00           H  
ATOM   2070  HE2 TYR H  32      -2.730 -23.828  -7.351  1.00  0.00           H  
ATOM   2071  HH  TYR H  32      -1.896 -25.721  -6.557  1.00  0.00           H  
ATOM   2072  N   GLY H  33      -0.280 -18.295 -11.245  1.00  0.00           N  
ATOM   2073  CA  GLY H  33       0.134 -16.965 -11.726  1.00  0.00           C  
ATOM   2074  C   GLY H  33       0.718 -16.104 -10.617  1.00  0.00           C  
ATOM   2075  O   GLY H  33       0.776 -16.516  -9.444  1.00  0.00           O  
ATOM   2076  H   GLY H  33      -1.254 -18.458 -11.026  1.00  0.00           H  
ATOM   2077 1HA  GLY H  33       0.876 -17.079 -12.517  1.00  0.00           H  
ATOM   2078 2HA  GLY H  33      -0.723 -16.452 -12.161  1.00  0.00           H  
ATOM   2079  N   MET H  34       1.137 -14.892 -10.980  1.00  0.00           N  
ATOM   2080  CA  MET H  34       1.676 -13.954 -10.004  1.00  0.00           C  
ATOM   2081  C   MET H  34       1.166 -12.555 -10.313  1.00  0.00           C  
ATOM   2082  O   MET H  34       1.145 -12.153 -11.473  1.00  0.00           O  
ATOM   2083  CB  MET H  34       3.215 -13.967 -10.037  1.00  0.00           C  
ATOM   2084  CG  MET H  34       3.854 -13.189  -8.879  1.00  0.00           C  
ATOM   2085  SD  MET H  34       3.452 -13.908  -7.279  1.00  0.00           S  
ATOM   2086  CE  MET H  34       3.998 -15.597  -7.565  1.00  0.00           C  
ATOM   2087  H   MET H  34       1.081 -14.614 -11.950  1.00  0.00           H  
ATOM   2088  HA  MET H  34       1.325 -14.245  -9.014  1.00  0.00           H  
ATOM   2089 1HB  MET H  34       3.571 -14.996  -9.998  1.00  0.00           H  
ATOM   2090 2HB  MET H  34       3.562 -13.535 -10.977  1.00  0.00           H  
ATOM   2091 1HG  MET H  34       4.937 -13.182  -8.997  1.00  0.00           H  
ATOM   2092 2HG  MET H  34       3.503 -12.157  -8.896  1.00  0.00           H  
ATOM   2093 1HE  MET H  34       3.822 -16.192  -6.669  1.00  0.00           H  
ATOM   2094 2HE  MET H  34       3.439 -16.024  -8.399  1.00  0.00           H  
ATOM   2095 3HE  MET H  34       5.062 -15.602  -7.800  1.00  0.00           H  
ATOM   2096  N   ASN H  35       0.742 -11.838  -9.275  1.00  0.00           N  
ATOM   2097  CA  ASN H  35       0.051 -10.551  -9.408  1.00  0.00           C  
ATOM   2098  C   ASN H  35       0.690  -9.531  -8.481  1.00  0.00           C  
ATOM   2099  O   ASN H  35       1.370  -9.896  -7.512  1.00  0.00           O  
ATOM   2100  CB  ASN H  35      -1.432 -10.689  -9.117  1.00  0.00           C  
ATOM   2101  CG  ASN H  35      -1.724 -10.795  -7.646  1.00  0.00           C  
ATOM   2102  OD1 ASN H  35      -1.855  -9.780  -6.952  1.00  0.00           O  
ATOM   2103  ND2 ASN H  35      -1.830 -12.004  -7.157  1.00  0.00           N  
ATOM   2104  H   ASN H  35       0.909 -12.212  -8.352  1.00  0.00           H  
ATOM   2105  HA  ASN H  35       0.166 -10.201 -10.435  1.00  0.00           H  
ATOM   2106 1HB  ASN H  35      -1.964  -9.827  -9.520  1.00  0.00           H  
ATOM   2107 2HB  ASN H  35      -1.820 -11.577  -9.617  1.00  0.00           H  
ATOM   2108 1HD2 ASN H  35      -2.023 -12.135  -6.184  1.00  0.00           H  
ATOM   2109 2HD2 ASN H  35      -1.716 -12.797  -7.755  1.00  0.00           H  
ATOM   2110  N   TRP H  36       0.468  -8.253  -8.774  1.00  0.00           N  
ATOM   2111  CA  TRP H  36       1.152  -7.183  -8.052  1.00  0.00           C  
ATOM   2112  C   TRP H  36       0.101  -6.229  -7.491  1.00  0.00           C  
ATOM   2113  O   TRP H  36      -0.926  -5.982  -8.120  1.00  0.00           O  
ATOM   2114  CB  TRP H  36       2.147  -6.449  -8.945  1.00  0.00           C  
ATOM   2115  CG  TRP H  36       3.355  -7.299  -9.270  1.00  0.00           C  
ATOM   2116  CD1 TRP H  36       3.418  -8.315 -10.177  1.00  0.00           C  
ATOM   2117  CD2 TRP H  36       4.646  -7.232  -8.653  1.00  0.00           C  
ATOM   2118  NE1 TRP H  36       4.681  -8.861 -10.195  1.00  0.00           N  
ATOM   2119  CE2 TRP H  36       5.458  -8.211  -9.273  1.00  0.00           C  
ATOM   2120  CE3 TRP H  36       5.218  -6.411  -7.667  1.00  0.00           C  
ATOM   2121  CZ2 TRP H  36       6.797  -8.414  -8.920  1.00  0.00           C  
ATOM   2122  CZ3 TRP H  36       6.555  -6.605  -7.322  1.00  0.00           C  
ATOM   2123  CH2 TRP H  36       7.330  -7.602  -7.955  1.00  0.00           C  
ATOM   2124  H   TRP H  36      -0.184  -8.015  -9.507  1.00  0.00           H  
ATOM   2125  HA  TRP H  36       1.727  -7.626  -7.240  1.00  0.00           H  
ATOM   2126 1HB  TRP H  36       1.658  -6.159  -9.875  1.00  0.00           H  
ATOM   2127 2HB  TRP H  36       2.479  -5.537  -8.449  1.00  0.00           H  
ATOM   2128  HD1 TRP H  36       2.588  -8.649 -10.798  1.00  0.00           H  
ATOM   2129  HE1 TRP H  36       4.987  -9.616 -10.790  1.00  0.00           H  
ATOM   2130  HE3 TRP H  36       4.624  -5.638  -7.181  1.00  0.00           H  
ATOM   2131  HZ2 TRP H  36       7.409  -9.185  -9.389  1.00  0.00           H  
ATOM   2132  HZ3 TRP H  36       6.991  -5.967  -6.552  1.00  0.00           H  
ATOM   2133  HH2 TRP H  36       8.373  -7.729  -7.665  1.00  0.00           H  
ATOM   2134  N   VAL H  37       0.364  -5.721  -6.290  1.00  0.00           N  
ATOM   2135  CA  VAL H  37      -0.510  -4.749  -5.632  1.00  0.00           C  
ATOM   2136  C   VAL H  37       0.351  -3.640  -5.054  1.00  0.00           C  
ATOM   2137  O   VAL H  37       1.434  -3.899  -4.509  1.00  0.00           O  
ATOM   2138  CB  VAL H  37      -1.334  -5.410  -4.510  1.00  0.00           C  
ATOM   2139  CG1 VAL H  37      -2.172  -4.370  -3.781  1.00  0.00           C  
ATOM   2140  CG2 VAL H  37      -2.217  -6.503  -5.092  1.00  0.00           C  
ATOM   2141  H   VAL H  37       1.205  -6.025  -5.819  1.00  0.00           H  
ATOM   2142  HA  VAL H  37      -1.202  -4.347  -6.373  1.00  0.00           H  
ATOM   2143  HB  VAL H  37      -0.652  -5.843  -3.779  1.00  0.00           H  
ATOM   2144 1HG1 VAL H  37      -2.747  -4.855  -2.992  1.00  0.00           H  
ATOM   2145 2HG1 VAL H  37      -1.517  -3.618  -3.342  1.00  0.00           H  
ATOM   2146 3HG1 VAL H  37      -2.853  -3.893  -4.485  1.00  0.00           H  
ATOM   2147 1HG2 VAL H  37      -2.796  -6.966  -4.294  1.00  0.00           H  
ATOM   2148 2HG2 VAL H  37      -2.895  -6.070  -5.828  1.00  0.00           H  
ATOM   2149 3HG2 VAL H  37      -1.594  -7.257  -5.573  1.00  0.00           H  
ATOM   2150  N   ARG H  38      -0.134  -2.363  -5.108  1.00  0.00           N  
ATOM   2151  CA  ARG H  38       0.528  -1.258  -4.421  1.00  0.00           C  
ATOM   2152  C   ARG H  38      -0.332  -0.687  -3.312  1.00  0.00           C  
ATOM   2153  O   ARG H  38      -1.568  -0.673  -3.363  1.00  0.00           O  
ATOM   2154  CB  ARG H  38       0.874  -0.147  -5.402  1.00  0.00           C  
ATOM   2155  CG  ARG H  38      -0.322   0.599  -5.970  1.00  0.00           C  
ATOM   2156  CD  ARG H  38       0.090   1.627  -6.960  1.00  0.00           C  
ATOM   2157  NE  ARG H  38       0.814   2.722  -6.334  1.00  0.00           N  
ATOM   2158  CZ  ARG H  38       0.236   3.814  -5.799  1.00  0.00           C  
ATOM   2159  NH1 ARG H  38      -1.073   3.942  -5.819  1.00  0.00           N  
ATOM   2160  NH2 ARG H  38       0.983   4.757  -5.251  1.00  0.00           N  
ATOM   2161  H   ARG H  38      -0.962  -2.177  -5.656  1.00  0.00           H  
ATOM   2162  HA  ARG H  38       1.452  -1.631  -3.977  1.00  0.00           H  
ATOM   2163 1HB  ARG H  38       1.516   0.582  -4.913  1.00  0.00           H  
ATOM   2164 2HB  ARG H  38       1.431  -0.564  -6.241  1.00  0.00           H  
ATOM   2165 1HG  ARG H  38      -0.990  -0.106  -6.466  1.00  0.00           H  
ATOM   2166 2HG  ARG H  38      -0.857   1.098  -5.160  1.00  0.00           H  
ATOM   2167 1HD  ARG H  38       0.740   1.172  -7.706  1.00  0.00           H  
ATOM   2168 2HD  ARG H  38      -0.793   2.037  -7.448  1.00  0.00           H  
ATOM   2169  HE  ARG H  38       1.822   2.660  -6.299  1.00  0.00           H  
ATOM   2170 1HH1 ARG H  38      -1.644   3.221  -6.237  1.00  0.00           H  
ATOM   2171 2HH1 ARG H  38      -1.507   4.760  -5.417  1.00  0.00           H  
ATOM   2172 1HH2 ARG H  38       1.989   4.658  -5.235  1.00  0.00           H  
ATOM   2173 2HH2 ARG H  38       0.549   5.575  -4.850  1.00  0.00           H  
ATOM   2174  N   GLN H  39       0.343  -0.164  -2.312  1.00  0.00           N  
ATOM   2175  CA  GLN H  39      -0.354   0.436  -1.213  1.00  0.00           C  
ATOM   2176  C   GLN H  39       0.456   1.642  -0.808  1.00  0.00           C  
ATOM   2177  O   GLN H  39       1.591   1.516  -0.340  1.00  0.00           O  
ATOM   2178  CB  GLN H  39      -0.520  -0.541  -0.045  1.00  0.00           C  
ATOM   2179  CG  GLN H  39      -1.135   0.075   1.199  1.00  0.00           C  
ATOM   2180  CD  GLN H  39      -1.339  -0.941   2.308  1.00  0.00           C  
ATOM   2181  OE1 GLN H  39      -0.511  -1.832   2.512  1.00  0.00           O  
ATOM   2182  NE2 GLN H  39      -2.446  -0.812   3.031  1.00  0.00           N  
ATOM   2183  H   GLN H  39       1.354  -0.178  -2.305  1.00  0.00           H  
ATOM   2184  HA  GLN H  39      -1.347   0.728  -1.551  1.00  0.00           H  
ATOM   2185 1HB  GLN H  39      -1.151  -1.375  -0.355  1.00  0.00           H  
ATOM   2186 2HB  GLN H  39       0.453  -0.951   0.227  1.00  0.00           H  
ATOM   2187 1HG  GLN H  39      -0.473   0.857   1.570  1.00  0.00           H  
ATOM   2188 2HG  GLN H  39      -2.106   0.498   0.941  1.00  0.00           H  
ATOM   2189 1HE2 GLN H  39      -2.635  -1.453   3.776  1.00  0.00           H  
ATOM   2190 2HE2 GLN H  39      -3.091  -0.074   2.831  1.00  0.00           H  
ATOM   2191  N   ALA H  40      -0.119   2.815  -1.031  1.00  0.00           N  
ATOM   2192  CA  ALA H  40       0.531   4.060  -0.663  1.00  0.00           C  
ATOM   2193  C   ALA H  40       0.470   4.199   0.834  1.00  0.00           C  
ATOM   2194  O   ALA H  40      -0.478   3.731   1.461  1.00  0.00           O  
ATOM   2195  CB  ALA H  40      -0.155   5.234  -1.328  1.00  0.00           C  
ATOM   2196  H   ALA H  40      -1.031   2.845  -1.464  1.00  0.00           H  
ATOM   2197  HA  ALA H  40       1.571   4.008  -0.986  1.00  0.00           H  
ATOM   2198 1HB  ALA H  40       0.346   6.159  -1.042  1.00  0.00           H  
ATOM   2199 2HB  ALA H  40      -0.108   5.117  -2.411  1.00  0.00           H  
ATOM   2200 3HB  ALA H  40      -1.196   5.274  -1.013  1.00  0.00           H  
ATOM   2201  N   PRO H  41       1.472   4.867   1.413  1.00  0.00           N  
ATOM   2202  CA  PRO H  41       1.558   5.089   2.858  1.00  0.00           C  
ATOM   2203  C   PRO H  41       0.282   5.725   3.390  1.00  0.00           C  
ATOM   2204  O   PRO H  41      -0.052   6.839   2.991  1.00  0.00           O  
ATOM   2205  CB  PRO H  41       2.756   6.033   2.995  1.00  0.00           C  
ATOM   2206  CG  PRO H  41       3.633   5.683   1.842  1.00  0.00           C  
ATOM   2207  CD  PRO H  41       2.674   5.405   0.714  1.00  0.00           C  
ATOM   2208  HA  PRO H  41       1.754   4.130   3.360  1.00  0.00           H  
ATOM   2209 1HB  PRO H  41       2.417   7.079   2.971  1.00  0.00           H  
ATOM   2210 2HB  PRO H  41       3.248   5.878   3.967  1.00  0.00           H  
ATOM   2211 1HG  PRO H  41       4.319   6.512   1.620  1.00  0.00           H  
ATOM   2212 2HG  PRO H  41       4.257   4.811   2.090  1.00  0.00           H  
ATOM   2213 1HD  PRO H  41       2.445   6.344   0.188  1.00  0.00           H  
ATOM   2214 2HD  PRO H  41       3.120   4.672   0.026  1.00  0.00           H  
ATOM   2215  N   GLY H  42      -0.428   5.006   4.253  1.00  0.00           N  
ATOM   2216  CA  GLY H  42      -1.622   5.541   4.873  1.00  0.00           C  
ATOM   2217  C   GLY H  42      -2.896   5.317   4.092  1.00  0.00           C  
ATOM   2218  O   GLY H  42      -3.963   5.768   4.496  1.00  0.00           O  
ATOM   2219  H   GLY H  42      -0.132   4.068   4.484  1.00  0.00           H  
ATOM   2220 1HA  GLY H  42      -1.752   5.093   5.858  1.00  0.00           H  
ATOM   2221 2HA  GLY H  42      -1.505   6.614   5.020  1.00  0.00           H  
ATOM   2222  N   LYS H  43      -2.806   4.625   2.968  1.00  0.00           N  
ATOM   2223  CA  LYS H  43      -3.996   4.443   2.153  1.00  0.00           C  
ATOM   2224  C   LYS H  43      -4.299   2.979   1.882  1.00  0.00           C  
ATOM   2225  O   LYS H  43      -3.699   2.085   2.492  1.00  0.00           O  
ATOM   2226  CB  LYS H  43      -3.847   5.196   0.830  1.00  0.00           C  
ATOM   2227  CG  LYS H  43      -3.713   6.706   0.975  1.00  0.00           C  
ATOM   2228  CD  LYS H  43      -3.656   7.390  -0.383  1.00  0.00           C  
ATOM   2229  CE  LYS H  43      -3.540   8.900  -0.238  1.00  0.00           C  
ATOM   2230  NZ  LYS H  43      -3.481   9.581  -1.560  1.00  0.00           N  
ATOM   2231  H   LYS H  43      -1.933   4.218   2.661  1.00  0.00           H  
ATOM   2232  HA  LYS H  43      -4.851   4.850   2.693  1.00  0.00           H  
ATOM   2233 1HB  LYS H  43      -2.966   4.831   0.302  1.00  0.00           H  
ATOM   2234 2HB  LYS H  43      -4.713   4.996   0.198  1.00  0.00           H  
ATOM   2235 1HG  LYS H  43      -4.567   7.096   1.532  1.00  0.00           H  
ATOM   2236 2HG  LYS H  43      -2.804   6.939   1.528  1.00  0.00           H  
ATOM   2237 1HD  LYS H  43      -2.794   7.018  -0.941  1.00  0.00           H  
ATOM   2238 2HD  LYS H  43      -4.559   7.156  -0.947  1.00  0.00           H  
ATOM   2239 1HE  LYS H  43      -4.398   9.279   0.314  1.00  0.00           H  
ATOM   2240 2HE  LYS H  43      -2.637   9.143   0.323  1.00  0.00           H  
ATOM   2241 1HZ  LYS H  43      -3.403  10.579  -1.422  1.00  0.00           H  
ATOM   2242 2HZ  LYS H  43      -2.677   9.251  -2.076  1.00  0.00           H  
ATOM   2243 3HZ  LYS H  43      -4.321   9.378  -2.082  1.00  0.00           H  
ATOM   2244  N   GLY H  44      -5.236   2.746   0.970  1.00  0.00           N  
ATOM   2245  CA  GLY H  44      -5.749   1.413   0.715  1.00  0.00           C  
ATOM   2246  C   GLY H  44      -4.975   0.652  -0.335  1.00  0.00           C  
ATOM   2247  O   GLY H  44      -3.865   1.041  -0.696  1.00  0.00           O  
ATOM   2248  H   GLY H  44      -5.601   3.524   0.437  1.00  0.00           H  
ATOM   2249 1HA  GLY H  44      -5.732   0.834   1.639  1.00  0.00           H  
ATOM   2250 2HA  GLY H  44      -6.788   1.478   0.395  1.00  0.00           H  
ATOM   2251  N   LEU H  45      -5.554  -0.443  -0.821  1.00  0.00           N  
ATOM   2252  CA  LEU H  45      -4.842  -1.308  -1.757  1.00  0.00           C  
ATOM   2253  C   LEU H  45      -5.241  -0.994  -3.186  1.00  0.00           C  
ATOM   2254  O   LEU H  45      -6.380  -0.614  -3.456  1.00  0.00           O  
ATOM   2255  CB  LEU H  45      -5.132  -2.783  -1.451  1.00  0.00           C  
ATOM   2256  CG  LEU H  45      -4.744  -3.259  -0.046  1.00  0.00           C  
ATOM   2257  CD1 LEU H  45      -5.189  -4.703   0.143  1.00  0.00           C  
ATOM   2258  CD2 LEU H  45      -3.240  -3.122   0.140  1.00  0.00           C  
ATOM   2259  H   LEU H  45      -6.496  -0.685  -0.546  1.00  0.00           H  
ATOM   2260  HA  LEU H  45      -3.773  -1.133  -1.646  1.00  0.00           H  
ATOM   2261 1HB  LEU H  45      -6.198  -2.961  -1.579  1.00  0.00           H  
ATOM   2262 2HB  LEU H  45      -4.593  -3.399  -2.171  1.00  0.00           H  
ATOM   2263  HG  LEU H  45      -5.258  -2.652   0.700  1.00  0.00           H  
ATOM   2264 1HD1 LEU H  45      -4.913  -5.041   1.142  1.00  0.00           H  
ATOM   2265 2HD1 LEU H  45      -6.271  -4.769   0.024  1.00  0.00           H  
ATOM   2266 3HD1 LEU H  45      -4.702  -5.333  -0.601  1.00  0.00           H  
ATOM   2267 1HD2 LEU H  45      -2.964  -3.460   1.139  1.00  0.00           H  
ATOM   2268 2HD2 LEU H  45      -2.724  -3.730  -0.604  1.00  0.00           H  
ATOM   2269 3HD2 LEU H  45      -2.952  -2.078   0.018  1.00  0.00           H  
ATOM   2270  N   GLU H  46      -4.297  -1.144  -4.104  1.00  0.00           N  
ATOM   2271  CA  GLU H  46      -4.580  -0.903  -5.514  1.00  0.00           C  
ATOM   2272  C   GLU H  46      -3.964  -1.990  -6.375  1.00  0.00           C  
ATOM   2273  O   GLU H  46      -2.738  -2.128  -6.436  1.00  0.00           O  
ATOM   2274  CB  GLU H  46      -4.049   0.467  -5.945  1.00  0.00           C  
ATOM   2275  CG  GLU H  46      -4.391   0.851  -7.376  1.00  0.00           C  
ATOM   2276  CD  GLU H  46      -4.022   2.271  -7.705  1.00  0.00           C  
ATOM   2277  OE1 GLU H  46      -3.196   2.824  -7.020  1.00  0.00           O  
ATOM   2278  OE2 GLU H  46      -4.567   2.804  -8.643  1.00  0.00           O  
ATOM   2279  H   GLU H  46      -3.367  -1.429  -3.831  1.00  0.00           H  
ATOM   2280  HA  GLU H  46      -5.661  -0.917  -5.657  1.00  0.00           H  
ATOM   2281 1HB  GLU H  46      -4.451   1.237  -5.286  1.00  0.00           H  
ATOM   2282 2HB  GLU H  46      -2.964   0.485  -5.843  1.00  0.00           H  
ATOM   2283 1HG  GLU H  46      -3.863   0.184  -8.058  1.00  0.00           H  
ATOM   2284 2HG  GLU H  46      -5.460   0.714  -7.533  1.00  0.00           H  
ATOM   2285  N   TRP H  47      -4.818  -2.767  -7.038  1.00  0.00           N  
ATOM   2286  CA  TRP H  47      -4.333  -3.828  -7.895  1.00  0.00           C  
ATOM   2287  C   TRP H  47      -3.711  -3.202  -9.139  1.00  0.00           C  
ATOM   2288  O   TRP H  47      -4.318  -2.352  -9.785  1.00  0.00           O  
ATOM   2289  CB  TRP H  47      -5.467  -4.778  -8.285  1.00  0.00           C  
ATOM   2290  CG  TRP H  47      -5.076  -5.782  -9.326  1.00  0.00           C  
ATOM   2291  CD1 TRP H  47      -4.242  -6.847  -9.159  1.00  0.00           C  
ATOM   2292  CD2 TRP H  47      -5.503  -5.821 -10.709  1.00  0.00           C  
ATOM   2293  NE1 TRP H  47      -4.120  -7.542 -10.336  1.00  0.00           N  
ATOM   2294  CE2 TRP H  47      -4.886  -6.930 -11.295  1.00  0.00           C  
ATOM   2295  CE3 TRP H  47      -6.348  -5.017 -11.485  1.00  0.00           C  
ATOM   2296  CZ2 TRP H  47      -5.082  -7.259 -12.627  1.00  0.00           C  
ATOM   2297  CZ3 TRP H  47      -6.546  -5.349 -12.820  1.00  0.00           C  
ATOM   2298  CH2 TRP H  47      -5.930  -6.442 -13.375  1.00  0.00           C  
ATOM   2299  H   TRP H  47      -5.814  -2.624  -6.948  1.00  0.00           H  
ATOM   2300  HA  TRP H  47      -3.580  -4.397  -7.349  1.00  0.00           H  
ATOM   2301 1HB  TRP H  47      -5.811  -5.316  -7.402  1.00  0.00           H  
ATOM   2302 2HB  TRP H  47      -6.310  -4.201  -8.666  1.00  0.00           H  
ATOM   2303  HD1 TRP H  47      -3.744  -7.107  -8.226  1.00  0.00           H  
ATOM   2304  HE1 TRP H  47      -3.557  -8.369 -10.475  1.00  0.00           H  
ATOM   2305  HE3 TRP H  47      -6.842  -4.150 -11.048  1.00  0.00           H  
ATOM   2306  HZ2 TRP H  47      -4.602  -8.123 -13.087  1.00  0.00           H  
ATOM   2307  HZ3 TRP H  47      -7.204  -4.717 -13.417  1.00  0.00           H  
ATOM   2308  HH2 TRP H  47      -6.107  -6.673 -14.426  1.00  0.00           H  
ATOM   2309  N   VAL H  48      -2.426  -3.664  -9.529  1.00  0.00           N  
ATOM   2310  CA  VAL H  48      -1.845  -2.966 -10.657  1.00  0.00           C  
ATOM   2311  C   VAL H  48      -1.765  -3.820 -11.898  1.00  0.00           C  
ATOM   2312  O   VAL H  48      -1.548  -3.314 -13.015  1.00  0.00           O  
ATOM   2313  CB  VAL H  48      -0.430  -2.476 -10.299  1.00  0.00           C  
ATOM   2314  CG1 VAL H  48      -0.482  -1.511  -9.123  1.00  0.00           C  
ATOM   2315  CG2 VAL H  48       0.465  -3.663  -9.981  1.00  0.00           C  
ATOM   2316  H   VAL H  48      -1.897  -4.398  -9.079  1.00  0.00           H  
ATOM   2317  HA  VAL H  48      -2.470  -2.102 -10.889  1.00  0.00           H  
ATOM   2318  HB  VAL H  48      -0.019  -1.927 -11.146  1.00  0.00           H  
ATOM   2319 1HG1 VAL H  48       0.527  -1.174  -8.883  1.00  0.00           H  
ATOM   2320 2HG1 VAL H  48      -1.099  -0.651  -9.386  1.00  0.00           H  
ATOM   2321 3HG1 VAL H  48      -0.912  -2.015  -8.257  1.00  0.00           H  
ATOM   2322 1HG2 VAL H  48       1.464  -3.309  -9.729  1.00  0.00           H  
ATOM   2323 2HG2 VAL H  48       0.051  -4.216  -9.136  1.00  0.00           H  
ATOM   2324 3HG2 VAL H  48       0.521  -4.319 -10.850  1.00  0.00           H  
ATOM   2325  N   GLY H  49      -1.916  -5.122 -11.695  1.00  0.00           N  
ATOM   2326  CA  GLY H  49      -1.933  -6.038 -12.809  1.00  0.00           C  
ATOM   2327  C   GLY H  49      -1.367  -7.392 -12.407  1.00  0.00           C  
ATOM   2328  O   GLY H  49      -0.943  -7.592 -11.269  1.00  0.00           O  
ATOM   2329  H   GLY H  49      -2.021  -5.485 -10.759  1.00  0.00           H  
ATOM   2330 1HA  GLY H  49      -2.955  -6.156 -13.168  1.00  0.00           H  
ATOM   2331 2HA  GLY H  49      -1.350  -5.623 -13.630  1.00  0.00           H  
ATOM   2332  N   TRP H  50      -1.345  -8.318 -13.350  1.00  0.00           N  
ATOM   2333  CA  TRP H  50      -0.700  -9.611 -13.140  1.00  0.00           C  
ATOM   2334  C   TRP H  50      -0.200 -10.214 -14.437  1.00  0.00           C  
ATOM   2335  O   TRP H  50      -0.420  -9.669 -15.545  1.00  0.00           O  
ATOM   2336  CB  TRP H  50      -1.670 -10.586 -12.471  1.00  0.00           C  
ATOM   2337  CG  TRP H  50      -2.653 -11.199 -13.422  1.00  0.00           C  
ATOM   2338  CD1 TRP H  50      -3.616 -10.547 -14.131  1.00  0.00           C  
ATOM   2339  CD2 TRP H  50      -2.774 -12.599 -13.774  1.00  0.00           C  
ATOM   2340  NE1 TRP H  50      -4.326 -11.439 -14.896  1.00  0.00           N  
ATOM   2341  CE2 TRP H  50      -3.823 -12.699 -14.691  1.00  0.00           C  
ATOM   2342  CE3 TRP H  50      -2.086 -13.756 -13.391  1.00  0.00           C  
ATOM   2343  CZ2 TRP H  50      -4.208 -13.914 -15.236  1.00  0.00           C  
ATOM   2344  CZ3 TRP H  50      -2.471 -14.975 -13.937  1.00  0.00           C  
ATOM   2345  CH2 TRP H  50      -3.505 -15.050 -14.837  1.00  0.00           C  
ATOM   2346  H   TRP H  50      -1.786  -8.126 -14.238  1.00  0.00           H  
ATOM   2347  HA  TRP H  50       0.159  -9.466 -12.484  1.00  0.00           H  
ATOM   2348 1HB  TRP H  50      -1.108 -11.389 -11.994  1.00  0.00           H  
ATOM   2349 2HB  TRP H  50      -2.226 -10.068 -11.690  1.00  0.00           H  
ATOM   2350  HD1 TRP H  50      -3.797  -9.474 -14.096  1.00  0.00           H  
ATOM   2351  HE1 TRP H  50      -5.094 -11.207 -15.510  1.00  0.00           H  
ATOM   2352  HE3 TRP H  50      -1.262 -13.701 -12.679  1.00  0.00           H  
ATOM   2353  HZ2 TRP H  50      -5.027 -13.995 -15.951  1.00  0.00           H  
ATOM   2354  HZ3 TRP H  50      -1.931 -15.871 -13.633  1.00  0.00           H  
ATOM   2355  HH2 TRP H  50      -3.781 -16.022 -15.246  1.00  0.00           H  
ATOM   2356  N   ILE H  51       0.473 -11.350 -14.293  1.00  0.00           N  
ATOM   2357  CA  ILE H  51       1.056 -12.024 -15.421  1.00  0.00           C  
ATOM   2358  C   ILE H  51       0.699 -13.517 -15.416  1.00  0.00           C  
ATOM   2359  O   ILE H  51       0.783 -14.194 -14.386  1.00  0.00           O  
ATOM   2360  CB  ILE H  51       2.585 -11.849 -15.424  1.00  0.00           C  
ATOM   2361  CG1 ILE H  51       3.140 -11.979 -14.003  1.00  0.00           C  
ATOM   2362  CG2 ILE H  51       2.965 -10.504 -16.025  1.00  0.00           C  
ATOM   2363  CD1 ILE H  51       4.599 -11.603 -13.880  1.00  0.00           C  
ATOM   2364  H   ILE H  51       0.580 -11.749 -13.371  1.00  0.00           H  
ATOM   2365  HA  ILE H  51       0.654 -11.584 -16.333  1.00  0.00           H  
ATOM   2366  HB  ILE H  51       3.041 -12.642 -16.014  1.00  0.00           H  
ATOM   2367 1HG1 ILE H  51       2.566 -11.343 -13.329  1.00  0.00           H  
ATOM   2368 2HG1 ILE H  51       3.023 -13.008 -13.660  1.00  0.00           H  
ATOM   2369 1HG2 ILE H  51       4.049 -10.396 -16.019  1.00  0.00           H  
ATOM   2370 2HG2 ILE H  51       2.601 -10.449 -17.051  1.00  0.00           H  
ATOM   2371 3HG2 ILE H  51       2.517  -9.703 -15.438  1.00  0.00           H  
ATOM   2372 1HD1 ILE H  51       4.919 -11.721 -12.844  1.00  0.00           H  
ATOM   2373 2HD1 ILE H  51       5.197 -12.252 -14.522  1.00  0.00           H  
ATOM   2374 3HD1 ILE H  51       4.735 -10.567 -14.185  1.00  0.00           H  
ATOM   2375  N   ASN H  52       0.279 -14.008 -16.576  1.00  0.00           N  
ATOM   2376  CA  ASN H  52      -0.196 -15.380 -16.728  1.00  0.00           C  
ATOM   2377  C   ASN H  52       0.972 -16.311 -17.003  1.00  0.00           C  
ATOM   2378  O   ASN H  52       1.617 -16.221 -18.049  1.00  0.00           O  
ATOM   2379  CB  ASN H  52      -1.233 -15.478 -17.832  1.00  0.00           C  
ATOM   2380  CG  ASN H  52      -1.855 -16.844 -17.922  1.00  0.00           C  
ATOM   2381  OD1 ASN H  52      -1.174 -17.862 -17.749  1.00  0.00           O  
ATOM   2382  ND2 ASN H  52      -3.135 -16.886 -18.189  1.00  0.00           N  
ATOM   2383  H   ASN H  52       0.292 -13.399 -17.383  1.00  0.00           H  
ATOM   2384  HA  ASN H  52      -0.661 -15.692 -15.791  1.00  0.00           H  
ATOM   2385 1HB  ASN H  52      -2.021 -14.744 -17.658  1.00  0.00           H  
ATOM   2386 2HB  ASN H  52      -0.769 -15.239 -18.789  1.00  0.00           H  
ATOM   2387 1HD2 ASN H  52      -3.602 -17.768 -18.260  1.00  0.00           H  
ATOM   2388 2HD2 ASN H  52      -3.647 -16.038 -18.321  1.00  0.00           H  
ATOM   2389  N   THR H  52A      1.259 -17.196 -16.056  1.00  0.00           N  
ATOM   2390  CA  THR H  52A      2.448 -18.043 -16.147  1.00  0.00           C  
ATOM   2391  C   THR H  52A      2.190 -19.327 -16.939  1.00  0.00           C  
ATOM   2392  O   THR H  52A      3.097 -20.117 -17.188  1.00  0.00           O  
ATOM   2393  CB  THR H  52A      2.967 -18.404 -14.743  1.00  0.00           C  
ATOM   2394  OG1 THR H  52A      1.970 -19.156 -14.040  1.00  0.00           O  
ATOM   2395  CG2 THR H  52A      3.295 -17.144 -13.955  1.00  0.00           C  
ATOM   2396  H   THR H  52A      0.647 -17.288 -15.258  1.00  0.00           H  
ATOM   2397  HA  THR H  52A      3.226 -17.490 -16.673  1.00  0.00           H  
ATOM   2398  HB  THR H  52A      3.866 -19.013 -14.833  1.00  0.00           H  
ATOM   2399  HG1 THR H  52A      2.131 -19.097 -13.096  1.00  0.00           H  
ATOM   2400 1HG2 THR H  52A      3.661 -17.419 -12.966  1.00  0.00           H  
ATOM   2401 2HG2 THR H  52A      4.061 -16.575 -14.481  1.00  0.00           H  
ATOM   2402 3HG2 THR H  52A      2.397 -16.535 -13.854  1.00  0.00           H  
ATOM   2403  N   TYR H  53       0.943 -19.510 -17.349  1.00  0.00           N  
ATOM   2404  CA  TYR H  53       0.553 -20.641 -18.174  1.00  0.00           C  
ATOM   2405  C   TYR H  53       0.609 -20.285 -19.667  1.00  0.00           C  
ATOM   2406  O   TYR H  53       0.980 -21.115 -20.502  1.00  0.00           O  
ATOM   2407  CB  TYR H  53      -0.849 -21.119 -17.788  1.00  0.00           C  
ATOM   2408  CG  TYR H  53      -1.314 -22.334 -18.560  1.00  0.00           C  
ATOM   2409  CD1 TYR H  53      -0.740 -23.573 -18.315  1.00  0.00           C  
ATOM   2410  CD2 TYR H  53      -2.314 -22.210 -19.512  1.00  0.00           C  
ATOM   2411  CE1 TYR H  53      -1.164 -24.683 -19.019  1.00  0.00           C  
ATOM   2412  CE2 TYR H  53      -2.739 -23.319 -20.217  1.00  0.00           C  
ATOM   2413  CZ  TYR H  53      -2.168 -24.552 -19.973  1.00  0.00           C  
ATOM   2414  OH  TYR H  53      -2.591 -25.657 -20.675  1.00  0.00           O  
ATOM   2415  H   TYR H  53       0.243 -18.835 -17.076  1.00  0.00           H  
ATOM   2416  HA  TYR H  53       1.259 -21.454 -18.003  1.00  0.00           H  
ATOM   2417 1HB  TYR H  53      -0.871 -21.362 -16.725  1.00  0.00           H  
ATOM   2418 2HB  TYR H  53      -1.566 -20.315 -17.955  1.00  0.00           H  
ATOM   2419  HD1 TYR H  53       0.047 -23.671 -17.566  1.00  0.00           H  
ATOM   2420  HD2 TYR H  53      -2.765 -21.236 -19.705  1.00  0.00           H  
ATOM   2421  HE1 TYR H  53      -0.713 -25.656 -18.827  1.00  0.00           H  
ATOM   2422  HE2 TYR H  53      -3.525 -23.221 -20.966  1.00  0.00           H  
ATOM   2423  HH  TYR H  53      -2.094 -26.427 -20.388  1.00  0.00           H  
ATOM   2424  N   THR H  54       0.244 -19.045 -19.998  1.00  0.00           N  
ATOM   2425  CA  THR H  54       0.247 -18.574 -21.389  1.00  0.00           C  
ATOM   2426  C   THR H  54       1.315 -17.516 -21.668  1.00  0.00           C  
ATOM   2427  O   THR H  54       1.750 -17.333 -22.807  1.00  0.00           O  
ATOM   2428  CB  THR H  54      -1.132 -18.003 -21.772  1.00  0.00           C  
ATOM   2429  OG1 THR H  54      -1.407 -16.839 -20.983  1.00  0.00           O  
ATOM   2430  CG2 THR H  54      -2.221 -19.040 -21.537  1.00  0.00           C  
ATOM   2431  H   THR H  54      -0.042 -18.411 -19.264  1.00  0.00           H  
ATOM   2432  HA  THR H  54       0.467 -19.420 -22.040  1.00  0.00           H  
ATOM   2433  HB  THR H  54      -1.130 -17.721 -22.824  1.00  0.00           H  
ATOM   2434  HG1 THR H  54      -2.243 -16.456 -21.259  1.00  0.00           H  
ATOM   2435 1HG2 THR H  54      -3.188 -18.620 -21.812  1.00  0.00           H  
ATOM   2436 2HG2 THR H  54      -2.021 -19.922 -22.144  1.00  0.00           H  
ATOM   2437 3HG2 THR H  54      -2.235 -19.321 -20.484  1.00  0.00           H  
ATOM   2438  N   GLY H  55       1.745 -16.823 -20.624  1.00  0.00           N  
ATOM   2439  CA  GLY H  55       2.709 -15.757 -20.806  1.00  0.00           C  
ATOM   2440  C   GLY H  55       2.083 -14.392 -21.027  1.00  0.00           C  
ATOM   2441  O   GLY H  55       2.803 -13.443 -21.274  1.00  0.00           O  
ATOM   2442  H   GLY H  55       1.408 -17.027 -19.694  1.00  0.00           H  
ATOM   2443 1HA  GLY H  55       3.356 -15.698 -19.931  1.00  0.00           H  
ATOM   2444 2HA  GLY H  55       3.345 -15.983 -21.661  1.00  0.00           H  
ATOM   2445  N   GLU H  56       0.759 -14.284 -20.927  1.00  0.00           N  
ATOM   2446  CA  GLU H  56       0.073 -13.027 -21.194  1.00  0.00           C  
ATOM   2447  C   GLU H  56      -0.152 -12.152 -19.956  1.00  0.00           C  
ATOM   2448  O   GLU H  56      -0.776 -12.579 -18.976  1.00  0.00           O  
ATOM   2449  CB  GLU H  56      -1.275 -13.318 -21.857  1.00  0.00           C  
ATOM   2450  CG  GLU H  56      -2.067 -12.076 -22.241  1.00  0.00           C  
ATOM   2451  CD  GLU H  56      -3.383 -12.400 -22.892  1.00  0.00           C  
ATOM   2452  OE1 GLU H  56      -3.675 -13.560 -23.053  1.00  0.00           O  
ATOM   2453  OE2 GLU H  56      -4.097 -11.485 -23.229  1.00  0.00           O  
ATOM   2454  H   GLU H  56       0.217 -15.092 -20.658  1.00  0.00           H  
ATOM   2455  HA  GLU H  56       0.688 -12.435 -21.873  1.00  0.00           H  
ATOM   2456 1HB  GLU H  56      -1.116 -13.906 -22.761  1.00  0.00           H  
ATOM   2457 2HB  GLU H  56      -1.891 -13.913 -21.183  1.00  0.00           H  
ATOM   2458 1HG  GLU H  56      -2.254 -11.486 -21.344  1.00  0.00           H  
ATOM   2459 2HG  GLU H  56      -1.469 -11.472 -22.921  1.00  0.00           H  
ATOM   2460  N   PRO H  57       0.354 -10.902 -19.994  1.00  0.00           N  
ATOM   2461  CA  PRO H  57       0.116  -9.942 -18.919  1.00  0.00           C  
ATOM   2462  C   PRO H  57      -1.248  -9.296 -18.972  1.00  0.00           C  
ATOM   2463  O   PRO H  57      -1.886  -9.226 -20.016  1.00  0.00           O  
ATOM   2464  CB  PRO H  57       1.222  -8.906 -19.145  1.00  0.00           C  
ATOM   2465  CG  PRO H  57       1.393  -8.872 -20.626  1.00  0.00           C  
ATOM   2466  CD  PRO H  57       1.220 -10.304 -21.057  1.00  0.00           C  
ATOM   2467  HA  PRO H  57       0.237 -10.448 -17.950  1.00  0.00           H  
ATOM   2468 1HB  PRO H  57       0.920  -7.935 -18.727  1.00  0.00           H  
ATOM   2469 2HB  PRO H  57       2.137  -9.213 -18.618  1.00  0.00           H  
ATOM   2470 1HG  PRO H  57       0.647  -8.200 -21.078  1.00  0.00           H  
ATOM   2471 2HG  PRO H  57       2.383  -8.468 -20.885  1.00  0.00           H  
ATOM   2472 1HD  PRO H  57       0.724 -10.336 -22.037  1.00  0.00           H  
ATOM   2473 2HD  PRO H  57       2.203 -10.794 -21.104  1.00  0.00           H  
ATOM   2474  N   THR H  58      -1.994  -8.939 -17.724  1.00  0.00           N  
ATOM   2475  CA  THR H  58      -3.224  -8.192 -17.851  1.00  0.00           C  
ATOM   2476  C   THR H  58      -2.937  -6.949 -17.004  1.00  0.00           C  
ATOM   2477  O   THR H  58      -2.462  -7.059 -15.869  1.00  0.00           O  
ATOM   2478  CB  THR H  58      -4.459  -8.963 -17.352  1.00  0.00           C  
ATOM   2479  OG1 THR H  58      -4.602 -10.178 -18.099  1.00  0.00           O  
ATOM   2480  CG2 THR H  58      -5.716  -8.121 -17.516  1.00  0.00           C  
ATOM   2481  H   THR H  58      -1.602  -9.087 -16.805  1.00  0.00           H  
ATOM   2482  HA  THR H  58      -3.386  -7.970 -18.906  1.00  0.00           H  
ATOM   2483  HB  THR H  58      -4.331  -9.213 -16.299  1.00  0.00           H  
ATOM   2484  HG1 THR H  58      -4.115 -10.105 -18.923  1.00  0.00           H  
ATOM   2485 1HG2 THR H  58      -6.579  -8.682 -17.157  1.00  0.00           H  
ATOM   2486 2HG2 THR H  58      -5.615  -7.202 -16.939  1.00  0.00           H  
ATOM   2487 3HG2 THR H  58      -5.854  -7.876 -18.568  1.00  0.00           H  
ATOM   2488  N   TYR H  59      -3.164  -5.767 -17.573  1.00  0.00           N  
ATOM   2489  CA  TYR H  59      -2.851  -4.534 -16.858  1.00  0.00           C  
ATOM   2490  C   TYR H  59      -4.077  -3.887 -16.272  1.00  0.00           C  
ATOM   2491  O   TYR H  59      -5.174  -4.007 -16.830  1.00  0.00           O  
ATOM   2492  CB  TYR H  59      -2.138  -3.546 -17.784  1.00  0.00           C  
ATOM   2493  CG  TYR H  59      -0.756  -3.993 -18.206  1.00  0.00           C  
ATOM   2494  CD1 TYR H  59      -0.610  -4.954 -19.196  1.00  0.00           C  
ATOM   2495  CD2 TYR H  59       0.365  -3.442 -17.603  1.00  0.00           C  
ATOM   2496  CE1 TYR H  59       0.653  -5.362 -19.581  1.00  0.00           C  
ATOM   2497  CE2 TYR H  59       1.627  -3.850 -17.989  1.00  0.00           C  
ATOM   2498  CZ  TYR H  59       1.773  -4.806 -18.973  1.00  0.00           C  
ATOM   2499  OH  TYR H  59       3.030  -5.212 -19.357  1.00  0.00           O  
ATOM   2500  H   TYR H  59      -3.554  -5.710 -18.504  1.00  0.00           H  
ATOM   2501  HA  TYR H  59      -2.187  -4.775 -16.028  1.00  0.00           H  
ATOM   2502 1HB  TYR H  59      -2.736  -3.394 -18.684  1.00  0.00           H  
ATOM   2503 2HB  TYR H  59      -2.047  -2.582 -17.286  1.00  0.00           H  
ATOM   2504  HD1 TYR H  59      -1.491  -5.387 -19.670  1.00  0.00           H  
ATOM   2505  HD2 TYR H  59       0.250  -2.688 -16.825  1.00  0.00           H  
ATOM   2506  HE1 TYR H  59       0.768  -6.117 -20.359  1.00  0.00           H  
ATOM   2507  HE2 TYR H  59       2.508  -3.417 -17.514  1.00  0.00           H  
ATOM   2508  HH  TYR H  59       2.954  -5.877 -20.046  1.00  0.00           H  
ATOM   2509  N   ALA H  60      -3.898  -3.226 -15.129  1.00  0.00           N  
ATOM   2510  CA  ALA H  60      -4.951  -2.398 -14.574  1.00  0.00           C  
ATOM   2511  C   ALA H  60      -5.052  -1.176 -15.504  1.00  0.00           C  
ATOM   2512  O   ALA H  60      -4.054  -0.724 -16.068  1.00  0.00           O  
ATOM   2513  CB  ALA H  60      -4.601  -1.956 -13.155  1.00  0.00           C  
ATOM   2514  H   ALA H  60      -3.020  -3.299 -14.636  1.00  0.00           H  
ATOM   2515  HA  ALA H  60      -5.876  -2.974 -14.583  1.00  0.00           H  
ATOM   2516 1HB  ALA H  60      -5.405  -1.335 -12.758  1.00  0.00           H  
ATOM   2517 2HB  ALA H  60      -4.473  -2.834 -12.521  1.00  0.00           H  
ATOM   2518 3HB  ALA H  60      -3.675  -1.383 -13.171  1.00  0.00           H  
ATOM   2519  N   ALA H  61      -6.250  -0.643 -15.644  1.00  0.00           N  
ATOM   2520  CA  ALA H  61      -6.505   0.429 -16.595  1.00  0.00           C  
ATOM   2521  C   ALA H  61      -5.604   1.640 -16.411  1.00  0.00           C  
ATOM   2522  O   ALA H  61      -5.147   2.237 -17.394  1.00  0.00           O  
ATOM   2523  CB  ALA H  61      -7.962   0.856 -16.505  1.00  0.00           C  
ATOM   2524  H   ALA H  61      -7.012  -0.988 -15.077  1.00  0.00           H  
ATOM   2525  HA  ALA H  61      -6.303   0.048 -17.596  1.00  0.00           H  
ATOM   2526 1HB  ALA H  61      -8.156   1.644 -17.233  1.00  0.00           H  
ATOM   2527 2HB  ALA H  61      -8.606   0.002 -16.714  1.00  0.00           H  
ATOM   2528 3HB  ALA H  61      -8.170   1.231 -15.503  1.00  0.00           H  
ATOM   2529  N   ASP H  62      -5.325   1.991 -15.158  1.00  0.00           N  
ATOM   2530  CA  ASP H  62      -4.499   3.159 -14.869  1.00  0.00           C  
ATOM   2531  C   ASP H  62      -3.000   2.965 -15.014  1.00  0.00           C  
ATOM   2532  O   ASP H  62      -2.237   3.924 -14.895  1.00  0.00           O  
ATOM   2533  CB  ASP H  62      -4.788   3.642 -13.446  1.00  0.00           C  
ATOM   2534  CG  ASP H  62      -6.183   4.232 -13.292  1.00  0.00           C  
ATOM   2535  OD1 ASP H  62      -6.761   4.606 -14.285  1.00  0.00           O  
ATOM   2536  OD2 ASP H  62      -6.657   4.303 -12.183  1.00  0.00           O  
ATOM   2537  H   ASP H  62      -5.688   1.442 -14.392  1.00  0.00           H  
ATOM   2538  HA  ASP H  62      -4.757   3.949 -15.576  1.00  0.00           H  
ATOM   2539 1HB  ASP H  62      -4.683   2.809 -12.750  1.00  0.00           H  
ATOM   2540 2HB  ASP H  62      -4.056   4.398 -13.162  1.00  0.00           H  
ATOM   2541  N   PHE H  63      -2.567   1.740 -15.296  1.00  0.00           N  
ATOM   2542  CA  PHE H  63      -1.142   1.481 -15.393  1.00  0.00           C  
ATOM   2543  C   PHE H  63      -0.697   0.865 -16.698  1.00  0.00           C  
ATOM   2544  O   PHE H  63       0.149  -0.044 -16.742  1.00  0.00           O  
ATOM   2545  CB  PHE H  63      -0.710   0.565 -14.246  1.00  0.00           C  
ATOM   2546  CG  PHE H  63      -0.922   1.159 -12.883  1.00  0.00           C  
ATOM   2547  CD1 PHE H  63      -2.061   0.861 -12.150  1.00  0.00           C  
ATOM   2548  CD2 PHE H  63       0.017   2.016 -12.330  1.00  0.00           C  
ATOM   2549  CE1 PHE H  63      -2.257   1.407 -10.896  1.00  0.00           C  
ATOM   2550  CE2 PHE H  63      -0.175   2.563 -11.076  1.00  0.00           C  
ATOM   2551  CZ  PHE H  63      -1.314   2.258 -10.359  1.00  0.00           C  
ATOM   2552  H   PHE H  63      -3.216   0.982 -15.448  1.00  0.00           H  
ATOM   2553  HA  PHE H  63      -0.611   2.431 -15.310  1.00  0.00           H  
ATOM   2554 1HB  PHE H  63      -1.266  -0.371 -14.300  1.00  0.00           H  
ATOM   2555 2HB  PHE H  63       0.347   0.324 -14.352  1.00  0.00           H  
ATOM   2556  HD1 PHE H  63      -2.807   0.188 -12.575  1.00  0.00           H  
ATOM   2557  HD2 PHE H  63       0.917   2.257 -12.897  1.00  0.00           H  
ATOM   2558  HE1 PHE H  63      -3.157   1.166 -10.331  1.00  0.00           H  
ATOM   2559  HE2 PHE H  63       0.571   3.235 -10.653  1.00  0.00           H  
ATOM   2560  HZ  PHE H  63      -1.468   2.689  -9.371  1.00  0.00           H  
ATOM   2561  N   LYS H  64      -1.262   1.390 -17.777  1.00  0.00           N  
ATOM   2562  CA  LYS H  64      -0.920   0.959 -19.120  1.00  0.00           C  
ATOM   2563  C   LYS H  64      -0.054   2.033 -19.750  1.00  0.00           C  
ATOM   2564  O   LYS H  64      -0.586   2.964 -20.365  1.00  0.00           O  
ATOM   2565  CB  LYS H  64      -2.172   0.704 -19.961  1.00  0.00           C  
ATOM   2566  CG  LYS H  64      -3.031  -0.454 -19.474  1.00  0.00           C  
ATOM   2567  CD  LYS H  64      -4.248  -0.653 -20.366  1.00  0.00           C  
ATOM   2568  CE  LYS H  64      -5.106  -1.813 -19.882  1.00  0.00           C  
ATOM   2569  NZ  LYS H  64      -6.306  -2.012 -20.740  1.00  0.00           N  
ATOM   2570  H   LYS H  64      -1.954   2.115 -17.655  1.00  0.00           H  
ATOM   2571  HA  LYS H  64      -0.360   0.026 -19.052  1.00  0.00           H  
ATOM   2572 1HB  LYS H  64      -2.793   1.601 -19.971  1.00  0.00           H  
ATOM   2573 2HB  LYS H  64      -1.882   0.496 -20.991  1.00  0.00           H  
ATOM   2574 1HG  LYS H  64      -2.440  -1.371 -19.472  1.00  0.00           H  
ATOM   2575 2HG  LYS H  64      -3.366  -0.256 -18.456  1.00  0.00           H  
ATOM   2576 1HD  LYS H  64      -4.850   0.257 -20.369  1.00  0.00           H  
ATOM   2577 2HD  LYS H  64      -3.922  -0.856 -21.386  1.00  0.00           H  
ATOM   2578 1HE  LYS H  64      -4.516  -2.728 -19.886  1.00  0.00           H  
ATOM   2579 2HE  LYS H  64      -5.434  -1.622 -18.860  1.00  0.00           H  
ATOM   2580 1HZ  LYS H  64      -6.848  -2.788 -20.386  1.00  0.00           H  
ATOM   2581 2HZ  LYS H  64      -6.872  -1.174 -20.729  1.00  0.00           H  
ATOM   2582 3HZ  LYS H  64      -6.015  -2.209 -21.686  1.00  0.00           H  
ATOM   2583  N   ARG H  65       1.261   1.914 -19.585  1.00  0.00           N  
ATOM   2584  CA  ARG H  65       2.148   2.958 -20.067  1.00  0.00           C  
ATOM   2585  C   ARG H  65       3.596   2.886 -19.609  1.00  0.00           C  
ATOM   2586  O   ARG H  65       4.507   2.777 -20.414  1.00  0.00           O  
ATOM   2587  CB  ARG H  65       1.591   4.312 -19.654  1.00  0.00           C  
ATOM   2588  CG  ARG H  65       2.500   5.495 -19.949  1.00  0.00           C  
ATOM   2589  CD  ARG H  65       1.854   6.785 -19.598  1.00  0.00           C  
ATOM   2590  NE  ARG H  65       2.733   7.917 -19.844  1.00  0.00           N  
ATOM   2591  CZ  ARG H  65       2.413   9.202 -19.597  1.00  0.00           C  
ATOM   2592  NH1 ARG H  65       1.235   9.502 -19.098  1.00  0.00           N  
ATOM   2593  NH2 ARG H  65       3.284  10.161 -19.857  1.00  0.00           N  
ATOM   2594  H   ARG H  65       1.656   1.106 -19.128  1.00  0.00           H  
ATOM   2595  HA  ARG H  65       2.191   2.900 -21.155  1.00  0.00           H  
ATOM   2596 1HB  ARG H  65       0.646   4.487 -20.166  1.00  0.00           H  
ATOM   2597 2HB  ARG H  65       1.387   4.311 -18.583  1.00  0.00           H  
ATOM   2598 1HG  ARG H  65       3.418   5.401 -19.368  1.00  0.00           H  
ATOM   2599 2HG  ARG H  65       2.743   5.511 -21.012  1.00  0.00           H  
ATOM   2600 1HD  ARG H  65       0.953   6.916 -20.197  1.00  0.00           H  
ATOM   2601 2HD  ARG H  65       1.589   6.783 -18.541  1.00  0.00           H  
ATOM   2602  HE  ARG H  65       3.649   7.726 -20.228  1.00  0.00           H  
ATOM   2603 1HH1 ARG H  65       0.569   8.769 -18.900  1.00  0.00           H  
ATOM   2604 2HH1 ARG H  65       0.995  10.465 -18.913  1.00  0.00           H  
ATOM   2605 1HH2 ARG H  65       4.191   9.931 -20.241  1.00  0.00           H  
ATOM   2606 2HH2 ARG H  65       3.045  11.124 -19.672  1.00  0.00           H  
ATOM   2607  N   ARG H  66       3.837   2.962 -18.312  1.00  0.00           N  
ATOM   2608  CA  ARG H  66       5.218   2.999 -17.860  1.00  0.00           C  
ATOM   2609  C   ARG H  66       5.641   1.681 -17.203  1.00  0.00           C  
ATOM   2610  O   ARG H  66       6.826   1.471 -16.982  1.00  0.00           O  
ATOM   2611  CB  ARG H  66       5.413   4.142 -16.872  1.00  0.00           C  
ATOM   2612  CG  ARG H  66       4.457   4.136 -15.690  1.00  0.00           C  
ATOM   2613  CD  ARG H  66       4.771   5.221 -14.725  1.00  0.00           C  
ATOM   2614  NE  ARG H  66       4.729   6.533 -15.351  1.00  0.00           N  
ATOM   2615  CZ  ARG H  66       3.605   7.241 -15.567  1.00  0.00           C  
ATOM   2616  NH1 ARG H  66       2.440   6.754 -15.202  1.00  0.00           N  
ATOM   2617  NH2 ARG H  66       3.672   8.429 -16.144  1.00  0.00           N  
ATOM   2618  H   ARG H  66       3.094   2.994 -17.630  1.00  0.00           H  
ATOM   2619  HA  ARG H  66       5.861   3.166 -18.724  1.00  0.00           H  
ATOM   2620 1HB  ARG H  66       6.427   4.109 -16.477  1.00  0.00           H  
ATOM   2621 2HB  ARG H  66       5.294   5.094 -17.389  1.00  0.00           H  
ATOM   2622 1HG  ARG H  66       3.437   4.279 -16.046  1.00  0.00           H  
ATOM   2623 2HG  ARG H  66       4.528   3.181 -15.168  1.00  0.00           H  
ATOM   2624 1HD  ARG H  66       4.044   5.207 -13.914  1.00  0.00           H  
ATOM   2625 2HD  ARG H  66       5.771   5.069 -14.320  1.00  0.00           H  
ATOM   2626  HE  ARG H  66       5.607   6.942 -15.644  1.00  0.00           H  
ATOM   2627 1HH1 ARG H  66       2.388   5.846 -14.761  1.00  0.00           H  
ATOM   2628 2HH1 ARG H  66       1.597   7.284 -15.364  1.00  0.00           H  
ATOM   2629 1HH2 ARG H  66       4.568   8.805 -16.423  1.00  0.00           H  
ATOM   2630 2HH2 ARG H  66       2.830   8.960 -16.306  1.00  0.00           H  
ATOM   2631  N   PHE H  67       4.674   0.797 -16.926  1.00  0.00           N  
ATOM   2632  CA  PHE H  67       4.969  -0.509 -16.286  1.00  0.00           C  
ATOM   2633  C   PHE H  67       4.944  -1.666 -17.280  1.00  0.00           C  
ATOM   2634  O   PHE H  67       4.066  -1.767 -18.138  1.00  0.00           O  
ATOM   2635  CB  PHE H  67       3.967  -0.793 -15.166  1.00  0.00           C  
ATOM   2636  CG  PHE H  67       4.097   0.129 -13.988  1.00  0.00           C  
ATOM   2637  CD1 PHE H  67       5.147   1.031 -13.907  1.00  0.00           C  
ATOM   2638  CD2 PHE H  67       3.169   0.097 -12.958  1.00  0.00           C  
ATOM   2639  CE1 PHE H  67       5.267   1.881 -12.823  1.00  0.00           C  
ATOM   2640  CE2 PHE H  67       3.287   0.946 -11.874  1.00  0.00           C  
ATOM   2641  CZ  PHE H  67       4.337   1.838 -11.808  1.00  0.00           C  
ATOM   2642  H   PHE H  67       3.717   1.026 -17.158  1.00  0.00           H  
ATOM   2643  HA  PHE H  67       5.971  -0.464 -15.856  1.00  0.00           H  
ATOM   2644 1HB  PHE H  67       2.952  -0.708 -15.555  1.00  0.00           H  
ATOM   2645 2HB  PHE H  67       4.097  -1.816 -14.813  1.00  0.00           H  
ATOM   2646  HD1 PHE H  67       5.882   1.066 -14.712  1.00  0.00           H  
ATOM   2647  HD2 PHE H  67       2.340  -0.608 -13.010  1.00  0.00           H  
ATOM   2648  HE1 PHE H  67       6.098   2.585 -12.773  1.00  0.00           H  
ATOM   2649  HE2 PHE H  67       2.550   0.910 -11.071  1.00  0.00           H  
ATOM   2650  HZ  PHE H  67       4.432   2.507 -10.952  1.00  0.00           H  
ATOM   2651  N   THR H  68       5.962  -2.608 -17.138  1.00  0.00           N  
ATOM   2652  CA  THR H  68       5.928  -3.891 -17.817  1.00  0.00           C  
ATOM   2653  C   THR H  68       6.145  -5.026 -16.852  1.00  0.00           C  
ATOM   2654  O   THR H  68       7.156  -5.061 -16.150  1.00  0.00           O  
ATOM   2655  CB  THR H  68       6.985  -3.960 -18.934  1.00  0.00           C  
ATOM   2656  OG1 THR H  68       6.731  -2.931 -19.900  1.00  0.00           O  
ATOM   2657  CG2 THR H  68       6.948  -5.315 -19.622  1.00  0.00           C  
ATOM   2658  H   THR H  68       6.738  -2.394 -16.529  1.00  0.00           H  
ATOM   2659  HA  THR H  68       4.944  -4.017 -18.269  1.00  0.00           H  
ATOM   2660  HB  THR H  68       7.975  -3.801 -18.508  1.00  0.00           H  
ATOM   2661  HG1 THR H  68       5.814  -2.651 -19.834  1.00  0.00           H  
ATOM   2662 1HG2 THR H  68       7.702  -5.345 -20.408  1.00  0.00           H  
ATOM   2663 2HG2 THR H  68       7.151  -6.098 -18.892  1.00  0.00           H  
ATOM   2664 3HG2 THR H  68       5.963  -5.475 -20.059  1.00  0.00           H  
ATOM   2665  N   PHE H  69       5.208  -5.962 -16.833  1.00  0.00           N  
ATOM   2666  CA  PHE H  69       5.334  -7.101 -15.955  1.00  0.00           C  
ATOM   2667  C   PHE H  69       5.874  -8.260 -16.762  1.00  0.00           C  
ATOM   2668  O   PHE H  69       5.587  -8.377 -17.950  1.00  0.00           O  
ATOM   2669  CB  PHE H  69       3.989  -7.467 -15.325  1.00  0.00           C  
ATOM   2670  CG  PHE H  69       3.379  -6.361 -14.512  1.00  0.00           C  
ATOM   2671  CD1 PHE H  69       2.736  -5.300 -15.131  1.00  0.00           C  
ATOM   2672  CD2 PHE H  69       3.447  -6.379 -13.127  1.00  0.00           C  
ATOM   2673  CE1 PHE H  69       2.174  -4.281 -14.384  1.00  0.00           C  
ATOM   2674  CE2 PHE H  69       2.886  -5.363 -12.378  1.00  0.00           C  
ATOM   2675  CZ  PHE H  69       2.249  -4.313 -13.008  1.00  0.00           C  
ATOM   2676  H   PHE H  69       4.398  -5.891 -17.432  1.00  0.00           H  
ATOM   2677  HA  PHE H  69       6.028  -6.845 -15.153  1.00  0.00           H  
ATOM   2678 1HB  PHE H  69       3.284  -7.742 -16.108  1.00  0.00           H  
ATOM   2679 2HB  PHE H  69       4.114  -8.335 -14.679  1.00  0.00           H  
ATOM   2680  HD1 PHE H  69       2.675  -5.275 -16.219  1.00  0.00           H  
ATOM   2681  HD2 PHE H  69       3.951  -7.209 -12.630  1.00  0.00           H  
ATOM   2682  HE1 PHE H  69       1.672  -3.453 -14.883  1.00  0.00           H  
ATOM   2683  HE2 PHE H  69       2.947  -5.390 -11.290  1.00  0.00           H  
ATOM   2684  HZ  PHE H  69       1.808  -3.511 -12.418  1.00  0.00           H  
ATOM   2685  N   SER H  70       6.672  -9.105 -16.126  1.00  0.00           N  
ATOM   2686  CA  SER H  70       7.215 -10.262 -16.809  1.00  0.00           C  
ATOM   2687  C   SER H  70       7.423 -11.372 -15.814  1.00  0.00           C  
ATOM   2688  O   SER H  70       7.436 -11.149 -14.613  1.00  0.00           O  
ATOM   2689  CB  SER H  70       8.524  -9.918 -17.492  1.00  0.00           C  
ATOM   2690  OG  SER H  70       9.526  -9.650 -16.551  1.00  0.00           O  
ATOM   2691  H   SER H  70       6.909  -8.951 -15.155  1.00  0.00           H  
ATOM   2692  HA  SER H  70       6.502 -10.581 -17.570  1.00  0.00           H  
ATOM   2693 1HB  SER H  70       8.831 -10.747 -18.128  1.00  0.00           H  
ATOM   2694 2HB  SER H  70       8.383  -9.049 -18.133  1.00  0.00           H  
ATOM   2695  HG  SER H  70      10.326 -10.057 -16.892  1.00  0.00           H  
ATOM   2696  N   LEU H  71       7.629 -12.569 -16.331  1.00  0.00           N  
ATOM   2697  CA  LEU H  71       7.617 -13.762 -15.516  1.00  0.00           C  
ATOM   2698  C   LEU H  71       8.740 -14.653 -15.968  1.00  0.00           C  
ATOM   2699  O   LEU H  71       9.121 -14.613 -17.133  1.00  0.00           O  
ATOM   2700  CB  LEU H  71       6.275 -14.498 -15.629  1.00  0.00           C  
ATOM   2701  CG  LEU H  71       5.900 -14.985 -17.035  1.00  0.00           C  
ATOM   2702  CD1 LEU H  71       6.334 -16.435 -17.202  1.00  0.00           C  
ATOM   2703  CD2 LEU H  71       4.401 -14.835 -17.241  1.00  0.00           C  
ATOM   2704  H   LEU H  71       7.799 -12.652 -17.323  1.00  0.00           H  
ATOM   2705  HA  LEU H  71       7.761 -13.472 -14.476  1.00  0.00           H  
ATOM   2706 1HB  LEU H  71       6.299 -15.367 -14.973  1.00  0.00           H  
ATOM   2707 2HB  LEU H  71       5.484 -13.831 -15.288  1.00  0.00           H  
ATOM   2708  HG  LEU H  71       6.431 -14.390 -17.780  1.00  0.00           H  
ATOM   2709 1HD1 LEU H  71       6.069 -16.780 -18.203  1.00  0.00           H  
ATOM   2710 2HD1 LEU H  71       7.414 -16.510 -17.070  1.00  0.00           H  
ATOM   2711 3HD1 LEU H  71       5.833 -17.053 -16.460  1.00  0.00           H  
ATOM   2712 1HD2 LEU H  71       4.134 -15.180 -18.240  1.00  0.00           H  
ATOM   2713 2HD2 LEU H  71       3.870 -15.431 -16.498  1.00  0.00           H  
ATOM   2714 3HD2 LEU H  71       4.122 -13.788 -17.133  1.00  0.00           H  
ATOM   2715  N   ASP H  72       9.287 -15.454 -15.065  1.00  0.00           N  
ATOM   2716  CA  ASP H  72      10.240 -16.484 -15.492  1.00  0.00           C  
ATOM   2717  C   ASP H  72      10.026 -17.805 -14.757  1.00  0.00           C  
ATOM   2718  O   ASP H  72      10.586 -18.017 -13.680  1.00  0.00           O  
ATOM   2719  CB  ASP H  72      11.676 -16.004 -15.270  1.00  0.00           C  
ATOM   2720  CG  ASP H  72      12.717 -16.993 -15.780  1.00  0.00           C  
ATOM   2721  OD1 ASP H  72      12.405 -18.156 -15.878  1.00  0.00           O  
ATOM   2722  OD2 ASP H  72      13.813 -16.575 -16.066  1.00  0.00           O  
ATOM   2723  H   ASP H  72       9.060 -15.370 -14.085  1.00  0.00           H  
ATOM   2724  HA  ASP H  72      10.094 -16.670 -16.557  1.00  0.00           H  
ATOM   2725 1HB  ASP H  72      11.824 -15.050 -15.776  1.00  0.00           H  
ATOM   2726 2HB  ASP H  72      11.844 -15.839 -14.205  1.00  0.00           H  
ATOM   2727  N   THR H  73       9.221 -18.688 -15.348  1.00  0.00           N  
ATOM   2728  CA  THR H  73       8.800 -19.916 -14.680  1.00  0.00           C  
ATOM   2729  C   THR H  73       9.943 -20.883 -14.357  1.00  0.00           C  
ATOM   2730  O   THR H  73       9.893 -21.599 -13.360  1.00  0.00           O  
ATOM   2731  CB  THR H  73       7.752 -20.651 -15.536  1.00  0.00           C  
ATOM   2732  OG1 THR H  73       8.343 -21.052 -16.780  1.00  0.00           O  
ATOM   2733  CG2 THR H  73       6.561 -19.748 -15.813  1.00  0.00           C  
ATOM   2734  H   THR H  73       8.893 -18.499 -16.285  1.00  0.00           H  
ATOM   2735  HA  THR H  73       8.351 -19.653 -13.722  1.00  0.00           H  
ATOM   2736  HB  THR H  73       7.410 -21.541 -15.009  1.00  0.00           H  
ATOM   2737  HG1 THR H  73       7.650 -21.224 -17.422  1.00  0.00           H  
ATOM   2738 1HG2 THR H  73       5.830 -20.283 -16.419  1.00  0.00           H  
ATOM   2739 2HG2 THR H  73       6.102 -19.450 -14.871  1.00  0.00           H  
ATOM   2740 3HG2 THR H  73       6.894 -18.860 -16.350  1.00  0.00           H  
ATOM   2741  N   SER H  74      10.966 -20.903 -15.200  1.00  0.00           N  
ATOM   2742  CA  SER H  74      12.137 -21.729 -14.931  1.00  0.00           C  
ATOM   2743  C   SER H  74      12.823 -21.324 -13.619  1.00  0.00           C  
ATOM   2744  O   SER H  74      13.198 -22.183 -12.819  1.00  0.00           O  
ATOM   2745  CB  SER H  74      13.120 -21.621 -16.081  1.00  0.00           C  
ATOM   2746  OG  SER H  74      13.744 -20.366 -16.093  1.00  0.00           O  
ATOM   2747  H   SER H  74      10.940 -20.343 -16.040  1.00  0.00           H  
ATOM   2748  HA  SER H  74      11.815 -22.767 -14.837  1.00  0.00           H  
ATOM   2749 1HB  SER H  74      13.872 -22.404 -15.992  1.00  0.00           H  
ATOM   2750 2HB  SER H  74      12.595 -21.778 -17.023  1.00  0.00           H  
ATOM   2751  HG  SER H  74      13.039 -19.721 -16.184  1.00  0.00           H  
ATOM   2752  N   LYS H  75      12.971 -20.016 -13.404  1.00  0.00           N  
ATOM   2753  CA  LYS H  75      13.577 -19.480 -12.185  1.00  0.00           C  
ATOM   2754  C   LYS H  75      12.571 -19.238 -11.068  1.00  0.00           C  
ATOM   2755  O   LYS H  75      12.951 -18.894  -9.951  1.00  0.00           O  
ATOM   2756  CB  LYS H  75      14.316 -18.177 -12.498  1.00  0.00           C  
ATOM   2757  CG  LYS H  75      15.525 -18.343 -13.409  1.00  0.00           C  
ATOM   2758  CD  LYS H  75      16.213 -17.009 -13.661  1.00  0.00           C  
ATOM   2759  CE  LYS H  75      17.426 -17.174 -14.566  1.00  0.00           C  
ATOM   2760  NZ  LYS H  75      18.089 -15.872 -14.849  1.00  0.00           N  
ATOM   2761  H   LYS H  75      12.649 -19.376 -14.116  1.00  0.00           H  
ATOM   2762  HA  LYS H  75      14.294 -20.209 -11.806  1.00  0.00           H  
ATOM   2763 1HB  LYS H  75      13.631 -17.476 -12.975  1.00  0.00           H  
ATOM   2764 2HB  LYS H  75      14.657 -17.721 -11.569  1.00  0.00           H  
ATOM   2765 1HG  LYS H  75      16.237 -19.028 -12.947  1.00  0.00           H  
ATOM   2766 2HG  LYS H  75      15.208 -18.764 -14.362  1.00  0.00           H  
ATOM   2767 1HD  LYS H  75      15.510 -16.320 -14.131  1.00  0.00           H  
ATOM   2768 2HD  LYS H  75      16.535 -16.581 -12.712  1.00  0.00           H  
ATOM   2769 1HE  LYS H  75      18.145 -17.839 -14.091  1.00  0.00           H  
ATOM   2770 2HE  LYS H  75      17.117 -17.622 -15.510  1.00  0.00           H  
ATOM   2771 1HZ  LYS H  75      18.886 -16.024 -15.451  1.00  0.00           H  
ATOM   2772 2HZ  LYS H  75      17.435 -15.253 -15.307  1.00  0.00           H  
ATOM   2773 3HZ  LYS H  75      18.397 -15.455 -13.982  1.00  0.00           H  
ATOM   2774  N   SER H  76      11.292 -19.430 -11.366  1.00  0.00           N  
ATOM   2775  CA  SER H  76      10.249 -19.222 -10.375  1.00  0.00           C  
ATOM   2776  C   SER H  76      10.253 -17.792  -9.865  1.00  0.00           C  
ATOM   2777  O   SER H  76      10.118 -17.541  -8.671  1.00  0.00           O  
ATOM   2778  CB  SER H  76      10.432 -20.183  -9.216  1.00  0.00           C  
ATOM   2779  OG  SER H  76      10.361 -21.513  -9.650  1.00  0.00           O  
ATOM   2780  H   SER H  76      11.034 -19.726 -12.296  1.00  0.00           H  
ATOM   2781  HA  SER H  76       9.283 -19.416 -10.844  1.00  0.00           H  
ATOM   2782 1HB  SER H  76      11.397 -20.003  -8.743  1.00  0.00           H  
ATOM   2783 2HB  SER H  76       9.662 -20.000  -8.468  1.00  0.00           H  
ATOM   2784  HG  SER H  76      10.530 -21.492 -10.595  1.00  0.00           H  
ATOM   2785  N   THR H  77      10.401 -16.856 -10.797  1.00  0.00           N  
ATOM   2786  CA  THR H  77      10.455 -15.443 -10.469  1.00  0.00           C  
ATOM   2787  C   THR H  77       9.453 -14.598 -11.238  1.00  0.00           C  
ATOM   2788  O   THR H  77       8.961 -14.975 -12.313  1.00  0.00           O  
ATOM   2789  CB  THR H  77      11.872 -14.891 -10.717  1.00  0.00           C  
ATOM   2790  OG1 THR H  77      12.267 -15.171 -12.066  1.00  0.00           O  
ATOM   2791  CG2 THR H  77      12.867 -15.529  -9.759  1.00  0.00           C  
ATOM   2792  H   THR H  77      10.476 -17.141 -11.764  1.00  0.00           H  
ATOM   2793  HA  THR H  77      10.212 -15.324  -9.413  1.00  0.00           H  
ATOM   2794  HB  THR H  77      11.873 -13.812 -10.568  1.00  0.00           H  
ATOM   2795  HG1 THR H  77      13.052 -14.661 -12.281  1.00  0.00           H  
ATOM   2796 1HG2 THR H  77      13.863 -15.127  -9.948  1.00  0.00           H  
ATOM   2797 2HG2 THR H  77      12.576 -15.309  -8.732  1.00  0.00           H  
ATOM   2798 3HG2 THR H  77      12.877 -16.608  -9.910  1.00  0.00           H  
ATOM   2799  N   ALA H  78       9.172 -13.432 -10.671  1.00  0.00           N  
ATOM   2800  CA  ALA H  78       8.276 -12.468 -11.279  1.00  0.00           C  
ATOM   2801  C   ALA H  78       8.936 -11.087 -11.251  1.00  0.00           C  
ATOM   2802  O   ALA H  78       9.648 -10.757 -10.302  1.00  0.00           O  
ATOM   2803  CB  ALA H  78       6.935 -12.448 -10.560  1.00  0.00           C  
ATOM   2804  H   ALA H  78       9.600 -13.213  -9.783  1.00  0.00           H  
ATOM   2805  HA  ALA H  78       8.113 -12.764 -12.315  1.00  0.00           H  
ATOM   2806 1HB  ALA H  78       6.283 -11.708 -11.025  1.00  0.00           H  
ATOM   2807 2HB  ALA H  78       6.472 -13.433 -10.626  1.00  0.00           H  
ATOM   2808 3HB  ALA H  78       7.087 -12.189  -9.513  1.00  0.00           H  
ATOM   2809  N   TYR H  79       8.707 -10.286 -12.286  1.00  0.00           N  
ATOM   2810  CA  TYR H  79       9.327  -8.968 -12.357  1.00  0.00           C  
ATOM   2811  C   TYR H  79       8.349  -7.834 -12.663  1.00  0.00           C  
ATOM   2812  O   TYR H  79       7.316  -8.030 -13.304  1.00  0.00           O  
ATOM   2813  CB  TYR H  79      10.468  -8.975 -13.376  1.00  0.00           C  
ATOM   2814  CG  TYR H  79      11.470 -10.082 -13.127  1.00  0.00           C  
ATOM   2815  CD1 TYR H  79      11.346 -11.317 -13.757  1.00  0.00           C  
ATOM   2816  CD2 TYR H  79      12.528  -9.900 -12.245  1.00  0.00           C  
ATOM   2817  CE1 TYR H  79      12.258 -12.338 -13.524  1.00  0.00           C  
ATOM   2818  CE2 TYR H  79      13.446 -10.915 -12.001  1.00  0.00           C  
ATOM   2819  CZ  TYR H  79      13.311 -12.136 -12.645  1.00  0.00           C  
ATOM   2820  OH  TYR H  79      14.224 -13.154 -12.400  1.00  0.00           O  
ATOM   2821  H   TYR H  79       8.098 -10.586 -13.035  1.00  0.00           H  
ATOM   2822  HA  TYR H  79       9.757  -8.735 -11.383  1.00  0.00           H  
ATOM   2823 1HB  TYR H  79      10.057  -9.094 -14.380  1.00  0.00           H  
ATOM   2824 2HB  TYR H  79      10.987  -8.018 -13.344  1.00  0.00           H  
ATOM   2825  HD1 TYR H  79      10.523 -11.496 -14.449  1.00  0.00           H  
ATOM   2826  HD2 TYR H  79      12.649  -8.948 -11.727  1.00  0.00           H  
ATOM   2827  HE1 TYR H  79      12.144 -13.299 -14.028  1.00  0.00           H  
ATOM   2828  HE2 TYR H  79      14.271 -10.752 -11.307  1.00  0.00           H  
ATOM   2829  HH  TYR H  79      15.020 -12.783 -12.013  1.00  0.00           H  
ATOM   2830  N   LEU H  80       8.687  -6.645 -12.177  1.00  0.00           N  
ATOM   2831  CA  LEU H  80       7.979  -5.442 -12.562  1.00  0.00           C  
ATOM   2832  C   LEU H  80       9.010  -4.384 -12.909  1.00  0.00           C  
ATOM   2833  O   LEU H  80       9.755  -3.938 -12.042  1.00  0.00           O  
ATOM   2834  CB  LEU H  80       7.067  -4.954 -11.431  1.00  0.00           C  
ATOM   2835  CG  LEU H  80       6.490  -3.543 -11.602  1.00  0.00           C  
ATOM   2836  CD1 LEU H  80       5.808  -3.434 -12.960  1.00  0.00           C  
ATOM   2837  CD2 LEU H  80       5.511  -3.252 -10.474  1.00  0.00           C  
ATOM   2838  H   LEU H  80       9.454  -6.579 -11.525  1.00  0.00           H  
ATOM   2839  HA  LEU H  80       7.360  -5.667 -13.429  1.00  0.00           H  
ATOM   2840 1HB  LEU H  80       6.229  -5.643 -11.338  1.00  0.00           H  
ATOM   2841 2HB  LEU H  80       7.629  -4.970 -10.498  1.00  0.00           H  
ATOM   2842  HG  LEU H  80       7.300  -2.813 -11.577  1.00  0.00           H  
ATOM   2843 1HD1 LEU H  80       5.398  -2.431 -13.082  1.00  0.00           H  
ATOM   2844 2HD1 LEU H  80       6.535  -3.627 -13.749  1.00  0.00           H  
ATOM   2845 3HD1 LEU H  80       5.001  -4.164 -13.021  1.00  0.00           H  
ATOM   2846 1HD2 LEU H  80       5.102  -2.249 -10.596  1.00  0.00           H  
ATOM   2847 2HD2 LEU H  80       4.701  -3.980 -10.499  1.00  0.00           H  
ATOM   2848 3HD2 LEU H  80       6.030  -3.319  -9.517  1.00  0.00           H  
ATOM   2849  N   GLN H  81       9.071  -4.013 -14.183  1.00  0.00           N  
ATOM   2850  CA  GLN H  81       9.953  -2.947 -14.642  1.00  0.00           C  
ATOM   2851  C   GLN H  81       9.172  -1.642 -14.697  1.00  0.00           C  
ATOM   2852  O   GLN H  81       8.241  -1.500 -15.501  1.00  0.00           O  
ATOM   2853  CB  GLN H  81      10.545  -3.274 -16.016  1.00  0.00           C  
ATOM   2854  CG  GLN H  81      11.462  -2.199 -16.571  1.00  0.00           C  
ATOM   2855  CD  GLN H  81      12.743  -2.061 -15.770  1.00  0.00           C  
ATOM   2856  OE1 GLN H  81      13.475  -3.035 -15.571  1.00  0.00           O  
ATOM   2857  NE2 GLN H  81      13.022  -0.848 -15.305  1.00  0.00           N  
ATOM   2858  H   GLN H  81       8.483  -4.487 -14.854  1.00  0.00           H  
ATOM   2859  HA  GLN H  81      10.773  -2.846 -13.930  1.00  0.00           H  
ATOM   2860 1HB  GLN H  81      11.113  -4.203 -15.955  1.00  0.00           H  
ATOM   2861 2HB  GLN H  81       9.738  -3.431 -16.731  1.00  0.00           H  
ATOM   2862 1HG  GLN H  81      11.727  -2.455 -17.596  1.00  0.00           H  
ATOM   2863 2HG  GLN H  81      10.940  -1.243 -16.548  1.00  0.00           H  
ATOM   2864 1HE2 GLN H  81      13.854  -0.696 -14.770  1.00  0.00           H  
ATOM   2865 2HE2 GLN H  81      12.401  -0.086 -15.490  1.00  0.00           H  
ATOM   2866  N   MET H  82       9.550  -0.699 -13.839  1.00  0.00           N  
ATOM   2867  CA  MET H  82       8.847   0.575 -13.722  1.00  0.00           C  
ATOM   2868  C   MET H  82       9.687   1.712 -14.307  1.00  0.00           C  
ATOM   2869  O   MET H  82      10.808   1.948 -13.864  1.00  0.00           O  
ATOM   2870  CB  MET H  82       8.501   0.860 -12.263  1.00  0.00           C  
ATOM   2871  CG  MET H  82       7.661  -0.218 -11.593  1.00  0.00           C  
ATOM   2872  SD  MET H  82       6.918   0.340 -10.047  1.00  0.00           S  
ATOM   2873  CE  MET H  82       8.356   0.398  -8.982  1.00  0.00           C  
ATOM   2874  H   MET H  82      10.350  -0.875 -13.248  1.00  0.00           H  
ATOM   2875  HA  MET H  82       7.921   0.513 -14.295  1.00  0.00           H  
ATOM   2876 1HB  MET H  82       9.420   0.972 -11.687  1.00  0.00           H  
ATOM   2877 2HB  MET H  82       7.955   1.801 -12.194  1.00  0.00           H  
ATOM   2878 1HG  MET H  82       6.863  -0.528 -12.266  1.00  0.00           H  
ATOM   2879 2HG  MET H  82       8.284  -1.087 -11.381  1.00  0.00           H  
ATOM   2880 1HE  MET H  82       8.058   0.727  -7.985  1.00  0.00           H  
ATOM   2881 2HE  MET H  82       8.802  -0.596  -8.919  1.00  0.00           H  
ATOM   2882 3HE  MET H  82       9.085   1.098  -9.393  1.00  0.00           H  
ATOM   2883  N   ASN H  82A      9.150   2.398 -15.314  1.00  0.00           N  
ATOM   2884  CA  ASN H  82A      9.833   3.541 -15.916  1.00  0.00           C  
ATOM   2885  C   ASN H  82A      9.102   4.851 -15.651  1.00  0.00           C  
ATOM   2886  O   ASN H  82A      7.942   4.847 -15.227  1.00  0.00           O  
ATOM   2887  CB  ASN H  82A      9.926   3.357 -17.422  1.00  0.00           C  
ATOM   2888  CG  ASN H  82A     10.750   2.162 -17.812  1.00  0.00           C  
ATOM   2889  OD1 ASN H  82A     11.735   1.825 -17.149  1.00  0.00           O  
ATOM   2890  ND2 ASN H  82A     10.369   1.520 -18.914  1.00  0.00           N  
ATOM   2891  H   ASN H  82A      8.247   2.121 -15.670  1.00  0.00           H  
ATOM   2892  HA  ASN H  82A     10.820   3.635 -15.460  1.00  0.00           H  
ATOM   2893 1HB  ASN H  82A      8.924   3.241 -17.837  1.00  0.00           H  
ATOM   2894 2HB  ASN H  82A     10.365   4.247 -17.871  1.00  0.00           H  
ATOM   2895 1HD2 ASN H  82A     10.877   0.717 -19.226  1.00  0.00           H  
ATOM   2896 2HD2 ASN H  82A      9.574   1.840 -19.431  1.00  0.00           H  
ATOM   2897  N   SER H  82B      9.770   5.975 -15.913  1.00  0.00           N  
ATOM   2898  CA  SER H  82B      9.083   7.251 -15.890  1.00  0.00           C  
ATOM   2899  C   SER H  82B      8.231   7.357 -14.625  1.00  0.00           C  
ATOM   2900  O   SER H  82B      7.049   7.680 -14.686  1.00  0.00           O  
ATOM   2901  CB  SER H  82B      8.216   7.406 -17.125  1.00  0.00           C  
ATOM   2902  OG  SER H  82B      8.992   7.368 -18.291  1.00  0.00           O  
ATOM   2903  H   SER H  82B     10.755   5.951 -16.130  1.00  0.00           H  
ATOM   2904  HA  SER H  82B      9.829   8.047 -15.885  1.00  0.00           H  
ATOM   2905 1HB  SER H  82B      7.475   6.607 -17.151  1.00  0.00           H  
ATOM   2906 2HB  SER H  82B      7.677   8.351 -17.074  1.00  0.00           H  
ATOM   2907  HG  SER H  82B      9.790   7.865 -18.094  1.00  0.00           H  
ATOM   2908  N   LEU H  82C      8.828   7.066 -13.481  1.00  0.00           N  
ATOM   2909  CA  LEU H  82C      8.075   7.002 -12.242  1.00  0.00           C  
ATOM   2910  C   LEU H  82C      7.676   8.386 -11.770  1.00  0.00           C  
ATOM   2911  O   LEU H  82C      8.436   9.338 -11.937  1.00  0.00           O  
ATOM   2912  CB  LEU H  82C      8.901   6.301 -11.156  1.00  0.00           C  
ATOM   2913  CG  LEU H  82C      8.938   4.770 -11.232  1.00  0.00           C  
ATOM   2914  CD1 LEU H  82C      9.982   4.238 -10.260  1.00  0.00           C  
ATOM   2915  CD2 LEU H  82C      7.560   4.212 -10.912  1.00  0.00           C  
ATOM   2916  H   LEU H  82C      9.821   6.883 -13.463  1.00  0.00           H  
ATOM   2917  HA  LEU H  82C      7.167   6.425 -12.418  1.00  0.00           H  
ATOM   2918 1HB  LEU H  82C      9.927   6.661 -11.213  1.00  0.00           H  
ATOM   2919 2HB  LEU H  82C      8.496   6.574 -10.181  1.00  0.00           H  
ATOM   2920  HG  LEU H  82C      9.231   4.462 -12.237  1.00  0.00           H  
ATOM   2921 1HD1 LEU H  82C     10.010   3.150 -10.314  1.00  0.00           H  
ATOM   2922 2HD1 LEU H  82C     10.962   4.638 -10.523  1.00  0.00           H  
ATOM   2923 3HD1 LEU H  82C      9.725   4.544  -9.247  1.00  0.00           H  
ATOM   2924 1HD2 LEU H  82C      7.586   3.123 -10.968  1.00  0.00           H  
ATOM   2925 2HD2 LEU H  82C      7.267   4.517  -9.908  1.00  0.00           H  
ATOM   2926 3HD2 LEU H  82C      6.836   4.593 -11.633  1.00  0.00           H  
ATOM   2927  N   ARG H  83       6.488   8.492 -11.180  1.00  0.00           N  
ATOM   2928  CA  ARG H  83       5.991   9.761 -10.645  1.00  0.00           C  
ATOM   2929  C   ARG H  83       5.759   9.723  -9.136  1.00  0.00           C  
ATOM   2930  O   ARG H  83       5.741   8.651  -8.510  1.00  0.00           O  
ATOM   2931  CB  ARG H  83       4.691  10.145 -11.334  1.00  0.00           C  
ATOM   2932  CG  ARG H  83       4.802  10.366 -12.834  1.00  0.00           C  
ATOM   2933  CD  ARG H  83       3.485  10.692 -13.440  1.00  0.00           C  
ATOM   2934  NE  ARG H  83       2.952  11.948 -12.939  1.00  0.00           N  
ATOM   2935  CZ  ARG H  83       3.226  13.158 -13.465  1.00  0.00           C  
ATOM   2936  NH1 ARG H  83       4.025  13.258 -14.503  1.00  0.00           N  
ATOM   2937  NH2 ARG H  83       2.691  14.245 -12.935  1.00  0.00           N  
ATOM   2938  H   ARG H  83       5.912   7.666 -11.102  1.00  0.00           H  
ATOM   2939  HA  ARG H  83       6.735  10.534 -10.842  1.00  0.00           H  
ATOM   2940 1HB  ARG H  83       3.947   9.365 -11.169  1.00  0.00           H  
ATOM   2941 2HB  ARG H  83       4.303  11.064 -10.892  1.00  0.00           H  
ATOM   2942 1HG  ARG H  83       5.483  11.194 -13.030  1.00  0.00           H  
ATOM   2943 2HG  ARG H  83       5.183   9.461 -13.308  1.00  0.00           H  
ATOM   2944 1HD  ARG H  83       3.593  10.773 -14.521  1.00  0.00           H  
ATOM   2945 2HD  ARG H  83       2.772   9.901 -13.206  1.00  0.00           H  
ATOM   2946  HE  ARG H  83       2.334  11.911 -12.139  1.00  0.00           H  
ATOM   2947 1HH1 ARG H  83       4.434  12.428 -14.907  1.00  0.00           H  
ATOM   2948 2HH1 ARG H  83       4.230  14.165 -14.896  1.00  0.00           H  
ATOM   2949 1HH2 ARG H  83       2.077  14.167 -12.136  1.00  0.00           H  
ATOM   2950 2HH2 ARG H  83       2.896  15.151 -13.329  1.00  0.00           H  
ATOM   2951  N   ALA H  84       5.553  10.902  -8.560  1.00  0.00           N  
ATOM   2952  CA  ALA H  84       5.332  11.005  -7.125  1.00  0.00           C  
ATOM   2953  C   ALA H  84       4.168  10.107  -6.661  1.00  0.00           C  
ATOM   2954  O   ALA H  84       4.213   9.505  -5.581  1.00  0.00           O  
ATOM   2955  CB  ALA H  84       5.080  12.435  -6.746  1.00  0.00           C  
ATOM   2956  H   ALA H  84       5.547  11.742  -9.121  1.00  0.00           H  
ATOM   2957  HA  ALA H  84       6.233  10.659  -6.618  1.00  0.00           H  
ATOM   2958 1HB  ALA H  84       4.917  12.502  -5.670  1.00  0.00           H  
ATOM   2959 2HB  ALA H  84       5.944  13.042  -7.020  1.00  0.00           H  
ATOM   2960 3HB  ALA H  84       4.199  12.800  -7.271  1.00  0.00           H  
ATOM   2961  N   GLU H  85       3.141  10.012  -7.498  1.00  0.00           N  
ATOM   2962  CA  GLU H  85       1.956   9.214  -7.201  1.00  0.00           C  
ATOM   2963  C   GLU H  85       2.206   7.700  -7.192  1.00  0.00           C  
ATOM   2964  O   GLU H  85       1.339   6.933  -6.774  1.00  0.00           O  
ATOM   2965  CB  GLU H  85       0.856   9.537  -8.215  1.00  0.00           C  
ATOM   2966  CG  GLU H  85       0.412  10.993  -8.216  1.00  0.00           C  
ATOM   2967  CD  GLU H  85       1.289  11.872  -9.065  1.00  0.00           C  
ATOM   2968  OE1 GLU H  85       1.853  11.379 -10.012  1.00  0.00           O  
ATOM   2969  OE2 GLU H  85       1.395  13.037  -8.764  1.00  0.00           O  
ATOM   2970  H   GLU H  85       3.189  10.514  -8.373  1.00  0.00           H  
ATOM   2971  HA  GLU H  85       1.607   9.472  -6.201  1.00  0.00           H  
ATOM   2972 1HB  GLU H  85       1.203   9.292  -9.219  1.00  0.00           H  
ATOM   2973 2HB  GLU H  85      -0.019   8.920  -8.012  1.00  0.00           H  
ATOM   2974 1HG  GLU H  85      -0.610  11.050  -8.592  1.00  0.00           H  
ATOM   2975 2HG  GLU H  85       0.414  11.364  -7.193  1.00  0.00           H  
ATOM   2976  N   ASP H  86       3.381   7.278  -7.662  1.00  0.00           N  
ATOM   2977  CA  ASP H  86       3.737   5.864  -7.681  1.00  0.00           C  
ATOM   2978  C   ASP H  86       4.418   5.457  -6.375  1.00  0.00           C  
ATOM   2979  O   ASP H  86       4.739   4.282  -6.178  1.00  0.00           O  
ATOM   2980  CB  ASP H  86       4.658   5.558  -8.864  1.00  0.00           C  
ATOM   2981  CG  ASP H  86       3.969   5.727 -10.210  1.00  0.00           C  
ATOM   2982  OD1 ASP H  86       2.850   5.290 -10.343  1.00  0.00           O  
ATOM   2983  OD2 ASP H  86       4.568   6.292 -11.095  1.00  0.00           O  
ATOM   2984  H   ASP H  86       4.040   7.957  -8.017  1.00  0.00           H  
ATOM   2985  HA  ASP H  86       2.824   5.278  -7.790  1.00  0.00           H  
ATOM   2986 1HB  ASP H  86       5.526   6.217  -8.830  1.00  0.00           H  
ATOM   2987 2HB  ASP H  86       5.024   4.533  -8.785  1.00  0.00           H  
ATOM   2988  N   THR H  87       4.653   6.432  -5.492  1.00  0.00           N  
ATOM   2989  CA  THR H  87       5.236   6.147  -4.184  1.00  0.00           C  
ATOM   2990  C   THR H  87       4.315   5.216  -3.412  1.00  0.00           C  
ATOM   2991  O   THR H  87       3.159   5.552  -3.181  1.00  0.00           O  
ATOM   2992  CB  THR H  87       5.480   7.436  -3.376  1.00  0.00           C  
ATOM   2993  OG1 THR H  87       6.412   8.271  -4.074  1.00  0.00           O  
ATOM   2994  CG2 THR H  87       6.034   7.105  -1.999  1.00  0.00           C  
ATOM   2995  H   THR H  87       4.423   7.386  -5.731  1.00  0.00           H  
ATOM   2996  HA  THR H  87       6.197   5.655  -4.333  1.00  0.00           H  
ATOM   2997  HB  THR H  87       4.541   7.977  -3.263  1.00  0.00           H  
ATOM   2998  HG1 THR H  87       5.933   8.946  -4.562  1.00  0.00           H  
ATOM   2999 1HG2 THR H  87       6.199   8.028  -1.443  1.00  0.00           H  
ATOM   3000 2HG2 THR H  87       5.322   6.479  -1.461  1.00  0.00           H  
ATOM   3001 3HG2 THR H  87       6.977   6.572  -2.105  1.00  0.00           H  
ATOM   3002  N   ALA H  88       4.821   4.042  -3.035  1.00  0.00           N  
ATOM   3003  CA  ALA H  88       3.992   3.039  -2.370  1.00  0.00           C  
ATOM   3004  C   ALA H  88       4.787   1.790  -1.980  1.00  0.00           C  
ATOM   3005  O   ALA H  88       5.947   1.624  -2.391  1.00  0.00           O  
ATOM   3006  CB  ALA H  88       2.828   2.648  -3.269  1.00  0.00           C  
ATOM   3007  H   ALA H  88       5.793   3.839  -3.211  1.00  0.00           H  
ATOM   3008  HA  ALA H  88       3.607   3.475  -1.447  1.00  0.00           H  
ATOM   3009 1HB  ALA H  88       2.215   1.899  -2.766  1.00  0.00           H  
ATOM   3010 2HB  ALA H  88       2.223   3.528  -3.483  1.00  0.00           H  
ATOM   3011 3HB  ALA H  88       3.211   2.236  -4.201  1.00  0.00           H  
ATOM   3012  N   VAL H  89       4.157   0.930  -1.175  1.00  0.00           N  
ATOM   3013  CA  VAL H  89       4.664  -0.417  -0.926  1.00  0.00           C  
ATOM   3014  C   VAL H  89       4.079  -1.361  -1.985  1.00  0.00           C  
ATOM   3015  O   VAL H  89       2.861  -1.458  -2.122  1.00  0.00           O  
ATOM   3016  CB  VAL H  89       4.278  -0.899   0.485  1.00  0.00           C  
ATOM   3017  CG1 VAL H  89       4.748  -2.329   0.707  1.00  0.00           C  
ATOM   3018  CG2 VAL H  89       4.872   0.031   1.531  1.00  0.00           C  
ATOM   3019  H   VAL H  89       3.304   1.226  -0.725  1.00  0.00           H  
ATOM   3020  HA  VAL H  89       5.752  -0.397  -0.997  1.00  0.00           H  
ATOM   3021  HB  VAL H  89       3.191  -0.900   0.574  1.00  0.00           H  
ATOM   3022 1HG1 VAL H  89       4.465  -2.654   1.709  1.00  0.00           H  
ATOM   3023 2HG1 VAL H  89       4.281  -2.984  -0.031  1.00  0.00           H  
ATOM   3024 3HG1 VAL H  89       5.831  -2.377   0.602  1.00  0.00           H  
ATOM   3025 1HG2 VAL H  89       4.595  -0.315   2.526  1.00  0.00           H  
ATOM   3026 2HG2 VAL H  89       5.958   0.037   1.439  1.00  0.00           H  
ATOM   3027 3HG2 VAL H  89       4.490   1.041   1.379  1.00  0.00           H  
ATOM   3028  N   TYR H  90       4.946  -2.029  -2.739  1.00  0.00           N  
ATOM   3029  CA  TYR H  90       4.531  -2.968  -3.794  1.00  0.00           C  
ATOM   3030  C   TYR H  90       4.658  -4.410  -3.335  1.00  0.00           C  
ATOM   3031  O   TYR H  90       5.712  -4.823  -2.826  1.00  0.00           O  
ATOM   3032  CB  TYR H  90       5.353  -2.751  -5.067  1.00  0.00           C  
ATOM   3033  CG  TYR H  90       5.061  -1.443  -5.767  1.00  0.00           C  
ATOM   3034  CD1 TYR H  90       5.546  -0.253  -5.243  1.00  0.00           C  
ATOM   3035  CD2 TYR H  90       4.308  -1.433  -6.932  1.00  0.00           C  
ATOM   3036  CE1 TYR H  90       5.279   0.942  -5.883  1.00  0.00           C  
ATOM   3037  CE2 TYR H  90       4.041  -0.237  -7.570  1.00  0.00           C  
ATOM   3038  CZ  TYR H  90       4.524   0.946  -7.051  1.00  0.00           C  
ATOM   3039  OH  TYR H  90       4.258   2.138  -7.687  1.00  0.00           O  
ATOM   3040  H   TYR H  90       5.932  -1.880  -2.574  1.00  0.00           H  
ATOM   3041  HA  TYR H  90       3.481  -2.786  -4.025  1.00  0.00           H  
ATOM   3042 1HB  TYR H  90       6.416  -2.777  -4.823  1.00  0.00           H  
ATOM   3043 2HB  TYR H  90       5.160  -3.563  -5.768  1.00  0.00           H  
ATOM   3044  HD1 TYR H  90       6.138  -0.261  -4.329  1.00  0.00           H  
ATOM   3045  HD2 TYR H  90       3.926  -2.367  -7.341  1.00  0.00           H  
ATOM   3046  HE1 TYR H  90       5.660   1.878  -5.472  1.00  0.00           H  
ATOM   3047  HE2 TYR H  90       3.448  -0.230  -8.486  1.00  0.00           H  
ATOM   3048  HH  TYR H  90       4.516   2.866  -7.120  1.00  0.00           H  
ATOM   3049  N   TYR H  91       3.588  -5.171  -3.523  1.00  0.00           N  
ATOM   3050  CA  TYR H  91       3.538  -6.557  -3.086  1.00  0.00           C  
ATOM   3051  C   TYR H  91       3.452  -7.450  -4.306  1.00  0.00           C  
ATOM   3052  O   TYR H  91       2.678  -7.159  -5.218  1.00  0.00           O  
ATOM   3053  CB  TYR H  91       2.280  -6.796  -2.248  1.00  0.00           C  
ATOM   3054  CG  TYR H  91       2.110  -5.909  -1.028  1.00  0.00           C  
ATOM   3055  CD1 TYR H  91       2.650  -6.277   0.196  1.00  0.00           C  
ATOM   3056  CD2 TYR H  91       1.373  -4.734  -1.089  1.00  0.00           C  
ATOM   3057  CE1 TYR H  91       2.486  -5.492   1.317  1.00  0.00           C  
ATOM   3058  CE2 TYR H  91       1.197  -3.935   0.034  1.00  0.00           C  
ATOM   3059  CZ  TYR H  91       1.765  -4.323   1.237  1.00  0.00           C  
ATOM   3060  OH  TYR H  91       1.612  -3.554   2.371  1.00  0.00           O  
ATOM   3061  H   TYR H  91       2.782  -4.772  -3.983  1.00  0.00           H  
ATOM   3062  HA  TYR H  91       4.455  -6.782  -2.541  1.00  0.00           H  
ATOM   3063 1HB  TYR H  91       1.396  -6.653  -2.870  1.00  0.00           H  
ATOM   3064 2HB  TYR H  91       2.268  -7.827  -1.895  1.00  0.00           H  
ATOM   3065  HD1 TYR H  91       3.219  -7.201   0.286  1.00  0.00           H  
ATOM   3066  HD2 TYR H  91       0.917  -4.424  -2.029  1.00  0.00           H  
ATOM   3067  HE1 TYR H  91       2.920  -5.803   2.269  1.00  0.00           H  
ATOM   3068  HE2 TYR H  91       0.619  -3.014  -0.037  1.00  0.00           H  
ATOM   3069  HH  TYR H  91       0.905  -2.918   2.231  1.00  0.00           H  
ATOM   3070  N   CYS H  92       4.214  -8.536  -4.356  1.00  0.00           N  
ATOM   3071  CA  CYS H  92       3.829  -9.548  -5.326  1.00  0.00           C  
ATOM   3072  C   CYS H  92       2.903 -10.516  -4.628  1.00  0.00           C  
ATOM   3073  O   CYS H  92       2.892 -10.610  -3.402  1.00  0.00           O  
ATOM   3074  CB  CYS H  92       5.045 -10.291  -5.881  1.00  0.00           C  
ATOM   3075  SG  CYS H  92       5.999 -11.184  -4.631  1.00  0.00           S  
ATOM   3076  H   CYS H  92       5.025  -8.695  -3.775  1.00  0.00           H  
ATOM   3077  HA  CYS H  92       3.325  -9.055  -6.157  1.00  0.00           H  
ATOM   3078 1HB  CYS H  92       4.719 -11.009  -6.634  1.00  0.00           H  
ATOM   3079 2HB  CYS H  92       5.712  -9.581  -6.371  1.00  0.00           H  
ATOM   3080  N   ALA H  93       2.062 -11.175  -5.407  1.00  0.00           N  
ATOM   3081  CA  ALA H  93       1.063 -12.024  -4.811  1.00  0.00           C  
ATOM   3082  C   ALA H  93       0.702 -13.157  -5.740  1.00  0.00           C  
ATOM   3083  O   ALA H  93       0.581 -12.975  -6.954  1.00  0.00           O  
ATOM   3084  CB  ALA H  93      -0.173 -11.216  -4.447  1.00  0.00           C  
ATOM   3085  H   ALA H  93       2.103 -11.097  -6.412  1.00  0.00           H  
ATOM   3086  HA  ALA H  93       1.483 -12.453  -3.901  1.00  0.00           H  
ATOM   3087 1HB  ALA H  93      -0.920 -11.873  -3.999  1.00  0.00           H  
ATOM   3088 2HB  ALA H  93       0.097 -10.436  -3.735  1.00  0.00           H  
ATOM   3089 3HB  ALA H  93      -0.585 -10.759  -5.345  1.00  0.00           H  
ATOM   3090  N   LYS H  94       0.551 -14.337  -5.159  1.00  0.00           N  
ATOM   3091  CA  LYS H  94       0.298 -15.540  -5.923  1.00  0.00           C  
ATOM   3092  C   LYS H  94      -1.179 -15.638  -6.191  1.00  0.00           C  
ATOM   3093  O   LYS H  94      -1.986 -15.594  -5.264  1.00  0.00           O  
ATOM   3094  CB  LYS H  94       0.795 -16.784  -5.184  1.00  0.00           C  
ATOM   3095  CG  LYS H  94       0.836 -18.046  -6.034  1.00  0.00           C  
ATOM   3096  CD  LYS H  94       1.348 -19.235  -5.234  1.00  0.00           C  
ATOM   3097  CE  LYS H  94       0.284 -19.762  -4.283  1.00  0.00           C  
ATOM   3098  NZ  LYS H  94      -0.826 -20.439  -5.008  1.00  0.00           N  
ATOM   3099  H   LYS H  94       0.614 -14.397  -4.152  1.00  0.00           H  
ATOM   3100  HA  LYS H  94       0.835 -15.468  -6.869  1.00  0.00           H  
ATOM   3101 1HB  LYS H  94       1.800 -16.603  -4.803  1.00  0.00           H  
ATOM   3102 2HB  LYS H  94       0.150 -16.979  -4.326  1.00  0.00           H  
ATOM   3103 1HG  LYS H  94      -0.166 -18.270  -6.402  1.00  0.00           H  
ATOM   3104 2HG  LYS H  94       1.491 -17.886  -6.891  1.00  0.00           H  
ATOM   3105 1HD  LYS H  94       1.641 -20.034  -5.917  1.00  0.00           H  
ATOM   3106 2HD  LYS H  94       2.222 -18.935  -4.656  1.00  0.00           H  
ATOM   3107 1HE  LYS H  94       0.734 -20.471  -3.590  1.00  0.00           H  
ATOM   3108 2HE  LYS H  94      -0.129 -18.935  -3.705  1.00  0.00           H  
ATOM   3109 1HZ  LYS H  94      -1.509 -20.773  -4.344  1.00  0.00           H  
ATOM   3110 2HZ  LYS H  94      -1.264 -19.784  -5.641  1.00  0.00           H  
ATOM   3111 3HZ  LYS H  94      -0.458 -21.219  -5.534  1.00  0.00           H  
ATOM   3112  N   TYR H  95      -1.232 -15.764  -7.580  1.00  0.00           N  
ATOM   3113  CA  TYR H  95      -2.501 -15.826  -8.296  1.00  0.00           C  
ATOM   3114  C   TYR H  95      -2.743 -17.198  -8.912  1.00  0.00           C  
ATOM   3115  O   TYR H  95      -2.242 -17.499  -9.995  1.00  0.00           O  
ATOM   3116  CB  TYR H  95      -2.550 -14.747  -9.380  1.00  0.00           C  
ATOM   3117  CG  TYR H  95      -3.716 -14.891 -10.332  1.00  0.00           C  
ATOM   3118  CD1 TYR H  95      -4.596 -13.834 -10.516  1.00  0.00           C  
ATOM   3119  CD2 TYR H  95      -3.906 -16.079 -11.021  1.00  0.00           C  
ATOM   3120  CE1 TYR H  95      -5.661 -13.966 -11.386  1.00  0.00           C  
ATOM   3121  CE2 TYR H  95      -4.971 -16.211 -11.891  1.00  0.00           C  
ATOM   3122  CZ  TYR H  95      -5.846 -15.160 -12.074  1.00  0.00           C  
ATOM   3123  OH  TYR H  95      -6.907 -15.291 -12.940  1.00  0.00           O  
ATOM   3124  H   TYR H  95      -0.369 -15.814  -8.103  1.00  0.00           H  
ATOM   3125  HA  TYR H  95      -3.308 -15.642  -7.586  1.00  0.00           H  
ATOM   3126 1HB  TYR H  95      -2.612 -13.763  -8.912  1.00  0.00           H  
ATOM   3127 2HB  TYR H  95      -1.630 -14.774  -9.962  1.00  0.00           H  
ATOM   3128  HD1 TYR H  95      -4.447 -12.900  -9.974  1.00  0.00           H  
ATOM   3129  HD2 TYR H  95      -3.215 -16.910 -10.876  1.00  0.00           H  
ATOM   3130  HE1 TYR H  95      -6.353 -13.136 -11.530  1.00  0.00           H  
ATOM   3131  HE2 TYR H  95      -5.120 -17.145 -12.433  1.00  0.00           H  
ATOM   3132  HH  TYR H  95      -6.892 -16.168 -13.332  1.00  0.00           H  
ATOM   3133  N   PRO H  96      -3.514 -18.026  -8.216  1.00  0.00           N  
ATOM   3134  CA  PRO H  96      -3.821 -19.369  -8.692  1.00  0.00           C  
ATOM   3135  C   PRO H  96      -4.566 -19.318 -10.020  1.00  0.00           C  
ATOM   3136  O   PRO H  96      -5.521 -18.558 -10.178  1.00  0.00           O  
ATOM   3137  CB  PRO H  96      -4.697 -19.942  -7.573  1.00  0.00           C  
ATOM   3138  CG  PRO H  96      -4.313 -19.152  -6.368  1.00  0.00           C  
ATOM   3139  CD  PRO H  96      -4.077 -17.761  -6.892  1.00  0.00           C  
ATOM   3140  HA  PRO H  96      -2.886 -19.940  -8.791  1.00  0.00           H  
ATOM   3141 1HB  PRO H  96      -5.760 -19.833  -7.834  1.00  0.00           H  
ATOM   3142 2HB  PRO H  96      -4.503 -21.018  -7.457  1.00  0.00           H  
ATOM   3143 1HG  PRO H  96      -5.116 -19.192  -5.617  1.00  0.00           H  
ATOM   3144 2HG  PRO H  96      -3.418 -19.586  -5.899  1.00  0.00           H  
ATOM   3145 1HD  PRO H  96      -5.035 -17.222  -6.947  1.00  0.00           H  
ATOM   3146 2HD  PRO H  96      -3.373 -17.234  -6.231  1.00  0.00           H  
ATOM   3147  N   HIS H  97      -4.110 -20.128 -11.009  1.00  0.00           N  
ATOM   3148  CA  HIS H  97      -4.823 -20.195 -12.279  1.00  0.00           C  
ATOM   3149  C   HIS H  97      -6.174 -20.875 -12.093  1.00  0.00           C  
ATOM   3150  O   HIS H  97      -6.259 -21.965 -11.529  1.00  0.00           O  
ATOM   3151  CB  HIS H  97      -4.000 -20.948 -13.329  1.00  0.00           C  
ATOM   3152  CG  HIS H  97      -2.779 -20.208 -13.780  1.00  0.00           C  
ATOM   3153  ND1 HIS H  97      -2.830 -18.922 -14.276  1.00  0.00           N  
ATOM   3154  CD2 HIS H  97      -1.476 -20.573 -13.813  1.00  0.00           C  
ATOM   3155  CE1 HIS H  97      -1.609 -18.527 -14.592  1.00  0.00           C  
ATOM   3156  NE2 HIS H  97      -0.770 -19.510 -14.321  1.00  0.00           N  
ATOM   3157  H   HIS H  97      -3.287 -20.698 -10.876  1.00  0.00           H  
ATOM   3158  HA  HIS H  97      -4.997 -19.186 -12.650  1.00  0.00           H  
ATOM   3159 1HB  HIS H  97      -3.685 -21.910 -12.923  1.00  0.00           H  
ATOM   3160 2HB  HIS H  97      -4.620 -21.148 -14.202  1.00  0.00           H  
ATOM   3161  HD2 HIS H  97      -1.064 -21.531 -13.495  1.00  0.00           H  
ATOM   3162  HE1 HIS H  97      -1.340 -17.555 -15.006  1.00  0.00           H  
ATOM   3163  HE2 HIS H  97       0.229 -19.490 -14.463  1.00  0.00           H  
ATOM   3164  N   TYR H  98      -7.229 -20.223 -12.571  1.00  0.00           N  
ATOM   3165  CA  TYR H  98      -8.586 -20.724 -12.389  1.00  0.00           C  
ATOM   3166  C   TYR H  98      -9.185 -21.129 -13.730  1.00  0.00           C  
ATOM   3167  O   TYR H  98      -9.332 -20.303 -14.630  1.00  0.00           O  
ATOM   3168  CB  TYR H  98      -9.468 -19.676 -11.707  1.00  0.00           C  
ATOM   3169  CG  TYR H  98      -9.084 -19.396 -10.271  1.00  0.00           C  
ATOM   3170  CD1 TYR H  98      -8.474 -18.196  -9.937  1.00  0.00           C  
ATOM   3171  CD2 TYR H  98      -9.342 -20.339  -9.288  1.00  0.00           C  
ATOM   3172  CE1 TYR H  98      -8.124 -17.940  -8.625  1.00  0.00           C  
ATOM   3173  CE2 TYR H  98      -8.992 -20.084  -7.976  1.00  0.00           C  
ATOM   3174  CZ  TYR H  98      -8.385 -18.890  -7.644  1.00  0.00           C  
ATOM   3175  OH  TYR H  98      -8.036 -18.635  -6.338  1.00  0.00           O  
ATOM   3176  H   TYR H  98      -7.087 -19.359 -13.074  1.00  0.00           H  
ATOM   3177  HA  TYR H  98      -8.559 -21.619 -11.766  1.00  0.00           H  
ATOM   3178 1HB  TYR H  98      -9.414 -18.738 -12.263  1.00  0.00           H  
ATOM   3179 2HB  TYR H  98     -10.505 -20.007 -11.724  1.00  0.00           H  
ATOM   3180  HD1 TYR H  98      -8.271 -17.454 -10.710  1.00  0.00           H  
ATOM   3181  HD2 TYR H  98      -9.821 -21.283  -9.550  1.00  0.00           H  
ATOM   3182  HE1 TYR H  98      -7.645 -16.997  -8.363  1.00  0.00           H  
ATOM   3183  HE2 TYR H  98      -9.194 -20.826  -7.204  1.00  0.00           H  
ATOM   3184  HH  TYR H  98      -7.567 -17.799  -6.290  1.00  0.00           H  
ATOM   3185  N   TYR H  99      -9.530 -22.406 -13.856  1.00  0.00           N  
ATOM   3186  CA  TYR H  99     -10.085 -22.930 -15.098  1.00  0.00           C  
ATOM   3187  C   TYR H  99     -11.544 -23.330 -14.916  1.00  0.00           C  
ATOM   3188  O   TYR H  99     -11.869 -24.516 -14.858  1.00  0.00           O  
ATOM   3189  CB  TYR H  99      -9.264 -24.123 -15.593  1.00  0.00           C  
ATOM   3190  CG  TYR H  99      -7.791 -23.822 -15.760  1.00  0.00           C  
ATOM   3191  CD1 TYR H  99      -6.903 -24.113 -14.734  1.00  0.00           C  
ATOM   3192  CD2 TYR H  99      -7.328 -23.256 -16.938  1.00  0.00           C  
ATOM   3193  CE1 TYR H  99      -5.558 -23.839 -14.887  1.00  0.00           C  
ATOM   3194  CE2 TYR H  99      -5.982 -22.982 -17.090  1.00  0.00           C  
ATOM   3195  CZ  TYR H  99      -5.099 -23.271 -16.070  1.00  0.00           C  
ATOM   3196  OH  TYR H  99      -3.759 -22.998 -16.222  1.00  0.00           O  
ATOM   3197  H   TYR H  99      -9.404 -23.030 -13.072  1.00  0.00           H  
ATOM   3198  HA  TYR H  99     -10.042 -22.143 -15.851  1.00  0.00           H  
ATOM   3199 1HB  TYR H  99      -9.365 -24.951 -14.890  1.00  0.00           H  
ATOM   3200 2HB  TYR H  99      -9.653 -24.459 -16.554  1.00  0.00           H  
ATOM   3201  HD1 TYR H  99      -7.267 -24.558 -13.808  1.00  0.00           H  
ATOM   3202  HD2 TYR H  99      -8.025 -23.027 -17.744  1.00  0.00           H  
ATOM   3203  HE1 TYR H  99      -4.861 -24.067 -14.081  1.00  0.00           H  
ATOM   3204  HE2 TYR H  99      -5.618 -22.536 -18.016  1.00  0.00           H  
ATOM   3205  HH  TYR H  99      -3.609 -22.610 -17.087  1.00  0.00           H  
ATOM   3206  N   GLY H 100     -12.419 -22.334 -14.826  1.00  0.00           N  
ATOM   3207  CA  GLY H 100     -13.850 -22.581 -14.699  1.00  0.00           C  
ATOM   3208  C   GLY H 100     -14.297 -22.584 -13.242  1.00  0.00           C  
ATOM   3209  O   GLY H 100     -15.417 -22.985 -12.928  1.00  0.00           O  
ATOM   3210  H   GLY H 100     -12.084 -21.382 -14.847  1.00  0.00           H  
ATOM   3211 1HA  GLY H 100     -14.392 -21.814 -15.252  1.00  0.00           H  
ATOM   3212 2HA  GLY H 100     -14.087 -23.538 -15.162  1.00  0.00           H  
ATOM   3213  N   SER H 100A    -13.414 -22.134 -12.357  1.00  0.00           N  
ATOM   3214  CA  SER H 100A    -13.715 -22.087 -10.931  1.00  0.00           C  
ATOM   3215  C   SER H 100A    -14.680 -20.947 -10.634  1.00  0.00           C  
ATOM   3216  O   SER H 100A    -14.715 -19.947 -11.351  1.00  0.00           O  
ATOM   3217  CB  SER H 100A    -12.441 -21.913 -10.127  1.00  0.00           C  
ATOM   3218  OG  SER H 100A    -12.725 -21.756  -8.764  1.00  0.00           O  
ATOM   3219  H   SER H 100A    -12.511 -21.817 -12.680  1.00  0.00           H  
ATOM   3220  HA  SER H 100A    -14.197 -23.019 -10.633  1.00  0.00           H  
ATOM   3221 1HB  SER H 100A    -11.800 -22.783 -10.270  1.00  0.00           H  
ATOM   3222 2HB  SER H 100A    -11.897 -21.043 -10.491  1.00  0.00           H  
ATOM   3223  HG  SER H 100A    -11.876 -21.653  -8.327  1.00  0.00           H  
ATOM   3224  N   SER H 100B    -15.463 -21.103  -9.572  1.00  0.00           N  
ATOM   3225  CA  SER H 100B    -16.348 -20.040  -9.109  1.00  0.00           C  
ATOM   3226  C   SER H 100B    -15.760 -19.291  -7.920  1.00  0.00           C  
ATOM   3227  O   SER H 100B    -16.389 -18.385  -7.373  1.00  0.00           O  
ATOM   3228  CB  SER H 100B    -17.698 -20.618  -8.732  1.00  0.00           C  
ATOM   3229  OG  SER H 100B    -17.585 -21.486  -7.638  1.00  0.00           O  
ATOM   3230  H   SER H 100B    -15.445 -21.980  -9.072  1.00  0.00           H  
ATOM   3231  HA  SER H 100B    -16.484 -19.323  -9.920  1.00  0.00           H  
ATOM   3232 1HB  SER H 100B    -18.385 -19.808  -8.488  1.00  0.00           H  
ATOM   3233 2HB  SER H 100B    -18.114 -21.154  -9.584  1.00  0.00           H  
ATOM   3234  HG  SER H 100B    -17.232 -20.959  -6.917  1.00  0.00           H  
ATOM   3235  N   HIS H 100C    -14.551 -19.674  -7.525  1.00  0.00           N  
ATOM   3236  CA  HIS H 100C    -13.922 -19.115  -6.334  1.00  0.00           C  
ATOM   3237  C   HIS H 100C    -12.561 -18.528  -6.688  1.00  0.00           C  
ATOM   3238  O   HIS H 100C    -11.535 -19.196  -6.564  1.00  0.00           O  
ATOM   3239  CB  HIS H 100C    -13.764 -20.181  -5.245  1.00  0.00           C  
ATOM   3240  CG  HIS H 100C    -15.056 -20.819  -4.837  1.00  0.00           C  
ATOM   3241  ND1 HIS H 100C    -16.001 -20.164  -4.076  1.00  0.00           N  
ATOM   3242  CD2 HIS H 100C    -15.558 -22.051  -5.083  1.00  0.00           C  
ATOM   3243  CE1 HIS H 100C    -17.031 -20.967  -3.872  1.00  0.00           C  
ATOM   3244  NE2 HIS H 100C    -16.786 -22.118  -4.472  1.00  0.00           N  
ATOM   3245  H   HIS H 100C    -14.055 -20.370  -8.063  1.00  0.00           H  
ATOM   3246  HA  HIS H 100C    -14.531 -18.306  -5.931  1.00  0.00           H  
ATOM   3247 1HB  HIS H 100C    -13.093 -20.964  -5.597  1.00  0.00           H  
ATOM   3248 2HB  HIS H 100C    -13.311 -19.733  -4.361  1.00  0.00           H  
ATOM   3249  HD2 HIS H 100C    -15.078 -22.844  -5.658  1.00  0.00           H  
ATOM   3250  HE1 HIS H 100C    -17.929 -20.721  -3.305  1.00  0.00           H  
ATOM   3251  HE2 HIS H 100C    -17.400 -22.920  -4.483  1.00  0.00           H  
ATOM   3252  N   TRP H 100D    -12.560 -17.274  -7.128  1.00  0.00           N  
ATOM   3253  CA  TRP H 100D    -11.328 -16.604  -7.529  1.00  0.00           C  
ATOM   3254  C   TRP H 100D    -10.804 -15.742  -6.388  1.00  0.00           C  
ATOM   3255  O   TRP H 100D    -11.446 -14.772  -5.985  1.00  0.00           O  
ATOM   3256  CB  TRP H 100D    -11.562 -15.740  -8.769  1.00  0.00           C  
ATOM   3257  CG  TRP H 100D    -11.942 -16.528  -9.986  1.00  0.00           C  
ATOM   3258  CD1 TRP H 100D    -12.915 -17.479 -10.070  1.00  0.00           C  
ATOM   3259  CD2 TRP H 100D    -11.354 -16.437 -11.306  1.00  0.00           C  
ATOM   3260  NE1 TRP H 100D    -12.972 -17.985 -11.345  1.00  0.00           N  
ATOM   3261  CE2 TRP H 100D    -12.026 -17.358 -12.115  1.00  0.00           C  
ATOM   3262  CE3 TRP H 100D    -10.328 -15.660 -11.858  1.00  0.00           C  
ATOM   3263  CZ2 TRP H 100D    -11.706 -17.529 -13.453  1.00  0.00           C  
ATOM   3264  CZ3 TRP H 100D    -10.009 -15.830 -13.200  1.00  0.00           C  
ATOM   3265  CH2 TRP H 100D    -10.681 -16.740 -13.976  1.00  0.00           C  
ATOM   3266  H   TRP H 100D    -13.434 -16.772  -7.187  1.00  0.00           H  
ATOM   3267  HA  TRP H 100D    -10.582 -17.362  -7.769  1.00  0.00           H  
ATOM   3268 1HB  TRP H 100D    -12.355 -15.020  -8.566  1.00  0.00           H  
ATOM   3269 2HB  TRP H 100D    -10.658 -15.175  -8.995  1.00  0.00           H  
ATOM   3270  HD1 TRP H 100D    -13.553 -17.792  -9.246  1.00  0.00           H  
ATOM   3271  HE1 TRP H 100D    -13.607 -18.702 -11.665  1.00  0.00           H  
ATOM   3272  HE3 TRP H 100D     -9.794 -14.934 -11.246  1.00  0.00           H  
ATOM   3273  HZ2 TRP H 100D    -12.228 -18.246 -14.086  1.00  0.00           H  
ATOM   3274  HZ3 TRP H 100D     -9.209 -15.221 -13.621  1.00  0.00           H  
ATOM   3275  HH2 TRP H 100D    -10.405 -16.848 -15.026  1.00  0.00           H  
ATOM   3276  N   TYR H 100E     -9.634 -16.101  -5.871  1.00  0.00           N  
ATOM   3277  CA  TYR H 100E     -9.005 -15.340  -4.798  1.00  0.00           C  
ATOM   3278  C   TYR H 100E     -7.498 -15.563  -4.776  1.00  0.00           C  
ATOM   3279  O   TYR H 100E     -6.990 -16.498  -5.395  1.00  0.00           O  
ATOM   3280  CB  TYR H 100E     -9.616 -15.714  -3.446  1.00  0.00           C  
ATOM   3281  CG  TYR H 100E     -9.528 -17.190  -3.124  1.00  0.00           C  
ATOM   3282  CD1 TYR H 100E     -8.513 -17.661  -2.304  1.00  0.00           C  
ATOM   3283  CD2 TYR H 100E    -10.463 -18.071  -3.647  1.00  0.00           C  
ATOM   3284  CE1 TYR H 100E     -8.433 -19.008  -2.010  1.00  0.00           C  
ATOM   3285  CE2 TYR H 100E    -10.382 -19.418  -3.353  1.00  0.00           C  
ATOM   3286  CZ  TYR H 100E     -9.372 -19.887  -2.537  1.00  0.00           C  
ATOM   3287  OH  TYR H 100E     -9.293 -21.229  -2.244  1.00  0.00           O  
ATOM   3288  H   TYR H 100E     -9.169 -16.922  -6.230  1.00  0.00           H  
ATOM   3289  HA  TYR H 100E     -9.197 -14.283  -4.983  1.00  0.00           H  
ATOM   3290 1HB  TYR H 100E     -9.111 -15.162  -2.653  1.00  0.00           H  
ATOM   3291 2HB  TYR H 100E    -10.666 -15.424  -3.429  1.00  0.00           H  
ATOM   3292  HD1 TYR H 100E     -7.779 -16.968  -1.893  1.00  0.00           H  
ATOM   3293  HD2 TYR H 100E    -11.260 -17.700  -4.292  1.00  0.00           H  
ATOM   3294  HE1 TYR H 100E     -7.636 -19.379  -1.366  1.00  0.00           H  
ATOM   3295  HE2 TYR H 100E    -11.116 -20.111  -3.765  1.00  0.00           H  
ATOM   3296  HH  TYR H 100E    -10.008 -21.695  -2.684  1.00  0.00           H  
ATOM   3297  N   PHE H 100F     -6.788 -14.698  -4.060  1.00  0.00           N  
ATOM   3298  CA  PHE H 100F     -5.335 -14.786  -3.973  1.00  0.00           C  
ATOM   3299  C   PHE H 100F     -4.943 -15.805  -2.911  1.00  0.00           C  
ATOM   3300  O   PHE H 100F     -5.724 -16.106  -2.008  1.00  0.00           O  
ATOM   3301  CB  PHE H 100F     -4.722 -13.425  -3.640  1.00  0.00           C  
ATOM   3302  CG  PHE H 100F     -4.891 -12.402  -4.727  1.00  0.00           C  
ATOM   3303  CD1 PHE H 100F     -4.961 -11.050  -4.423  1.00  0.00           C  
ATOM   3304  CD2 PHE H 100F     -4.981 -12.788  -6.056  1.00  0.00           C  
ATOM   3305  CE1 PHE H 100F     -5.117 -10.108  -5.422  1.00  0.00           C  
ATOM   3306  CE2 PHE H 100F     -5.135 -11.849  -7.057  1.00  0.00           C  
ATOM   3307  CZ  PHE H 100F     -5.203 -10.507  -6.739  1.00  0.00           C  
ATOM   3308  H   PHE H 100F     -7.266 -13.961  -3.562  1.00  0.00           H  
ATOM   3309  HA  PHE H 100F     -4.935 -15.126  -4.930  1.00  0.00           H  
ATOM   3310 1HB  PHE H 100F     -5.178 -13.034  -2.731  1.00  0.00           H  
ATOM   3311 2HB  PHE H 100F     -3.657 -13.543  -3.447  1.00  0.00           H  
ATOM   3312  HD1 PHE H 100F     -4.891 -10.735  -3.381  1.00  0.00           H  
ATOM   3313  HD2 PHE H 100F     -4.927 -13.848  -6.307  1.00  0.00           H  
ATOM   3314  HE1 PHE H 100F     -5.170  -9.050  -5.168  1.00  0.00           H  
ATOM   3315  HE2 PHE H 100F     -5.204 -12.166  -8.097  1.00  0.00           H  
ATOM   3316  HZ  PHE H 100F     -5.327  -9.766  -7.527  1.00  0.00           H  
ATOM   3317  N   ASP H 101      -3.728 -16.332  -3.024  1.00  0.00           N  
ATOM   3318  CA  ASP H 101      -3.183 -17.224  -2.007  1.00  0.00           C  
ATOM   3319  C   ASP H 101      -2.113 -16.534  -1.171  1.00  0.00           C  
ATOM   3320  O   ASP H 101      -2.212 -16.475   0.055  1.00  0.00           O  
ATOM   3321  CB  ASP H 101      -2.596 -18.479  -2.658  1.00  0.00           C  
ATOM   3322  CG  ASP H 101      -3.664 -19.472  -3.098  1.00  0.00           C  
ATOM   3323  OD1 ASP H 101      -4.818 -19.226  -2.841  1.00  0.00           O  
ATOM   3324  OD2 ASP H 101      -3.314 -20.467  -3.688  1.00  0.00           O  
ATOM   3325  H   ASP H 101      -3.169 -16.110  -3.834  1.00  0.00           H  
ATOM   3326  HA  ASP H 101      -4.001 -17.524  -1.351  1.00  0.00           H  
ATOM   3327 1HB  ASP H 101      -2.004 -18.195  -3.528  1.00  0.00           H  
ATOM   3328 2HB  ASP H 101      -1.928 -18.975  -1.954  1.00  0.00           H  
ATOM   3329  N   VAL H 102      -1.090 -16.014  -1.840  1.00  0.00           N  
ATOM   3330  CA  VAL H 102       0.141 -15.614  -1.170  1.00  0.00           C  
ATOM   3331  C   VAL H 102       0.462 -14.160  -1.487  1.00  0.00           C  
ATOM   3332  O   VAL H 102       0.227 -13.691  -2.601  1.00  0.00           O  
ATOM   3333  CB  VAL H 102       1.314 -16.511  -1.610  1.00  0.00           C  
ATOM   3334  CG1 VAL H 102       2.605 -16.065  -0.941  1.00  0.00           C  
ATOM   3335  CG2 VAL H 102       1.008 -17.964  -1.278  1.00  0.00           C  
ATOM   3336  H   VAL H 102      -1.168 -15.892  -2.840  1.00  0.00           H  
ATOM   3337  HA  VAL H 102       0.001 -15.730  -0.094  1.00  0.00           H  
ATOM   3338  HB  VAL H 102       1.456 -16.405  -2.685  1.00  0.00           H  
ATOM   3339 1HG1 VAL H 102       3.424 -16.710  -1.263  1.00  0.00           H  
ATOM   3340 2HG1 VAL H 102       2.824 -15.035  -1.221  1.00  0.00           H  
ATOM   3341 3HG1 VAL H 102       2.496 -16.133   0.142  1.00  0.00           H  
ATOM   3342 1HG2 VAL H 102       1.840 -18.592  -1.593  1.00  0.00           H  
ATOM   3343 2HG2 VAL H 102       0.860 -18.068  -0.203  1.00  0.00           H  
ATOM   3344 3HG2 VAL H 102       0.102 -18.273  -1.801  1.00  0.00           H  
ATOM   3345  N   TRP H 103       1.002 -13.449  -0.502  1.00  0.00           N  
ATOM   3346  CA  TRP H 103       1.515 -12.093  -0.460  1.00  0.00           C  
ATOM   3347  C   TRP H 103       2.983 -12.093  -0.051  1.00  0.00           C  
ATOM   3348  O   TRP H 103       3.370 -12.799   0.883  1.00  0.00           O  
ATOM   3349  CB  TRP H 103       0.701 -11.242   0.516  1.00  0.00           C  
ATOM   3350  CG  TRP H 103      -0.712 -11.011   0.074  1.00  0.00           C  
ATOM   3351  CD1 TRP H 103      -1.748 -11.892   0.163  1.00  0.00           C  
ATOM   3352  CD2 TRP H 103      -1.255  -9.813  -0.531  1.00  0.00           C  
ATOM   3353  NE1 TRP H 103      -2.893 -11.328  -0.344  1.00  0.00           N  
ATOM   3354  CE2 TRP H 103      -2.610 -10.056  -0.771  1.00  0.00           C  
ATOM   3355  CE3 TRP H 103      -0.708  -8.572  -0.882  1.00  0.00           C  
ATOM   3356  CZ2 TRP H 103      -3.435  -9.104  -1.351  1.00  0.00           C  
ATOM   3357  CZ3 TRP H 103      -1.535  -7.617  -1.461  1.00  0.00           C  
ATOM   3358  CH2 TRP H 103      -2.863  -7.877  -1.689  1.00  0.00           C  
ATOM   3359  H   TRP H 103       0.020 -13.599  -0.689  1.00  0.00           H  
ATOM   3360  HA  TRP H 103       1.428 -11.660  -1.456  1.00  0.00           H  
ATOM   3361 1HB  TRP H 103       0.680 -11.728   1.492  1.00  0.00           H  
ATOM   3362 2HB  TRP H 103       1.183 -10.273   0.643  1.00  0.00           H  
ATOM   3363  HD1 TRP H 103      -1.678 -12.897   0.576  1.00  0.00           H  
ATOM   3364  HE1 TRP H 103      -3.797 -11.776  -0.395  1.00  0.00           H  
ATOM   3365  HE3 TRP H 103       0.345  -8.360  -0.700  1.00  0.00           H  
ATOM   3366  HZ2 TRP H 103      -4.492  -9.291  -1.540  1.00  0.00           H  
ATOM   3367  HZ3 TRP H 103      -1.101  -6.654  -1.732  1.00  0.00           H  
ATOM   3368  HH2 TRP H 103      -3.484  -7.105  -2.145  1.00  0.00           H  
ATOM   3369  N   GLY H 104       3.795 -11.304  -0.746  1.00  0.00           N  
ATOM   3370  CA  GLY H 104       5.162 -11.069  -0.327  1.00  0.00           C  
ATOM   3371  C   GLY H 104       5.232 -10.013   0.768  1.00  0.00           C  
ATOM   3372  O   GLY H 104       4.216  -9.413   1.111  1.00  0.00           O  
ATOM   3373  H   GLY H 104       3.454 -10.857  -1.586  1.00  0.00           H  
ATOM   3374 1HA  GLY H 104       5.597 -12.001   0.035  1.00  0.00           H  
ATOM   3375 2HA  GLY H 104       5.755 -10.750  -1.182  1.00  0.00           H  
ATOM   3376  N   GLN H 105       6.425  -9.781   1.316  1.00  0.00           N  
ATOM   3377  CA  GLN H 105       6.574  -8.898   2.468  1.00  0.00           C  
ATOM   3378  C   GLN H 105       6.404  -7.454   2.055  1.00  0.00           C  
ATOM   3379  O   GLN H 105       6.199  -6.593   2.896  1.00  0.00           O  
ATOM   3380  CB  GLN H 105       7.940  -9.093   3.133  1.00  0.00           C  
ATOM   3381  CG  GLN H 105       9.086  -8.401   2.416  1.00  0.00           C  
ATOM   3382  CD  GLN H 105       9.660  -9.243   1.292  1.00  0.00           C  
ATOM   3383  OE1 GLN H 105       8.949 -10.033   0.664  1.00  0.00           O  
ATOM   3384  NE2 GLN H 105      10.952  -9.081   1.033  1.00  0.00           N  
ATOM   3385  H   GLN H 105       7.245 -10.225   0.927  1.00  0.00           H  
ATOM   3386  HA  GLN H 105       5.799  -9.143   3.195  1.00  0.00           H  
ATOM   3387 1HB  GLN H 105       7.905  -8.715   4.155  1.00  0.00           H  
ATOM   3388 2HB  GLN H 105       8.170 -10.157   3.185  1.00  0.00           H  
ATOM   3389 1HG  GLN H 105       8.722  -7.466   1.990  1.00  0.00           H  
ATOM   3390 2HG  GLN H 105       9.881  -8.200   3.133  1.00  0.00           H  
ATOM   3391 1HE2 GLN H 105      11.386  -9.610   0.302  1.00  0.00           H  
ATOM   3392 2HE2 GLN H 105      11.492  -8.429   1.566  1.00  0.00           H  
ATOM   3393  N   GLY H 106       6.504  -7.191   0.756  1.00  0.00           N  
ATOM   3394  CA  GLY H 106       6.374  -5.840   0.239  1.00  0.00           C  
ATOM   3395  C   GLY H 106       7.697  -5.098   0.135  1.00  0.00           C  
ATOM   3396  O   GLY H 106       8.583  -5.263   0.973  1.00  0.00           O  
ATOM   3397  H   GLY H 106       6.672  -7.950   0.112  1.00  0.00           H  
ATOM   3398 1HA  GLY H 106       5.917  -5.871  -0.750  1.00  0.00           H  
ATOM   3399 2HA  GLY H 106       5.707  -5.266   0.882  1.00  0.00           H  
ATOM   3400  N   THR H 107       7.819  -4.281  -0.909  1.00  0.00           N  
ATOM   3401  CA  THR H 107       8.982  -3.423  -1.140  1.00  0.00           C  
ATOM   3402  C   THR H 107       8.517  -1.968  -1.195  1.00  0.00           C  
ATOM   3403  O   THR H 107       7.536  -1.659  -1.873  1.00  0.00           O  
ATOM   3404  CB  THR H 107       9.720  -3.796  -2.438  1.00  0.00           C  
ATOM   3405  OG1 THR H 107       8.806  -3.751  -3.541  1.00  0.00           O  
ATOM   3406  CG2 THR H 107      10.314  -5.192  -2.332  1.00  0.00           C  
ATOM   3407  H   THR H 107       7.056  -4.262  -1.572  1.00  0.00           H  
ATOM   3408  HA  THR H 107       9.677  -3.552  -0.309  1.00  0.00           H  
ATOM   3409  HB  THR H 107      10.522  -3.080  -2.620  1.00  0.00           H  
ATOM   3410  HG1 THR H 107       8.237  -4.524  -3.515  1.00  0.00           H  
ATOM   3411 1HG2 THR H 107      10.832  -5.439  -3.259  1.00  0.00           H  
ATOM   3412 2HG2 THR H 107      11.019  -5.226  -1.502  1.00  0.00           H  
ATOM   3413 3HG2 THR H 107       9.517  -5.914  -2.160  1.00  0.00           H  
ATOM   3414  N   LEU H 108       9.204  -1.065  -0.496  1.00  0.00           N  
ATOM   3415  CA  LEU H 108       8.812   0.345  -0.521  1.00  0.00           C  
ATOM   3416  C   LEU H 108       9.507   1.090  -1.650  1.00  0.00           C  
ATOM   3417  O   LEU H 108      10.725   1.009  -1.810  1.00  0.00           O  
ATOM   3418  CB  LEU H 108       9.146   1.016   0.817  1.00  0.00           C  
ATOM   3419  CG  LEU H 108       8.815   2.511   0.914  1.00  0.00           C  
ATOM   3420  CD1 LEU H 108       7.306   2.702   0.838  1.00  0.00           C  
ATOM   3421  CD2 LEU H 108       9.373   3.072   2.214  1.00  0.00           C  
ATOM   3422  H   LEU H 108      10.000  -1.344   0.059  1.00  0.00           H  
ATOM   3423  HA  LEU H 108       7.736   0.403  -0.682  1.00  0.00           H  
ATOM   3424 1HB  LEU H 108       8.600   0.504   1.608  1.00  0.00           H  
ATOM   3425 2HB  LEU H 108      10.213   0.900   1.007  1.00  0.00           H  
ATOM   3426  HG  LEU H 108       9.260   3.038   0.070  1.00  0.00           H  
ATOM   3427 1HD1 LEU H 108       7.071   3.765   0.908  1.00  0.00           H  
ATOM   3428 2HD1 LEU H 108       6.936   2.310  -0.109  1.00  0.00           H  
ATOM   3429 3HD1 LEU H 108       6.830   2.171   1.662  1.00  0.00           H  
ATOM   3430 1HD2 LEU H 108       9.138   4.134   2.282  1.00  0.00           H  
ATOM   3431 2HD2 LEU H 108       8.927   2.546   3.058  1.00  0.00           H  
ATOM   3432 3HD2 LEU H 108      10.455   2.937   2.233  1.00  0.00           H  
ATOM   3433  N   VAL H 109       8.716   1.801  -2.449  1.00  0.00           N  
ATOM   3434  CA  VAL H 109       9.266   2.613  -3.524  1.00  0.00           C  
ATOM   3435  C   VAL H 109       8.934   4.086  -3.310  1.00  0.00           C  
ATOM   3436  O   VAL H 109       7.773   4.470  -3.202  1.00  0.00           O  
ATOM   3437  CB  VAL H 109       8.708   2.152  -4.884  1.00  0.00           C  
ATOM   3438  CG1 VAL H 109       9.256   3.021  -6.007  1.00  0.00           C  
ATOM   3439  CG2 VAL H 109       9.055   0.689  -5.115  1.00  0.00           C  
ATOM   3440  H   VAL H 109       7.717   1.781  -2.310  1.00  0.00           H  
ATOM   3441  HA  VAL H 109      10.349   2.490  -3.532  1.00  0.00           H  
ATOM   3442  HB  VAL H 109       7.626   2.274  -4.882  1.00  0.00           H  
ATOM   3443 1HG1 VAL H 109       8.852   2.680  -6.960  1.00  0.00           H  
ATOM   3444 2HG1 VAL H 109       8.966   4.057  -5.839  1.00  0.00           H  
ATOM   3445 3HG1 VAL H 109      10.343   2.945  -6.027  1.00  0.00           H  
ATOM   3446 1HG2 VAL H 109       8.657   0.369  -6.078  1.00  0.00           H  
ATOM   3447 2HG2 VAL H 109      10.139   0.566  -5.111  1.00  0.00           H  
ATOM   3448 3HG2 VAL H 109       8.618   0.082  -4.323  1.00  0.00           H  
ATOM   3449  N   THR H 110       9.966   4.907  -3.247  1.00  0.00           N  
ATOM   3450  CA  THR H 110       9.766   6.322  -3.023  1.00  0.00           C  
ATOM   3451  C   THR H 110      10.282   7.108  -4.205  1.00  0.00           C  
ATOM   3452  O   THR H 110      11.461   7.024  -4.550  1.00  0.00           O  
ATOM   3453  CB  THR H 110      10.467   6.796  -1.736  1.00  0.00           C  
ATOM   3454  OG1 THR H 110       9.926   6.092  -0.610  1.00  0.00           O  
ATOM   3455  CG2 THR H 110      10.266   8.290  -1.538  1.00  0.00           C  
ATOM   3456  H   THR H 110      10.907   4.554  -3.354  1.00  0.00           H  
ATOM   3457  HA  THR H 110       8.697   6.508  -2.917  1.00  0.00           H  
ATOM   3458  HB  THR H 110      11.533   6.582  -1.802  1.00  0.00           H  
ATOM   3459  HG1 THR H 110       9.090   6.489  -0.355  1.00  0.00           H  
ATOM   3460 1HG2 THR H 110      10.768   8.606  -0.623  1.00  0.00           H  
ATOM   3461 2HG2 THR H 110      10.686   8.829  -2.387  1.00  0.00           H  
ATOM   3462 3HG2 THR H 110       9.202   8.507  -1.461  1.00  0.00           H  
ATOM   3463  N   VAL H 111       9.383   7.862  -4.827  1.00  0.00           N  
ATOM   3464  CA  VAL H 111       9.734   8.717  -5.951  1.00  0.00           C  
ATOM   3465  C   VAL H 111       9.853  10.157  -5.483  1.00  0.00           C  
ATOM   3466  O   VAL H 111       8.856  10.779  -5.116  1.00  0.00           O  
ATOM   3467  CB  VAL H 111       8.672   8.620  -7.063  1.00  0.00           C  
ATOM   3468  CG1 VAL H 111       9.071   9.476  -8.257  1.00  0.00           C  
ATOM   3469  CG2 VAL H 111       8.489   7.169  -7.478  1.00  0.00           C  
ATOM   3470  H   VAL H 111       8.425   7.837  -4.506  1.00  0.00           H  
ATOM   3471  HA  VAL H 111      10.691   8.383  -6.354  1.00  0.00           H  
ATOM   3472  HB  VAL H 111       7.728   9.013  -6.687  1.00  0.00           H  
ATOM   3473 1HG1 VAL H 111       8.310   9.395  -9.033  1.00  0.00           H  
ATOM   3474 2HG1 VAL H 111       9.163  10.516  -7.944  1.00  0.00           H  
ATOM   3475 3HG1 VAL H 111      10.027   9.129  -8.650  1.00  0.00           H  
ATOM   3476 1HG2 VAL H 111       7.736   7.107  -8.264  1.00  0.00           H  
ATOM   3477 2HG2 VAL H 111       9.435   6.773  -7.849  1.00  0.00           H  
ATOM   3478 3HG2 VAL H 111       8.163   6.583  -6.618  1.00  0.00           H  
ATOM   3479  N   SER H 112      11.079  10.678  -5.490  1.00  0.00           N  
ATOM   3480  CA  SER H 112      11.364  11.999  -4.927  1.00  0.00           C  
ATOM   3481  C   SER H 112      12.644  12.632  -5.486  1.00  0.00           C  
ATOM   3482  O   SER H 112      13.623  11.939  -5.791  1.00  0.00           O  
ATOM   3483  OXT SER H 112      12.709  13.821  -5.635  1.00  0.00           O  
ATOM   3484  CB  SER H 112      11.473  11.893  -3.418  1.00  0.00           C  
ATOM   3485  OG  SER H 112      11.804  13.131  -2.850  1.00  0.00           O  
ATOM   3486  H   SER H 112      11.833  10.143  -5.895  1.00  0.00           H  
ATOM   3487  HA  SER H 112      10.541  12.668  -5.179  1.00  0.00           H  
ATOM   3488 1HB  SER H 112      10.525  11.544  -3.009  1.00  0.00           H  
ATOM   3489 2HB  SER H 112      12.232  11.156  -3.158  1.00  0.00           H  
ATOM   3490  HG  SER H 112      10.987  13.633  -2.815  1.00  0.00           H  
TER                                                                             
