# Supplementary material for: Structure-based cross-docking analysis of antibody–antigen interactions
Source: Sci Rep. 2017 Aug 15;7:8145. doi: 10.1038/s41598-017-08414-y (PMC5557897; doi:10.1038/s41598-017-08414-y)
Supplement: Supplementary file 2 — Supplementary Dataset 1 [file 41598_2017_8414_MOESM2_ESM.zip › antibody_homology_models/2JEL_lh.pdb]

ATOM      1  N   ASP L   1      50.294 113.151  51.680  1.00  0.00           N  
ATOM      2  CA  ASP L   1      49.411 112.539  50.650  1.00  0.00           C  
ATOM      3  C   ASP L   1      50.192 111.568  49.779  1.00  0.00           C  
ATOM      4  O   ASP L   1      51.424 111.598  49.748  1.00  0.00           O  
ATOM      5  CB  ASP L   1      48.770 113.611  49.765  1.00  0.00           C  
ATOM      6  CG  ASP L   1      49.787 114.365  48.918  1.00  0.00           C  
ATOM      7  OD1 ASP L   1      50.853 113.841  48.698  1.00  0.00           O  
ATOM      8  OD2 ASP L   1      49.487 115.457  48.499  1.00  0.00           O  
ATOM      9 1H   ASP L   1      49.762 113.785  52.241  1.00  0.00           H  
ATOM     10 2H   ASP L   1      50.677 112.433  52.261  1.00  0.00           H  
ATOM     11 3H   ASP L   1      51.037 113.647  51.231  1.00  0.00           H  
ATOM     12  HA  ASP L   1      48.615 111.993  51.157  1.00  0.00           H  
ATOM     13 1HB  ASP L   1      48.040 113.146  49.102  1.00  0.00           H  
ATOM     14 2HB  ASP L   1      48.237 114.328  50.389  1.00  0.00           H  
ATOM     15  N   VAL L   2      49.475 110.697  49.081  1.00  0.00           N  
ATOM     16  CA  VAL L   2      50.120 109.743  48.200  1.00  0.00           C  
ATOM     17  C   VAL L   2      50.293 110.454  46.860  1.00  0.00           C  
ATOM     18  O   VAL L   2      49.332 110.981  46.296  1.00  0.00           O  
ATOM     19  CB  VAL L   2      49.275 108.465  48.035  1.00  0.00           C  
ATOM     20  CG1 VAL L   2      49.949 107.503  47.068  1.00  0.00           C  
ATOM     21  CG2 VAL L   2      49.062 107.807  49.390  1.00  0.00           C  
ATOM     22  H   VAL L   2      48.469 110.691  49.160  1.00  0.00           H  
ATOM     23  HA  VAL L   2      51.079 109.462  48.637  1.00  0.00           H  
ATOM     24  HB  VAL L   2      48.310 108.732  47.604  1.00  0.00           H  
ATOM     25 1HG1 VAL L   2      49.338 106.606  46.963  1.00  0.00           H  
ATOM     26 2HG1 VAL L   2      50.058 107.982  46.096  1.00  0.00           H  
ATOM     27 3HG1 VAL L   2      50.931 107.229  47.452  1.00  0.00           H  
ATOM     28 1HG2 VAL L   2      48.463 106.905  49.266  1.00  0.00           H  
ATOM     29 2HG2 VAL L   2      50.027 107.546  49.824  1.00  0.00           H  
ATOM     30 3HG2 VAL L   2      48.541 108.499  50.053  1.00  0.00           H  
ATOM     31  N   LEU L   3      51.523 110.488  46.362  1.00  0.00           N  
ATOM     32  CA  LEU L   3      51.806 111.165  45.106  1.00  0.00           C  
ATOM     33  C   LEU L   3      51.776 110.183  43.955  1.00  0.00           C  
ATOM     34  O   LEU L   3      52.495 109.184  43.963  1.00  0.00           O  
ATOM     35  CB  LEU L   3      53.175 111.855  45.164  1.00  0.00           C  
ATOM     36  CG  LEU L   3      53.620 112.559  43.877  1.00  0.00           C  
ATOM     37  CD1 LEU L   3      52.675 113.713  43.574  1.00  0.00           C  
ATOM     38  CD2 LEU L   3      55.051 113.052  44.036  1.00  0.00           C  
ATOM     39  H   LEU L   3      52.277 110.038  46.861  1.00  0.00           H  
ATOM     40  HA  LEU L   3      51.041 111.923  44.942  1.00  0.00           H  
ATOM     41 1HB  LEU L   3      53.155 112.600  45.958  1.00  0.00           H  
ATOM     42 2HB  LEU L   3      53.930 111.109  45.413  1.00  0.00           H  
ATOM     43  HG  LEU L   3      53.570 111.859  43.043  1.00  0.00           H  
ATOM     44 1HD1 LEU L   3      52.991 114.213  42.659  1.00  0.00           H  
ATOM     45 2HD1 LEU L   3      51.662 113.330  43.446  1.00  0.00           H  
ATOM     46 3HD1 LEU L   3      52.692 114.423  44.400  1.00  0.00           H  
ATOM     47 1HD2 LEU L   3      55.368 113.551  43.120  1.00  0.00           H  
ATOM     48 2HD2 LEU L   3      55.104 113.754  44.869  1.00  0.00           H  
ATOM     49 3HD2 LEU L   3      55.708 112.205  44.233  1.00  0.00           H  
ATOM     50  N   MET L   4      50.930 110.467  42.968  1.00  0.00           N  
ATOM     51  CA  MET L   4      50.824 109.625  41.785  1.00  0.00           C  
ATOM     52  C   MET L   4      51.624 110.294  40.673  1.00  0.00           C  
ATOM     53  O   MET L   4      51.396 111.459  40.343  1.00  0.00           O  
ATOM     54  CB  MET L   4      49.365 109.425  41.379  1.00  0.00           C  
ATOM     55  CG  MET L   4      48.485 108.822  42.465  1.00  0.00           C  
ATOM     56  SD  MET L   4      49.097 107.229  43.050  1.00  0.00           S  
ATOM     57  CE  MET L   4      48.832 106.211  41.602  1.00  0.00           C  
ATOM     58  H   MET L   4      50.346 111.288  43.041  1.00  0.00           H  
ATOM     59  HA  MET L   4      51.253 108.650  42.015  1.00  0.00           H  
ATOM     60 1HB  MET L   4      48.933 110.382  41.093  1.00  0.00           H  
ATOM     61 2HB  MET L   4      49.317 108.769  40.507  1.00  0.00           H  
ATOM     62 1HG  MET L   4      48.436 109.504  43.312  1.00  0.00           H  
ATOM     63 2HG  MET L   4      47.476 108.683  42.080  1.00  0.00           H  
ATOM     64 1HE  MET L   4      49.162 105.193  41.807  1.00  0.00           H  
ATOM     65 2HE  MET L   4      47.770 106.206  41.351  1.00  0.00           H  
ATOM     66 3HE  MET L   4      49.401 106.615  40.764  1.00  0.00           H  
ATOM     67  N   THR L   5      52.557 109.552  40.094  1.00  0.00           N  
ATOM     68  CA  THR L   5      53.389 110.088  39.030  1.00  0.00           C  
ATOM     69  C   THR L   5      53.204 109.407  37.686  1.00  0.00           C  
ATOM     70  O   THR L   5      53.280 108.187  37.579  1.00  0.00           O  
ATOM     71  CB  THR L   5      54.875 110.009  39.426  1.00  0.00           C  
ATOM     72  OG1 THR L   5      55.099 110.789  40.608  1.00  0.00           O  
ATOM     73  CG2 THR L   5      55.755 110.532  38.302  1.00  0.00           C  
ATOM     74  H   THR L   5      52.696 108.597  40.394  1.00  0.00           H  
ATOM     75  HA  THR L   5      53.122 111.134  38.876  1.00  0.00           H  
ATOM     76  HB  THR L   5      55.141 108.973  39.635  1.00  0.00           H  
ATOM     77  HG1 THR L   5      54.574 111.591  40.565  1.00  0.00           H  
ATOM     78 1HG2 THR L   5      56.802 110.468  38.600  1.00  0.00           H  
ATOM     79 2HG2 THR L   5      55.595 109.934  37.405  1.00  0.00           H  
ATOM     80 3HG2 THR L   5      55.500 111.571  38.094  1.00  0.00           H  
ATOM     81  N   GLN L   6      52.954 110.218  36.667  1.00  0.00           N  
ATOM     82  CA  GLN L   6      52.817 109.744  35.301  1.00  0.00           C  
ATOM     83  C   GLN L   6      53.869 110.526  34.519  1.00  0.00           C  
ATOM     84  O   GLN L   6      53.612 111.623  34.026  1.00  0.00           O  
ATOM     85  CB  GLN L   6      51.408 109.973  34.746  1.00  0.00           C  
ATOM     86  CG  GLN L   6      50.330 109.144  35.420  1.00  0.00           C  
ATOM     87  CD  GLN L   6      48.958 109.379  34.819  1.00  0.00           C  
ATOM     88  OE1 GLN L   6      48.047 109.875  35.489  1.00  0.00           O  
ATOM     89  NE2 GLN L   6      48.800 109.026  33.548  1.00  0.00           N  
ATOM     90  H   GLN L   6      52.857 111.206  36.856  1.00  0.00           H  
ATOM     91  HA  GLN L   6      53.009 108.671  35.286  1.00  0.00           H  
ATOM     92 1HB  GLN L   6      51.142 111.026  34.855  1.00  0.00           H  
ATOM     93 2HB  GLN L   6      51.396 109.741  33.680  1.00  0.00           H  
ATOM     94 1HG  GLN L   6      50.575 108.088  35.307  1.00  0.00           H  
ATOM     95 2HG  GLN L   6      50.290 109.408  36.477  1.00  0.00           H  
ATOM     96 1HE2 GLN L   6      47.917 109.158  33.098  1.00  0.00           H  
ATOM     97 2HE2 GLN L   6      49.565 108.628  33.042  1.00  0.00           H  
ATOM     98  N   THR L   7      55.062 109.950  34.445  1.00  0.00           N  
ATOM     99  CA  THR L   7      56.222 110.586  33.830  1.00  0.00           C  
ATOM    100  C   THR L   7      55.977 111.199  32.454  1.00  0.00           C  
ATOM    101  O   THR L   7      56.308 112.363  32.221  1.00  0.00           O  
ATOM    102  CB  THR L   7      57.377 109.573  33.719  1.00  0.00           C  
ATOM    103  OG1 THR L   7      57.802 109.182  35.031  1.00  0.00           O  
ATOM    104  CG2 THR L   7      58.552 110.183  32.970  1.00  0.00           C  
ATOM    105  H   THR L   7      55.159 109.023  34.836  1.00  0.00           H  
ATOM    106  HA  THR L   7      56.539 111.415  34.464  1.00  0.00           H  
ATOM    107  HB  THR L   7      57.033 108.687  33.185  1.00  0.00           H  
ATOM    108  HG1 THR L   7      58.759 109.109  35.048  1.00  0.00           H  
ATOM    109 1HG2 THR L   7      59.358 109.452  32.901  1.00  0.00           H  
ATOM    110 2HG2 THR L   7      58.235 110.471  31.968  1.00  0.00           H  
ATOM    111 3HG2 THR L   7      58.906 111.063  33.505  1.00  0.00           H  
ATOM    112  N   PRO L   8      55.397 110.424  31.544  1.00  0.00           N  
ATOM    113  CA  PRO L   8      55.096 110.926  30.206  1.00  0.00           C  
ATOM    114  C   PRO L   8      53.900 111.876  30.150  1.00  0.00           C  
ATOM    115  O   PRO L   8      52.796 111.528  30.574  1.00  0.00           O  
ATOM    116  CB  PRO L   8      54.811 109.634  29.432  1.00  0.00           C  
ATOM    117  CG  PRO L   8      54.227 108.718  30.453  1.00  0.00           C  
ATOM    118  CD  PRO L   8      55.027 108.989  31.699  1.00  0.00           C  
ATOM    119  HA  PRO L   8      55.980 111.445  29.807  1.00  0.00           H  
ATOM    120 1HB  PRO L   8      54.122 109.839  28.599  1.00  0.00           H  
ATOM    121 2HB  PRO L   8      55.741 109.246  28.992  1.00  0.00           H  
ATOM    122 1HG  PRO L   8      53.156 108.928  30.584  1.00  0.00           H  
ATOM    123 2HG  PRO L   8      54.308 107.674  30.116  1.00  0.00           H  
ATOM    124 1HD  PRO L   8      54.391 108.834  32.584  1.00  0.00           H  
ATOM    125 2HD  PRO L   8      55.900 108.320  31.728  1.00  0.00           H  
ATOM    126  N   LEU L   9      54.113 113.099  29.635  1.00  0.00           N  
ATOM    127  CA  LEU L   9      53.049 114.104  29.511  1.00  0.00           C  
ATOM    128  C   LEU L   9      52.156 113.720  28.339  1.00  0.00           C  
ATOM    129  O   LEU L   9      50.969 114.059  28.290  1.00  0.00           O  
ATOM    130  CB  LEU L   9      53.634 115.505  29.296  1.00  0.00           C  
ATOM    131  CG  LEU L   9      54.433 116.080  30.473  1.00  0.00           C  
ATOM    132  CD1 LEU L   9      55.056 117.408  30.064  1.00  0.00           C  
ATOM    133  CD2 LEU L   9      53.513 116.255  31.673  1.00  0.00           C  
ATOM    134  H   LEU L   9      55.045 113.329  29.323  1.00  0.00           H  
ATOM    135  HA  LEU L   9      52.472 114.113  30.435  1.00  0.00           H  
ATOM    136 1HB  LEU L   9      54.295 115.476  28.431  1.00  0.00           H  
ATOM    137 2HB  LEU L   9      52.818 116.194  29.081  1.00  0.00           H  
ATOM    138  HG  LEU L   9      55.242 115.397  30.733  1.00  0.00           H  
ATOM    139 1HD1 LEU L   9      55.624 117.816  30.900  1.00  0.00           H  
ATOM    140 2HD1 LEU L   9      55.724 117.250  29.216  1.00  0.00           H  
ATOM    141 3HD1 LEU L   9      54.270 118.107  29.782  1.00  0.00           H  
ATOM    142 1HD2 LEU L   9      54.081 116.664  32.510  1.00  0.00           H  
ATOM    143 2HD2 LEU L   9      52.705 116.939  31.415  1.00  0.00           H  
ATOM    144 3HD2 LEU L   9      53.096 115.289  31.955  1.00  0.00           H  
ATOM    145  N   SER L  10      52.747 113.007  27.390  1.00  0.00           N  
ATOM    146  CA  SER L  10      52.028 112.549  26.218  1.00  0.00           C  
ATOM    147  C   SER L  10      52.754 111.357  25.618  1.00  0.00           C  
ATOM    148  O   SER L  10      53.891 111.056  25.991  1.00  0.00           O  
ATOM    149  CB  SER L  10      51.906 113.663  25.197  1.00  0.00           C  
ATOM    150  OG  SER L  10      53.157 113.982  24.652  1.00  0.00           O  
ATOM    151  H   SER L  10      53.726 112.777  27.488  1.00  0.00           H  
ATOM    152  HA  SER L  10      51.025 112.247  26.523  1.00  0.00           H  
ATOM    153 1HB  SER L  10      51.228 113.355  24.402  1.00  0.00           H  
ATOM    154 2HB  SER L  10      51.477 114.545  25.670  1.00  0.00           H  
ATOM    155  HG  SER L  10      52.979 114.398  23.805  1.00  0.00           H  
ATOM    156  N   LEU L  11      52.089 110.678  24.693  1.00  0.00           N  
ATOM    157  CA  LEU L  11      52.671 109.519  24.036  1.00  0.00           C  
ATOM    158  C   LEU L  11      52.073 109.394  22.637  1.00  0.00           C  
ATOM    159  O   LEU L  11      50.859 109.252  22.471  1.00  0.00           O  
ATOM    160  CB  LEU L  11      52.404 108.244  24.846  1.00  0.00           C  
ATOM    161  CG  LEU L  11      53.087 106.971  24.328  1.00  0.00           C  
ATOM    162  CD1 LEU L  11      53.321 106.012  25.487  1.00  0.00           C  
ATOM    163  CD2 LEU L  11      52.220 106.331  23.254  1.00  0.00           C  
ATOM    164  H   LEU L  11      51.157 110.972  24.439  1.00  0.00           H  
ATOM    165  HA  LEU L  11      53.748 109.666  23.965  1.00  0.00           H  
ATOM    166 1HB  LEU L  11      52.740 108.406  25.869  1.00  0.00           H  
ATOM    167 2HB  LEU L  11      51.330 108.060  24.862  1.00  0.00           H  
ATOM    168  HG  LEU L  11      54.059 107.226  23.905  1.00  0.00           H  
ATOM    169 1HD1 LEU L  11      53.806 105.108  25.118  1.00  0.00           H  
ATOM    170 2HD1 LEU L  11      53.960 106.488  26.230  1.00  0.00           H  
ATOM    171 3HD1 LEU L  11      52.366 105.751  25.941  1.00  0.00           H  
ATOM    172 1HD2 LEU L  11      52.706 105.427  22.885  1.00  0.00           H  
ATOM    173 2HD2 LEU L  11      51.248 106.074  23.676  1.00  0.00           H  
ATOM    174 3HD2 LEU L  11      52.084 107.032  22.430  1.00  0.00           H  
ATOM    175  N   PRO L  12      52.924 109.491  21.606  1.00  0.00           N  
ATOM    176  CA  PRO L  12      52.501 109.374  20.211  1.00  0.00           C  
ATOM    177  C   PRO L  12      52.339 107.910  19.841  1.00  0.00           C  
ATOM    178  O   PRO L  12      53.123 107.065  20.273  1.00  0.00           O  
ATOM    179  CB  PRO L  12      53.646 110.033  19.460  1.00  0.00           C  
ATOM    180  CG  PRO L  12      54.828 109.579  20.259  1.00  0.00           C  
ATOM    181  CD  PRO L  12      54.350 109.738  21.698  1.00  0.00           C  
ATOM    182  HA  PRO L  12      51.563 109.930  20.070  1.00  0.00           H  
ATOM    183 1HB  PRO L  12      53.654 109.694  18.414  1.00  0.00           H  
ATOM    184 2HB  PRO L  12      53.507 111.124  19.444  1.00  0.00           H  
ATOM    185 1HG  PRO L  12      55.088 108.543  19.997  1.00  0.00           H  
ATOM    186 2HG  PRO L  12      55.707 110.196  20.021  1.00  0.00           H  
ATOM    187 1HD  PRO L  12      54.846 108.990  22.333  1.00  0.00           H  
ATOM    188 2HD  PRO L  12      54.574 110.756  22.049  1.00  0.00           H  
ATOM    189  N   VAL L  13      51.317 107.611  19.048  1.00  0.00           N  
ATOM    190  CA  VAL L  13      51.062 106.242  18.627  1.00  0.00           C  
ATOM    191  C   VAL L  13      50.327 106.248  17.300  1.00  0.00           C  
ATOM    192  O   VAL L  13      49.537 107.145  17.032  1.00  0.00           O  
ATOM    193  CB  VAL L  13      50.225 105.492  19.680  1.00  0.00           C  
ATOM    194  CG1 VAL L  13      48.828 106.088  19.774  1.00  0.00           C  
ATOM    195  CG2 VAL L  13      50.158 104.013  19.331  1.00  0.00           C  
ATOM    196  H   VAL L  13      50.702 108.346  18.730  1.00  0.00           H  
ATOM    197  HA  VAL L  13      52.019 105.730  18.516  1.00  0.00           H  
ATOM    198  HB  VAL L  13      50.693 105.614  20.657  1.00  0.00           H  
ATOM    199 1HG1 VAL L  13      48.251 105.546  20.523  1.00  0.00           H  
ATOM    200 2HG1 VAL L  13      48.899 107.137  20.060  1.00  0.00           H  
ATOM    201 3HG1 VAL L  13      48.333 106.007  18.807  1.00  0.00           H  
ATOM    202 1HG2 VAL L  13      49.565 103.489  20.080  1.00  0.00           H  
ATOM    203 2HG2 VAL L  13      49.695 103.891  18.351  1.00  0.00           H  
ATOM    204 3HG2 VAL L  13      51.165 103.597  19.310  1.00  0.00           H  
ATOM    205  N   SER L  14      50.587 105.248  16.469  1.00  0.00           N  
ATOM    206  CA  SER L  14      49.968 105.201  15.157  1.00  0.00           C  
ATOM    207  C   SER L  14      48.758 104.277  15.203  1.00  0.00           C  
ATOM    208  O   SER L  14      48.745 103.293  15.942  1.00  0.00           O  
ATOM    209  CB  SER L  14      50.961 104.720  14.118  1.00  0.00           C  
ATOM    210  OG  SER L  14      50.345 104.562  12.869  1.00  0.00           O  
ATOM    211  H   SER L  14      51.218 104.510  16.743  1.00  0.00           H  
ATOM    212  HA  SER L  14      49.645 106.208  14.890  1.00  0.00           H  
ATOM    213 1HB  SER L  14      51.778 105.437  14.035  1.00  0.00           H  
ATOM    214 2HB  SER L  14      51.391 103.771  14.436  1.00  0.00           H  
ATOM    215  HG  SER L  14      49.869 103.730  12.912  1.00  0.00           H  
ATOM    216  N   LEU L  15      47.711 104.595  14.428  1.00  0.00           N  
ATOM    217  CA  LEU L  15      46.499 103.775  14.387  1.00  0.00           C  
ATOM    218  C   LEU L  15      46.810 102.308  14.085  1.00  0.00           C  
ATOM    219  O   LEU L  15      47.483 101.996  13.099  1.00  0.00           O  
ATOM    220  CB  LEU L  15      45.531 104.322  13.331  1.00  0.00           C  
ATOM    221  CG  LEU L  15      44.194 103.580  13.207  1.00  0.00           C  
ATOM    222  CD1 LEU L  15      43.376 103.793  14.474  1.00  0.00           C  
ATOM    223  CD2 LEU L  15      43.446 104.084  11.982  1.00  0.00           C  
ATOM    224  H   LEU L  15      47.763 105.425  13.856  1.00  0.00           H  
ATOM    225  HA  LEU L  15      46.017 103.821  15.363  1.00  0.00           H  
ATOM    226 1HB  LEU L  15      45.313 105.362  13.566  1.00  0.00           H  
ATOM    227 2HB  LEU L  15      46.022 104.285  12.358  1.00  0.00           H  
ATOM    228  HG  LEU L  15      44.379 102.511  13.105  1.00  0.00           H  
ATOM    229 1HD1 LEU L  15      42.425 103.266  14.386  1.00  0.00           H  
ATOM    230 2HD1 LEU L  15      43.926 103.406  15.331  1.00  0.00           H  
ATOM    231 3HD1 LEU L  15      43.189 104.857  14.611  1.00  0.00           H  
ATOM    232 1HD2 LEU L  15      42.495 103.557  11.893  1.00  0.00           H  
ATOM    233 2HD2 LEU L  15      43.259 105.154  12.083  1.00  0.00           H  
ATOM    234 3HD2 LEU L  15      44.046 103.904  11.090  1.00  0.00           H  
ATOM    235  N   GLY L  16      46.321 101.416  14.939  1.00  0.00           N  
ATOM    236  CA  GLY L  16      46.461  99.996  14.679  1.00  0.00           C  
ATOM    237  C   GLY L  16      47.502  99.322  15.554  1.00  0.00           C  
ATOM    238  O   GLY L  16      47.483  98.102  15.703  1.00  0.00           O  
ATOM    239  H   GLY L  16      45.846 101.717  15.779  1.00  0.00           H  
ATOM    240 1HA  GLY L  16      45.503  99.501  14.837  1.00  0.00           H  
ATOM    241 2HA  GLY L  16      46.734  99.843  13.636  1.00  0.00           H  
ATOM    242  N   ASP L  17      48.414 100.096  16.140  1.00  0.00           N  
ATOM    243  CA  ASP L  17      49.473  99.490  16.936  1.00  0.00           C  
ATOM    244  C   ASP L  17      49.186  99.476  18.429  1.00  0.00           C  
ATOM    245  O   ASP L  17      48.294 100.174  18.917  1.00  0.00           O  
ATOM    246  CB  ASP L  17      50.791 100.227  16.688  1.00  0.00           C  
ATOM    247  CG  ASP L  17      51.367  99.961  15.304  1.00  0.00           C  
ATOM    248  OD1 ASP L  17      50.985  98.987  14.700  1.00  0.00           O  
ATOM    249  OD2 ASP L  17      52.185 100.734  14.864  1.00  0.00           O  
ATOM    250  H   ASP L  17      48.384 101.101  16.043  1.00  0.00           H  
ATOM    251  HA  ASP L  17      49.584  98.449  16.630  1.00  0.00           H  
ATOM    252 1HB  ASP L  17      50.636 101.299  16.801  1.00  0.00           H  
ATOM    253 2HB  ASP L  17      51.525  99.921  17.436  1.00  0.00           H  
ATOM    254  N   GLN L  18      49.958  98.665  19.146  1.00  0.00           N  
ATOM    255  CA  GLN L  18      49.828  98.529  20.591  1.00  0.00           C  
ATOM    256  C   GLN L  18      50.691  99.567  21.301  1.00  0.00           C  
ATOM    257  O   GLN L  18      51.755  99.938  20.811  1.00  0.00           O  
ATOM    258  CB  GLN L  18      50.220  97.118  21.039  1.00  0.00           C  
ATOM    259  CG  GLN L  18      50.283  96.939  22.546  1.00  0.00           C  
ATOM    260  CD  GLN L  18      50.235  95.480  22.957  1.00  0.00           C  
ATOM    261  OE1 GLN L  18      50.632  94.592  22.197  1.00  0.00           O  
ATOM    262  NE2 GLN L  18      49.748  95.222  24.166  1.00  0.00           N  
ATOM    263  H   GLN L  18      50.661  98.125  18.663  1.00  0.00           H  
ATOM    264  HA  GLN L  18      48.787  98.702  20.862  1.00  0.00           H  
ATOM    265 1HB  GLN L  18      49.502  96.399  20.644  1.00  0.00           H  
ATOM    266 2HB  GLN L  18      51.197  96.865  20.628  1.00  0.00           H  
ATOM    267 1HG  GLN L  18      51.215  97.368  22.914  1.00  0.00           H  
ATOM    268 2HG  GLN L  18      49.433  97.450  22.998  1.00  0.00           H  
ATOM    269 1HE2 GLN L  18      49.692  94.278  24.492  1.00  0.00           H  
ATOM    270 2HE2 GLN L  18      49.437  95.972  24.750  1.00  0.00           H  
ATOM    271  N   ALA L  19      50.224 100.035  22.455  1.00  0.00           N  
ATOM    272  CA  ALA L  19      50.952 101.036  23.224  1.00  0.00           C  
ATOM    273  C   ALA L  19      50.633 100.858  24.701  1.00  0.00           C  
ATOM    274  O   ALA L  19      49.686 100.149  25.057  1.00  0.00           O  
ATOM    275  CB  ALA L  19      50.602 102.441  22.758  1.00  0.00           C  
ATOM    276  H   ALA L  19      49.344  99.688  22.808  1.00  0.00           H  
ATOM    277  HA  ALA L  19      52.018 100.874  23.067  1.00  0.00           H  
ATOM    278 1HB  ALA L  19      51.145 103.169  23.360  1.00  0.00           H  
ATOM    279 2HB  ALA L  19      50.878 102.557  21.709  1.00  0.00           H  
ATOM    280 3HB  ALA L  19      49.531 102.605  22.871  1.00  0.00           H  
ATOM    281  N   SER L  20      51.423 101.495  25.559  1.00  0.00           N  
ATOM    282  CA  SER L  20      51.215 101.391  26.994  1.00  0.00           C  
ATOM    283  C   SER L  20      51.564 102.694  27.701  1.00  0.00           C  
ATOM    284  O   SER L  20      52.400 103.470  27.230  1.00  0.00           O  
ATOM    285  CB  SER L  20      52.051 100.259  27.559  1.00  0.00           C  
ATOM    286  OG  SER L  20      53.419 100.546  27.456  1.00  0.00           O  
ATOM    287  H   SER L  20      52.182 102.064  25.212  1.00  0.00           H  
ATOM    288  HA  SER L  20      50.161 101.177  27.176  1.00  0.00           H  
ATOM    289 1HB  SER L  20      51.788 100.098  28.604  1.00  0.00           H  
ATOM    290 2HB  SER L  20      51.829  99.339  27.021  1.00  0.00           H  
ATOM    291  HG  SER L  20      53.621 101.135  28.186  1.00  0.00           H  
ATOM    292  N   ILE L  21      50.904 102.927  28.833  1.00  0.00           N  
ATOM    293  CA  ILE L  21      51.089 104.129  29.641  1.00  0.00           C  
ATOM    294  C   ILE L  21      51.454 103.685  31.050  1.00  0.00           C  
ATOM    295  O   ILE L  21      50.752 102.859  31.637  1.00  0.00           O  
ATOM    296  CB  ILE L  21      49.824 105.006  29.668  1.00  0.00           C  
ATOM    297  CG1 ILE L  21      49.465 105.468  28.253  1.00  0.00           C  
ATOM    298  CG2 ILE L  21      50.024 106.201  30.587  1.00  0.00           C  
ATOM    299  CD1 ILE L  21      48.123 106.158  28.158  1.00  0.00           C  
ATOM    300  H   ILE L  21      50.244 102.226  29.137  1.00  0.00           H  
ATOM    301  HA  ILE L  21      51.896 104.717  29.206  1.00  0.00           H  
ATOM    302  HB  ILE L  21      48.982 104.418  30.031  1.00  0.00           H  
ATOM    303 1HG1 ILE L  21      50.229 106.156  27.890  1.00  0.00           H  
ATOM    304 2HG1 ILE L  21      49.454 104.610  27.582  1.00  0.00           H  
ATOM    305 1HG2 ILE L  21      49.121 106.811  30.594  1.00  0.00           H  
ATOM    306 2HG2 ILE L  21      50.234 105.852  31.597  1.00  0.00           H  
ATOM    307 3HG2 ILE L  21      50.863 106.799  30.229  1.00  0.00           H  
ATOM    308 1HD1 ILE L  21      47.939 106.456  27.126  1.00  0.00           H  
ATOM    309 2HD1 ILE L  21      47.339 105.475  28.484  1.00  0.00           H  
ATOM    310 3HD1 ILE L  21      48.123 107.042  28.796  1.00  0.00           H  
ATOM    311  N   SER L  22      52.502 104.247  31.644  1.00  0.00           N  
ATOM    312  CA  SER L  22      53.009 103.824  32.946  1.00  0.00           C  
ATOM    313  C   SER L  22      52.519 104.814  34.017  1.00  0.00           C  
ATOM    314  O   SER L  22      52.323 106.015  33.747  1.00  0.00           O  
ATOM    315  CB  SER L  22      54.524 103.759  32.933  1.00  0.00           C  
ATOM    316  OG  SER L  22      55.025 103.464  34.208  1.00  0.00           O  
ATOM    317  H   SER L  22      53.011 104.942  31.118  1.00  0.00           H  
ATOM    318  HA  SER L  22      52.620 102.828  33.162  1.00  0.00           H  
ATOM    319 1HB  SER L  22      54.850 102.996  32.226  1.00  0.00           H  
ATOM    320 2HB  SER L  22      54.926 104.713  32.593  1.00  0.00           H  
ATOM    321  HG  SER L  22      54.426 102.815  34.584  1.00  0.00           H  
ATOM    322  N   CYS L  23      52.278 104.285  35.205  1.00  0.00           N  
ATOM    323  CA  CYS L  23      51.980 105.092  36.385  1.00  0.00           C  
ATOM    324  C   CYS L  23      52.762 104.523  37.550  1.00  0.00           C  
ATOM    325  O   CYS L  23      52.657 103.324  37.846  1.00  0.00           O  
ATOM    326  CB  CYS L  23      50.486 105.088  36.709  1.00  0.00           C  
ATOM    327  SG  CYS L  23      50.052 106.006  38.206  1.00  0.00           S  
ATOM    328  H   CYS L  23      52.302 103.279  35.290  1.00  0.00           H  
ATOM    329  HA  CYS L  23      52.279 106.121  36.185  1.00  0.00           H  
ATOM    330 1HB  CYS L  23      49.932 105.520  35.876  1.00  0.00           H  
ATOM    331 2HB  CYS L  23      50.144 104.061  36.833  1.00  0.00           H  
ATOM    332  N   ARG L  24      53.550 105.370  38.201  1.00  0.00           N  
ATOM    333  CA  ARG L  24      54.312 104.960  39.376  1.00  0.00           C  
ATOM    334  C   ARG L  24      53.904 105.824  40.574  1.00  0.00           C  
ATOM    335  O   ARG L  24      53.861 107.054  40.478  1.00  0.00           O  
ATOM    336  CB  ARG L  24      55.807 105.091  39.130  1.00  0.00           C  
ATOM    337  CG  ARG L  24      56.685 104.750  40.323  1.00  0.00           C  
ATOM    338  CD  ARG L  24      58.129 104.815  39.981  1.00  0.00           C  
ATOM    339  NE  ARG L  24      58.535 103.708  39.131  1.00  0.00           N  
ATOM    340  CZ  ARG L  24      59.714 103.634  38.483  1.00  0.00           C  
ATOM    341  NH1 ARG L  24      60.589 104.608  38.598  1.00  0.00           N  
ATOM    342  NH2 ARG L  24      59.990 102.582  37.731  1.00  0.00           N  
ATOM    343  H   ARG L  24      53.624 106.323  37.874  1.00  0.00           H  
ATOM    344  HA  ARG L  24      54.088 103.914  39.586  1.00  0.00           H  
ATOM    345 1HB  ARG L  24      56.099 104.437  38.308  1.00  0.00           H  
ATOM    346 2HB  ARG L  24      56.040 106.113  38.832  1.00  0.00           H  
ATOM    347 1HG  ARG L  24      56.491 105.455  41.131  1.00  0.00           H  
ATOM    348 2HG  ARG L  24      56.459 103.739  40.664  1.00  0.00           H  
ATOM    349 1HD  ARG L  24      58.335 105.745  39.452  1.00  0.00           H  
ATOM    350 2HD  ARG L  24      58.720 104.778  40.895  1.00  0.00           H  
ATOM    351  HE  ARG L  24      57.887 102.939  39.017  1.00  0.00           H  
ATOM    352 1HH1 ARG L  24      60.378 105.412  39.172  1.00  0.00           H  
ATOM    353 2HH1 ARG L  24      61.473 104.552  38.113  1.00  0.00           H  
ATOM    354 1HH2 ARG L  24      59.316 101.834  37.643  1.00  0.00           H  
ATOM    355 2HH2 ARG L  24      60.873 102.527  37.246  1.00  0.00           H  
ATOM    356  N   SER L  25      53.608 105.169  41.689  1.00  0.00           N  
ATOM    357  CA  SER L  25      53.189 105.845  42.915  1.00  0.00           C  
ATOM    358  C   SER L  25      54.395 106.035  43.821  1.00  0.00           C  
ATOM    359  O   SER L  25      55.404 105.318  43.718  1.00  0.00           O  
ATOM    360  CB  SER L  25      52.117 105.046  43.629  1.00  0.00           C  
ATOM    361  OG  SER L  25      51.894 105.546  44.919  1.00  0.00           O  
ATOM    362  H   SER L  25      53.678 104.162  41.681  1.00  0.00           H  
ATOM    363  HA  SER L  25      52.776 106.819  42.649  1.00  0.00           H  
ATOM    364 1HB  SER L  25      51.192 105.085  43.056  1.00  0.00           H  
ATOM    365 2HB  SER L  25      52.421 104.002  43.689  1.00  0.00           H  
ATOM    366  HG  SER L  25      52.091 104.825  45.521  1.00  0.00           H  
ATOM    367  N   SER L  26      54.294 107.020  44.711  1.00  0.00           N  
ATOM    368  CA  SER L  26      55.363 107.293  45.680  1.00  0.00           C  
ATOM    369  C   SER L  26      55.433 106.282  46.826  1.00  0.00           C  
ATOM    370  O   SER L  26      56.470 106.170  47.503  1.00  0.00           O  
ATOM    371  CB  SER L  26      55.179 108.683  46.257  1.00  0.00           C  
ATOM    372  OG  SER L  26      54.027 108.749  47.051  1.00  0.00           O  
ATOM    373  H   SER L  26      53.463 107.594  44.720  1.00  0.00           H  
ATOM    374  HA  SER L  26      56.321 107.244  45.162  1.00  0.00           H  
ATOM    375 1HB  SER L  26      56.051 108.948  46.854  1.00  0.00           H  
ATOM    376 2HB  SER L  26      55.106 109.406  45.445  1.00  0.00           H  
ATOM    377  HG  SER L  26      54.153 108.108  47.755  1.00  0.00           H  
ATOM    378  N   GLN L  27      54.330 105.579  47.065  1.00  0.00           N  
ATOM    379  CA  GLN L  27      54.252 104.558  48.102  1.00  0.00           C  
ATOM    380  C   GLN L  27      53.215 103.540  47.697  1.00  0.00           C  
ATOM    381  O   GLN L  27      52.467 103.755  46.748  1.00  0.00           O  
ATOM    382  CB  GLN L  27      53.901 105.168  49.462  1.00  0.00           C  
ATOM    383  CG  GLN L  27      52.532 105.824  49.514  1.00  0.00           C  
ATOM    384  CD  GLN L  27      52.255 106.479  50.854  1.00  0.00           C  
ATOM    385  OE1 GLN L  27      52.742 107.576  51.137  1.00  0.00           O  
ATOM    386  NE2 GLN L  27      51.469 105.808  51.688  1.00  0.00           N  
ATOM    387  H   GLN L  27      53.516 105.766  46.498  1.00  0.00           H  
ATOM    388  HA  GLN L  27      55.226 104.076  48.187  1.00  0.00           H  
ATOM    389 1HB  GLN L  27      53.933 104.393  50.227  1.00  0.00           H  
ATOM    390 2HB  GLN L  27      54.645 105.920  49.725  1.00  0.00           H  
ATOM    391 1HG  GLN L  27      52.477 106.590  48.742  1.00  0.00           H  
ATOM    392 2HG  GLN L  27      51.770 105.064  49.341  1.00  0.00           H  
ATOM    393 1HE2 GLN L  27      51.251 106.189  52.587  1.00  0.00           H  
ATOM    394 2HE2 GLN L  27      51.094 104.920  51.419  1.00  0.00           H  
ATOM    395  N   SER L  28      53.155 102.433  48.425  1.00  0.00           N  
ATOM    396  CA  SER L  28      52.277 101.339  48.014  1.00  0.00           C  
ATOM    397  C   SER L  28      50.814 101.793  47.988  1.00  0.00           C  
ATOM    398  O   SER L  28      50.364 102.532  48.882  1.00  0.00           O  
ATOM    399  CB  SER L  28      52.436 100.160  48.951  1.00  0.00           C  
ATOM    400  OG  SER L  28      51.544  99.130  48.620  1.00  0.00           O  
ATOM    401  H   SER L  28      53.708 102.331  49.264  1.00  0.00           H  
ATOM    402  HA  SER L  28      52.560 101.028  47.007  1.00  0.00           H  
ATOM    403 1HB  SER L  28      53.459  99.789  48.900  1.00  0.00           H  
ATOM    404 2HB  SER L  28      52.257 100.483  49.977  1.00  0.00           H  
ATOM    405  HG  SER L  28      51.860  98.349  49.080  1.00  0.00           H  
ATOM    406  N   ILE L  29      50.110 101.304  46.962  1.00  0.00           N  
ATOM    407  CA  ILE L  29      48.680 101.510  46.729  1.00  0.00           C  
ATOM    408  C   ILE L  29      47.865 100.401  47.375  1.00  0.00           C  
ATOM    409  O   ILE L  29      46.629 100.441  47.371  1.00  0.00           O  
ATOM    410  CB  ILE L  29      48.351 101.497  45.188  1.00  0.00           C  
ATOM    411  CG1 ILE L  29      49.155 102.568  44.484  1.00  0.00           C  
ATOM    412  CG2 ILE L  29      46.826 101.700  44.941  1.00  0.00           C  
ATOM    413  CD1 ILE L  29      48.877 103.988  45.079  1.00  0.00           C  
ATOM    414  H   ILE L  29      50.639 100.748  46.307  1.00  0.00           H  
ATOM    415  HA  ILE L  29      48.390 102.460  47.177  1.00  0.00           H  
ATOM    416  HB  ILE L  29      48.649 100.542  44.760  1.00  0.00           H  
ATOM    417 1HG1 ILE L  29      50.216 102.343  44.573  1.00  0.00           H  
ATOM    418 2HG1 ILE L  29      48.908 102.569  43.423  1.00  0.00           H  
ATOM    419 1HG2 ILE L  29      46.625 101.687  43.869  1.00  0.00           H  
ATOM    420 2HG2 ILE L  29      46.269 100.896  45.422  1.00  0.00           H  
ATOM    421 3HG2 ILE L  29      46.512 102.658  45.357  1.00  0.00           H  
ATOM    422 1HD1 ILE L  29      49.473 104.729  44.545  1.00  0.00           H  
ATOM    423 2HD1 ILE L  29      47.818 104.229  44.969  1.00  0.00           H  
ATOM    424 3HD1 ILE L  29      49.145 104.000  46.134  1.00  0.00           H  
ATOM    425  N   VAL L  30      48.539  99.389  47.926  1.00  0.00           N  
ATOM    426  CA  VAL L  30      47.798  98.277  48.536  1.00  0.00           C  
ATOM    427  C   VAL L  30      47.180  98.692  49.881  1.00  0.00           C  
ATOM    428  O   VAL L  30      47.888  99.010  50.833  1.00  0.00           O  
ATOM    429  CB  VAL L  30      48.729  97.070  48.752  1.00  0.00           C  
ATOM    430  CG1 VAL L  30      47.985  95.942  49.451  1.00  0.00           C  
ATOM    431  CG2 VAL L  30      49.289  96.602  47.417  1.00  0.00           C  
ATOM    432  H   VAL L  30      49.549  99.369  47.933  1.00  0.00           H  
ATOM    433  HA  VAL L  30      46.994  97.984  47.858  1.00  0.00           H  
ATOM    434  HB  VAL L  30      49.549  97.368  49.407  1.00  0.00           H  
ATOM    435 1HG1 VAL L  30      48.659  95.097  49.596  1.00  0.00           H  
ATOM    436 2HG1 VAL L  30      47.625  96.287  50.419  1.00  0.00           H  
ATOM    437 3HG1 VAL L  30      47.139  95.629  48.837  1.00  0.00           H  
ATOM    438 1HG2 VAL L  30      49.947  95.750  47.578  1.00  0.00           H  
ATOM    439 2HG2 VAL L  30      48.469  96.310  46.760  1.00  0.00           H  
ATOM    440 3HG2 VAL L  30      49.852  97.414  46.955  1.00  0.00           H  
ATOM    441  N   HIS L  30A     45.861  98.611  49.967  1.00  0.00           N  
ATOM    442  CA  HIS L  30A     45.134  98.922  51.195  1.00  0.00           C  
ATOM    443  C   HIS L  30A     45.277  97.752  52.157  1.00  0.00           C  
ATOM    444  O   HIS L  30A     45.406  96.587  51.744  1.00  0.00           O  
ATOM    445  CB  HIS L  30A     43.654  99.200  50.914  1.00  0.00           C  
ATOM    446  CG  HIS L  30A     42.893  99.675  52.113  1.00  0.00           C  
ATOM    447  ND1 HIS L  30A     42.637  98.866  53.200  1.00  0.00           N  
ATOM    448  CD2 HIS L  30A     42.331 100.874  52.395  1.00  0.00           C  
ATOM    449  CE1 HIS L  30A     41.951  99.548  54.100  1.00  0.00           C  
ATOM    450  NE2 HIS L  30A     41.753 100.768  53.636  1.00  0.00           N  
ATOM    451  H   HIS L  30A     45.345  98.321  49.148  1.00  0.00           H  
ATOM    452  HA  HIS L  30A     45.557  99.816  51.652  1.00  0.00           H  
ATOM    453 1HB  HIS L  30A     43.567  99.957  50.133  1.00  0.00           H  
ATOM    454 2HB  HIS L  30A     43.177  98.293  50.544  1.00  0.00           H  
ATOM    455  HD2 HIS L  30A     42.336 101.758  51.757  1.00  0.00           H  
ATOM    456  HE1 HIS L  30A     41.608  99.168  55.063  1.00  0.00           H  
ATOM    457  HE2 HIS L  30A     41.256 101.508  54.112  1.00  0.00           H  
ATOM    458  N   GLY L  30B     45.258  98.073  53.444  1.00  0.00           N  
ATOM    459  CA  GLY L  30B     45.344  97.052  54.503  1.00  0.00           C  
ATOM    460  C   GLY L  30B     44.309  95.910  54.408  1.00  0.00           C  
ATOM    461  O   GLY L  30B     44.543  94.800  54.927  1.00  0.00           O  
ATOM    462  H   GLY L  30B     45.185  99.046  53.703  1.00  0.00           H  
ATOM    463 1HA  GLY L  30B     46.335  96.598  54.491  1.00  0.00           H  
ATOM    464 2HA  GLY L  30B     45.219  97.526  55.476  1.00  0.00           H  
ATOM    465  N   ASN L  30C     43.088  96.131  53.707  1.00  0.00           N  
ATOM    466  CA  ASN L  30C     42.096  95.079  53.501  1.00  0.00           C  
ATOM    467  C   ASN L  30C     42.410  94.126  52.335  1.00  0.00           C  
ATOM    468  O   ASN L  30C     41.618  93.232  52.036  1.00  0.00           O  
ATOM    469  CB  ASN L  30C     40.728  95.707  53.302  1.00  0.00           C  
ATOM    470  CG  ASN L  30C     40.620  96.459  52.005  1.00  0.00           C  
ATOM    471  OD1 ASN L  30C     41.507  96.373  51.148  1.00  0.00           O  
ATOM    472  ND2 ASN L  30C     39.549  97.194  51.842  1.00  0.00           N  
ATOM    473  H   ASN L  30C     42.912  97.053  53.335  1.00  0.00           H  
ATOM    474  HA  ASN L  30C     42.073  94.445  54.389  1.00  0.00           H  
ATOM    475 1HB  ASN L  30C     39.964  94.929  53.322  1.00  0.00           H  
ATOM    476 2HB  ASN L  30C     40.519  96.392  54.124  1.00  0.00           H  
ATOM    477 1HD2 ASN L  30C     39.424  97.717  51.000  1.00  0.00           H  
ATOM    478 2HD2 ASN L  30C     38.857  97.234  52.562  1.00  0.00           H  
ATOM    479  N   GLY L  30D     43.559  94.319  51.691  1.00  0.00           N  
ATOM    480  CA  GLY L  30D     44.022  93.447  50.613  1.00  0.00           C  
ATOM    481  C   GLY L  30D     43.787  93.964  49.203  1.00  0.00           C  
ATOM    482  O   GLY L  30D     44.338  93.408  48.222  1.00  0.00           O  
ATOM    483  H   GLY L  30D     44.128  95.106  51.967  1.00  0.00           H  
ATOM    484 1HA  GLY L  30D     45.093  93.272  50.721  1.00  0.00           H  
ATOM    485 2HA  GLY L  30D     43.529  92.479  50.691  1.00  0.00           H  
ATOM    486  N   ASN L  30E     42.930  94.983  49.102  1.00  0.00           N  
ATOM    487  CA  ASN L  30E     42.576  95.593  47.812  1.00  0.00           C  
ATOM    488  C   ASN L  30E     43.595  96.642  47.397  1.00  0.00           C  
ATOM    489  O   ASN L  30E     44.150  97.357  48.250  1.00  0.00           O  
ATOM    490  CB  ASN L  30E     41.187  96.202  47.868  1.00  0.00           C  
ATOM    491  CG  ASN L  30E     40.109  95.167  48.030  1.00  0.00           C  
ATOM    492  OD1 ASN L  30E     40.281  94.008  47.637  1.00  0.00           O  
ATOM    493  ND2 ASN L  30E     39.000  95.563  48.601  1.00  0.00           N  
ATOM    494  H   ASN L  30E     42.514  95.343  49.948  1.00  0.00           H  
ATOM    495  HA  ASN L  30E     42.583  94.815  47.048  1.00  0.00           H  
ATOM    496 1HB  ASN L  30E     41.130  96.903  48.703  1.00  0.00           H  
ATOM    497 2HB  ASN L  30E     40.999  96.766  46.955  1.00  0.00           H  
ATOM    498 1HD2 ASN L  30E     38.248  94.916  48.735  1.00  0.00           H  
ATOM    499 2HD2 ASN L  30E     38.904  96.510  48.904  1.00  0.00           H  
ATOM    500  N   THR L  31      43.806  96.750  46.088  1.00  0.00           N  
ATOM    501  CA  THR L  31      44.695  97.753  45.512  1.00  0.00           C  
ATOM    502  C   THR L  31      43.831  98.757  44.731  1.00  0.00           C  
ATOM    503  O   THR L  31      43.416  98.497  43.601  1.00  0.00           O  
ATOM    504  CB  THR L  31      45.755  97.119  44.592  1.00  0.00           C  
ATOM    505  OG1 THR L  31      46.542  96.182  45.341  1.00  0.00           O  
ATOM    506  CG2 THR L  31      46.666  98.189  44.011  1.00  0.00           C  
ATOM    507  H   THR L  31      43.327  96.106  45.474  1.00  0.00           H  
ATOM    508  HA  THR L  31      45.215  98.262  46.324  1.00  0.00           H  
ATOM    509  HB  THR L  31      45.261  96.589  43.779  1.00  0.00           H  
ATOM    510  HG1 THR L  31      46.060  95.356  45.424  1.00  0.00           H  
ATOM    511 1HG2 THR L  31      47.409  97.723  43.363  1.00  0.00           H  
ATOM    512 2HG2 THR L  31      46.073  98.896  43.432  1.00  0.00           H  
ATOM    513 3HG2 THR L  31      47.171  98.716  44.819  1.00  0.00           H  
ATOM    514  N   TYR L  32      43.595  99.924  45.329  1.00  0.00           N  
ATOM    515  CA  TYR L  32      42.651 100.901  44.756  1.00  0.00           C  
ATOM    516  C   TYR L  32      43.358 101.835  43.792  1.00  0.00           C  
ATOM    517  O   TYR L  32      43.535 103.042  44.054  1.00  0.00           O  
ATOM    518  CB  TYR L  32      41.964 101.708  45.859  1.00  0.00           C  
ATOM    519  CG  TYR L  32      41.069 100.879  46.754  1.00  0.00           C  
ATOM    520  CD1 TYR L  32      41.544 100.413  47.971  1.00  0.00           C  
ATOM    521  CD2 TYR L  32      39.772 100.586  46.357  1.00  0.00           C  
ATOM    522  CE1 TYR L  32      40.726  99.656  48.788  1.00  0.00           C  
ATOM    523  CE2 TYR L  32      38.955  99.830  47.174  1.00  0.00           C  
ATOM    524  CZ  TYR L  32      39.427  99.366  48.385  1.00  0.00           C  
ATOM    525  OH  TYR L  32      38.613  98.612  49.198  1.00  0.00           O  
ATOM    526  H   TYR L  32      44.070 100.147  46.192  1.00  0.00           H  
ATOM    527  HA  TYR L  32      41.888 100.358  44.199  1.00  0.00           H  
ATOM    528 1HB  TYR L  32      42.719 102.187  46.484  1.00  0.00           H  
ATOM    529 2HB  TYR L  32      41.361 102.497  45.411  1.00  0.00           H  
ATOM    530  HD1 TYR L  32      42.563 100.643  48.283  1.00  0.00           H  
ATOM    531  HD2 TYR L  32      39.399 100.952  45.400  1.00  0.00           H  
ATOM    532  HE1 TYR L  32      41.099  99.290  49.744  1.00  0.00           H  
ATOM    533  HE2 TYR L  32      37.936  99.598  46.862  1.00  0.00           H  
ATOM    534  HH  TYR L  32      37.703  98.695  48.903  1.00  0.00           H  
ATOM    535  N   LEU L  33      43.756 101.249  42.668  1.00  0.00           N  
ATOM    536  CA  LEU L  33      44.434 101.941  41.576  1.00  0.00           C  
ATOM    537  C   LEU L  33      43.453 101.969  40.427  1.00  0.00           C  
ATOM    538  O   LEU L  33      42.971 100.924  39.982  1.00  0.00           O  
ATOM    539  CB  LEU L  33      45.715 101.184  41.173  1.00  0.00           C  
ATOM    540  CG  LEU L  33      46.715 101.881  40.233  1.00  0.00           C  
ATOM    541  CD1 LEU L  33      46.195 101.883  38.839  1.00  0.00           C  
ATOM    542  CD2 LEU L  33      47.132 103.278  40.726  1.00  0.00           C  
ATOM    543  H   LEU L  33      43.568 100.260  42.581  1.00  0.00           H  
ATOM    544  HA  LEU L  33      44.691 102.945  41.910  1.00  0.00           H  
ATOM    545 1HB  LEU L  33      46.269 100.935  42.076  1.00  0.00           H  
ATOM    546 2HB  LEU L  33      45.430 100.256  40.678  1.00  0.00           H  
ATOM    547  HG  LEU L  33      47.620 101.277  40.152  1.00  0.00           H  
ATOM    548 1HD1 LEU L  33      46.911 102.378  38.183  1.00  0.00           H  
ATOM    549 2HD1 LEU L  33      46.049 100.855  38.505  1.00  0.00           H  
ATOM    550 3HD1 LEU L  33      45.244 102.416  38.806  1.00  0.00           H  
ATOM    551 1HD2 LEU L  33      47.838 103.717  40.021  1.00  0.00           H  
ATOM    552 2HD2 LEU L  33      46.251 103.915  40.801  1.00  0.00           H  
ATOM    553 3HD2 LEU L  33      47.601 103.192  41.707  1.00  0.00           H  
ATOM    554  N   GLU L  34      43.133 103.178  39.972  1.00  0.00           N  
ATOM    555  CA  GLU L  34      42.138 103.374  38.940  1.00  0.00           C  
ATOM    556  C   GLU L  34      42.728 104.080  37.748  1.00  0.00           C  
ATOM    557  O   GLU L  34      43.698 104.800  37.882  1.00  0.00           O  
ATOM    558  CB  GLU L  34      40.953 104.176  39.483  1.00  0.00           C  
ATOM    559  CG  GLU L  34      40.160 103.467  40.573  1.00  0.00           C  
ATOM    560  CD  GLU L  34      38.890 104.186  40.933  1.00  0.00           C  
ATOM    561  OE1 GLU L  34      38.894 105.393  40.939  1.00  0.00           O  
ATOM    562  OE2 GLU L  34      37.914 103.526  41.204  1.00  0.00           O  
ATOM    563  H   GLU L  34      43.602 103.983  40.362  1.00  0.00           H  
ATOM    564  HA  GLU L  34      41.778 102.397  38.616  1.00  0.00           H  
ATOM    565 1HB  GLU L  34      41.309 105.122  39.891  1.00  0.00           H  
ATOM    566 2HB  GLU L  34      40.267 104.409  38.669  1.00  0.00           H  
ATOM    567 1HG  GLU L  34      39.911 102.463  40.231  1.00  0.00           H  
ATOM    568 2HG  GLU L  34      40.785 103.375  41.460  1.00  0.00           H  
ATOM    569  N   TRP L  35      42.168 103.823  36.566  1.00  0.00           N  
ATOM    570  CA  TRP L  35      42.474 104.600  35.372  1.00  0.00           C  
ATOM    571  C   TRP L  35      41.187 105.196  34.756  1.00  0.00           C  
ATOM    572  O   TRP L  35      40.172 104.505  34.599  1.00  0.00           O  
ATOM    573  CB  TRP L  35      43.147 103.726  34.326  1.00  0.00           C  
ATOM    574  CG  TRP L  35      44.530 103.273  34.643  1.00  0.00           C  
ATOM    575  CD1 TRP L  35      44.899 102.135  35.303  1.00  0.00           C  
ATOM    576  CD2 TRP L  35      45.743 103.922  34.246  1.00  0.00           C  
ATOM    577  NE1 TRP L  35      46.264 102.046  35.361  1.00  0.00           N  
ATOM    578  CE2 TRP L  35      46.812 103.126  34.712  1.00  0.00           C  
ATOM    579  CE3 TRP L  35      46.032 105.104  33.535  1.00  0.00           C  
ATOM    580  CZ2 TRP L  35      48.147 103.480  34.488  1.00  0.00           C  
ATOM    581  CZ3 TRP L  35      47.336 105.440  33.316  1.00  0.00           C  
ATOM    582  CH2 TRP L  35      48.388 104.639  33.807  1.00  0.00           C  
ATOM    583  H   TRP L  35      41.509 103.061  36.501  1.00  0.00           H  
ATOM    584  HA  TRP L  35      43.133 105.422  35.653  1.00  0.00           H  
ATOM    585 1HB  TRP L  35      42.549 102.830  34.161  1.00  0.00           H  
ATOM    586 2HB  TRP L  35      43.195 104.264  33.379  1.00  0.00           H  
ATOM    587  HD1 TRP L  35      44.207 101.406  35.721  1.00  0.00           H  
ATOM    588  HE1 TRP L  35      46.788 101.309  35.809  1.00  0.00           H  
ATOM    589  HE3 TRP L  35      45.225 105.737  33.167  1.00  0.00           H  
ATOM    590  HZ2 TRP L  35      48.976 102.862  34.835  1.00  0.00           H  
ATOM    591  HZ3 TRP L  35      47.545 106.347  32.750  1.00  0.00           H  
ATOM    592  HH2 TRP L  35      49.416 104.957  33.639  1.00  0.00           H  
ATOM    593  N   TYR L  36      41.242 106.489  34.427  1.00  0.00           N  
ATOM    594  CA  TYR L  36      40.127 107.265  33.896  1.00  0.00           C  
ATOM    595  C   TYR L  36      40.513 107.821  32.536  1.00  0.00           C  
ATOM    596  O   TYR L  36      41.705 108.017  32.278  1.00  0.00           O  
ATOM    597  CB  TYR L  36      39.735 108.394  34.852  1.00  0.00           C  
ATOM    598  CG  TYR L  36      39.042 107.916  36.109  1.00  0.00           C  
ATOM    599  CD1 TYR L  36      39.792 107.527  37.209  1.00  0.00           C  
ATOM    600  CD2 TYR L  36      37.657 107.867  36.162  1.00  0.00           C  
ATOM    601  CE1 TYR L  36      39.159 107.090  38.357  1.00  0.00           C  
ATOM    602  CE2 TYR L  36      37.024 107.431  37.309  1.00  0.00           C  
ATOM    603  CZ  TYR L  36      37.770 107.044  38.404  1.00  0.00           C  
ATOM    604  OH  TYR L  36      37.140 106.609  39.547  1.00  0.00           O  
ATOM    605  H   TYR L  36      42.134 106.942  34.566  1.00  0.00           H  
ATOM    606  HA  TYR L  36      39.269 106.602  33.778  1.00  0.00           H  
ATOM    607 1HB  TYR L  36      40.627 108.949  35.145  1.00  0.00           H  
ATOM    608 2HB  TYR L  36      39.070 109.089  34.340  1.00  0.00           H  
ATOM    609  HD1 TYR L  36      40.881 107.565  37.168  1.00  0.00           H  
ATOM    610  HD2 TYR L  36      37.068 108.172  35.297  1.00  0.00           H  
ATOM    611  HE1 TYR L  36      39.748 106.785  39.221  1.00  0.00           H  
ATOM    612  HE2 TYR L  36      35.935 107.392  37.350  1.00  0.00           H  
ATOM    613  HH  TYR L  36      37.799 106.357  40.198  1.00  0.00           H  
ATOM    614  N   LEU L  37      39.524 108.046  31.673  1.00  0.00           N  
ATOM    615  CA  LEU L  37      39.761 108.650  30.371  1.00  0.00           C  
ATOM    616  C   LEU L  37      38.986 109.952  30.338  1.00  0.00           C  
ATOM    617  O   LEU L  37      37.808 109.978  30.682  1.00  0.00           O  
ATOM    618  CB  LEU L  37      39.313 107.724  29.234  1.00  0.00           C  
ATOM    619  CG  LEU L  37      39.244 108.365  27.841  1.00  0.00           C  
ATOM    620  CD1 LEU L  37      40.616 108.909  27.464  1.00  0.00           C  
ATOM    621  CD2 LEU L  37      38.768 107.333  26.830  1.00  0.00           C  
ATOM    622  H   LEU L  37      38.578 107.824  31.948  1.00  0.00           H  
ATOM    623  HA  LEU L  37      40.830 108.829  30.262  1.00  0.00           H  
ATOM    624 1HB  LEU L  37      40.003 106.883  29.178  1.00  0.00           H  
ATOM    625 2HB  LEU L  37      38.322 107.338  29.470  1.00  0.00           H  
ATOM    626  HG  LEU L  37      38.547 109.203  27.861  1.00  0.00           H  
ATOM    627 1HD1 LEU L  37      40.567 109.364  26.475  1.00  0.00           H  
ATOM    628 2HD1 LEU L  37      40.923 109.658  28.193  1.00  0.00           H  
ATOM    629 3HD1 LEU L  37      41.339 108.094  27.453  1.00  0.00           H  
ATOM    630 1HD2 LEU L  37      38.719 107.788  25.841  1.00  0.00           H  
ATOM    631 2HD2 LEU L  37      39.466 106.495  26.809  1.00  0.00           H  
ATOM    632 3HD2 LEU L  37      37.779 106.974  27.114  1.00  0.00           H  
ATOM    633  N   GLN L  38      39.647 111.038  29.958  1.00  0.00           N  
ATOM    634  CA  GLN L  38      38.933 112.284  29.744  1.00  0.00           C  
ATOM    635  C   GLN L  38      39.149 112.686  28.294  1.00  0.00           C  
ATOM    636  O   GLN L  38      40.252 113.073  27.899  1.00  0.00           O  
ATOM    637  CB  GLN L  38      39.406 113.399  30.671  1.00  0.00           C  
ATOM    638  CG  GLN L  38      38.582 114.677  30.484  1.00  0.00           C  
ATOM    639  CD  GLN L  38      38.880 115.736  31.526  1.00  0.00           C  
ATOM    640  OE1 GLN L  38      40.022 115.921  31.928  1.00  0.00           O  
ATOM    641  NE2 GLN L  38      37.842 116.447  31.960  1.00  0.00           N  
ATOM    642  H   GLN L  38      40.647 111.013  29.813  1.00  0.00           H  
ATOM    643  HA  GLN L  38      37.874 112.113  29.936  1.00  0.00           H  
ATOM    644 1HB  GLN L  38      39.329 113.068  31.707  1.00  0.00           H  
ATOM    645 2HB  GLN L  38      40.456 113.615  30.474  1.00  0.00           H  
ATOM    646 1HG  GLN L  38      38.804 115.099  29.504  1.00  0.00           H  
ATOM    647 2HG  GLN L  38      37.524 114.428  30.552  1.00  0.00           H  
ATOM    648 1HE2 GLN L  38      37.976 117.161  32.648  1.00  0.00           H  
ATOM    649 2HE2 GLN L  38      36.927 116.269  31.597  1.00  0.00           H  
ATOM    650  N   LYS L  39      38.096 112.545  27.499  1.00  0.00           N  
ATOM    651  CA  LYS L  39      38.123 112.959  26.107  1.00  0.00           C  
ATOM    652  C   LYS L  39      37.960 114.468  26.088  1.00  0.00           C  
ATOM    653  O   LYS L  39      37.430 115.055  27.026  1.00  0.00           O  
ATOM    654  CB  LYS L  39      37.024 112.275  25.292  1.00  0.00           C  
ATOM    655  CG  LYS L  39      37.208 110.772  25.127  1.00  0.00           C  
ATOM    656  CD  LYS L  39      36.104 110.172  24.269  1.00  0.00           C  
ATOM    657  CE  LYS L  39      36.295 108.673  24.089  1.00  0.00           C  
ATOM    658  NZ  LYS L  39      35.208 108.068  23.271  1.00  0.00           N  
ATOM    659  H   LYS L  39      37.252 112.139  27.874  1.00  0.00           H  
ATOM    660  HA  LYS L  39      39.086 112.676  25.680  1.00  0.00           H  
ATOM    661 1HB  LYS L  39      36.059 112.443  25.769  1.00  0.00           H  
ATOM    662 2HB  LYS L  39      36.980 112.718  24.297  1.00  0.00           H  
ATOM    663 1HG  LYS L  39      38.171 110.573  24.655  1.00  0.00           H  
ATOM    664 2HG  LYS L  39      37.196 110.294  26.106  1.00  0.00           H  
ATOM    665 1HD  LYS L  39      35.137 110.352  24.742  1.00  0.00           H  
ATOM    666 2HD  LYS L  39      36.104 110.649  23.290  1.00  0.00           H  
ATOM    667 1HE  LYS L  39      37.249 108.485  23.598  1.00  0.00           H  
ATOM    668 2HE  LYS L  39      36.311 108.188  25.064  1.00  0.00           H  
ATOM    669 1HZ  LYS L  39      35.371 107.075  23.176  1.00  0.00           H  
ATOM    670 2HZ  LYS L  39      34.319 108.220  23.727  1.00  0.00           H  
ATOM    671 3HZ  LYS L  39      35.196 108.496  22.357  1.00  0.00           H  
ATOM    672  N   PRO L  40      38.410 115.120  25.009  1.00  0.00           N  
ATOM    673  CA  PRO L  40      38.301 116.576  24.907  1.00  0.00           C  
ATOM    674  C   PRO L  40      36.880 117.090  25.125  1.00  0.00           C  
ATOM    675  O   PRO L  40      35.949 116.676  24.437  1.00  0.00           O  
ATOM    676  CB  PRO L  40      38.774 116.844  23.473  1.00  0.00           C  
ATOM    677  CG  PRO L  40      39.736 115.740  23.194  1.00  0.00           C  
ATOM    678  CD  PRO L  40      39.123 114.532  23.853  1.00  0.00           C  
ATOM    679  HA  PRO L  40      38.974 117.042  25.642  1.00  0.00           H  
ATOM    680 1HB  PRO L  40      37.914 116.845  22.788  1.00  0.00           H  
ATOM    681 2HB  PRO L  40      39.237 117.840  23.411  1.00  0.00           H  
ATOM    682 1HG  PRO L  40      39.862 115.611  22.109  1.00  0.00           H  
ATOM    683 2HG  PRO L  40      40.728 115.987  23.602  1.00  0.00           H  
ATOM    684 1HD  PRO L  40      38.421 114.051  23.156  1.00  0.00           H  
ATOM    685 2HD  PRO L  40      39.918 113.832  24.149  1.00  0.00           H  
ATOM    686  N   GLY L  41      36.720 117.987  26.094  1.00  0.00           N  
ATOM    687  CA  GLY L  41      35.414 118.554  26.375  1.00  0.00           C  
ATOM    688  C   GLY L  41      34.414 117.689  27.120  1.00  0.00           C  
ATOM    689  O   GLY L  41      33.259 118.074  27.277  1.00  0.00           O  
ATOM    690  H   GLY L  41      37.514 118.281  26.644  1.00  0.00           H  
ATOM    691 1HA  GLY L  41      35.531 119.462  26.966  1.00  0.00           H  
ATOM    692 2HA  GLY L  41      34.933 118.839  25.440  1.00  0.00           H  
ATOM    693  N   GLN L  42      34.849 116.516  27.569  1.00  0.00           N  
ATOM    694  CA  GLN L  42      33.966 115.588  28.268  1.00  0.00           C  
ATOM    695  C   GLN L  42      34.445 115.398  29.700  1.00  0.00           C  
ATOM    696  O   GLN L  42      35.529 115.849  30.069  1.00  0.00           O  
ATOM    697  CB  GLN L  42      33.909 114.239  27.545  1.00  0.00           C  
ATOM    698  CG  GLN L  42      33.412 114.322  26.112  1.00  0.00           C  
ATOM    699  CD  GLN L  42      31.968 114.776  26.025  1.00  0.00           C  
ATOM    700  OE1 GLN L  42      31.086 114.219  26.686  1.00  0.00           O  
ATOM    701  NE2 GLN L  42      31.716 115.792  25.208  1.00  0.00           N  
ATOM    702  H   GLN L  42      35.815 116.260  27.423  1.00  0.00           H  
ATOM    703  HA  GLN L  42      32.963 116.013  28.286  1.00  0.00           H  
ATOM    704 1HB  GLN L  42      34.902 113.791  27.532  1.00  0.00           H  
ATOM    705 2HB  GLN L  42      33.251 113.562  28.091  1.00  0.00           H  
ATOM    706 1HG  GLN L  42      34.029 115.036  25.566  1.00  0.00           H  
ATOM    707 2HG  GLN L  42      33.489 113.336  25.655  1.00  0.00           H  
ATOM    708 1HE2 GLN L  42      30.781 116.136  25.109  1.00  0.00           H  
ATOM    709 2HE2 GLN L  42      32.460 116.215  24.691  1.00  0.00           H  
ATOM    710  N   SER L  43      33.627 114.730  30.504  1.00  0.00           N  
ATOM    711  CA  SER L  43      33.994 114.458  31.885  1.00  0.00           C  
ATOM    712  C   SER L  43      34.851 113.195  31.902  1.00  0.00           C  
ATOM    713  O   SER L  43      34.855 112.425  30.944  1.00  0.00           O  
ATOM    714  CB  SER L  43      32.762 114.283  32.750  1.00  0.00           C  
ATOM    715  OG  SER L  43      32.077 113.108  32.415  1.00  0.00           O  
ATOM    716  H   SER L  43      32.736 114.404  30.159  1.00  0.00           H  
ATOM    717  HA  SER L  43      34.563 115.307  32.266  1.00  0.00           H  
ATOM    718 1HB  SER L  43      33.055 114.250  33.799  1.00  0.00           H  
ATOM    719 2HB  SER L  43      32.103 115.140  32.623  1.00  0.00           H  
ATOM    720  HG  SER L  43      32.548 112.392  32.849  1.00  0.00           H  
ATOM    721  N   PRO L  44      35.595 112.972  32.992  1.00  0.00           N  
ATOM    722  CA  PRO L  44      36.425 111.776  33.114  1.00  0.00           C  
ATOM    723  C   PRO L  44      35.474 110.583  33.116  1.00  0.00           C  
ATOM    724  O   PRO L  44      34.307 110.708  33.512  1.00  0.00           O  
ATOM    725  CB  PRO L  44      37.146 111.953  34.454  1.00  0.00           C  
ATOM    726  CG  PRO L  44      37.090 113.420  34.708  1.00  0.00           C  
ATOM    727  CD  PRO L  44      35.755 113.846  34.158  1.00  0.00           C  
ATOM    728  HA  PRO L  44      37.151 111.754  32.288  1.00  0.00           H  
ATOM    729 1HB  PRO L  44      36.640 111.365  35.235  1.00  0.00           H  
ATOM    730 2HB  PRO L  44      38.175 111.571  34.381  1.00  0.00           H  
ATOM    731 1HG  PRO L  44      37.188 113.624  35.785  1.00  0.00           H  
ATOM    732 2HG  PRO L  44      37.933 113.924  34.211  1.00  0.00           H  
ATOM    733 1HD  PRO L  44      34.973 113.671  34.912  1.00  0.00           H  
ATOM    734 2HD  PRO L  44      35.794 114.908  33.878  1.00  0.00           H  
ATOM    735  N   LYS L  45      35.961 109.436  32.658  1.00  0.00           N  
ATOM    736  CA  LYS L  45      35.160 108.223  32.678  1.00  0.00           C  
ATOM    737  C   LYS L  45      36.061 107.063  33.061  1.00  0.00           C  
ATOM    738  O   LYS L  45      37.207 106.972  32.620  1.00  0.00           O  
ATOM    739  CB  LYS L  45      34.496 107.972  31.323  1.00  0.00           C  
ATOM    740  CG  LYS L  45      33.588 106.750  31.284  1.00  0.00           C  
ATOM    741  CD  LYS L  45      32.880 106.630  29.943  1.00  0.00           C  
ATOM    742  CE  LYS L  45      31.972 105.410  29.902  1.00  0.00           C  
ATOM    743  NZ  LYS L  45      31.261 105.288  28.601  1.00  0.00           N  
ATOM    744  H   LYS L  45      36.900 109.399  32.289  1.00  0.00           H  
ATOM    745  HA  LYS L  45      34.375 108.339  33.426  1.00  0.00           H  
ATOM    746 1HB  LYS L  45      33.901 108.841  31.043  1.00  0.00           H  
ATOM    747 2HB  LYS L  45      35.264 107.842  30.560  1.00  0.00           H  
ATOM    748 1HG  LYS L  45      34.180 105.851  31.456  1.00  0.00           H  
ATOM    749 2HG  LYS L  45      32.841 106.828  32.074  1.00  0.00           H  
ATOM    750 1HD  LYS L  45      32.281 107.524  29.765  1.00  0.00           H  
ATOM    751 2HD  LYS L  45      33.621 106.546  29.147  1.00  0.00           H  
ATOM    752 1HE  LYS L  45      32.565 104.510  30.064  1.00  0.00           H  
ATOM    753 2HE  LYS L  45      31.233 105.480  30.700  1.00  0.00           H  
ATOM    754 1HZ  LYS L  45      30.671 104.468  28.615  1.00  0.00           H  
ATOM    755 2HZ  LYS L  45      30.693 106.110  28.449  1.00  0.00           H  
ATOM    756 3HZ  LYS L  45      31.936 105.203  27.855  1.00  0.00           H  
ATOM    757  N   LEU L  46      35.533 106.183  33.902  1.00  0.00           N  
ATOM    758  CA  LEU L  46      36.294 105.042  34.384  1.00  0.00           C  
ATOM    759  C   LEU L  46      36.620 104.052  33.273  1.00  0.00           C  
ATOM    760  O   LEU L  46      35.734 103.631  32.533  1.00  0.00           O  
ATOM    761  CB  LEU L  46      35.513 104.327  35.494  1.00  0.00           C  
ATOM    762  CG  LEU L  46      36.222 103.132  36.142  1.00  0.00           C  
ATOM    763  CD1 LEU L  46      37.485 103.610  36.846  1.00  0.00           C  
ATOM    764  CD2 LEU L  46      35.277 102.449  37.120  1.00  0.00           C  
ATOM    765  H   LEU L  46      34.581 106.307  34.214  1.00  0.00           H  
ATOM    766  HA  LEU L  46      37.238 105.403  34.791  1.00  0.00           H  
ATOM    767 1HB  LEU L  46      35.290 105.046  36.280  1.00  0.00           H  
ATOM    768 2HB  LEU L  46      34.570 103.969  35.080  1.00  0.00           H  
ATOM    769  HG  LEU L  46      36.519 102.422  35.370  1.00  0.00           H  
ATOM    770 1HD1 LEU L  46      37.989 102.760  37.306  1.00  0.00           H  
ATOM    771 2HD1 LEU L  46      38.151 104.076  36.120  1.00  0.00           H  
ATOM    772 3HD1 LEU L  46      37.220 104.335  37.615  1.00  0.00           H  
ATOM    773 1HD2 LEU L  46      35.781 101.599  37.580  1.00  0.00           H  
ATOM    774 2HD2 LEU L  46      34.980 103.158  37.894  1.00  0.00           H  
ATOM    775 3HD2 LEU L  46      34.391 102.102  36.587  1.00  0.00           H  
ATOM    776  N   LEU L  47      37.895 103.685  33.155  1.00  0.00           N  
ATOM    777  CA  LEU L  47      38.297 102.617  32.246  1.00  0.00           C  
ATOM    778  C   LEU L  47      38.596 101.362  33.056  1.00  0.00           C  
ATOM    779  O   LEU L  47      37.930 100.331  32.922  1.00  0.00           O  
ATOM    780  CB  LEU L  47      39.562 103.002  31.475  1.00  0.00           C  
ATOM    781  CG  LEU L  47      39.459 104.117  30.440  1.00  0.00           C  
ATOM    782  CD1 LEU L  47      40.821 104.331  29.819  1.00  0.00           C  
ATOM    783  CD2 LEU L  47      38.441 103.746  29.378  1.00  0.00           C  
ATOM    784  H   LEU L  47      38.600 104.154  33.707  1.00  0.00           H  
ATOM    785  HA  LEU L  47      37.476 102.423  31.556  1.00  0.00           H  
ATOM    786 1HB  LEU L  47      40.322 103.312  32.189  1.00  0.00           H  
ATOM    787 2HB  LEU L  47      39.928 102.123  30.945  1.00  0.00           H  
ATOM    788  HG  LEU L  47      39.147 105.040  30.929  1.00  0.00           H  
ATOM    789 1HD1 LEU L  47      40.761 105.126  29.077  1.00  0.00           H  
ATOM    790 2HD1 LEU L  47      41.534 104.611  30.593  1.00  0.00           H  
ATOM    791 3HD1 LEU L  47      41.149 103.411  29.338  1.00  0.00           H  
ATOM    792 1HD2 LEU L  47      38.373 104.548  28.642  1.00  0.00           H  
ATOM    793 2HD2 LEU L  47      38.751 102.826  28.883  1.00  0.00           H  
ATOM    794 3HD2 LEU L  47      37.467 103.597  29.843  1.00  0.00           H  
ATOM    795  N   ILE L  48      39.578 101.457  33.951  1.00  0.00           N  
ATOM    796  CA  ILE L  48      40.097 100.264  34.601  1.00  0.00           C  
ATOM    797  C   ILE L  48      39.968 100.449  36.105  1.00  0.00           C  
ATOM    798  O   ILE L  48      40.286 101.505  36.626  1.00  0.00           O  
ATOM    799  CB  ILE L  48      41.565 100.000  34.219  1.00  0.00           C  
ATOM    800  CG1 ILE L  48      41.707  99.877  32.699  1.00  0.00           C  
ATOM    801  CG2 ILE L  48      42.076  98.745  34.908  1.00  0.00           C  
ATOM    802  CD1 ILE L  48      40.980  98.690  32.112  1.00  0.00           C  
ATOM    803  H   ILE L  48      40.001 102.351  34.156  1.00  0.00           H  
ATOM    804  HA  ILE L  48      39.505  99.409  34.277  1.00  0.00           H  
ATOM    805  HB  ILE L  48      42.178 100.846  34.525  1.00  0.00           H  
ATOM    806 1HG1 ILE L  48      41.326 100.781  32.224  1.00  0.00           H  
ATOM    807 2HG1 ILE L  48      42.762  99.794  32.438  1.00  0.00           H  
ATOM    808 1HG2 ILE L  48      43.114  98.573  34.626  1.00  0.00           H  
ATOM    809 2HG2 ILE L  48      42.009  98.869  35.987  1.00  0.00           H  
ATOM    810 3HG2 ILE L  48      41.471  97.890  34.603  1.00  0.00           H  
ATOM    811 1HD1 ILE L  48      41.128  98.671  31.032  1.00  0.00           H  
ATOM    812 2HD1 ILE L  48      41.372  97.770  32.548  1.00  0.00           H  
ATOM    813 3HD1 ILE L  48      39.916  98.771  32.329  1.00  0.00           H  
ATOM    814  N   TYR L  49      39.515  99.401  36.784  1.00  0.00           N  
ATOM    815  CA  TYR L  49      39.433  99.418  38.254  1.00  0.00           C  
ATOM    816  C   TYR L  49      40.020  98.112  38.836  1.00  0.00           C  
ATOM    817  O   TYR L  49      40.095  97.104  38.160  1.00  0.00           O  
ATOM    818  CB  TYR L  49      37.985  99.610  38.712  1.00  0.00           C  
ATOM    819  CG  TYR L  49      37.065  98.476  38.319  1.00  0.00           C  
ATOM    820  CD1 TYR L  49      36.868  97.411  39.185  1.00  0.00           C  
ATOM    821  CD2 TYR L  49      36.419  98.500  37.092  1.00  0.00           C  
ATOM    822  CE1 TYR L  49      36.027  96.375  38.826  1.00  0.00           C  
ATOM    823  CE2 TYR L  49      35.579  97.464  36.733  1.00  0.00           C  
ATOM    824  CZ  TYR L  49      35.382  96.405  37.595  1.00  0.00           C  
ATOM    825  OH  TYR L  49      34.545  95.373  37.237  1.00  0.00           O  
ATOM    826  H   TYR L  49      39.220  98.575  36.284  1.00  0.00           H  
ATOM    827  HA  TYR L  49      40.028 100.254  38.624  1.00  0.00           H  
ATOM    828 1HB  TYR L  49      37.957  99.710  39.798  1.00  0.00           H  
ATOM    829 2HB  TYR L  49      37.589 100.532  38.288  1.00  0.00           H  
ATOM    830  HD1 TYR L  49      37.375  97.391  40.150  1.00  0.00           H  
ATOM    831  HD2 TYR L  49      36.575  99.337  36.410  1.00  0.00           H  
ATOM    832  HE1 TYR L  49      35.872  95.538  39.507  1.00  0.00           H  
ATOM    833  HE2 TYR L  49      35.072  97.483  35.768  1.00  0.00           H  
ATOM    834  HH  TYR L  49      34.197  95.535  36.357  1.00  0.00           H  
ATOM    835  N   LYS L  50      40.462  98.168  40.079  1.00  0.00           N  
ATOM    836  CA  LYS L  50      41.177  97.040  40.701  1.00  0.00           C  
ATOM    837  C   LYS L  50      42.291  96.501  39.780  1.00  0.00           C  
ATOM    838  O   LYS L  50      42.296  95.318  39.433  1.00  0.00           O  
ATOM    839  CB  LYS L  50      40.198  95.919  41.054  1.00  0.00           C  
ATOM    840  CG  LYS L  50      39.171  96.291  42.115  1.00  0.00           C  
ATOM    841  CD  LYS L  50      38.265  95.114  42.443  1.00  0.00           C  
ATOM    842  CE  LYS L  50      37.238  95.483  43.503  1.00  0.00           C  
ATOM    843  NZ  LYS L  50      36.350  94.338  43.842  1.00  0.00           N  
ATOM    844  H   LYS L  50      40.303  99.008  40.618  1.00  0.00           H  
ATOM    845  HA  LYS L  50      41.649  97.393  41.618  1.00  0.00           H  
ATOM    846 1HB  LYS L  50      39.658  95.612  40.158  1.00  0.00           H  
ATOM    847 2HB  LYS L  50      40.753  95.052  41.414  1.00  0.00           H  
ATOM    848 1HG  LYS L  50      39.685  96.607  43.023  1.00  0.00           H  
ATOM    849 2HG  LYS L  50      38.561  97.119  41.756  1.00  0.00           H  
ATOM    850 1HD  LYS L  50      37.744  94.793  41.540  1.00  0.00           H  
ATOM    851 2HD  LYS L  50      38.867  94.282  42.809  1.00  0.00           H  
ATOM    852 1HE  LYS L  50      37.750  95.810  44.407  1.00  0.00           H  
ATOM    853 2HE  LYS L  50      36.624  96.308  43.142  1.00  0.00           H  
ATOM    854 1HZ  LYS L  50      35.685  94.624  44.546  1.00  0.00           H  
ATOM    855 2HZ  LYS L  50      35.855  94.039  43.013  1.00  0.00           H  
ATOM    856 3HZ  LYS L  50      36.907  93.573  44.196  1.00  0.00           H  
ATOM    857  N   ILE L  51      43.172  97.417  39.345  1.00  0.00           N  
ATOM    858  CA  ILE L  51      44.351  97.134  38.531  1.00  0.00           C  
ATOM    859  C   ILE L  51      44.019  96.782  37.081  1.00  0.00           C  
ATOM    860  O   ILE L  51      44.439  97.462  36.164  1.00  0.00           O  
ATOM    861  CB  ILE L  51      45.164  95.983  39.153  1.00  0.00           C  
ATOM    862  CG1 ILE L  51      45.713  96.396  40.521  1.00  0.00           C  
ATOM    863  CG2 ILE L  51      46.294  95.569  38.225  1.00  0.00           C  
ATOM    864  CD1 ILE L  51      46.345  95.260  41.294  1.00  0.00           C  
ATOM    865  H   ILE L  51      42.977  98.369  39.615  1.00  0.00           H  
ATOM    866  HA  ILE L  51      44.974  98.027  38.504  1.00  0.00           H  
ATOM    867  HB  ILE L  51      44.512  95.128  39.321  1.00  0.00           H  
ATOM    868 1HG1 ILE L  51      46.460  97.179  40.392  1.00  0.00           H  
ATOM    869 2HG1 ILE L  51      44.908  96.812  41.127  1.00  0.00           H  
ATOM    870 1HG2 ILE L  51      46.859  94.755  38.681  1.00  0.00           H  
ATOM    871 2HG2 ILE L  51      45.881  95.236  37.275  1.00  0.00           H  
ATOM    872 3HG2 ILE L  51      46.956  96.418  38.056  1.00  0.00           H  
ATOM    873 1HD1 ILE L  51      46.710  95.631  42.252  1.00  0.00           H  
ATOM    874 2HD1 ILE L  51      45.603  94.480  41.466  1.00  0.00           H  
ATOM    875 3HD1 ILE L  51      47.177  94.851  40.722  1.00  0.00           H  
ATOM    876  N   SER L  52      43.261  95.704  36.885  1.00  0.00           N  
ATOM    877  CA  SER L  52      43.122  95.105  35.547  1.00  0.00           C  
ATOM    878  C   SER L  52      41.703  94.813  35.052  1.00  0.00           C  
ATOM    879  O   SER L  52      41.560  94.158  33.997  1.00  0.00           O  
ATOM    880  CB  SER L  52      43.911  93.811  35.513  1.00  0.00           C  
ATOM    881  OG  SER L  52      43.403  92.890  36.440  1.00  0.00           O  
ATOM    882  H   SER L  52      42.772  95.287  37.664  1.00  0.00           H  
ATOM    883  HA  SER L  52      43.531  95.800  34.812  1.00  0.00           H  
ATOM    884 1HB  SER L  52      43.868  93.384  34.511  1.00  0.00           H  
ATOM    885 2HB  SER L  52      44.956  94.016  35.737  1.00  0.00           H  
ATOM    886  HG  SER L  52      42.512  93.185  36.644  1.00  0.00           H  
ATOM    887  N   ASN L  53      40.678  95.275  35.775  1.00  0.00           N  
ATOM    888  CA  ASN L  53      39.288  95.002  35.401  1.00  0.00           C  
ATOM    889  C   ASN L  53      38.695  96.138  34.588  1.00  0.00           C  
ATOM    890  O   ASN L  53      38.787  97.288  34.986  1.00  0.00           O  
ATOM    891  CB  ASN L  53      38.442  94.741  36.634  1.00  0.00           C  
ATOM    892  CG  ASN L  53      38.837  93.478  37.348  1.00  0.00           C  
ATOM    893  OD1 ASN L  53      39.186  92.475  36.715  1.00  0.00           O  
ATOM    894  ND2 ASN L  53      38.788  93.507  38.656  1.00  0.00           N  
ATOM    895  H   ASN L  53      40.866  95.825  36.601  1.00  0.00           H  
ATOM    896  HA  ASN L  53      39.267  94.111  34.771  1.00  0.00           H  
ATOM    897 1HB  ASN L  53      38.536  95.580  37.325  1.00  0.00           H  
ATOM    898 2HB  ASN L  53      37.393  94.669  36.348  1.00  0.00           H  
ATOM    899 1HD2 ASN L  53      39.039  92.695  39.184  1.00  0.00           H  
ATOM    900 2HD2 ASN L  53      38.499  94.340  39.127  1.00  0.00           H  
ATOM    901  N   ARG L  54      38.050  95.820  33.332  1.00  0.00           N  
ATOM    902  CA  ARG L  54      37.444  96.876  32.514  1.00  0.00           C  
ATOM    903  C   ARG L  54      36.078  97.289  33.056  1.00  0.00           C  
ATOM    904  O   ARG L  54      35.256  96.446  33.443  1.00  0.00           O  
ATOM    905  CB  ARG L  54      37.290  96.416  31.071  1.00  0.00           C  
ATOM    906  CG  ARG L  54      38.592  96.302  30.294  1.00  0.00           C  
ATOM    907  CD  ARG L  54      38.350  96.094  28.844  1.00  0.00           C  
ATOM    908  NE  ARG L  54      37.708  94.816  28.579  1.00  0.00           N  
ATOM    909  CZ  ARG L  54      38.365  93.660  28.365  1.00  0.00           C  
ATOM    910  NH1 ARG L  54      39.679  93.637  28.388  1.00  0.00           N  
ATOM    911  NH2 ARG L  54      37.689  92.549  28.132  1.00  0.00           N  
ATOM    912  H   ARG L  54      38.021  94.865  33.002  1.00  0.00           H  
ATOM    913  HA  ARG L  54      38.099  97.748  32.532  1.00  0.00           H  
ATOM    914 1HB  ARG L  54      36.807  95.440  31.051  1.00  0.00           H  
ATOM    915 2HB  ARG L  54      36.645  97.111  30.534  1.00  0.00           H  
ATOM    916 1HG  ARG L  54      39.171  97.218  30.418  1.00  0.00           H  
ATOM    917 2HG  ARG L  54      39.168  95.455  30.671  1.00  0.00           H  
ATOM    918 1HD  ARG L  54      37.702  96.885  28.466  1.00  0.00           H  
ATOM    919 2HD  ARG L  54      39.299  96.116  28.310  1.00  0.00           H  
ATOM    920  HE  ARG L  54      36.697  94.794  28.554  1.00  0.00           H  
ATOM    921 1HH1 ARG L  54      40.196  94.486  28.566  1.00  0.00           H  
ATOM    922 2HH1 ARG L  54      40.172  92.770  28.227  1.00  0.00           H  
ATOM    923 1HH2 ARG L  54      36.678  92.566  28.114  1.00  0.00           H  
ATOM    924 2HH2 ARG L  54      38.181  91.682  27.972  1.00  0.00           H  
ATOM    925  N   PHE L  55      35.798  98.585  33.042  1.00  0.00           N  
ATOM    926  CA  PHE L  55      34.468  99.040  33.385  1.00  0.00           C  
ATOM    927  C   PHE L  55      33.463  98.631  32.298  1.00  0.00           C  
ATOM    928  O   PHE L  55      33.842  98.369  31.164  1.00  0.00           O  
ATOM    929  CB  PHE L  55      34.458 100.559  33.570  1.00  0.00           C  
ATOM    930  CG  PHE L  55      33.135 101.106  34.026  1.00  0.00           C  
ATOM    931  CD1 PHE L  55      32.595 100.726  35.246  1.00  0.00           C  
ATOM    932  CD2 PHE L  55      32.428 102.000  33.237  1.00  0.00           C  
ATOM    933  CE1 PHE L  55      31.378 101.228  35.666  1.00  0.00           C  
ATOM    934  CE2 PHE L  55      31.212 102.504  33.655  1.00  0.00           C  
ATOM    935  CZ  PHE L  55      30.687 102.117  34.871  1.00  0.00           C  
ATOM    936  H   PHE L  55      36.503  99.266  32.795  1.00  0.00           H  
ATOM    937  HA  PHE L  55      34.174  98.572  34.325  1.00  0.00           H  
ATOM    938 1HB  PHE L  55      35.213 100.841  34.302  1.00  0.00           H  
ATOM    939 2HB  PHE L  55      34.719 101.041  32.629  1.00  0.00           H  
ATOM    940  HD1 PHE L  55      33.142 100.023  35.875  1.00  0.00           H  
ATOM    941  HD2 PHE L  55      32.843 102.305  32.275  1.00  0.00           H  
ATOM    942  HE1 PHE L  55      30.965 100.921  36.627  1.00  0.00           H  
ATOM    943  HE2 PHE L  55      30.667 103.207  33.025  1.00  0.00           H  
ATOM    944  HZ  PHE L  55      29.727 102.513  35.202  1.00  0.00           H  
ATOM    945  N   SER L  56      32.193  98.521  32.692  1.00  0.00           N  
ATOM    946  CA  SER L  56      31.088  98.324  31.754  1.00  0.00           C  
ATOM    947  C   SER L  56      31.197  99.274  30.568  1.00  0.00           C  
ATOM    948  O   SER L  56      31.307 100.482  30.744  1.00  0.00           O  
ATOM    949  CB  SER L  56      29.761  98.531  32.458  1.00  0.00           C  
ATOM    950  OG  SER L  56      28.693  98.425  31.557  1.00  0.00           O  
ATOM    951  H   SER L  56      31.995  98.577  33.681  1.00  0.00           H  
ATOM    952  HA  SER L  56      31.131  97.300  31.380  1.00  0.00           H  
ATOM    953 1HB  SER L  56      29.649  97.789  33.248  1.00  0.00           H  
ATOM    954 2HB  SER L  56      29.748  99.514  32.927  1.00  0.00           H  
ATOM    955  HG  SER L  56      28.834  99.108  30.898  1.00  0.00           H  
ATOM    956  N   GLY L  57      31.200  98.711  29.358  1.00  0.00           N  
ATOM    957  CA  GLY L  57      31.285  99.497  28.123  1.00  0.00           C  
ATOM    958  C   GLY L  57      32.668  99.855  27.604  1.00  0.00           C  
ATOM    959  O   GLY L  57      32.796 100.464  26.523  1.00  0.00           O  
ATOM    960  H   GLY L  57      31.142  97.704  29.297  1.00  0.00           H  
ATOM    961 1HA  GLY L  57      30.787  98.961  27.315  1.00  0.00           H  
ATOM    962 2HA  GLY L  57      30.757 100.441  28.255  1.00  0.00           H  
ATOM    963  N   VAL L  58      33.712  99.517  28.353  1.00  0.00           N  
ATOM    964  CA  VAL L  58      35.066  99.812  27.908  1.00  0.00           C  
ATOM    965  C   VAL L  58      35.501  98.753  26.877  1.00  0.00           C  
ATOM    966  O   VAL L  58      35.389  97.551  27.118  1.00  0.00           O  
ATOM    967  CB  VAL L  58      36.039  99.821  29.102  1.00  0.00           C  
ATOM    968  CG1 VAL L  58      37.469 100.015  28.622  1.00  0.00           C  
ATOM    969  CG2 VAL L  58      35.646 100.915  30.082  1.00  0.00           C  
ATOM    970  H   VAL L  58      33.575  99.052  29.239  1.00  0.00           H  
ATOM    971  HA  VAL L  58      35.071 100.801  27.448  1.00  0.00           H  
ATOM    972  HB  VAL L  58      35.996  98.852  29.601  1.00  0.00           H  
ATOM    973 1HG1 VAL L  58      38.144 100.019  29.479  1.00  0.00           H  
ATOM    974 2HG1 VAL L  58      37.742  99.201  27.950  1.00  0.00           H  
ATOM    975 3HG1 VAL L  58      37.550 100.965  28.094  1.00  0.00           H  
ATOM    976 1HG2 VAL L  58      36.337 100.915  30.924  1.00  0.00           H  
ATOM    977 2HG2 VAL L  58      35.683 101.883  29.582  1.00  0.00           H  
ATOM    978 3HG2 VAL L  58      34.634 100.733  30.445  1.00  0.00           H  
ATOM    979  N   PRO L  59      36.021  99.218  25.716  1.00  0.00           N  
ATOM    980  CA  PRO L  59      36.472  98.319  24.643  1.00  0.00           C  
ATOM    981  C   PRO L  59      37.487  97.284  25.109  1.00  0.00           C  
ATOM    982  O   PRO L  59      38.301  97.556  25.987  1.00  0.00           O  
ATOM    983  CB  PRO L  59      37.098  99.288  23.634  1.00  0.00           C  
ATOM    984  CG  PRO L  59      36.345 100.559  23.834  1.00  0.00           C  
ATOM    985  CD  PRO L  59      36.127 100.636  25.321  1.00  0.00           C  
ATOM    986  HA  PRO L  59      35.600  97.805  24.211  1.00  0.00           H  
ATOM    987 1HB  PRO L  59      38.174  99.394  23.832  1.00  0.00           H  
ATOM    988 2HB  PRO L  59      36.996  98.888  22.615  1.00  0.00           H  
ATOM    989 1HG  PRO L  59      36.925 101.408  23.446  1.00  0.00           H  
ATOM    990 2HG  PRO L  59      35.401 100.534  23.269  1.00  0.00           H  
ATOM    991 1HD  PRO L  59      36.992 101.124  25.794  1.00  0.00           H  
ATOM    992 2HD  PRO L  59      35.204 101.197  25.530  1.00  0.00           H  
ATOM    993  N   ASP L  60      37.453  96.104  24.492  1.00  0.00           N  
ATOM    994  CA  ASP L  60      38.339  95.018  24.888  1.00  0.00           C  
ATOM    995  C   ASP L  60      39.825  95.308  24.663  1.00  0.00           C  
ATOM    996  O   ASP L  60      40.679  94.616  25.219  1.00  0.00           O  
ATOM    997  CB  ASP L  60      37.957  93.744  24.131  1.00  0.00           C  
ATOM    998  CG  ASP L  60      36.638  93.147  24.603  1.00  0.00           C  
ATOM    999  OD1 ASP L  60      36.195  93.503  25.669  1.00  0.00           O  
ATOM   1000  OD2 ASP L  60      36.086  92.341  23.892  1.00  0.00           O  
ATOM   1001  H   ASP L  60      36.801  95.957  23.736  1.00  0.00           H  
ATOM   1002  HA  ASP L  60      38.219  94.846  25.958  1.00  0.00           H  
ATOM   1003 1HB  ASP L  60      37.879  93.963  23.066  1.00  0.00           H  
ATOM   1004 2HB  ASP L  60      38.742  92.997  24.255  1.00  0.00           H  
ATOM   1005  N   ARG L  61      40.132  96.320  23.853  1.00  0.00           N  
ATOM   1006  CA  ARG L  61      41.524  96.684  23.601  1.00  0.00           C  
ATOM   1007  C   ARG L  61      42.265  97.209  24.825  1.00  0.00           C  
ATOM   1008  O   ARG L  61      43.492  97.305  24.818  1.00  0.00           O  
ATOM   1009  CB  ARG L  61      41.631  97.687  22.440  1.00  0.00           C  
ATOM   1010  CG  ARG L  61      40.987  99.052  22.656  1.00  0.00           C  
ATOM   1011  CD  ARG L  61      41.196  99.915  21.412  1.00  0.00           C  
ATOM   1012  NE  ARG L  61      40.519 101.206  21.476  1.00  0.00           N  
ATOM   1013  CZ  ARG L  61      39.251 101.407  21.129  1.00  0.00           C  
ATOM   1014  NH1 ARG L  61      38.514 100.394  20.688  1.00  0.00           N  
ATOM   1015  NH2 ARG L  61      38.720 102.618  21.218  1.00  0.00           N  
ATOM   1016  H   ARG L  61      39.396  96.846  23.404  1.00  0.00           H  
ATOM   1017  HA  ARG L  61      42.060  95.794  23.269  1.00  0.00           H  
ATOM   1018 1HB  ARG L  61      42.681  97.869  22.213  1.00  0.00           H  
ATOM   1019 2HB  ARG L  61      41.171  97.263  21.547  1.00  0.00           H  
ATOM   1020 1HG  ARG L  61      39.920  98.926  22.837  1.00  0.00           H  
ATOM   1021 2HG  ARG L  61      41.447  99.539  23.517  1.00  0.00           H  
ATOM   1022 1HD  ARG L  61      42.259 100.110  21.279  1.00  0.00           H  
ATOM   1023 2HD  ARG L  61      40.811  99.389  20.538  1.00  0.00           H  
ATOM   1024  HE  ARG L  61      41.051 101.999  21.806  1.00  0.00           H  
ATOM   1025 1HH1 ARG L  61      38.915  99.470  20.616  1.00  0.00           H  
ATOM   1026 2HH1 ARG L  61      37.550 100.548  20.426  1.00  0.00           H  
ATOM   1027 1HH2 ARG L  61      39.278 103.392  21.551  1.00  0.00           H  
ATOM   1028 2HH2 ARG L  61      37.756 102.768  20.953  1.00  0.00           H  
ATOM   1029  N   PHE L  62      41.523  97.549  25.874  1.00  0.00           N  
ATOM   1030  CA  PHE L  62      42.135  98.035  27.108  1.00  0.00           C  
ATOM   1031  C   PHE L  62      42.415  96.903  28.080  1.00  0.00           C  
ATOM   1032  O   PHE L  62      41.620  95.978  28.220  1.00  0.00           O  
ATOM   1033  CB  PHE L  62      41.231  99.070  27.779  1.00  0.00           C  
ATOM   1034  CG  PHE L  62      41.127 100.365  27.024  1.00  0.00           C  
ATOM   1035  CD1 PHE L  62      40.071 100.593  26.153  1.00  0.00           C  
ATOM   1036  CD2 PHE L  62      42.083 101.356  27.181  1.00  0.00           C  
ATOM   1037  CE1 PHE L  62      39.974 101.783  25.458  1.00  0.00           C  
ATOM   1038  CE2 PHE L  62      41.988 102.547  26.488  1.00  0.00           C  
ATOM   1039  CZ  PHE L  62      40.932 102.761  25.625  1.00  0.00           C  
ATOM   1040  H   PHE L  62      40.518  97.471  25.822  1.00  0.00           H  
ATOM   1041  HA  PHE L  62      43.085  98.509  26.860  1.00  0.00           H  
ATOM   1042 1HB  PHE L  62      40.228  98.660  27.891  1.00  0.00           H  
ATOM   1043 2HB  PHE L  62      41.607  99.289  28.778  1.00  0.00           H  
ATOM   1044  HD1 PHE L  62      39.312  99.821  26.022  1.00  0.00           H  
ATOM   1045  HD2 PHE L  62      42.917 101.187  27.862  1.00  0.00           H  
ATOM   1046  HE1 PHE L  62      39.139 101.949  24.777  1.00  0.00           H  
ATOM   1047  HE2 PHE L  62      42.747 103.317  26.621  1.00  0.00           H  
ATOM   1048  HZ  PHE L  62      40.857 103.698  25.076  1.00  0.00           H  
ATOM   1049  N   SER L  63      43.549  96.996  28.759  1.00  0.00           N  
ATOM   1050  CA  SER L  63      43.910  96.038  29.788  1.00  0.00           C  
ATOM   1051  C   SER L  63      44.816  96.791  30.747  1.00  0.00           C  
ATOM   1052  O   SER L  63      45.332  97.862  30.408  1.00  0.00           O  
ATOM   1053  CB  SER L  63      44.615  94.828  29.204  1.00  0.00           C  
ATOM   1054  OG  SER L  63      45.868  95.179  28.683  1.00  0.00           O  
ATOM   1055  H   SER L  63      44.180  97.757  28.551  1.00  0.00           H  
ATOM   1056  HA  SER L  63      42.997  95.696  30.278  1.00  0.00           H  
ATOM   1057 1HB  SER L  63      44.740  94.071  29.979  1.00  0.00           H  
ATOM   1058 2HB  SER L  63      44.000  94.394  28.418  1.00  0.00           H  
ATOM   1059  HG  SER L  63      45.696  95.834  28.002  1.00  0.00           H  
ATOM   1060  N   GLY L  64      45.000  96.244  31.942  1.00  0.00           N  
ATOM   1061  CA  GLY L  64      45.868  96.879  32.909  1.00  0.00           C  
ATOM   1062  C   GLY L  64      46.638  95.846  33.699  1.00  0.00           C  
ATOM   1063  O   GLY L  64      46.218  94.690  33.805  1.00  0.00           O  
ATOM   1064  H   GLY L  64      44.539  95.379  32.188  1.00  0.00           H  
ATOM   1065 1HA  GLY L  64      46.561  97.545  32.394  1.00  0.00           H  
ATOM   1066 2HA  GLY L  64      45.273  97.494  33.583  1.00  0.00           H  
ATOM   1067  N   SER L  65      47.767  96.262  34.255  1.00  0.00           N  
ATOM   1068  CA  SER L  65      48.593  95.377  35.055  1.00  0.00           C  
ATOM   1069  C   SER L  65      49.365  96.204  36.069  1.00  0.00           C  
ATOM   1070  O   SER L  65      49.296  97.437  36.063  1.00  0.00           O  
ATOM   1071  CB  SER L  65      49.547  94.592  34.176  1.00  0.00           C  
ATOM   1072  OG  SER L  65      50.517  95.432  33.612  1.00  0.00           O  
ATOM   1073  H   SER L  65      48.060  97.220  34.118  1.00  0.00           H  
ATOM   1074  HA  SER L  65      47.942  94.672  35.575  1.00  0.00           H  
ATOM   1075 1HB  SER L  65      50.034  93.816  34.767  1.00  0.00           H  
ATOM   1076 2HB  SER L  65      48.988  94.095  33.384  1.00  0.00           H  
ATOM   1077  HG  SER L  65      51.179  95.566  34.294  1.00  0.00           H  
ATOM   1078  N   GLY L  66      50.089  95.525  36.951  1.00  0.00           N  
ATOM   1079  CA  GLY L  66      50.860  96.229  37.953  1.00  0.00           C  
ATOM   1080  C   GLY L  66      50.648  95.699  39.351  1.00  0.00           C  
ATOM   1081  O   GLY L  66      49.824  94.808  39.578  1.00  0.00           O  
ATOM   1082  H   GLY L  66      50.112  94.515  36.933  1.00  0.00           H  
ATOM   1083 1HA  GLY L  66      51.921  96.159  37.712  1.00  0.00           H  
ATOM   1084 2HA  GLY L  66      50.597  97.286  37.938  1.00  0.00           H  
ATOM   1085  N   SER L  67      51.400  96.256  40.293  1.00  0.00           N  
ATOM   1086  CA  SER L  67      51.334  95.840  41.684  1.00  0.00           C  
ATOM   1087  C   SER L  67      52.154  96.783  42.550  1.00  0.00           C  
ATOM   1088  O   SER L  67      53.208  97.272  42.137  1.00  0.00           O  
ATOM   1089  CB  SER L  67      51.840  94.419  41.836  1.00  0.00           C  
ATOM   1090  OG  SER L  67      51.813  94.017  43.177  1.00  0.00           O  
ATOM   1091  H   SER L  67      52.040  96.991  40.029  1.00  0.00           H  
ATOM   1092  HA  SER L  67      50.293  95.876  42.007  1.00  0.00           H  
ATOM   1093 1HB  SER L  67      51.223  93.748  41.240  1.00  0.00           H  
ATOM   1094 2HB  SER L  67      52.858  94.353  41.454  1.00  0.00           H  
ATOM   1095  HG  SER L  67      52.721  93.808  43.410  1.00  0.00           H  
ATOM   1096  N   GLY L  68      51.654  97.043  43.753  1.00  0.00           N  
ATOM   1097  CA  GLY L  68      52.383  97.860  44.698  1.00  0.00           C  
ATOM   1098  C   GLY L  68      52.501  99.327  44.343  1.00  0.00           C  
ATOM   1099  O   GLY L  68      51.688 100.144  44.781  1.00  0.00           O  
ATOM   1100  H   GLY L  68      50.754  96.669  44.017  1.00  0.00           H  
ATOM   1101 1HA  GLY L  68      51.905  97.800  45.676  1.00  0.00           H  
ATOM   1102 2HA  GLY L  68      53.394  97.471  44.811  1.00  0.00           H  
ATOM   1103  N   THR L  69      53.515  99.663  43.548  1.00  0.00           N  
ATOM   1104  CA  THR L  69      53.744 101.046  43.145  1.00  0.00           C  
ATOM   1105  C   THR L  69      53.896 101.266  41.642  1.00  0.00           C  
ATOM   1106  O   THR L  69      53.982 102.407  41.194  1.00  0.00           O  
ATOM   1107  CB  THR L  69      54.995 101.599  43.853  1.00  0.00           C  
ATOM   1108  OG1 THR L  69      56.143 100.832  43.467  1.00  0.00           O  
ATOM   1109  CG2 THR L  69      54.827 101.529  45.363  1.00  0.00           C  
ATOM   1110  H   THR L  69      54.141  98.944  43.215  1.00  0.00           H  
ATOM   1111  HA  THR L  69      52.879 101.640  43.441  1.00  0.00           H  
ATOM   1112  HB  THR L  69      55.151 102.636  43.558  1.00  0.00           H  
ATOM   1113  HG1 THR L  69      56.262 100.891  42.516  1.00  0.00           H  
ATOM   1114 1HG2 THR L  69      55.721 101.924  45.847  1.00  0.00           H  
ATOM   1115 2HG2 THR L  69      53.962 102.120  45.661  1.00  0.00           H  
ATOM   1116 3HG2 THR L  69      54.680 100.493  45.665  1.00  0.00           H  
ATOM   1117  N   ASP L  70      53.934 100.188  40.866  1.00  0.00           N  
ATOM   1118  CA  ASP L  70      54.130 100.311  39.423  1.00  0.00           C  
ATOM   1119  C   ASP L  70      52.947  99.728  38.664  1.00  0.00           C  
ATOM   1120  O   ASP L  70      52.626  98.550  38.810  1.00  0.00           O  
ATOM   1121  CB  ASP L  70      55.419  99.607  38.990  1.00  0.00           C  
ATOM   1122  CG  ASP L  70      56.672 100.392  39.352  1.00  0.00           C  
ATOM   1123  OD1 ASP L  70      56.865 101.452  38.804  1.00  0.00           O  
ATOM   1124  OD2 ASP L  70      57.426  99.925  40.172  1.00  0.00           O  
ATOM   1125  H   ASP L  70      53.828  99.270  41.272  1.00  0.00           H  
ATOM   1126  HA  ASP L  70      54.212 101.369  39.174  1.00  0.00           H  
ATOM   1127 1HB  ASP L  70      55.474  98.626  39.462  1.00  0.00           H  
ATOM   1128 2HB  ASP L  70      55.404  99.452  37.911  1.00  0.00           H  
ATOM   1129  N   PHE L  71      52.306 100.557  37.845  1.00  0.00           N  
ATOM   1130  CA  PHE L  71      51.146 100.120  37.085  1.00  0.00           C  
ATOM   1131  C   PHE L  71      51.211 100.509  35.619  1.00  0.00           C  
ATOM   1132  O   PHE L  71      51.839 101.503  35.256  1.00  0.00           O  
ATOM   1133  CB  PHE L  71      49.883 100.681  37.727  1.00  0.00           C  
ATOM   1134  CG  PHE L  71      49.728 100.289  39.162  1.00  0.00           C  
ATOM   1135  CD1 PHE L  71      50.259 101.076  40.175  1.00  0.00           C  
ATOM   1136  CD2 PHE L  71      49.078  99.107  39.502  1.00  0.00           C  
ATOM   1137  CE1 PHE L  71      50.151 100.694  41.508  1.00  0.00           C  
ATOM   1138  CE2 PHE L  71      48.965  98.718  40.832  1.00  0.00           C  
ATOM   1139  CZ  PHE L  71      49.502  99.512  41.836  1.00  0.00           C  
ATOM   1140  H   PHE L  71      52.627 101.509  37.747  1.00  0.00           H  
ATOM   1141  HA  PHE L  71      51.096  99.031  37.125  1.00  0.00           H  
ATOM   1142 1HB  PHE L  71      49.896 101.768  37.665  1.00  0.00           H  
ATOM   1143 2HB  PHE L  71      49.011 100.332  37.177  1.00  0.00           H  
ATOM   1144  HD1 PHE L  71      50.767 102.005  39.916  1.00  0.00           H  
ATOM   1145  HD2 PHE L  71      48.657  98.483  38.714  1.00  0.00           H  
ATOM   1146  HE1 PHE L  71      50.575 101.324  42.290  1.00  0.00           H  
ATOM   1147  HE2 PHE L  71      48.457  97.788  41.086  1.00  0.00           H  
ATOM   1148  HZ  PHE L  71      49.415  99.208  42.877  1.00  0.00           H  
ATOM   1149  N   THR L  72      50.546  99.721  34.782  1.00  0.00           N  
ATOM   1150  CA  THR L  72      50.551  99.956  33.346  1.00  0.00           C  
ATOM   1151  C   THR L  72      49.180  99.817  32.695  1.00  0.00           C  
ATOM   1152  O   THR L  72      48.443  98.870  32.972  1.00  0.00           O  
ATOM   1153  CB  THR L  72      51.536  98.997  32.653  1.00  0.00           C  
ATOM   1154  OG1 THR L  72      52.845  99.166  33.212  1.00  0.00           O  
ATOM   1155  CG2 THR L  72      51.588  99.274  31.158  1.00  0.00           C  
ATOM   1156  H   THR L  72      50.022  98.940  35.151  1.00  0.00           H  
ATOM   1157  HA  THR L  72      50.874 100.981  33.164  1.00  0.00           H  
ATOM   1158  HB  THR L  72      51.217  97.968  32.815  1.00  0.00           H  
ATOM   1159  HG1 THR L  72      52.929 100.055  33.566  1.00  0.00           H  
ATOM   1160 1HG2 THR L  72      52.289  98.587  30.685  1.00  0.00           H  
ATOM   1161 2HG2 THR L  72      50.597  99.136  30.727  1.00  0.00           H  
ATOM   1162 3HG2 THR L  72      51.917 100.299  30.990  1.00  0.00           H  
ATOM   1163  N   LEU L  73      48.844 100.772  31.831  1.00  0.00           N  
ATOM   1164  CA  LEU L  73      47.594 100.734  31.078  1.00  0.00           C  
ATOM   1165  C   LEU L  73      48.039 100.354  29.669  1.00  0.00           C  
ATOM   1166  O   LEU L  73      48.957 100.974  29.122  1.00  0.00           O  
ATOM   1167  CB  LEU L  73      46.926 102.113  31.053  1.00  0.00           C  
ATOM   1168  CG  LEU L  73      45.650 102.215  30.204  1.00  0.00           C  
ATOM   1169  CD1 LEU L  73      44.532 101.372  30.809  1.00  0.00           C  
ATOM   1170  CD2 LEU L  73      45.222 103.674  30.132  1.00  0.00           C  
ATOM   1171  H   LEU L  73      49.477 101.547  31.696  1.00  0.00           H  
ATOM   1172  HA  LEU L  73      46.938  99.994  31.535  1.00  0.00           H  
ATOM   1173 1HB  LEU L  73      46.670 102.393  32.073  1.00  0.00           H  
ATOM   1174 2HB  LEU L  73      47.642 102.837  30.667  1.00  0.00           H  
ATOM   1175  HG  LEU L  73      45.850 101.839  29.200  1.00  0.00           H  
ATOM   1176 1HD1 LEU L  73      43.637 101.458  30.193  1.00  0.00           H  
ATOM   1177 2HD1 LEU L  73      44.844 100.328  30.850  1.00  0.00           H  
ATOM   1178 3HD1 LEU L  73      44.315 101.726  31.817  1.00  0.00           H  
ATOM   1179 1HD2 LEU L  73      44.317 103.759  29.530  1.00  0.00           H  
ATOM   1180 2HD2 LEU L  73      45.026 104.046  31.137  1.00  0.00           H  
ATOM   1181 3HD2 LEU L  73      46.017 104.265  29.676  1.00  0.00           H  
ATOM   1182  N   LYS L  74      47.398  99.355  29.074  1.00  0.00           N  
ATOM   1183  CA  LYS L  74      47.774  98.939  27.728  1.00  0.00           C  
ATOM   1184  C   LYS L  74      46.641  98.925  26.698  1.00  0.00           C  
ATOM   1185  O   LYS L  74      45.487  98.640  27.027  1.00  0.00           O  
ATOM   1186  CB  LYS L  74      48.409  97.549  27.793  1.00  0.00           C  
ATOM   1187  CG  LYS L  74      49.692  97.481  28.612  1.00  0.00           C  
ATOM   1188  CD  LYS L  74      50.306  96.091  28.563  1.00  0.00           C  
ATOM   1189  CE  LYS L  74      51.580  96.018  29.392  1.00  0.00           C  
ATOM   1190  NZ  LYS L  74      52.195  94.663  29.348  1.00  0.00           N  
ATOM   1191  H   LYS L  74      46.646  98.873  29.545  1.00  0.00           H  
ATOM   1192  HA  LYS L  74      48.502  99.650  27.337  1.00  0.00           H  
ATOM   1193 1HB  LYS L  74      47.699  96.845  28.226  1.00  0.00           H  
ATOM   1194 2HB  LYS L  74      48.638  97.206  26.784  1.00  0.00           H  
ATOM   1195 1HG  LYS L  74      50.412  98.201  28.220  1.00  0.00           H  
ATOM   1196 2HG  LYS L  74      49.476  97.738  29.648  1.00  0.00           H  
ATOM   1197 1HD  LYS L  74      49.590  95.363  28.947  1.00  0.00           H  
ATOM   1198 2HD  LYS L  74      50.540  95.832  27.531  1.00  0.00           H  
ATOM   1199 1HE  LYS L  74      52.300  96.742  29.017  1.00  0.00           H  
ATOM   1200 2HE  LYS L  74      51.353  96.265  30.428  1.00  0.00           H  
ATOM   1201 1HZ  LYS L  74      53.035  94.656  29.909  1.00  0.00           H  
ATOM   1202 2HZ  LYS L  74      51.541  93.983  29.711  1.00  0.00           H  
ATOM   1203 3HZ  LYS L  74      52.427  94.429  28.393  1.00  0.00           H  
ATOM   1204  N   ILE L  75      46.984  99.249  25.452  1.00  0.00           N  
ATOM   1205  CA  ILE L  75      46.026  99.297  24.346  1.00  0.00           C  
ATOM   1206  C   ILE L  75      46.501  98.258  23.319  1.00  0.00           C  
ATOM   1207  O   ILE L  75      47.609  98.376  22.802  1.00  0.00           O  
ATOM   1208  CB  ILE L  75      45.942 100.697  23.710  1.00  0.00           C  
ATOM   1209  CG1 ILE L  75      45.526 101.734  24.756  1.00  0.00           C  
ATOM   1210  CG2 ILE L  75      44.967 100.693  22.543  1.00  0.00           C  
ATOM   1211  CD1 ILE L  75      45.606 103.162  24.266  1.00  0.00           C  
ATOM   1212  H   ILE L  75      47.953  99.471  25.273  1.00  0.00           H  
ATOM   1213  HA  ILE L  75      45.039  99.047  24.733  1.00  0.00           H  
ATOM   1214  HB  ILE L  75      46.927 100.992  23.348  1.00  0.00           H  
ATOM   1215 1HG1 ILE L  75      44.503 101.540  25.075  1.00  0.00           H  
ATOM   1216 2HG1 ILE L  75      46.165 101.641  25.635  1.00  0.00           H  
ATOM   1217 1HG2 ILE L  75      44.919 101.690  22.105  1.00  0.00           H  
ATOM   1218 2HG2 ILE L  75      45.305  99.982  21.790  1.00  0.00           H  
ATOM   1219 3HG2 ILE L  75      43.977 100.404  22.896  1.00  0.00           H  
ATOM   1220 1HD1 ILE L  75      45.297 103.839  25.062  1.00  0.00           H  
ATOM   1221 2HD1 ILE L  75      46.632 103.390  23.974  1.00  0.00           H  
ATOM   1222 3HD1 ILE L  75      44.948 103.289  23.407  1.00  0.00           H  
ATOM   1223  N   SER L  76      45.683  97.255  23.015  1.00  0.00           N  
ATOM   1224  CA  SER L  76      46.127  96.167  22.137  1.00  0.00           C  
ATOM   1225  C   SER L  76      46.202  96.645  20.685  1.00  0.00           C  
ATOM   1226  O   SER L  76      47.039  96.178  19.906  1.00  0.00           O  
ATOM   1227  CB  SER L  76      45.183  94.985  22.245  1.00  0.00           C  
ATOM   1228  OG  SER L  76      43.926  95.296  21.711  1.00  0.00           O  
ATOM   1229  H   SER L  76      44.745  97.233  23.388  1.00  0.00           H  
ATOM   1230  HA  SER L  76      47.122  95.851  22.453  1.00  0.00           H  
ATOM   1231 1HB  SER L  76      45.606  94.132  21.713  1.00  0.00           H  
ATOM   1232 2HB  SER L  76      45.077  94.699  23.290  1.00  0.00           H  
ATOM   1233  HG  SER L  76      43.518  94.456  21.487  1.00  0.00           H  
ATOM   1234  N   ARG L  77      45.298  97.560  20.336  1.00  0.00           N  
ATOM   1235  CA  ARG L  77      45.186  98.139  18.996  1.00  0.00           C  
ATOM   1236  C   ARG L  77      44.592  99.537  19.178  1.00  0.00           C  
ATOM   1237  O   ARG L  77      43.381  99.675  19.328  1.00  0.00           O  
ATOM   1238  CB  ARG L  77      44.302  97.297  18.087  1.00  0.00           C  
ATOM   1239  CG  ARG L  77      44.152  97.830  16.670  1.00  0.00           C  
ATOM   1240  CD  ARG L  77      43.395  96.887  15.807  1.00  0.00           C  
ATOM   1241  NE  ARG L  77      42.011  96.753  16.233  1.00  0.00           N  
ATOM   1242  CZ  ARG L  77      41.010  97.570  15.851  1.00  0.00           C  
ATOM   1243  NH1 ARG L  77      41.255  98.572  15.036  1.00  0.00           N  
ATOM   1244  NH2 ARG L  77      39.783  97.364  16.295  1.00  0.00           N  
ATOM   1245  H   ARG L  77      44.657  97.861  21.057  1.00  0.00           H  
ATOM   1246  HA  ARG L  77      46.181  98.181  18.553  1.00  0.00           H  
ATOM   1247 1HB  ARG L  77      44.708  96.289  18.018  1.00  0.00           H  
ATOM   1248 2HB  ARG L  77      43.304  97.220  18.518  1.00  0.00           H  
ATOM   1249 1HG  ARG L  77      43.616  98.779  16.694  1.00  0.00           H  
ATOM   1250 2HG  ARG L  77      45.139  97.980  16.231  1.00  0.00           H  
ATOM   1251 1HD  ARG L  77      43.402  97.250  14.780  1.00  0.00           H  
ATOM   1252 2HD  ARG L  77      43.861  95.903  15.847  1.00  0.00           H  
ATOM   1253  HE  ARG L  77      41.784  95.993  16.861  1.00  0.00           H  
ATOM   1254 1HH1 ARG L  77      42.193  98.730  14.696  1.00  0.00           H  
ATOM   1255 2HH1 ARG L  77      40.505  99.184  14.749  1.00  0.00           H  
ATOM   1256 1HH2 ARG L  77      39.595  96.593  16.921  1.00  0.00           H  
ATOM   1257 2HH2 ARG L  77      39.033  97.975  16.008  1.00  0.00           H  
ATOM   1258  N   VAL L  78      45.424 100.571  19.157  1.00  0.00           N  
ATOM   1259  CA  VAL L  78      44.922 101.929  19.351  1.00  0.00           C  
ATOM   1260  C   VAL L  78      44.037 102.383  18.197  1.00  0.00           C  
ATOM   1261  O   VAL L  78      44.280 102.039  17.037  1.00  0.00           O  
ATOM   1262  CB  VAL L  78      46.098 102.912  19.501  1.00  0.00           C  
ATOM   1263  CG1 VAL L  78      46.839 103.061  18.180  1.00  0.00           C  
ATOM   1264  CG2 VAL L  78      45.588 104.259  19.988  1.00  0.00           C  
ATOM   1265  H   VAL L  78      46.413 100.429  19.007  1.00  0.00           H  
ATOM   1266  HA  VAL L  78      44.327 101.951  20.265  1.00  0.00           H  
ATOM   1267  HB  VAL L  78      46.807 102.508  20.223  1.00  0.00           H  
ATOM   1268 1HG1 VAL L  78      47.667 103.759  18.305  1.00  0.00           H  
ATOM   1269 2HG1 VAL L  78      47.226 102.091  17.869  1.00  0.00           H  
ATOM   1270 3HG1 VAL L  78      46.156 103.441  17.421  1.00  0.00           H  
ATOM   1271 1HG2 VAL L  78      46.425 104.949  20.093  1.00  0.00           H  
ATOM   1272 2HG2 VAL L  78      44.874 104.660  19.268  1.00  0.00           H  
ATOM   1273 3HG2 VAL L  78      45.098 104.135  20.954  1.00  0.00           H  
ATOM   1274  N   GLU L  79      42.998 103.151  18.519  1.00  0.00           N  
ATOM   1275  CA  GLU L  79      42.118 103.709  17.501  1.00  0.00           C  
ATOM   1276  C   GLU L  79      42.213 105.230  17.555  1.00  0.00           C  
ATOM   1277  O   GLU L  79      42.547 105.802  18.590  1.00  0.00           O  
ATOM   1278  CB  GLU L  79      40.673 103.254  17.712  1.00  0.00           C  
ATOM   1279  CG  GLU L  79      40.446 101.764  17.501  1.00  0.00           C  
ATOM   1280  CD  GLU L  79      38.993 101.380  17.547  1.00  0.00           C  
ATOM   1281  OE1 GLU L  79      38.184 102.227  17.845  1.00  0.00           O  
ATOM   1282  OE2 GLU L  79      38.691 100.240  17.285  1.00  0.00           O  
ATOM   1283  H   GLU L  79      42.815 103.353  19.493  1.00  0.00           H  
ATOM   1284  HA  GLU L  79      42.450 103.354  16.525  1.00  0.00           H  
ATOM   1285 1HB  GLU L  79      40.358 103.500  18.726  1.00  0.00           H  
ATOM   1286 2HB  GLU L  79      40.018 103.792  17.026  1.00  0.00           H  
ATOM   1287 1HG  GLU L  79      40.854 101.478  16.532  1.00  0.00           H  
ATOM   1288 2HG  GLU L  79      40.987 101.213  18.270  1.00  0.00           H  
ATOM   1289  N   ALA L  80      41.893 105.881  16.445  1.00  0.00           N  
ATOM   1290  CA  ALA L  80      41.993 107.332  16.364  1.00  0.00           C  
ATOM   1291  C   ALA L  80      41.083 107.994  17.400  1.00  0.00           C  
ATOM   1292  O   ALA L  80      41.409 109.054  17.934  1.00  0.00           O  
ATOM   1293  CB  ALA L  80      41.622 107.803  14.964  1.00  0.00           C  
ATOM   1294  H   ALA L  80      41.576 105.363  15.638  1.00  0.00           H  
ATOM   1295  HA  ALA L  80      43.022 107.614  16.587  1.00  0.00           H  
ATOM   1296 1HB  ALA L  80      41.699 108.889  14.912  1.00  0.00           H  
ATOM   1297 2HB  ALA L  80      42.302 107.356  14.238  1.00  0.00           H  
ATOM   1298 3HB  ALA L  80      40.601 107.500  14.737  1.00  0.00           H  
ATOM   1299  N   GLU L  81      39.950 107.359  17.691  1.00  0.00           N  
ATOM   1300  CA  GLU L  81      39.025 107.860  18.706  1.00  0.00           C  
ATOM   1301  C   GLU L  81      39.585 107.830  20.128  1.00  0.00           C  
ATOM   1302  O   GLU L  81      38.971 108.363  21.051  1.00  0.00           O  
ATOM   1303  CB  GLU L  81      37.726 107.052  18.661  1.00  0.00           C  
ATOM   1304  CG  GLU L  81      37.872 105.604  19.107  1.00  0.00           C  
ATOM   1305  CD  GLU L  81      36.596 104.820  18.972  1.00  0.00           C  
ATOM   1306  OE1 GLU L  81      35.813 105.139  18.110  1.00  0.00           O  
ATOM   1307  OE2 GLU L  81      36.404 103.900  19.733  1.00  0.00           O  
ATOM   1308  H   GLU L  81      39.724 106.507  17.197  1.00  0.00           H  
ATOM   1309  HA  GLU L  81      38.802 108.905  18.486  1.00  0.00           H  
ATOM   1310 1HB  GLU L  81      36.981 107.525  19.300  1.00  0.00           H  
ATOM   1311 2HB  GLU L  81      37.334 107.052  17.645  1.00  0.00           H  
ATOM   1312 1HG  GLU L  81      38.644 105.125  18.505  1.00  0.00           H  
ATOM   1313 2HG  GLU L  81      38.196 105.585  20.146  1.00  0.00           H  
ATOM   1314  N   ASP L  82      40.742 107.206  20.315  1.00  0.00           N  
ATOM   1315  CA  ASP L  82      41.353 107.151  21.638  1.00  0.00           C  
ATOM   1316  C   ASP L  82      42.052 108.435  22.082  1.00  0.00           C  
ATOM   1317  O   ASP L  82      42.597 108.487  23.182  1.00  0.00           O  
ATOM   1318  CB  ASP L  82      42.334 105.983  21.720  1.00  0.00           C  
ATOM   1319  CG  ASP L  82      41.638 104.637  21.670  1.00  0.00           C  
ATOM   1320  OD1 ASP L  82      40.461 104.559  22.093  1.00  0.00           O  
ATOM   1321  OD2 ASP L  82      42.266 103.656  21.220  1.00  0.00           O  
ATOM   1322  H   ASP L  82      41.212 106.761  19.538  1.00  0.00           H  
ATOM   1323  HA  ASP L  82      40.569 106.971  22.374  1.00  0.00           H  
ATOM   1324 1HB  ASP L  82      43.043 106.045  20.895  1.00  0.00           H  
ATOM   1325 2HB  ASP L  82      42.903 106.051  22.648  1.00  0.00           H  
ATOM   1326  N   LEU L  83      42.033 109.465  21.235  1.00  0.00           N  
ATOM   1327  CA  LEU L  83      42.592 110.754  21.632  1.00  0.00           C  
ATOM   1328  C   LEU L  83      41.942 111.202  22.938  1.00  0.00           C  
ATOM   1329  O   LEU L  83      40.719 111.248  23.041  1.00  0.00           O  
ATOM   1330  CB  LEU L  83      42.365 111.805  20.538  1.00  0.00           C  
ATOM   1331  CG  LEU L  83      43.003 113.177  20.791  1.00  0.00           C  
ATOM   1332  CD1 LEU L  83      44.519 113.054  20.720  1.00  0.00           C  
ATOM   1333  CD2 LEU L  83      42.486 114.174  19.765  1.00  0.00           C  
ATOM   1334  H   LEU L  83      41.633 109.365  20.314  1.00  0.00           H  
ATOM   1335  HA  LEU L  83      43.665 110.635  21.779  1.00  0.00           H  
ATOM   1336 1HB  LEU L  83      42.765 111.422  19.600  1.00  0.00           H  
ATOM   1337 2HB  LEU L  83      41.292 111.955  20.418  1.00  0.00           H  
ATOM   1338  HG  LEU L  83      42.743 113.520  21.793  1.00  0.00           H  
ATOM   1339 1HD1 LEU L  83      44.972 114.029  20.900  1.00  0.00           H  
ATOM   1340 2HD1 LEU L  83      44.863 112.349  21.478  1.00  0.00           H  
ATOM   1341 3HD1 LEU L  83      44.809 112.696  19.733  1.00  0.00           H  
ATOM   1342 1HD2 LEU L  83      42.939 115.150  19.945  1.00  0.00           H  
ATOM   1343 2HD2 LEU L  83      42.747 113.833  18.763  1.00  0.00           H  
ATOM   1344 3HD2 LEU L  83      41.402 114.256  19.850  1.00  0.00           H  
ATOM   1345  N   GLY L  84      42.772 111.539  23.918  1.00  0.00           N  
ATOM   1346  CA  GLY L  84      42.275 112.007  25.197  1.00  0.00           C  
ATOM   1347  C   GLY L  84      43.395 111.937  26.211  1.00  0.00           C  
ATOM   1348  O   GLY L  84      44.527 111.592  25.866  1.00  0.00           O  
ATOM   1349  H   GLY L  84      43.770 111.469  23.773  1.00  0.00           H  
ATOM   1350 1HA  GLY L  84      41.907 113.028  25.093  1.00  0.00           H  
ATOM   1351 2HA  GLY L  84      41.431 111.392  25.506  1.00  0.00           H  
ATOM   1352  N   VAL L  85      43.093 112.262  27.461  1.00  0.00           N  
ATOM   1353  CA  VAL L  85      44.108 112.217  28.507  1.00  0.00           C  
ATOM   1354  C   VAL L  85      43.737 111.098  29.470  1.00  0.00           C  
ATOM   1355  O   VAL L  85      42.582 110.983  29.886  1.00  0.00           O  
ATOM   1356  CB  VAL L  85      44.192 113.559  29.260  1.00  0.00           C  
ATOM   1357  CG1 VAL L  85      45.245 113.489  30.355  1.00  0.00           C  
ATOM   1358  CG2 VAL L  85      44.504 114.682  28.282  1.00  0.00           C  
ATOM   1359  H   VAL L  85      42.153 112.545  27.699  1.00  0.00           H  
ATOM   1360  HA  VAL L  85      45.075 112.023  28.042  1.00  0.00           H  
ATOM   1361  HB  VAL L  85      43.236 113.753  29.745  1.00  0.00           H  
ATOM   1362 1HG1 VAL L  85      45.291 114.445  30.877  1.00  0.00           H  
ATOM   1363 2HG1 VAL L  85      44.983 112.703  31.063  1.00  0.00           H  
ATOM   1364 3HG1 VAL L  85      46.217 113.271  29.913  1.00  0.00           H  
ATOM   1365 1HG2 VAL L  85      44.561 115.627  28.821  1.00  0.00           H  
ATOM   1366 2HG2 VAL L  85      45.458 114.484  27.793  1.00  0.00           H  
ATOM   1367 3HG2 VAL L  85      43.716 114.740  27.531  1.00  0.00           H  
ATOM   1368  N   TYR L  86      44.716 110.265  29.800  1.00  0.00           N  
ATOM   1369  CA  TYR L  86      44.497 109.127  30.685  1.00  0.00           C  
ATOM   1370  C   TYR L  86      45.138 109.381  32.035  1.00  0.00           C  
ATOM   1371  O   TYR L  86      46.312 109.751  32.112  1.00  0.00           O  
ATOM   1372  CB  TYR L  86      45.048 107.841  30.063  1.00  0.00           C  
ATOM   1373  CG  TYR L  86      44.421 107.488  28.734  1.00  0.00           C  
ATOM   1374  CD1 TYR L  86      44.762 108.202  27.594  1.00  0.00           C  
ATOM   1375  CD2 TYR L  86      43.505 106.450  28.653  1.00  0.00           C  
ATOM   1376  CE1 TYR L  86      44.188 107.880  26.379  1.00  0.00           C  
ATOM   1377  CE2 TYR L  86      42.932 106.126  27.438  1.00  0.00           C  
ATOM   1378  CZ  TYR L  86      43.271 106.838  26.305  1.00  0.00           C  
ATOM   1379  OH  TYR L  86      42.700 106.516  25.095  1.00  0.00           O  
ATOM   1380  H   TYR L  86      45.642 110.428  29.427  1.00  0.00           H  
ATOM   1381  HA  TYR L  86      43.424 109.006  30.833  1.00  0.00           H  
ATOM   1382 1HB  TYR L  86      46.124 107.940  29.916  1.00  0.00           H  
ATOM   1383 2HB  TYR L  86      44.887 107.009  30.748  1.00  0.00           H  
ATOM   1384  HD1 TYR L  86      45.481 109.018  27.657  1.00  0.00           H  
ATOM   1385  HD2 TYR L  86      43.236 105.889  29.548  1.00  0.00           H  
ATOM   1386  HE1 TYR L  86      44.455 108.440  25.485  1.00  0.00           H  
ATOM   1387  HE2 TYR L  86      42.211 105.310  27.375  1.00  0.00           H  
ATOM   1388  HH  TYR L  86      42.715 107.285  24.520  1.00  0.00           H  
ATOM   1389  N   TYR L  87      44.416 109.204  33.113  1.00  0.00           N  
ATOM   1390  CA  TYR L  87      44.854 109.515  34.469  1.00  0.00           C  
ATOM   1391  C   TYR L  87      44.766 108.298  35.371  1.00  0.00           C  
ATOM   1392  O   TYR L  87      43.791 107.558  35.307  1.00  0.00           O  
ATOM   1393  CB  TYR L  87      43.946 110.572  35.115  1.00  0.00           C  
ATOM   1394  CG  TYR L  87      43.846 111.909  34.432  1.00  0.00           C  
ATOM   1395  CD1 TYR L  87      42.867 112.155  33.467  1.00  0.00           C  
ATOM   1396  CD2 TYR L  87      44.705 112.951  34.782  1.00  0.00           C  
ATOM   1397  CE1 TYR L  87      42.748 113.415  32.872  1.00  0.00           C  
ATOM   1398  CE2 TYR L  87      44.597 114.204  34.195  1.00  0.00           C  
ATOM   1399  CZ  TYR L  87      43.614 114.431  33.243  1.00  0.00           C  
ATOM   1400  OH  TYR L  87      43.499 115.679  32.676  1.00  0.00           O  
ATOM   1401  H   TYR L  87      43.497 108.812  32.971  1.00  0.00           H  
ATOM   1402  HA  TYR L  87      45.899 109.823  34.433  1.00  0.00           H  
ATOM   1403 1HB  TYR L  87      42.928 110.185  35.182  1.00  0.00           H  
ATOM   1404 2HB  TYR L  87      44.288 110.773  36.129  1.00  0.00           H  
ATOM   1405  HD1 TYR L  87      42.183 111.359  33.168  1.00  0.00           H  
ATOM   1406  HD2 TYR L  87      45.482 112.789  35.528  1.00  0.00           H  
ATOM   1407  HE1 TYR L  87      41.979 113.593  32.120  1.00  0.00           H  
ATOM   1408  HE2 TYR L  87      45.281 115.002  34.482  1.00  0.00           H  
ATOM   1409  HH  TYR L  87      44.172 116.257  33.041  1.00  0.00           H  
ATOM   1410  N   CYS L  88      45.778 108.097  36.212  1.00  0.00           N  
ATOM   1411  CA  CYS L  88      45.723 107.011  37.176  1.00  0.00           C  
ATOM   1412  C   CYS L  88      45.263 107.689  38.449  1.00  0.00           C  
ATOM   1413  O   CYS L  88      45.392 108.902  38.597  1.00  0.00           O  
ATOM   1414  CB  CYS L  88      47.078 106.329  37.388  1.00  0.00           C  
ATOM   1415  SG  CYS L  88      48.543 107.336  37.784  1.00  0.00           S  
ATOM   1416  H   CYS L  88      46.592 108.695  36.190  1.00  0.00           H  
ATOM   1417  HA  CYS L  88      45.025 106.258  36.809  1.00  0.00           H  
ATOM   1418 1HB  CYS L  88      47.001 105.612  38.206  1.00  0.00           H  
ATOM   1419 2HB  CYS L  88      47.352 105.774  36.491  1.00  0.00           H  
ATOM   1420  N   PHE L  89      44.709 106.910  39.366  1.00  0.00           N  
ATOM   1421  CA  PHE L  89      44.125 107.473  40.563  1.00  0.00           C  
ATOM   1422  C   PHE L  89      44.327 106.522  41.720  1.00  0.00           C  
ATOM   1423  O   PHE L  89      44.183 105.312  41.563  1.00  0.00           O  
ATOM   1424  CB  PHE L  89      42.634 107.749  40.365  1.00  0.00           C  
ATOM   1425  CG  PHE L  89      41.890 108.010  41.644  1.00  0.00           C  
ATOM   1426  CD1 PHE L  89      41.924 109.262  42.240  1.00  0.00           C  
ATOM   1427  CD2 PHE L  89      41.156 107.004  42.253  1.00  0.00           C  
ATOM   1428  CE1 PHE L  89      41.241 109.502  43.417  1.00  0.00           C  
ATOM   1429  CE2 PHE L  89      40.470 107.242  43.429  1.00  0.00           C  
ATOM   1430  CZ  PHE L  89      40.514 108.493  44.011  1.00  0.00           C  
ATOM   1431  H   PHE L  89      44.691 105.908  39.234  1.00  0.00           H  
ATOM   1432  HA  PHE L  89      44.625 108.418  40.781  1.00  0.00           H  
ATOM   1433 1HB  PHE L  89      42.507 108.615  39.716  1.00  0.00           H  
ATOM   1434 2HB  PHE L  89      42.169 106.898  39.868  1.00  0.00           H  
ATOM   1435  HD1 PHE L  89      42.499 110.060  41.769  1.00  0.00           H  
ATOM   1436  HD2 PHE L  89      41.122 106.016  41.793  1.00  0.00           H  
ATOM   1437  HE1 PHE L  89      41.277 110.490  43.875  1.00  0.00           H  
ATOM   1438  HE2 PHE L  89      39.896 106.443  43.898  1.00  0.00           H  
ATOM   1439  HZ  PHE L  89      39.976 108.681  44.939  1.00  0.00           H  
ATOM   1440  N   GLN L  90      44.642 107.087  42.878  1.00  0.00           N  
ATOM   1441  CA  GLN L  90      44.777 106.320  44.105  1.00  0.00           C  
ATOM   1442  C   GLN L  90      43.643 106.642  45.078  1.00  0.00           C  
ATOM   1443  O   GLN L  90      43.481 107.780  45.503  1.00  0.00           O  
ATOM   1444  CB  GLN L  90      46.133 106.634  44.755  1.00  0.00           C  
ATOM   1445  CG  GLN L  90      46.296 106.095  46.141  1.00  0.00           C  
ATOM   1446  CD  GLN L  90      45.647 106.968  47.193  1.00  0.00           C  
ATOM   1447  OE1 GLN L  90      45.070 106.461  48.133  1.00  0.00           O  
ATOM   1448  NE2 GLN L  90      45.760 108.283  47.048  1.00  0.00           N  
ATOM   1449  H   GLN L  90      44.792 108.086  42.903  1.00  0.00           H  
ATOM   1450  HA  GLN L  90      44.721 105.260  43.859  1.00  0.00           H  
ATOM   1451 1HB  GLN L  90      46.935 106.224  44.139  1.00  0.00           H  
ATOM   1452 2HB  GLN L  90      46.273 107.715  44.798  1.00  0.00           H  
ATOM   1453 1HG  GLN L  90      45.837 105.108  46.192  1.00  0.00           H  
ATOM   1454 2HG  GLN L  90      47.361 106.025  46.371  1.00  0.00           H  
ATOM   1455 1HE2 GLN L  90      45.345 108.898  47.721  1.00  0.00           H  
ATOM   1456 2HE2 GLN L  90      46.257 108.660  46.267  1.00  0.00           H  
ATOM   1457  N   GLY L  91      42.867 105.625  45.433  1.00  0.00           N  
ATOM   1458  CA  GLY L  91      41.719 105.838  46.295  1.00  0.00           C  
ATOM   1459  C   GLY L  91      41.819 104.985  47.551  1.00  0.00           C  
ATOM   1460  O   GLY L  91      40.823 104.739  48.228  1.00  0.00           O  
ATOM   1461  H   GLY L  91      43.068 104.691  45.103  1.00  0.00           H  
ATOM   1462 1HA  GLY L  91      41.659 106.892  46.567  1.00  0.00           H  
ATOM   1463 2HA  GLY L  91      40.807 105.593  45.753  1.00  0.00           H  
ATOM   1464  N   SER L  92      43.034 104.542  47.866  1.00  0.00           N  
ATOM   1465  CA  SER L  92      43.280 103.684  49.026  1.00  0.00           C  
ATOM   1466  C   SER L  92      43.429 104.409  50.362  1.00  0.00           C  
ATOM   1467  O   SER L  92      43.035 103.881  51.406  1.00  0.00           O  
ATOM   1468  CB  SER L  92      44.530 102.864  48.775  1.00  0.00           C  
ATOM   1469  OG  SER L  92      45.662 103.686  48.695  1.00  0.00           O  
ATOM   1470  H   SER L  92      43.811 104.811  47.280  1.00  0.00           H  
ATOM   1471  HA  SER L  92      42.427 103.016  49.149  1.00  0.00           H  
ATOM   1472 1HB  SER L  92      44.659 102.142  49.581  1.00  0.00           H  
ATOM   1473 2HB  SER L  92      44.418 102.304  47.848  1.00  0.00           H  
ATOM   1474  HG  SER L  92      45.335 104.569  48.503  1.00  0.00           H  
ATOM   1475  N   HIS L  93      43.995 105.614  50.333  1.00  0.00           N  
ATOM   1476  CA  HIS L  93      44.199 106.412  51.542  1.00  0.00           C  
ATOM   1477  C   HIS L  93      44.021 107.896  51.261  1.00  0.00           C  
ATOM   1478  O   HIS L  93      44.466 108.393  50.226  1.00  0.00           O  
ATOM   1479  CB  HIS L  93      45.593 106.164  52.126  1.00  0.00           C  
ATOM   1480  CG  HIS L  93      45.848 104.734  52.491  1.00  0.00           C  
ATOM   1481  ND1 HIS L  93      45.352 104.161  53.642  1.00  0.00           N  
ATOM   1482  CD2 HIS L  93      46.545 103.764  51.857  1.00  0.00           C  
ATOM   1483  CE1 HIS L  93      45.734 102.896  53.701  1.00  0.00           C  
ATOM   1484  NE2 HIS L  93      46.458 102.631  52.629  1.00  0.00           N  
ATOM   1485  H   HIS L  93      44.293 105.985  49.443  1.00  0.00           H  
ATOM   1486  HA  HIS L  93      43.463 106.128  52.294  1.00  0.00           H  
ATOM   1487 1HB  HIS L  93      46.351 106.473  51.405  1.00  0.00           H  
ATOM   1488 2HB  HIS L  93      45.726 106.773  53.021  1.00  0.00           H  
ATOM   1489  HD1 HIS L  93      44.730 104.592  54.297  1.00  0.00           H  
ATOM   1490  HD2 HIS L  93      47.108 103.745  50.923  1.00  0.00           H  
ATOM   1491  HE1 HIS L  93      45.440 102.267  54.540  1.00  0.00           H  
ATOM   1492  N   VAL L  94      43.409 108.617  52.075  1.00  0.00           N  
ATOM   1493  CA  VAL L  94      43.072 110.036  52.062  1.00  0.00           C  
ATOM   1494  C   VAL L  94      44.360 110.791  52.395  1.00  0.00           C  
ATOM   1495  O   VAL L  94      45.071 110.427  53.332  1.00  0.00           O  
ATOM   1496  CB  VAL L  94      41.971 110.363  53.089  1.00  0.00           C  
ATOM   1497  CG1 VAL L  94      41.732 111.865  53.153  1.00  0.00           C  
ATOM   1498  CG2 VAL L  94      40.689 109.629  52.726  1.00  0.00           C  
ATOM   1499  H   VAL L  94      43.263 108.083  52.921  1.00  0.00           H  
ATOM   1500  HA  VAL L  94      42.699 110.294  51.071  1.00  0.00           H  
ATOM   1501  HB  VAL L  94      42.304 110.048  54.078  1.00  0.00           H  
ATOM   1502 1HG1 VAL L  94      40.952 112.078  53.883  1.00  0.00           H  
ATOM   1503 2HG1 VAL L  94      42.653 112.367  53.449  1.00  0.00           H  
ATOM   1504 3HG1 VAL L  94      41.420 112.225  52.173  1.00  0.00           H  
ATOM   1505 1HG2 VAL L  94      39.916 109.864  53.456  1.00  0.00           H  
ATOM   1506 2HG2 VAL L  94      40.360 109.939  51.734  1.00  0.00           H  
ATOM   1507 3HG2 VAL L  94      40.873 108.554  52.727  1.00  0.00           H  
ATOM   1508  N   PRO L  95      44.682 111.849  51.632  1.00  0.00           N  
ATOM   1509  CA  PRO L  95      43.935 112.370  50.486  1.00  0.00           C  
ATOM   1510  C   PRO L  95      43.996 111.443  49.278  1.00  0.00           C  
ATOM   1511  O   PRO L  95      45.038 110.850  48.995  1.00  0.00           O  
ATOM   1512  CB  PRO L  95      44.636 113.702  50.202  1.00  0.00           C  
ATOM   1513  CG  PRO L  95      45.389 113.993  51.454  1.00  0.00           C  
ATOM   1514  CD  PRO L  95      45.821 112.641  51.956  1.00  0.00           C  
ATOM   1515  HA  PRO L  95      42.887 112.530  50.781  1.00  0.00           H  
ATOM   1516 1HB  PRO L  95      45.291 113.601  49.323  1.00  0.00           H  
ATOM   1517 2HB  PRO L  95      43.892 114.475  49.961  1.00  0.00           H  
ATOM   1518 1HG  PRO L  95      46.239 114.659  51.241  1.00  0.00           H  
ATOM   1519 2HG  PRO L  95      44.744 114.524  52.171  1.00  0.00           H  
ATOM   1520 1HD  PRO L  95      46.726 112.324  51.418  1.00  0.00           H  
ATOM   1521 2HD  PRO L  95      46.010 112.694  53.037  1.00  0.00           H  
ATOM   1522  N   TYR L  96      42.876 111.320  48.579  1.00  0.00           N  
ATOM   1523  CA  TYR L  96      42.843 110.574  47.329  1.00  0.00           C  
ATOM   1524  C   TYR L  96      43.520 111.444  46.286  1.00  0.00           C  
ATOM   1525  O   TYR L  96      43.329 112.663  46.273  1.00  0.00           O  
ATOM   1526  CB  TYR L  96      41.413 110.217  46.916  1.00  0.00           C  
ATOM   1527  CG  TYR L  96      40.687 109.348  47.919  1.00  0.00           C  
ATOM   1528  CD1 TYR L  96      41.404 108.496  48.746  1.00  0.00           C  
ATOM   1529  CD2 TYR L  96      39.304 109.403  48.011  1.00  0.00           C  
ATOM   1530  CE1 TYR L  96      40.741 107.703  49.662  1.00  0.00           C  
ATOM   1531  CE2 TYR L  96      38.641 108.609  48.926  1.00  0.00           C  
ATOM   1532  CZ  TYR L  96      39.354 107.762  49.750  1.00  0.00           C  
ATOM   1533  OH  TYR L  96      38.694 106.971  50.662  1.00  0.00           O  
ATOM   1534  H   TYR L  96      42.028 111.750  48.916  1.00  0.00           H  
ATOM   1535  HA  TYR L  96      43.395 109.644  47.467  1.00  0.00           H  
ATOM   1536 1HB  TYR L  96      40.836 111.132  46.777  1.00  0.00           H  
ATOM   1537 2HB  TYR L  96      41.430 109.693  45.961  1.00  0.00           H  
ATOM   1538  HD1 TYR L  96      42.491 108.454  48.674  1.00  0.00           H  
ATOM   1539  HD2 TYR L  96      38.741 110.071  47.360  1.00  0.00           H  
ATOM   1540  HE1 TYR L  96      41.304 107.034  50.312  1.00  0.00           H  
ATOM   1541  HE2 TYR L  96      37.554 108.652  48.998  1.00  0.00           H  
ATOM   1542  HH  TYR L  96      39.331 106.435  51.140  1.00  0.00           H  
ATOM   1543  N   THR L  97      44.309 110.825  45.417  1.00  0.00           N  
ATOM   1544  CA  THR L  97      45.074 111.587  44.437  1.00  0.00           C  
ATOM   1545  C   THR L  97      45.069 111.029  43.023  1.00  0.00           C  
ATOM   1546  O   THR L  97      44.898 109.825  42.804  1.00  0.00           O  
ATOM   1547  CB  THR L  97      46.535 111.723  44.903  1.00  0.00           C  
ATOM   1548  OG1 THR L  97      47.113 110.419  45.055  1.00  0.00           O  
ATOM   1549  CG2 THR L  97      46.606 112.462  46.230  1.00  0.00           C  
ATOM   1550  H   THR L  97      44.387 109.819  45.427  1.00  0.00           H  
ATOM   1551  HA  THR L  97      44.637 112.582  44.354  1.00  0.00           H  
ATOM   1552  HB  THR L  97      47.106 112.273  44.155  1.00  0.00           H  
ATOM   1553  HG1 THR L  97      47.940 110.491  45.539  1.00  0.00           H  
ATOM   1554 1HG2 THR L  97      47.646 112.548  46.543  1.00  0.00           H  
ATOM   1555 2HG2 THR L  97      46.178 113.458  46.114  1.00  0.00           H  
ATOM   1556 3HG2 THR L  97      46.045 111.911  46.984  1.00  0.00           H  
ATOM   1557  N   PHE L  98      45.266 111.930  42.066  1.00  0.00           N  
ATOM   1558  CA  PHE L  98      45.318 111.592  40.649  1.00  0.00           C  
ATOM   1559  C   PHE L  98      46.718 111.851  40.100  1.00  0.00           C  
ATOM   1560  O   PHE L  98      47.444 112.699  40.608  1.00  0.00           O  
ATOM   1561  CB  PHE L  98      44.370 112.490  39.850  1.00  0.00           C  
ATOM   1562  CG  PHE L  98      42.922 112.318  40.182  1.00  0.00           C  
ATOM   1563  CD1 PHE L  98      42.118 111.489  39.414  1.00  0.00           C  
ATOM   1564  CD2 PHE L  98      42.346 113.038  41.225  1.00  0.00           C  
ATOM   1565  CE1 PHE L  98      40.757 111.381  39.670  1.00  0.00           C  
ATOM   1566  CE2 PHE L  98      40.981 112.934  41.489  1.00  0.00           C  
ATOM   1567  CZ  PHE L  98      40.188 112.107  40.710  1.00  0.00           C  
ATOM   1568  H   PHE L  98      45.384 112.893  42.347  1.00  0.00           H  
ATOM   1569  HA  PHE L  98      45.083 110.533  40.537  1.00  0.00           H  
ATOM   1570 1HB  PHE L  98      44.629 113.534  40.021  1.00  0.00           H  
ATOM   1571 2HB  PHE L  98      44.494 112.293  38.785  1.00  0.00           H  
ATOM   1572  HD1 PHE L  98      42.564 110.917  38.600  1.00  0.00           H  
ATOM   1573  HD2 PHE L  98      42.972 113.688  41.836  1.00  0.00           H  
ATOM   1574  HE1 PHE L  98      40.138 110.727  39.057  1.00  0.00           H  
ATOM   1575  HE2 PHE L  98      40.537 113.502  42.306  1.00  0.00           H  
ATOM   1576  HZ  PHE L  98      39.122 112.028  40.913  1.00  0.00           H  
ATOM   1577  N   GLY L  99      47.081 111.129  39.048  1.00  0.00           N  
ATOM   1578  CA  GLY L  99      48.393 111.307  38.459  1.00  0.00           C  
ATOM   1579  C   GLY L  99      48.246 112.559  37.612  1.00  0.00           C  
ATOM   1580  O   GLY L  99      47.150 113.126  37.542  1.00  0.00           O  
ATOM   1581  H   GLY L  99      46.451 110.449  38.647  1.00  0.00           H  
ATOM   1582 1HA  GLY L  99      49.137 111.405  39.250  1.00  0.00           H  
ATOM   1583 2HA  GLY L  99      48.655 110.422  37.880  1.00  0.00           H  
ATOM   1584  N   GLY L 100      49.298 112.962  37.024  1.00  0.00           N  
ATOM   1585  CA  GLY L 100      49.287 114.170  36.208  1.00  0.00           C  
ATOM   1586  C   GLY L 100      48.566 113.987  34.878  1.00  0.00           C  
ATOM   1587  O   GLY L 100      48.125 114.959  34.259  1.00  0.00           O  
ATOM   1588  H   GLY L 100      50.156 112.439  37.117  1.00  0.00           H  
ATOM   1589 1HA  GLY L 100      48.804 114.977  36.759  1.00  0.00           H  
ATOM   1590 2HA  GLY L 100      50.311 114.484  36.010  1.00  0.00           H  
ATOM   1591  N   GLY L 101      48.458 112.737  34.439  1.00  0.00           N  
ATOM   1592  CA  GLY L 101      47.813 112.452  33.172  1.00  0.00           C  
ATOM   1593  C   GLY L 101      48.757 112.380  31.990  1.00  0.00           C  
ATOM   1594  O   GLY L 101      49.731 113.123  31.903  1.00  0.00           O  
ATOM   1595  H   GLY L 101      48.825 111.972  34.986  1.00  0.00           H  
ATOM   1596 1HA  GLY L 101      47.284 111.501  33.239  1.00  0.00           H  
ATOM   1597 2HA  GLY L 101      47.069 113.219  32.962  1.00  0.00           H  
ATOM   1598  N   THR L 102      48.464 111.458  31.085  1.00  0.00           N  
ATOM   1599  CA  THR L 102      49.265 111.265  29.888  1.00  0.00           C  
ATOM   1600  C   THR L 102      48.331 111.424  28.694  1.00  0.00           C  
ATOM   1601  O   THR L 102      47.358 110.684  28.547  1.00  0.00           O  
ATOM   1602  CB  THR L 102      49.952 109.887  29.863  1.00  0.00           C  
ATOM   1603  OG1 THR L 102      50.815 109.761  31.001  1.00  0.00           O  
ATOM   1604  CG2 THR L 102      50.770 109.721  28.592  1.00  0.00           C  
ATOM   1605  H   THR L 102      47.657 110.870  31.237  1.00  0.00           H  
ATOM   1606  HA  THR L 102      50.045 112.027  29.867  1.00  0.00           H  
ATOM   1607  HB  THR L 102      49.197 109.103  29.909  1.00  0.00           H  
ATOM   1608  HG1 THR L 102      51.566 110.350  30.900  1.00  0.00           H  
ATOM   1609 1HG2 THR L 102      51.248 108.742  28.592  1.00  0.00           H  
ATOM   1610 2HG2 THR L 102      50.115 109.806  27.724  1.00  0.00           H  
ATOM   1611 3HG2 THR L 102      51.533 110.498  28.546  1.00  0.00           H  
ATOM   1612  N   LYS L 103      48.621 112.401  27.841  1.00  0.00           N  
ATOM   1613  CA  LYS L 103      47.800 112.619  26.663  1.00  0.00           C  
ATOM   1614  C   LYS L 103      48.222 111.713  25.519  1.00  0.00           C  
ATOM   1615  O   LYS L 103      49.368 111.751  25.069  1.00  0.00           O  
ATOM   1616  CB  LYS L 103      47.870 114.083  26.226  1.00  0.00           C  
ATOM   1617  CG  LYS L 103      46.979 114.429  25.040  1.00  0.00           C  
ATOM   1618  CD  LYS L 103      47.061 115.910  24.702  1.00  0.00           C  
ATOM   1619  CE  LYS L 103      46.183 116.254  23.508  1.00  0.00           C  
ATOM   1620  NZ  LYS L 103      46.238 117.704  23.177  1.00  0.00           N  
ATOM   1621  H   LYS L 103      49.416 113.001  28.004  1.00  0.00           H  
ATOM   1622  HA  LYS L 103      46.766 112.378  26.912  1.00  0.00           H  
ATOM   1623 1HB  LYS L 103      47.582 114.725  27.059  1.00  0.00           H  
ATOM   1624 2HB  LYS L 103      48.897 114.334  25.959  1.00  0.00           H  
ATOM   1625 1HG  LYS L 103      47.290 113.848  24.170  1.00  0.00           H  
ATOM   1626 2HG  LYS L 103      45.946 114.174  25.274  1.00  0.00           H  
ATOM   1627 1HD  LYS L 103      46.738 116.498  25.562  1.00  0.00           H  
ATOM   1628 2HD  LYS L 103      48.093 116.174  24.470  1.00  0.00           H  
ATOM   1629 1HE  LYS L 103      46.509 115.684  22.640  1.00  0.00           H  
ATOM   1630 2HE  LYS L 103      45.150 115.985  23.726  1.00  0.00           H  
ATOM   1631 1HZ  LYS L 103      45.643 117.892  22.382  1.00  0.00           H  
ATOM   1632 2HZ  LYS L 103      45.919 118.244  23.970  1.00  0.00           H  
ATOM   1633 3HZ  LYS L 103      47.188 117.964  22.954  1.00  0.00           H  
ATOM   1634  N   LEU L 104      47.295 110.887  25.054  1.00  0.00           N  
ATOM   1635  CA  LEU L 104      47.580 110.021  23.925  1.00  0.00           C  
ATOM   1636  C   LEU L 104      47.489 110.890  22.673  1.00  0.00           C  
ATOM   1637  O   LEU L 104      46.510 111.619  22.483  1.00  0.00           O  
ATOM   1638  CB  LEU L 104      46.591 108.851  23.855  1.00  0.00           C  
ATOM   1639  CG  LEU L 104      46.892 107.789  22.790  1.00  0.00           C  
ATOM   1640  CD1 LEU L 104      48.187 107.069  23.141  1.00  0.00           C  
ATOM   1641  CD2 LEU L 104      45.729 106.812  22.705  1.00  0.00           C  
ATOM   1642  H   LEU L 104      46.379 110.852  25.481  1.00  0.00           H  
ATOM   1643  HA  LEU L 104      48.582 109.612  24.047  1.00  0.00           H  
ATOM   1644 1HB  LEU L 104      46.573 108.353  24.823  1.00  0.00           H  
ATOM   1645 2HB  LEU L 104      45.596 109.249  23.655  1.00  0.00           H  
ATOM   1646  HG  LEU L 104      47.031 108.273  21.822  1.00  0.00           H  
ATOM   1647 1HD1 LEU L 104      48.401 106.315  22.384  1.00  0.00           H  
ATOM   1648 2HD1 LEU L 104      49.005 107.789  23.176  1.00  0.00           H  
ATOM   1649 3HD1 LEU L 104      48.084 106.589  24.113  1.00  0.00           H  
ATOM   1650 1HD2 LEU L 104      45.943 106.057  21.947  1.00  0.00           H  
ATOM   1651 2HD2 LEU L 104      45.590 106.326  23.671  1.00  0.00           H  
ATOM   1652 3HD2 LEU L 104      44.820 107.350  22.435  1.00  0.00           H  
ATOM   1653  N   GLU L 105      48.525 110.841  21.840  1.00  0.00           N  
ATOM   1654  CA  GLU L 105      48.526 111.608  20.604  1.00  0.00           C  
ATOM   1655  C   GLU L 105      48.594 110.657  19.424  1.00  0.00           C  
ATOM   1656  O   GLU L 105      49.403 109.732  19.409  1.00  0.00           O  
ATOM   1657  CB  GLU L 105      49.704 112.584  20.566  1.00  0.00           C  
ATOM   1658  CG  GLU L 105      49.646 113.679  21.622  1.00  0.00           C  
ATOM   1659  CD  GLU L 105      50.797 114.642  21.529  1.00  0.00           C  
ATOM   1660  OE1 GLU L 105      51.681 114.408  20.740  1.00  0.00           O  
ATOM   1661  OE2 GLU L 105      50.792 115.613  22.249  1.00  0.00           O  
ATOM   1662  H   GLU L 105      49.324 110.266  22.064  1.00  0.00           H  
ATOM   1663  HA  GLU L 105      47.600 112.182  20.552  1.00  0.00           H  
ATOM   1664 1HB  GLU L 105      50.636 112.036  20.703  1.00  0.00           H  
ATOM   1665 2HB  GLU L 105      49.747 113.065  19.588  1.00  0.00           H  
ATOM   1666 1HG  GLU L 105      48.715 114.232  21.507  1.00  0.00           H  
ATOM   1667 2HG  GLU L 105      49.644 113.218  22.609  1.00  0.00           H  
ATOM   1668  N   ILE L 106      47.734 110.891  18.443  1.00  0.00           N  
ATOM   1669  CA  ILE L 106      47.654 110.024  17.282  1.00  0.00           C  
ATOM   1670  C   ILE L 106      48.546 110.506  16.154  1.00  0.00           C  
ATOM   1671  O   ILE L 106      48.442 111.647  15.705  1.00  0.00           O  
ATOM   1672  CB  ILE L 106      46.203 109.924  16.777  1.00  0.00           C  
ATOM   1673  CG1 ILE L 106      45.280 109.437  17.897  1.00  0.00           C  
ATOM   1674  CG2 ILE L 106      46.122 108.995  15.575  1.00  0.00           C  
ATOM   1675  CD1 ILE L 106      45.656 108.082  18.452  1.00  0.00           C  
ATOM   1676  H   ILE L 106      47.119 111.690  18.504  1.00  0.00           H  
ATOM   1677  HA  ILE L 106      47.990 109.029  17.570  1.00  0.00           H  
ATOM   1678  HB  ILE L 106      45.850 110.912  16.485  1.00  0.00           H  
ATOM   1679 1HG1 ILE L 106      45.292 110.156  18.716  1.00  0.00           H  
ATOM   1680 2HG1 ILE L 106      44.257 109.381  17.527  1.00  0.00           H  
ATOM   1681 1HG2 ILE L 106      45.089 108.935  15.231  1.00  0.00           H  
ATOM   1682 2HG2 ILE L 106      46.749 109.383  14.773  1.00  0.00           H  
ATOM   1683 3HG2 ILE L 106      46.468 108.001  15.858  1.00  0.00           H  
ATOM   1684 1HD1 ILE L 106      44.956 107.805  19.241  1.00  0.00           H  
ATOM   1685 2HD1 ILE L 106      45.616 107.338  17.655  1.00  0.00           H  
ATOM   1686 3HD1 ILE L 106      46.664 108.123  18.861  1.00  0.00           H  
ATOM   1687  N   LYS L 107      49.439 109.631  15.701  1.00  0.00           N  
ATOM   1688  CA  LYS L 107      50.343 109.984  14.622  1.00  0.00           C  
ATOM   1689  C   LYS L 107      49.642 109.691  13.301  1.00  0.00           C  
ATOM   1690  O   LYS L 107      48.964 108.675  13.156  1.00  0.00           O  
ATOM   1691  CB  LYS L 107      51.659 109.213  14.727  1.00  0.00           C  
ATOM   1692  CG  LYS L 107      52.698 109.598  13.681  1.00  0.00           C  
ATOM   1693  CD  LYS L 107      54.007 108.857  13.905  1.00  0.00           C  
ATOM   1694  CE  LYS L 107      55.047 109.242  12.862  1.00  0.00           C  
ATOM   1695  NZ  LYS L 107      56.336 108.527  13.072  1.00  0.00           N  
ATOM   1696  H   LYS L 107      49.495 108.709  16.109  1.00  0.00           H  
ATOM   1697  HA  LYS L 107      50.565 111.049  14.691  1.00  0.00           H  
ATOM   1698 1HB  LYS L 107      52.099 109.375  15.711  1.00  0.00           H  
ATOM   1699 2HB  LYS L 107      51.464 108.145  14.627  1.00  0.00           H  
ATOM   1700 1HG  LYS L 107      52.320 109.358  12.687  1.00  0.00           H  
ATOM   1701 2HG  LYS L 107      52.884 110.670  13.731  1.00  0.00           H  
ATOM   1702 1HD  LYS L 107      54.395 109.092  14.897  1.00  0.00           H  
ATOM   1703 2HD  LYS L 107      53.832 107.782  13.848  1.00  0.00           H  
ATOM   1704 1HE  LYS L 107      54.671 109.004  11.869  1.00  0.00           H  
ATOM   1705 2HE  LYS L 107      55.231 110.315  12.911  1.00  0.00           H  
ATOM   1706 1HZ  LYS L 107      56.998 108.809  12.362  1.00  0.00           H  
ATOM   1707 2HZ  LYS L 107      56.703 108.755  13.985  1.00  0.00           H  
ATOM   1708 3HZ  LYS L 107      56.182 107.530  13.010  1.00  0.00           H  
ATOM   1709  N   ARG L 108      49.787 110.606  12.353  1.00  0.00           N  
ATOM   1710  CA  ARG L 108      49.177 110.459  11.043  1.00  0.00           C  
ATOM   1711  C   ARG L 108      50.037 111.158  10.009  1.00  0.00           C  
ATOM   1712  O   ARG L 108      51.043 111.777  10.348  1.00  0.00           O  
ATOM   1713  CB  ARG L 108      47.767 111.055  11.031  1.00  0.00           C  
ATOM   1714  CG  ARG L 108      47.705 112.535  11.367  1.00  0.00           C  
ATOM   1715  CD  ARG L 108      46.515 113.177  10.680  1.00  0.00           C  
ATOM   1716  NE  ARG L 108      46.746 113.312   9.246  1.00  0.00           N  
ATOM   1717  CZ  ARG L 108      45.787 113.435   8.335  1.00  0.00           C  
ATOM   1718  NH1 ARG L 108      44.510 113.435   8.699  1.00  0.00           N  
ATOM   1719  NH2 ARG L 108      46.107 113.566   7.055  1.00  0.00           N  
ATOM   1720  H   ARG L 108      50.340 111.429  12.549  1.00  0.00           H  
ATOM   1721  HA  ARG L 108      49.111 109.396  10.809  1.00  0.00           H  
ATOM   1722 1HB  ARG L 108      47.323 110.919  10.046  1.00  0.00           H  
ATOM   1723 2HB  ARG L 108      47.142 110.525  11.749  1.00  0.00           H  
ATOM   1724 1HG  ARG L 108      47.606 112.660  12.445  1.00  0.00           H  
ATOM   1725 2HG  ARG L 108      48.619 113.024  11.028  1.00  0.00           H  
ATOM   1726 1HD  ARG L 108      45.630 112.560  10.834  1.00  0.00           H  
ATOM   1727 2HD  ARG L 108      46.343 114.167  11.101  1.00  0.00           H  
ATOM   1728  HE  ARG L 108      47.704 113.312   8.923  1.00  0.00           H  
ATOM   1729 1HH1 ARG L 108      44.264 113.341   9.674  1.00  0.00           H  
ATOM   1730 2HH1 ARG L 108      43.786 113.530   8.001  1.00  0.00           H  
ATOM   1731 1HH2 ARG L 108      47.078 113.570   6.774  1.00  0.00           H  
ATOM   1732 2HH2 ARG L 108      45.381 113.659   6.360  1.00  0.00           H  
ATOM   1733  N   ALA L 109      49.638 111.058   8.747  1.00  0.00           N  
ATOM   1734  CA  ALA L 109      50.379 111.693   7.664  1.00  0.00           C  
ATOM   1735  C   ALA L 109      50.246 113.205   7.710  1.00  0.00           C  
ATOM   1736  O   ALA L 109      49.218 113.737   8.145  1.00  0.00           O  
ATOM   1737  OXT ALA L 109      51.145 113.898   7.321  1.00  0.00           O  
ATOM   1738  CB  ALA L 109      49.891 111.170   6.317  1.00  0.00           C  
ATOM   1739  H   ALA L 109      48.804 110.532   8.528  1.00  0.00           H  
ATOM   1740  HA  ALA L 109      51.434 111.449   7.787  1.00  0.00           H  
ATOM   1741 1HB  ALA L 109      50.451 111.651   5.515  1.00  0.00           H  
ATOM   1742 2HB  ALA L 109      50.041 110.091   6.269  1.00  0.00           H  
ATOM   1743 3HB  ALA L 109      48.830 111.393   6.203  1.00  0.00           H  
ATOM   1744  N   GLN H   1      17.465 107.025  35.036  1.00  0.00           N  
ATOM   1745  CA  GLN H   1      18.929 106.950  34.757  1.00  0.00           C  
ATOM   1746  C   GLN H   1      19.645 107.985  35.623  1.00  0.00           C  
ATOM   1747  O   GLN H   1      19.100 109.060  35.891  1.00  0.00           O  
ATOM   1748  CB  GLN H   1      19.236 107.198  33.277  1.00  0.00           C  
ATOM   1749  CG  GLN H   1      18.603 106.189  32.333  1.00  0.00           C  
ATOM   1750  CD  GLN H   1      19.132 104.784  32.549  1.00  0.00           C  
ATOM   1751  OE1 GLN H   1      20.343 104.550  32.521  1.00  0.00           O  
ATOM   1752  NE2 GLN H   1      18.225 103.838  32.767  1.00  0.00           N  
ATOM   1753 1H   GLN H   1      16.983 106.352  34.475  1.00  0.00           H  
ATOM   1754 2H   GLN H   1      17.300 106.832  36.003  1.00  0.00           H  
ATOM   1755 3H   GLN H   1      17.130 107.942  34.818  1.00  0.00           H  
ATOM   1756  HA  GLN H   1      19.279 105.949  35.011  1.00  0.00           H  
ATOM   1757 1HB  GLN H   1      18.884 108.190  32.994  1.00  0.00           H  
ATOM   1758 2HB  GLN H   1      20.314 107.175  33.120  1.00  0.00           H  
ATOM   1759 1HG  GLN H   1      17.526 106.178  32.498  1.00  0.00           H  
ATOM   1760 2HG  GLN H   1      18.821 106.482  31.306  1.00  0.00           H  
ATOM   1761 1HE2 GLN H   1      18.514 102.892  32.917  1.00  0.00           H  
ATOM   1762 2HE2 GLN H   1      17.252 104.072  32.782  1.00  0.00           H  
ATOM   1763  N   VAL H   2      20.823 107.627  36.120  1.00  0.00           N  
ATOM   1764  CA  VAL H   2      21.553 108.480  37.047  1.00  0.00           C  
ATOM   1765  C   VAL H   2      21.966 109.775  36.358  1.00  0.00           C  
ATOM   1766  O   VAL H   2      22.558 109.751  35.277  1.00  0.00           O  
ATOM   1767  CB  VAL H   2      22.804 107.754  37.577  1.00  0.00           C  
ATOM   1768  CG1 VAL H   2      23.629 108.686  38.453  1.00  0.00           C  
ATOM   1769  CG2 VAL H   2      22.392 106.511  38.351  1.00  0.00           C  
ATOM   1770  H   VAL H   2      21.224 106.741  35.846  1.00  0.00           H  
ATOM   1771  HA  VAL H   2      20.901 108.712  37.890  1.00  0.00           H  
ATOM   1772  HB  VAL H   2      23.431 107.467  36.733  1.00  0.00           H  
ATOM   1773 1HG1 VAL H   2      24.509 108.157  38.819  1.00  0.00           H  
ATOM   1774 2HG1 VAL H   2      23.943 109.550  37.868  1.00  0.00           H  
ATOM   1775 3HG1 VAL H   2      23.028 109.017  39.299  1.00  0.00           H  
ATOM   1776 1HG2 VAL H   2      23.281 106.003  38.723  1.00  0.00           H  
ATOM   1777 2HG2 VAL H   2      21.760 106.798  39.192  1.00  0.00           H  
ATOM   1778 3HG2 VAL H   2      21.839 105.840  37.694  1.00  0.00           H  
ATOM   1779  N   GLN H   3      21.658 110.903  36.983  1.00  0.00           N  
ATOM   1780  CA  GLN H   3      21.973 112.188  36.390  1.00  0.00           C  
ATOM   1781  C   GLN H   3      22.365 113.173  37.485  1.00  0.00           C  
ATOM   1782  O   GLN H   3      21.655 113.321  38.478  1.00  0.00           O  
ATOM   1783  CB  GLN H   3      20.785 112.723  35.588  1.00  0.00           C  
ATOM   1784  CG  GLN H   3      21.053 114.043  34.884  1.00  0.00           C  
ATOM   1785  CD  GLN H   3      19.867 114.511  34.061  1.00  0.00           C  
ATOM   1786  OE1 GLN H   3      18.742 114.034  34.241  1.00  0.00           O  
ATOM   1787  NE2 GLN H   3      20.112 115.450  33.155  1.00  0.00           N  
ATOM   1788  H   GLN H   3      21.197 110.875  37.881  1.00  0.00           H  
ATOM   1789  HA  GLN H   3      22.817 112.058  35.713  1.00  0.00           H  
ATOM   1790 1HB  GLN H   3      20.497 111.992  34.832  1.00  0.00           H  
ATOM   1791 2HB  GLN H   3      19.930 112.862  36.250  1.00  0.00           H  
ATOM   1792 1HG  GLN H   3      21.271 114.803  35.634  1.00  0.00           H  
ATOM   1793 2HG  GLN H   3      21.905 113.920  34.217  1.00  0.00           H  
ATOM   1794 1HE2 GLN H   3      19.367 115.798  32.582  1.00  0.00           H  
ATOM   1795 2HE2 GLN H   3      21.038 115.808  33.043  1.00  0.00           H  
ATOM   1796  N   LEU H   4      23.511 113.818  37.321  1.00  0.00           N  
ATOM   1797  CA  LEU H   4      23.977 114.787  38.300  1.00  0.00           C  
ATOM   1798  C   LEU H   4      24.074 116.113  37.584  1.00  0.00           C  
ATOM   1799  O   LEU H   4      24.884 116.237  36.675  1.00  0.00           O  
ATOM   1800  CB  LEU H   4      25.368 114.388  38.849  1.00  0.00           C  
ATOM   1801  CG  LEU H   4      25.623 112.999  39.475  1.00  0.00           C  
ATOM   1802  CD1 LEU H   4      27.088 112.845  39.809  1.00  0.00           C  
ATOM   1803  CD2 LEU H   4      24.779 112.786  40.723  1.00  0.00           C  
ATOM   1804  H   LEU H   4      24.075 113.637  36.502  1.00  0.00           H  
ATOM   1805  HA  LEU H   4      23.256 114.829  39.115  1.00  0.00           H  
ATOM   1806 1HB  LEU H   4      26.095 114.461  38.041  1.00  0.00           H  
ATOM   1807 2HB  LEU H   4      25.650 115.095  39.629  1.00  0.00           H  
ATOM   1808  HG  LEU H   4      25.372 112.223  38.753  1.00  0.00           H  
ATOM   1809 1HD1 LEU H   4      27.259 111.864  40.250  1.00  0.00           H  
ATOM   1810 2HD1 LEU H   4      27.680 112.943  38.901  1.00  0.00           H  
ATOM   1811 3HD1 LEU H   4      27.381 113.618  40.519  1.00  0.00           H  
ATOM   1812 1HD2 LEU H   4      24.985 111.799  41.136  1.00  0.00           H  
ATOM   1813 2HD2 LEU H   4      25.025 113.548  41.463  1.00  0.00           H  
ATOM   1814 3HD2 LEU H   4      23.723 112.860  40.464  1.00  0.00           H  
ATOM   1815  N   ALA H   5      23.229 117.079  37.948  1.00  0.00           N  
ATOM   1816  CA  ALA H   5      23.249 118.400  37.301  1.00  0.00           C  
ATOM   1817  C   ALA H   5      23.765 119.516  38.219  1.00  0.00           C  
ATOM   1818  O   ALA H   5      23.246 119.700  39.322  1.00  0.00           O  
ATOM   1819  CB  ALA H   5      21.855 118.748  36.797  1.00  0.00           C  
ATOM   1820  H   ALA H   5      22.559 116.903  38.682  1.00  0.00           H  
ATOM   1821  HA  ALA H   5      23.934 118.351  36.454  1.00  0.00           H  
ATOM   1822 1HB  ALA H   5      21.879 119.718  36.302  1.00  0.00           H  
ATOM   1823 2HB  ALA H   5      21.524 117.989  36.089  1.00  0.00           H  
ATOM   1824 3HB  ALA H   5      21.164 118.785  37.637  1.00  0.00           H  
ATOM   1825  N   GLN H   6      24.770 120.267  37.747  1.00  0.00           N  
ATOM   1826  CA  GLN H   6      25.427 121.326  38.527  1.00  0.00           C  
ATOM   1827  C   GLN H   6      25.041 122.770  38.195  1.00  0.00           C  
ATOM   1828  O   GLN H   6      24.542 123.053  37.113  1.00  0.00           O  
ATOM   1829  CB  GLN H   6      26.944 121.182  38.382  1.00  0.00           C  
ATOM   1830  CG  GLN H   6      27.509 119.903  38.974  1.00  0.00           C  
ATOM   1831  CD  GLN H   6      29.019 119.831  38.863  1.00  0.00           C  
ATOM   1832  OE1 GLN H   6      29.595 118.750  38.712  1.00  0.00           O  
ATOM   1833  NE2 GLN H   6      29.672 120.985  38.938  1.00  0.00           N  
ATOM   1834  H   GLN H   6      25.081 120.088  36.803  1.00  0.00           H  
ATOM   1835  HA  GLN H   6      25.151 121.204  39.575  1.00  0.00           H  
ATOM   1836 1HB  GLN H   6      27.212 121.211  37.325  1.00  0.00           H  
ATOM   1837 2HB  GLN H   6      27.437 122.025  38.867  1.00  0.00           H  
ATOM   1838 1HG  GLN H   6      27.240 119.855  40.030  1.00  0.00           H  
ATOM   1839 2HG  GLN H   6      27.085 119.051  38.442  1.00  0.00           H  
ATOM   1840 1HE2 GLN H   6      30.672 121.001  38.871  1.00  0.00           H  
ATOM   1841 2HE2 GLN H   6      29.167 121.840  39.061  1.00  0.00           H  
ATOM   1842  N   SER H   7      25.323 123.695  39.108  1.00  0.00           N  
ATOM   1843  CA  SER H   7      24.975 125.099  38.907  1.00  0.00           C  
ATOM   1844  C   SER H   7      25.845 125.773  37.834  1.00  0.00           C  
ATOM   1845  O   SER H   7      26.851 125.214  37.397  1.00  0.00           O  
ATOM   1846  CB  SER H   7      25.108 125.850  40.217  1.00  0.00           C  
ATOM   1847  OG  SER H   7      26.453 125.973  40.592  1.00  0.00           O  
ATOM   1848  H   SER H   7      25.789 123.421  39.962  1.00  0.00           H  
ATOM   1849  HA  SER H   7      23.939 125.154  38.568  1.00  0.00           H  
ATOM   1850 1HB  SER H   7      24.665 126.840  40.117  1.00  0.00           H  
ATOM   1851 2HB  SER H   7      24.559 125.323  40.997  1.00  0.00           H  
ATOM   1852  HG  SER H   7      26.785 126.750  40.135  1.00  0.00           H  
ATOM   1853  N   GLY H   8      25.479 126.999  37.459  1.00  0.00           N  
ATOM   1854  CA  GLY H   8      26.195 127.711  36.417  1.00  0.00           C  
ATOM   1855  C   GLY H   8      27.487 128.385  36.836  1.00  0.00           C  
ATOM   1856  O   GLY H   8      27.815 128.455  38.015  1.00  0.00           O  
ATOM   1857  H   GLY H   8      24.690 127.442  37.905  1.00  0.00           H  
ATOM   1858 1HA  GLY H   8      26.440 127.022  35.609  1.00  0.00           H  
ATOM   1859 2HA  GLY H   8      25.552 128.483  35.997  1.00  0.00           H  
ATOM   1860  N   PRO H   9      28.200 128.911  35.847  1.00  0.00           N  
ATOM   1861  CA  PRO H   9      29.480 129.565  36.032  1.00  0.00           C  
ATOM   1862  C   PRO H   9      29.395 130.748  36.975  1.00  0.00           C  
ATOM   1863  O   PRO H   9      28.427 131.501  36.955  1.00  0.00           O  
ATOM   1864  CB  PRO H   9      29.840 130.007  34.610  1.00  0.00           C  
ATOM   1865  CG  PRO H   9      29.139 129.026  33.734  1.00  0.00           C  
ATOM   1866  CD  PRO H   9      27.834 128.764  34.435  1.00  0.00           C  
ATOM   1867  HA  PRO H   9      30.207 128.834  36.416  1.00  0.00           H  
ATOM   1868 1HB  PRO H   9      29.509 131.042  34.443  1.00  0.00           H  
ATOM   1869 2HB  PRO H   9      30.932 129.995  34.478  1.00  0.00           H  
ATOM   1870 1HG  PRO H   9      29.002 129.447  32.727  1.00  0.00           H  
ATOM   1871 2HG  PRO H   9      29.749 128.116  33.619  1.00  0.00           H  
ATOM   1872 1HD  PRO H   9      27.091 129.513  34.122  1.00  0.00           H  
ATOM   1873 2HD  PRO H   9      27.485 127.748  34.194  1.00  0.00           H  
ATOM   1874  N   GLU H  10      30.448 130.933  37.761  1.00  0.00           N  
ATOM   1875  CA  GLU H  10      30.528 132.041  38.687  1.00  0.00           C  
ATOM   1876  C   GLU H  10      31.651 132.972  38.292  1.00  0.00           C  
ATOM   1877  O   GLU H  10      32.774 132.532  38.073  1.00  0.00           O  
ATOM   1878  CB  GLU H  10      30.742 131.536  40.116  1.00  0.00           C  
ATOM   1879  CG  GLU H  10      29.612 130.669  40.653  1.00  0.00           C  
ATOM   1880  CD  GLU H  10      28.361 131.451  40.944  1.00  0.00           C  
ATOM   1881  OE1 GLU H  10      28.472 132.585  41.346  1.00  0.00           O  
ATOM   1882  OE2 GLU H  10      27.293 130.915  40.764  1.00  0.00           O  
ATOM   1883  H   GLU H  10      31.216 130.279  37.709  1.00  0.00           H  
ATOM   1884  HA  GLU H  10      29.587 132.591  38.651  1.00  0.00           H  
ATOM   1885 1HB  GLU H  10      31.662 130.953  40.163  1.00  0.00           H  
ATOM   1886 2HB  GLU H  10      30.859 132.386  40.789  1.00  0.00           H  
ATOM   1887 1HG  GLU H  10      29.380 129.897  39.919  1.00  0.00           H  
ATOM   1888 2HG  GLU H  10      29.946 130.176  41.565  1.00  0.00           H  
ATOM   1889  N   LEU H  11      31.349 134.256  38.192  1.00  0.00           N  
ATOM   1890  CA  LEU H  11      32.369 135.252  37.874  1.00  0.00           C  
ATOM   1891  C   LEU H  11      32.427 136.015  39.177  1.00  0.00           C  
ATOM   1892  O   LEU H  11      31.425 136.600  39.604  1.00  0.00           O  
ATOM   1893  CB  LEU H  11      31.989 136.153  36.692  1.00  0.00           C  
ATOM   1894  CG  LEU H  11      32.980 137.279  36.369  1.00  0.00           C  
ATOM   1895  CD1 LEU H  11      34.312 136.676  35.943  1.00  0.00           C  
ATOM   1896  CD2 LEU H  11      32.405 138.162  35.273  1.00  0.00           C  
ATOM   1897  H   LEU H  11      30.396 134.558  38.335  1.00  0.00           H  
ATOM   1898  HA  LEU H  11      33.287 134.732  37.602  1.00  0.00           H  
ATOM   1899 1HB  LEU H  11      31.889 135.535  35.802  1.00  0.00           H  
ATOM   1900 2HB  LEU H  11      31.023 136.612  36.902  1.00  0.00           H  
ATOM   1901  HG  LEU H  11      33.156 137.877  37.263  1.00  0.00           H  
ATOM   1902 1HD1 LEU H  11      35.016 137.475  35.713  1.00  0.00           H  
ATOM   1903 2HD1 LEU H  11      34.710 136.064  36.752  1.00  0.00           H  
ATOM   1904 3HD1 LEU H  11      34.165 136.057  35.059  1.00  0.00           H  
ATOM   1905 1HD2 LEU H  11      33.109 138.962  35.043  1.00  0.00           H  
ATOM   1906 2HD2 LEU H  11      32.229 137.565  34.378  1.00  0.00           H  
ATOM   1907 3HD2 LEU H  11      31.462 138.595  35.610  1.00  0.00           H  
ATOM   1908  N   VAL H  12      33.585 135.991  39.822  1.00  0.00           N  
ATOM   1909  CA  VAL H  12      33.706 136.576  41.143  1.00  0.00           C  
ATOM   1910  C   VAL H  12      34.993 137.350  41.397  1.00  0.00           C  
ATOM   1911  O   VAL H  12      35.974 137.209  40.677  1.00  0.00           O  
ATOM   1912  CB  VAL H  12      33.594 135.459  42.199  1.00  0.00           C  
ATOM   1913  CG1 VAL H  12      32.204 134.841  42.174  1.00  0.00           C  
ATOM   1914  CG2 VAL H  12      34.659 134.402  41.950  1.00  0.00           C  
ATOM   1915  H   VAL H  12      34.395 135.564  39.395  1.00  0.00           H  
ATOM   1916  HA  VAL H  12      32.892 137.288  41.283  1.00  0.00           H  
ATOM   1917  HB  VAL H  12      33.736 135.893  43.189  1.00  0.00           H  
ATOM   1918 1HG1 VAL H  12      32.143 134.053  42.927  1.00  0.00           H  
ATOM   1919 2HG1 VAL H  12      31.461 135.608  42.391  1.00  0.00           H  
ATOM   1920 3HG1 VAL H  12      32.013 134.415  41.190  1.00  0.00           H  
ATOM   1921 1HG2 VAL H  12      34.574 133.617  42.700  1.00  0.00           H  
ATOM   1922 2HG2 VAL H  12      34.520 133.973  40.958  1.00  0.00           H  
ATOM   1923 3HG2 VAL H  12      35.647 134.859  42.014  1.00  0.00           H  
ATOM   1924  N   ARG H  13      34.954 138.197  42.415  1.00  0.00           N  
ATOM   1925  CA  ARG H  13      36.087 139.029  42.773  1.00  0.00           C  
ATOM   1926  C   ARG H  13      36.845 138.384  43.946  1.00  0.00           C  
ATOM   1927  O   ARG H  13      36.271 137.626  44.737  1.00  0.00           O  
ATOM   1928  CB  ARG H  13      35.631 140.429  43.153  1.00  0.00           C  
ATOM   1929  CG  ARG H  13      34.982 141.218  42.026  1.00  0.00           C  
ATOM   1930  CD  ARG H  13      34.556 142.568  42.476  1.00  0.00           C  
ATOM   1931  NE  ARG H  13      33.913 143.317  41.409  1.00  0.00           N  
ATOM   1932  CZ  ARG H  13      33.424 144.567  41.537  1.00  0.00           C  
ATOM   1933  NH1 ARG H  13      33.514 145.192  42.690  1.00  0.00           N  
ATOM   1934  NH2 ARG H  13      32.856 145.163  40.503  1.00  0.00           N  
ATOM   1935  H   ARG H  13      34.104 138.263  42.957  1.00  0.00           H  
ATOM   1936  HA  ARG H  13      36.749 139.103  41.910  1.00  0.00           H  
ATOM   1937 1HB  ARG H  13      34.913 140.369  43.969  1.00  0.00           H  
ATOM   1938 2HB  ARG H  13      36.484 141.006  43.510  1.00  0.00           H  
ATOM   1939 1HG  ARG H  13      35.694 141.338  41.209  1.00  0.00           H  
ATOM   1940 2HG  ARG H  13      34.102 140.683  41.667  1.00  0.00           H  
ATOM   1941 1HD  ARG H  13      33.847 142.471  43.298  1.00  0.00           H  
ATOM   1942 2HD  ARG H  13      35.426 143.131  42.811  1.00  0.00           H  
ATOM   1943  HE  ARG H  13      33.825 142.869  40.506  1.00  0.00           H  
ATOM   1944 1HH1 ARG H  13      33.948 144.736  43.479  1.00  0.00           H  
ATOM   1945 2HH1 ARG H  13      33.148 146.127  42.785  1.00  0.00           H  
ATOM   1946 1HH2 ARG H  13      32.788 144.682  39.616  1.00  0.00           H  
ATOM   1947 2HH2 ARG H  13      32.490 146.099  40.600  1.00  0.00           H  
ATOM   1948  N   PRO H  14      38.150 138.658  44.061  1.00  0.00           N  
ATOM   1949  CA  PRO H  14      38.960 138.099  45.139  1.00  0.00           C  
ATOM   1950  C   PRO H  14      38.396 138.423  46.509  1.00  0.00           C  
ATOM   1951  O   PRO H  14      37.976 139.551  46.770  1.00  0.00           O  
ATOM   1952  CB  PRO H  14      40.322 138.770  44.923  1.00  0.00           C  
ATOM   1953  CG  PRO H  14      40.352 139.073  43.464  1.00  0.00           C  
ATOM   1954  CD  PRO H  14      38.941 139.480  43.137  1.00  0.00           C  
ATOM   1955  HA  PRO H  14      39.031 137.009  45.010  1.00  0.00           H  
ATOM   1956 1HB  PRO H  14      40.399 139.672  45.548  1.00  0.00           H  
ATOM   1957 2HB  PRO H  14      41.130 138.092  45.235  1.00  0.00           H  
ATOM   1958 1HG  PRO H  14      41.082 139.871  43.257  1.00  0.00           H  
ATOM   1959 2HG  PRO H  14      40.680 138.189  42.899  1.00  0.00           H  
ATOM   1960 1HD  PRO H  14      38.812 140.554  43.332  1.00  0.00           H  
ATOM   1961 2HD  PRO H  14      38.728 139.250  42.082  1.00  0.00           H  
ATOM   1962  N   GLY H  15      38.364 137.415  47.371  1.00  0.00           N  
ATOM   1963  CA  GLY H  15      37.941 137.629  48.735  1.00  0.00           C  
ATOM   1964  C   GLY H  15      36.525 137.175  49.008  1.00  0.00           C  
ATOM   1965  O   GLY H  15      36.090 137.146  50.166  1.00  0.00           O  
ATOM   1966  H   GLY H  15      38.634 136.485  47.080  1.00  0.00           H  
ATOM   1967 1HA  GLY H  15      38.610 137.097  49.412  1.00  0.00           H  
ATOM   1968 2HA  GLY H  15      38.015 138.688  48.977  1.00  0.00           H  
ATOM   1969  N   VAL H  16      35.786 136.832  47.960  1.00  0.00           N  
ATOM   1970  CA  VAL H  16      34.417 136.401  48.163  1.00  0.00           C  
ATOM   1971  C   VAL H  16      34.370 134.899  48.412  1.00  0.00           C  
ATOM   1972  O   VAL H  16      35.403 134.231  48.473  1.00  0.00           O  
ATOM   1973  CB  VAL H  16      33.554 136.752  46.936  1.00  0.00           C  
ATOM   1974  CG1 VAL H  16      33.677 138.233  46.606  1.00  0.00           C  
ATOM   1975  CG2 VAL H  16      33.973 135.899  45.748  1.00  0.00           C  
ATOM   1976  H   VAL H  16      36.157 136.864  47.021  1.00  0.00           H  
ATOM   1977  HA  VAL H  16      34.015 136.923  49.032  1.00  0.00           H  
ATOM   1978  HB  VAL H  16      32.508 136.560  47.173  1.00  0.00           H  
ATOM   1979 1HG1 VAL H  16      33.061 138.464  45.736  1.00  0.00           H  
ATOM   1980 2HG1 VAL H  16      33.338 138.824  47.457  1.00  0.00           H  
ATOM   1981 3HG1 VAL H  16      34.717 138.473  46.386  1.00  0.00           H  
ATOM   1982 1HG2 VAL H  16      33.358 136.152  44.885  1.00  0.00           H  
ATOM   1983 2HG2 VAL H  16      35.021 136.087  45.516  1.00  0.00           H  
ATOM   1984 3HG2 VAL H  16      33.838 134.845  45.992  1.00  0.00           H  
ATOM   1985  N   SER H  17      33.158 134.387  48.593  1.00  0.00           N  
ATOM   1986  CA  SER H  17      32.909 132.974  48.816  1.00  0.00           C  
ATOM   1987  C   SER H  17      31.831 132.628  47.811  1.00  0.00           C  
ATOM   1988  O   SER H  17      31.026 133.489  47.445  1.00  0.00           O  
ATOM   1989  CB  SER H  17      32.461 132.691  50.237  1.00  0.00           C  
ATOM   1990  OG  SER H  17      31.233 133.308  50.507  1.00  0.00           O  
ATOM   1991  H   SER H  17      32.376 135.027  48.571  1.00  0.00           H  
ATOM   1992  HA  SER H  17      33.838 132.428  48.644  1.00  0.00           H  
ATOM   1993 1HB  SER H  17      32.370 131.615  50.381  1.00  0.00           H  
ATOM   1994 2HB  SER H  17      33.214 133.053  50.935  1.00  0.00           H  
ATOM   1995  HG  SER H  17      30.698 132.647  50.953  1.00  0.00           H  
ATOM   1996  N   VAL H  18      31.789 131.377  47.378  1.00  0.00           N  
ATOM   1997  CA  VAL H  18      30.768 130.962  46.437  1.00  0.00           C  
ATOM   1998  C   VAL H  18      30.192 129.647  46.928  1.00  0.00           C  
ATOM   1999  O   VAL H  18      30.825 128.967  47.726  1.00  0.00           O  
ATOM   2000  CB  VAL H  18      31.351 130.794  45.021  1.00  0.00           C  
ATOM   2001  CG1 VAL H  18      31.880 132.123  44.501  1.00  0.00           C  
ATOM   2002  CG2 VAL H  18      32.452 129.745  45.036  1.00  0.00           C  
ATOM   2003  H   VAL H  18      32.467 130.699  47.698  1.00  0.00           H  
ATOM   2004  HA  VAL H  18      29.998 131.733  46.400  1.00  0.00           H  
ATOM   2005  HB  VAL H  18      30.556 130.478  44.346  1.00  0.00           H  
ATOM   2006 1HG1 VAL H  18      32.288 131.986  43.499  1.00  0.00           H  
ATOM   2007 2HG1 VAL H  18      31.068 132.848  44.466  1.00  0.00           H  
ATOM   2008 3HG1 VAL H  18      32.664 132.487  45.165  1.00  0.00           H  
ATOM   2009 1HG2 VAL H  18      32.858 129.630  44.031  1.00  0.00           H  
ATOM   2010 2HG2 VAL H  18      33.244 130.057  45.715  1.00  0.00           H  
ATOM   2011 3HG2 VAL H  18      32.042 128.791  45.371  1.00  0.00           H  
ATOM   2012  N   LYS H  19      28.970 129.329  46.526  1.00  0.00           N  
ATOM   2013  CA  LYS H  19      28.354 128.063  46.894  1.00  0.00           C  
ATOM   2014  C   LYS H  19      27.696 127.479  45.669  1.00  0.00           C  
ATOM   2015  O   LYS H  19      26.794 128.087  45.105  1.00  0.00           O  
ATOM   2016  CB  LYS H  19      27.334 128.243  48.019  1.00  0.00           C  
ATOM   2017  CG  LYS H  19      26.707 126.947  48.513  1.00  0.00           C  
ATOM   2018  CD  LYS H  19      25.679 127.211  49.605  1.00  0.00           C  
ATOM   2019  CE  LYS H  19      26.340 127.723  50.875  1.00  0.00           C  
ATOM   2020  NZ  LYS H  19      25.355 127.917  51.975  1.00  0.00           N  
ATOM   2021  H   LYS H  19      28.453 129.980  45.953  1.00  0.00           H  
ATOM   2022  HA  LYS H  19      29.134 127.388  47.246  1.00  0.00           H  
ATOM   2023 1HB  LYS H  19      27.813 128.730  48.870  1.00  0.00           H  
ATOM   2024 2HB  LYS H  19      26.530 128.896  47.680  1.00  0.00           H  
ATOM   2025 1HG  LYS H  19      26.218 126.438  47.682  1.00  0.00           H  
ATOM   2026 2HG  LYS H  19      27.484 126.294  48.909  1.00  0.00           H  
ATOM   2027 1HD  LYS H  19      24.960 127.953  49.255  1.00  0.00           H  
ATOM   2028 2HD  LYS H  19      25.144 126.289  49.830  1.00  0.00           H  
ATOM   2029 1HE  LYS H  19      27.097 127.012  51.205  1.00  0.00           H  
ATOM   2030 2HE  LYS H  19      26.831 128.674  50.674  1.00  0.00           H  
ATOM   2031 1HZ  LYS H  19      25.832 128.256  52.799  1.00  0.00           H  
ATOM   2032 2HZ  LYS H  19      24.659 128.590  51.688  1.00  0.00           H  
ATOM   2033 3HZ  LYS H  19      24.908 127.037  52.185  1.00  0.00           H  
ATOM   2034  N   ILE H  20      28.133 126.290  45.281  1.00  0.00           N  
ATOM   2035  CA  ILE H  20      27.616 125.637  44.097  1.00  0.00           C  
ATOM   2036  C   ILE H  20      26.895 124.335  44.440  1.00  0.00           C  
ATOM   2037  O   ILE H  20      27.148 123.734  45.487  1.00  0.00           O  
ATOM   2038  CB  ILE H  20      28.751 125.350  43.098  1.00  0.00           C  
ATOM   2039  CG1 ILE H  20      29.777 124.394  43.716  1.00  0.00           C  
ATOM   2040  CG2 ILE H  20      29.420 126.645  42.666  1.00  0.00           C  
ATOM   2041  CD1 ILE H  20      30.829 123.915  42.741  1.00  0.00           C  
ATOM   2042  H   ILE H  20      28.847 125.829  45.827  1.00  0.00           H  
ATOM   2043  HA  ILE H  20      26.894 126.301  43.623  1.00  0.00           H  
ATOM   2044  HB  ILE H  20      28.345 124.850  42.219  1.00  0.00           H  
ATOM   2045 1HG1 ILE H  20      30.280 124.889  44.546  1.00  0.00           H  
ATOM   2046 2HG1 ILE H  20      29.264 123.521  44.119  1.00  0.00           H  
ATOM   2047 1HG2 ILE H  20      30.220 126.424  41.961  1.00  0.00           H  
ATOM   2048 2HG2 ILE H  20      28.683 127.292  42.189  1.00  0.00           H  
ATOM   2049 3HG2 ILE H  20      29.834 127.150  43.538  1.00  0.00           H  
ATOM   2050 1HD1 ILE H  20      31.519 123.244  43.253  1.00  0.00           H  
ATOM   2051 2HD1 ILE H  20      30.348 123.386  41.919  1.00  0.00           H  
ATOM   2052 3HD1 ILE H  20      31.380 124.770  42.352  1.00  0.00           H  
ATOM   2053  N   SER H  21      26.032 123.884  43.532  1.00  0.00           N  
ATOM   2054  CA  SER H  21      25.199 122.711  43.771  1.00  0.00           C  
ATOM   2055  C   SER H  21      25.349 121.560  42.769  1.00  0.00           C  
ATOM   2056  O   SER H  21      25.787 121.741  41.633  1.00  0.00           O  
ATOM   2057  CB  SER H  21      23.748 123.149  43.799  1.00  0.00           C  
ATOM   2058  OG  SER H  21      23.341 123.618  42.542  1.00  0.00           O  
ATOM   2059  H   SER H  21      25.955 124.370  42.651  1.00  0.00           H  
ATOM   2060  HA  SER H  21      25.470 122.284  44.738  1.00  0.00           H  
ATOM   2061 1HB  SER H  21      23.120 122.310  44.097  1.00  0.00           H  
ATOM   2062 2HB  SER H  21      23.619 123.934  44.542  1.00  0.00           H  
ATOM   2063  HG  SER H  21      22.619 123.048  42.269  1.00  0.00           H  
ATOM   2064  N   CYS H  22      24.903 120.388  43.190  1.00  0.00           N  
ATOM   2065  CA  CYS H  22      24.910 119.195  42.365  1.00  0.00           C  
ATOM   2066  C   CYS H  22      23.607 118.477  42.749  1.00  0.00           C  
ATOM   2067  O   CYS H  22      23.422 118.087  43.898  1.00  0.00           O  
ATOM   2068  CB  CYS H  22      26.157 118.385  42.734  1.00  0.00           C  
ATOM   2069  SG  CYS H  22      26.376 116.780  41.933  1.00  0.00           S  
ATOM   2070  H   CYS H  22      24.544 120.333  44.132  1.00  0.00           H  
ATOM   2071  HA  CYS H  22      24.939 119.498  41.318  1.00  0.00           H  
ATOM   2072 1HB  CYS H  22      27.050 118.966  42.502  1.00  0.00           H  
ATOM   2073 2HB  CYS H  22      26.161 118.194  43.806  1.00  0.00           H  
ATOM   2074  N   LYS H  23      22.666 118.404  41.813  1.00  0.00           N  
ATOM   2075  CA  LYS H  23      21.385 117.734  42.046  1.00  0.00           C  
ATOM   2076  C   LYS H  23      21.430 116.334  41.477  1.00  0.00           C  
ATOM   2077  O   LYS H  23      21.732 116.129  40.299  1.00  0.00           O  
ATOM   2078  CB  LYS H  23      20.229 118.520  41.424  1.00  0.00           C  
ATOM   2079  CG  LYS H  23      18.852 117.928  41.690  1.00  0.00           C  
ATOM   2080  CD  LYS H  23      17.754 118.790  41.085  1.00  0.00           C  
ATOM   2081  CE  LYS H  23      16.377 118.193  41.338  1.00  0.00           C  
ATOM   2082  NZ  LYS H  23      15.293 119.026  40.751  1.00  0.00           N  
ATOM   2083  H   LYS H  23      22.844 118.826  40.912  1.00  0.00           H  
ATOM   2084  HA  LYS H  23      21.218 117.672  43.122  1.00  0.00           H  
ATOM   2085 1HB  LYS H  23      20.235 119.540  41.809  1.00  0.00           H  
ATOM   2086 2HB  LYS H  23      20.367 118.577  40.344  1.00  0.00           H  
ATOM   2087 1HG  LYS H  23      18.796 116.928  41.258  1.00  0.00           H  
ATOM   2088 2HG  LYS H  23      18.690 117.849  42.764  1.00  0.00           H  
ATOM   2089 1HD  LYS H  23      17.793 119.789  41.523  1.00  0.00           H  
ATOM   2090 2HD  LYS H  23      17.909 118.877  40.010  1.00  0.00           H  
ATOM   2091 1HE  LYS H  23      16.328 117.196  40.902  1.00  0.00           H  
ATOM   2092 2HE  LYS H  23      16.210 118.105  42.411  1.00  0.00           H  
ATOM   2093 1HZ  LYS H  23      14.398 118.597  40.941  1.00  0.00           H  
ATOM   2094 2HZ  LYS H  23      15.317 119.949  41.162  1.00  0.00           H  
ATOM   2095 3HZ  LYS H  23      15.426 119.099  39.753  1.00  0.00           H  
ATOM   2096  N   GLY H  24      21.046 115.318  42.327  1.00  0.00           N  
ATOM   2097  CA  GLY H  24      21.140 113.921  41.942  1.00  0.00           C  
ATOM   2098  C   GLY H  24      19.783 113.340  41.640  1.00  0.00           C  
ATOM   2099  O   GLY H  24      18.858 113.440  42.450  1.00  0.00           O  
ATOM   2100  H   GLY H  24      20.749 115.550  43.263  1.00  0.00           H  
ATOM   2101 1HA  GLY H  24      21.780 113.828  41.064  1.00  0.00           H  
ATOM   2102 2HA  GLY H  24      21.610 113.353  42.743  1.00  0.00           H  
ATOM   2103  N   SER H  25      19.667 112.721  40.478  1.00  0.00           N  
ATOM   2104  CA  SER H  25      18.401 112.137  40.078  1.00  0.00           C  
ATOM   2105  C   SER H  25      18.714 110.798  39.430  1.00  0.00           C  
ATOM   2106  O   SER H  25      19.841 110.562  39.003  1.00  0.00           O  
ATOM   2107  CB  SER H  25      17.658 113.044  39.114  1.00  0.00           C  
ATOM   2108  OG  SER H  25      16.465 112.449  38.685  1.00  0.00           O  
ATOM   2109  H   SER H  25      20.460 112.648  39.858  1.00  0.00           H  
ATOM   2110  HA  SER H  25      17.785 112.004  40.968  1.00  0.00           H  
ATOM   2111 1HB  SER H  25      17.440 113.992  39.604  1.00  0.00           H  
ATOM   2112 2HB  SER H  25      18.292 113.256  38.254  1.00  0.00           H  
ATOM   2113  HG  SER H  25      16.624 112.159  37.784  1.00  0.00           H  
ATOM   2114  N   GLY H  26      17.737 109.894  39.391  1.00  0.00           N  
ATOM   2115  CA  GLY H  26      18.003 108.649  38.698  1.00  0.00           C  
ATOM   2116  C   GLY H  26      18.424 107.468  39.543  1.00  0.00           C  
ATOM   2117  O   GLY H  26      18.772 106.420  39.004  1.00  0.00           O  
ATOM   2118  H   GLY H  26      16.833 110.037  39.819  1.00  0.00           H  
ATOM   2119 1HA  GLY H  26      17.112 108.339  38.151  1.00  0.00           H  
ATOM   2120 2HA  GLY H  26      18.792 108.803  37.963  1.00  0.00           H  
ATOM   2121  N   TYR H  27      18.438 107.639  40.860  1.00  0.00           N  
ATOM   2122  CA  TYR H  27      18.927 106.618  41.776  1.00  0.00           C  
ATOM   2123  C   TYR H  27      18.408 107.033  43.148  1.00  0.00           C  
ATOM   2124  O   TYR H  27      17.874 108.144  43.288  1.00  0.00           O  
ATOM   2125  CB  TYR H  27      20.457 106.526  41.800  1.00  0.00           C  
ATOM   2126  CG  TYR H  27      21.165 107.800  42.227  1.00  0.00           C  
ATOM   2127  CD1 TYR H  27      21.369 108.845  41.331  1.00  0.00           C  
ATOM   2128  CD2 TYR H  27      21.666 107.929  43.518  1.00  0.00           C  
ATOM   2129  CE1 TYR H  27      22.071 110.000  41.718  1.00  0.00           C  
ATOM   2130  CE2 TYR H  27      22.375 109.061  43.914  1.00  0.00           C  
ATOM   2131  CZ  TYR H  27      22.574 110.093  43.009  1.00  0.00           C  
ATOM   2132  OH  TYR H  27      23.303 111.202  43.415  1.00  0.00           O  
ATOM   2133  H   TYR H  27      18.094 108.511  41.235  1.00  0.00           H  
ATOM   2134  HA  TYR H  27      18.516 105.655  41.471  1.00  0.00           H  
ATOM   2135 1HB  TYR H  27      20.763 105.732  42.485  1.00  0.00           H  
ATOM   2136 2HB  TYR H  27      20.822 106.262  40.809  1.00  0.00           H  
ATOM   2137  HD1 TYR H  27      20.983 108.774  40.313  1.00  0.00           H  
ATOM   2138  HD2 TYR H  27      21.510 107.131  44.246  1.00  0.00           H  
ATOM   2139  HE1 TYR H  27      22.223 110.810  41.004  1.00  0.00           H  
ATOM   2140  HE2 TYR H  27      22.768 109.131  44.928  1.00  0.00           H  
ATOM   2141  HH  TYR H  27      23.453 111.157  44.362  1.00  0.00           H  
ATOM   2142  N   THR H  28      18.537 106.157  44.138  1.00  0.00           N  
ATOM   2143  CA  THR H  28      18.170 106.540  45.509  1.00  0.00           C  
ATOM   2144  C   THR H  28      19.307 107.350  46.127  1.00  0.00           C  
ATOM   2145  O   THR H  28      20.394 106.841  46.416  1.00  0.00           O  
ATOM   2146  CB  THR H  28      17.863 105.310  46.383  1.00  0.00           C  
ATOM   2147  OG1 THR H  28      16.769 104.577  45.815  1.00  0.00           O  
ATOM   2148  CG2 THR H  28      17.501 105.739  47.798  1.00  0.00           C  
ATOM   2149  H   THR H  28      18.885 105.225  43.965  1.00  0.00           H  
ATOM   2150  HA  THR H  28      17.272 107.156  45.467  1.00  0.00           H  
ATOM   2151  HB  THR H  28      18.738 104.661  46.419  1.00  0.00           H  
ATOM   2152  HG1 THR H  28      15.943 105.008  46.047  1.00  0.00           H  
ATOM   2153 1HG2 THR H  28      17.289 104.857  48.401  1.00  0.00           H  
ATOM   2154 2HG2 THR H  28      18.335 106.286  48.236  1.00  0.00           H  
ATOM   2155 3HG2 THR H  28      16.621 106.380  47.769  1.00  0.00           H  
ATOM   2156  N   PHE H  29      19.035 108.634  46.311  1.00  0.00           N  
ATOM   2157  CA  PHE H  29      20.053 109.588  46.765  1.00  0.00           C  
ATOM   2158  C   PHE H  29      20.882 109.200  47.987  1.00  0.00           C  
ATOM   2159  O   PHE H  29      22.094 109.391  48.012  1.00  0.00           O  
ATOM   2160  CB  PHE H  29      19.375 110.928  47.058  1.00  0.00           C  
ATOM   2161  CG  PHE H  29      20.337 112.039  47.366  1.00  0.00           C  
ATOM   2162  CD1 PHE H  29      21.148 112.569  46.374  1.00  0.00           C  
ATOM   2163  CD2 PHE H  29      20.435 112.557  48.649  1.00  0.00           C  
ATOM   2164  CE1 PHE H  29      22.034 113.592  46.656  1.00  0.00           C  
ATOM   2165  CE2 PHE H  29      21.318 113.580  48.934  1.00  0.00           C  
ATOM   2166  CZ  PHE H  29      22.119 114.097  47.936  1.00  0.00           C  
ATOM   2167  H   PHE H  29      18.096 108.962  46.132  1.00  0.00           H  
ATOM   2168  HA  PHE H  29      20.786 109.718  45.967  1.00  0.00           H  
ATOM   2169 1HB  PHE H  29      18.774 111.227  46.200  1.00  0.00           H  
ATOM   2170 2HB  PHE H  29      18.701 110.816  47.907  1.00  0.00           H  
ATOM   2171  HD1 PHE H  29      21.080 112.170  45.361  1.00  0.00           H  
ATOM   2172  HD2 PHE H  29      19.802 112.148  49.438  1.00  0.00           H  
ATOM   2173  HE1 PHE H  29      22.666 113.998  45.867  1.00  0.00           H  
ATOM   2174  HE2 PHE H  29      21.384 113.978  49.947  1.00  0.00           H  
ATOM   2175  HZ  PHE H  29      22.818 114.902  48.160  1.00  0.00           H  
ATOM   2176  N   THR H  30      20.238 108.663  49.015  1.00  0.00           N  
ATOM   2177  CA  THR H  30      20.966 108.317  50.218  1.00  0.00           C  
ATOM   2178  C   THR H  30      21.831 107.068  50.165  1.00  0.00           C  
ATOM   2179  O   THR H  30      22.483 106.735  51.144  1.00  0.00           O  
ATOM   2180  CB  THR H  30      19.975 108.168  51.387  1.00  0.00           C  
ATOM   2181  OG1 THR H  30      19.027 107.136  51.085  1.00  0.00           O  
ATOM   2182  CG2 THR H  30      19.236 109.475  51.630  1.00  0.00           C  
ATOM   2183  H   THR H  30      19.244 108.489  48.973  1.00  0.00           H  
ATOM   2184  HA  THR H  30      21.667 109.121  50.442  1.00  0.00           H  
ATOM   2185  HB  THR H  30      20.517 107.890  52.291  1.00  0.00           H  
ATOM   2186  HG1 THR H  30      19.085 106.444  51.749  1.00  0.00           H  
ATOM   2187 1HG2 THR H  30      18.540 109.351  52.460  1.00  0.00           H  
ATOM   2188 2HG2 THR H  30      19.953 110.259  51.871  1.00  0.00           H  
ATOM   2189 3HG2 THR H  30      18.684 109.752  50.733  1.00  0.00           H  
ATOM   2190  N   THR H  31      21.848 106.371  49.026  1.00  0.00           N  
ATOM   2191  CA  THR H  31      22.669 105.176  48.905  1.00  0.00           C  
ATOM   2192  C   THR H  31      24.081 105.441  48.421  1.00  0.00           C  
ATOM   2193  O   THR H  31      24.924 104.546  48.459  1.00  0.00           O  
ATOM   2194  CB  THR H  31      22.002 104.162  47.957  1.00  0.00           C  
ATOM   2195  OG1 THR H  31      21.824 104.757  46.665  1.00  0.00           O  
ATOM   2196  CG2 THR H  31      20.649 103.732  48.503  1.00  0.00           C  
ATOM   2197  H   THR H  31      21.290 106.665  48.237  1.00  0.00           H  
ATOM   2198  HA  THR H  31      22.766 104.722  49.891  1.00  0.00           H  
ATOM   2199  HB  THR H  31      22.641 103.286  47.854  1.00  0.00           H  
ATOM   2200  HG1 THR H  31      21.358 105.591  46.759  1.00  0.00           H  
ATOM   2201 1HG2 THR H  31      20.192 103.015  47.821  1.00  0.00           H  
ATOM   2202 2HG2 THR H  31      20.782 103.269  49.481  1.00  0.00           H  
ATOM   2203 3HG2 THR H  31      20.002 104.603  48.600  1.00  0.00           H  
ATOM   2204  N   TYR H  32      24.431 106.811  47.976  1.00  0.00           N  
ATOM   2205  CA  TYR H  32      25.821 107.031  47.543  1.00  0.00           C  
ATOM   2206  C   TYR H  32      26.485 108.280  48.113  1.00  0.00           C  
ATOM   2207  O   TYR H  32      25.826 109.292  48.298  1.00  0.00           O  
ATOM   2208  CB  TYR H  32      25.879 107.088  46.014  1.00  0.00           C  
ATOM   2209  CG  TYR H  32      25.380 105.831  45.338  1.00  0.00           C  
ATOM   2210  CD1 TYR H  32      24.057 105.741  44.929  1.00  0.00           C  
ATOM   2211  CD2 TYR H  32      26.245 104.768  45.125  1.00  0.00           C  
ATOM   2212  CE1 TYR H  32      23.602 104.592  44.311  1.00  0.00           C  
ATOM   2213  CE2 TYR H  32      25.790 103.619  44.507  1.00  0.00           C  
ATOM   2214  CZ  TYR H  32      24.474 103.530  44.101  1.00  0.00           C  
ATOM   2215  OH  TYR H  32      24.020 102.386  43.485  1.00  0.00           O  
ATOM   2216  H   TYR H  32      23.779 107.582  47.946  1.00  0.00           H  
ATOM   2217  HA  TYR H  32      26.429 106.196  47.891  1.00  0.00           H  
ATOM   2218 1HB  TYR H  32      25.279 107.927  45.658  1.00  0.00           H  
ATOM   2219 2HB  TYR H  32      26.906 107.262  45.695  1.00  0.00           H  
ATOM   2220  HD1 TYR H  32      23.377 106.576  45.096  1.00  0.00           H  
ATOM   2221  HD2 TYR H  32      27.284 104.838  45.447  1.00  0.00           H  
ATOM   2222  HE1 TYR H  32      22.563 104.521  43.990  1.00  0.00           H  
ATOM   2223  HE2 TYR H  32      26.470 102.783  44.341  1.00  0.00           H  
ATOM   2224  HH  TYR H  32      23.085 102.479  43.288  1.00  0.00           H  
ATOM   2225  N   ALA H  33      27.796 108.229  48.313  1.00  0.00           N  
ATOM   2226  CA  ALA H  33      28.503 109.414  48.811  1.00  0.00           C  
ATOM   2227  C   ALA H  33      28.842 110.290  47.611  1.00  0.00           C  
ATOM   2228  O   ALA H  33      29.026 109.776  46.495  1.00  0.00           O  
ATOM   2229  CB  ALA H  33      29.759 109.030  49.581  1.00  0.00           C  
ATOM   2230  H   ALA H  33      28.319 107.385  48.128  1.00  0.00           H  
ATOM   2231  HA  ALA H  33      27.836 109.948  49.486  1.00  0.00           H  
ATOM   2232 1HB  ALA H  33      30.276 109.934  49.907  1.00  0.00           H  
ATOM   2233 2HB  ALA H  33      29.484 108.436  50.452  1.00  0.00           H  
ATOM   2234 3HB  ALA H  33      30.416 108.449  48.938  1.00  0.00           H  
ATOM   2235  N   MET H  34      28.918 111.606  47.819  1.00  0.00           N  
ATOM   2236  CA  MET H  34      29.260 112.521  46.734  1.00  0.00           C  
ATOM   2237  C   MET H  34      30.668 113.050  47.000  1.00  0.00           C  
ATOM   2238  O   MET H  34      30.976 113.485  48.114  1.00  0.00           O  
ATOM   2239  CB  MET H  34      28.248 113.660  46.633  1.00  0.00           C  
ATOM   2240  CG  MET H  34      26.818 113.211  46.374  1.00  0.00           C  
ATOM   2241  SD  MET H  34      26.647 112.291  44.831  1.00  0.00           S  
ATOM   2242  CE  MET H  34      27.095 113.547  43.637  1.00  0.00           C  
ATOM   2243  H   MET H  34      28.738 111.980  48.739  1.00  0.00           H  
ATOM   2244  HA  MET H  34      29.246 111.966  45.797  1.00  0.00           H  
ATOM   2245 1HB  MET H  34      28.255 114.235  47.558  1.00  0.00           H  
ATOM   2246 2HB  MET H  34      28.539 114.335  45.827  1.00  0.00           H  
ATOM   2247 1HG  MET H  34      26.482 112.576  47.193  1.00  0.00           H  
ATOM   2248 2HG  MET H  34      26.165 114.082  46.329  1.00  0.00           H  
ATOM   2249 1HE  MET H  34      27.038 113.131  42.631  1.00  0.00           H  
ATOM   2250 2HE  MET H  34      26.409 114.391  43.721  1.00  0.00           H  
ATOM   2251 3HE  MET H  34      28.113 113.887  43.831  1.00  0.00           H  
ATOM   2252  N   HIS H  35      31.510 113.006  45.974  1.00  0.00           N  
ATOM   2253  CA  HIS H  35      32.889 113.506  46.056  1.00  0.00           C  
ATOM   2254  C   HIS H  35      33.010 114.701  45.125  1.00  0.00           C  
ATOM   2255  O   HIS H  35      32.246 114.837  44.173  1.00  0.00           O  
ATOM   2256  CB  HIS H  35      33.908 112.428  45.675  1.00  0.00           C  
ATOM   2257  CG  HIS H  35      34.002 111.310  46.667  1.00  0.00           C  
ATOM   2258  ND1 HIS H  35      35.203 110.745  47.039  1.00  0.00           N  
ATOM   2259  CD2 HIS H  35      33.045 110.653  47.362  1.00  0.00           C  
ATOM   2260  CE1 HIS H  35      34.980 109.788  47.923  1.00  0.00           C  
ATOM   2261  NE2 HIS H  35      33.679 109.712  48.135  1.00  0.00           N  
ATOM   2262  H   HIS H  35      31.181 112.612  45.105  1.00  0.00           H  
ATOM   2263  HA  HIS H  35      33.104 113.813  47.079  1.00  0.00           H  
ATOM   2264 1HB  HIS H  35      33.644 112.003  44.706  1.00  0.00           H  
ATOM   2265 2HB  HIS H  35      34.895 112.880  45.576  1.00  0.00           H  
ATOM   2266  HD2 HIS H  35      31.971 110.835  47.316  1.00  0.00           H  
ATOM   2267  HE1 HIS H  35      35.741 109.167  48.396  1.00  0.00           H  
ATOM   2268  HE2 HIS H  35      33.219 109.068  48.763  1.00  0.00           H  
ATOM   2269  N   TRP H  36      33.989 115.556  45.404  1.00  0.00           N  
ATOM   2270  CA  TRP H  36      34.168 116.777  44.625  1.00  0.00           C  
ATOM   2271  C   TRP H  36      35.621 116.752  44.162  1.00  0.00           C  
ATOM   2272  O   TRP H  36      36.503 116.342  44.892  1.00  0.00           O  
ATOM   2273  CB  TRP H  36      33.875 118.032  45.451  1.00  0.00           C  
ATOM   2274  CG  TRP H  36      32.415 118.250  45.710  1.00  0.00           C  
ATOM   2275  CD1 TRP H  36      31.682 117.726  46.732  1.00  0.00           C  
ATOM   2276  CD2 TRP H  36      31.499 119.059  44.932  1.00  0.00           C  
ATOM   2277  NE1 TRP H  36      30.378 118.148  46.643  1.00  0.00           N  
ATOM   2278  CE2 TRP H  36      30.249 118.965  45.548  1.00  0.00           C  
ATOM   2279  CE3 TRP H  36      31.640 119.841  43.779  1.00  0.00           C  
ATOM   2280  CZ2 TRP H  36      29.136 119.626  45.052  1.00  0.00           C  
ATOM   2281  CZ3 TRP H  36      30.524 120.504  43.283  1.00  0.00           C  
ATOM   2282  CH2 TRP H  36      29.305 120.399  43.904  1.00  0.00           C  
ATOM   2283  H   TRP H  36      34.623 115.363  46.167  1.00  0.00           H  
ATOM   2284  HA  TRP H  36      33.472 116.757  43.786  1.00  0.00           H  
ATOM   2285 1HB  TRP H  36      34.387 117.963  46.411  1.00  0.00           H  
ATOM   2286 2HB  TRP H  36      34.266 118.907  44.933  1.00  0.00           H  
ATOM   2287  HD1 TRP H  36      32.072 117.067  47.505  1.00  0.00           H  
ATOM   2288  HE1 TRP H  36      29.634 117.898  47.278  1.00  0.00           H  
ATOM   2289  HE3 TRP H  36      32.606 119.931  43.284  1.00  0.00           H  
ATOM   2290  HZ2 TRP H  36      28.159 119.554  45.530  1.00  0.00           H  
ATOM   2291  HZ3 TRP H  36      30.641 121.112  42.385  1.00  0.00           H  
ATOM   2292  HH2 TRP H  36      28.450 120.934  43.487  1.00  0.00           H  
ATOM   2293  N   VAL H  37      35.837 117.183  42.919  1.00  0.00           N  
ATOM   2294  CA  VAL H  37      37.154 117.161  42.284  1.00  0.00           C  
ATOM   2295  C   VAL H  37      37.420 118.489  41.597  1.00  0.00           C  
ATOM   2296  O   VAL H  37      36.550 119.050  40.930  1.00  0.00           O  
ATOM   2297  CB  VAL H  37      37.244 116.020  41.255  1.00  0.00           C  
ATOM   2298  CG1 VAL H  37      38.588 116.052  40.541  1.00  0.00           C  
ATOM   2299  CG2 VAL H  37      37.031 114.681  41.944  1.00  0.00           C  
ATOM   2300  H   VAL H  37      35.046 117.540  42.401  1.00  0.00           H  
ATOM   2301  HA  VAL H  37      37.907 116.993  43.055  1.00  0.00           H  
ATOM   2302  HB  VAL H  37      36.475 116.165  40.496  1.00  0.00           H  
ATOM   2303 1HG1 VAL H  37      38.634 115.239  39.815  1.00  0.00           H  
ATOM   2304 2HG1 VAL H  37      38.703 117.004  40.025  1.00  0.00           H  
ATOM   2305 3HG1 VAL H  37      39.390 115.933  41.269  1.00  0.00           H  
ATOM   2306 1HG2 VAL H  37      37.096 113.879  41.210  1.00  0.00           H  
ATOM   2307 2HG2 VAL H  37      37.798 114.538  42.706  1.00  0.00           H  
ATOM   2308 3HG2 VAL H  37      36.047 114.666  42.413  1.00  0.00           H  
ATOM   2309  N   LYS H  38      38.623 119.050  41.699  1.00  0.00           N  
ATOM   2310  CA  LYS H  38      39.048 120.287  41.060  1.00  0.00           C  
ATOM   2311  C   LYS H  38      39.945 119.988  39.845  1.00  0.00           C  
ATOM   2312  O   LYS H  38      40.820 119.123  39.907  1.00  0.00           O  
ATOM   2313  CB  LYS H  38      39.783 121.180  42.061  1.00  0.00           C  
ATOM   2314  CG  LYS H  38      40.271 122.502  41.486  1.00  0.00           C  
ATOM   2315  CD  LYS H  38      40.961 123.346  42.546  1.00  0.00           C  
ATOM   2316  CE  LYS H  38      41.485 124.650  41.964  1.00  0.00           C  
ATOM   2317  NZ  LYS H  38      42.206 125.464  42.980  1.00  0.00           N  
ATOM   2318  H   LYS H  38      39.283 118.536  42.264  1.00  0.00           H  
ATOM   2319  HA  LYS H  38      38.163 120.815  40.704  1.00  0.00           H  
ATOM   2320 1HB  LYS H  38      39.122 121.404  42.901  1.00  0.00           H  
ATOM   2321 2HB  LYS H  38      40.647 120.648  42.458  1.00  0.00           H  
ATOM   2322 1HG  LYS H  38      40.975 122.307  40.675  1.00  0.00           H  
ATOM   2323 2HG  LYS H  38      39.426 123.060  41.083  1.00  0.00           H  
ATOM   2324 1HD  LYS H  38      40.256 123.573  43.347  1.00  0.00           H  
ATOM   2325 2HD  LYS H  38      41.796 122.787  42.970  1.00  0.00           H  
ATOM   2326 1HE  LYS H  38      42.164 124.433  41.141  1.00  0.00           H  
ATOM   2327 2HE  LYS H  38      40.652 125.235  41.575  1.00  0.00           H  
ATOM   2328 1HZ  LYS H  38      42.537 126.319  42.555  1.00  0.00           H  
ATOM   2329 2HZ  LYS H  38      41.579 125.687  43.741  1.00  0.00           H  
ATOM   2330 3HZ  LYS H  38      42.993 124.939  43.336  1.00  0.00           H  
ATOM   2331  N   GLN H  39      39.712 120.705  38.749  1.00  0.00           N  
ATOM   2332  CA  GLN H  39      40.543 120.610  37.551  1.00  0.00           C  
ATOM   2333  C   GLN H  39      41.023 122.007  37.159  1.00  0.00           C  
ATOM   2334  O   GLN H  39      40.217 122.901  36.874  1.00  0.00           O  
ATOM   2335  CB  GLN H  39      39.771 119.964  36.398  1.00  0.00           C  
ATOM   2336  CG  GLN H  39      40.591 119.765  35.135  1.00  0.00           C  
ATOM   2337  CD  GLN H  39      39.800 119.088  34.031  1.00  0.00           C  
ATOM   2338  OE1 GLN H  39      38.794 118.421  34.289  1.00  0.00           O  
ATOM   2339  NE2 GLN H  39      40.250 119.256  32.793  1.00  0.00           N  
ATOM   2340  H   GLN H  39      38.928 121.341  38.754  1.00  0.00           H  
ATOM   2341  HA  GLN H  39      41.407 119.986  37.779  1.00  0.00           H  
ATOM   2342 1HB  GLN H  39      39.394 118.991  36.711  1.00  0.00           H  
ATOM   2343 2HB  GLN H  39      38.910 120.582  36.145  1.00  0.00           H  
ATOM   2344 1HG  GLN H  39      40.922 120.738  34.771  1.00  0.00           H  
ATOM   2345 2HG  GLN H  39      41.454 119.141  35.369  1.00  0.00           H  
ATOM   2346 1HE2 GLN H  39      39.770 118.834  32.023  1.00  0.00           H  
ATOM   2347 2HE2 GLN H  39      41.070 119.805  32.629  1.00  0.00           H  
ATOM   2348  N   SER H  40      42.340 122.167  37.097  1.00  0.00           N  
ATOM   2349  CA  SER H  40      42.947 123.460  36.794  1.00  0.00           C  
ATOM   2350  C   SER H  40      44.175 123.360  35.891  1.00  0.00           C  
ATOM   2351  O   SER H  40      44.803 122.298  35.772  1.00  0.00           O  
ATOM   2352  CB  SER H  40      43.330 124.152  38.087  1.00  0.00           C  
ATOM   2353  OG  SER H  40      43.922 125.397  37.834  1.00  0.00           O  
ATOM   2354  H   SER H  40      42.937 121.370  37.265  1.00  0.00           H  
ATOM   2355  HA  SER H  40      42.214 124.071  36.265  1.00  0.00           H  
ATOM   2356 1HB  SER H  40      42.442 124.287  38.704  1.00  0.00           H  
ATOM   2357 2HB  SER H  40      44.023 123.523  38.645  1.00  0.00           H  
ATOM   2358  HG  SER H  40      44.843 125.216  37.635  1.00  0.00           H  
ATOM   2359  N   HIS H  41      44.504 124.460  35.205  1.00  0.00           N  
ATOM   2360  CA  HIS H  41      45.681 124.486  34.331  1.00  0.00           C  
ATOM   2361  C   HIS H  41      46.903 124.340  35.231  1.00  0.00           C  
ATOM   2362  O   HIS H  41      46.966 124.946  36.311  1.00  0.00           O  
ATOM   2363  CB  HIS H  41      45.762 125.780  33.514  1.00  0.00           C  
ATOM   2364  CG  HIS H  41      46.856 125.779  32.493  1.00  0.00           C  
ATOM   2365  ND1 HIS H  41      48.180 125.981  32.822  1.00  0.00           N  
ATOM   2366  CD2 HIS H  41      46.824 125.601  31.151  1.00  0.00           C  
ATOM   2367  CE1 HIS H  41      48.916 125.928  31.725  1.00  0.00           C  
ATOM   2368  NE2 HIS H  41      48.117 125.699  30.699  1.00  0.00           N  
ATOM   2369  H   HIS H  41      43.935 125.291  35.289  1.00  0.00           H  
ATOM   2370  HA  HIS H  41      45.627 123.659  33.624  1.00  0.00           H  
ATOM   2371 1HB  HIS H  41      44.814 125.944  32.998  1.00  0.00           H  
ATOM   2372 2HB  HIS H  41      45.920 126.624  34.184  1.00  0.00           H  
ATOM   2373  HD2 HIS H  41      45.938 125.417  30.543  1.00  0.00           H  
ATOM   2374  HE1 HIS H  41      49.998 126.051  31.677  1.00  0.00           H  
ATOM   2375  HE2 HIS H  41      48.405 125.609  29.735  1.00  0.00           H  
ATOM   2376  N   ALA H  42      47.852 123.517  34.819  1.00  0.00           N  
ATOM   2377  CA  ALA H  42      49.060 123.361  35.611  1.00  0.00           C  
ATOM   2378  C   ALA H  42      48.798 122.924  37.041  1.00  0.00           C  
ATOM   2379  O   ALA H  42      49.236 123.569  37.990  1.00  0.00           O  
ATOM   2380  CB  ALA H  42      49.847 124.663  35.610  1.00  0.00           C  
ATOM   2381  H   ALA H  42      47.755 122.995  33.961  1.00  0.00           H  
ATOM   2382  HA  ALA H  42      49.664 122.577  35.156  1.00  0.00           H  
ATOM   2383 1HB  ALA H  42      50.762 124.536  36.189  1.00  0.00           H  
ATOM   2384 2HB  ALA H  42      50.101 124.934  34.585  1.00  0.00           H  
ATOM   2385 3HB  ALA H  42      49.244 125.453  36.055  1.00  0.00           H  
ATOM   2386  N   LYS H  43      48.067 121.825  37.178  1.00  0.00           N  
ATOM   2387  CA  LYS H  43      47.679 121.276  38.470  1.00  0.00           C  
ATOM   2388  C   LYS H  43      46.955 119.962  38.229  1.00  0.00           C  
ATOM   2389  O   LYS H  43      47.203 118.972  38.916  1.00  0.00           O  
ATOM   2390  CB  LYS H  43      46.790 122.251  39.245  1.00  0.00           C  
ATOM   2391  CG  LYS H  43      46.430 121.793  40.651  1.00  0.00           C  
ATOM   2392  CD  LYS H  43      45.733 122.897  41.432  1.00  0.00           C  
ATOM   2393  CE  LYS H  43      45.311 122.418  42.813  1.00  0.00           C  
ATOM   2394  NZ  LYS H  43      46.477 122.000  43.638  1.00  0.00           N  
ATOM   2395  H   LYS H  43      47.770 121.353  36.334  1.00  0.00           H  
ATOM   2396  HA  LYS H  43      48.581 121.097  39.055  1.00  0.00           H  
ATOM   2397 1HB  LYS H  43      47.294 123.216  39.326  1.00  0.00           H  
ATOM   2398 2HB  LYS H  43      45.862 122.412  38.697  1.00  0.00           H  
ATOM   2399 1HG  LYS H  43      45.770 120.928  40.594  1.00  0.00           H  
ATOM   2400 2HG  LYS H  43      47.336 121.500  41.183  1.00  0.00           H  
ATOM   2401 1HD  LYS H  43      46.409 123.748  41.542  1.00  0.00           H  
ATOM   2402 2HD  LYS H  43      44.849 123.227  40.886  1.00  0.00           H  
ATOM   2403 1HE  LYS H  43      44.785 123.219  43.330  1.00  0.00           H  
ATOM   2404 2HE  LYS H  43      44.631 121.572  42.713  1.00  0.00           H  
ATOM   2405 1HZ  LYS H  43      46.154 121.689  44.544  1.00  0.00           H  
ATOM   2406 2HZ  LYS H  43      46.962 121.243  43.176  1.00  0.00           H  
ATOM   2407 3HZ  LYS H  43      47.105 122.781  43.755  1.00  0.00           H  
ATOM   2408  N   SER H  44      46.048 119.964  37.255  1.00  0.00           N  
ATOM   2409  CA  SER H  44      45.274 118.777  36.943  1.00  0.00           C  
ATOM   2410  C   SER H  44      44.150 118.452  37.896  1.00  0.00           C  
ATOM   2411  O   SER H  44      43.688 119.328  38.633  1.00  0.00           O  
ATOM   2412  CB  SER H  44      46.208 117.585  36.874  1.00  0.00           C  
ATOM   2413  OG  SER H  44      45.599 116.507  36.218  1.00  0.00           O  
ATOM   2414  H   SER H  44      45.893 120.807  36.719  1.00  0.00           H  
ATOM   2415  HA  SER H  44      44.797 118.920  35.972  1.00  0.00           H  
ATOM   2416 1HB  SER H  44      47.120 117.866  36.347  1.00  0.00           H  
ATOM   2417 2HB  SER H  44      46.491 117.286  37.883  1.00  0.00           H  
ATOM   2418  HG  SER H  44      46.315 115.938  35.923  1.00  0.00           H  
ATOM   2419  N   LEU H  45      43.691 117.199  37.833  1.00  0.00           N  
ATOM   2420  CA  LEU H  45      42.594 116.697  38.669  1.00  0.00           C  
ATOM   2421  C   LEU H  45      43.029 116.478  40.127  1.00  0.00           C  
ATOM   2422  O   LEU H  45      44.024 115.788  40.398  1.00  0.00           O  
ATOM   2423  CB  LEU H  45      42.049 115.391  38.093  1.00  0.00           C  
ATOM   2424  CG  LEU H  45      41.314 115.341  36.747  1.00  0.00           C  
ATOM   2425  CD1 LEU H  45      41.053 113.883  36.402  1.00  0.00           C  
ATOM   2426  CD2 LEU H  45      40.009 116.114  36.780  1.00  0.00           C  
ATOM   2427  H   LEU H  45      44.129 116.576  37.171  1.00  0.00           H  
ATOM   2428  HA  LEU H  45      41.794 117.436  38.669  1.00  0.00           H  
ATOM   2429 1HB  LEU H  45      42.876 114.692  37.974  1.00  0.00           H  
ATOM   2430 2HB  LEU H  45      41.340 114.966  38.803  1.00  0.00           H  
ATOM   2431  HG  LEU H  45      41.946 115.774  35.971  1.00  0.00           H  
ATOM   2432 1HD1 LEU H  45      40.531 113.822  35.447  1.00  0.00           H  
ATOM   2433 2HD1 LEU H  45      42.000 113.350  36.329  1.00  0.00           H  
ATOM   2434 3HD1 LEU H  45      40.439 113.430  37.179  1.00  0.00           H  
ATOM   2435 1HD2 LEU H  45      39.525 116.052  35.805  1.00  0.00           H  
ATOM   2436 2HD2 LEU H  45      39.353 115.690  37.539  1.00  0.00           H  
ATOM   2437 3HD2 LEU H  45      40.211 117.158  37.017  1.00  0.00           H  
ATOM   2438  N   GLU H  46      42.285 117.064  41.063  1.00  0.00           N  
ATOM   2439  CA  GLU H  46      42.580 116.907  42.492  1.00  0.00           C  
ATOM   2440  C   GLU H  46      41.314 116.586  43.270  1.00  0.00           C  
ATOM   2441  O   GLU H  46      40.297 117.247  43.110  1.00  0.00           O  
ATOM   2442  CB  GLU H  46      43.226 118.175  43.055  1.00  0.00           C  
ATOM   2443  CG  GLU H  46      44.581 118.512  42.450  1.00  0.00           C  
ATOM   2444  CD  GLU H  46      45.669 117.573  42.892  1.00  0.00           C  
ATOM   2445  OE1 GLU H  46      45.424 116.781  43.770  1.00  0.00           O  
ATOM   2446  OE2 GLU H  46      46.747 117.648  42.350  1.00  0.00           O  
ATOM   2447  H   GLU H  46      41.500 117.632  40.783  1.00  0.00           H  
ATOM   2448  HA  GLU H  46      43.279 116.079  42.612  1.00  0.00           H  
ATOM   2449 1HB  GLU H  46      42.564 119.025  42.889  1.00  0.00           H  
ATOM   2450 2HB  GLU H  46      43.357 118.069  44.132  1.00  0.00           H  
ATOM   2451 1HG  GLU H  46      44.502 118.472  41.364  1.00  0.00           H  
ATOM   2452 2HG  GLU H  46      44.850 119.529  42.731  1.00  0.00           H  
ATOM   2453  N   TRP H  47      41.360 115.530  44.061  1.00  0.00           N  
ATOM   2454  CA  TRP H  47      40.239 115.150  44.904  1.00  0.00           C  
ATOM   2455  C   TRP H  47      40.149 116.206  46.021  1.00  0.00           C  
ATOM   2456  O   TRP H  47      41.176 116.644  46.558  1.00  0.00           O  
ATOM   2457  CB  TRP H  47      40.430 113.749  45.488  1.00  0.00           C  
ATOM   2458  CG  TRP H  47      39.295 113.304  46.359  1.00  0.00           C  
ATOM   2459  CD1 TRP H  47      38.056 112.914  45.948  1.00  0.00           C  
ATOM   2460  CD2 TRP H  47      39.289 113.200  47.804  1.00  0.00           C  
ATOM   2461  NE1 TRP H  47      37.282 112.577  47.030  1.00  0.00           N  
ATOM   2462  CE2 TRP H  47      38.021 112.744  48.174  1.00  0.00           C  
ATOM   2463  CE3 TRP H  47      40.244 113.451  48.796  1.00  0.00           C  
ATOM   2464  CZ2 TRP H  47      37.675 112.535  49.500  1.00  0.00           C  
ATOM   2465  CZ3 TRP H  47      39.898 113.240  50.126  1.00  0.00           C  
ATOM   2466  CH2 TRP H  47      38.646 112.793  50.468  1.00  0.00           C  
ATOM   2467  H   TRP H  47      42.201 114.970  44.078  1.00  0.00           H  
ATOM   2468  HA  TRP H  47      39.335 115.145  44.296  1.00  0.00           H  
ATOM   2469 1HB  TRP H  47      40.543 113.029  44.677  1.00  0.00           H  
ATOM   2470 2HB  TRP H  47      41.346 113.723  46.078  1.00  0.00           H  
ATOM   2471  HD1 TRP H  47      37.728 112.876  44.911  1.00  0.00           H  
ATOM   2472  HE1 TRP H  47      36.324 112.259  46.993  1.00  0.00           H  
ATOM   2473  HE3 TRP H  47      41.240 113.804  48.530  1.00  0.00           H  
ATOM   2474  HZ2 TRP H  47      36.686 112.180  49.792  1.00  0.00           H  
ATOM   2475  HZ3 TRP H  47      40.647 113.439  50.893  1.00  0.00           H  
ATOM   2476  HH2 TRP H  47      38.408 112.637  51.520  1.00  0.00           H  
ATOM   2477  N   ILE H  48      38.770 116.924  46.274  1.00  0.00           N  
ATOM   2478  CA  ILE H  48      38.456 117.918  47.278  1.00  0.00           C  
ATOM   2479  C   ILE H  48      37.946 117.175  48.508  1.00  0.00           C  
ATOM   2480  O   ILE H  48      38.428 117.400  49.619  1.00  0.00           O  
ATOM   2481  CB  ILE H  48      37.405 118.926  46.776  1.00  0.00           C  
ATOM   2482  CG1 ILE H  48      37.924 119.670  45.543  1.00  0.00           C  
ATOM   2483  CG2 ILE H  48      37.040 119.907  47.879  1.00  0.00           C  
ATOM   2484  CD1 ILE H  48      36.874 120.504  44.846  1.00  0.00           C  
ATOM   2485  H   ILE H  48      38.058 116.651  45.612  1.00  0.00           H  
ATOM   2486  HA  ILE H  48      39.365 118.470  47.514  1.00  0.00           H  
ATOM   2487  HB  ILE H  48      36.507 118.391  46.467  1.00  0.00           H  
ATOM   2488 1HG1 ILE H  48      38.744 120.326  45.833  1.00  0.00           H  
ATOM   2489 2HG1 ILE H  48      38.320 118.951  44.825  1.00  0.00           H  
ATOM   2490 1HG2 ILE H  48      36.297 120.612  47.508  1.00  0.00           H  
ATOM   2491 2HG2 ILE H  48      36.631 119.362  48.729  1.00  0.00           H  
ATOM   2492 3HG2 ILE H  48      37.932 120.451  48.193  1.00  0.00           H  
ATOM   2493 1HD1 ILE H  48      37.317 121.000  43.983  1.00  0.00           H  
ATOM   2494 2HD1 ILE H  48      36.058 119.860  44.515  1.00  0.00           H  
ATOM   2495 3HD1 ILE H  48      36.488 121.253  45.536  1.00  0.00           H  
ATOM   2496  N   GLY H  49      36.993 116.267  48.324  1.00  0.00           N  
ATOM   2497  CA  GLY H  49      36.443 115.557  49.479  1.00  0.00           C  
ATOM   2498  C   GLY H  49      35.284 114.614  49.206  1.00  0.00           C  
ATOM   2499  O   GLY H  49      34.997 114.319  48.028  1.00  0.00           O  
ATOM   2500  H   GLY H  49      36.640 116.055  47.403  1.00  0.00           H  
ATOM   2501 1HA  GLY H  49      37.227 114.965  49.950  1.00  0.00           H  
ATOM   2502 2HA  GLY H  49      36.096 116.278  50.218  1.00  0.00           H  
ATOM   2503  N   LEU H  50      34.660 114.227  50.324  1.00  0.00           N  
ATOM   2504  CA  LEU H  50      33.474 113.397  50.347  1.00  0.00           C  
ATOM   2505  C   LEU H  50      32.509 113.798  51.453  1.00  0.00           C  
ATOM   2506  O   LEU H  50      32.926 114.331  52.490  1.00  0.00           O  
ATOM   2507  CB  LEU H  50      33.874 111.927  50.523  1.00  0.00           C  
ATOM   2508  CG  LEU H  50      34.562 111.578  51.849  1.00  0.00           C  
ATOM   2509  CD1 LEU H  50      33.509 111.374  52.930  1.00  0.00           C  
ATOM   2510  CD2 LEU H  50      35.409 110.327  51.668  1.00  0.00           C  
ATOM   2511  H   LEU H  50      35.056 114.544  51.199  1.00  0.00           H  
ATOM   2512  HA  LEU H  50      32.953 113.512  49.397  1.00  0.00           H  
ATOM   2513 1HB  LEU H  50      32.979 111.312  50.442  1.00  0.00           H  
ATOM   2514 2HB  LEU H  50      34.552 111.652  49.715  1.00  0.00           H  
ATOM   2515  HG  LEU H  50      35.200 112.407  52.157  1.00  0.00           H  
ATOM   2516 1HD1 LEU H  50      33.998 111.127  53.872  1.00  0.00           H  
ATOM   2517 2HD1 LEU H  50      32.931 112.290  53.052  1.00  0.00           H  
ATOM   2518 3HD1 LEU H  50      32.844 110.561  52.641  1.00  0.00           H  
ATOM   2519 1HD2 LEU H  50      35.899 110.080  52.610  1.00  0.00           H  
ATOM   2520 2HD2 LEU H  50      34.772 109.497  51.361  1.00  0.00           H  
ATOM   2521 3HD2 LEU H  50      36.164 110.507  50.902  1.00  0.00           H  
ATOM   2522  N   ILE H  51      31.261 113.412  51.230  1.00  0.00           N  
ATOM   2523  CA  ILE H  51      30.179 113.596  52.169  1.00  0.00           C  
ATOM   2524  C   ILE H  51      29.174 112.471  51.908  1.00  0.00           C  
ATOM   2525  O   ILE H  51      28.799 112.177  50.763  1.00  0.00           O  
ATOM   2526  CB  ILE H  51      29.515 114.976  52.014  1.00  0.00           C  
ATOM   2527  CG1 ILE H  51      28.436 115.172  53.082  1.00  0.00           C  
ATOM   2528  CG2 ILE H  51      28.923 115.129  50.621  1.00  0.00           C  
ATOM   2529  CD1 ILE H  51      28.048 116.617  53.301  1.00  0.00           C  
ATOM   2530  H   ILE H  51      31.072 112.962  50.345  1.00  0.00           H  
ATOM   2531  HA  ILE H  51      30.583 113.529  53.179  1.00  0.00           H  
ATOM   2532  HB  ILE H  51      30.259 115.758  52.170  1.00  0.00           H  
ATOM   2533 1HG1 ILE H  51      27.542 114.617  52.802  1.00  0.00           H  
ATOM   2534 2HG1 ILE H  51      28.786 114.768  54.032  1.00  0.00           H  
ATOM   2535 1HG2 ILE H  51      28.457 116.109  50.529  1.00  0.00           H  
ATOM   2536 2HG2 ILE H  51      29.714 115.032  49.878  1.00  0.00           H  
ATOM   2537 3HG2 ILE H  51      28.175 114.354  50.457  1.00  0.00           H  
ATOM   2538 1HD1 ILE H  51      27.280 116.675  54.072  1.00  0.00           H  
ATOM   2539 2HD1 ILE H  51      28.923 117.186  53.618  1.00  0.00           H  
ATOM   2540 3HD1 ILE H  51      27.661 117.034  52.373  1.00  0.00           H  
ATOM   2541  N   SER H  52      28.768 111.779  52.948  1.00  0.00           N  
ATOM   2542  CA  SER H  52      27.781 110.722  52.832  1.00  0.00           C  
ATOM   2543  C   SER H  52      26.483 111.242  53.449  1.00  0.00           C  
ATOM   2544  O   SER H  52      26.449 111.446  54.670  1.00  0.00           O  
ATOM   2545  CB  SER H  52      28.248 109.461  53.533  1.00  0.00           C  
ATOM   2546  OG  SER H  52      29.344 108.895  52.869  1.00  0.00           O  
ATOM   2547  H   SER H  52      29.156 111.990  53.857  1.00  0.00           H  
ATOM   2548  HA  SER H  52      27.640 110.495  51.775  1.00  0.00           H  
ATOM   2549 1HB  SER H  52      28.523 109.697  54.560  1.00  0.00           H  
ATOM   2550 2HB  SER H  52      27.430 108.743  53.570  1.00  0.00           H  
ATOM   2551  HG  SER H  52      29.108 107.979  52.702  1.00  0.00           H  
ATOM   2552  N   THR H  52A     25.382 111.465  52.704  1.00  0.00           N  
ATOM   2553  CA  THR H  52A     24.083 111.920  53.258  1.00  0.00           C  
ATOM   2554  C   THR H  52A     23.488 111.000  54.340  1.00  0.00           C  
ATOM   2555  O   THR H  52A     22.917 111.407  55.358  1.00  0.00           O  
ATOM   2556  CB  THR H  52A     23.050 112.081  52.128  1.00  0.00           C  
ATOM   2557  OG1 THR H  52A     23.512 113.063  51.190  1.00  0.00           O  
ATOM   2558  CG2 THR H  52A     21.706 112.518  52.692  1.00  0.00           C  
ATOM   2559  H   THR H  52A     25.466 111.307  51.710  1.00  0.00           H  
ATOM   2560  HA  THR H  52A     24.232 112.888  53.738  1.00  0.00           H  
ATOM   2561  HB  THR H  52A     22.927 111.131  51.608  1.00  0.00           H  
ATOM   2562  HG1 THR H  52A     23.601 112.659  50.323  1.00  0.00           H  
ATOM   2563 1HG2 THR H  52A     20.988 112.627  51.880  1.00  0.00           H  
ATOM   2564 2HG2 THR H  52A     21.347 111.769  53.397  1.00  0.00           H  
ATOM   2565 3HG2 THR H  52A     21.820 113.472  53.205  1.00  0.00           H  
ATOM   2566  N   TYR H  53      23.747 109.723  54.138  1.00  0.00           N  
ATOM   2567  CA  TYR H  53      23.205 108.677  54.974  1.00  0.00           C  
ATOM   2568  C   TYR H  53      23.881 108.429  56.315  1.00  0.00           C  
ATOM   2569  O   TYR H  53      23.432 107.547  57.051  1.00  0.00           O  
ATOM   2570  CB  TYR H  53      23.198 107.374  54.172  1.00  0.00           C  
ATOM   2571  CG  TYR H  53      24.564 106.951  53.682  1.00  0.00           C  
ATOM   2572  CD1 TYR H  53      25.373 106.157  54.482  1.00  0.00           C  
ATOM   2573  CD2 TYR H  53      25.009 107.357  52.432  1.00  0.00           C  
ATOM   2574  CE1 TYR H  53      26.622 105.771  54.034  1.00  0.00           C  
ATOM   2575  CE2 TYR H  53      26.258 106.970  51.985  1.00  0.00           C  
ATOM   2576  CZ  TYR H  53      27.063 106.181  52.781  1.00  0.00           C  
ATOM   2577  OH  TYR H  53      28.306 105.796  52.335  1.00  0.00           O  
ATOM   2578  H   TYR H  53      24.351 109.473  53.366  1.00  0.00           H  
ATOM   2579  HA  TYR H  53      22.183 108.946  55.245  1.00  0.00           H  
ATOM   2580 1HB  TYR H  53      22.794 106.569  54.789  1.00  0.00           H  
ATOM   2581 2HB  TYR H  53      22.545 107.482  53.307  1.00  0.00           H  
ATOM   2582  HD1 TYR H  53      25.024 105.838  55.464  1.00  0.00           H  
ATOM   2583  HD2 TYR H  53      24.374 107.981  51.804  1.00  0.00           H  
ATOM   2584  HE1 TYR H  53      27.257 105.147  54.662  1.00  0.00           H  
ATOM   2585  HE2 TYR H  53      26.608 107.291  51.003  1.00  0.00           H  
ATOM   2586  HH  TYR H  53      28.611 105.046  52.850  1.00  0.00           H  
ATOM   2587  N   SER H  54      24.909 109.224  56.639  1.00  0.00           N  
ATOM   2588  CA  SER H  54      25.638 109.145  57.905  1.00  0.00           C  
ATOM   2589  C   SER H  54      26.164 110.497  58.378  1.00  0.00           C  
ATOM   2590  O   SER H  54      26.453 110.621  59.572  1.00  0.00           O  
ATOM   2591  CB  SER H  54      26.797 108.177  57.766  1.00  0.00           C  
ATOM   2592  OG  SER H  54      27.734 108.645  56.837  1.00  0.00           O  
ATOM   2593  H   SER H  54      25.184 109.915  55.955  1.00  0.00           H  
ATOM   2594  HA  SER H  54      24.958 108.778  58.674  1.00  0.00           H  
ATOM   2595 1HB  SER H  54      27.276 108.042  58.735  1.00  0.00           H  
ATOM   2596 2HB  SER H  54      26.421 107.205  57.449  1.00  0.00           H  
ATOM   2597  HG  SER H  54      28.423 107.978  56.796  1.00  0.00           H  
ATOM   2598  N   GLY H  55      26.319 111.466  57.454  1.00  0.00           N  
ATOM   2599  CA  GLY H  55      26.857 112.798  57.737  1.00  0.00           C  
ATOM   2600  C   GLY H  55      28.367 112.799  57.921  1.00  0.00           C  
ATOM   2601  O   GLY H  55      28.909 113.675  58.598  1.00  0.00           O  
ATOM   2602  H   GLY H  55      26.040 111.239  56.511  1.00  0.00           H  
ATOM   2603 1HA  GLY H  55      26.602 113.474  56.921  1.00  0.00           H  
ATOM   2604 2HA  GLY H  55      26.393 113.194  58.639  1.00  0.00           H  
ATOM   2605  N   TYR H  56      29.038 111.807  57.335  1.00  0.00           N  
ATOM   2606  CA  TYR H  56      30.483 111.651  57.482  1.00  0.00           C  
ATOM   2607  C   TYR H  56      31.035 112.423  56.285  1.00  0.00           C  
ATOM   2608  O   TYR H  56      30.550 112.283  55.148  1.00  0.00           O  
ATOM   2609  CB  TYR H  56      30.925 110.186  57.484  1.00  0.00           C  
ATOM   2610  CG  TYR H  56      32.421 109.999  57.367  1.00  0.00           C  
ATOM   2611  CD1 TYR H  56      33.235 110.205  58.472  1.00  0.00           C  
ATOM   2612  CD2 TYR H  56      32.980 109.623  56.155  1.00  0.00           C  
ATOM   2613  CE1 TYR H  56      34.601 110.034  58.365  1.00  0.00           C  
ATOM   2614  CE2 TYR H  56      34.347 109.452  56.048  1.00  0.00           C  
ATOM   2615  CZ  TYR H  56      35.156 109.656  57.147  1.00  0.00           C  
ATOM   2616  OH  TYR H  56      36.517 109.486  57.040  1.00  0.00           O  
ATOM   2617  H   TYR H  56      28.528 111.141  56.771  1.00  0.00           H  
ATOM   2618  HA  TYR H  56      30.783 112.086  58.437  1.00  0.00           H  
ATOM   2619 1HB  TYR H  56      30.593 109.707  58.407  1.00  0.00           H  
ATOM   2620 2HB  TYR H  56      30.451 109.662  56.655  1.00  0.00           H  
ATOM   2621  HD1 TYR H  56      32.795 110.501  59.425  1.00  0.00           H  
ATOM   2622  HD2 TYR H  56      32.341 109.462  55.287  1.00  0.00           H  
ATOM   2623  HE1 TYR H  56      35.240 110.195  59.233  1.00  0.00           H  
ATOM   2624  HE2 TYR H  56      34.786 109.157  55.095  1.00  0.00           H  
ATOM   2625  HH  TYR H  56      36.929 109.666  57.889  1.00  0.00           H  
ATOM   2626  N   THR H  57      32.010 113.248  56.625  1.00  0.00           N  
ATOM   2627  CA  THR H  57      32.718 114.088  55.673  1.00  0.00           C  
ATOM   2628  C   THR H  57      34.208 113.750  55.763  1.00  0.00           C  
ATOM   2629  O   THR H  57      34.655 113.178  56.775  1.00  0.00           O  
ATOM   2630  CB  THR H  57      32.485 115.585  55.945  1.00  0.00           C  
ATOM   2631  OG1 THR H  57      33.009 115.927  57.234  1.00  0.00           O  
ATOM   2632  CG2 THR H  57      30.999 115.910  55.903  1.00  0.00           C  
ATOM   2633  H   THR H  57      32.265 113.289  57.601  1.00  0.00           H  
ATOM   2634  HA  THR H  57      32.347 113.865  54.672  1.00  0.00           H  
ATOM   2635  HB  THR H  57      33.002 116.177  55.189  1.00  0.00           H  
ATOM   2636  HG1 THR H  57      32.383 115.664  57.913  1.00  0.00           H  
ATOM   2637 1HG2 THR H  57      30.853 116.972  56.096  1.00  0.00           H  
ATOM   2638 2HG2 THR H  57      30.600 115.662  54.919  1.00  0.00           H  
ATOM   2639 3HG2 THR H  57      30.479 115.328  56.662  1.00  0.00           H  
ATOM   2640  N   ASN H  58      34.910 113.952  54.720  1.00  0.00           N  
ATOM   2641  CA  ASN H  58      36.356 113.935  54.785  1.00  0.00           C  
ATOM   2642  C   ASN H  58      36.896 114.847  53.701  1.00  0.00           C  
ATOM   2643  O   ASN H  58      36.236 114.990  52.668  1.00  0.00           O  
ATOM   2644  CB  ASN H  58      36.899 112.525  54.641  1.00  0.00           C  
ATOM   2645  CG  ASN H  58      38.248 112.358  55.283  1.00  0.00           C  
ATOM   2646  OD1 ASN H  58      39.061 113.289  55.300  1.00  0.00           O  
ATOM   2647  ND2 ASN H  58      38.503 111.188  55.810  1.00  0.00           N  
ATOM   2648  H   ASN H  58      34.458 114.306  53.887  1.00  0.00           H  
ATOM   2649  HA  ASN H  58      36.663 114.322  55.758  1.00  0.00           H  
ATOM   2650 1HB  ASN H  58      36.203 111.819  55.096  1.00  0.00           H  
ATOM   2651 2HB  ASN H  58      36.978 112.272  53.584  1.00  0.00           H  
ATOM   2652 1HD2 ASN H  58      39.385 111.019  56.251  1.00  0.00           H  
ATOM   2653 2HD2 ASN H  58      37.816 110.463  55.773  1.00  0.00           H  
ATOM   2654  N   TYR H  59      38.072 115.436  53.935  1.00  0.00           N  
ATOM   2655  CA  TYR H  59      38.655 116.455  53.064  1.00  0.00           C  
ATOM   2656  C   TYR H  59      40.060 116.074  52.730  1.00  0.00           C  
ATOM   2657  O   TYR H  59      40.763 115.452  53.534  1.00  0.00           O  
ATOM   2658  CB  TYR H  59      38.622 117.838  53.718  1.00  0.00           C  
ATOM   2659  CG  TYR H  59      37.226 118.343  54.008  1.00  0.00           C  
ATOM   2660  CD1 TYR H  59      36.586 117.978  55.183  1.00  0.00           C  
ATOM   2661  CD2 TYR H  59      36.585 119.172  53.099  1.00  0.00           C  
ATOM   2662  CE1 TYR H  59      35.311 118.439  55.448  1.00  0.00           C  
ATOM   2663  CE2 TYR H  59      35.311 119.633  53.363  1.00  0.00           C  
ATOM   2664  CZ  TYR H  59      34.674 119.270  54.533  1.00  0.00           C  
ATOM   2665  OH  TYR H  59      33.404 119.729  54.796  1.00  0.00           O  
ATOM   2666  H   TYR H  59      38.574 115.152  54.764  1.00  0.00           H  
ATOM   2667  HA  TYR H  59      38.070 116.500  52.145  1.00  0.00           H  
ATOM   2668 1HB  TYR H  59      39.176 117.810  54.658  1.00  0.00           H  
ATOM   2669 2HB  TYR H  59      39.116 118.560  53.069  1.00  0.00           H  
ATOM   2670  HD1 TYR H  59      37.090 117.327  55.898  1.00  0.00           H  
ATOM   2671  HD2 TYR H  59      37.088 119.458  52.175  1.00  0.00           H  
ATOM   2672  HE1 TYR H  59      34.809 118.152  56.371  1.00  0.00           H  
ATOM   2673  HE2 TYR H  59      34.807 120.284  52.648  1.00  0.00           H  
ATOM   2674  HH  TYR H  59      33.110 119.386  55.643  1.00  0.00           H  
ATOM   2675  N   ASN H  60      40.411 116.527  51.532  1.00  0.00           N  
ATOM   2676  CA  ASN H  60      41.780 116.460  51.070  1.00  0.00           C  
ATOM   2677  C   ASN H  60      42.338 117.555  51.971  1.00  0.00           C  
ATOM   2678  O   ASN H  60      41.735 118.619  52.171  1.00  0.00           O  
ATOM   2679  CB  ASN H  60      41.893 116.875  49.638  1.00  0.00           C  
ATOM   2680  CG  ASN H  60      43.301 116.816  49.098  1.00  0.00           C  
ATOM   2681  OD1 ASN H  60      44.229 117.153  49.833  1.00  0.00           O  
ATOM   2682  ND2 ASN H  60      43.531 116.446  47.847  1.00  0.00           N  
ATOM   2683  H   ASN H  60      39.707 116.926  50.926  1.00  0.00           H  
ATOM   2684  HA  ASN H  60      42.159 115.454  51.257  1.00  0.00           H  
ATOM   2685 1HB  ASN H  60      41.262 116.232  49.021  1.00  0.00           H  
ATOM   2686 2HB  ASN H  60      41.528 117.897  49.525  1.00  0.00           H  
ATOM   2687 1HD2 ASN H  60      44.469 116.411  47.502  1.00  0.00           H  
ATOM   2688 2HD2 ASN H  60      42.769 116.204  47.249  1.00  0.00           H  
ATOM   2689  N   GLN H  61      43.468 117.264  52.567  1.00  0.00           N  
ATOM   2690  CA  GLN H  61      44.135 118.180  53.496  1.00  0.00           C  
ATOM   2691  C   GLN H  61      44.358 119.562  52.818  1.00  0.00           C  
ATOM   2692  O   GLN H  61      44.123 120.621  53.412  1.00  0.00           O  
ATOM   2693  CB  GLN H  61      45.468 117.589  53.967  1.00  0.00           C  
ATOM   2694  CG  GLN H  61      46.218 118.459  54.960  1.00  0.00           C  
ATOM   2695  CD  GLN H  61      45.469 118.619  56.269  1.00  0.00           C  
ATOM   2696  OE1 GLN H  61      44.964 117.646  56.836  1.00  0.00           O  
ATOM   2697  NE2 GLN H  61      45.391 119.852  56.759  1.00  0.00           N  
ATOM   2698  H   GLN H  61      43.892 116.368  52.371  1.00  0.00           H  
ATOM   2699  HA  GLN H  61      43.492 118.321  54.365  1.00  0.00           H  
ATOM   2700 1HB  GLN H  61      45.291 116.621  54.432  1.00  0.00           H  
ATOM   2701 2HB  GLN H  61      46.116 117.425  53.106  1.00  0.00           H  
ATOM   2702 1HG  GLN H  61      47.184 118.000  55.173  1.00  0.00           H  
ATOM   2703 2HG  GLN H  61      46.362 119.449  54.526  1.00  0.00           H  
ATOM   2704 1HE2 GLN H  61      44.909 120.020  57.621  1.00  0.00           H  
ATOM   2705 2HE2 GLN H  61      45.814 120.613  56.268  1.00  0.00           H  
ATOM   2706  N   LYS H  62      44.646 119.565  51.513  1.00  0.00           N  
ATOM   2707  CA  LYS H  62      44.948 120.804  50.814  1.00  0.00           C  
ATOM   2708  C   LYS H  62      43.699 121.602  50.410  1.00  0.00           C  
ATOM   2709  O   LYS H  62      43.828 122.605  49.706  1.00  0.00           O  
ATOM   2710  CB  LYS H  62      45.791 120.499  49.574  1.00  0.00           C  
ATOM   2711  CG  LYS H  62      47.182 119.959  49.876  1.00  0.00           C  
ATOM   2712  CD  LYS H  62      47.870 119.465  48.612  1.00  0.00           C  
ATOM   2713  CE  LYS H  62      49.262 118.930  48.911  1.00  0.00           C  
ATOM   2714  NZ  LYS H  62      49.934 118.412  47.689  1.00  0.00           N  
ATOM   2715  H   LYS H  62      44.655 118.695  51.000  1.00  0.00           H  
ATOM   2716  HA  LYS H  62      45.518 121.449  51.483  1.00  0.00           H  
ATOM   2717 1HB  LYS H  62      45.274 119.766  48.954  1.00  0.00           H  
ATOM   2718 2HB  LYS H  62      45.906 121.407  48.981  1.00  0.00           H  
ATOM   2719 1HG  LYS H  62      47.788 120.745  50.326  1.00  0.00           H  
ATOM   2720 2HG  LYS H  62      47.106 119.134  50.584  1.00  0.00           H  
ATOM   2721 1HD  LYS H  62      47.274 118.671  48.160  1.00  0.00           H  
ATOM   2722 2HD  LYS H  62      47.952 120.285  47.899  1.00  0.00           H  
ATOM   2723 1HE  LYS H  62      49.873 119.725  49.337  1.00  0.00           H  
ATOM   2724 2HE  LYS H  62      49.193 118.124  49.642  1.00  0.00           H  
ATOM   2725 1HZ  LYS H  62      50.852 118.067  47.929  1.00  0.00           H  
ATOM   2726 2HZ  LYS H  62      49.385 117.661  47.295  1.00  0.00           H  
ATOM   2727 3HZ  LYS H  62      50.021 119.156  47.011  1.00  0.00           H  
ATOM   2728  N   PHE H  63      42.493 121.176  50.781  1.00  0.00           N  
ATOM   2729  CA  PHE H  63      41.292 121.945  50.543  1.00  0.00           C  
ATOM   2730  C   PHE H  63      40.588 122.200  51.869  1.00  0.00           C  
ATOM   2731  O   PHE H  63      39.479 122.748  51.897  1.00  0.00           O  
ATOM   2732  CB  PHE H  63      40.371 121.222  49.590  1.00  0.00           C  
ATOM   2733  CG  PHE H  63      40.853 121.193  48.171  1.00  0.00           C  
ATOM   2734  CD1 PHE H  63      41.658 120.165  47.718  1.00  0.00           C  
ATOM   2735  CD2 PHE H  63      40.426 122.132  47.251  1.00  0.00           C  
ATOM   2736  CE1 PHE H  63      42.018 120.053  46.394  1.00  0.00           C  
ATOM   2737  CE2 PHE H  63      40.776 122.035  45.922  1.00  0.00           C  
ATOM   2738  CZ  PHE H  63      41.569 120.993  45.492  1.00  0.00           C  
ATOM   2739  H   PHE H  63      42.421 120.281  51.243  1.00  0.00           H  
ATOM   2740  HA  PHE H  63      41.574 122.897  50.092  1.00  0.00           H  
ATOM   2741 1HB  PHE H  63      40.241 120.193  49.920  1.00  0.00           H  
ATOM   2742 2HB  PHE H  63      39.391 121.697  49.601  1.00  0.00           H  
ATOM   2743  HD1 PHE H  63      42.017 119.417  48.425  1.00  0.00           H  
ATOM   2744  HD2 PHE H  63      39.798 122.957  47.591  1.00  0.00           H  
ATOM   2745  HE1 PHE H  63      42.650 119.229  46.070  1.00  0.00           H  
ATOM   2746  HE2 PHE H  63      40.427 122.783  45.210  1.00  0.00           H  
ATOM   2747  HZ  PHE H  63      41.844 120.914  44.442  1.00  0.00           H  
ATOM   2748  N   LYS H  64      41.235 121.902  52.995  1.00  0.00           N  
ATOM   2749  CA  LYS H  64      40.634 122.186  54.287  1.00  0.00           C  
ATOM   2750  C   LYS H  64      40.759 123.694  54.515  1.00  0.00           C  
ATOM   2751  O   LYS H  64      41.835 124.281  54.347  1.00  0.00           O  
ATOM   2752  CB  LYS H  64      41.310 121.396  55.409  1.00  0.00           C  
ATOM   2753  CG  LYS H  64      41.060 119.895  55.361  1.00  0.00           C  
ATOM   2754  CD  LYS H  64      41.726 119.187  56.531  1.00  0.00           C  
ATOM   2755  CE  LYS H  64      41.510 117.682  56.462  1.00  0.00           C  
ATOM   2756  NZ  LYS H  64      42.251 116.963  57.535  1.00  0.00           N  
ATOM   2757  H   LYS H  64      42.150 121.474  52.960  1.00  0.00           H  
ATOM   2758  HA  LYS H  64      39.584 121.893  54.252  1.00  0.00           H  
ATOM   2759 1HB  LYS H  64      42.389 121.556  55.367  1.00  0.00           H  
ATOM   2760 2HB  LYS H  64      40.962 121.763  56.373  1.00  0.00           H  
ATOM   2761 1HG  LYS H  64      39.987 119.704  55.393  1.00  0.00           H  
ATOM   2762 2HG  LYS H  64      41.454 119.490  54.430  1.00  0.00           H  
ATOM   2763 1HD  LYS H  64      42.798 119.391  56.518  1.00  0.00           H  
ATOM   2764 2HD  LYS H  64      41.313 119.560  57.467  1.00  0.00           H  
ATOM   2765 1HE  LYS H  64      40.448 117.462  56.564  1.00  0.00           H  
ATOM   2766 2HE  LYS H  64      41.845 117.308  55.495  1.00  0.00           H  
ATOM   2767 1HZ  LYS H  64      42.083 115.971  57.455  1.00  0.00           H  
ATOM   2768 2HZ  LYS H  64      43.242 117.145  57.439  1.00  0.00           H  
ATOM   2769 3HZ  LYS H  64      41.936 117.286  58.438  1.00  0.00           H  
ATOM   2770  N   GLY H  65      39.640 124.331  54.868  1.00  0.00           N  
ATOM   2771  CA  GLY H  65      39.638 125.773  55.082  1.00  0.00           C  
ATOM   2772  C   GLY H  65      39.469 126.580  53.797  1.00  0.00           C  
ATOM   2773  O   GLY H  65      39.579 127.804  53.803  1.00  0.00           O  
ATOM   2774  H   GLY H  65      38.780 123.813  54.992  1.00  0.00           H  
ATOM   2775 1HA  GLY H  65      38.831 126.038  55.766  1.00  0.00           H  
ATOM   2776 2HA  GLY H  65      40.572 126.072  55.557  1.00  0.00           H  
ATOM   2777  N   LYS H  66      39.202 125.841  52.724  1.00  0.00           N  
ATOM   2778  CA  LYS H  66      38.967 126.332  51.393  1.00  0.00           C  
ATOM   2779  C   LYS H  66      37.555 125.833  51.138  1.00  0.00           C  
ATOM   2780  O   LYS H  66      36.656 126.646  50.941  1.00  0.00           O  
ATOM   2781  CB  LYS H  66      39.975 125.804  50.371  1.00  0.00           C  
ATOM   2782  CG  LYS H  66      41.397 126.314  50.568  1.00  0.00           C  
ATOM   2783  CD  LYS H  66      42.341 125.733  49.527  1.00  0.00           C  
ATOM   2784  CE  LYS H  66      41.995 126.225  48.129  1.00  0.00           C  
ATOM   2785  NZ  LYS H  66      42.239 127.685  47.978  1.00  0.00           N  
ATOM   2786  H   LYS H  66      39.168 124.846  52.895  1.00  0.00           H  
ATOM   2787  HA  LYS H  66      39.055 127.419  51.404  1.00  0.00           H  
ATOM   2788 1HB  LYS H  66      40.001 124.716  50.415  1.00  0.00           H  
ATOM   2789 2HB  LYS H  66      39.656 126.084  49.366  1.00  0.00           H  
ATOM   2790 1HG  LYS H  66      41.407 127.402  50.491  1.00  0.00           H  
ATOM   2791 2HG  LYS H  66      41.748 126.036  51.560  1.00  0.00           H  
ATOM   2792 1HD  LYS H  66      43.366 126.024  49.762  1.00  0.00           H  
ATOM   2793 2HD  LYS H  66      42.277 124.646  49.543  1.00  0.00           H  
ATOM   2794 1HE  LYS H  66      42.599 125.693  47.396  1.00  0.00           H  
ATOM   2795 2HE  LYS H  66      40.945 126.022  47.921  1.00  0.00           H  
ATOM   2796 1HZ  LYS H  66      41.998 127.972  47.039  1.00  0.00           H  
ATOM   2797 2HZ  LYS H  66      41.669 128.193  48.641  1.00  0.00           H  
ATOM   2798 3HZ  LYS H  66      43.214 127.885  48.149  1.00  0.00           H  
ATOM   2799  N   ALA H  67      37.341 124.515  51.218  1.00  0.00           N  
ATOM   2800  CA  ALA H  67      36.048 123.880  50.934  1.00  0.00           C  
ATOM   2801  C   ALA H  67      35.279 123.359  52.167  1.00  0.00           C  
ATOM   2802  O   ALA H  67      35.799 122.866  53.170  1.00  0.00           O  
ATOM   2803  CB  ALA H  67      36.299 122.745  49.908  1.00  0.00           C  
ATOM   2804  H   ALA H  67      38.124 123.937  51.490  1.00  0.00           H  
ATOM   2805  HA  ALA H  67      35.395 124.629  50.486  1.00  0.00           H  
ATOM   2806 1HB  ALA H  67      35.357 122.252  49.675  1.00  0.00           H  
ATOM   2807 2HB  ALA H  67      36.724 123.166  48.996  1.00  0.00           H  
ATOM   2808 3HB  ALA H  67      36.993 122.020  50.330  1.00  0.00           H  
ATOM   2809  N   THR H  68      33.864 123.509  52.076  1.00  0.00           N  
ATOM   2810  CA  THR H  68      32.914 123.003  53.066  1.00  0.00           C  
ATOM   2811  C   THR H  68      31.835 122.200  52.339  1.00  0.00           C  
ATOM   2812  O   THR H  68      31.190 122.718  51.416  1.00  0.00           O  
ATOM   2813  CB  THR H  68      32.274 124.142  53.881  1.00  0.00           C  
ATOM   2814  OG1 THR H  68      33.298 124.875  54.567  1.00  0.00           O  
ATOM   2815  CG2 THR H  68      31.288 123.585  54.895  1.00  0.00           C  
ATOM   2816  H   THR H  68      33.514 123.901  51.213  1.00  0.00           H  
ATOM   2817  HA  THR H  68      33.449 122.352  53.758  1.00  0.00           H  
ATOM   2818  HB  THR H  68      31.750 124.821  53.207  1.00  0.00           H  
ATOM   2819  HG1 THR H  68      34.098 124.344  54.609  1.00  0.00           H  
ATOM   2820 1HG2 THR H  68      30.846 124.404  55.461  1.00  0.00           H  
ATOM   2821 2HG2 THR H  68      30.502 123.037  54.375  1.00  0.00           H  
ATOM   2822 3HG2 THR H  68      31.808 122.913  55.576  1.00  0.00           H  
ATOM   2823  N   MET H  69      31.641 120.953  52.764  1.00  0.00           N  
ATOM   2824  CA  MET H  69      30.637 120.073  52.170  1.00  0.00           C  
ATOM   2825  C   MET H  69      29.335 120.030  52.991  1.00  0.00           C  
ATOM   2826  O   MET H  69      29.331 119.747  54.190  1.00  0.00           O  
ATOM   2827  CB  MET H  69      31.211 118.667  52.017  1.00  0.00           C  
ATOM   2828  CG  MET H  69      32.494 118.597  51.199  1.00  0.00           C  
ATOM   2829  SD  MET H  69      32.258 119.130  49.491  1.00  0.00           S  
ATOM   2830  CE  MET H  69      33.956 119.302  48.953  1.00  0.00           C  
ATOM   2831  H   MET H  69      32.211 120.608  53.522  1.00  0.00           H  
ATOM   2832  HA  MET H  69      30.376 120.461  51.186  1.00  0.00           H  
ATOM   2833 1HB  MET H  69      31.421 118.249  53.000  1.00  0.00           H  
ATOM   2834 2HB  MET H  69      30.473 118.022  51.537  1.00  0.00           H  
ATOM   2835 1HG  MET H  69      33.252 119.231  51.655  1.00  0.00           H  
ATOM   2836 2HG  MET H  69      32.866 117.572  51.192  1.00  0.00           H  
ATOM   2837 1HE  MET H  69      33.978 119.627  47.913  1.00  0.00           H  
ATOM   2838 2HE  MET H  69      34.463 120.041  49.576  1.00  0.00           H  
ATOM   2839 3HE  MET H  69      34.467 118.342  49.043  1.00  0.00           H  
ATOM   2840  N   THR H  70      28.229 120.277  52.301  1.00  0.00           N  
ATOM   2841  CA  THR H  70      26.905 120.270  52.874  1.00  0.00           C  
ATOM   2842  C   THR H  70      25.939 119.642  51.877  1.00  0.00           C  
ATOM   2843  O   THR H  70      26.252 119.542  50.693  1.00  0.00           O  
ATOM   2844  CB  THR H  70      26.443 121.690  53.248  1.00  0.00           C  
ATOM   2845  OG1 THR H  70      26.324 122.485  52.061  1.00  0.00           O  
ATOM   2846  CG2 THR H  70      27.440 122.343  54.193  1.00  0.00           C  
ATOM   2847  H   THR H  70      28.338 120.481  51.316  1.00  0.00           H  
ATOM   2848  HA  THR H  70      26.925 119.669  53.783  1.00  0.00           H  
ATOM   2849  HB  THR H  70      25.469 121.640  53.735  1.00  0.00           H  
ATOM   2850  HG1 THR H  70      27.176 122.531  51.621  1.00  0.00           H  
ATOM   2851 1HG2 THR H  70      27.097 123.346  54.447  1.00  0.00           H  
ATOM   2852 2HG2 THR H  70      27.525 121.747  55.102  1.00  0.00           H  
ATOM   2853 3HG2 THR H  70      28.414 122.405  53.709  1.00  0.00           H  
ATOM   2854  N   VAL H  71      24.795 119.161  52.347  1.00  0.00           N  
ATOM   2855  CA  VAL H  71      23.759 118.651  51.448  1.00  0.00           C  
ATOM   2856  C   VAL H  71      22.376 119.015  51.935  1.00  0.00           C  
ATOM   2857  O   VAL H  71      22.208 119.469  53.064  1.00  0.00           O  
ATOM   2858  CB  VAL H  71      23.860 117.119  51.323  1.00  0.00           C  
ATOM   2859  CG1 VAL H  71      25.206 116.720  50.736  1.00  0.00           C  
ATOM   2860  CG2 VAL H  71      23.654 116.474  52.685  1.00  0.00           C  
ATOM   2861  H   VAL H  71      24.632 119.144  53.344  1.00  0.00           H  
ATOM   2862  HA  VAL H  71      23.909 119.091  50.461  1.00  0.00           H  
ATOM   2863  HB  VAL H  71      23.092 116.768  50.634  1.00  0.00           H  
ATOM   2864 1HG1 VAL H  71      25.260 115.634  50.654  1.00  0.00           H  
ATOM   2865 2HG1 VAL H  71      25.316 117.163  49.746  1.00  0.00           H  
ATOM   2866 3HG1 VAL H  71      26.006 117.075  51.385  1.00  0.00           H  
ATOM   2867 1HG2 VAL H  71      23.726 115.391  52.589  1.00  0.00           H  
ATOM   2868 2HG2 VAL H  71      24.419 116.829  53.376  1.00  0.00           H  
ATOM   2869 3HG2 VAL H  71      22.668 116.739  53.068  1.00  0.00           H  
ATOM   2870  N   ASP H  72      21.391 118.830  51.062  1.00  0.00           N  
ATOM   2871  CA  ASP H  72      19.985 119.000  51.394  1.00  0.00           C  
ATOM   2872  C   ASP H  72      19.328 117.679  50.985  1.00  0.00           C  
ATOM   2873  O   ASP H  72      19.035 117.464  49.803  1.00  0.00           O  
ATOM   2874  CB  ASP H  72      19.358 120.188  50.661  1.00  0.00           C  
ATOM   2875  CG  ASP H  72      17.890 120.392  51.011  1.00  0.00           C  
ATOM   2876  OD1 ASP H  72      17.451 119.842  51.994  1.00  0.00           O  
ATOM   2877  OD2 ASP H  72      17.220 121.094  50.291  1.00  0.00           O  
ATOM   2878  H   ASP H  72      21.647 118.557  50.124  1.00  0.00           H  
ATOM   2879  HA  ASP H  72      19.902 119.188  52.464  1.00  0.00           H  
ATOM   2880 1HB  ASP H  72      19.904 121.098  50.909  1.00  0.00           H  
ATOM   2881 2HB  ASP H  72      19.443 120.037  49.584  1.00  0.00           H  
ATOM   2882  N   LYS H  73      19.129 116.789  51.958  1.00  0.00           N  
ATOM   2883  CA  LYS H  73      18.522 115.484  51.694  1.00  0.00           C  
ATOM   2884  C   LYS H  73      17.159 115.525  51.053  1.00  0.00           C  
ATOM   2885  O   LYS H  73      16.855 114.666  50.237  1.00  0.00           O  
ATOM   2886  CB  LYS H  73      18.428 114.688  52.996  1.00  0.00           C  
ATOM   2887  CG  LYS H  73      17.685 113.364  52.872  1.00  0.00           C  
ATOM   2888  CD  LYS H  73      17.676 112.610  54.193  1.00  0.00           C  
ATOM   2889  CE  LYS H  73      16.874 111.320  54.089  1.00  0.00           C  
ATOM   2890  NZ  LYS H  73      16.857 110.571  55.375  1.00  0.00           N  
ATOM   2891  H   LYS H  73      19.405 117.021  52.901  1.00  0.00           H  
ATOM   2892  HA  LYS H  73      19.156 114.943  50.991  1.00  0.00           H  
ATOM   2893 1HB  LYS H  73      19.431 114.475  53.366  1.00  0.00           H  
ATOM   2894 2HB  LYS H  73      17.920 115.287  53.753  1.00  0.00           H  
ATOM   2895 1HG  LYS H  73      16.656 113.552  52.563  1.00  0.00           H  
ATOM   2896 2HG  LYS H  73      18.166 112.747  52.114  1.00  0.00           H  
ATOM   2897 1HD  LYS H  73      18.700 112.369  54.482  1.00  0.00           H  
ATOM   2898 2HD  LYS H  73      17.237 113.238  54.968  1.00  0.00           H  
ATOM   2899 1HE  LYS H  73      15.849 111.552  53.804  1.00  0.00           H  
ATOM   2900 2HE  LYS H  73      17.307 110.684  53.318  1.00  0.00           H  
ATOM   2901 1HZ  LYS H  73      16.317 109.724  55.264  1.00  0.00           H  
ATOM   2902 2HZ  LYS H  73      17.803 110.334  55.640  1.00  0.00           H  
ATOM   2903 3HZ  LYS H  73      16.440 111.144  56.094  1.00  0.00           H  
ATOM   2904  N   SER H  74      16.343 116.512  51.412  1.00  0.00           N  
ATOM   2905  CA  SER H  74      14.992 116.609  50.868  1.00  0.00           C  
ATOM   2906  C   SER H  74      14.993 116.868  49.365  1.00  0.00           C  
ATOM   2907  O   SER H  74      14.342 116.148  48.606  1.00  0.00           O  
ATOM   2908  CB  SER H  74      14.231 117.714  51.573  1.00  0.00           C  
ATOM   2909  OG  SER H  74      12.936 117.844  51.053  1.00  0.00           O  
ATOM   2910  H   SER H  74      16.658 117.209  52.071  1.00  0.00           H  
ATOM   2911  HA  SER H  74      14.481 115.661  51.040  1.00  0.00           H  
ATOM   2912 1HB  SER H  74      14.177 117.496  52.639  1.00  0.00           H  
ATOM   2913 2HB  SER H  74      14.767 118.656  51.459  1.00  0.00           H  
ATOM   2914  HG  SER H  74      12.877 118.738  50.709  1.00  0.00           H  
ATOM   2915  N   SER H  75      15.736 117.882  48.937  1.00  0.00           N  
ATOM   2916  CA  SER H  75      15.804 118.211  47.522  1.00  0.00           C  
ATOM   2917  C   SER H  75      16.831 117.372  46.772  1.00  0.00           C  
ATOM   2918  O   SER H  75      16.968 117.497  45.552  1.00  0.00           O  
ATOM   2919  CB  SER H  75      16.135 119.683  47.357  1.00  0.00           C  
ATOM   2920  OG  SER H  75      17.451 119.949  47.756  1.00  0.00           O  
ATOM   2921  H   SER H  75      16.263 118.433  49.597  1.00  0.00           H  
ATOM   2922  HA  SER H  75      14.831 118.012  47.073  1.00  0.00           H  
ATOM   2923 1HB  SER H  75      16.002 119.970  46.315  1.00  0.00           H  
ATOM   2924 2HB  SER H  75      15.444 120.279  47.952  1.00  0.00           H  
ATOM   2925  HG  SER H  75      17.384 120.496  48.542  1.00  0.00           H  
ATOM   2926  N   SER H  76      17.561 116.525  47.493  1.00  0.00           N  
ATOM   2927  CA  SER H  76      18.538 115.646  46.858  1.00  0.00           C  
ATOM   2928  C   SER H  76      19.611 116.474  46.161  1.00  0.00           C  
ATOM   2929  O   SER H  76      19.988 116.187  45.028  1.00  0.00           O  
ATOM   2930  CB  SER H  76      17.857 114.730  45.860  1.00  0.00           C  
ATOM   2931  OG  SER H  76      16.903 113.921  46.491  1.00  0.00           O  
ATOM   2932  H   SER H  76      17.442 116.487  48.495  1.00  0.00           H  
ATOM   2933  HA  SER H  76      19.007 115.034  47.630  1.00  0.00           H  
ATOM   2934 1HB  SER H  76      17.377 115.328  45.086  1.00  0.00           H  
ATOM   2935 2HB  SER H  76      18.604 114.103  45.373  1.00  0.00           H  
ATOM   2936  HG  SER H  76      16.925 114.161  47.421  1.00  0.00           H  
ATOM   2937  N   THR H  77      20.053 117.536  46.825  1.00  0.00           N  
ATOM   2938  CA  THR H  77      21.036 118.448  46.264  1.00  0.00           C  
ATOM   2939  C   THR H  77      22.221 118.498  47.214  1.00  0.00           C  
ATOM   2940  O   THR H  77      22.042 118.572  48.423  1.00  0.00           O  
ATOM   2941  CB  THR H  77      20.457 119.859  46.049  1.00  0.00           C  
ATOM   2942  OG1 THR H  77      19.271 119.775  45.249  1.00  0.00           O  
ATOM   2943  CG2 THR H  77      21.472 120.752  45.352  1.00  0.00           C  
ATOM   2944  H   THR H  77      19.691 117.712  47.750  1.00  0.00           H  
ATOM   2945  HA  THR H  77      21.350 118.064  45.293  1.00  0.00           H  
ATOM   2946  HB  THR H  77      20.198 120.297  47.014  1.00  0.00           H  
ATOM   2947  HG1 THR H  77      18.498 119.821  45.818  1.00  0.00           H  
ATOM   2948 1HG2 THR H  77      21.046 121.745  45.209  1.00  0.00           H  
ATOM   2949 2HG2 THR H  77      22.371 120.827  45.964  1.00  0.00           H  
ATOM   2950 3HG2 THR H  77      21.728 120.324  44.384  1.00  0.00           H  
ATOM   2951  N   ALA H  78      23.424 118.450  46.657  1.00  0.00           N  
ATOM   2952  CA  ALA H  78      24.671 118.485  47.414  1.00  0.00           C  
ATOM   2953  C   ALA H  78      25.301 119.854  47.140  1.00  0.00           C  
ATOM   2954  O   ALA H  78      25.128 120.391  46.040  1.00  0.00           O  
ATOM   2955  CB  ALA H  78      25.585 117.380  46.923  1.00  0.00           C  
ATOM   2956  H   ALA H  78      23.462 118.387  45.650  1.00  0.00           H  
ATOM   2957  HA  ALA H  78      24.429 118.375  48.471  1.00  0.00           H  
ATOM   2958 1HB  ALA H  78      26.518 117.400  47.486  1.00  0.00           H  
ATOM   2959 2HB  ALA H  78      25.097 116.415  47.066  1.00  0.00           H  
ATOM   2960 3HB  ALA H  78      25.796 117.526  45.865  1.00  0.00           H  
ATOM   2961  N   TYR H  79      25.997 120.442  48.112  1.00  0.00           N  
ATOM   2962  CA  TYR H  79      26.626 121.757  47.908  1.00  0.00           C  
ATOM   2963  C   TYR H  79      28.089 121.771  48.328  1.00  0.00           C  
ATOM   2964  O   TYR H  79      28.541 120.937  49.140  1.00  0.00           O  
ATOM   2965  CB  TYR H  79      25.932 122.869  48.711  1.00  0.00           C  
ATOM   2966  CG  TYR H  79      24.443 123.026  48.477  1.00  0.00           C  
ATOM   2967  CD1 TYR H  79      23.960 123.863  47.481  1.00  0.00           C  
ATOM   2968  CD2 TYR H  79      23.518 122.301  49.235  1.00  0.00           C  
ATOM   2969  CE1 TYR H  79      22.596 123.970  47.237  1.00  0.00           C  
ATOM   2970  CE2 TYR H  79      22.154 122.402  49.001  1.00  0.00           C  
ATOM   2971  CZ  TYR H  79      21.699 123.232  47.999  1.00  0.00           C  
ATOM   2972  OH  TYR H  79      20.350 123.301  47.726  1.00  0.00           O  
ATOM   2973  H   TYR H  79      26.098 119.981  49.006  1.00  0.00           H  
ATOM   2974  HA  TYR H  79      26.597 121.993  46.844  1.00  0.00           H  
ATOM   2975 1HB  TYR H  79      26.070 122.689  49.778  1.00  0.00           H  
ATOM   2976 2HB  TYR H  79      26.394 123.829  48.479  1.00  0.00           H  
ATOM   2977  HD1 TYR H  79      24.654 124.448  46.877  1.00  0.00           H  
ATOM   2978  HD2 TYR H  79      23.862 121.643  50.031  1.00  0.00           H  
ATOM   2979  HE1 TYR H  79      22.234 124.632  46.451  1.00  0.00           H  
ATOM   2980  HE2 TYR H  79      21.454 121.826  49.607  1.00  0.00           H  
ATOM   2981  HH  TYR H  79      19.861 122.856  48.423  1.00  0.00           H  
ATOM   2982  N   MET H  80      28.830 122.701  47.729  1.00  0.00           N  
ATOM   2983  CA  MET H  80      30.222 122.931  48.077  1.00  0.00           C  
ATOM   2984  C   MET H  80      30.418 124.423  48.099  1.00  0.00           C  
ATOM   2985  O   MET H  80      30.035 125.107  47.155  1.00  0.00           O  
ATOM   2986  CB  MET H  80      31.234 122.300  47.113  1.00  0.00           C  
ATOM   2987  CG  MET H  80      32.691 122.611  47.523  1.00  0.00           C  
ATOM   2988  SD  MET H  80      33.991 121.869  46.531  1.00  0.00           S  
ATOM   2989  CE  MET H  80      33.812 122.729  45.032  1.00  0.00           C  
ATOM   2990  H   MET H  80      28.403 123.265  47.008  1.00  0.00           H  
ATOM   2991  HA  MET H  80      30.406 122.506  49.064  1.00  0.00           H  
ATOM   2992 1HB  MET H  80      31.092 121.219  47.093  1.00  0.00           H  
ATOM   2993 2HB  MET H  80      31.057 122.673  46.104  1.00  0.00           H  
ATOM   2994 1HG  MET H  80      32.857 123.687  47.486  1.00  0.00           H  
ATOM   2995 2HG  MET H  80      32.860 122.276  48.546  1.00  0.00           H  
ATOM   2996 1HE  MET H  80      34.556 122.372  44.317  1.00  0.00           H  
ATOM   2997 2HE  MET H  80      32.812 122.557  44.631  1.00  0.00           H  
ATOM   2998 3HE  MET H  80      33.956 123.796  45.205  1.00  0.00           H  
ATOM   2999  N   GLU H  81      30.910 124.922  49.231  1.00  0.00           N  
ATOM   3000  CA  GLU H  81      31.216 126.327  49.394  1.00  0.00           C  
ATOM   3001  C   GLU H  81      32.714 126.471  49.456  1.00  0.00           C  
ATOM   3002  O   GLU H  81      33.398 125.685  50.111  1.00  0.00           O  
ATOM   3003  CB  GLU H  81      30.567 126.897  50.657  1.00  0.00           C  
ATOM   3004  CG  GLU H  81      30.816 128.382  50.878  1.00  0.00           C  
ATOM   3005  CD  GLU H  81      30.087 128.926  52.074  1.00  0.00           C  
ATOM   3006  OE1 GLU H  81      29.384 128.177  52.709  1.00  0.00           O  
ATOM   3007  OE2 GLU H  81      30.232 130.093  52.353  1.00  0.00           O  
ATOM   3008  H   GLU H  81      31.073 124.290  50.003  1.00  0.00           H  
ATOM   3009  HA  GLU H  81      30.820 126.869  48.535  1.00  0.00           H  
ATOM   3010 1HB  GLU H  81      29.488 126.741  50.615  1.00  0.00           H  
ATOM   3011 2HB  GLU H  81      30.940 126.361  51.531  1.00  0.00           H  
ATOM   3012 1HG  GLU H  81      31.886 128.544  51.014  1.00  0.00           H  
ATOM   3013 2HG  GLU H  81      30.505 128.927  49.988  1.00  0.00           H  
ATOM   3014  N   LEU H  82      33.213 127.461  48.735  1.00  0.00           N  
ATOM   3015  CA  LEU H  82      34.635 127.767  48.671  1.00  0.00           C  
ATOM   3016  C   LEU H  82      34.735 129.179  49.239  1.00  0.00           C  
ATOM   3017  O   LEU H  82      34.001 130.071  48.820  1.00  0.00           O  
ATOM   3018  CB  LEU H  82      35.177 127.698  47.237  1.00  0.00           C  
ATOM   3019  CG  LEU H  82      35.035 126.341  46.537  1.00  0.00           C  
ATOM   3020  CD1 LEU H  82      35.471 126.470  45.084  1.00  0.00           C  
ATOM   3021  CD2 LEU H  82      35.872 125.302  47.269  1.00  0.00           C  
ATOM   3022  H   LEU H  82      32.564 128.027  48.205  1.00  0.00           H  
ATOM   3023  HA  LEU H  82      35.174 127.032  49.268  1.00  0.00           H  
ATOM   3024 1HB  LEU H  82      34.655 128.439  46.632  1.00  0.00           H  
ATOM   3025 2HB  LEU H  82      36.236 127.954  47.254  1.00  0.00           H  
ATOM   3026  HG  LEU H  82      33.988 126.035  46.545  1.00  0.00           H  
ATOM   3027 1HD1 LEU H  82      35.370 125.505  44.587  1.00  0.00           H  
ATOM   3028 2HD1 LEU H  82      34.844 127.205  44.579  1.00  0.00           H  
ATOM   3029 3HD1 LEU H  82      36.511 126.792  45.044  1.00  0.00           H  
ATOM   3030 1HD2 LEU H  82      35.771 124.337  46.772  1.00  0.00           H  
ATOM   3031 2HD2 LEU H  82      36.919 125.607  47.261  1.00  0.00           H  
ATOM   3032 3HD2 LEU H  82      35.527 125.218  48.300  1.00  0.00           H  
ATOM   3033  N   ALA H  82A     35.628 129.378  50.195  1.00  0.00           N  
ATOM   3034  CA  ALA H  82A     35.749 130.674  50.834  1.00  0.00           C  
ATOM   3035  C   ALA H  82A     37.074 131.364  50.645  1.00  0.00           C  
ATOM   3036  O   ALA H  82A     38.096 130.706  50.437  1.00  0.00           O  
ATOM   3037  CB  ALA H  82A     35.471 130.528  52.323  1.00  0.00           C  
ATOM   3038  H   ALA H  82A     36.235 128.627  50.487  1.00  0.00           H  
ATOM   3039  HA  ALA H  82A     35.010 131.341  50.391  1.00  0.00           H  
ATOM   3040 1HB  ALA H  82A     35.532 131.504  52.802  1.00  0.00           H  
ATOM   3041 2HB  ALA H  82A     34.474 130.113  52.468  1.00  0.00           H  
ATOM   3042 3HB  ALA H  82A     36.209 129.860  52.766  1.00  0.00           H  
ATOM   3043  N   ARG H  82B     37.046 132.694  50.728  1.00  0.00           N  
ATOM   3044  CA  ARG H  82B     38.252 133.513  50.605  1.00  0.00           C  
ATOM   3045  C   ARG H  82B     38.938 133.278  49.278  1.00  0.00           C  
ATOM   3046  O   ARG H  82B     40.128 132.957  49.220  1.00  0.00           O  
ATOM   3047  CB  ARG H  82B     39.228 133.211  51.732  1.00  0.00           C  
ATOM   3048  CG  ARG H  82B     38.721 133.548  53.126  1.00  0.00           C  
ATOM   3049  CD  ARG H  82B     39.734 133.241  54.168  1.00  0.00           C  
ATOM   3050  NE  ARG H  82B     39.974 131.812  54.287  1.00  0.00           N  
ATOM   3051  CZ  ARG H  82B     41.007 131.262  54.955  1.00  0.00           C  
ATOM   3052  NH1 ARG H  82B     41.885 132.033  55.557  1.00  0.00           N  
ATOM   3053  NH2 ARG H  82B     41.137 129.948  55.004  1.00  0.00           N  
ATOM   3054  H   ARG H  82B     36.156 133.147  50.883  1.00  0.00           H  
ATOM   3055  HA  ARG H  82B     37.965 134.563  50.669  1.00  0.00           H  
ATOM   3056 1HB  ARG H  82B     39.480 132.151  51.721  1.00  0.00           H  
ATOM   3057 2HB  ARG H  82B     40.151 133.768  51.573  1.00  0.00           H  
ATOM   3058 1HG  ARG H  82B     38.485 134.611  53.179  1.00  0.00           H  
ATOM   3059 2HG  ARG H  82B     37.824 132.966  53.337  1.00  0.00           H  
ATOM   3060 1HD  ARG H  82B     40.677 133.725  53.913  1.00  0.00           H  
ATOM   3061 2HD  ARG H  82B     39.387 133.610  55.132  1.00  0.00           H  
ATOM   3062  HE  ARG H  82B     39.319 131.186  53.836  1.00  0.00           H  
ATOM   3063 1HH1 ARG H  82B     41.785 133.038  55.518  1.00  0.00           H  
ATOM   3064 2HH1 ARG H  82B     42.659 131.622  56.057  1.00  0.00           H  
ATOM   3065 1HH2 ARG H  82B     40.462 129.355  54.542  1.00  0.00           H  
ATOM   3066 2HH2 ARG H  82B     41.911 129.537  55.505  1.00  0.00           H  
ATOM   3067  N   LEU H  82C     38.180 133.480  48.210  1.00  0.00           N  
ATOM   3068  CA  LEU H  82C     38.644 133.178  46.872  1.00  0.00           C  
ATOM   3069  C   LEU H  82C     39.813 134.018  46.353  1.00  0.00           C  
ATOM   3070  O   LEU H  82C     39.831 135.245  46.471  1.00  0.00           O  
ATOM   3071  CB  LEU H  82C     37.464 133.326  45.904  1.00  0.00           C  
ATOM   3072  CG  LEU H  82C     36.699 132.034  45.586  1.00  0.00           C  
ATOM   3073  CD1 LEU H  82C     36.802 131.078  46.767  1.00  0.00           C  
ATOM   3074  CD2 LEU H  82C     35.248 132.367  45.276  1.00  0.00           C  
ATOM   3075  H   LEU H  82C     37.252 133.856  48.337  1.00  0.00           H  
ATOM   3076  HA  LEU H  82C     39.005 132.150  46.856  1.00  0.00           H  
ATOM   3077 1HB  LEU H  82C     36.754 134.035  46.329  1.00  0.00           H  
ATOM   3078 2HB  LEU H  82C     37.834 133.732  44.964  1.00  0.00           H  
ATOM   3079  HG  LEU H  82C     37.152 131.547  44.722  1.00  0.00           H  
ATOM   3080 1HD1 LEU H  82C     36.259 130.160  46.540  1.00  0.00           H  
ATOM   3081 2HD1 LEU H  82C     37.850 130.842  46.954  1.00  0.00           H  
ATOM   3082 3HD1 LEU H  82C     36.371 131.546  47.651  1.00  0.00           H  
ATOM   3083 1HD2 LEU H  82C     34.704 131.449  45.049  1.00  0.00           H  
ATOM   3084 2HD2 LEU H  82C     34.793 132.853  46.140  1.00  0.00           H  
ATOM   3085 3HD2 LEU H  82C     35.203 133.038  44.418  1.00  0.00           H  
ATOM   3086  N   THR H  83      40.799 133.321  45.802  1.00  0.00           N  
ATOM   3087  CA  THR H  83      41.998 133.913  45.213  1.00  0.00           C  
ATOM   3088  C   THR H  83      42.004 133.419  43.760  1.00  0.00           C  
ATOM   3089  O   THR H  83      41.262 132.494  43.416  1.00  0.00           O  
ATOM   3090  CB  THR H  83      43.288 133.506  45.949  1.00  0.00           C  
ATOM   3091  OG1 THR H  83      43.491 132.093  45.818  1.00  0.00           O  
ATOM   3092  CG2 THR H  83      43.198 133.868  47.423  1.00  0.00           C  
ATOM   3093  H   THR H  83      40.697 132.315  45.803  1.00  0.00           H  
ATOM   3094  HA  THR H  83      41.914 134.998  45.273  1.00  0.00           H  
ATOM   3095  HB  THR H  83      44.138 134.024  45.505  1.00  0.00           H  
ATOM   3096  HG1 THR H  83      42.713 131.628  46.135  1.00  0.00           H  
ATOM   3097 1HG2 THR H  83      44.118 133.573  47.926  1.00  0.00           H  
ATOM   3098 2HG2 THR H  83      43.055 134.943  47.526  1.00  0.00           H  
ATOM   3099 3HG2 THR H  83      42.355 133.346  47.874  1.00  0.00           H  
ATOM   3100  N   SER H  84      42.848 133.994  42.910  1.00  0.00           N  
ATOM   3101  CA  SER H  84      42.893 133.564  41.514  1.00  0.00           C  
ATOM   3102  C   SER H  84      43.368 132.112  41.382  1.00  0.00           C  
ATOM   3103  O   SER H  84      43.180 131.492  40.330  1.00  0.00           O  
ATOM   3104  CB  SER H  84      43.808 134.478  40.722  1.00  0.00           C  
ATOM   3105  OG  SER H  84      45.139 134.339  41.138  1.00  0.00           O  
ATOM   3106  H   SER H  84      43.465 134.733  43.217  1.00  0.00           H  
ATOM   3107  HA  SER H  84      41.885 133.626  41.100  1.00  0.00           H  
ATOM   3108 1HB  SER H  84      43.729 134.241  39.662  1.00  0.00           H  
ATOM   3109 2HB  SER H  84      43.490 135.511  40.850  1.00  0.00           H  
ATOM   3110  HG  SER H  84      45.678 134.669  40.416  1.00  0.00           H  
ATOM   3111  N   GLU H  85      43.986 131.572  42.432  1.00  0.00           N  
ATOM   3112  CA  GLU H  85      44.430 130.182  42.411  1.00  0.00           C  
ATOM   3113  C   GLU H  85      43.232 129.236  42.410  1.00  0.00           C  
ATOM   3114  O   GLU H  85      43.380 128.041  42.174  1.00  0.00           O  
ATOM   3115  CB  GLU H  85      45.329 129.888  43.614  1.00  0.00           C  
ATOM   3116  CG  GLU H  85      46.648 130.647  43.614  1.00  0.00           C  
ATOM   3117  CD  GLU H  85      47.467 130.397  44.850  1.00  0.00           C  
ATOM   3118  OE1 GLU H  85      46.978 129.743  45.741  1.00  0.00           O  
ATOM   3119  OE2 GLU H  85      48.582 130.859  44.903  1.00  0.00           O  
ATOM   3120  H   GLU H  85      44.152 132.128  43.257  1.00  0.00           H  
ATOM   3121  HA  GLU H  85      45.003 130.015  41.499  1.00  0.00           H  
ATOM   3122 1HB  GLU H  85      44.799 130.137  44.534  1.00  0.00           H  
ATOM   3123 2HB  GLU H  85      45.555 128.821  43.646  1.00  0.00           H  
ATOM   3124 1HG  GLU H  85      47.228 130.346  42.741  1.00  0.00           H  
ATOM   3125 2HG  GLU H  85      46.442 131.712  43.529  1.00  0.00           H  
ATOM   3126  N   ASP H  86      42.055 129.766  42.711  1.00  0.00           N  
ATOM   3127  CA  ASP H  86      40.854 128.956  42.752  1.00  0.00           C  
ATOM   3128  C   ASP H  86      40.099 128.934  41.432  1.00  0.00           C  
ATOM   3129  O   ASP H  86      39.089 128.230  41.317  1.00  0.00           O  
ATOM   3130  CB  ASP H  86      39.922 129.461  43.858  1.00  0.00           C  
ATOM   3131  CG  ASP H  86      40.514 129.295  45.252  1.00  0.00           C  
ATOM   3132  OD1 ASP H  86      41.036 128.242  45.531  1.00  0.00           O  
ATOM   3133  OD2 ASP H  86      40.437 130.221  46.023  1.00  0.00           O  
ATOM   3134  H   ASP H  86      41.990 130.753  42.916  1.00  0.00           H  
ATOM   3135  HA  ASP H  86      41.138 127.926  42.971  1.00  0.00           H  
ATOM   3136 1HB  ASP H  86      39.705 130.518  43.696  1.00  0.00           H  
ATOM   3137 2HB  ASP H  86      38.977 128.922  43.812  1.00  0.00           H  
ATOM   3138  N   SER H  87      40.549 129.716  40.450  1.00  0.00           N  
ATOM   3139  CA  SER H  87      39.884 129.732  39.148  1.00  0.00           C  
ATOM   3140  C   SER H  87      40.121 128.343  38.572  1.00  0.00           C  
ATOM   3141  O   SER H  87      41.274 127.918  38.455  1.00  0.00           O  
ATOM   3142  CB  SER H  87      40.441 130.810  38.238  1.00  0.00           C  
ATOM   3143  OG  SER H  87      40.218 132.084  38.775  1.00  0.00           O  
ATOM   3144  H   SER H  87      41.357 130.307  40.596  1.00  0.00           H  
ATOM   3145  HA  SER H  87      38.825 129.940  39.304  1.00  0.00           H  
ATOM   3146 1HB  SER H  87      41.511 130.651  38.102  1.00  0.00           H  
ATOM   3147 2HB  SER H  87      39.972 130.737  37.258  1.00  0.00           H  
ATOM   3148  HG  SER H  87      41.083 132.428  39.012  1.00  0.00           H  
ATOM   3149  N   ALA H  88      39.047 127.620  38.270  1.00  0.00           N  
ATOM   3150  CA  ALA H  88      39.150 126.215  37.868  1.00  0.00           C  
ATOM   3151  C   ALA H  88      37.774 125.693  37.541  1.00  0.00           C  
ATOM   3152  O   ALA H  88      36.784 126.412  37.665  1.00  0.00           O  
ATOM   3153  CB  ALA H  88      39.750 125.378  38.998  1.00  0.00           C  
ATOM   3154  H   ALA H  88      38.136 128.051  38.320  1.00  0.00           H  
ATOM   3155  HA  ALA H  88      39.776 126.163  36.977  1.00  0.00           H  
ATOM   3156 1HB  ALA H  88      39.820 124.335  38.683  1.00  0.00           H  
ATOM   3157 2HB  ALA H  88      40.746 125.751  39.238  1.00  0.00           H  
ATOM   3158 3HB  ALA H  88      39.115 125.447  39.879  1.00  0.00           H  
ATOM   3159  N   ILE H  89      37.718 124.444  37.107  1.00  0.00           N  
ATOM   3160  CA  ILE H  89      36.453 123.778  36.826  1.00  0.00           C  
ATOM   3161  C   ILE H  89      36.242 122.784  37.945  1.00  0.00           C  
ATOM   3162  O   ILE H  89      37.155 122.043  38.288  1.00  0.00           O  
ATOM   3163  CB  ILE H  89      36.456 123.066  35.460  1.00  0.00           C  
ATOM   3164  CG1 ILE H  89      36.690 124.074  34.333  1.00  0.00           C  
ATOM   3165  CG2 ILE H  89      35.148 122.320  35.248  1.00  0.00           C  
ATOM   3166  CD1 ILE H  89      36.966 123.436  32.990  1.00  0.00           C  
ATOM   3167  H   ILE H  89      38.582 123.939  36.967  1.00  0.00           H  
ATOM   3168  HA  ILE H  89      35.664 124.529  36.806  1.00  0.00           H  
ATOM   3169  HB  ILE H  89      37.280 122.354  35.423  1.00  0.00           H  
ATOM   3170 1HG1 ILE H  89      35.816 124.717  34.232  1.00  0.00           H  
ATOM   3171 2HG1 ILE H  89      37.538 124.713  34.586  1.00  0.00           H  
ATOM   3172 1HG2 ILE H  89      35.165 121.823  34.278  1.00  0.00           H  
ATOM   3173 2HG2 ILE H  89      35.021 121.577  36.034  1.00  0.00           H  
ATOM   3174 3HG2 ILE H  89      34.317 123.025  35.278  1.00  0.00           H  
ATOM   3175 1HD1 ILE H  89      37.122 124.214  32.242  1.00  0.00           H  
ATOM   3176 2HD1 ILE H  89      37.860 122.814  33.060  1.00  0.00           H  
ATOM   3177 3HD1 ILE H  89      36.116 122.820  32.699  1.00  0.00           H  
ATOM   3178  N   TYR H  90      35.049 122.766  38.518  1.00  0.00           N  
ATOM   3179  CA  TYR H  90      34.759 121.866  39.625  1.00  0.00           C  
ATOM   3180  C   TYR H  90      33.703 120.813  39.300  1.00  0.00           C  
ATOM   3181  O   TYR H  90      32.660 121.135  38.733  1.00  0.00           O  
ATOM   3182  CB  TYR H  90      34.320 122.677  40.847  1.00  0.00           C  
ATOM   3183  CG  TYR H  90      35.392 123.600  41.383  1.00  0.00           C  
ATOM   3184  CD1 TYR H  90      35.477 124.906  40.922  1.00  0.00           C  
ATOM   3185  CD2 TYR H  90      36.290 123.142  42.335  1.00  0.00           C  
ATOM   3186  CE1 TYR H  90      36.454 125.750  41.411  1.00  0.00           C  
ATOM   3187  CE2 TYR H  90      37.268 123.986  42.824  1.00  0.00           C  
ATOM   3188  CZ  TYR H  90      37.353 125.284  42.365  1.00  0.00           C  
ATOM   3189  OH  TYR H  90      38.327 126.125  42.853  1.00  0.00           O  
ATOM   3190  H   TYR H  90      34.325 123.386  38.185  1.00  0.00           H  
ATOM   3191  HA  TYR H  90      35.667 121.316  39.871  1.00  0.00           H  
ATOM   3192 1HB  TYR H  90      33.448 123.280  40.590  1.00  0.00           H  
ATOM   3193 2HB  TYR H  90      34.025 121.999  41.647  1.00  0.00           H  
ATOM   3194  HD1 TYR H  90      34.770 125.266  40.173  1.00  0.00           H  
ATOM   3195  HD2 TYR H  90      36.224 122.116  42.697  1.00  0.00           H  
ATOM   3196  HE1 TYR H  90      36.521 126.776  41.049  1.00  0.00           H  
ATOM   3197  HE2 TYR H  90      37.975 123.625  43.573  1.00  0.00           H  
ATOM   3198  HH  TYR H  90      38.456 126.852  42.240  1.00  0.00           H  
ATOM   3199  N   TYR H  91      33.966 119.566  39.673  1.00  0.00           N  
ATOM   3200  CA  TYR H  91      33.048 118.459  39.389  1.00  0.00           C  
ATOM   3201  C   TYR H  91      32.575 117.752  40.656  1.00  0.00           C  
ATOM   3202  O   TYR H  91      33.288 117.730  41.655  1.00  0.00           O  
ATOM   3203  CB  TYR H  91      33.736 117.383  38.527  1.00  0.00           C  
ATOM   3204  CG  TYR H  91      34.150 117.799  37.141  1.00  0.00           C  
ATOM   3205  CD1 TYR H  91      33.310 117.581  36.053  1.00  0.00           C  
ATOM   3206  CD2 TYR H  91      35.403 118.367  36.904  1.00  0.00           C  
ATOM   3207  CE1 TYR H  91      33.708 117.912  34.742  1.00  0.00           C  
ATOM   3208  CE2 TYR H  91      35.814 118.708  35.592  1.00  0.00           C  
ATOM   3209  CZ  TYR H  91      34.961 118.471  34.522  1.00  0.00           C  
ATOM   3210  OH  TYR H  91      35.369 118.723  33.229  1.00  0.00           O  
ATOM   3211  H   TYR H  91      34.826 119.376  40.169  1.00  0.00           H  
ATOM   3212  HA  TYR H  91      32.161 118.863  38.901  1.00  0.00           H  
ATOM   3213 1HB  TYR H  91      34.637 117.032  39.032  1.00  0.00           H  
ATOM   3214 2HB  TYR H  91      33.070 116.528  38.413  1.00  0.00           H  
ATOM   3215  HD1 TYR H  91      32.322 117.147  36.206  1.00  0.00           H  
ATOM   3216  HD2 TYR H  91      36.083 118.553  37.735  1.00  0.00           H  
ATOM   3217  HE1 TYR H  91      33.033 117.733  33.907  1.00  0.00           H  
ATOM   3218  HE2 TYR H  91      36.795 119.154  35.427  1.00  0.00           H  
ATOM   3219  HH  TYR H  91      36.098 119.347  33.240  1.00  0.00           H  
ATOM   3220  N   CYS H  92      31.375 117.174  40.588  1.00  0.00           N  
ATOM   3221  CA  CYS H  92      30.825 116.316  41.637  1.00  0.00           C  
ATOM   3222  C   CYS H  92      30.737 114.958  40.922  1.00  0.00           C  
ATOM   3223  O   CYS H  92      30.620 114.898  39.697  1.00  0.00           O  
ATOM   3224  CB  CYS H  92      29.431 116.784  42.137  1.00  0.00           C  
ATOM   3225  SG  CYS H  92      28.101 116.886  40.881  1.00  0.00           S  
ATOM   3226  H   CYS H  92      30.826 117.349  39.758  1.00  0.00           H  
ATOM   3227  HA  CYS H  92      31.505 116.332  42.489  1.00  0.00           H  
ATOM   3228 1HB  CYS H  92      29.077 116.106  42.915  1.00  0.00           H  
ATOM   3229 2HB  CYS H  92      29.520 117.775  42.583  1.00  0.00           H  
ATOM   3230  N   ALA H  93      30.943 113.881  41.667  1.00  0.00           N  
ATOM   3231  CA  ALA H  93      30.928 112.527  41.120  1.00  0.00           C  
ATOM   3232  C   ALA H  93      30.357 111.612  42.198  1.00  0.00           C  
ATOM   3233  O   ALA H  93      30.525 111.882  43.387  1.00  0.00           O  
ATOM   3234  CB  ALA H  93      32.335 112.097  40.757  1.00  0.00           C  
ATOM   3235  H   ALA H  93      31.117 114.012  42.653  1.00  0.00           H  
ATOM   3236  HA  ALA H  93      30.284 112.524  40.241  1.00  0.00           H  
ATOM   3237 1HB  ALA H  93      32.313 111.087  40.351  1.00  0.00           H  
ATOM   3238 2HB  ALA H  93      32.744 112.780  40.012  1.00  0.00           H  
ATOM   3239 3HB  ALA H  93      32.961 112.116  41.649  1.00  0.00           H  
ATOM   3240  N   ARG H  94      29.704 110.526  41.784  1.00  0.00           N  
ATOM   3241  CA  ARG H  94      29.083 109.567  42.689  1.00  0.00           C  
ATOM   3242  C   ARG H  94      30.014 108.391  42.959  1.00  0.00           C  
ATOM   3243  O   ARG H  94      30.847 108.036  42.119  1.00  0.00           O  
ATOM   3244  CB  ARG H  94      27.793 109.054  42.063  1.00  0.00           C  
ATOM   3245  CG  ARG H  94      26.950 108.168  42.947  1.00  0.00           C  
ATOM   3246  CD  ARG H  94      25.779 107.594  42.151  1.00  0.00           C  
ATOM   3247  NE  ARG H  94      26.178 106.609  41.139  1.00  0.00           N  
ATOM   3248  CZ  ARG H  94      25.370 105.668  40.645  1.00  0.00           C  
ATOM   3249  NH1 ARG H  94      24.103 105.568  41.040  1.00  0.00           N  
ATOM   3250  NH2 ARG H  94      25.824 104.814  39.748  1.00  0.00           N  
ATOM   3251  H   ARG H  94      29.645 110.372  40.788  1.00  0.00           H  
ATOM   3252  HA  ARG H  94      28.870 110.069  43.633  1.00  0.00           H  
ATOM   3253 1HB  ARG H  94      27.173 109.899  41.766  1.00  0.00           H  
ATOM   3254 2HB  ARG H  94      28.027 108.485  41.163  1.00  0.00           H  
ATOM   3255 1HG  ARG H  94      27.559 107.347  43.327  1.00  0.00           H  
ATOM   3256 2HG  ARG H  94      26.562 108.750  43.783  1.00  0.00           H  
ATOM   3257 1HD  ARG H  94      25.086 107.099  42.830  1.00  0.00           H  
ATOM   3258 2HD  ARG H  94      25.263 108.401  41.632  1.00  0.00           H  
ATOM   3259  HE  ARG H  94      27.129 106.644  40.797  1.00  0.00           H  
ATOM   3260 1HH1 ARG H  94      23.737 106.210  41.728  1.00  0.00           H  
ATOM   3261 2HH1 ARG H  94      23.510 104.850  40.653  1.00  0.00           H  
ATOM   3262 1HH2 ARG H  94      26.784 104.870  39.437  1.00  0.00           H  
ATOM   3263 2HH2 ARG H  94      25.213 104.102  39.373  1.00  0.00           H  
ATOM   3264  N   VAL H  95      30.325 108.080  43.988  1.00  0.00           N  
ATOM   3265  CA  VAL H  95      31.167 106.911  44.214  1.00  0.00           C  
ATOM   3266  C   VAL H  95      30.298 105.676  44.417  1.00  0.00           C  
ATOM   3267  O   VAL H  95      29.306 105.715  45.145  1.00  0.00           O  
ATOM   3268  CB  VAL H  95      32.067 107.116  45.447  1.00  0.00           C  
ATOM   3269  CG1 VAL H  95      32.738 105.809  45.840  1.00  0.00           C  
ATOM   3270  CG2 VAL H  95      33.105 108.189  45.157  1.00  0.00           C  
ATOM   3271  H   VAL H  95      30.015 108.623  44.781  1.00  0.00           H  
ATOM   3272  HA  VAL H  95      31.802 106.768  43.339  1.00  0.00           H  
ATOM   3273  HB  VAL H  95      31.448 107.426  46.289  1.00  0.00           H  
ATOM   3274 1HG1 VAL H  95      33.370 105.972  46.714  1.00  0.00           H  
ATOM   3275 2HG1 VAL H  95      31.976 105.066  46.078  1.00  0.00           H  
ATOM   3276 3HG1 VAL H  95      33.349 105.450  45.013  1.00  0.00           H  
ATOM   3277 1HG2 VAL H  95      33.737 108.330  46.033  1.00  0.00           H  
ATOM   3278 2HG2 VAL H  95      33.720 107.882  44.311  1.00  0.00           H  
ATOM   3279 3HG2 VAL H  95      32.602 109.127  44.918  1.00  0.00           H  
ATOM   3280  N   MET H  96      30.677 104.580  43.769  1.00  0.00           N  
ATOM   3281  CA  MET H  96      29.915 103.339  43.852  1.00  0.00           C  
ATOM   3282  C   MET H  96      30.704 102.265  44.590  1.00  0.00           C  
ATOM   3283  O   MET H  96      31.320 101.397  43.971  1.00  0.00           O  
ATOM   3284  CB  MET H  96      29.535 102.857  42.454  1.00  0.00           C  
ATOM   3285  CG  MET H  96      28.719 101.572  42.431  1.00  0.00           C  
ATOM   3286  SD  MET H  96      28.256 101.071  40.761  1.00  0.00           S  
ATOM   3287  CE  MET H  96      29.840 100.545  40.114  1.00  0.00           C  
ATOM   3288  H   MET H  96      31.514 104.606  43.205  1.00  0.00           H  
ATOM   3289  HA  MET H  96      29.002 103.531  44.415  1.00  0.00           H  
ATOM   3290 1HB  MET H  96      28.956 103.628  41.948  1.00  0.00           H  
ATOM   3291 2HB  MET H  96      30.439 102.688  41.868  1.00  0.00           H  
ATOM   3292 1HG  MET H  96      29.295 100.767  42.885  1.00  0.00           H  
ATOM   3293 2HG  MET H  96      27.808 101.709  43.014  1.00  0.00           H  
ATOM   3294 1HE  MET H  96      29.719 100.206  39.085  1.00  0.00           H  
ATOM   3295 2HE  MET H  96      30.540 101.381  40.141  1.00  0.00           H  
ATOM   3296 3HE  MET H  96      30.228  99.728  40.722  1.00  0.00           H  
ATOM   3297  N   GLY H  97      30.662 102.416  45.892  1.00  0.00           N  
ATOM   3298  CA  GLY H  97      31.330 101.427  46.730  1.00  0.00           C  
ATOM   3299  C   GLY H  97      32.833 101.481  46.494  1.00  0.00           C  
ATOM   3300  O   GLY H  97      33.463 102.523  46.680  1.00  0.00           O  
ATOM   3301  H   GLY H  97      30.189 103.193  46.331  1.00  0.00           H  
ATOM   3302 1HA  GLY H  97      31.109 101.620  47.780  1.00  0.00           H  
ATOM   3303 2HA  GLY H  97      30.952 100.431  46.500  1.00  0.00           H  
ATOM   3304  N   GLU H  98      33.404 100.354  46.083  1.00  0.00           N  
ATOM   3305  CA  GLU H  98      34.844 100.256  45.872  1.00  0.00           C  
ATOM   3306  C   GLU H  98      35.291 101.089  44.678  1.00  0.00           C  
ATOM   3307  O   GLU H  98      36.433 101.546  44.621  1.00  0.00           O  
ATOM   3308  CB  GLU H  98      35.252  98.796  45.667  1.00  0.00           C  
ATOM   3309  CG  GLU H  98      35.125  97.927  46.910  1.00  0.00           C  
ATOM   3310  CD  GLU H  98      35.354  96.468  46.630  1.00  0.00           C  
ATOM   3311  OE1 GLU H  98      35.002  96.025  45.563  1.00  0.00           O  
ATOM   3312  OE2 GLU H  98      35.881  95.795  47.484  1.00  0.00           O  
ATOM   3313  H   GLU H  98      32.826  99.544  45.912  1.00  0.00           H  
ATOM   3314  HA  GLU H  98      35.338 100.632  46.769  1.00  0.00           H  
ATOM   3315 1HB  GLU H  98      34.637  98.352  44.884  1.00  0.00           H  
ATOM   3316 2HB  GLU H  98      36.289  98.752  45.333  1.00  0.00           H  
ATOM   3317 1HG  GLU H  98      35.851  98.261  47.651  1.00  0.00           H  
ATOM   3318 2HG  GLU H  98      34.130  98.059  47.333  1.00  0.00           H  
ATOM   3319  N   GLN H  99      34.386 101.283  43.725  1.00  0.00           N  
ATOM   3320  CA  GLN H  99      34.690 102.051  42.524  1.00  0.00           C  
ATOM   3321  C   GLN H  99      34.344 103.519  42.738  1.00  0.00           C  
ATOM   3322  O   GLN H  99      33.248 103.848  43.193  1.00  0.00           O  
ATOM   3323  CB  GLN H  99      33.928 101.505  41.314  1.00  0.00           C  
ATOM   3324  CG  GLN H  99      34.305 100.085  40.929  1.00  0.00           C  
ATOM   3325  CD  GLN H  99      33.515  99.579  39.737  1.00  0.00           C  
ATOM   3326  OE1 GLN H  99      33.280 100.313  38.774  1.00  0.00           O  
ATOM   3327  NE2 GLN H  99      33.099  98.319  39.796  1.00  0.00           N  
ATOM   3328  H   GLN H  99      33.463 100.889  43.836  1.00  0.00           H  
ATOM   3329  HA  GLN H  99      35.759 101.967  42.325  1.00  0.00           H  
ATOM   3330 1HB  GLN H  99      32.857 101.525  41.519  1.00  0.00           H  
ATOM   3331 2HB  GLN H  99      34.108 102.146  40.451  1.00  0.00           H  
ATOM   3332 1HG  GLN H  99      35.364 100.057  40.674  1.00  0.00           H  
ATOM   3333 2HG  GLN H  99      34.107  99.426  41.775  1.00  0.00           H  
ATOM   3334 1HE2 GLN H  99      32.573  97.929  39.038  1.00  0.00           H  
ATOM   3335 2HE2 GLN H  99      33.312  97.758  40.596  1.00  0.00           H  
ATOM   3336  N   TYR H 100      35.283 104.398  42.408  1.00  0.00           N  
ATOM   3337  CA  TYR H 100      35.121 105.825  42.662  1.00  0.00           C  
ATOM   3338  C   TYR H 100      34.618 106.555  41.423  1.00  0.00           C  
ATOM   3339  O   TYR H 100      34.972 106.205  40.297  1.00  0.00           O  
ATOM   3340  CB  TYR H 100      36.441 106.436  43.137  1.00  0.00           C  
ATOM   3341  CG  TYR H 100      36.854 105.993  44.524  1.00  0.00           C  
ATOM   3342  CD1 TYR H 100      37.592 104.830  44.690  1.00  0.00           C  
ATOM   3343  CD2 TYR H 100      36.495 106.751  45.629  1.00  0.00           C  
ATOM   3344  CE1 TYR H 100      37.969 104.426  45.956  1.00  0.00           C  
ATOM   3345  CE2 TYR H 100      36.872 106.347  46.895  1.00  0.00           C  
ATOM   3346  CZ  TYR H 100      37.606 105.190  47.060  1.00  0.00           C  
ATOM   3347  OH  TYR H 100      37.981 104.787  48.321  1.00  0.00           O  
ATOM   3348  H   TYR H 100      36.132 104.070  41.970  1.00  0.00           H  
ATOM   3349  HA  TYR H 100      34.382 105.939  43.455  1.00  0.00           H  
ATOM   3350 1HB  TYR H 100      37.238 106.167  42.443  1.00  0.00           H  
ATOM   3351 2HB  TYR H 100      36.360 107.522  43.137  1.00  0.00           H  
ATOM   3352  HD1 TYR H 100      37.874 104.235  43.821  1.00  0.00           H  
ATOM   3353  HD2 TYR H 100      35.915 107.664  45.498  1.00  0.00           H  
ATOM   3354  HE1 TYR H 100      38.548 103.513  46.086  1.00  0.00           H  
ATOM   3355  HE2 TYR H 100      36.589 106.942  47.764  1.00  0.00           H  
ATOM   3356  HH  TYR H 100      38.488 103.974  48.259  1.00  0.00           H  
ATOM   3357  N   PHE H 100A     33.791 107.573  41.638  1.00  0.00           N  
ATOM   3358  CA  PHE H 100A     33.432 108.505  40.576  1.00  0.00           C  
ATOM   3359  C   PHE H 100A     32.765 107.779  39.415  1.00  0.00           C  
ATOM   3360  O   PHE H 100A     33.186 107.908  38.266  1.00  0.00           O  
ATOM   3361  CB  PHE H 100A     34.670 109.251  40.076  1.00  0.00           C  
ATOM   3362  CG  PHE H 100A     35.622 109.646  41.169  1.00  0.00           C  
ATOM   3363  CD1 PHE H 100A     36.986 109.433  41.031  1.00  0.00           C  
ATOM   3364  CD2 PHE H 100A     35.157 110.230  42.338  1.00  0.00           C  
ATOM   3365  CE1 PHE H 100A     37.863 109.796  42.036  1.00  0.00           C  
ATOM   3366  CE2 PHE H 100A     36.031 110.594  43.343  1.00  0.00           C  
ATOM   3367  CZ  PHE H 100A     37.385 110.377  43.192  1.00  0.00           C  
ATOM   3368  H   PHE H 100A     33.401 107.704  42.561  1.00  0.00           H  
ATOM   3369  HA  PHE H 100A     32.718 109.232  40.968  1.00  0.00           H  
ATOM   3370 1HB  PHE H 100A     35.209 108.626  39.365  1.00  0.00           H  
ATOM   3371 2HB  PHE H 100A     34.363 110.154  39.550  1.00  0.00           H  
ATOM   3372  HD1 PHE H 100A     37.363 108.975  40.117  1.00  0.00           H  
ATOM   3373  HD2 PHE H 100A     34.086 110.401  42.457  1.00  0.00           H  
ATOM   3374  HE1 PHE H 100A     38.932 109.623  41.914  1.00  0.00           H  
ATOM   3375  HE2 PHE H 100A     35.652 111.053  44.256  1.00  0.00           H  
ATOM   3376  HZ  PHE H 100A     38.075 110.662  43.985  1.00  0.00           H  
ATOM   3377  N   ASP H 101      31.723 107.014  39.722  1.00  0.00           N  
ATOM   3378  CA  ASP H 101      31.023 106.231  38.711  1.00  0.00           C  
ATOM   3379  C   ASP H 101      30.342 107.155  37.709  1.00  0.00           C  
ATOM   3380  O   ASP H 101      30.405 106.929  36.500  1.00  0.00           O  
ATOM   3381  CB  ASP H 101      29.988 105.308  39.358  1.00  0.00           C  
ATOM   3382  CG  ASP H 101      29.337 104.357  38.363  1.00  0.00           C  
ATOM   3383  OD1 ASP H 101      30.052 103.643  37.699  1.00  0.00           O  
ATOM   3384  OD2 ASP H 101      28.133 104.353  38.276  1.00  0.00           O  
ATOM   3385  H   ASP H 101      31.407 106.974  40.680  1.00  0.00           H  
ATOM   3386  HA  ASP H 101      31.752 105.616  38.182  1.00  0.00           H  
ATOM   3387 1HB  ASP H 101      30.465 104.720  40.142  1.00  0.00           H  
ATOM   3388 2HB  ASP H 101      29.208 105.908  39.828  1.00  0.00           H  
ATOM   3389  N   VAL H 102      29.691 108.195  38.218  1.00  0.00           N  
ATOM   3390  CA  VAL H 102      28.993 109.153  37.369  1.00  0.00           C  
ATOM   3391  C   VAL H 102      29.457 110.568  37.688  1.00  0.00           C  
ATOM   3392  O   VAL H 102      29.657 110.919  38.851  1.00  0.00           O  
ATOM   3393  CB  VAL H 102      27.470 109.047  37.573  1.00  0.00           C  
ATOM   3394  CG1 VAL H 102      26.744 110.060  36.700  1.00  0.00           C  
ATOM   3395  CG2 VAL H 102      27.002 107.634  37.263  1.00  0.00           C  
ATOM   3396  H   VAL H 102      29.679 108.326  39.220  1.00  0.00           H  
ATOM   3397  HA  VAL H 102      29.220 108.922  36.328  1.00  0.00           H  
ATOM   3398  HB  VAL H 102      27.234 109.290  38.610  1.00  0.00           H  
ATOM   3399 1HG1 VAL H 102      25.669 109.972  36.857  1.00  0.00           H  
ATOM   3400 2HG1 VAL H 102      27.068 111.066  36.964  1.00  0.00           H  
ATOM   3401 3HG1 VAL H 102      26.974 109.867  35.652  1.00  0.00           H  
ATOM   3402 1HG2 VAL H 102      25.925 107.567  37.410  1.00  0.00           H  
ATOM   3403 2HG2 VAL H 102      27.243 107.390  36.228  1.00  0.00           H  
ATOM   3404 3HG2 VAL H 102      27.503 106.930  37.928  1.00  0.00           H  
ATOM   3405  N   TRP H 103      29.628 111.378  36.648  1.00  0.00           N  
ATOM   3406  CA  TRP H 103      30.133 112.740  36.790  1.00  0.00           C  
ATOM   3407  C   TRP H 103      29.122 113.838  36.411  1.00  0.00           C  
ATOM   3408  O   TRP H 103      28.286 113.649  35.520  1.00  0.00           O  
ATOM   3409  CB  TRP H 103      31.390 112.903  35.934  1.00  0.00           C  
ATOM   3410  CG  TRP H 103      32.570 112.136  36.450  1.00  0.00           C  
ATOM   3411  CD1 TRP H 103      32.762 110.789  36.378  1.00  0.00           C  
ATOM   3412  CD2 TRP H 103      33.735 112.671  37.124  1.00  0.00           C  
ATOM   3413  NE1 TRP H 103      33.958 110.450  36.958  1.00  0.00           N  
ATOM   3414  CE2 TRP H 103      34.568 111.589  37.419  1.00  0.00           C  
ATOM   3415  CE3 TRP H 103      34.131 113.963  37.494  1.00  0.00           C  
ATOM   3416  CZ2 TRP H 103      35.780 111.753  38.071  1.00  0.00           C  
ATOM   3417  CZ3 TRP H 103      35.347 114.127  38.147  1.00  0.00           C  
ATOM   3418  CH2 TRP H 103      36.150 113.050  38.427  1.00  0.00           C  
ATOM   3419  H   TRP H 103      28.932 111.041  37.298  1.00  0.00           H  
ATOM   3420  HA  TRP H 103      30.388 112.908  37.837  1.00  0.00           H  
ATOM   3421 1HB  TRP H 103      31.184 112.570  34.916  1.00  0.00           H  
ATOM   3422 2HB  TRP H 103      31.662 113.957  35.884  1.00  0.00           H  
ATOM   3423  HD1 TRP H 103      32.066 110.085  35.925  1.00  0.00           H  
ATOM   3424  HE1 TRP H 103      34.330 109.514  37.035  1.00  0.00           H  
ATOM   3425  HE3 TRP H 103      33.499 114.821  37.271  1.00  0.00           H  
ATOM   3426  HZ2 TRP H 103      36.431 110.910  38.303  1.00  0.00           H  
ATOM   3427  HZ3 TRP H 103      35.648 115.135  38.432  1.00  0.00           H  
ATOM   3428  HH2 TRP H 103      37.098 113.215  38.941  1.00  0.00           H  
ATOM   3429  N   GLY H 104      29.200 114.985  37.084  1.00  0.00           N  
ATOM   3430  CA  GLY H 104      28.391 116.127  36.694  1.00  0.00           C  
ATOM   3431  C   GLY H 104      29.140 116.781  35.544  1.00  0.00           C  
ATOM   3432  O   GLY H 104      30.253 116.369  35.246  1.00  0.00           O  
ATOM   3433  H   GLY H 104      29.825 115.071  37.873  1.00  0.00           H  
ATOM   3434 1HA  GLY H 104      27.396 115.786  36.406  1.00  0.00           H  
ATOM   3435 2HA  GLY H 104      28.268 116.794  37.546  1.00  0.00           H  
ATOM   3436  N   ALA H 105      28.559 117.771  34.878  1.00  0.00           N  
ATOM   3437  CA  ALA H 105      29.235 118.401  33.743  1.00  0.00           C  
ATOM   3438  C   ALA H 105      30.278 119.441  34.132  1.00  0.00           C  
ATOM   3439  O   ALA H 105      31.051 119.870  33.274  1.00  0.00           O  
ATOM   3440  CB  ALA H 105      28.201 119.038  32.825  1.00  0.00           C  
ATOM   3441  H   ALA H 105      27.642 118.099  35.150  1.00  0.00           H  
ATOM   3442  HA  ALA H 105      29.773 117.625  33.197  1.00  0.00           H  
ATOM   3443 1HB  ALA H 105      28.704 119.485  31.967  1.00  0.00           H  
ATOM   3444 2HB  ALA H 105      27.502 118.276  32.479  1.00  0.00           H  
ATOM   3445 3HB  ALA H 105      27.658 119.808  33.369  1.00  0.00           H  
ATOM   3446  N   GLY H 106      30.290 119.854  35.404  1.00  0.00           N  
ATOM   3447  CA  GLY H 106      31.259 120.831  35.886  1.00  0.00           C  
ATOM   3448  C   GLY H 106      30.773 122.264  36.003  1.00  0.00           C  
ATOM   3449  O   GLY H 106      29.928 122.702  35.229  1.00  0.00           O  
ATOM   3450  H   GLY H 106      29.607 119.481  36.049  1.00  0.00           H  
ATOM   3451 1HA  GLY H 106      31.615 120.534  36.873  1.00  0.00           H  
ATOM   3452 2HA  GLY H 106      32.124 120.842  35.223  1.00  0.00           H  
ATOM   3453  N   THR H 107      31.252 122.984  37.015  1.00  0.00           N  
ATOM   3454  CA  THR H 107      30.882 124.393  37.223  1.00  0.00           C  
ATOM   3455  C   THR H 107      32.197 125.144  37.205  1.00  0.00           C  
ATOM   3456  O   THR H 107      33.139 124.735  37.875  1.00  0.00           O  
ATOM   3457  CB  THR H 107      30.128 124.635  38.544  1.00  0.00           C  
ATOM   3458  OG1 THR H 107      28.908 123.881  38.545  1.00  0.00           O  
ATOM   3459  CG2 THR H 107      29.806 126.112  38.711  1.00  0.00           C  
ATOM   3460  H   THR H 107      31.889 122.543  37.662  1.00  0.00           H  
ATOM   3461  HA  THR H 107      30.221 124.700  36.412  1.00  0.00           H  
ATOM   3462  HB  THR H 107      30.744 124.306  39.380  1.00  0.00           H  
ATOM   3463  HG1 THR H 107      28.214 124.394  38.125  1.00  0.00           H  
ATOM   3464 1HG2 THR H 107      29.275 126.264  39.650  1.00  0.00           H  
ATOM   3465 2HG2 THR H 107      30.733 126.687  38.721  1.00  0.00           H  
ATOM   3466 3HG2 THR H 107      29.182 126.444  37.883  1.00  0.00           H  
ATOM   3467  N   THR H 108      32.286 126.205  36.412  1.00  0.00           N  
ATOM   3468  CA  THR H 108      33.517 126.971  36.337  1.00  0.00           C  
ATOM   3469  C   THR H 108      33.460 128.198  37.238  1.00  0.00           C  
ATOM   3470  O   THR H 108      32.462 128.928  37.255  1.00  0.00           O  
ATOM   3471  CB  THR H 108      33.809 127.403  34.887  1.00  0.00           C  
ATOM   3472  OG1 THR H 108      33.943 126.242  34.057  1.00  0.00           O  
ATOM   3473  CG2 THR H 108      35.092 128.218  34.823  1.00  0.00           C  
ATOM   3474  H   THR H 108      31.494 126.490  35.854  1.00  0.00           H  
ATOM   3475  HA  THR H 108      34.338 126.341  36.680  1.00  0.00           H  
ATOM   3476  HB  THR H 108      32.982 128.007  34.514  1.00  0.00           H  
ATOM   3477  HG1 THR H 108      34.666 126.373  33.439  1.00  0.00           H  
ATOM   3478 1HG2 THR H 108      35.282 128.515  33.791  1.00  0.00           H  
ATOM   3479 2HG2 THR H 108      34.990 129.107  35.444  1.00  0.00           H  
ATOM   3480 3HG2 THR H 108      35.924 127.616  35.186  1.00  0.00           H  
ATOM   3481  N   VAL H 109      34.499 128.388  38.043  1.00  0.00           N  
ATOM   3482  CA  VAL H 109      34.566 129.554  38.910  1.00  0.00           C  
ATOM   3483  C   VAL H 109      35.748 130.368  38.397  1.00  0.00           C  
ATOM   3484  O   VAL H 109      36.849 129.819  38.221  1.00  0.00           O  
ATOM   3485  CB  VAL H 109      34.769 129.162  40.385  1.00  0.00           C  
ATOM   3486  CG1 VAL H 109      34.882 130.405  41.256  1.00  0.00           C  
ATOM   3487  CG2 VAL H 109      33.619 128.281  40.849  1.00  0.00           C  
ATOM   3488  H   VAL H 109      35.254 127.718  38.059  1.00  0.00           H  
ATOM   3489  HA  VAL H 109      33.624 130.098  38.833  1.00  0.00           H  
ATOM   3490  HB  VAL H 109      35.708 128.616  40.480  1.00  0.00           H  
ATOM   3491 1HG1 VAL H 109      35.027 130.109  42.295  1.00  0.00           H  
ATOM   3492 2HG1 VAL H 109      35.734 131.002  40.927  1.00  0.00           H  
ATOM   3493 3HG1 VAL H 109      33.969 130.994  41.170  1.00  0.00           H  
ATOM   3494 1HG2 VAL H 109      33.771 128.008  41.893  1.00  0.00           H  
ATOM   3495 2HG2 VAL H 109      32.681 128.825  40.748  1.00  0.00           H  
ATOM   3496 3HG2 VAL H 109      33.583 127.378  40.239  1.00  0.00           H  
ATOM   3497  N   ILE H 110      35.498 131.647  38.107  1.00  0.00           N  
ATOM   3498  CA  ILE H 110      36.511 132.570  37.605  1.00  0.00           C  
ATOM   3499  C   ILE H 110      36.732 133.689  38.610  1.00  0.00           C  
ATOM   3500  O   ILE H 110      35.887 134.562  38.774  1.00  0.00           O  
ATOM   3501  CB  ILE H 110      36.103 133.165  36.245  1.00  0.00           C  
ATOM   3502  CG1 ILE H 110      35.889 132.050  35.217  1.00  0.00           C  
ATOM   3503  CG2 ILE H 110      37.156 134.148  35.757  1.00  0.00           C  
ATOM   3504  CD1 ILE H 110      35.277 132.527  33.919  1.00  0.00           C  
ATOM   3505  H   ILE H 110      34.555 131.979  38.247  1.00  0.00           H  
ATOM   3506  HA  ILE H 110      37.442 132.021  37.471  1.00  0.00           H  
ATOM   3507  HB  ILE H 110      35.151 133.685  36.347  1.00  0.00           H  
ATOM   3508 1HG1 ILE H 110      36.844 131.575  34.991  1.00  0.00           H  
ATOM   3509 2HG1 ILE H 110      35.237 131.285  35.640  1.00  0.00           H  
ATOM   3510 1HG2 ILE H 110      36.851 134.559  34.795  1.00  0.00           H  
ATOM   3511 2HG2 ILE H 110      37.260 134.957  36.479  1.00  0.00           H  
ATOM   3512 3HG2 ILE H 110      38.110 133.634  35.647  1.00  0.00           H  
ATOM   3513 1HD1 ILE H 110      35.157 131.679  33.242  1.00  0.00           H  
ATOM   3514 2HD1 ILE H 110      34.304 132.974  34.118  1.00  0.00           H  
ATOM   3515 3HD1 ILE H 110      35.930 133.266  33.460  1.00  0.00           H  
ATOM   3516  N   VAL H 111      37.893 133.684  39.248  1.00  0.00           N  
ATOM   3517  CA  VAL H 111      38.216 134.688  40.254  1.00  0.00           C  
ATOM   3518  C   VAL H 111      39.194 135.750  39.753  1.00  0.00           C  
ATOM   3519  O   VAL H 111      40.289 135.420  39.317  1.00  0.00           O  
ATOM   3520  CB  VAL H 111      38.815 134.001  41.496  1.00  0.00           C  
ATOM   3521  CG1 VAL H 111      39.097 135.024  42.585  1.00  0.00           C  
ATOM   3522  CG2 VAL H 111      37.867 132.924  42.000  1.00  0.00           C  
ATOM   3523  H   VAL H 111      38.572 132.967  39.032  1.00  0.00           H  
ATOM   3524  HA  VAL H 111      37.296 135.200  40.539  1.00  0.00           H  
ATOM   3525  HB  VAL H 111      39.770 133.549  41.224  1.00  0.00           H  
ATOM   3526 1HG1 VAL H 111      39.522 134.522  43.455  1.00  0.00           H  
ATOM   3527 2HG1 VAL H 111      39.806 135.765  42.214  1.00  0.00           H  
ATOM   3528 3HG1 VAL H 111      38.169 135.519  42.869  1.00  0.00           H  
ATOM   3529 1HG2 VAL H 111      38.298 132.442  42.878  1.00  0.00           H  
ATOM   3530 2HG2 VAL H 111      36.912 133.375  42.266  1.00  0.00           H  
ATOM   3531 3HG2 VAL H 111      37.712 132.180  41.218  1.00  0.00           H  
ATOM   3532  N   SER H 112      38.780 137.013  39.819  1.00  0.00           N  
ATOM   3533  CA  SER H 112      39.604 138.171  39.449  1.00  0.00           C  
ATOM   3534  C   SER H 112      38.830 139.473  39.580  1.00  0.00           C  
ATOM   3535  O   SER H 112      37.613 139.465  39.752  1.00  0.00           O  
ATOM   3536  OXT SER H 112      39.407 140.523  39.517  1.00  0.00           O  
ATOM   3537  CB  SER H 112      40.108 138.021  38.026  1.00  0.00           C  
ATOM   3538  OG  SER H 112      40.854 139.142  37.637  1.00  0.00           O  
ATOM   3539  H   SER H 112      37.838 137.167  40.148  1.00  0.00           H  
ATOM   3540  HA  SER H 112      40.461 138.215  40.121  1.00  0.00           H  
ATOM   3541 1HB  SER H 112      40.725 137.126  37.952  1.00  0.00           H  
ATOM   3542 2HB  SER H 112      39.261 137.891  37.353  1.00  0.00           H  
ATOM   3543  HG  SER H 112      41.597 138.803  37.134  1.00  0.00           H  
TER                                                                             
