# Supplementary material for: Structure-based cross-docking analysis of antibody–antigen interactions
Source: Sci Rep. 2017 Aug 15;7:8145. doi: 10.1038/s41598-017-08414-y (PMC5557897; doi:10.1038/s41598-017-08414-y)
Supplement: Supplementary file 2 — Supplementary Dataset 1 [file 41598_2017_8414_MOESM2_ESM.zip › antibody_homology_models/1BVK_lh.pdb]

ATOM      1  N   ASP L   1     108.817  10.182  69.042  1.00  0.00           N  
ATOM      2  CA  ASP L   1     108.142   9.127  68.234  1.00  0.00           C  
ATOM      3  C   ASP L   1     108.968   8.839  66.969  1.00  0.00           C  
ATOM      4  O   ASP L   1     109.216   7.675  66.631  1.00  0.00           O  
ATOM      5  CB  ASP L   1     106.724   9.552  67.843  1.00  0.00           C  
ATOM      6  CG  ASP L   1     105.770   9.597  69.029  1.00  0.00           C  
ATOM      7  OD1 ASP L   1     106.098   9.041  70.050  1.00  0.00           O  
ATOM      8  OD2 ASP L   1     104.725  10.186  68.902  1.00  0.00           O  
ATOM      9 1H   ASP L   1     108.279  10.368  69.864  1.00  0.00           H  
ATOM     10 2H   ASP L   1     109.729   9.868  69.305  1.00  0.00           H  
ATOM     11 3H   ASP L   1     108.896  11.018  68.500  1.00  0.00           H  
ATOM     12  HA  ASP L   1     108.075   8.220  68.836  1.00  0.00           H  
ATOM     13 1HB  ASP L   1     106.754  10.539  67.381  1.00  0.00           H  
ATOM     14 2HB  ASP L   1     106.328   8.856  67.102  1.00  0.00           H  
ATOM     15  N   ILE L   2     109.382   9.893  66.267  1.00  0.00           N  
ATOM     16  CA  ILE L   2     110.341   9.744  65.171  1.00  0.00           C  
ATOM     17  C   ILE L   2     111.698  10.070  65.782  1.00  0.00           C  
ATOM     18  O   ILE L   2     111.858  11.119  66.417  1.00  0.00           O  
ATOM     19  CB  ILE L   2     110.034  10.674  63.983  1.00  0.00           C  
ATOM     20  CG1 ILE L   2     108.666  10.339  63.383  1.00  0.00           C  
ATOM     21  CG2 ILE L   2     111.122  10.565  62.927  1.00  0.00           C  
ATOM     22  CD1 ILE L   2     108.167  11.365  62.390  1.00  0.00           C  
ATOM     23  H   ILE L   2     109.031  10.812  66.492  1.00  0.00           H  
ATOM     24  HA  ILE L   2     110.293   8.719  64.806  1.00  0.00           H  
ATOM     25  HB  ILE L   2     109.981  11.705  64.332  1.00  0.00           H  
ATOM     26 1HG1 ILE L   2     108.715   9.374  62.882  1.00  0.00           H  
ATOM     27 2HG1 ILE L   2     107.929  10.255  64.183  1.00  0.00           H  
ATOM     28 1HG2 ILE L   2     110.889  11.228  62.094  1.00  0.00           H  
ATOM     29 2HG2 ILE L   2     112.080  10.850  63.361  1.00  0.00           H  
ATOM     30 3HG2 ILE L   2     111.179   9.537  62.567  1.00  0.00           H  
ATOM     31 1HD1 ILE L   2     107.193  11.059  62.009  1.00  0.00           H  
ATOM     32 2HD1 ILE L   2     108.078  12.335  62.882  1.00  0.00           H  
ATOM     33 3HD1 ILE L   2     108.871  11.442  61.563  1.00  0.00           H  
ATOM     34  N   GLN L   3     112.667   9.178  65.610  1.00  0.00           N  
ATOM     35  CA  GLN L   3     113.992   9.392  66.203  1.00  0.00           C  
ATOM     36  C   GLN L   3     114.883  10.039  65.156  1.00  0.00           C  
ATOM     37  O   GLN L   3     114.701   9.809  63.960  1.00  0.00           O  
ATOM     38  CB  GLN L   3     114.607   8.078  66.692  1.00  0.00           C  
ATOM     39  CG  GLN L   3     113.771   7.348  67.731  1.00  0.00           C  
ATOM     40  CD  GLN L   3     113.613   8.147  69.010  1.00  0.00           C  
ATOM     41  OE1 GLN L   3     114.595   8.612  69.594  1.00  0.00           O  
ATOM     42  NE2 GLN L   3     112.372   8.311  69.453  1.00  0.00           N  
ATOM     43  H   GLN L   3     112.499   8.341  65.069  1.00  0.00           H  
ATOM     44  HA  GLN L   3     113.884  10.056  67.060  1.00  0.00           H  
ATOM     45 1HB  GLN L   3     114.753   7.408  65.845  1.00  0.00           H  
ATOM     46 2HB  GLN L   3     115.587   8.274  67.126  1.00  0.00           H  
ATOM     47 1HG  GLN L   3     112.780   7.161  67.318  1.00  0.00           H  
ATOM     48 2HG  GLN L   3     114.259   6.404  67.975  1.00  0.00           H  
ATOM     49 1HE2 GLN L   3     112.203   8.829  70.294  1.00  0.00           H  
ATOM     50 2HE2 GLN L   3     111.603   7.918  68.948  1.00  0.00           H  
ATOM     51  N   MET L   4     115.835  10.852  65.611  1.00  0.00           N  
ATOM     52  CA  MET L   4     116.779  11.558  64.737  1.00  0.00           C  
ATOM     53  C   MET L   4     118.213  11.243  65.159  1.00  0.00           C  
ATOM     54  O   MET L   4     118.665  11.693  66.213  1.00  0.00           O  
ATOM     55  CB  MET L   4     116.525  13.063  64.772  1.00  0.00           C  
ATOM     56  CG  MET L   4     115.087  13.465  64.478  1.00  0.00           C  
ATOM     57  SD  MET L   4     114.544  12.955  62.834  1.00  0.00           S  
ATOM     58  CE  MET L   4     115.496  14.068  61.803  1.00  0.00           C  
ATOM     59  H   MET L   4     115.902  10.979  66.610  1.00  0.00           H  
ATOM     60  HA  MET L   4     116.634  11.206  63.716  1.00  0.00           H  
ATOM     61 1HB  MET L   4     116.785  13.453  65.755  1.00  0.00           H  
ATOM     62 2HB  MET L   4     117.166  13.559  64.043  1.00  0.00           H  
ATOM     63 1HG  MET L   4     114.423  13.013  65.215  1.00  0.00           H  
ATOM     64 2HG  MET L   4     114.989  14.548  64.552  1.00  0.00           H  
ATOM     65 1HE  MET L   4     115.271  13.876  60.756  1.00  0.00           H  
ATOM     66 2HE  MET L   4     115.239  15.101  62.049  1.00  0.00           H  
ATOM     67 3HE  MET L   4     116.561  13.909  61.981  1.00  0.00           H  
ATOM     68  N   THR L   5     118.922  10.467  64.340  1.00  0.00           N  
ATOM     69  CA  THR L   5     120.312  10.116  64.625  1.00  0.00           C  
ATOM     70  C   THR L   5     121.261  11.119  63.957  1.00  0.00           C  
ATOM     71  O   THR L   5     121.425  11.134  62.733  1.00  0.00           O  
ATOM     72  CB  THR L   5     120.637   8.688  64.148  1.00  0.00           C  
ATOM     73  OG1 THR L   5     119.796   7.751  64.833  1.00  0.00           O  
ATOM     74  CG2 THR L   5     122.095   8.352  64.425  1.00  0.00           C  
ATOM     75  H   THR L   5     118.486  10.113  63.500  1.00  0.00           H  
ATOM     76  HA  THR L   5     120.466  10.160  65.703  1.00  0.00           H  
ATOM     77  HB  THR L   5     120.449   8.610  63.078  1.00  0.00           H  
ATOM     78  HG1 THR L   5     119.765   6.928  64.337  1.00  0.00           H  
ATOM     79 1HG2 THR L   5     122.306   7.339  64.081  1.00  0.00           H  
ATOM     80 2HG2 THR L   5     122.737   9.057  63.897  1.00  0.00           H  
ATOM     81 3HG2 THR L   5     122.286   8.419  65.495  1.00  0.00           H  
ATOM     82  N   GLN L   6     121.897  11.938  64.786  1.00  0.00           N  
ATOM     83  CA  GLN L   6     122.796  12.981  64.319  1.00  0.00           C  
ATOM     84  C   GLN L   6     124.254  12.609  64.572  1.00  0.00           C  
ATOM     85  O   GLN L   6     124.601  12.165  65.672  1.00  0.00           O  
ATOM     86  CB  GLN L   6     122.469  14.312  65.001  1.00  0.00           C  
ATOM     87  CG  GLN L   6     123.270  15.492  64.479  1.00  0.00           C  
ATOM     88  CD  GLN L   6     122.733  16.821  64.976  1.00  0.00           C  
ATOM     89  OE1 GLN L   6     121.537  16.961  65.247  1.00  0.00           O  
ATOM     90  NE2 GLN L   6     123.615  17.806  65.098  1.00  0.00           N  
ATOM     91  H   GLN L   6     121.746  11.826  65.779  1.00  0.00           H  
ATOM     92  HA  GLN L   6     122.662  13.097  63.244  1.00  0.00           H  
ATOM     93 1HB  GLN L   6     121.411  14.538  64.869  1.00  0.00           H  
ATOM     94 2HB  GLN L   6     122.654  14.227  66.072  1.00  0.00           H  
ATOM     95 1HG  GLN L   6     124.303  15.394  64.812  1.00  0.00           H  
ATOM     96 2HG  GLN L   6     123.228  15.493  63.389  1.00  0.00           H  
ATOM     97 1HE2 GLN L   6     123.320  18.706  65.422  1.00  0.00           H  
ATOM     98 2HE2 GLN L   6     124.576  17.650  64.867  1.00  0.00           H  
ATOM     99  N   SER L   7     125.101  12.806  63.560  1.00  0.00           N  
ATOM    100  CA  SER L   7     126.519  12.381  63.600  1.00  0.00           C  
ATOM    101  C   SER L   7     127.418  13.342  62.818  1.00  0.00           C  
ATOM    102  O   SER L   7     126.998  13.834  61.766  1.00  0.00           O  
ATOM    103  CB  SER L   7     126.664  10.981  63.036  1.00  0.00           C  
ATOM    104  OG  SER L   7     128.005  10.576  63.035  1.00  0.00           O  
ATOM    105  H   SER L   7     124.749  13.266  62.732  1.00  0.00           H  
ATOM    106  HA  SER L   7     126.850  12.376  64.640  1.00  0.00           H  
ATOM    107 1HB  SER L   7     126.071  10.286  63.631  1.00  0.00           H  
ATOM    108 2HB  SER L   7     126.273  10.956  62.020  1.00  0.00           H  
ATOM    109  HG  SER L   7     128.139  10.105  62.210  1.00  0.00           H  
ATOM    110  N   PRO L   8     128.635  13.633  63.295  1.00  0.00           N  
ATOM    111  CA  PRO L   8     129.199  13.111  64.551  1.00  0.00           C  
ATOM    112  C   PRO L   8     128.729  13.956  65.733  1.00  0.00           C  
ATOM    113  O   PRO L   8     128.007  14.937  65.527  1.00  0.00           O  
ATOM    114  CB  PRO L   8     130.701  13.318  64.355  1.00  0.00           C  
ATOM    115  CG  PRO L   8     130.789  14.563  63.519  1.00  0.00           C  
ATOM    116  CD  PRO L   8     129.602  14.517  62.572  1.00  0.00           C  
ATOM    117  HA  PRO L   8     128.902  12.059  64.671  1.00  0.00           H  
ATOM    118 1HB  PRO L   8     131.197  13.420  65.331  1.00  0.00           H  
ATOM    119 2HB  PRO L   8     131.140  12.438  63.862  1.00  0.00           H  
ATOM    120 1HG  PRO L   8     130.763  15.454  64.163  1.00  0.00           H  
ATOM    121 2HG  PRO L   8     131.745  14.589  62.977  1.00  0.00           H  
ATOM    122 1HD  PRO L   8     129.206  15.533  62.431  1.00  0.00           H  
ATOM    123 2HD  PRO L   8     129.919  14.087  61.609  1.00  0.00           H  
ATOM    124  N   SER L   9     129.135  13.602  66.951  1.00  0.00           N  
ATOM    125  CA  SER L   9     128.757  14.412  68.119  1.00  0.00           C  
ATOM    126  C   SER L   9     129.651  15.650  68.277  1.00  0.00           C  
ATOM    127  O   SER L   9     129.316  16.575  69.014  1.00  0.00           O  
ATOM    128  CB  SER L   9     128.830  13.568  69.376  1.00  0.00           C  
ATOM    129  OG  SER L   9     130.155  13.220  69.672  1.00  0.00           O  
ATOM    130  H   SER L   9     129.705  12.780  67.086  1.00  0.00           H  
ATOM    131  HA  SER L   9     127.731  14.758  67.983  1.00  0.00           H  
ATOM    132 1HB  SER L   9     128.402  14.122  70.211  1.00  0.00           H  
ATOM    133 2HB  SER L   9     128.235  12.665  69.243  1.00  0.00           H  
ATOM    134  HG  SER L   9     130.165  12.981  70.602  1.00  0.00           H  
ATOM    135  N   SER L  10     130.787  15.659  67.584  1.00  0.00           N  
ATOM    136  CA  SER L  10     131.712  16.785  67.661  1.00  0.00           C  
ATOM    137  C   SER L  10     132.532  16.930  66.379  1.00  0.00           C  
ATOM    138  O   SER L  10     132.871  15.941  65.727  1.00  0.00           O  
ATOM    139  CB  SER L  10     132.641  16.610  68.847  1.00  0.00           C  
ATOM    140  OG  SER L  10     133.565  17.661  68.920  1.00  0.00           O  
ATOM    141  H   SER L  10     131.016  14.873  66.993  1.00  0.00           H  
ATOM    142  HA  SER L  10     131.133  17.700  67.796  1.00  0.00           H  
ATOM    143 1HB  SER L  10     132.055  16.573  69.765  1.00  0.00           H  
ATOM    144 2HB  SER L  10     133.170  15.662  68.758  1.00  0.00           H  
ATOM    145  HG  SER L  10     133.080  18.457  68.689  1.00  0.00           H  
ATOM    146  N   LEU L  11     132.845  18.174  66.029  1.00  0.00           N  
ATOM    147  CA  LEU L  11     133.624  18.501  64.838  1.00  0.00           C  
ATOM    148  C   LEU L  11     134.734  19.453  65.223  1.00  0.00           C  
ATOM    149  O   LEU L  11     134.576  20.246  66.150  1.00  0.00           O  
ATOM    150  CB  LEU L  11     132.749  19.186  63.792  1.00  0.00           C  
ATOM    151  CG  LEU L  11     131.671  18.397  63.051  1.00  0.00           C  
ATOM    152  CD1 LEU L  11     130.762  19.372  62.351  1.00  0.00           C  
ATOM    153  CD2 LEU L  11     132.277  17.413  62.063  1.00  0.00           C  
ATOM    154  H   LEU L  11     132.520  18.921  66.626  1.00  0.00           H  
ATOM    155  HA  LEU L  11     134.048  17.580  64.439  1.00  0.00           H  
ATOM    156 1HB  LEU L  11     132.222  20.012  64.268  1.00  0.00           H  
ATOM    157 2HB  LEU L  11     133.393  19.594  63.014  1.00  0.00           H  
ATOM    158  HG  LEU L  11     131.071  17.837  63.769  1.00  0.00           H  
ATOM    159 1HD1 LEU L  11     129.986  18.826  61.815  1.00  0.00           H  
ATOM    160 2HD1 LEU L  11     130.300  20.030  63.086  1.00  0.00           H  
ATOM    161 3HD1 LEU L  11     131.340  19.966  61.644  1.00  0.00           H  
ATOM    162 1HD2 LEU L  11     131.480  16.870  61.556  1.00  0.00           H  
ATOM    163 2HD2 LEU L  11     132.871  17.955  61.328  1.00  0.00           H  
ATOM    164 3HD2 LEU L  11     132.915  16.709  62.597  1.00  0.00           H  
ATOM    165  N   SER L  12     135.846  19.379  64.495  1.00  0.00           N  
ATOM    166  CA  SER L  12     136.997  20.248  64.711  1.00  0.00           C  
ATOM    167  C   SER L  12     137.697  20.497  63.376  1.00  0.00           C  
ATOM    168  O   SER L  12     138.174  19.562  62.734  1.00  0.00           O  
ATOM    169  CB  SER L  12     137.958  19.625  65.704  1.00  0.00           C  
ATOM    170  OG  SER L  12     139.084  20.438  65.892  1.00  0.00           O  
ATOM    171  H   SER L  12     135.886  18.685  63.762  1.00  0.00           H  
ATOM    172  HA  SER L  12     136.643  21.196  65.119  1.00  0.00           H  
ATOM    173 1HB  SER L  12     137.451  19.476  66.657  1.00  0.00           H  
ATOM    174 2HB  SER L  12     138.270  18.646  65.343  1.00  0.00           H  
ATOM    175  HG  SER L  12     138.814  21.126  66.504  1.00  0.00           H  
ATOM    176  N   ALA L  13     137.753  21.758  62.960  1.00  0.00           N  
ATOM    177  CA  ALA L  13     138.350  22.115  61.679  1.00  0.00           C  
ATOM    178  C   ALA L  13     138.852  23.553  61.650  1.00  0.00           C  
ATOM    179  O   ALA L  13     138.378  24.408  62.399  1.00  0.00           O  
ATOM    180  CB  ALA L  13     137.352  21.880  60.546  1.00  0.00           C  
ATOM    181  H   ALA L  13     137.373  22.488  63.546  1.00  0.00           H  
ATOM    182  HA  ALA L  13     139.215  21.471  61.517  1.00  0.00           H  
ATOM    183 1HB  ALA L  13     137.811  22.152  59.595  1.00  0.00           H  
ATOM    184 2HB  ALA L  13     137.066  20.829  60.525  1.00  0.00           H  
ATOM    185 3HB  ALA L  13     136.467  22.494  60.709  1.00  0.00           H  
ATOM    186  N   SER L  14     139.797  23.808  60.752  1.00  0.00           N  
ATOM    187  CA  SER L  14     140.486  25.088  60.686  1.00  0.00           C  
ATOM    188  C   SER L  14     139.639  26.173  60.043  1.00  0.00           C  
ATOM    189  O   SER L  14     138.713  25.877  59.278  1.00  0.00           O  
ATOM    190  CB  SER L  14     141.782  24.934  59.915  1.00  0.00           C  
ATOM    191  OG  SER L  14     142.407  26.174  59.730  1.00  0.00           O  
ATOM    192  H   SER L  14     140.042  23.083  60.093  1.00  0.00           H  
ATOM    193  HA  SER L  14     140.715  25.411  61.703  1.00  0.00           H  
ATOM    194 1HB  SER L  14     142.450  24.264  60.456  1.00  0.00           H  
ATOM    195 2HB  SER L  14     141.576  24.479  58.946  1.00  0.00           H  
ATOM    196  HG  SER L  14     141.955  26.591  58.992  1.00  0.00           H  
ATOM    197  N   VAL L  15     139.959  27.429  60.361  1.00  0.00           N  
ATOM    198  CA  VAL L  15     139.285  28.565  59.741  1.00  0.00           C  
ATOM    199  C   VAL L  15     139.471  28.444  58.229  1.00  0.00           C  
ATOM    200  O   VAL L  15     140.590  28.240  57.756  1.00  0.00           O  
ATOM    201  CB  VAL L  15     139.864  29.900  60.245  1.00  0.00           C  
ATOM    202  CG1 VAL L  15     139.269  31.066  59.468  1.00  0.00           C  
ATOM    203  CG2 VAL L  15     139.594  30.052  61.734  1.00  0.00           C  
ATOM    204  H   VAL L  15     140.683  27.598  61.044  1.00  0.00           H  
ATOM    205  HA  VAL L  15     138.228  28.528  60.008  1.00  0.00           H  
ATOM    206  HB  VAL L  15     140.939  29.910  60.067  1.00  0.00           H  
ATOM    207 1HG1 VAL L  15     139.690  32.002  59.837  1.00  0.00           H  
ATOM    208 2HG1 VAL L  15     139.505  30.955  58.410  1.00  0.00           H  
ATOM    209 3HG1 VAL L  15     138.188  31.078  59.601  1.00  0.00           H  
ATOM    210 1HG2 VAL L  15     140.007  30.998  62.084  1.00  0.00           H  
ATOM    211 2HG2 VAL L  15     138.519  30.036  61.913  1.00  0.00           H  
ATOM    212 3HG2 VAL L  15     140.064  29.230  62.275  1.00  0.00           H  
ATOM    213  N   GLY L  16     138.372  28.545  57.487  1.00  0.00           N  
ATOM    214  CA  GLY L  16     138.407  28.403  56.031  1.00  0.00           C  
ATOM    215  C   GLY L  16     137.999  27.022  55.543  1.00  0.00           C  
ATOM    216  O   GLY L  16     137.709  26.838  54.362  1.00  0.00           O  
ATOM    217  H   GLY L  16     137.489  28.724  57.942  1.00  0.00           H  
ATOM    218 1HA  GLY L  16     137.743  29.139  55.578  1.00  0.00           H  
ATOM    219 2HA  GLY L  16     139.413  28.613  55.669  1.00  0.00           H  
ATOM    220  N   ASP L  17     137.966  26.051  56.454  1.00  0.00           N  
ATOM    221  CA  ASP L  17     137.601  24.673  56.118  1.00  0.00           C  
ATOM    222  C   ASP L  17     136.106  24.414  55.986  1.00  0.00           C  
ATOM    223  O   ASP L  17     135.279  25.299  56.240  1.00  0.00           O  
ATOM    224  CB  ASP L  17     138.171  23.722  57.174  1.00  0.00           C  
ATOM    225  CG  ASP L  17     139.689  23.619  57.121  1.00  0.00           C  
ATOM    226  OD1 ASP L  17     140.278  24.240  56.268  1.00  0.00           O  
ATOM    227  OD2 ASP L  17     140.245  22.920  57.934  1.00  0.00           O  
ATOM    228  H   ASP L  17     138.200  26.280  57.410  1.00  0.00           H  
ATOM    229  HA  ASP L  17     138.032  24.428  55.147  1.00  0.00           H  
ATOM    230 1HB  ASP L  17     137.879  24.064  58.167  1.00  0.00           H  
ATOM    231 2HB  ASP L  17     137.748  22.727  57.033  1.00  0.00           H  
ATOM    232  N   ARG L  18     135.759  23.194  55.579  1.00  0.00           N  
ATOM    233  CA  ARG L  18     134.356  22.777  55.461  1.00  0.00           C  
ATOM    234  C   ARG L  18     134.082  21.592  56.372  1.00  0.00           C  
ATOM    235  O   ARG L  18     134.919  20.694  56.497  1.00  0.00           O  
ATOM    236  CB  ARG L  18     134.015  22.399  54.026  1.00  0.00           C  
ATOM    237  CG  ARG L  18     132.560  22.024  53.792  1.00  0.00           C  
ATOM    238  CD  ARG L  18     132.308  21.663  52.373  1.00  0.00           C  
ATOM    239  NE  ARG L  18     132.998  20.440  51.993  1.00  0.00           N  
ATOM    240  CZ  ARG L  18     133.082  19.969  50.735  1.00  0.00           C  
ATOM    241  NH1 ARG L  18     132.517  20.628  49.747  1.00  0.00           N  
ATOM    242  NH2 ARG L  18     133.734  18.845  50.492  1.00  0.00           N  
ATOM    243  H   ARG L  18     136.489  22.536  55.344  1.00  0.00           H  
ATOM    244  HA  ARG L  18     133.721  23.612  55.757  1.00  0.00           H  
ATOM    245 1HB  ARG L  18     134.251  23.232  53.366  1.00  0.00           H  
ATOM    246 2HB  ARG L  18     134.628  21.553  53.717  1.00  0.00           H  
ATOM    247 1HG  ARG L  18     132.301  21.167  54.415  1.00  0.00           H  
ATOM    248 2HG  ARG L  18     131.920  22.868  54.050  1.00  0.00           H  
ATOM    249 1HD  ARG L  18     131.240  21.513  52.221  1.00  0.00           H  
ATOM    250 2HD  ARG L  18     132.658  22.466  51.726  1.00  0.00           H  
ATOM    251  HE  ARG L  18     133.446  19.906  52.727  1.00  0.00           H  
ATOM    252 1HH1 ARG L  18     132.019  21.487  49.932  1.00  0.00           H  
ATOM    253 2HH1 ARG L  18     132.580  20.275  48.803  1.00  0.00           H  
ATOM    254 1HH2 ARG L  18     134.169  18.338  51.252  1.00  0.00           H  
ATOM    255 2HH2 ARG L  18     133.798  18.492  49.548  1.00  0.00           H  
ATOM    256  N   VAL L  19     132.917  21.596  57.016  1.00  0.00           N  
ATOM    257  CA  VAL L  19     132.498  20.465  57.848  1.00  0.00           C  
ATOM    258  C   VAL L  19     131.120  19.986  57.408  1.00  0.00           C  
ATOM    259  O   VAL L  19     130.379  20.726  56.758  1.00  0.00           O  
ATOM    260  CB  VAL L  19     132.456  20.865  59.335  1.00  0.00           C  
ATOM    261  CG1 VAL L  19     133.841  21.272  59.816  1.00  0.00           C  
ATOM    262  CG2 VAL L  19     131.460  21.996  59.539  1.00  0.00           C  
ATOM    263  H   VAL L  19     132.308  22.397  56.931  1.00  0.00           H  
ATOM    264  HA  VAL L  19     133.223  19.659  57.727  1.00  0.00           H  
ATOM    265  HB  VAL L  19     132.152  20.001  59.925  1.00  0.00           H  
ATOM    266 1HG1 VAL L  19     133.793  21.551  60.869  1.00  0.00           H  
ATOM    267 2HG1 VAL L  19     134.529  20.435  59.694  1.00  0.00           H  
ATOM    268 3HG1 VAL L  19     134.194  22.121  59.232  1.00  0.00           H  
ATOM    269 1HG2 VAL L  19     131.435  22.273  60.593  1.00  0.00           H  
ATOM    270 2HG2 VAL L  19     131.761  22.858  58.944  1.00  0.00           H  
ATOM    271 3HG2 VAL L  19     130.468  21.669  59.227  1.00  0.00           H  
ATOM    272  N   THR L  20     130.787  18.747  57.762  1.00  0.00           N  
ATOM    273  CA  THR L  20     129.497  18.174  57.413  1.00  0.00           C  
ATOM    274  C   THR L  20     128.936  17.371  58.575  1.00  0.00           C  
ATOM    275  O   THR L  20     129.678  16.687  59.286  1.00  0.00           O  
ATOM    276  CB  THR L  20     129.602  17.280  56.164  1.00  0.00           C  
ATOM    277  OG1 THR L  20     128.302  16.788  55.814  1.00  0.00           O  
ATOM    278  CG2 THR L  20     130.531  16.104  56.427  1.00  0.00           C  
ATOM    279  H   THR L  20     131.448  18.191  58.285  1.00  0.00           H  
ATOM    280  HA  THR L  20     128.805  18.987  57.193  1.00  0.00           H  
ATOM    281  HB  THR L  20     129.992  17.864  55.330  1.00  0.00           H  
ATOM    282  HG1 THR L  20     127.631  17.350  56.208  1.00  0.00           H  
ATOM    283 1HG2 THR L  20     130.594  15.483  55.533  1.00  0.00           H  
ATOM    284 2HG2 THR L  20     131.524  16.475  56.682  1.00  0.00           H  
ATOM    285 3HG2 THR L  20     130.142  15.511  57.253  1.00  0.00           H  
ATOM    286  N   ILE L  21     127.623  17.486  58.765  1.00  0.00           N  
ATOM    287  CA  ILE L  21     126.912  16.814  59.833  1.00  0.00           C  
ATOM    288  C   ILE L  21     125.800  16.024  59.150  1.00  0.00           C  
ATOM    289  O   ILE L  21     125.110  16.523  58.255  1.00  0.00           O  
ATOM    290  CB  ILE L  21     126.336  17.802  60.864  1.00  0.00           C  
ATOM    291  CG1 ILE L  21     127.452  18.669  61.453  1.00  0.00           C  
ATOM    292  CG2 ILE L  21     125.602  17.053  61.966  1.00  0.00           C  
ATOM    293  CD1 ILE L  21     126.951  19.807  62.313  1.00  0.00           C  
ATOM    294  H   ILE L  21     127.108  18.073  58.124  1.00  0.00           H  
ATOM    295  HA  ILE L  21     127.609  16.159  60.354  1.00  0.00           H  
ATOM    296  HB  ILE L  21     125.639  18.478  60.370  1.00  0.00           H  
ATOM    297 1HG1 ILE L  21     128.114  18.050  62.057  1.00  0.00           H  
ATOM    298 2HG1 ILE L  21     128.049  19.092  60.645  1.00  0.00           H  
ATOM    299 1HG2 ILE L  21     125.203  17.766  62.686  1.00  0.00           H  
ATOM    300 2HG2 ILE L  21     124.785  16.478  61.532  1.00  0.00           H  
ATOM    301 3HG2 ILE L  21     126.294  16.377  62.470  1.00  0.00           H  
ATOM    302 1HD1 ILE L  21     127.800  20.376  62.694  1.00  0.00           H  
ATOM    303 2HD1 ILE L  21     126.314  20.461  61.717  1.00  0.00           H  
ATOM    304 3HD1 ILE L  21     126.380  19.406  63.149  1.00  0.00           H  
ATOM    305  N   THR L  22     125.660  14.830  59.573  1.00  0.00           N  
ATOM    306  CA  THR L  22     124.560  14.018  59.084  1.00  0.00           C  
ATOM    307  C   THR L  22     123.442  13.842  60.095  1.00  0.00           C  
ATOM    308  O   THR L  22     123.654  13.866  61.303  1.00  0.00           O  
ATOM    309  CB  THR L  22     125.068  12.631  58.649  1.00  0.00           C  
ATOM    310  OG1 THR L  22     125.652  11.959  59.773  1.00  0.00           O  
ATOM    311  CG2 THR L  22     126.107  12.765  57.547  1.00  0.00           C  
ATOM    312  H   THR L  22     126.299  14.437  60.248  1.00  0.00           H  
ATOM    313  HA  THR L  22     124.121  14.515  58.219  1.00  0.00           H  
ATOM    314  HB  THR L  22     124.232  12.036  58.282  1.00  0.00           H  
ATOM    315  HG1 THR L  22     126.177  12.583  60.280  1.00  0.00           H  
ATOM    316 1HG2 THR L  22     126.455  11.776  57.251  1.00  0.00           H  
ATOM    317 2HG2 THR L  22     125.663  13.265  56.687  1.00  0.00           H  
ATOM    318 3HG2 THR L  22     126.950  13.352  57.911  1.00  0.00           H  
ATOM    319  N   CYS L  23     122.243  13.654  59.574  1.00  0.00           N  
ATOM    320  CA  CYS L  23     121.078  13.434  60.400  1.00  0.00           C  
ATOM    321  C   CYS L  23     120.174  12.489  59.611  1.00  0.00           C  
ATOM    322  O   CYS L  23     119.756  12.800  58.494  1.00  0.00           O  
ATOM    323  CB  CYS L  23     120.438  14.803  60.658  1.00  0.00           C  
ATOM    324  SG  CYS L  23     118.940  14.945  61.673  1.00  0.00           S  
ATOM    325  H   CYS L  23     122.139  13.664  58.569  1.00  0.00           H  
ATOM    326  HA  CYS L  23     121.401  12.991  61.342  1.00  0.00           H  
ATOM    327 1HB  CYS L  23     121.161  15.457  61.146  1.00  0.00           H  
ATOM    328 2HB  CYS L  23     120.169  15.263  59.708  1.00  0.00           H  
ATOM    329  N   ARG L  24     119.924  11.306  60.163  1.00  0.00           N  
ATOM    330  CA  ARG L  24     119.057  10.343  59.495  1.00  0.00           C  
ATOM    331  C   ARG L  24     117.849  10.025  60.368  1.00  0.00           C  
ATOM    332  O   ARG L  24     117.988   9.695  61.551  1.00  0.00           O  
ATOM    333  CB  ARG L  24     119.813   9.060  59.182  1.00  0.00           C  
ATOM    334  CG  ARG L  24     120.979   9.223  58.221  1.00  0.00           C  
ATOM    335  CD  ARG L  24     121.712   7.946  58.024  1.00  0.00           C  
ATOM    336  NE  ARG L  24     120.899   6.954  57.340  1.00  0.00           N  
ATOM    337  CZ  ARG L  24     121.215   5.649  57.232  1.00  0.00           C  
ATOM    338  NH1 ARG L  24     122.327   5.195  57.766  1.00  0.00           N  
ATOM    339  NH2 ARG L  24     120.407   4.825  56.588  1.00  0.00           N  
ATOM    340  H   ARG L  24     120.335  11.064  61.053  1.00  0.00           H  
ATOM    341  HA  ARG L  24     118.714  10.779  58.556  1.00  0.00           H  
ATOM    342 1HB  ARG L  24     120.204   8.634  60.105  1.00  0.00           H  
ATOM    343 2HB  ARG L  24     119.128   8.331  58.749  1.00  0.00           H  
ATOM    344 1HG  ARG L  24     120.608   9.558  57.252  1.00  0.00           H  
ATOM    345 2HG  ARG L  24     121.677   9.962  58.617  1.00  0.00           H  
ATOM    346 1HD  ARG L  24     122.604   8.127  57.426  1.00  0.00           H  
ATOM    347 2HD  ARG L  24     122.002   7.540  58.993  1.00  0.00           H  
ATOM    348  HE  ARG L  24     120.035   7.266  56.916  1.00  0.00           H  
ATOM    349 1HH1 ARG L  24     122.944   5.825  58.258  1.00  0.00           H  
ATOM    350 2HH1 ARG L  24     122.563   4.217  57.685  1.00  0.00           H  
ATOM    351 1HH2 ARG L  24     119.552   5.174  56.177  1.00  0.00           H  
ATOM    352 2HH2 ARG L  24     120.643   3.847  56.506  1.00  0.00           H  
ATOM    353  N   ALA L  25     116.660  10.132  59.787  1.00  0.00           N  
ATOM    354  CA  ALA L  25     115.432   9.944  60.550  1.00  0.00           C  
ATOM    355  C   ALA L  25     115.085   8.457  60.619  1.00  0.00           C  
ATOM    356  O   ALA L  25     115.444   7.687  59.725  1.00  0.00           O  
ATOM    357  CB  ALA L  25     114.291  10.722  59.908  1.00  0.00           C  
ATOM    358  H   ALA L  25     116.599  10.346  58.803  1.00  0.00           H  
ATOM    359  HA  ALA L  25     115.603  10.309  61.563  1.00  0.00           H  
ATOM    360 1HB  ALA L  25     113.379  10.575  60.485  1.00  0.00           H  
ATOM    361 2HB  ALA L  25     114.541  11.783  59.889  1.00  0.00           H  
ATOM    362 3HB  ALA L  25     114.138  10.367  58.890  1.00  0.00           H  
ATOM    363  N   SER L  26     114.400   8.055  61.685  1.00  0.00           N  
ATOM    364  CA  SER L  26     113.970   6.673  61.844  1.00  0.00           C  
ATOM    365  C   SER L  26     112.789   6.352  60.939  1.00  0.00           C  
ATOM    366  O   SER L  26     112.441   5.190  60.739  1.00  0.00           O  
ATOM    367  CB  SER L  26     113.597   6.408  63.289  1.00  0.00           C  
ATOM    368  OG  SER L  26     112.438   7.109  63.646  1.00  0.00           O  
ATOM    369  H   SER L  26     114.172   8.727  62.404  1.00  0.00           H  
ATOM    370  HA  SER L  26     114.798   6.019  61.567  1.00  0.00           H  
ATOM    371 1HB  SER L  26     113.437   5.339  63.434  1.00  0.00           H  
ATOM    372 2HB  SER L  26     114.420   6.706  63.938  1.00  0.00           H  
ATOM    373  HG  SER L  26     111.746   6.797  63.057  1.00  0.00           H  
ATOM    374  N   GLY L  27     112.174   7.399  60.400  1.00  0.00           N  
ATOM    375  CA  GLY L  27     111.073   7.230  59.471  1.00  0.00           C  
ATOM    376  C   GLY L  27     111.125   8.356  58.460  1.00  0.00           C  
ATOM    377  O   GLY L  27     111.790   9.365  58.689  1.00  0.00           O  
ATOM    378  H   GLY L  27     112.478   8.332  60.638  1.00  0.00           H  
ATOM    379 1HA  GLY L  27     111.155   6.259  58.983  1.00  0.00           H  
ATOM    380 2HA  GLY L  27     110.131   7.237  60.019  1.00  0.00           H  
ATOM    381  N   ASN L  28     110.432   8.184  57.341  1.00  0.00           N  
ATOM    382  CA  ASN L  28     110.445   9.178  56.276  1.00  0.00           C  
ATOM    383  C   ASN L  28     109.760  10.466  56.743  1.00  0.00           C  
ATOM    384  O   ASN L  28     108.586  10.449  57.129  1.00  0.00           O  
ATOM    385  CB  ASN L  28     109.720   8.627  55.043  1.00  0.00           C  
ATOM    386  CG  ASN L  28     109.900   9.506  53.815  1.00  0.00           C  
ATOM    387  OD1 ASN L  28     110.264  10.679  53.919  1.00  0.00           O  
ATOM    388  ND2 ASN L  28     109.629   8.944  52.642  1.00  0.00           N  
ATOM    389  H   ASN L  28     109.882   7.346  57.226  1.00  0.00           H  
ATOM    390  HA  ASN L  28     111.482   9.421  56.041  1.00  0.00           H  
ATOM    391 1HB  ASN L  28     110.093   7.627  54.816  1.00  0.00           H  
ATOM    392 2HB  ASN L  28     108.654   8.538  55.255  1.00  0.00           H  
ATOM    393 1HD2 ASN L  28     109.730   9.472  51.798  1.00  0.00           H  
ATOM    394 2HD2 ASN L  28     109.326   7.993  52.602  1.00  0.00           H  
ATOM    395  N   ILE L  29     110.495  11.577  56.708  1.00  0.00           N  
ATOM    396  CA  ILE L  29     109.955  12.858  57.146  1.00  0.00           C  
ATOM    397  C   ILE L  29     109.774  13.837  55.982  1.00  0.00           C  
ATOM    398  O   ILE L  29     109.553  15.030  56.181  1.00  0.00           O  
ATOM    399  CB  ILE L  29     110.867  13.494  58.210  1.00  0.00           C  
ATOM    400  CG1 ILE L  29     112.265  13.743  57.637  1.00  0.00           C  
ATOM    401  CG2 ILE L  29     110.945  12.606  59.442  1.00  0.00           C  
ATOM    402  CD1 ILE L  29     113.150  14.582  58.529  1.00  0.00           C  
ATOM    403  H   ILE L  29     111.448  11.535  56.372  1.00  0.00           H  
ATOM    404  HA  ILE L  29     108.973  12.687  57.586  1.00  0.00           H  
ATOM    405  HB  ILE L  29     110.468  14.465  58.498  1.00  0.00           H  
ATOM    406 1HG1 ILE L  29     112.761  12.789  57.462  1.00  0.00           H  
ATOM    407 2HG1 ILE L  29     112.177  14.245  56.672  1.00  0.00           H  
ATOM    408 1HG2 ILE L  29     111.593  13.069  60.184  1.00  0.00           H  
ATOM    409 2HG2 ILE L  29     109.948  12.478  59.862  1.00  0.00           H  
ATOM    410 3HG2 ILE L  29     111.349  11.632  59.165  1.00  0.00           H  
ATOM    411 1HD1 ILE L  29     114.122  14.716  58.054  1.00  0.00           H  
ATOM    412 2HD1 ILE L  29     112.687  15.557  58.686  1.00  0.00           H  
ATOM    413 3HD1 ILE L  29     113.280  14.082  59.486  1.00  0.00           H  
ATOM    414  N   HIS L  30     109.846  13.359  54.791  1.00  0.00           N  
ATOM    415  CA  HIS L  30     109.492  14.091  53.579  1.00  0.00           C  
ATOM    416  C   HIS L  30     110.049  15.508  53.430  1.00  0.00           C  
ATOM    417  O   HIS L  30     109.298  16.436  53.125  1.00  0.00           O  
ATOM    418  CB  HIS L  30     107.965  14.161  53.471  1.00  0.00           C  
ATOM    419  CG  HIS L  30     107.304  12.819  53.409  1.00  0.00           C  
ATOM    420  ND1 HIS L  30     107.074  12.051  54.531  1.00  0.00           N  
ATOM    421  CD2 HIS L  30     106.824  12.109  52.361  1.00  0.00           C  
ATOM    422  CE1 HIS L  30     106.480  10.925  54.175  1.00  0.00           C  
ATOM    423  NE2 HIS L  30     106.318  10.936  52.865  1.00  0.00           N  
ATOM    424  H   HIS L  30     110.089  12.380  54.721  1.00  0.00           H  
ATOM    425  HA  HIS L  30     109.884  13.565  52.709  1.00  0.00           H  
ATOM    426 1HB  HIS L  30     107.564  14.700  54.330  1.00  0.00           H  
ATOM    427 2HB  HIS L  30     107.689  14.719  52.577  1.00  0.00           H  
ATOM    428  HD2 HIS L  30     106.837  12.412  51.314  1.00  0.00           H  
ATOM    429  HE1 HIS L  30     106.176  10.124  54.849  1.00  0.00           H  
ATOM    430  HE2 HIS L  30     105.891  10.204  52.316  1.00  0.00           H  
ATOM    431  N   ASN L  31     111.347  15.676  53.661  1.00  0.00           N  
ATOM    432  CA  ASN L  31     111.994  16.981  53.544  1.00  0.00           C  
ATOM    433  C   ASN L  31     111.630  18.049  54.570  1.00  0.00           C  
ATOM    434  O   ASN L  31     112.132  19.173  54.489  1.00  0.00           O  
ATOM    435  CB  ASN L  31     111.734  17.528  52.152  1.00  0.00           C  
ATOM    436  CG  ASN L  31     112.215  16.604  51.068  1.00  0.00           C  
ATOM    437  OD1 ASN L  31     113.240  15.929  51.222  1.00  0.00           O  
ATOM    438  ND2 ASN L  31     111.496  16.559  49.977  1.00  0.00           N  
ATOM    439  H   ASN L  31     111.902  14.874  53.925  1.00  0.00           H  
ATOM    440  HA  ASN L  31     113.067  16.849  53.690  1.00  0.00           H  
ATOM    441 1HB  ASN L  31     110.664  17.697  52.021  1.00  0.00           H  
ATOM    442 2HB  ASN L  31     112.234  18.491  52.040  1.00  0.00           H  
ATOM    443 1HD2 ASN L  31     111.769  15.962  49.222  1.00  0.00           H  
ATOM    444 2HD2 ASN L  31     110.675  17.123  49.897  1.00  0.00           H  
ATOM    445  N   TYR L  32     110.757  17.724  55.515  1.00  0.00           N  
ATOM    446  CA  TYR L  32     110.373  18.707  56.520  1.00  0.00           C  
ATOM    447  C   TYR L  32     111.398  18.639  57.640  1.00  0.00           C  
ATOM    448  O   TYR L  32     111.189  17.987  58.668  1.00  0.00           O  
ATOM    449  CB  TYR L  32     108.959  18.450  57.047  1.00  0.00           C  
ATOM    450  CG  TYR L  32     107.877  18.633  56.006  1.00  0.00           C  
ATOM    451  CD1 TYR L  32     107.411  17.539  55.291  1.00  0.00           C  
ATOM    452  CD2 TYR L  32     107.351  19.893  55.766  1.00  0.00           C  
ATOM    453  CE1 TYR L  32     106.422  17.706  54.340  1.00  0.00           C  
ATOM    454  CE2 TYR L  32     106.362  20.060  54.816  1.00  0.00           C  
ATOM    455  CZ  TYR L  32     105.899  18.972  54.104  1.00  0.00           C  
ATOM    456  OH  TYR L  32     104.914  19.138  53.157  1.00  0.00           O  
ATOM    457  H   TYR L  32     110.351  16.800  55.551  1.00  0.00           H  
ATOM    458  HA  TYR L  32     110.388  19.696  56.061  1.00  0.00           H  
ATOM    459 1HB  TYR L  32     108.893  17.431  57.431  1.00  0.00           H  
ATOM    460 2HB  TYR L  32     108.751  19.126  57.876  1.00  0.00           H  
ATOM    461  HD1 TYR L  32     107.824  16.548  55.479  1.00  0.00           H  
ATOM    462  HD2 TYR L  32     107.718  20.753  56.328  1.00  0.00           H  
ATOM    463  HE1 TYR L  32     106.056  16.847  53.778  1.00  0.00           H  
ATOM    464  HE2 TYR L  32     105.949  21.051  54.627  1.00  0.00           H  
ATOM    465  HH  TYR L  32     104.709  18.289  52.759  1.00  0.00           H  
ATOM    466  N   LEU L  33     112.521  19.306  57.418  1.00  0.00           N  
ATOM    467  CA  LEU L  33     113.626  19.275  58.358  1.00  0.00           C  
ATOM    468  C   LEU L  33     114.346  20.611  58.377  1.00  0.00           C  
ATOM    469  O   LEU L  33     114.453  21.289  57.354  1.00  0.00           O  
ATOM    470  CB  LEU L  33     114.609  18.157  57.990  1.00  0.00           C  
ATOM    471  CG  LEU L  33     115.836  18.023  58.901  1.00  0.00           C  
ATOM    472  CD1 LEU L  33     116.188  16.551  59.066  1.00  0.00           C  
ATOM    473  CD2 LEU L  33     117.000  18.800  58.304  1.00  0.00           C  
ATOM    474  H   LEU L  33     112.610  19.849  56.572  1.00  0.00           H  
ATOM    475  HA  LEU L  33     113.228  19.077  59.353  1.00  0.00           H  
ATOM    476 1HB  LEU L  33     114.078  17.207  58.008  1.00  0.00           H  
ATOM    477 2HB  LEU L  33     114.968  18.330  56.975  1.00  0.00           H  
ATOM    478  HG  LEU L  33     115.601  18.422  59.888  1.00  0.00           H  
ATOM    479 1HD1 LEU L  33     117.059  16.456  59.714  1.00  0.00           H  
ATOM    480 2HD1 LEU L  33     115.345  16.023  59.513  1.00  0.00           H  
ATOM    481 3HD1 LEU L  33     116.412  16.119  58.091  1.00  0.00           H  
ATOM    482 1HD2 LEU L  33     117.871  18.705  58.952  1.00  0.00           H  
ATOM    483 2HD2 LEU L  33     117.236  18.401  57.318  1.00  0.00           H  
ATOM    484 3HD2 LEU L  33     116.727  19.852  58.214  1.00  0.00           H  
ATOM    485  N   ALA L  34     114.831  20.991  59.555  1.00  0.00           N  
ATOM    486  CA  ALA L  34     115.531  22.255  59.719  1.00  0.00           C  
ATOM    487  C   ALA L  34     116.796  22.017  60.529  1.00  0.00           C  
ATOM    488  O   ALA L  34     116.910  21.015  61.237  1.00  0.00           O  
ATOM    489  CB  ALA L  34     114.625  23.275  60.433  1.00  0.00           C  
ATOM    490  H   ALA L  34     114.711  20.387  60.356  1.00  0.00           H  
ATOM    491  HA  ALA L  34     115.801  22.623  58.729  1.00  0.00           H  
ATOM    492 1HB  ALA L  34     115.161  24.217  60.549  1.00  0.00           H  
ATOM    493 2HB  ALA L  34     113.724  23.439  59.842  1.00  0.00           H  
ATOM    494 3HB  ALA L  34     114.350  22.890  61.415  1.00  0.00           H  
ATOM    495  N   TRP L  35     117.745  22.935  60.405  1.00  0.00           N  
ATOM    496  CA  TRP L  35     118.987  22.881  61.164  1.00  0.00           C  
ATOM    497  C   TRP L  35     119.132  24.197  61.930  1.00  0.00           C  
ATOM    498  O   TRP L  35     118.813  25.267  61.404  1.00  0.00           O  
ATOM    499  CB  TRP L  35     120.193  22.693  60.234  1.00  0.00           C  
ATOM    500  CG  TRP L  35     120.336  21.302  59.655  1.00  0.00           C  
ATOM    501  CD1 TRP L  35     119.779  20.826  58.497  1.00  0.00           C  
ATOM    502  CD2 TRP L  35     121.112  20.225  60.198  1.00  0.00           C  
ATOM    503  NE1 TRP L  35     120.170  19.524  58.282  1.00  0.00           N  
ATOM    504  CE2 TRP L  35     120.987  19.130  59.313  1.00  0.00           C  
ATOM    505  CE3 TRP L  35     121.905  20.081  61.344  1.00  0.00           C  
ATOM    506  CZ2 TRP L  35     121.627  17.907  59.540  1.00  0.00           C  
ATOM    507  CZ3 TRP L  35     122.545  18.860  61.569  1.00  0.00           C  
ATOM    508  CH2 TRP L  35     122.400  17.792  60.672  1.00  0.00           C  
ATOM    509  H   TRP L  35     117.597  23.698  59.759  1.00  0.00           H  
ATOM    510  HA  TRP L  35     118.931  22.043  61.859  1.00  0.00           H  
ATOM    511 1HB  TRP L  35     120.124  23.393  59.401  1.00  0.00           H  
ATOM    512 2HB  TRP L  35     121.111  22.922  60.778  1.00  0.00           H  
ATOM    513  HD1 TRP L  35     119.122  21.395  57.842  1.00  0.00           H  
ATOM    514  HE1 TRP L  35     119.900  18.951  57.497  1.00  0.00           H  
ATOM    515  HE3 TRP L  35     122.022  20.908  62.044  1.00  0.00           H  
ATOM    516  HZ2 TRP L  35     121.531  17.065  58.853  1.00  0.00           H  
ATOM    517  HZ3 TRP L  35     123.163  18.757  62.462  1.00  0.00           H  
ATOM    518  HH2 TRP L  35     122.910  16.850  60.878  1.00  0.00           H  
ATOM    519  N   TYR L  36     119.612  24.102  63.168  1.00  0.00           N  
ATOM    520  CA  TYR L  36     119.716  25.248  64.067  1.00  0.00           C  
ATOM    521  C   TYR L  36     121.127  25.377  64.603  1.00  0.00           C  
ATOM    522  O   TYR L  36     121.862  24.395  64.669  1.00  0.00           O  
ATOM    523  CB  TYR L  36     118.719  25.126  65.221  1.00  0.00           C  
ATOM    524  CG  TYR L  36     117.271  25.145  64.783  1.00  0.00           C  
ATOM    525  CD1 TYR L  36     116.686  23.997  64.271  1.00  0.00           C  
ATOM    526  CD2 TYR L  36     116.529  26.312  64.892  1.00  0.00           C  
ATOM    527  CE1 TYR L  36     115.364  24.014  63.870  1.00  0.00           C  
ATOM    528  CE2 TYR L  36     115.208  26.330  64.491  1.00  0.00           C  
ATOM    529  CZ  TYR L  36     114.625  25.187  63.982  1.00  0.00           C  
ATOM    530  OH  TYR L  36     113.309  25.205  63.583  1.00  0.00           O  
ATOM    531  H   TYR L  36     119.915  23.194  63.491  1.00  0.00           H  
ATOM    532  HA  TYR L  36     119.483  26.152  63.504  1.00  0.00           H  
ATOM    533 1HB  TYR L  36     118.899  24.195  65.761  1.00  0.00           H  
ATOM    534 2HB  TYR L  36     118.873  25.945  65.923  1.00  0.00           H  
ATOM    535  HD1 TYR L  36     117.270  23.080  64.185  1.00  0.00           H  
ATOM    536  HD2 TYR L  36     116.989  27.215  65.293  1.00  0.00           H  
ATOM    537  HE1 TYR L  36     114.905  23.112  63.468  1.00  0.00           H  
ATOM    538  HE2 TYR L  36     114.624  27.247  64.576  1.00  0.00           H  
ATOM    539  HH  TYR L  36     113.055  24.329  63.281  1.00  0.00           H  
ATOM    540  N   GLN L  37     121.538  26.590  64.988  1.00  0.00           N  
ATOM    541  CA  GLN L  37     122.803  26.897  65.626  1.00  0.00           C  
ATOM    542  C   GLN L  37     122.437  27.284  67.053  1.00  0.00           C  
ATOM    543  O   GLN L  37     121.424  27.974  67.279  1.00  0.00           O  
ATOM    544  CB  GLN L  37     123.453  28.093  64.933  1.00  0.00           C  
ATOM    545  CG  GLN L  37     124.823  28.484  65.481  1.00  0.00           C  
ATOM    546  CD  GLN L  37     125.347  29.739  64.818  1.00  0.00           C  
ATOM    547  OE1 GLN L  37     124.734  30.790  64.923  1.00  0.00           O  
ATOM    548  NE2 GLN L  37     126.474  29.627  64.129  1.00  0.00           N  
ATOM    549  H   GLN L  37     120.885  27.339  64.803  1.00  0.00           H  
ATOM    550  HA  GLN L  37     123.431  26.007  65.596  1.00  0.00           H  
ATOM    551 1HB  GLN L  37     123.572  27.878  63.872  1.00  0.00           H  
ATOM    552 2HB  GLN L  37     122.802  28.962  65.020  1.00  0.00           H  
ATOM    553 1HG  GLN L  37     124.735  28.664  66.553  1.00  0.00           H  
ATOM    554 2HG  GLN L  37     125.522  27.670  65.296  1.00  0.00           H  
ATOM    555 1HE2 GLN L  37     126.864  30.428  63.672  1.00  0.00           H  
ATOM    556 2HE2 GLN L  37     126.937  28.742  64.067  1.00  0.00           H  
ATOM    557  N   GLN L  38     123.237  26.835  68.016  1.00  0.00           N  
ATOM    558  CA  GLN L  38     123.029  27.239  69.393  1.00  0.00           C  
ATOM    559  C   GLN L  38     124.326  27.595  70.098  1.00  0.00           C  
ATOM    560  O   GLN L  38     125.247  26.781  70.211  1.00  0.00           O  
ATOM    561  CB  GLN L  38     122.312  26.127  70.164  1.00  0.00           C  
ATOM    562  CG  GLN L  38     121.980  26.481  71.603  1.00  0.00           C  
ATOM    563  CD  GLN L  38     121.215  25.378  72.309  1.00  0.00           C  
ATOM    564  OE1 GLN L  38     121.480  24.190  72.103  1.00  0.00           O  
ATOM    565  NE2 GLN L  38     120.260  25.765  73.148  1.00  0.00           N  
ATOM    566  H   GLN L  38     123.997  26.208  67.796  1.00  0.00           H  
ATOM    567  HA  GLN L  38     122.404  28.132  69.401  1.00  0.00           H  
ATOM    568 1HB  GLN L  38     121.381  25.875  69.656  1.00  0.00           H  
ATOM    569 2HB  GLN L  38     122.933  25.232  70.172  1.00  0.00           H  
ATOM    570 1HG  GLN L  38     122.909  26.656  72.147  1.00  0.00           H  
ATOM    571 2HG  GLN L  38     121.367  27.383  71.613  1.00  0.00           H  
ATOM    572 1HE2 GLN L  38     119.722  25.081  73.642  1.00  0.00           H  
ATOM    573 2HE2 GLN L  38     120.079  26.738  73.285  1.00  0.00           H  
ATOM    574  N   LYS L  39     124.371  28.824  70.586  1.00  0.00           N  
ATOM    575  CA  LYS L  39     125.499  29.291  71.371  1.00  0.00           C  
ATOM    576  C   LYS L  39     125.106  29.345  72.842  1.00  0.00           C  
ATOM    577  O   LYS L  39     123.952  29.599  73.167  1.00  0.00           O  
ATOM    578  CB  LYS L  39     125.968  30.664  70.887  1.00  0.00           C  
ATOM    579  CG  LYS L  39     126.536  30.673  69.474  1.00  0.00           C  
ATOM    580  CD  LYS L  39     127.023  32.060  69.083  1.00  0.00           C  
ATOM    581  CE  LYS L  39     127.597  32.068  67.673  1.00  0.00           C  
ATOM    582  NZ  LYS L  39     128.067  33.422  67.272  1.00  0.00           N  
ATOM    583  H   LYS L  39     123.602  29.453  70.409  1.00  0.00           H  
ATOM    584  HA  LYS L  39     126.320  28.583  71.252  1.00  0.00           H  
ATOM    585 1HB  LYS L  39     125.133  31.365  70.916  1.00  0.00           H  
ATOM    586 2HB  LYS L  39     126.738  31.043  71.559  1.00  0.00           H  
ATOM    587 1HG  LYS L  39     127.371  29.973  69.413  1.00  0.00           H  
ATOM    588 2HG  LYS L  39     125.766  30.355  68.770  1.00  0.00           H  
ATOM    589 1HD  LYS L  39     126.192  32.765  69.131  1.00  0.00           H  
ATOM    590 2HD  LYS L  39     127.794  32.385  69.781  1.00  0.00           H  
ATOM    591 1HE  LYS L  39     128.436  31.376  67.618  1.00  0.00           H  
ATOM    592 2HE  LYS L  39     126.836  31.739  66.967  1.00  0.00           H  
ATOM    593 1HZ  LYS L  39     128.440  33.386  66.334  1.00  0.00           H  
ATOM    594 2HZ  LYS L  39     127.293  34.071  67.302  1.00  0.00           H  
ATOM    595 3HZ  LYS L  39     128.788  33.731  67.908  1.00  0.00           H  
ATOM    596  N   PRO L  40     126.057  29.072  73.738  1.00  0.00           N  
ATOM    597  CA  PRO L  40     125.762  29.046  75.180  1.00  0.00           C  
ATOM    598  C   PRO L  40     125.100  30.332  75.700  1.00  0.00           C  
ATOM    599  O   PRO L  40     125.601  31.430  75.452  1.00  0.00           O  
ATOM    600  CB  PRO L  40     127.152  28.853  75.794  1.00  0.00           C  
ATOM    601  CG  PRO L  40     127.907  28.092  74.758  1.00  0.00           C  
ATOM    602  CD  PRO L  40     127.453  28.687  73.451  1.00  0.00           C  
ATOM    603  HA  PRO L  40     125.106  28.191  75.400  1.00  0.00           H  
ATOM    604 1HB  PRO L  40     127.603  29.831  76.019  1.00  0.00           H  
ATOM    605 2HB  PRO L  40     127.070  28.311  76.747  1.00  0.00           H  
ATOM    606 1HG  PRO L  40     128.990  28.202  74.921  1.00  0.00           H  
ATOM    607 2HG  PRO L  40     127.681  27.018  74.836  1.00  0.00           H  
ATOM    608 1HD  PRO L  40     128.068  29.568  73.216  1.00  0.00           H  
ATOM    609 2HD  PRO L  40     127.536  27.932  72.656  1.00  0.00           H  
ATOM    610  N   GLY L  41     123.965  30.193  76.385  1.00  0.00           N  
ATOM    611  CA  GLY L  41     123.287  31.341  77.015  1.00  0.00           C  
ATOM    612  C   GLY L  41     122.426  32.183  76.097  1.00  0.00           C  
ATOM    613  O   GLY L  41     121.910  33.231  76.502  1.00  0.00           O  
ATOM    614  H   GLY L  41     123.558  29.272  76.472  1.00  0.00           H  
ATOM    615 1HA  GLY L  41     122.648  30.987  77.824  1.00  0.00           H  
ATOM    616 2HA  GLY L  41     124.030  32.003  77.459  1.00  0.00           H  
ATOM    617  N   LYS L  42     122.276  31.707  74.861  1.00  0.00           N  
ATOM    618  CA  LYS L  42     121.479  32.356  73.823  1.00  0.00           C  
ATOM    619  C   LYS L  42     120.413  31.386  73.344  1.00  0.00           C  
ATOM    620  O   LYS L  42     120.531  30.172  73.549  1.00  0.00           O  
ATOM    621  CB  LYS L  42     122.355  32.813  72.655  1.00  0.00           C  
ATOM    622  CG  LYS L  42     123.452  33.797  73.039  1.00  0.00           C  
ATOM    623  CD  LYS L  42     122.869  35.129  73.486  1.00  0.00           C  
ATOM    624  CE  LYS L  42     123.964  36.141  73.785  1.00  0.00           C  
ATOM    625  NZ  LYS L  42     123.410  37.428  74.288  1.00  0.00           N  
ATOM    626  H   LYS L  42     122.751  30.842  74.648  1.00  0.00           H  
ATOM    627  HA  LYS L  42     120.999  33.235  74.254  1.00  0.00           H  
ATOM    628 1HB  LYS L  42     122.829  31.945  72.195  1.00  0.00           H  
ATOM    629 2HB  LYS L  42     121.732  33.286  71.896  1.00  0.00           H  
ATOM    630 1HG  LYS L  42     124.047  33.379  73.852  1.00  0.00           H  
ATOM    631 2HG  LYS L  42     124.106  33.964  72.183  1.00  0.00           H  
ATOM    632 1HD  LYS L  42     122.223  35.525  72.700  1.00  0.00           H  
ATOM    633 2HD  LYS L  42     122.269  34.980  74.384  1.00  0.00           H  
ATOM    634 1HE  LYS L  42     124.641  35.734  74.535  1.00  0.00           H  
ATOM    635 2HE  LYS L  42     124.537  36.337  72.879  1.00  0.00           H  
ATOM    636 1HZ  LYS L  42     124.167  38.071  74.474  1.00  0.00           H  
ATOM    637 2HZ  LYS L  42     122.795  37.825  73.592  1.00  0.00           H  
ATOM    638 3HZ  LYS L  42     122.893  37.262  75.139  1.00  0.00           H  
ATOM    639  N   ALA L  43     119.384  31.911  72.685  1.00  0.00           N  
ATOM    640  CA  ALA L  43     118.366  31.047  72.119  1.00  0.00           C  
ATOM    641  C   ALA L  43     118.874  30.538  70.771  1.00  0.00           C  
ATOM    642  O   ALA L  43     119.614  31.248  70.075  1.00  0.00           O  
ATOM    643  CB  ALA L  43     117.043  31.786  71.969  1.00  0.00           C  
ATOM    644  H   ALA L  43     119.299  32.911  72.573  1.00  0.00           H  
ATOM    645  HA  ALA L  43     118.220  30.207  72.798  1.00  0.00           H  
ATOM    646 1HB  ALA L  43     116.304  31.120  71.522  1.00  0.00           H  
ATOM    647 2HB  ALA L  43     116.695  32.109  72.950  1.00  0.00           H  
ATOM    648 3HB  ALA L  43     117.183  32.655  71.329  1.00  0.00           H  
ATOM    649  N   PRO L  44     118.527  29.300  70.414  1.00  0.00           N  
ATOM    650  CA  PRO L  44     118.895  28.734  69.116  1.00  0.00           C  
ATOM    651  C   PRO L  44     118.460  29.631  67.948  1.00  0.00           C  
ATOM    652  O   PRO L  44     117.442  30.339  68.047  1.00  0.00           O  
ATOM    653  CB  PRO L  44     118.145  27.398  69.108  1.00  0.00           C  
ATOM    654  CG  PRO L  44     117.995  27.054  70.551  1.00  0.00           C  
ATOM    655  CD  PRO L  44     117.736  28.375  71.225  1.00  0.00           C  
ATOM    656  HA  PRO L  44     119.983  28.578  69.085  1.00  0.00           H  
ATOM    657 1HB  PRO L  44     117.180  27.511  68.594  1.00  0.00           H  
ATOM    658 2HB  PRO L  44     118.722  26.647  68.548  1.00  0.00           H  
ATOM    659 1HG  PRO L  44     117.170  26.340  70.687  1.00  0.00           H  
ATOM    660 2HG  PRO L  44     118.906  26.562  70.921  1.00  0.00           H  
ATOM    661 1HD  PRO L  44     116.661  28.604  71.183  1.00  0.00           H  
ATOM    662 2HD  PRO L  44     118.083  28.330  72.268  1.00  0.00           H  
ATOM    663  N   LYS L  45     119.245  29.591  66.875  1.00  0.00           N  
ATOM    664  CA  LYS L  45     119.037  30.374  65.670  1.00  0.00           C  
ATOM    665  C   LYS L  45     118.700  29.409  64.543  1.00  0.00           C  
ATOM    666  O   LYS L  45     119.442  28.455  64.291  1.00  0.00           O  
ATOM    667  CB  LYS L  45     120.271  31.210  65.327  1.00  0.00           C  
ATOM    668  CG  LYS L  45     120.123  32.067  64.076  1.00  0.00           C  
ATOM    669  CD  LYS L  45     121.365  32.912  63.835  1.00  0.00           C  
ATOM    670  CE  LYS L  45     121.218  33.769  62.586  1.00  0.00           C  
ATOM    671  NZ  LYS L  45     122.402  34.643  62.369  1.00  0.00           N  
ATOM    672  H   LYS L  45     120.037  28.965  66.925  1.00  0.00           H  
ATOM    673  HA  LYS L  45     118.202  31.054  65.839  1.00  0.00           H  
ATOM    674 1HB  LYS L  45     120.505  31.873  66.160  1.00  0.00           H  
ATOM    675 2HB  LYS L  45     121.128  30.552  65.181  1.00  0.00           H  
ATOM    676 1HG  LYS L  45     119.958  31.423  63.212  1.00  0.00           H  
ATOM    677 2HG  LYS L  45     119.261  32.725  64.187  1.00  0.00           H  
ATOM    678 1HD  LYS L  45     121.535  33.562  64.694  1.00  0.00           H  
ATOM    679 2HD  LYS L  45     122.230  32.260  63.717  1.00  0.00           H  
ATOM    680 1HE  LYS L  45     121.091  33.125  61.717  1.00  0.00           H  
ATOM    681 2HE  LYS L  45     120.331  34.396  62.678  1.00  0.00           H  
ATOM    682 1HZ  LYS L  45     122.266  35.194  61.533  1.00  0.00           H  
ATOM    683 2HZ  LYS L  45     122.518  35.258  63.162  1.00  0.00           H  
ATOM    684 3HZ  LYS L  45     123.228  34.071  62.263  1.00  0.00           H  
ATOM    685  N   LEU L  46     117.567  29.650  63.885  1.00  0.00           N  
ATOM    686  CA  LEU L  46     117.183  28.881  62.696  1.00  0.00           C  
ATOM    687  C   LEU L  46     118.148  29.183  61.542  1.00  0.00           C  
ATOM    688  O   LEU L  46     118.357  30.352  61.175  1.00  0.00           O  
ATOM    689  CB  LEU L  46     115.745  29.216  62.280  1.00  0.00           C  
ATOM    690  CG  LEU L  46     115.289  28.634  60.936  1.00  0.00           C  
ATOM    691  CD1 LEU L  46     115.245  27.115  61.029  1.00  0.00           C  
ATOM    692  CD2 LEU L  46     113.924  29.200  60.575  1.00  0.00           C  
ATOM    693  H   LEU L  46     116.956  30.384  64.215  1.00  0.00           H  
ATOM    694  HA  LEU L  46     117.237  27.820  62.938  1.00  0.00           H  
ATOM    695 1HB  LEU L  46     115.067  28.847  63.048  1.00  0.00           H  
ATOM    696 2HB  LEU L  46     115.643  30.299  62.224  1.00  0.00           H  
ATOM    697  HG  LEU L  46     116.009  28.900  60.161  1.00  0.00           H  
ATOM    698 1HD1 LEU L  46     114.921  26.701  60.073  1.00  0.00           H  
ATOM    699 2HD1 LEU L  46     116.238  26.736  61.269  1.00  0.00           H  
ATOM    700 3HD1 LEU L  46     114.544  26.818  61.808  1.00  0.00           H  
ATOM    701 1HD2 LEU L  46     113.600  28.787  59.619  1.00  0.00           H  
ATOM    702 2HD2 LEU L  46     113.203  28.933  61.348  1.00  0.00           H  
ATOM    703 3HD2 LEU L  46     113.988  30.285  60.498  1.00  0.00           H  
ATOM    704  N   LEU L  47     118.720  28.134  60.961  1.00  0.00           N  
ATOM    705  CA  LEU L  47     119.557  28.282  59.773  1.00  0.00           C  
ATOM    706  C   LEU L  47     118.855  27.852  58.495  1.00  0.00           C  
ATOM    707  O   LEU L  47     118.719  28.642  57.557  1.00  0.00           O  
ATOM    708  CB  LEU L  47     120.845  27.466  59.940  1.00  0.00           C  
ATOM    709  CG  LEU L  47     121.765  27.901  61.088  1.00  0.00           C  
ATOM    710  CD1 LEU L  47     122.949  26.949  61.179  1.00  0.00           C  
ATOM    711  CD2 LEU L  47     122.229  29.331  60.852  1.00  0.00           C  
ATOM    712  H   LEU L  47     118.574  27.213  61.348  1.00  0.00           H  
ATOM    713  HA  LEU L  47     119.817  29.334  59.662  1.00  0.00           H  
ATOM    714 1HB  LEU L  47     120.576  26.424  60.108  1.00  0.00           H  
ATOM    715 2HB  LEU L  47     121.418  27.527  59.015  1.00  0.00           H  
ATOM    716  HG  LEU L  47     121.220  27.848  62.031  1.00  0.00           H  
ATOM    717 1HD1 LEU L  47     123.602  27.258  61.995  1.00  0.00           H  
ATOM    718 2HD1 LEU L  47     122.589  25.937  61.368  1.00  0.00           H  
ATOM    719 3HD1 LEU L  47     123.505  26.968  60.243  1.00  0.00           H  
ATOM    720 1HD2 LEU L  47     122.882  29.640  61.668  1.00  0.00           H  
ATOM    721 2HD2 LEU L  47     122.775  29.385  59.910  1.00  0.00           H  
ATOM    722 3HD2 LEU L  47     121.364  29.992  60.808  1.00  0.00           H  
ATOM    723  N   ILE L  48     118.381  26.588  58.377  1.00  0.00           N  
ATOM    724  CA  ILE L  48     117.777  25.994  57.164  1.00  0.00           C  
ATOM    725  C   ILE L  48     116.492  25.341  57.537  1.00  0.00           C  
ATOM    726  O   ILE L  48     116.512  24.774  58.631  1.00  0.00           O  
ATOM    727  CB  ILE L  48     118.700  24.957  56.498  1.00  0.00           C  
ATOM    728  CG1 ILE L  48     120.023  25.607  56.085  1.00  0.00           C  
ATOM    729  CG2 ILE L  48     118.013  24.329  55.295  1.00  0.00           C  
ATOM    730  CD1 ILE L  48     121.083  24.617  55.659  1.00  0.00           C  
ATOM    731  H   ILE L  48     118.414  26.043  59.226  1.00  0.00           H  
ATOM    732  HA  ILE L  48     117.597  26.790  56.442  1.00  0.00           H  
ATOM    733  HB  ILE L  48     118.944  24.174  57.216  1.00  0.00           H  
ATOM    734 1HG1 ILE L  48     119.848  26.296  55.260  1.00  0.00           H  
ATOM    735 2HG1 ILE L  48     120.418  26.190  56.918  1.00  0.00           H  
ATOM    736 1HG2 ILE L  48     118.680  23.599  54.836  1.00  0.00           H  
ATOM    737 2HG2 ILE L  48     117.099  23.833  55.617  1.00  0.00           H  
ATOM    738 3HG2 ILE L  48     117.770  25.104  54.569  1.00  0.00           H  
ATOM    739 1HD1 ILE L  48     121.991  25.153  55.382  1.00  0.00           H  
ATOM    740 2HD1 ILE L  48     121.300  23.938  56.485  1.00  0.00           H  
ATOM    741 3HD1 ILE L  48     120.724  24.046  54.804  1.00  0.00           H  
ATOM    742  N   TYR L  49     115.467  25.346  56.723  1.00  0.00           N  
ATOM    743  CA  TYR L  49     114.185  24.720  57.030  1.00  0.00           C  
ATOM    744  C   TYR L  49     113.818  24.052  55.675  1.00  0.00           C  
ATOM    745  O   TYR L  49     114.343  24.400  54.626  1.00  0.00           O  
ATOM    746  CB  TYR L  49     113.134  25.727  57.502  1.00  0.00           C  
ATOM    747  CG  TYR L  49     112.719  26.720  56.439  1.00  0.00           C  
ATOM    748  CD1 TYR L  49     111.646  26.436  55.607  1.00  0.00           C  
ATOM    749  CD2 TYR L  49     113.411  27.913  56.296  1.00  0.00           C  
ATOM    750  CE1 TYR L  49     111.266  27.343  54.636  1.00  0.00           C  
ATOM    751  CE2 TYR L  49     113.031  28.820  55.326  1.00  0.00           C  
ATOM    752  CZ  TYR L  49     111.964  28.538  54.498  1.00  0.00           C  
ATOM    753  OH  TYR L  49     111.586  29.441  53.531  1.00  0.00           O  
ATOM    754  H   TYR L  49     115.586  25.814  55.837  1.00  0.00           H  
ATOM    755  HA  TYR L  49     114.336  24.000  57.835  1.00  0.00           H  
ATOM    756 1HB  TYR L  49     112.243  25.194  57.837  1.00  0.00           H  
ATOM    757 2HB  TYR L  49     113.522  26.284  58.355  1.00  0.00           H  
ATOM    758  HD1 TYR L  49     111.102  25.498  55.719  1.00  0.00           H  
ATOM    759  HD2 TYR L  49     114.254  28.136  56.950  1.00  0.00           H  
ATOM    760  HE1 TYR L  49     110.423  27.120  53.982  1.00  0.00           H  
ATOM    761  HE2 TYR L  49     113.576  29.758  55.213  1.00  0.00           H  
ATOM    762  HH  TYR L  49     112.164  30.207  53.566  1.00  0.00           H  
ATOM    763  N   TYR L  50     112.917  23.120  55.772  1.00  0.00           N  
ATOM    764  CA  TYR L  50     112.447  22.221  54.769  1.00  0.00           C  
ATOM    765  C   TYR L  50     113.636  21.730  53.934  1.00  0.00           C  
ATOM    766  O   TYR L  50     113.751  21.783  52.697  1.00  0.00           O  
ATOM    767  CB  TYR L  50     111.392  22.900  53.893  1.00  0.00           C  
ATOM    768  CG  TYR L  50     110.748  21.976  52.884  1.00  0.00           C  
ATOM    769  CD1 TYR L  50     109.750  21.101  53.283  1.00  0.00           C  
ATOM    770  CD2 TYR L  50     111.159  22.004  51.560  1.00  0.00           C  
ATOM    771  CE1 TYR L  50     109.162  20.256  52.361  1.00  0.00           C  
ATOM    772  CE2 TYR L  50     110.570  21.159  50.638  1.00  0.00           C  
ATOM    773  CZ  TYR L  50     109.576  20.289  51.035  1.00  0.00           C  
ATOM    774  OH  TYR L  50     108.991  19.448  50.117  1.00  0.00           O  
ATOM    775  H   TYR L  50     112.528  23.067  56.702  1.00  0.00           H  
ATOM    776  HA  TYR L  50     111.990  21.362  55.261  1.00  0.00           H  
ATOM    777 1HB  TYR L  50     110.606  23.314  54.527  1.00  0.00           H  
ATOM    778 2HB  TYR L  50     111.847  23.730  53.354  1.00  0.00           H  
ATOM    779  HD1 TYR L  50     109.428  21.078  54.325  1.00  0.00           H  
ATOM    780  HD2 TYR L  50     111.944  22.691  51.246  1.00  0.00           H  
ATOM    781  HE1 TYR L  50     108.378  19.568  52.675  1.00  0.00           H  
ATOM    782  HE2 TYR L  50     110.893  21.180  49.596  1.00  0.00           H  
ATOM    783  HH  TYR L  50     108.216  19.038  50.506  1.00  0.00           H  
ATOM    784  N   THR L  51     114.608  21.256  54.677  1.00  0.00           N  
ATOM    785  CA  THR L  51     115.844  20.632  54.200  1.00  0.00           C  
ATOM    786  C   THR L  51     116.874  21.505  53.500  1.00  0.00           C  
ATOM    787  O   THR L  51     118.057  21.416  53.897  1.00  0.00           O  
ATOM    788  CB  THR L  51     115.491  19.474  53.249  1.00  0.00           C  
ATOM    789  OG1 THR L  51     114.703  18.502  53.947  1.00  0.00           O  
ATOM    790  CG2 THR L  51     116.755  18.813  52.722  1.00  0.00           C  
ATOM    791  H   THR L  51     114.455  21.349  55.671  1.00  0.00           H  
ATOM    792  HA  THR L  51     116.387  20.239  55.060  1.00  0.00           H  
ATOM    793  HB  THR L  51     114.911  19.857  52.409  1.00  0.00           H  
ATOM    794  HG1 THR L  51     114.076  18.950  54.520  1.00  0.00           H  
ATOM    795 1HG2 THR L  51     116.486  17.997  52.051  1.00  0.00           H  
ATOM    796 2HG2 THR L  51     117.351  19.547  52.180  1.00  0.00           H  
ATOM    797 3HG2 THR L  51     117.335  18.419  53.556  1.00  0.00           H  
ATOM    798  N   THR L  52     116.472  22.202  52.460  1.00  0.00           N  
ATOM    799  CA  THR L  52     117.383  22.993  51.657  1.00  0.00           C  
ATOM    800  C   THR L  52     117.148  24.454  51.767  1.00  0.00           C  
ATOM    801  O   THR L  52     118.102  25.052  51.218  1.00  0.00           O  
ATOM    802  CB  THR L  52     117.225  22.582  50.112  1.00  0.00           C  
ATOM    803  OG1 THR L  52     115.825  22.921  49.796  1.00  0.00           O  
ATOM    804  CG2 THR L  52     117.556  21.123  49.849  1.00  0.00           C  
ATOM    805  H   THR L  52     115.492  22.183  52.217  1.00  0.00           H  
ATOM    806  HA  THR L  52     118.400  22.809  52.005  1.00  0.00           H  
ATOM    807  HB  THR L  52     117.892  23.193  49.503  1.00  0.00           H  
ATOM    808  HG1 THR L  52     115.402  23.290  50.576  1.00  0.00           H  
ATOM    809 1HG2 THR L  52     117.431  20.908  48.788  1.00  0.00           H  
ATOM    810 2HG2 THR L  52     118.587  20.927  50.142  1.00  0.00           H  
ATOM    811 3HG2 THR L  52     116.888  20.490  50.430  1.00  0.00           H  
ATOM    812  N   THR L  53     116.145  25.071  52.287  1.00  0.00           N  
ATOM    813  CA  THR L  53     116.019  26.552  52.205  1.00  0.00           C  
ATOM    814  C   THR L  53     116.614  27.355  53.361  1.00  0.00           C  
ATOM    815  O   THR L  53     116.176  27.088  54.487  1.00  0.00           O  
ATOM    816  CB  THR L  53     114.536  26.947  52.073  1.00  0.00           C  
ATOM    817  OG1 THR L  53     113.992  26.378  50.875  1.00  0.00           O  
ATOM    818  CG2 THR L  53     114.389  28.460  52.022  1.00  0.00           C  
ATOM    819  H   THR L  53     115.428  24.542  52.760  1.00  0.00           H  
ATOM    820  HA  THR L  53     116.556  26.897  51.321  1.00  0.00           H  
ATOM    821  HB  THR L  53     113.979  26.562  52.927  1.00  0.00           H  
ATOM    822  HG1 THR L  53     113.035  26.349  50.941  1.00  0.00           H  
ATOM    823 1HG2 THR L  53     113.335  28.721  51.929  1.00  0.00           H  
ATOM    824 2HG2 THR L  53     114.792  28.895  52.937  1.00  0.00           H  
ATOM    825 3HG2 THR L  53     114.936  28.850  51.165  1.00  0.00           H  
ATOM    826  N   LEU L  54     117.492  28.280  53.056  1.00  0.00           N  
ATOM    827  CA  LEU L  54     118.204  29.040  54.099  1.00  0.00           C  
ATOM    828  C   LEU L  54     117.297  30.088  54.705  1.00  0.00           C  
ATOM    829  O   LEU L  54     116.498  30.593  53.854  1.00  0.00           O  
ATOM    830  CB  LEU L  54     119.454  29.717  53.522  1.00  0.00           C  
ATOM    831  CG  LEU L  54     120.734  28.872  53.536  1.00  0.00           C  
ATOM    832  CD1 LEU L  54     120.548  27.653  52.642  1.00  0.00           C  
ATOM    833  CD2 LEU L  54     121.907  29.720  53.067  1.00  0.00           C  
ATOM    834  H   LEU L  54     117.682  28.482  52.084  1.00  0.00           H  
ATOM    835  HA  LEU L  54     118.516  28.346  54.879  1.00  0.00           H  
ATOM    836 1HB  LEU L  54     119.252  29.996  52.489  1.00  0.00           H  
ATOM    837 2HB  LEU L  54     119.651  30.626  54.091  1.00  0.00           H  
ATOM    838  HG  LEU L  54     120.925  28.516  54.549  1.00  0.00           H  
ATOM    839 1HD1 LEU L  54     121.458  27.052  52.652  1.00  0.00           H  
ATOM    840 2HD1 LEU L  54     119.716  27.054  53.011  1.00  0.00           H  
ATOM    841 3HD1 LEU L  54     120.339  27.978  51.623  1.00  0.00           H  
ATOM    842 1HD2 LEU L  54     122.818  29.119  53.077  1.00  0.00           H  
ATOM    843 2HD2 LEU L  54     121.718  30.074  52.054  1.00  0.00           H  
ATOM    844 3HD2 LEU L  54     122.028  30.573  53.734  1.00  0.00           H  
ATOM    845  N   ALA L  55     117.406  30.403  55.998  1.00  0.00           N  
ATOM    846  CA  ALA L  55     116.494  31.474  56.477  1.00  0.00           C  
ATOM    847  C   ALA L  55     117.141  32.842  56.046  1.00  0.00           C  
ATOM    848  O   ALA L  55     118.260  33.025  55.450  1.00  0.00           O  
ATOM    849  CB  ALA L  55     116.263  31.420  57.939  1.00  0.00           C  
ATOM    850  H   ALA L  55     118.048  29.974  56.650  1.00  0.00           H  
ATOM    851  HA  ALA L  55     115.528  31.339  55.990  1.00  0.00           H  
ATOM    852 1HB  ALA L  55     115.589  32.225  58.232  1.00  0.00           H  
ATOM    853 2HB  ALA L  55     115.818  30.460  58.201  1.00  0.00           H  
ATOM    854 3HB  ALA L  55     117.212  31.533  58.461  1.00  0.00           H  
ATOM    855  N   ASP L  56     116.378  33.902  56.367  1.00  0.00           N  
ATOM    856  CA  ASP L  56     116.826  35.277  56.035  1.00  0.00           C  
ATOM    857  C   ASP L  56     118.125  35.658  56.730  1.00  0.00           C  
ATOM    858  O   ASP L  56     118.279  35.554  57.957  1.00  0.00           O  
ATOM    859  CB  ASP L  56     115.747  36.297  56.409  1.00  0.00           C  
ATOM    860  CG  ASP L  56     114.518  36.215  55.512  1.00  0.00           C  
ATOM    861  OD1 ASP L  56     114.585  35.550  54.506  1.00  0.00           O  
ATOM    862  OD2 ASP L  56     113.526  36.818  55.843  1.00  0.00           O  
ATOM    863  H   ASP L  56     115.494  33.773  56.837  1.00  0.00           H  
ATOM    864  HA  ASP L  56     117.001  35.334  54.960  1.00  0.00           H  
ATOM    865 1HB  ASP L  56     115.436  36.136  57.441  1.00  0.00           H  
ATOM    866 2HB  ASP L  56     116.160  37.304  56.344  1.00  0.00           H  
ATOM    867  N   GLY L  57     119.005  36.114  55.845  1.00  0.00           N  
ATOM    868  CA  GLY L  57     120.322  36.562  56.354  1.00  0.00           C  
ATOM    869  C   GLY L  57     121.286  35.458  56.738  1.00  0.00           C  
ATOM    870  O   GLY L  57     122.317  35.720  57.433  1.00  0.00           O  
ATOM    871  H   GLY L  57     118.817  36.168  54.854  1.00  0.00           H  
ATOM    872 1HA  GLY L  57     120.814  37.176  55.599  1.00  0.00           H  
ATOM    873 2HA  GLY L  57     120.178  37.188  57.234  1.00  0.00           H  
ATOM    874  N   VAL L  58     120.947  34.213  56.377  1.00  0.00           N  
ATOM    875  CA  VAL L  58     121.841  33.137  56.768  1.00  0.00           C  
ATOM    876  C   VAL L  58     122.806  33.118  55.580  1.00  0.00           C  
ATOM    877  O   VAL L  58     122.380  33.068  54.437  1.00  0.00           O  
ATOM    878  CB  VAL L  58     121.117  31.789  56.946  1.00  0.00           C  
ATOM    879  CG1 VAL L  58     122.117  30.682  57.243  1.00  0.00           C  
ATOM    880  CG2 VAL L  58     120.086  31.898  58.059  1.00  0.00           C  
ATOM    881  H   VAL L  58     120.112  33.993  55.855  1.00  0.00           H  
ATOM    882  HA  VAL L  58     122.293  33.394  57.727  1.00  0.00           H  
ATOM    883  HB  VAL L  58     120.618  31.529  56.012  1.00  0.00           H  
ATOM    884 1HG1 VAL L  58     121.588  29.737  57.366  1.00  0.00           H  
ATOM    885 2HG1 VAL L  58     122.823  30.598  56.417  1.00  0.00           H  
ATOM    886 3HG1 VAL L  58     122.657  30.917  58.161  1.00  0.00           H  
ATOM    887 1HG2 VAL L  58     119.577  30.942  58.178  1.00  0.00           H  
ATOM    888 2HG2 VAL L  58     120.584  32.164  58.991  1.00  0.00           H  
ATOM    889 3HG2 VAL L  58     119.356  32.668  57.805  1.00  0.00           H  
ATOM    890  N   PRO L  59     124.144  33.190  55.879  1.00  0.00           N  
ATOM    891  CA  PRO L  59     125.178  33.160  54.835  1.00  0.00           C  
ATOM    892  C   PRO L  59     125.059  31.926  53.951  1.00  0.00           C  
ATOM    893  O   PRO L  59     124.710  30.850  54.446  1.00  0.00           O  
ATOM    894  CB  PRO L  59     126.480  33.145  55.642  1.00  0.00           C  
ATOM    895  CG  PRO L  59     126.123  33.813  56.927  1.00  0.00           C  
ATOM    896  CD  PRO L  59     124.727  33.333  57.223  1.00  0.00           C  
ATOM    897  HA  PRO L  59     125.103  34.072  54.225  1.00  0.00           H  
ATOM    898 1HB  PRO L  59     126.825  32.109  55.781  1.00  0.00           H  
ATOM    899 2HB  PRO L  59     127.272  33.675  55.091  1.00  0.00           H  
ATOM    900 1HG  PRO L  59     126.842  33.536  57.711  1.00  0.00           H  
ATOM    901 2HG  PRO L  59     126.180  34.906  56.814  1.00  0.00           H  
ATOM    902 1HD  PRO L  59     124.776  32.372  57.756  1.00  0.00           H  
ATOM    903 2HD  PRO L  59     124.200  34.086  57.826  1.00  0.00           H  
ATOM    904  N   SER L  60     125.367  32.080  52.663  1.00  0.00           N  
ATOM    905  CA  SER L  60     125.320  30.964  51.702  1.00  0.00           C  
ATOM    906  C   SER L  60     126.354  29.860  51.963  1.00  0.00           C  
ATOM    907  O   SER L  60     126.288  28.782  51.358  1.00  0.00           O  
ATOM    908  CB  SER L  60     125.516  31.502  50.299  1.00  0.00           C  
ATOM    909  OG  SER L  60     126.813  32.008  50.132  1.00  0.00           O  
ATOM    910  H   SER L  60     125.643  32.996  52.339  1.00  0.00           H  
ATOM    911  HA  SER L  60     124.340  30.490  51.770  1.00  0.00           H  
ATOM    912 1HB  SER L  60     125.338  30.707  49.576  1.00  0.00           H  
ATOM    913 2HB  SER L  60     124.789  32.289  50.105  1.00  0.00           H  
ATOM    914  HG  SER L  60     127.308  31.323  49.678  1.00  0.00           H  
ATOM    915  N   ARG L  61     127.302  30.120  52.858  1.00  0.00           N  
ATOM    916  CA  ARG L  61     128.259  29.084  53.233  1.00  0.00           C  
ATOM    917  C   ARG L  61     127.609  28.016  54.128  1.00  0.00           C  
ATOM    918  O   ARG L  61     128.212  26.978  54.388  1.00  0.00           O  
ATOM    919  CB  ARG L  61     129.530  29.679  53.841  1.00  0.00           C  
ATOM    920  CG  ARG L  61     129.316  30.385  55.132  1.00  0.00           C  
ATOM    921  CD  ARG L  61     130.413  31.378  55.465  1.00  0.00           C  
ATOM    922  NE  ARG L  61     130.102  31.998  56.743  1.00  0.00           N  
ATOM    923  CZ  ARG L  61     130.377  31.441  57.907  1.00  0.00           C  
ATOM    924  NH1 ARG L  61     130.988  30.260  57.944  1.00  0.00           N  
ATOM    925  NH2 ARG L  61     130.053  32.061  59.031  1.00  0.00           N  
ATOM    926  H   ARG L  61     127.372  31.032  53.286  1.00  0.00           H  
ATOM    927  HA  ARG L  61     128.617  28.598  52.325  1.00  0.00           H  
ATOM    928 1HB  ARG L  61     130.258  28.887  54.008  1.00  0.00           H  
ATOM    929 2HB  ARG L  61     129.971  30.387  53.139  1.00  0.00           H  
ATOM    930 1HG  ARG L  61     128.376  30.937  55.094  1.00  0.00           H  
ATOM    931 2HG  ARG L  61     129.276  29.657  55.943  1.00  0.00           H  
ATOM    932 1HD  ARG L  61     131.368  30.857  55.527  1.00  0.00           H  
ATOM    933 2HD  ARG L  61     130.465  32.138  54.686  1.00  0.00           H  
ATOM    934  HE  ARG L  61     129.651  32.904  56.728  1.00  0.00           H  
ATOM    935 1HH1 ARG L  61     131.238  29.794  57.083  1.00  0.00           H  
ATOM    936 2HH1 ARG L  61     131.200  29.830  58.832  1.00  0.00           H  
ATOM    937 1HH2 ARG L  61     129.595  32.963  58.998  1.00  0.00           H  
ATOM    938 2HH2 ARG L  61     130.264  31.635  59.921  1.00  0.00           H  
ATOM    939  N   PHE L  62     126.381  28.275  54.587  1.00  0.00           N  
ATOM    940  CA  PHE L  62     125.570  27.243  55.254  1.00  0.00           C  
ATOM    941  C   PHE L  62     124.712  26.551  54.198  1.00  0.00           C  
ATOM    942  O   PHE L  62     124.088  27.222  53.368  1.00  0.00           O  
ATOM    943  CB  PHE L  62     124.678  27.844  56.352  1.00  0.00           C  
ATOM    944  CG  PHE L  62     125.451  28.402  57.521  1.00  0.00           C  
ATOM    945  CD1 PHE L  62     125.749  27.601  58.623  1.00  0.00           C  
ATOM    946  CD2 PHE L  62     125.895  29.721  57.513  1.00  0.00           C  
ATOM    947  CE1 PHE L  62     126.472  28.105  59.706  1.00  0.00           C  
ATOM    948  CE2 PHE L  62     126.624  30.237  58.588  1.00  0.00           C  
ATOM    949  CZ  PHE L  62     126.907  29.422  59.691  1.00  0.00           C  
ATOM    950  H   PHE L  62     125.999  29.203  54.473  1.00  0.00           H  
ATOM    951  HA  PHE L  62     126.243  26.524  55.723  1.00  0.00           H  
ATOM    952 1HB  PHE L  62     124.072  28.645  55.931  1.00  0.00           H  
ATOM    953 2HB  PHE L  62     123.997  27.080  56.727  1.00  0.00           H  
ATOM    954  HD1 PHE L  62     125.410  26.565  58.636  1.00  0.00           H  
ATOM    955  HD2 PHE L  62     125.672  30.353  56.653  1.00  0.00           H  
ATOM    956  HE1 PHE L  62     126.692  27.464  60.559  1.00  0.00           H  
ATOM    957  HE2 PHE L  62     126.969  31.270  58.572  1.00  0.00           H  
ATOM    958  HZ  PHE L  62     127.467  29.822  60.534  1.00  0.00           H  
ATOM    959  N   SER L  63     124.682  25.220  54.209  1.00  0.00           N  
ATOM    960  CA  SER L  63     123.877  24.474  53.229  1.00  0.00           C  
ATOM    961  C   SER L  63     123.333  23.160  53.787  1.00  0.00           C  
ATOM    962  O   SER L  63     123.809  22.645  54.799  1.00  0.00           O  
ATOM    963  CB  SER L  63     124.708  24.187  51.993  1.00  0.00           C  
ATOM    964  OG  SER L  63     125.715  23.253  52.271  1.00  0.00           O  
ATOM    965  H   SER L  63     125.217  24.710  54.897  1.00  0.00           H  
ATOM    966  HA  SER L  63     123.020  25.087  52.946  1.00  0.00           H  
ATOM    967 1HB  SER L  63     124.064  23.806  51.201  1.00  0.00           H  
ATOM    968 2HB  SER L  63     125.157  25.112  51.633  1.00  0.00           H  
ATOM    969  HG  SER L  63     126.433  23.750  52.672  1.00  0.00           H  
ATOM    970  N   GLY L  64     122.330  22.619  53.116  1.00  0.00           N  
ATOM    971  CA  GLY L  64     121.727  21.370  53.544  1.00  0.00           C  
ATOM    972  C   GLY L  64     121.146  20.639  52.358  1.00  0.00           C  
ATOM    973  O   GLY L  64     120.809  21.254  51.337  1.00  0.00           O  
ATOM    974  H   GLY L  64     121.972  23.081  52.291  1.00  0.00           H  
ATOM    975 1HA  GLY L  64     122.479  20.753  54.036  1.00  0.00           H  
ATOM    976 2HA  GLY L  64     120.949  21.575  54.278  1.00  0.00           H  
ATOM    977  N   SER L  65     121.026  19.322  52.489  1.00  0.00           N  
ATOM    978  CA  SER L  65     120.488  18.498  51.409  1.00  0.00           C  
ATOM    979  C   SER L  65     119.925  17.214  51.991  1.00  0.00           C  
ATOM    980  O   SER L  65     119.894  17.041  53.217  1.00  0.00           O  
ATOM    981  CB  SER L  65     121.563  18.184  50.386  1.00  0.00           C  
ATOM    982  OG  SER L  65     121.022  17.514  49.280  1.00  0.00           O  
ATOM    983  H   SER L  65     121.311  18.880  53.351  1.00  0.00           H  
ATOM    984  HA  SER L  65     119.691  19.054  50.913  1.00  0.00           H  
ATOM    985 1HB  SER L  65     122.036  19.110  50.060  1.00  0.00           H  
ATOM    986 2HB  SER L  65     122.334  17.568  50.847  1.00  0.00           H  
ATOM    987  HG  SER L  65     121.651  17.637  48.565  1.00  0.00           H  
ATOM    988  N   GLY L  66     119.449  16.330  51.113  1.00  0.00           N  
ATOM    989  CA  GLY L  66     118.871  15.066  51.538  1.00  0.00           C  
ATOM    990  C   GLY L  66     117.401  14.907  51.211  1.00  0.00           C  
ATOM    991  O   GLY L  66     116.756  15.818  50.686  1.00  0.00           O  
ATOM    992  H   GLY L  66     119.491  16.545  50.126  1.00  0.00           H  
ATOM    993 1HA  GLY L  66     119.411  14.243  51.069  1.00  0.00           H  
ATOM    994 2HA  GLY L  66     118.990  14.956  52.615  1.00  0.00           H  
ATOM    995  N   SER L  67     116.885  13.723  51.516  1.00  0.00           N  
ATOM    996  CA  SER L  67     115.483  13.384  51.303  1.00  0.00           C  
ATOM    997  C   SER L  67     115.207  12.040  51.952  1.00  0.00           C  
ATOM    998  O   SER L  67     116.148  11.302  52.310  1.00  0.00           O  
ATOM    999  CB  SER L  67     115.155  13.335  49.824  1.00  0.00           C  
ATOM   1000  OG  SER L  67     115.790  12.251  49.204  1.00  0.00           O  
ATOM   1001  H   SER L  67     117.503  13.031  51.913  1.00  0.00           H  
ATOM   1002  HA  SER L  67     114.866  14.155  51.766  1.00  0.00           H  
ATOM   1003 1HB  SER L  67     114.076  13.250  49.692  1.00  0.00           H  
ATOM   1004 2HB  SER L  67     115.471  14.263  49.350  1.00  0.00           H  
ATOM   1005  HG  SER L  67     115.125  11.563  49.124  1.00  0.00           H  
ATOM   1006  N   GLY L  68     113.923  11.733  52.109  1.00  0.00           N  
ATOM   1007  CA  GLY L  68     113.489  10.476  52.692  1.00  0.00           C  
ATOM   1008  C   GLY L  68     113.849  10.472  54.165  1.00  0.00           C  
ATOM   1009  O   GLY L  68     113.283  11.228  54.959  1.00  0.00           O  
ATOM   1010  H   GLY L  68     113.228  12.402  51.808  1.00  0.00           H  
ATOM   1011 1HA  GLY L  68     112.414  10.362  52.553  1.00  0.00           H  
ATOM   1012 2HA  GLY L  68     113.969   9.649  52.171  1.00  0.00           H  
ATOM   1013  N   THR L  69     114.810   9.621  54.511  1.00  0.00           N  
ATOM   1014  CA  THR L  69     115.309   9.517  55.882  1.00  0.00           C  
ATOM   1015  C   THR L  69     116.692  10.157  56.055  1.00  0.00           C  
ATOM   1016  O   THR L  69     117.085  10.453  57.176  1.00  0.00           O  
ATOM   1017  CB  THR L  69     115.369   8.044  56.327  1.00  0.00           C  
ATOM   1018  OG1 THR L  69     116.270   7.322  55.478  1.00  0.00           O  
ATOM   1019  CG2 THR L  69     113.989   7.408  56.253  1.00  0.00           C  
ATOM   1020  H   THR L  69     115.206   9.028  53.797  1.00  0.00           H  
ATOM   1021  HA  THR L  69     114.624  10.051  56.541  1.00  0.00           H  
ATOM   1022  HB  THR L  69     115.733   7.988  57.353  1.00  0.00           H  
ATOM   1023  HG1 THR L  69     117.147   7.710  55.540  1.00  0.00           H  
ATOM   1024 1HG2 THR L  69     114.051   6.368  56.572  1.00  0.00           H  
ATOM   1025 2HG2 THR L  69     113.304   7.948  56.906  1.00  0.00           H  
ATOM   1026 3HG2 THR L  69     113.623   7.452  55.228  1.00  0.00           H  
ATOM   1027  N   ASP L  70     117.425  10.362  54.958  1.00  0.00           N  
ATOM   1028  CA  ASP L  70     118.835  10.772  55.041  1.00  0.00           C  
ATOM   1029  C   ASP L  70     119.120  12.212  54.656  1.00  0.00           C  
ATOM   1030  O   ASP L  70     118.880  12.612  53.520  1.00  0.00           O  
ATOM   1031  CB  ASP L  70     119.688   9.860  54.156  1.00  0.00           C  
ATOM   1032  CG  ASP L  70     119.593   8.392  54.552  1.00  0.00           C  
ATOM   1033  OD1 ASP L  70     119.038   8.112  55.589  1.00  0.00           O  
ATOM   1034  OD2 ASP L  70     120.075   7.566  53.815  1.00  0.00           O  
ATOM   1035  H   ASP L  70     117.003  10.232  54.049  1.00  0.00           H  
ATOM   1036  HA  ASP L  70     119.164  10.673  56.076  1.00  0.00           H  
ATOM   1037 1HB  ASP L  70     119.372   9.961  53.117  1.00  0.00           H  
ATOM   1038 2HB  ASP L  70     120.732  10.169  54.213  1.00  0.00           H  
ATOM   1039  N   TYR L  71     119.664  12.971  55.606  1.00  0.00           N  
ATOM   1040  CA  TYR L  71     119.905  14.405  55.428  1.00  0.00           C  
ATOM   1041  C   TYR L  71     121.319  14.793  55.818  1.00  0.00           C  
ATOM   1042  O   TYR L  71     121.981  14.078  56.580  1.00  0.00           O  
ATOM   1043  CB  TYR L  71     118.868  15.220  56.240  1.00  0.00           C  
ATOM   1044  CG  TYR L  71     117.449  14.889  55.819  1.00  0.00           C  
ATOM   1045  CD1 TYR L  71     116.829  15.592  54.783  1.00  0.00           C  
ATOM   1046  CD2 TYR L  71     116.757  13.815  56.395  1.00  0.00           C  
ATOM   1047  CE1 TYR L  71     115.538  15.259  54.352  1.00  0.00           C  
ATOM   1048  CE2 TYR L  71     115.469  13.468  55.965  1.00  0.00           C  
ATOM   1049  CZ  TYR L  71     114.862  14.207  54.939  1.00  0.00           C  
ATOM   1050  OH  TYR L  71     113.589  13.878  54.494  1.00  0.00           O  
ATOM   1051  H   TYR L  71     119.918  12.534  56.479  1.00  0.00           H  
ATOM   1052  HA  TYR L  71     119.781  14.648  54.372  1.00  0.00           H  
ATOM   1053 1HB  TYR L  71     118.990  15.008  57.302  1.00  0.00           H  
ATOM   1054 2HB  TYR L  71     119.049  16.285  56.095  1.00  0.00           H  
ATOM   1055  HD1 TYR L  71     117.351  16.416  54.296  1.00  0.00           H  
ATOM   1056  HD2 TYR L  71     117.218  13.234  57.195  1.00  0.00           H  
ATOM   1057  HE1 TYR L  71     115.073  15.821  53.542  1.00  0.00           H  
ATOM   1058  HE2 TYR L  71     114.946  12.630  56.426  1.00  0.00           H  
ATOM   1059  HH  TYR L  71     113.338  13.021  54.847  1.00  0.00           H  
ATOM   1060  N   THR L  72     121.781  15.928  55.293  1.00  0.00           N  
ATOM   1061  CA  THR L  72     123.101  16.435  55.647  1.00  0.00           C  
ATOM   1062  C   THR L  72     123.121  17.964  55.663  1.00  0.00           C  
ATOM   1063  O   THR L  72     122.284  18.631  55.045  1.00  0.00           O  
ATOM   1064  CB  THR L  72     124.173  15.912  54.673  1.00  0.00           C  
ATOM   1065  OG1 THR L  72     125.474  16.289  55.142  1.00  0.00           O  
ATOM   1066  CG2 THR L  72     123.953  16.484  53.281  1.00  0.00           C  
ATOM   1067  H   THR L  72     121.213  16.448  54.640  1.00  0.00           H  
ATOM   1068  HA  THR L  72     123.348  16.086  56.650  1.00  0.00           H  
ATOM   1069  HB  THR L  72     124.120  14.824  54.624  1.00  0.00           H  
ATOM   1070  HG1 THR L  72     126.086  15.563  55.003  1.00  0.00           H  
ATOM   1071 1HG2 THR L  72     124.720  16.103  52.606  1.00  0.00           H  
ATOM   1072 2HG2 THR L  72     122.969  16.189  52.917  1.00  0.00           H  
ATOM   1073 3HG2 THR L  72     124.014  17.571  53.321  1.00  0.00           H  
ATOM   1074  N   PHE L  73     124.083  18.494  56.395  1.00  0.00           N  
ATOM   1075  CA  PHE L  73     124.250  19.910  56.600  1.00  0.00           C  
ATOM   1076  C   PHE L  73     125.738  20.205  56.549  1.00  0.00           C  
ATOM   1077  O   PHE L  73     126.538  19.450  57.106  1.00  0.00           O  
ATOM   1078  CB  PHE L  73     123.659  20.255  57.971  1.00  0.00           C  
ATOM   1079  CG  PHE L  73     124.091  21.577  58.533  1.00  0.00           C  
ATOM   1080  CD1 PHE L  73     123.493  22.765  58.108  1.00  0.00           C  
ATOM   1081  CD2 PHE L  73     125.065  21.632  59.524  1.00  0.00           C  
ATOM   1082  CE1 PHE L  73     123.882  23.993  58.651  1.00  0.00           C  
ATOM   1083  CE2 PHE L  73     125.470  22.857  60.070  1.00  0.00           C  
ATOM   1084  CZ  PHE L  73     124.882  24.032  59.638  1.00  0.00           C  
ATOM   1085  H   PHE L  73     124.730  17.854  56.831  1.00  0.00           H  
ATOM   1086  HA  PHE L  73     123.727  20.439  55.802  1.00  0.00           H  
ATOM   1087 1HB  PHE L  73     122.572  20.265  57.906  1.00  0.00           H  
ATOM   1088 2HB  PHE L  73     123.936  19.485  58.691  1.00  0.00           H  
ATOM   1089  HD1 PHE L  73     122.716  22.726  57.344  1.00  0.00           H  
ATOM   1090  HD2 PHE L  73     125.528  20.704  59.862  1.00  0.00           H  
ATOM   1091  HE1 PHE L  73     123.410  24.913  58.309  1.00  0.00           H  
ATOM   1092  HE2 PHE L  73     126.247  22.887  60.834  1.00  0.00           H  
ATOM   1093  HZ  PHE L  73     125.195  24.986  60.060  1.00  0.00           H  
ATOM   1094  N   THR L  74     126.118  21.282  55.871  1.00  0.00           N  
ATOM   1095  CA  THR L  74     127.531  21.643  55.786  1.00  0.00           C  
ATOM   1096  C   THR L  74     127.769  23.104  56.102  1.00  0.00           C  
ATOM   1097  O   THR L  74     126.885  23.941  55.890  1.00  0.00           O  
ATOM   1098  CB  THR L  74     128.099  21.328  54.390  1.00  0.00           C  
ATOM   1099  OG1 THR L  74     127.451  22.151  53.411  1.00  0.00           O  
ATOM   1100  CG2 THR L  74     127.878  19.864  54.041  1.00  0.00           C  
ATOM   1101  H   THR L  74     125.433  21.861  55.407  1.00  0.00           H  
ATOM   1102  HA  THR L  74     128.083  21.056  56.521  1.00  0.00           H  
ATOM   1103  HB  THR L  74     129.167  21.542  54.374  1.00  0.00           H  
ATOM   1104  HG1 THR L  74     126.592  21.778  53.198  1.00  0.00           H  
ATOM   1105 1HG2 THR L  74     128.285  19.660  53.052  1.00  0.00           H  
ATOM   1106 2HG2 THR L  74     128.379  19.235  54.777  1.00  0.00           H  
ATOM   1107 3HG2 THR L  74     126.811  19.646  54.046  1.00  0.00           H  
ATOM   1108  N   ILE L  75     128.977  23.400  56.587  1.00  0.00           N  
ATOM   1109  CA  ILE L  75     129.428  24.774  56.782  1.00  0.00           C  
ATOM   1110  C   ILE L  75     130.754  24.902  56.049  1.00  0.00           C  
ATOM   1111  O   ILE L  75     131.734  24.232  56.409  1.00  0.00           O  
ATOM   1112  CB  ILE L  75     129.596  25.126  58.272  1.00  0.00           C  
ATOM   1113  CG1 ILE L  75     128.301  24.841  59.037  1.00  0.00           C  
ATOM   1114  CG2 ILE L  75     130.002  26.583  58.431  1.00  0.00           C  
ATOM   1115  CD1 ILE L  75     128.444  24.943  60.539  1.00  0.00           C  
ATOM   1116  H   ILE L  75     129.596  22.639  56.828  1.00  0.00           H  
ATOM   1117  HA  ILE L  75     128.680  25.446  56.363  1.00  0.00           H  
ATOM   1118  HB  ILE L  75     130.367  24.494  58.711  1.00  0.00           H  
ATOM   1119 1HG1 ILE L  75     127.529  25.541  58.719  1.00  0.00           H  
ATOM   1120 2HG1 ILE L  75     127.950  23.837  58.797  1.00  0.00           H  
ATOM   1121 1HG2 ILE L  75     130.116  26.816  59.490  1.00  0.00           H  
ATOM   1122 2HG2 ILE L  75     130.948  26.755  57.918  1.00  0.00           H  
ATOM   1123 3HG2 ILE L  75     129.234  27.225  57.999  1.00  0.00           H  
ATOM   1124 1HD1 ILE L  75     127.486  24.727  61.011  1.00  0.00           H  
ATOM   1125 2HD1 ILE L  75     129.189  24.224  60.883  1.00  0.00           H  
ATOM   1126 3HD1 ILE L  75     128.761  25.950  60.806  1.00  0.00           H  
ATOM   1127  N   SER L  76     130.790  25.740  55.019  1.00  0.00           N  
ATOM   1128  CA  SER L  76     132.031  25.976  54.290  1.00  0.00           C  
ATOM   1129  C   SER L  76     132.682  27.278  54.784  1.00  0.00           C  
ATOM   1130  O   SER L  76     132.020  28.087  55.442  1.00  0.00           O  
ATOM   1131  CB  SER L  76     131.763  26.052  52.800  1.00  0.00           C  
ATOM   1132  OG  SER L  76     131.023  27.198  52.480  1.00  0.00           O  
ATOM   1133  H   SER L  76     129.951  26.224  54.732  1.00  0.00           H  
ATOM   1134  HA  SER L  76     132.708  25.142  54.481  1.00  0.00           H  
ATOM   1135 1HB  SER L  76     132.710  26.064  52.260  1.00  0.00           H  
ATOM   1136 2HB  SER L  76     131.219  25.163  52.483  1.00  0.00           H  
ATOM   1137  HG  SER L  76     131.572  27.709  51.882  1.00  0.00           H  
ATOM   1138  N   SER L  77     133.971  27.463  54.487  1.00  0.00           N  
ATOM   1139  CA  SER L  77     134.711  28.684  54.842  1.00  0.00           C  
ATOM   1140  C   SER L  77     134.479  29.066  56.310  1.00  0.00           C  
ATOM   1141  O   SER L  77     134.004  30.165  56.616  1.00  0.00           O  
ATOM   1142  CB  SER L  77     134.293  29.830  53.942  1.00  0.00           C  
ATOM   1143  OG  SER L  77     134.582  29.547  52.601  1.00  0.00           O  
ATOM   1144  H   SER L  77     134.451  26.722  53.995  1.00  0.00           H  
ATOM   1145  HA  SER L  77     135.776  28.496  54.701  1.00  0.00           H  
ATOM   1146 1HB  SER L  77     133.224  30.011  54.056  1.00  0.00           H  
ATOM   1147 2HB  SER L  77     134.812  30.739  54.244  1.00  0.00           H  
ATOM   1148  HG  SER L  77     135.436  29.108  52.601  1.00  0.00           H  
ATOM   1149  N   LEU L  78     134.795  28.129  57.204  1.00  0.00           N  
ATOM   1150  CA  LEU L  78     134.608  28.307  58.649  1.00  0.00           C  
ATOM   1151  C   LEU L  78     135.159  29.623  59.184  1.00  0.00           C  
ATOM   1152  O   LEU L  78     136.301  29.986  58.907  1.00  0.00           O  
ATOM   1153  CB  LEU L  78     135.273  27.147  59.402  1.00  0.00           C  
ATOM   1154  CG  LEU L  78     134.480  25.834  59.436  1.00  0.00           C  
ATOM   1155  CD1 LEU L  78     135.310  24.757  60.121  1.00  0.00           C  
ATOM   1156  CD2 LEU L  78     133.163  26.056  60.164  1.00  0.00           C  
ATOM   1157  H   LEU L  78     135.180  27.261  56.861  1.00  0.00           H  
ATOM   1158  HA  LEU L  78     133.540  28.303  58.862  1.00  0.00           H  
ATOM   1159 1HB  LEU L  78     136.236  26.940  58.938  1.00  0.00           H  
ATOM   1160 2HB  LEU L  78     135.448  27.456  60.432  1.00  0.00           H  
ATOM   1161  HG  LEU L  78     134.280  25.503  58.417  1.00  0.00           H  
ATOM   1162 1HD1 LEU L  78     134.746  23.824  60.145  1.00  0.00           H  
ATOM   1163 2HD1 LEU L  78     136.237  24.605  59.568  1.00  0.00           H  
ATOM   1164 3HD1 LEU L  78     135.540  25.068  61.139  1.00  0.00           H  
ATOM   1165 1HD2 LEU L  78     132.598  25.123  60.188  1.00  0.00           H  
ATOM   1166 2HD2 LEU L  78     133.362  26.386  61.184  1.00  0.00           H  
ATOM   1167 3HD2 LEU L  78     132.582  26.817  59.643  1.00  0.00           H  
ATOM   1168  N   GLN L  79     134.334  30.319  59.961  1.00  0.00           N  
ATOM   1169  CA  GLN L  79     134.709  31.578  60.601  1.00  0.00           C  
ATOM   1170  C   GLN L  79     134.617  31.439  62.124  1.00  0.00           C  
ATOM   1171  O   GLN L  79     133.932  30.533  62.607  1.00  0.00           O  
ATOM   1172  CB  GLN L  79     133.814  32.722  60.115  1.00  0.00           C  
ATOM   1173  CG  GLN L  79     133.847  32.942  58.612  1.00  0.00           C  
ATOM   1174  CD  GLN L  79     135.206  33.406  58.124  1.00  0.00           C  
ATOM   1175  OE1 GLN L  79     135.764  34.382  58.633  1.00  0.00           O  
ATOM   1176  NE2 GLN L  79     135.749  32.706  57.134  1.00  0.00           N  
ATOM   1177  H   GLN L  79     133.407  29.950  60.110  1.00  0.00           H  
ATOM   1178  HA  GLN L  79     135.740  31.808  60.333  1.00  0.00           H  
ATOM   1179 1HB  GLN L  79     132.782  32.523  60.403  1.00  0.00           H  
ATOM   1180 2HB  GLN L  79     134.116  33.651  60.598  1.00  0.00           H  
ATOM   1181 1HG  GLN L  79     133.606  32.004  58.112  1.00  0.00           H  
ATOM   1182 2HG  GLN L  79     133.112  33.704  58.351  1.00  0.00           H  
ATOM   1183 1HE2 GLN L  79     136.645  32.965  56.771  1.00  0.00           H  
ATOM   1184 2HE2 GLN L  79     135.263  31.921  56.751  1.00  0.00           H  
ATOM   1185  N   PRO L  80     135.304  32.296  62.886  1.00  0.00           N  
ATOM   1186  CA  PRO L  80     135.223  32.236  64.351  1.00  0.00           C  
ATOM   1187  C   PRO L  80     133.796  32.325  64.896  1.00  0.00           C  
ATOM   1188  O   PRO L  80     133.506  31.723  65.921  1.00  0.00           O  
ATOM   1189  CB  PRO L  80     136.056  33.443  64.799  1.00  0.00           C  
ATOM   1190  CG  PRO L  80     137.008  33.676  63.685  1.00  0.00           C  
ATOM   1191  CD  PRO L  80     136.222  33.376  62.444  1.00  0.00           C  
ATOM   1192  HA  PRO L  80     135.682  31.299  64.701  1.00  0.00           H  
ATOM   1193 1HB  PRO L  80     135.399  34.307  64.981  1.00  0.00           H  
ATOM   1194 2HB  PRO L  80     136.563  33.220  65.749  1.00  0.00           H  
ATOM   1195 1HG  PRO L  80     137.376  34.712  63.710  1.00  0.00           H  
ATOM   1196 2HG  PRO L  80     137.886  33.023  63.794  1.00  0.00           H  
ATOM   1197 1HD  PRO L  80     135.673  34.277  62.130  1.00  0.00           H  
ATOM   1198 2HD  PRO L  80     136.903  33.041  61.648  1.00  0.00           H  
ATOM   1199  N   GLU L  81     132.906  33.043  64.215  1.00  0.00           N  
ATOM   1200  CA  GLU L  81     131.541  33.178  64.719  1.00  0.00           C  
ATOM   1201  C   GLU L  81     130.747  31.855  64.658  1.00  0.00           C  
ATOM   1202  O   GLU L  81     129.660  31.759  65.231  1.00  0.00           O  
ATOM   1203  CB  GLU L  81     130.802  34.259  63.925  1.00  0.00           C  
ATOM   1204  CG  GLU L  81     130.516  33.889  62.476  1.00  0.00           C  
ATOM   1205  CD  GLU L  81     129.846  34.998  61.712  1.00  0.00           C  
ATOM   1206  OE1 GLU L  81     129.583  36.021  62.295  1.00  0.00           O  
ATOM   1207  OE2 GLU L  81     129.595  34.819  60.544  1.00  0.00           O  
ATOM   1208  H   GLU L  81     133.159  33.499  63.350  1.00  0.00           H  
ATOM   1209  HA  GLU L  81     131.587  33.475  65.767  1.00  0.00           H  
ATOM   1210 1HB  GLU L  81     129.850  34.479  64.408  1.00  0.00           H  
ATOM   1211 2HB  GLU L  81     131.390  35.176  63.927  1.00  0.00           H  
ATOM   1212 1HG  GLU L  81     131.456  33.641  61.983  1.00  0.00           H  
ATOM   1213 2HG  GLU L  81     129.882  33.005  62.456  1.00  0.00           H  
ATOM   1214  N   ASP L  82     131.310  30.847  63.979  1.00  0.00           N  
ATOM   1215  CA  ASP L  82     130.666  29.522  63.792  1.00  0.00           C  
ATOM   1216  C   ASP L  82     130.752  28.585  65.004  1.00  0.00           C  
ATOM   1217  O   ASP L  82     130.085  27.549  65.043  1.00  0.00           O  
ATOM   1218  CB  ASP L  82     131.286  28.814  62.584  1.00  0.00           C  
ATOM   1219  CG  ASP L  82     131.016  29.536  61.271  1.00  0.00           C  
ATOM   1220  OD1 ASP L  82     130.113  30.338  61.231  1.00  0.00           O  
ATOM   1221  OD2 ASP L  82     131.717  29.280  60.321  1.00  0.00           O  
ATOM   1222  H   ASP L  82     132.222  31.011  63.579  1.00  0.00           H  
ATOM   1223  HA  ASP L  82     129.603  29.677  63.606  1.00  0.00           H  
ATOM   1224 1HB  ASP L  82     132.364  28.734  62.723  1.00  0.00           H  
ATOM   1225 2HB  ASP L  82     130.888  27.801  62.513  1.00  0.00           H  
ATOM   1226  N   ILE L  83     131.589  28.946  65.974  1.00  0.00           N  
ATOM   1227  CA  ILE L  83     131.764  28.174  67.202  1.00  0.00           C  
ATOM   1228  C   ILE L  83     130.404  28.050  67.908  1.00  0.00           C  
ATOM   1229  O   ILE L  83     129.871  29.053  68.406  1.00  0.00           O  
ATOM   1230  CB  ILE L  83     132.793  28.833  68.140  1.00  0.00           C  
ATOM   1231  CG1 ILE L  83     134.173  28.868  67.478  1.00  0.00           C  
ATOM   1232  CG2 ILE L  83     132.853  28.093  69.467  1.00  0.00           C  
ATOM   1233  CD1 ILE L  83     135.185  29.710  68.221  1.00  0.00           C  
ATOM   1234  H   ILE L  83     132.122  29.795  65.846  1.00  0.00           H  
ATOM   1235  HA  ILE L  83     132.131  27.183  66.938  1.00  0.00           H  
ATOM   1236  HB  ILE L  83     132.506  29.868  68.324  1.00  0.00           H  
ATOM   1237 1HG1 ILE L  83     134.564  27.854  67.399  1.00  0.00           H  
ATOM   1238 2HG1 ILE L  83     134.081  29.262  66.465  1.00  0.00           H  
ATOM   1239 1HG2 ILE L  83     133.585  28.572  70.117  1.00  0.00           H  
ATOM   1240 2HG2 ILE L  83     131.874  28.119  69.943  1.00  0.00           H  
ATOM   1241 3HG2 ILE L  83     133.145  27.058  69.293  1.00  0.00           H  
ATOM   1242 1HD1 ILE L  83     136.137  29.686  67.691  1.00  0.00           H  
ATOM   1243 2HD1 ILE L  83     134.829  30.739  68.281  1.00  0.00           H  
ATOM   1244 3HD1 ILE L  83     135.320  29.313  69.226  1.00  0.00           H  
ATOM   1245  N   ALA L  84     129.858  26.829  67.945  1.00  0.00           N  
ATOM   1246  CA  ALA L  84     128.493  26.564  68.443  1.00  0.00           C  
ATOM   1247  C   ALA L  84     128.153  25.079  68.407  1.00  0.00           C  
ATOM   1248  O   ALA L  84     128.916  24.264  67.875  1.00  0.00           O  
ATOM   1249  CB  ALA L  84     127.457  27.327  67.579  1.00  0.00           C  
ATOM   1250  H   ALA L  84     130.418  26.058  67.611  1.00  0.00           H  
ATOM   1251  HA  ALA L  84     128.443  26.887  69.483  1.00  0.00           H  
ATOM   1252 1HB  ALA L  84     126.452  27.126  67.954  1.00  0.00           H  
ATOM   1253 2HB  ALA L  84     127.655  28.396  67.631  1.00  0.00           H  
ATOM   1254 3HB  ALA L  84     127.531  26.994  66.545  1.00  0.00           H  
ATOM   1255  N   THR L  85     126.992  24.732  68.958  1.00  0.00           N  
ATOM   1256  CA  THR L  85     126.476  23.377  68.856  1.00  0.00           C  
ATOM   1257  C   THR L  85     125.306  23.435  67.893  1.00  0.00           C  
ATOM   1258  O   THR L  85     124.439  24.301  68.025  1.00  0.00           O  
ATOM   1259  CB  THR L  85     126.036  22.811  70.219  1.00  0.00           C  
ATOM   1260  OG1 THR L  85     127.155  22.789  71.115  1.00  0.00           O  
ATOM   1261  CG2 THR L  85     125.491  21.400  70.060  1.00  0.00           C  
ATOM   1262  H   THR L  85     126.455  25.425  69.459  1.00  0.00           H  
ATOM   1263  HA  THR L  85     127.267  22.734  68.470  1.00  0.00           H  
ATOM   1264  HB  THR L  85     125.260  23.448  70.644  1.00  0.00           H  
ATOM   1265  HG1 THR L  85     126.878  22.436  71.964  1.00  0.00           H  
ATOM   1266 1HG2 THR L  85     125.184  21.016  71.033  1.00  0.00           H  
ATOM   1267 2HG2 THR L  85     124.633  21.415  69.389  1.00  0.00           H  
ATOM   1268 3HG2 THR L  85     126.265  20.756  69.645  1.00  0.00           H  
ATOM   1269  N   TYR L  86     125.278  22.507  66.937  1.00  0.00           N  
ATOM   1270  CA  TYR L  86     124.264  22.518  65.875  1.00  0.00           C  
ATOM   1271  C   TYR L  86     123.300  21.367  66.060  1.00  0.00           C  
ATOM   1272  O   TYR L  86     123.716  20.280  66.475  1.00  0.00           O  
ATOM   1273  CB  TYR L  86     124.948  22.450  64.499  1.00  0.00           C  
ATOM   1274  CG  TYR L  86     125.769  23.685  64.221  1.00  0.00           C  
ATOM   1275  CD1 TYR L  86     125.240  24.726  63.451  1.00  0.00           C  
ATOM   1276  CD2 TYR L  86     127.053  23.838  64.759  1.00  0.00           C  
ATOM   1277  CE1 TYR L  86     125.967  25.877  63.196  1.00  0.00           C  
ATOM   1278  CE2 TYR L  86     127.793  24.994  64.522  1.00  0.00           C  
ATOM   1279  CZ  TYR L  86     127.232  26.014  63.739  1.00  0.00           C  
ATOM   1280  OH  TYR L  86     127.935  27.160  63.481  1.00  0.00           O  
ATOM   1281  H   TYR L  86     125.974  21.776  66.945  1.00  0.00           H  
ATOM   1282  HA  TYR L  86     123.703  23.451  65.942  1.00  0.00           H  
ATOM   1283 1HB  TYR L  86     125.592  21.572  64.455  1.00  0.00           H  
ATOM   1284 2HB  TYR L  86     124.191  22.340  63.722  1.00  0.00           H  
ATOM   1285  HD1 TYR L  86     124.234  24.641  63.036  1.00  0.00           H  
ATOM   1286  HD2 TYR L  86     127.484  23.047  65.372  1.00  0.00           H  
ATOM   1287  HE1 TYR L  86     125.533  26.673  62.593  1.00  0.00           H  
ATOM   1288  HE2 TYR L  86     128.794  25.096  64.942  1.00  0.00           H  
ATOM   1289  HH  TYR L  86     128.740  27.164  64.004  1.00  0.00           H  
ATOM   1290  N   TYR L  87     122.038  21.579  65.787  1.00  0.00           N  
ATOM   1291  CA  TYR L  87     120.971  20.596  65.889  1.00  0.00           C  
ATOM   1292  C   TYR L  87     120.158  20.440  64.622  1.00  0.00           C  
ATOM   1293  O   TYR L  87     119.947  21.499  64.007  1.00  0.00           O  
ATOM   1294  CB  TYR L  87     120.043  20.958  67.050  1.00  0.00           C  
ATOM   1295  CG  TYR L  87     120.717  20.924  68.404  1.00  0.00           C  
ATOM   1296  CD1 TYR L  87     121.416  22.033  68.859  1.00  0.00           C  
ATOM   1297  CD2 TYR L  87     120.636  19.785  69.191  1.00  0.00           C  
ATOM   1298  CE1 TYR L  87     122.032  22.003  70.095  1.00  0.00           C  
ATOM   1299  CE2 TYR L  87     121.252  19.755  70.427  1.00  0.00           C  
ATOM   1300  CZ  TYR L  87     121.947  20.858  70.879  1.00  0.00           C  
ATOM   1301  OH  TYR L  87     122.561  20.827  72.110  1.00  0.00           O  
ATOM   1302  H   TYR L  87     121.826  22.502  65.434  1.00  0.00           H  
ATOM   1303  HA  TYR L  87     121.417  19.620  66.082  1.00  0.00           H  
ATOM   1304 1HB  TYR L  87     119.639  21.960  66.896  1.00  0.00           H  
ATOM   1305 2HB  TYR L  87     119.201  20.266  67.073  1.00  0.00           H  
ATOM   1306  HD1 TYR L  87     121.479  22.929  68.240  1.00  0.00           H  
ATOM   1307  HD2 TYR L  87     120.088  18.914  68.834  1.00  0.00           H  
ATOM   1308  HE1 TYR L  87     122.581  22.874  70.452  1.00  0.00           H  
ATOM   1309  HE2 TYR L  87     121.189  18.859  71.045  1.00  0.00           H  
ATOM   1310  HH  TYR L  87     122.996  21.668  72.271  1.00  0.00           H  
ATOM   1311  N   CYS L  88     119.707  19.241  64.340  1.00  0.00           N  
ATOM   1312  CA  CYS L  88     118.723  19.035  63.268  1.00  0.00           C  
ATOM   1313  C   CYS L  88     117.414  18.821  64.076  1.00  0.00           C  
ATOM   1314  O   CYS L  88     117.325  18.422  65.227  1.00  0.00           O  
ATOM   1315  CB  CYS L  88     119.034  17.941  62.303  1.00  0.00           C  
ATOM   1316  SG  CYS L  88     119.267  16.314  63.157  1.00  0.00           S  
ATOM   1317  H   CYS L  88     120.038  18.442  64.864  1.00  0.00           H  
ATOM   1318  HA  CYS L  88     118.718  19.918  62.629  1.00  0.00           H  
ATOM   1319 1HB  CYS L  88     118.225  17.853  61.579  1.00  0.00           H  
ATOM   1320 2HB  CYS L  88     119.942  18.189  61.751  1.00  0.00           H  
ATOM   1321  N   GLN L  89     116.321  19.092  63.401  1.00  0.00           N  
ATOM   1322  CA  GLN L  89     114.950  18.949  63.825  1.00  0.00           C  
ATOM   1323  C   GLN L  89     114.062  18.589  62.634  1.00  0.00           C  
ATOM   1324  O   GLN L  89     114.201  19.184  61.554  1.00  0.00           O  
ATOM   1325  CB  GLN L  89     114.459  20.238  64.491  1.00  0.00           C  
ATOM   1326  CG  GLN L  89     113.017  20.183  64.965  1.00  0.00           C  
ATOM   1327  CD  GLN L  89     112.520  21.527  65.462  1.00  0.00           C  
ATOM   1328  OE1 GLN L  89     113.214  22.541  65.350  1.00  0.00           O  
ATOM   1329  NE2 GLN L  89     111.312  21.543  66.014  1.00  0.00           N  
ATOM   1330  H   GLN L  89     116.516  19.441  62.473  1.00  0.00           H  
ATOM   1331  HA  GLN L  89     114.895  18.138  64.552  1.00  0.00           H  
ATOM   1332 1HB  GLN L  89     115.088  20.465  65.351  1.00  0.00           H  
ATOM   1333 2HB  GLN L  89     114.552  21.067  63.790  1.00  0.00           H  
ATOM   1334 1HG  GLN L  89     112.384  19.870  64.135  1.00  0.00           H  
ATOM   1335 2HG  GLN L  89     112.941  19.467  65.783  1.00  0.00           H  
ATOM   1336 1HE2 GLN L  89     110.931  22.401  66.361  1.00  0.00           H  
ATOM   1337 2HE2 GLN L  89     110.783  20.697  66.085  1.00  0.00           H  
ATOM   1338  N   HIS L  90     113.092  17.701  62.829  1.00  0.00           N  
ATOM   1339  CA  HIS L  90     112.097  17.400  61.788  1.00  0.00           C  
ATOM   1340  C   HIS L  90     110.791  18.069  62.181  1.00  0.00           C  
ATOM   1341  O   HIS L  90     110.480  18.396  63.355  1.00  0.00           O  
ATOM   1342  CB  HIS L  90     111.890  15.892  61.617  1.00  0.00           C  
ATOM   1343  CG  HIS L  90     111.050  15.274  62.692  1.00  0.00           C  
ATOM   1344  ND1 HIS L  90     109.672  15.328  62.683  1.00  0.00           N  
ATOM   1345  CD2 HIS L  90     111.393  14.590  63.809  1.00  0.00           C  
ATOM   1346  CE1 HIS L  90     109.204  14.703  63.749  1.00  0.00           C  
ATOM   1347  NE2 HIS L  90     110.227  14.247  64.448  1.00  0.00           N  
ATOM   1348  H   HIS L  90     113.037  17.219  63.715  1.00  0.00           H  
ATOM   1349  HA  HIS L  90     112.441  17.793  60.832  1.00  0.00           H  
ATOM   1350 1HB  HIS L  90     111.412  15.696  60.656  1.00  0.00           H  
ATOM   1351 2HB  HIS L  90     112.857  15.390  61.609  1.00  0.00           H  
ATOM   1352  HD2 HIS L  90     112.405  14.356  64.140  1.00  0.00           H  
ATOM   1353  HE1 HIS L  90     108.152  14.584  64.007  1.00  0.00           H  
ATOM   1354  HE2 HIS L  90     110.168  13.729  65.313  1.00  0.00           H  
ATOM   1355  N   PHE L  91     109.950  18.276  61.136  1.00  0.00           N  
ATOM   1356  CA  PHE L  91     108.618  18.857  61.269  1.00  0.00           C  
ATOM   1357  C   PHE L  91     107.653  17.930  60.580  1.00  0.00           C  
ATOM   1358  O   PHE L  91     106.706  18.392  59.896  1.00  0.00           O  
ATOM   1359  CB  PHE L  91     108.546  20.256  60.654  1.00  0.00           C  
ATOM   1360  CG  PHE L  91     109.275  21.305  61.445  1.00  0.00           C  
ATOM   1361  CD1 PHE L  91     110.623  21.546  61.226  1.00  0.00           C  
ATOM   1362  CD2 PHE L  91     108.615  22.051  62.409  1.00  0.00           C  
ATOM   1363  CE1 PHE L  91     111.295  22.511  61.954  1.00  0.00           C  
ATOM   1364  CE2 PHE L  91     109.283  23.016  63.137  1.00  0.00           C  
ATOM   1365  CZ  PHE L  91     110.625  23.246  62.908  1.00  0.00           C  
ATOM   1366  H   PHE L  91     110.281  18.006  60.221  1.00  0.00           H  
ATOM   1367  HA  PHE L  91     108.383  18.943  62.331  1.00  0.00           H  
ATOM   1368 1HB  PHE L  91     108.966  20.234  59.650  1.00  0.00           H  
ATOM   1369 2HB  PHE L  91     107.504  20.560  60.565  1.00  0.00           H  
ATOM   1370  HD1 PHE L  91     111.152  20.966  60.470  1.00  0.00           H  
ATOM   1371  HD2 PHE L  91     107.554  21.869  62.590  1.00  0.00           H  
ATOM   1372  HE1 PHE L  91     112.354  22.690  61.772  1.00  0.00           H  
ATOM   1373  HE2 PHE L  91     108.752  23.597  63.892  1.00  0.00           H  
ATOM   1374  HZ  PHE L  91     111.154  24.005  63.483  1.00  0.00           H  
ATOM   1375  N   TRP L  92     107.833  16.647  60.771  1.00  0.00           N  
ATOM   1376  CA  TRP L  92     106.845  15.734  60.120  1.00  0.00           C  
ATOM   1377  C   TRP L  92     105.782  15.395  61.135  1.00  0.00           C  
ATOM   1378  O   TRP L  92     106.051  14.696  62.125  1.00  0.00           O  
ATOM   1379  CB  TRP L  92     107.502  14.449  59.613  1.00  0.00           C  
ATOM   1380  CG  TRP L  92     106.549  13.524  58.918  1.00  0.00           C  
ATOM   1381  CD1 TRP L  92     106.244  12.246  59.280  1.00  0.00           C  
ATOM   1382  CD2 TRP L  92     105.767  13.802  57.731  1.00  0.00           C  
ATOM   1383  NE1 TRP L  92     105.332  11.711  58.404  1.00  0.00           N  
ATOM   1384  CE2 TRP L  92     105.027  12.650  57.451  1.00  0.00           C  
ATOM   1385  CE3 TRP L  92     105.637  14.920  56.898  1.00  0.00           C  
ATOM   1386  CZ2 TRP L  92     104.166  12.577  56.368  1.00  0.00           C  
ATOM   1387  CZ3 TRP L  92     104.772  14.847  55.813  1.00  0.00           C  
ATOM   1388  CH2 TRP L  92     104.056  13.706  55.555  1.00  0.00           C  
ATOM   1389  H   TRP L  92     108.583  16.249  61.318  1.00  0.00           H  
ATOM   1390  HA  TRP L  92     106.411  16.249  59.263  1.00  0.00           H  
ATOM   1391 1HB  TRP L  92     108.304  14.700  58.918  1.00  0.00           H  
ATOM   1392 2HB  TRP L  92     107.950  13.914  60.450  1.00  0.00           H  
ATOM   1393  HD1 TRP L  92     106.664  11.725  60.138  1.00  0.00           H  
ATOM   1394  HE1 TRP L  92     104.947  10.779  58.452  1.00  0.00           H  
ATOM   1395  HE3 TRP L  92     106.202  15.830  57.099  1.00  0.00           H  
ATOM   1396  HZ2 TRP L  92     103.588  11.680  56.147  1.00  0.00           H  
ATOM   1397  HZ3 TRP L  92     104.678  15.722  55.168  1.00  0.00           H  
ATOM   1398  HH2 TRP L  92     103.386  13.683  54.695  1.00  0.00           H  
ATOM   1399  N   SER L  93     104.598  15.865  60.892  1.00  0.00           N  
ATOM   1400  CA  SER L  93     103.480  15.739  61.878  1.00  0.00           C  
ATOM   1401  C   SER L  93     103.939  16.313  63.189  1.00  0.00           C  
ATOM   1402  O   SER L  93     104.695  17.294  63.216  1.00  0.00           O  
ATOM   1403  CB  SER L  93     103.062  14.295  62.071  1.00  0.00           C  
ATOM   1404  OG  SER L  93     101.903  14.207  62.854  1.00  0.00           O  
ATOM   1405  H   SER L  93     104.428  16.328  60.011  1.00  0.00           H  
ATOM   1406  HA  SER L  93     102.620  16.293  61.498  1.00  0.00           H  
ATOM   1407 1HB  SER L  93     102.884  13.834  61.100  1.00  0.00           H  
ATOM   1408 2HB  SER L  93     103.870  13.743  62.551  1.00  0.00           H  
ATOM   1409  HG  SER L  93     101.525  13.343  62.673  1.00  0.00           H  
ATOM   1410  N   THR L  94     103.401  15.832  64.366  1.00  0.00           N  
ATOM   1411  CA  THR L  94     103.797  16.073  65.774  1.00  0.00           C  
ATOM   1412  C   THR L  94     103.886  14.735  66.505  1.00  0.00           C  
ATOM   1413  O   THR L  94     103.138  13.804  66.109  1.00  0.00           O  
ATOM   1414  CB  THR L  94     102.807  17.001  66.501  1.00  0.00           C  
ATOM   1415  OG1 THR L  94     101.518  16.375  66.561  1.00  0.00           O  
ATOM   1416  CG2 THR L  94     102.688  18.330  65.772  1.00  0.00           C  
ATOM   1417  H   THR L  94     102.680  15.154  64.167  1.00  0.00           H  
ATOM   1418  HA  THR L  94     104.775  16.555  65.781  1.00  0.00           H  
ATOM   1419  HB  THR L  94     103.156  17.180  67.518  1.00  0.00           H  
ATOM   1420  HG1 THR L  94     100.836  17.033  66.404  1.00  0.00           H  
ATOM   1421 1HG2 THR L  94     101.984  18.973  66.300  1.00  0.00           H  
ATOM   1422 2HG2 THR L  94     103.664  18.813  65.735  1.00  0.00           H  
ATOM   1423 3HG2 THR L  94     102.330  18.158  64.758  1.00  0.00           H  
ATOM   1424  N   PRO L  95     104.721  14.605  67.542  1.00  0.00           N  
ATOM   1425  CA  PRO L  95     105.602  15.649  68.010  1.00  0.00           C  
ATOM   1426  C   PRO L  95     106.803  15.814  67.137  1.00  0.00           C  
ATOM   1427  O   PRO L  95     107.124  14.928  66.329  1.00  0.00           O  
ATOM   1428  CB  PRO L  95     105.995  15.163  69.409  1.00  0.00           C  
ATOM   1429  CG  PRO L  95     105.966  13.677  69.301  1.00  0.00           C  
ATOM   1430  CD  PRO L  95     104.812  13.391  68.378  1.00  0.00           C  
ATOM   1431  HA  PRO L  95     105.045  16.596  68.064  1.00  0.00           H  
ATOM   1432 1HB  PRO L  95     106.988  15.553  69.677  1.00  0.00           H  
ATOM   1433 2HB  PRO L  95     105.286  15.551  70.155  1.00  0.00           H  
ATOM   1434 1HG  PRO L  95     106.924  13.306  68.909  1.00  0.00           H  
ATOM   1435 2HG  PRO L  95     105.835  13.226  70.296  1.00  0.00           H  
ATOM   1436 1HD  PRO L  95     105.038  12.501  67.772  1.00  0.00           H  
ATOM   1437 2HD  PRO L  95     103.898  13.235  68.971  1.00  0.00           H  
ATOM   1438  N   ARG L  96     107.573  16.849  67.249  1.00  0.00           N  
ATOM   1439  CA  ARG L  96     108.806  17.195  66.531  1.00  0.00           C  
ATOM   1440  C   ARG L  96     109.933  16.702  67.408  1.00  0.00           C  
ATOM   1441  O   ARG L  96     109.798  16.708  68.675  1.00  0.00           O  
ATOM   1442  CB  ARG L  96     108.937  18.691  66.286  1.00  0.00           C  
ATOM   1443  CG  ARG L  96     108.053  19.238  65.177  1.00  0.00           C  
ATOM   1444  CD  ARG L  96     106.661  19.463  65.644  1.00  0.00           C  
ATOM   1445  NE  ARG L  96     105.820  20.020  64.597  1.00  0.00           N  
ATOM   1446  CZ  ARG L  96     105.658  21.337  64.365  1.00  0.00           C  
ATOM   1447  NH1 ARG L  96     106.284  22.218  65.113  1.00  0.00           N  
ATOM   1448  NH2 ARG L  96     104.870  21.743  63.385  1.00  0.00           N  
ATOM   1449  H   ARG L  96     107.220  17.480  67.953  1.00  0.00           H  
ATOM   1450  HA  ARG L  96     108.790  16.701  65.559  1.00  0.00           H  
ATOM   1451 1HB  ARG L  96     108.692  19.232  67.200  1.00  0.00           H  
ATOM   1452 2HB  ARG L  96     109.970  18.929  66.033  1.00  0.00           H  
ATOM   1453 1HG  ARG L  96     108.455  20.189  64.826  1.00  0.00           H  
ATOM   1454 2HG  ARG L  96     108.026  18.528  64.350  1.00  0.00           H  
ATOM   1455 1HD  ARG L  96     106.226  18.516  65.963  1.00  0.00           H  
ATOM   1456 2HD  ARG L  96     106.667  20.159  66.482  1.00  0.00           H  
ATOM   1457  HE  ARG L  96     105.322  19.373  64.000  1.00  0.00           H  
ATOM   1458 1HH1 ARG L  96     106.887  21.907  65.862  1.00  0.00           H  
ATOM   1459 2HH1 ARG L  96     106.162  23.205  64.940  1.00  0.00           H  
ATOM   1460 1HH2 ARG L  96     104.388  21.066  62.810  1.00  0.00           H  
ATOM   1461 2HH2 ARG L  96     104.748  22.730  63.212  1.00  0.00           H  
ATOM   1462  N   THR L  97     111.047  16.285  66.885  1.00  0.00           N  
ATOM   1463  CA  THR L  97     112.160  15.813  67.737  1.00  0.00           C  
ATOM   1464  C   THR L  97     113.405  16.402  67.092  1.00  0.00           C  
ATOM   1465  O   THR L  97     113.361  16.788  65.917  1.00  0.00           O  
ATOM   1466  CB  THR L  97     112.256  14.278  67.822  1.00  0.00           C  
ATOM   1467  OG1 THR L  97     112.559  13.744  66.526  1.00  0.00           O  
ATOM   1468  CG2 THR L  97     110.943  13.688  68.314  1.00  0.00           C  
ATOM   1469  H   THR L  97     111.160  16.282  65.881  1.00  0.00           H  
ATOM   1470  HA  THR L  97     112.002  16.183  68.750  1.00  0.00           H  
ATOM   1471  HB  THR L  97     113.054  14.001  68.510  1.00  0.00           H  
ATOM   1472  HG1 THR L  97     112.328  12.812  66.503  1.00  0.00           H  
ATOM   1473 1HG2 THR L  97     111.029  12.604  68.368  1.00  0.00           H  
ATOM   1474 2HG2 THR L  97     110.716  14.085  69.304  1.00  0.00           H  
ATOM   1475 3HG2 THR L  97     110.144  13.955  67.625  1.00  0.00           H  
ATOM   1476  N   PHE L  98     114.473  16.432  67.869  1.00  0.00           N  
ATOM   1477  CA  PHE L  98     115.713  17.048  67.523  1.00  0.00           C  
ATOM   1478  C   PHE L  98     116.766  15.971  67.448  1.00  0.00           C  
ATOM   1479  O   PHE L  98     116.487  14.959  68.108  1.00  0.00           O  
ATOM   1480  CB  PHE L  98     116.103  18.114  68.548  1.00  0.00           C  
ATOM   1481  CG  PHE L  98     115.163  19.286  68.592  1.00  0.00           C  
ATOM   1482  CD1 PHE L  98     113.941  19.189  69.240  1.00  0.00           C  
ATOM   1483  CD2 PHE L  98     115.499  20.486  67.983  1.00  0.00           C  
ATOM   1484  CE1 PHE L  98     113.076  20.266  69.281  1.00  0.00           C  
ATOM   1485  CE2 PHE L  98     114.637  21.564  68.023  1.00  0.00           C  
ATOM   1486  CZ  PHE L  98     113.423  21.454  68.672  1.00  0.00           C  
ATOM   1487  H   PHE L  98     114.382  15.982  68.769  1.00  0.00           H  
ATOM   1488  HA  PHE L  98     115.600  17.531  66.551  1.00  0.00           H  
ATOM   1489 1HB  PHE L  98     116.136  17.669  69.542  1.00  0.00           H  
ATOM   1490 2HB  PHE L  98     117.101  18.487  68.323  1.00  0.00           H  
ATOM   1491  HD1 PHE L  98     113.667  18.251  69.723  1.00  0.00           H  
ATOM   1492  HD2 PHE L  98     116.457  20.573  67.470  1.00  0.00           H  
ATOM   1493  HE1 PHE L  98     112.119  20.177  69.794  1.00  0.00           H  
ATOM   1494  HE2 PHE L  98     114.913  22.502  67.541  1.00  0.00           H  
ATOM   1495  HZ  PHE L  98     112.742  22.303  68.703  1.00  0.00           H  
ATOM   1496  N   GLY L  99     117.885  16.120  66.782  1.00  0.00           N  
ATOM   1497  CA  GLY L  99     118.979  15.145  66.823  1.00  0.00           C  
ATOM   1498  C   GLY L  99     119.726  15.485  68.145  1.00  0.00           C  
ATOM   1499  O   GLY L  99     119.454  16.455  68.943  1.00  0.00           O  
ATOM   1500  H   GLY L  99     117.989  16.950  66.216  1.00  0.00           H  
ATOM   1501 1HA  GLY L  99     118.568  14.136  66.804  1.00  0.00           H  
ATOM   1502 2HA  GLY L  99     119.599  15.256  65.934  1.00  0.00           H  
ATOM   1503  N   GLN L 100     120.739  14.702  68.482  1.00  0.00           N  
ATOM   1504  CA  GLN L 100     121.485  14.902  69.721  1.00  0.00           C  
ATOM   1505  C   GLN L 100     122.414  16.099  69.776  1.00  0.00           C  
ATOM   1506  O   GLN L 100     122.826  16.502  70.863  1.00  0.00           O  
ATOM   1507  CB  GLN L 100     122.303  13.642  70.018  1.00  0.00           C  
ATOM   1508  CG  GLN L 100     123.454  13.404  69.055  1.00  0.00           C  
ATOM   1509  CD  GLN L 100     124.223  12.136  69.372  1.00  0.00           C  
ATOM   1510  OE1 GLN L 100     124.433  11.797  70.541  1.00  0.00           O  
ATOM   1511  NE2 GLN L 100     124.647  11.426  68.333  1.00  0.00           N  
ATOM   1512  H   GLN L 100     120.975  13.922  67.886  1.00  0.00           H  
ATOM   1513  HA  GLN L 100     120.774  15.071  70.529  1.00  0.00           H  
ATOM   1514 1HB  GLN L 100     122.716  13.706  71.025  1.00  0.00           H  
ATOM   1515 2HB  GLN L 100     121.652  12.769  69.986  1.00  0.00           H  
ATOM   1516 1HG  GLN L 100     123.055  13.319  68.044  1.00  0.00           H  
ATOM   1517 2HG  GLN L 100     124.143  14.246  69.115  1.00  0.00           H  
ATOM   1518 1HE2 GLN L 100     125.159  10.580  68.481  1.00  0.00           H  
ATOM   1519 2HE2 GLN L 100     124.454  11.738  67.402  1.00  0.00           H  
ATOM   1520  N   GLY L 101     122.758  16.649  68.613  1.00  0.00           N  
ATOM   1521  CA  GLY L 101     123.633  17.820  68.530  1.00  0.00           C  
ATOM   1522  C   GLY L 101     125.082  17.531  68.170  1.00  0.00           C  
ATOM   1523  O   GLY L 101     125.596  16.440  68.438  1.00  0.00           O  
ATOM   1524  H   GLY L 101     122.400  16.242  67.762  1.00  0.00           H  
ATOM   1525 1HA  GLY L 101     123.243  18.513  67.784  1.00  0.00           H  
ATOM   1526 2HA  GLY L 101     123.632  18.343  69.486  1.00  0.00           H  
ATOM   1527  N   THR L 102     125.731  18.514  67.543  1.00  0.00           N  
ATOM   1528  CA  THR L 102     127.143  18.414  67.148  1.00  0.00           C  
ATOM   1529  C   THR L 102     127.883  19.655  67.644  1.00  0.00           C  
ATOM   1530  O   THR L 102     127.533  20.775  67.263  1.00  0.00           O  
ATOM   1531  CB  THR L 102     127.304  18.276  65.623  1.00  0.00           C  
ATOM   1532  OG1 THR L 102     126.577  17.128  65.165  1.00  0.00           O  
ATOM   1533  CG2 THR L 102     128.771  18.123  65.253  1.00  0.00           C  
ATOM   1534  H   THR L 102     125.221  19.361  67.335  1.00  0.00           H  
ATOM   1535  HA  THR L 102     127.570  17.525  67.613  1.00  0.00           H  
ATOM   1536  HB  THR L 102     126.902  19.163  65.133  1.00  0.00           H  
ATOM   1537  HG1 THR L 102     127.098  16.337  65.320  1.00  0.00           H  
ATOM   1538 1HG2 THR L 102     128.865  18.026  64.171  1.00  0.00           H  
ATOM   1539 2HG2 THR L 102     129.324  18.999  65.589  1.00  0.00           H  
ATOM   1540 3HG2 THR L 102     129.176  17.232  65.732  1.00  0.00           H  
ATOM   1541  N   LYS L 103     128.887  19.466  68.503  1.00  0.00           N  
ATOM   1542  CA  LYS L 103     129.675  20.582  69.020  1.00  0.00           C  
ATOM   1543  C   LYS L 103     130.819  20.904  68.045  1.00  0.00           C  
ATOM   1544  O   LYS L 103     131.659  20.041  67.750  1.00  0.00           O  
ATOM   1545  CB  LYS L 103     130.228  20.262  70.409  1.00  0.00           C  
ATOM   1546  CG  LYS L 103     131.004  21.400  71.056  1.00  0.00           C  
ATOM   1547  CD  LYS L 103     131.511  21.009  72.437  1.00  0.00           C  
ATOM   1548  CE  LYS L 103     132.292  22.145  73.083  1.00  0.00           C  
ATOM   1549  NZ  LYS L 103     132.830  21.761  74.416  1.00  0.00           N  
ATOM   1550  H   LYS L 103     129.108  18.527  68.803  1.00  0.00           H  
ATOM   1551  HA  LYS L 103     129.027  21.456  69.099  1.00  0.00           H  
ATOM   1552 1HB  LYS L 103     129.405  19.997  71.075  1.00  0.00           H  
ATOM   1553 2HB  LYS L 103     130.889  19.397  70.347  1.00  0.00           H  
ATOM   1554 1HG  LYS L 103     131.856  21.663  70.428  1.00  0.00           H  
ATOM   1555 2HG  LYS L 103     130.361  22.274  71.148  1.00  0.00           H  
ATOM   1556 1HD  LYS L 103     130.665  20.752  73.075  1.00  0.00           H  
ATOM   1557 2HD  LYS L 103     132.159  20.137  72.354  1.00  0.00           H  
ATOM   1558 1HE  LYS L 103     133.122  22.428  72.437  1.00  0.00           H  
ATOM   1559 2HE  LYS L 103     131.641  23.011  73.203  1.00  0.00           H  
ATOM   1560 1HZ  LYS L 103     133.340  22.539  74.811  1.00  0.00           H  
ATOM   1561 2HZ  LYS L 103     132.066  21.514  75.030  1.00  0.00           H  
ATOM   1562 3HZ  LYS L 103     133.450  20.970  74.315  1.00  0.00           H  
ATOM   1563  N   VAL L 104     130.867  22.142  67.569  1.00  0.00           N  
ATOM   1564  CA  VAL L 104     131.883  22.552  66.604  1.00  0.00           C  
ATOM   1565  C   VAL L 104     132.922  23.469  67.236  1.00  0.00           C  
ATOM   1566  O   VAL L 104     132.576  24.502  67.801  1.00  0.00           O  
ATOM   1567  CB  VAL L 104     131.224  23.274  65.414  1.00  0.00           C  
ATOM   1568  CG1 VAL L 104     132.282  23.751  64.429  1.00  0.00           C  
ATOM   1569  CG2 VAL L 104     130.230  22.347  64.731  1.00  0.00           C  
ATOM   1570  H   VAL L 104     130.184  22.819  67.883  1.00  0.00           H  
ATOM   1571  HA  VAL L 104     132.390  21.660  66.235  1.00  0.00           H  
ATOM   1572  HB  VAL L 104     130.704  24.159  65.780  1.00  0.00           H  
ATOM   1573 1HG1 VAL L 104     131.799  24.260  63.595  1.00  0.00           H  
ATOM   1574 2HG1 VAL L 104     132.961  24.441  64.930  1.00  0.00           H  
ATOM   1575 3HG1 VAL L 104     132.843  22.895  64.056  1.00  0.00           H  
ATOM   1576 1HG2 VAL L 104     129.768  22.865  63.891  1.00  0.00           H  
ATOM   1577 2HG2 VAL L 104     130.750  21.460  64.369  1.00  0.00           H  
ATOM   1578 3HG2 VAL L 104     129.460  22.052  65.443  1.00  0.00           H  
ATOM   1579  N   GLU L 105     134.191  23.075  67.143  1.00  0.00           N  
ATOM   1580  CA  GLU L 105     135.294  23.924  67.591  1.00  0.00           C  
ATOM   1581  C   GLU L 105     136.215  24.237  66.406  1.00  0.00           C  
ATOM   1582  O   GLU L 105     136.217  23.522  65.393  1.00  0.00           O  
ATOM   1583  CB  GLU L 105     136.082  23.246  68.713  1.00  0.00           C  
ATOM   1584  CG  GLU L 105     135.288  23.019  69.992  1.00  0.00           C  
ATOM   1585  CD  GLU L 105     136.105  22.387  71.084  1.00  0.00           C  
ATOM   1586  OE1 GLU L 105     137.233  22.037  70.829  1.00  0.00           O  
ATOM   1587  OE2 GLU L 105     135.601  22.252  72.174  1.00  0.00           O  
ATOM   1588  H   GLU L 105     134.398  22.166  66.754  1.00  0.00           H  
ATOM   1589  HA  GLU L 105     134.879  24.856  67.976  1.00  0.00           H  
ATOM   1590 1HB  GLU L 105     136.444  22.277  68.369  1.00  0.00           H  
ATOM   1591 2HB  GLU L 105     136.953  23.851  68.963  1.00  0.00           H  
ATOM   1592 1HG  GLU L 105     134.909  23.978  70.346  1.00  0.00           H  
ATOM   1593 2HG  GLU L 105     134.434  22.382  69.768  1.00  0.00           H  
ATOM   1594  N   ILE L 106     136.978  25.317  66.532  1.00  0.00           N  
ATOM   1595  CA  ILE L 106     137.938  25.698  65.511  1.00  0.00           C  
ATOM   1596  C   ILE L 106     139.262  25.021  65.844  1.00  0.00           C  
ATOM   1597  O   ILE L 106     139.754  25.116  66.969  1.00  0.00           O  
ATOM   1598  CB  ILE L 106     138.117  27.225  65.436  1.00  0.00           C  
ATOM   1599  CG1 ILE L 106     136.779  27.906  65.139  1.00  0.00           C  
ATOM   1600  CG2 ILE L 106     139.150  27.589  64.381  1.00  0.00           C  
ATOM   1601  CD1 ILE L 106     136.154  27.478  63.830  1.00  0.00           C  
ATOM   1602  H   ILE L 106     136.888  25.887  67.360  1.00  0.00           H  
ATOM   1603  HA  ILE L 106     137.570  25.355  64.545  1.00  0.00           H  
ATOM   1604  HB  ILE L 106     138.452  27.599  66.403  1.00  0.00           H  
ATOM   1605 1HG1 ILE L 106     136.074  27.689  65.940  1.00  0.00           H  
ATOM   1606 2HG1 ILE L 106     136.918  28.987  65.111  1.00  0.00           H  
ATOM   1607 1HG2 ILE L 106     139.263  28.672  64.341  1.00  0.00           H  
ATOM   1608 2HG2 ILE L 106     140.105  27.133  64.635  1.00  0.00           H  
ATOM   1609 3HG2 ILE L 106     138.820  27.223  63.408  1.00  0.00           H  
ATOM   1610 1HD1 ILE L 106     135.209  28.004  63.689  1.00  0.00           H  
ATOM   1611 2HD1 ILE L 106     136.829  27.719  63.008  1.00  0.00           H  
ATOM   1612 3HD1 ILE L 106     135.972  26.405  63.848  1.00  0.00           H  
ATOM   1613  N   LYS L 107     139.814  24.308  64.868  1.00  0.00           N  
ATOM   1614  CA  LYS L 107     141.089  23.617  65.036  1.00  0.00           C  
ATOM   1615  C   LYS L 107     142.210  24.622  64.794  1.00  0.00           C  
ATOM   1616  O   LYS L 107     142.157  25.423  63.852  1.00  0.00           O  
ATOM   1617  CB  LYS L 107     141.208  22.427  64.083  1.00  0.00           C  
ATOM   1618  CG  LYS L 107     142.468  21.592  64.273  1.00  0.00           C  
ATOM   1619  CD  LYS L 107     142.478  20.387  63.344  1.00  0.00           C  
ATOM   1620  CE  LYS L 107     143.740  19.557  63.527  1.00  0.00           C  
ATOM   1621  NZ  LYS L 107     143.766  18.377  62.621  1.00  0.00           N  
ATOM   1622  H   LYS L 107     139.333  24.244  63.982  1.00  0.00           H  
ATOM   1623  HA  LYS L 107     141.147  23.241  66.058  1.00  0.00           H  
ATOM   1624 1HB  LYS L 107     140.348  21.769  64.212  1.00  0.00           H  
ATOM   1625 2HB  LYS L 107     141.196  22.783  63.053  1.00  0.00           H  
ATOM   1626 1HG  LYS L 107     143.346  22.206  64.068  1.00  0.00           H  
ATOM   1627 2HG  LYS L 107     142.522  21.245  65.305  1.00  0.00           H  
ATOM   1628 1HD  LYS L 107     141.608  19.762  63.549  1.00  0.00           H  
ATOM   1629 2HD  LYS L 107     142.424  20.725  62.309  1.00  0.00           H  
ATOM   1630 1HE  LYS L 107     144.614  20.174  63.324  1.00  0.00           H  
ATOM   1631 2HE  LYS L 107     143.800  19.209  64.558  1.00  0.00           H  
ATOM   1632 1HZ  LYS L 107     144.616  17.853  62.773  1.00  0.00           H  
ATOM   1633 2HZ  LYS L 107     142.969  17.786  62.813  1.00  0.00           H  
ATOM   1634 3HZ  LYS L 107     143.730  18.688  61.661  1.00  0.00           H  
ATOM   1635  N   ARG L 108     143.219  24.595  65.660  1.00  0.00           N  
ATOM   1636  CA  ARG L 108     144.364  25.484  65.509  1.00  0.00           C  
ATOM   1637  C   ARG L 108     145.647  24.811  66.018  1.00  0.00           C  
ATOM   1638  O   ARG L 108     145.610  23.696  66.533  1.00  0.00           O  
ATOM   1639  OXT ARG L 108     146.702  25.374  65.915  1.00  0.00           O  
ATOM   1640  CB  ARG L 108     144.134  26.784  66.266  1.00  0.00           C  
ATOM   1641  CG  ARG L 108     145.240  27.816  66.112  1.00  0.00           C  
ATOM   1642  CD  ARG L 108     144.919  29.076  66.830  1.00  0.00           C  
ATOM   1643  NE  ARG L 108     145.981  30.060  66.703  1.00  0.00           N  
ATOM   1644  CZ  ARG L 108     145.971  31.277  67.280  1.00  0.00           C  
ATOM   1645  NH1 ARG L 108     144.948  31.646  68.020  1.00  0.00           N  
ATOM   1646  NH2 ARG L 108     146.989  32.102  67.104  1.00  0.00           N  
ATOM   1647  H   ARG L 108     143.195  23.949  66.437  1.00  0.00           H  
ATOM   1648  HA  ARG L 108     144.486  25.714  64.450  1.00  0.00           H  
ATOM   1649 1HB  ARG L 108     143.207  27.242  65.927  1.00  0.00           H  
ATOM   1650 2HB  ARG L 108     144.026  26.572  67.329  1.00  0.00           H  
ATOM   1651 1HG  ARG L 108     146.170  27.417  66.521  1.00  0.00           H  
ATOM   1652 2HG  ARG L 108     145.378  28.049  65.056  1.00  0.00           H  
ATOM   1653 1HD  ARG L 108     144.005  29.506  66.418  1.00  0.00           H  
ATOM   1654 2HD  ARG L 108     144.775  28.866  67.889  1.00  0.00           H  
ATOM   1655  HE  ARG L 108     146.785  29.814  66.141  1.00  0.00           H  
ATOM   1656 1HH1 ARG L 108     144.170  31.015  68.155  1.00  0.00           H  
ATOM   1657 2HH1 ARG L 108     144.940  32.557  68.453  1.00  0.00           H  
ATOM   1658 1HH2 ARG L 108     147.775  31.819  66.535  1.00  0.00           H  
ATOM   1659 2HH2 ARG L 108     146.981  33.014  67.535  1.00  0.00           H  
ATOM   1660  N   GLN H   1     111.498  44.476  64.413  1.00  0.00           N  
ATOM   1661  CA  GLN H   1     111.453  43.085  64.011  1.00  0.00           C  
ATOM   1662  C   GLN H   1     110.385  42.373  64.803  1.00  0.00           C  
ATOM   1663  O   GLN H   1     109.458  42.992  65.232  1.00  0.00           O  
ATOM   1664  CB  GLN H   1     112.810  42.407  64.216  1.00  0.00           C  
ATOM   1665  CG  GLN H   1     113.941  43.021  63.408  1.00  0.00           C  
ATOM   1666  CD  GLN H   1     113.759  42.824  61.915  1.00  0.00           C  
ATOM   1667  OE1 GLN H   1     113.546  41.704  61.444  1.00  0.00           O  
ATOM   1668  NE2 GLN H   1     113.842  43.915  61.161  1.00  0.00           N  
ATOM   1669 1H   GLN H   1     112.205  44.952  63.890  1.00  0.00           H  
ATOM   1670 2H   GLN H   1     110.611  44.903  64.238  1.00  0.00           H  
ATOM   1671 3H   GLN H   1     111.709  44.534  65.388  1.00  0.00           H  
ATOM   1672  HA  GLN H   1     111.204  43.040  62.950  1.00  0.00           H  
ATOM   1673 1HB  GLN H   1     113.085  42.455  65.270  1.00  0.00           H  
ATOM   1674 2HB  GLN H   1     112.736  41.354  63.945  1.00  0.00           H  
ATOM   1675 1HG  GLN H   1     113.979  44.092  63.610  1.00  0.00           H  
ATOM   1676 2HG  GLN H   1     114.880  42.552  63.703  1.00  0.00           H  
ATOM   1677 1HE2 GLN H   1     113.730  43.847  60.169  1.00  0.00           H  
ATOM   1678 2HE2 GLN H   1     114.016  44.804  61.585  1.00  0.00           H  
ATOM   1679  N   VAL H   2     110.515  41.083  65.018  1.00  0.00           N  
ATOM   1680  CA  VAL H   2     109.618  40.436  65.934  1.00  0.00           C  
ATOM   1681  C   VAL H   2     110.314  40.126  67.251  1.00  0.00           C  
ATOM   1682  O   VAL H   2     111.342  39.556  67.274  1.00  0.00           O  
ATOM   1683  CB  VAL H   2     109.078  39.133  65.313  1.00  0.00           C  
ATOM   1684  CG1 VAL H   2     108.209  38.387  66.314  1.00  0.00           C  
ATOM   1685  CG2 VAL H   2     108.295  39.448  64.048  1.00  0.00           C  
ATOM   1686  H   VAL H   2     111.226  40.536  64.558  1.00  0.00           H  
ATOM   1687  HA  VAL H   2     108.780  41.106  66.130  1.00  0.00           H  
ATOM   1688  HB  VAL H   2     109.918  38.483  65.069  1.00  0.00           H  
ATOM   1689 1HG1 VAL H   2     107.836  37.469  65.858  1.00  0.00           H  
ATOM   1690 2HG1 VAL H   2     108.799  38.140  67.196  1.00  0.00           H  
ATOM   1691 3HG1 VAL H   2     107.366  39.015  66.604  1.00  0.00           H  
ATOM   1692 1HG2 VAL H   2     107.918  38.523  63.614  1.00  0.00           H  
ATOM   1693 2HG2 VAL H   2     107.459  40.104  64.291  1.00  0.00           H  
ATOM   1694 3HG2 VAL H   2     108.948  39.945  63.330  1.00  0.00           H  
ATOM   1695  N   GLN H   3     109.730  40.559  68.347  1.00  0.00           N  
ATOM   1696  CA  GLN H   3     110.330  40.332  69.660  1.00  0.00           C  
ATOM   1697  C   GLN H   3     109.498  39.366  70.500  1.00  0.00           C  
ATOM   1698  O   GLN H   3     108.269  39.458  70.541  1.00  0.00           O  
ATOM   1699  CB  GLN H   3     110.496  41.659  70.406  1.00  0.00           C  
ATOM   1700  CG  GLN H   3     111.154  41.528  71.769  1.00  0.00           C  
ATOM   1701  CD  GLN H   3     111.352  42.871  72.447  1.00  0.00           C  
ATOM   1702  OE1 GLN H   3     110.881  43.903  71.961  1.00  0.00           O  
ATOM   1703  NE2 GLN H   3     112.051  42.865  73.576  1.00  0.00           N  
ATOM   1704  H   GLN H   3     108.854  41.057  68.285  1.00  0.00           H  
ATOM   1705  HA  GLN H   3     111.313  39.885  69.518  1.00  0.00           H  
ATOM   1706 1HB  GLN H   3     111.099  42.340  69.805  1.00  0.00           H  
ATOM   1707 2HB  GLN H   3     109.520  42.122  70.546  1.00  0.00           H  
ATOM   1708 1HG  GLN H   3     110.522  40.912  72.408  1.00  0.00           H  
ATOM   1709 2HG  GLN H   3     112.131  41.060  71.646  1.00  0.00           H  
ATOM   1710 1HE2 GLN H   3     112.214  43.721  74.069  1.00  0.00           H  
ATOM   1711 2HE2 GLN H   3     112.414  42.005  73.935  1.00  0.00           H  
ATOM   1712  N   LEU H   4     110.178  38.447  71.176  1.00  0.00           N  
ATOM   1713  CA  LEU H   4     109.519  37.508  72.077  1.00  0.00           C  
ATOM   1714  C   LEU H   4     110.070  37.659  73.492  1.00  0.00           C  
ATOM   1715  O   LEU H   4     111.187  37.233  73.776  1.00  0.00           O  
ATOM   1716  CB  LEU H   4     109.693  36.066  71.588  1.00  0.00           C  
ATOM   1717  CG  LEU H   4     108.846  35.593  70.398  1.00  0.00           C  
ATOM   1718  CD1 LEU H   4     109.385  36.109  69.073  1.00  0.00           C  
ATOM   1719  CD2 LEU H   4     108.750  34.075  70.374  1.00  0.00           C  
ATOM   1720  H   LEU H   4     111.180  38.397  71.062  1.00  0.00           H  
ATOM   1721  HA  LEU H   4     108.452  37.730  72.087  1.00  0.00           H  
ATOM   1722 1HB  LEU H   4     110.732  35.919  71.299  1.00  0.00           H  
ATOM   1723 2HB  LEU H   4     109.467  35.389  72.411  1.00  0.00           H  
ATOM   1724  HG  LEU H   4     107.840  36.007  70.480  1.00  0.00           H  
ATOM   1725 1HD1 LEU H   4     108.755  35.750  68.259  1.00  0.00           H  
ATOM   1726 2HD1 LEU H   4     109.382  37.200  69.079  1.00  0.00           H  
ATOM   1727 3HD1 LEU H   4     110.403  35.750  68.929  1.00  0.00           H  
ATOM   1728 1HD2 LEU H   4     108.144  33.763  69.523  1.00  0.00           H  
ATOM   1729 2HD2 LEU H   4     109.749  33.647  70.285  1.00  0.00           H  
ATOM   1730 3HD2 LEU H   4     108.287  33.725  71.297  1.00  0.00           H  
ATOM   1731  N   GLN H   5     109.288  38.278  74.371  1.00  0.00           N  
ATOM   1732  CA  GLN H   5     109.718  38.526  75.746  1.00  0.00           C  
ATOM   1733  C   GLN H   5     109.135  37.510  76.721  1.00  0.00           C  
ATOM   1734  O   GLN H   5     107.931  37.508  76.975  1.00  0.00           O  
ATOM   1735  CB  GLN H   5     109.326  39.941  76.178  1.00  0.00           C  
ATOM   1736  CG  GLN H   5     109.668  40.269  77.621  1.00  0.00           C  
ATOM   1737  CD  GLN H   5     111.164  40.362  77.854  1.00  0.00           C  
ATOM   1738  OE1 GLN H   5     111.859  41.151  77.209  1.00  0.00           O  
ATOM   1739  NE2 GLN H   5     111.668  39.554  78.780  1.00  0.00           N  
ATOM   1740  H   GLN H   5     108.371  38.587  74.079  1.00  0.00           H  
ATOM   1741  HA  GLN H   5     110.804  38.436  75.790  1.00  0.00           H  
ATOM   1742 1HB  GLN H   5     109.827  40.669  75.540  1.00  0.00           H  
ATOM   1743 2HB  GLN H   5     108.252  40.078  76.048  1.00  0.00           H  
ATOM   1744 1HG  GLN H   5     109.221  41.230  77.881  1.00  0.00           H  
ATOM   1745 2HG  GLN H   5     109.270  39.486  78.265  1.00  0.00           H  
ATOM   1746 1HE2 GLN H   5     112.649  39.570  78.979  1.00  0.00           H  
ATOM   1747 2HE2 GLN H   5     111.068  38.928  79.279  1.00  0.00           H  
ATOM   1748  N   GLU H   6     109.991  36.658  77.274  1.00  0.00           N  
ATOM   1749  CA  GLU H   6     109.542  35.645  78.222  1.00  0.00           C  
ATOM   1750  C   GLU H   6     109.472  36.203  79.640  1.00  0.00           C  
ATOM   1751  O   GLU H   6     110.242  37.087  80.007  1.00  0.00           O  
ATOM   1752  CB  GLU H   6     110.475  34.433  78.187  1.00  0.00           C  
ATOM   1753  CG  GLU H   6     110.506  33.702  76.852  1.00  0.00           C  
ATOM   1754  CD  GLU H   6     111.410  32.501  76.864  1.00  0.00           C  
ATOM   1755  OE1 GLU H   6     111.801  32.086  77.928  1.00  0.00           O  
ATOM   1756  OE2 GLU H   6     111.711  31.999  75.807  1.00  0.00           O  
ATOM   1757  H   GLU H   6     110.971  36.710  77.037  1.00  0.00           H  
ATOM   1758  HA  GLU H   6     108.540  35.324  77.936  1.00  0.00           H  
ATOM   1759 1HB  GLU H   6     111.493  34.751  78.418  1.00  0.00           H  
ATOM   1760 2HB  GLU H   6     110.174  33.719  78.953  1.00  0.00           H  
ATOM   1761 1HG  GLU H   6     109.495  33.379  76.604  1.00  0.00           H  
ATOM   1762 2HG  GLU H   6     110.837  34.393  76.078  1.00  0.00           H  
ATOM   1763  N   SER H   7     108.541  35.677  80.428  1.00  0.00           N  
ATOM   1764  CA  SER H   7     108.325  36.155  81.787  1.00  0.00           C  
ATOM   1765  C   SER H   7     107.835  35.023  82.683  1.00  0.00           C  
ATOM   1766  O   SER H   7     107.154  34.108  82.220  1.00  0.00           O  
ATOM   1767  CB  SER H   7     107.320  37.291  81.790  1.00  0.00           C  
ATOM   1768  OG  SER H   7     107.067  37.734  83.095  1.00  0.00           O  
ATOM   1769  H   SER H   7     107.967  34.926  80.073  1.00  0.00           H  
ATOM   1770  HA  SER H   7     109.274  36.524  82.179  1.00  0.00           H  
ATOM   1771 1HB  SER H   7     107.703  38.117  81.191  1.00  0.00           H  
ATOM   1772 2HB  SER H   7     106.391  36.956  81.331  1.00  0.00           H  
ATOM   1773  HG  SER H   7     107.320  38.659  83.114  1.00  0.00           H  
ATOM   1774  N   GLY H   8     108.187  35.082  83.964  1.00  0.00           N  
ATOM   1775  CA  GLY H   8     107.727  34.088  84.920  1.00  0.00           C  
ATOM   1776  C   GLY H   8     108.765  33.721  85.965  1.00  0.00           C  
ATOM   1777  O   GLY H   8     109.953  33.997  85.787  1.00  0.00           O  
ATOM   1778  H   GLY H   8     108.787  35.829  84.282  1.00  0.00           H  
ATOM   1779 1HA  GLY H   8     106.839  34.460  85.432  1.00  0.00           H  
ATOM   1780 2HA  GLY H   8     107.437  33.182  84.390  1.00  0.00           H  
ATOM   1781  N   PRO H   9     108.320  33.082  87.061  1.00  0.00           N  
ATOM   1782  CA  PRO H   9     109.194  32.650  88.161  1.00  0.00           C  
ATOM   1783  C   PRO H   9     110.286  31.696  87.698  1.00  0.00           C  
ATOM   1784  O   PRO H   9     110.036  30.835  86.853  1.00  0.00           O  
ATOM   1785  CB  PRO H   9     108.218  31.955  89.117  1.00  0.00           C  
ATOM   1786  CG  PRO H   9     106.904  32.598  88.828  1.00  0.00           C  
ATOM   1787  CD  PRO H   9     106.908  32.806  87.338  1.00  0.00           C  
ATOM   1788  HA  PRO H   9     109.646  33.535  88.632  1.00  0.00           H  
ATOM   1789 1HB  PRO H   9     108.214  30.872  88.929  1.00  0.00           H  
ATOM   1790 2HB  PRO H   9     108.545  32.100  90.158  1.00  0.00           H  
ATOM   1791 1HG  PRO H   9     106.083  31.947  89.162  1.00  0.00           H  
ATOM   1792 2HG  PRO H   9     106.811  33.540  89.387  1.00  0.00           H  
ATOM   1793 1HD  PRO H   9     106.548  31.895  86.838  1.00  0.00           H  
ATOM   1794 2HD  PRO H   9     106.270  33.665  87.085  1.00  0.00           H  
ATOM   1795  N   GLY H  10     111.487  31.853  88.244  1.00  0.00           N  
ATOM   1796  CA  GLY H  10     112.597  30.981  87.912  1.00  0.00           C  
ATOM   1797  C   GLY H  10     112.718  29.793  88.847  1.00  0.00           C  
ATOM   1798  O   GLY H  10     113.507  28.878  88.604  1.00  0.00           O  
ATOM   1799  H   GLY H  10     111.630  32.601  88.909  1.00  0.00           H  
ATOM   1800 1HA  GLY H  10     112.479  30.614  86.892  1.00  0.00           H  
ATOM   1801 2HA  GLY H  10     113.527  31.548  87.944  1.00  0.00           H  
ATOM   1802  N   LEU H  11     111.929  29.802  89.918  1.00  0.00           N  
ATOM   1803  CA  LEU H  11     111.965  28.733  90.908  1.00  0.00           C  
ATOM   1804  C   LEU H  11     110.565  28.221  91.250  1.00  0.00           C  
ATOM   1805  O   LEU H  11     109.700  28.985  91.679  1.00  0.00           O  
ATOM   1806  CB  LEU H  11     112.658  29.226  92.185  1.00  0.00           C  
ATOM   1807  CG  LEU H  11     112.707  28.224  93.345  1.00  0.00           C  
ATOM   1808  CD1 LEU H  11     113.541  27.017  92.939  1.00  0.00           C  
ATOM   1809  CD2 LEU H  11     113.289  28.901  94.577  1.00  0.00           C  
ATOM   1810  H   LEU H  11     111.287  30.571  90.047  1.00  0.00           H  
ATOM   1811  HA  LEU H  11     112.533  27.899  90.496  1.00  0.00           H  
ATOM   1812 1HB  LEU H  11     113.682  29.499  91.939  1.00  0.00           H  
ATOM   1813 2HB  LEU H  11     112.141  30.118  92.539  1.00  0.00           H  
ATOM   1814  HG  LEU H  11     111.699  27.874  93.567  1.00  0.00           H  
ATOM   1815 1HD1 LEU H  11     113.575  26.305  93.763  1.00  0.00           H  
ATOM   1816 2HD1 LEU H  11     113.091  26.540  92.068  1.00  0.00           H  
ATOM   1817 3HD1 LEU H  11     114.553  27.339  92.695  1.00  0.00           H  
ATOM   1818 1HD2 LEU H  11     113.323  28.189  95.402  1.00  0.00           H  
ATOM   1819 2HD2 LEU H  11     114.298  29.251  94.357  1.00  0.00           H  
ATOM   1820 3HD2 LEU H  11     112.664  29.750  94.856  1.00  0.00           H  
ATOM   1821  N   VAL H  12     110.351  26.924  91.056  1.00  0.00           N  
ATOM   1822  CA  VAL H  12     109.063  26.301  91.342  1.00  0.00           C  
ATOM   1823  C   VAL H  12     109.229  25.103  92.271  1.00  0.00           C  
ATOM   1824  O   VAL H  12     110.122  24.275  92.080  1.00  0.00           O  
ATOM   1825  CB  VAL H  12     108.388  25.843  90.034  1.00  0.00           C  
ATOM   1826  CG1 VAL H  12     107.058  25.167  90.329  1.00  0.00           C  
ATOM   1827  CG2 VAL H  12     108.194  27.035  89.108  1.00  0.00           C  
ATOM   1828  H   VAL H  12     111.106  26.354  90.700  1.00  0.00           H  
ATOM   1829  HA  VAL H  12     108.423  27.037  91.829  1.00  0.00           H  
ATOM   1830  HB  VAL H  12     109.024  25.104  89.547  1.00  0.00           H  
ATOM   1831 1HG1 VAL H  12     106.595  24.850  89.395  1.00  0.00           H  
ATOM   1832 2HG1 VAL H  12     107.225  24.296  90.964  1.00  0.00           H  
ATOM   1833 3HG1 VAL H  12     106.399  25.868  90.841  1.00  0.00           H  
ATOM   1834 1HG2 VAL H  12     107.716  26.704  88.186  1.00  0.00           H  
ATOM   1835 2HG2 VAL H  12     107.563  27.777  89.597  1.00  0.00           H  
ATOM   1836 3HG2 VAL H  12     109.162  27.478  88.877  1.00  0.00           H  
ATOM   1837  N   ARG H  13     108.371  25.014  93.285  1.00  0.00           N  
ATOM   1838  CA  ARG H  13     108.390  23.882  94.201  1.00  0.00           C  
ATOM   1839  C   ARG H  13     107.842  22.644  93.500  1.00  0.00           C  
ATOM   1840  O   ARG H  13     106.925  22.751  92.689  1.00  0.00           O  
ATOM   1841  CB  ARG H  13     107.565  24.175  95.446  1.00  0.00           C  
ATOM   1842  CG  ARG H  13     108.143  25.244  96.359  1.00  0.00           C  
ATOM   1843  CD  ARG H  13     107.260  25.509  97.524  1.00  0.00           C  
ATOM   1844  NE  ARG H  13     105.993  26.097  97.122  1.00  0.00           N  
ATOM   1845  CZ  ARG H  13     104.944  26.293  97.945  1.00  0.00           C  
ATOM   1846  NH1 ARG H  13     105.026  25.940  99.209  1.00  0.00           N  
ATOM   1847  NH2 ARG H  13     103.833  26.837  97.482  1.00  0.00           N  
ATOM   1848  H   ARG H  13     107.690  25.746  93.422  1.00  0.00           H  
ATOM   1849  HA  ARG H  13     109.421  23.700  94.506  1.00  0.00           H  
ATOM   1850 1HB  ARG H  13     106.567  24.496  95.153  1.00  0.00           H  
ATOM   1851 2HB  ARG H  13     107.456  23.264  96.034  1.00  0.00           H  
ATOM   1852 1HG  ARG H  13     109.115  24.919  96.732  1.00  0.00           H  
ATOM   1853 2HG  ARG H  13     108.262  26.174  95.802  1.00  0.00           H  
ATOM   1854 1HD  ARG H  13     107.052  24.572  98.041  1.00  0.00           H  
ATOM   1855 2HD  ARG H  13     107.755  26.197  98.206  1.00  0.00           H  
ATOM   1856  HE  ARG H  13     105.893  26.382  96.156  1.00  0.00           H  
ATOM   1857 1HH1 ARG H  13     105.875  25.523  99.563  1.00  0.00           H  
ATOM   1858 2HH1 ARG H  13     104.240  26.085  99.826  1.00  0.00           H  
ATOM   1859 1HH2 ARG H  13     103.770  27.109  96.510  1.00  0.00           H  
ATOM   1860 2HH2 ARG H  13     103.047  26.983  98.098  1.00  0.00           H  
ATOM   1861  N   PRO H  14     108.415  21.468  93.801  1.00  0.00           N  
ATOM   1862  CA  PRO H  14     107.972  20.205  93.200  1.00  0.00           C  
ATOM   1863  C   PRO H  14     106.479  19.961  93.394  1.00  0.00           C  
ATOM   1864  O   PRO H  14     105.928  20.325  94.432  1.00  0.00           O  
ATOM   1865  CB  PRO H  14     108.787  19.157  93.960  1.00  0.00           C  
ATOM   1866  CG  PRO H  14     110.020  19.885  94.369  1.00  0.00           C  
ATOM   1867  CD  PRO H  14     109.569  21.279  94.704  1.00  0.00           C  
ATOM   1868  HA  PRO H  14     108.214  20.210  92.126  1.00  0.00           H  
ATOM   1869 1HB  PRO H  14     108.209  18.781  94.817  1.00  0.00           H  
ATOM   1870 2HB  PRO H  14     108.994  18.296  93.309  1.00  0.00           H  
ATOM   1871 1HG  PRO H  14     110.490  19.382  95.227  1.00  0.00           H  
ATOM   1872 2HG  PRO H  14     110.757  19.873  93.551  1.00  0.00           H  
ATOM   1873 1HD  PRO H  14     109.271  21.324  95.762  1.00  0.00           H  
ATOM   1874 2HD  PRO H  14     110.385  21.987  94.502  1.00  0.00           H  
ATOM   1875  N   SER H  15     105.849  19.366  92.382  1.00  0.00           N  
ATOM   1876  CA  SER H  15     104.409  19.088  92.365  1.00  0.00           C  
ATOM   1877  C   SER H  15     103.527  20.340  92.281  1.00  0.00           C  
ATOM   1878  O   SER H  15     102.307  20.256  92.436  1.00  0.00           O  
ATOM   1879  CB  SER H  15     104.037  18.301  93.607  1.00  0.00           C  
ATOM   1880  OG  SER H  15     104.767  17.107  93.683  1.00  0.00           O  
ATOM   1881  H   SER H  15     106.411  19.098  91.589  1.00  0.00           H  
ATOM   1882  HA  SER H  15     104.183  18.491  91.480  1.00  0.00           H  
ATOM   1883 1HB  SER H  15     104.231  18.905  94.492  1.00  0.00           H  
ATOM   1884 2HB  SER H  15     102.971  18.077  93.591  1.00  0.00           H  
ATOM   1885  HG  SER H  15     104.806  16.764  92.787  1.00  0.00           H  
ATOM   1886  N   GLN H  16     104.139  21.493  92.030  1.00  0.00           N  
ATOM   1887  CA  GLN H  16     103.372  22.714  91.805  1.00  0.00           C  
ATOM   1888  C   GLN H  16     103.175  22.970  90.315  1.00  0.00           C  
ATOM   1889  O   GLN H  16     103.521  22.132  89.479  1.00  0.00           O  
ATOM   1890  CB  GLN H  16     104.071  23.914  92.453  1.00  0.00           C  
ATOM   1891  CG  GLN H  16     104.238  23.797  93.958  1.00  0.00           C  
ATOM   1892  CD  GLN H  16     102.909  23.724  94.685  1.00  0.00           C  
ATOM   1893  OE1 GLN H  16     102.039  24.581  94.505  1.00  0.00           O  
ATOM   1894  NE2 GLN H  16     102.743  22.698  95.513  1.00  0.00           N  
ATOM   1895  H   GLN H  16     105.146  21.530  91.993  1.00  0.00           H  
ATOM   1896  HA  GLN H  16     102.390  22.595  92.260  1.00  0.00           H  
ATOM   1897 1HB  GLN H  16     105.059  24.040  92.013  1.00  0.00           H  
ATOM   1898 2HB  GLN H  16     103.502  24.821  92.248  1.00  0.00           H  
ATOM   1899 1HG  GLN H  16     104.800  22.890  94.181  1.00  0.00           H  
ATOM   1900 2HG  GLN H  16     104.780  24.670  94.322  1.00  0.00           H  
ATOM   1901 1HE2 GLN H  16     101.887  22.597  96.020  1.00  0.00           H  
ATOM   1902 2HE2 GLN H  16     103.474  22.027  95.629  1.00  0.00           H  
ATOM   1903  N   THR H  17     102.618  24.131  89.984  1.00  0.00           N  
ATOM   1904  CA  THR H  17     102.372  24.478  88.589  1.00  0.00           C  
ATOM   1905  C   THR H  17     103.388  25.477  88.024  1.00  0.00           C  
ATOM   1906  O   THR H  17     103.554  26.581  88.543  1.00  0.00           O  
ATOM   1907  CB  THR H  17     100.952  25.052  88.422  1.00  0.00           C  
ATOM   1908  OG1 THR H  17      99.988  24.074  88.832  1.00  0.00           O  
ATOM   1909  CG2 THR H  17     100.697  25.431  86.971  1.00  0.00           C  
ATOM   1910  H   THR H  17     102.360  24.786  90.708  1.00  0.00           H  
ATOM   1911  HA  THR H  17     102.457  23.574  87.987  1.00  0.00           H  
ATOM   1912  HB  THR H  17     100.841  25.937  89.048  1.00  0.00           H  
ATOM   1913  HG1 THR H  17      99.135  24.286  88.449  1.00  0.00           H  
ATOM   1914 1HG2 THR H  17      99.690  25.835  86.873  1.00  0.00           H  
ATOM   1915 2HG2 THR H  17     101.423  26.183  86.659  1.00  0.00           H  
ATOM   1916 3HG2 THR H  17     100.797  24.548  86.342  1.00  0.00           H  
ATOM   1917  N   LEU H  18     104.065  25.067  86.955  1.00  0.00           N  
ATOM   1918  CA  LEU H  18     105.016  25.923  86.250  1.00  0.00           C  
ATOM   1919  C   LEU H  18     104.275  26.831  85.279  1.00  0.00           C  
ATOM   1920  O   LEU H  18     103.493  26.357  84.459  1.00  0.00           O  
ATOM   1921  CB  LEU H  18     106.047  25.075  85.493  1.00  0.00           C  
ATOM   1922  CG  LEU H  18     107.177  25.855  84.811  1.00  0.00           C  
ATOM   1923  CD1 LEU H  18     108.403  24.963  84.679  1.00  0.00           C  
ATOM   1924  CD2 LEU H  18     106.706  26.343  83.448  1.00  0.00           C  
ATOM   1925  H   LEU H  18     103.909  24.126  86.623  1.00  0.00           H  
ATOM   1926  HA  LEU H  18     105.541  26.534  86.983  1.00  0.00           H  
ATOM   1927 1HB  LEU H  18     106.503  24.376  86.193  1.00  0.00           H  
ATOM   1928 2HB  LEU H  18     105.529  24.501  84.725  1.00  0.00           H  
ATOM   1929  HG  LEU H  18     107.452  26.712  85.427  1.00  0.00           H  
ATOM   1930 1HD1 LEU H  18     109.207  25.517  84.193  1.00  0.00           H  
ATOM   1931 2HD1 LEU H  18     108.730  24.646  85.669  1.00  0.00           H  
ATOM   1932 3HD1 LEU H  18     108.154  24.088  84.080  1.00  0.00           H  
ATOM   1933 1HD2 LEU H  18     107.510  26.897  82.962  1.00  0.00           H  
ATOM   1934 2HD2 LEU H  18     106.433  25.487  82.830  1.00  0.00           H  
ATOM   1935 3HD2 LEU H  18     105.840  26.992  83.572  1.00  0.00           H  
ATOM   1936  N   SER H  19     104.534  28.133  85.357  1.00  0.00           N  
ATOM   1937  CA  SER H  19     103.832  29.095  84.511  1.00  0.00           C  
ATOM   1938  C   SER H  19     104.760  30.134  83.889  1.00  0.00           C  
ATOM   1939  O   SER H  19     105.422  30.891  84.595  1.00  0.00           O  
ATOM   1940  CB  SER H  19     102.761  29.798  85.321  1.00  0.00           C  
ATOM   1941  OG  SER H  19     102.095  30.758  84.547  1.00  0.00           O  
ATOM   1942  H   SER H  19     105.226  28.467  86.012  1.00  0.00           H  
ATOM   1943  HA  SER H  19     103.360  28.554  83.690  1.00  0.00           H  
ATOM   1944 1HB  SER H  19     102.044  29.065  85.691  1.00  0.00           H  
ATOM   1945 2HB  SER H  19     103.216  30.277  86.187  1.00  0.00           H  
ATOM   1946  HG  SER H  19     102.771  31.180  84.010  1.00  0.00           H  
ATOM   1947  N   LEU H  20     104.792  30.168  82.561  1.00  0.00           N  
ATOM   1948  CA  LEU H  20     105.578  31.162  81.838  1.00  0.00           C  
ATOM   1949  C   LEU H  20     104.726  31.910  80.813  1.00  0.00           C  
ATOM   1950  O   LEU H  20     103.733  31.384  80.310  1.00  0.00           O  
ATOM   1951  CB  LEU H  20     106.761  30.487  81.133  1.00  0.00           C  
ATOM   1952  CG  LEU H  20     107.763  29.774  82.050  1.00  0.00           C  
ATOM   1953  CD1 LEU H  20     108.760  28.993  81.204  1.00  0.00           C  
ATOM   1954  CD2 LEU H  20     108.471  30.798  82.923  1.00  0.00           C  
ATOM   1955  H   LEU H  20     104.258  29.489  82.037  1.00  0.00           H  
ATOM   1956  HA  LEU H  20     105.962  31.887  82.555  1.00  0.00           H  
ATOM   1957 1HB  LEU H  20     106.373  29.751  80.430  1.00  0.00           H  
ATOM   1958 2HB  LEU H  20     107.307  31.243  80.569  1.00  0.00           H  
ATOM   1959  HG  LEU H  20     107.233  29.062  82.683  1.00  0.00           H  
ATOM   1960 1HD1 LEU H  20     109.471  28.486  81.856  1.00  0.00           H  
ATOM   1961 2HD1 LEU H  20     108.228  28.254  80.605  1.00  0.00           H  
ATOM   1962 3HD1 LEU H  20     109.294  29.678  80.547  1.00  0.00           H  
ATOM   1963 1HD2 LEU H  20     109.183  30.292  83.575  1.00  0.00           H  
ATOM   1964 2HD2 LEU H  20     109.002  31.511  82.291  1.00  0.00           H  
ATOM   1965 3HD2 LEU H  20     107.737  31.329  83.530  1.00  0.00           H  
ATOM   1966  N   THR H  21     105.125  33.141  80.506  1.00  0.00           N  
ATOM   1967  CA  THR H  21     104.418  33.957  79.528  1.00  0.00           C  
ATOM   1968  C   THR H  21     105.373  34.531  78.488  1.00  0.00           C  
ATOM   1969  O   THR H  21     106.432  35.061  78.829  1.00  0.00           O  
ATOM   1970  CB  THR H  21     103.654  35.103  80.218  1.00  0.00           C  
ATOM   1971  OG1 THR H  21     102.707  34.559  81.146  1.00  0.00           O  
ATOM   1972  CG2 THR H  21     102.920  35.948  79.189  1.00  0.00           C  
ATOM   1973  H   THR H  21     105.942  33.519  80.963  1.00  0.00           H  
ATOM   1974  HA  THR H  21     103.698  33.326  79.007  1.00  0.00           H  
ATOM   1975  HB  THR H  21     104.356  35.732  80.764  1.00  0.00           H  
ATOM   1976  HG1 THR H  21     102.230  35.275  81.573  1.00  0.00           H  
ATOM   1977 1HG2 THR H  21     102.385  36.754  79.694  1.00  0.00           H  
ATOM   1978 2HG2 THR H  21     103.638  36.373  78.488  1.00  0.00           H  
ATOM   1979 3HG2 THR H  21     102.209  35.327  78.647  1.00  0.00           H  
ATOM   1980  N   CYS H  22     104.988  34.428  77.219  1.00  0.00           N  
ATOM   1981  CA  CYS H  22     105.771  34.975  76.114  1.00  0.00           C  
ATOM   1982  C   CYS H  22     105.011  36.111  75.428  1.00  0.00           C  
ATOM   1983  O   CYS H  22     104.004  35.878  74.757  1.00  0.00           O  
ATOM   1984  CB  CYS H  22     106.088  33.861  75.109  1.00  0.00           C  
ATOM   1985  SG  CYS H  22     107.139  34.321  73.704  1.00  0.00           S  
ATOM   1986  H   CYS H  22     104.120  33.953  77.019  1.00  0.00           H  
ATOM   1987  HA  CYS H  22     106.707  35.365  76.513  1.00  0.00           H  
ATOM   1988 1HB  CYS H  22     106.588  33.039  75.622  1.00  0.00           H  
ATOM   1989 2HB  CYS H  22     105.159  33.471  74.693  1.00  0.00           H  
ATOM   1990  N   THR H  23     105.484  37.342  75.602  1.00  0.00           N  
ATOM   1991  CA  THR H  23     104.845  38.501  74.980  1.00  0.00           C  
ATOM   1992  C   THR H  23     105.468  38.809  73.622  1.00  0.00           C  
ATOM   1993  O   THR H  23     106.679  39.010  73.515  1.00  0.00           O  
ATOM   1994  CB  THR H  23     104.941  39.742  75.886  1.00  0.00           C  
ATOM   1995  OG1 THR H  23     104.307  39.468  77.143  1.00  0.00           O  
ATOM   1996  CG2 THR H  23     104.263  40.935  75.230  1.00  0.00           C  
ATOM   1997  H   THR H  23     106.302  37.483  76.178  1.00  0.00           H  
ATOM   1998  HA  THR H  23     103.791  38.271  74.823  1.00  0.00           H  
ATOM   1999  HB  THR H  23     105.989  39.980  76.067  1.00  0.00           H  
ATOM   2000  HG1 THR H  23     104.911  38.972  77.704  1.00  0.00           H  
ATOM   2001 1HG2 THR H  23     104.340  41.802  75.886  1.00  0.00           H  
ATOM   2002 2HG2 THR H  23     104.750  41.153  74.280  1.00  0.00           H  
ATOM   2003 3HG2 THR H  23     103.213  40.705  75.057  1.00  0.00           H  
ATOM   2004  N   VAL H  24     104.597  38.894  72.638  1.00  0.00           N  
ATOM   2005  CA  VAL H  24     105.198  39.137  71.331  1.00  0.00           C  
ATOM   2006  C   VAL H  24     105.006  40.573  70.852  1.00  0.00           C  
ATOM   2007  O   VAL H  24     104.047  41.245  71.229  1.00  0.00           O  
ATOM   2008  CB  VAL H  24     104.593  38.177  70.289  1.00  0.00           C  
ATOM   2009  CG1 VAL H  24     104.862  36.731  70.679  1.00  0.00           C  
ATOM   2010  CG2 VAL H  24     103.099  38.432  70.157  1.00  0.00           C  
ATOM   2011  H   VAL H  24     103.594  38.810  72.712  1.00  0.00           H  
ATOM   2012  HA  VAL H  24     106.270  38.952  71.402  1.00  0.00           H  
ATOM   2013  HB  VAL H  24     105.078  38.346  69.328  1.00  0.00           H  
ATOM   2014 1HG1 VAL H  24     104.427  36.066  69.932  1.00  0.00           H  
ATOM   2015 2HG1 VAL H  24     105.937  36.563  70.732  1.00  0.00           H  
ATOM   2016 3HG1 VAL H  24     104.412  36.527  71.650  1.00  0.00           H  
ATOM   2017 1HG2 VAL H  24     102.678  37.750  69.419  1.00  0.00           H  
ATOM   2018 2HG2 VAL H  24     102.615  38.268  71.120  1.00  0.00           H  
ATOM   2019 3HG2 VAL H  24     102.932  39.460  69.837  1.00  0.00           H  
ATOM   2020  N   SER H  25     105.940  41.027  70.023  1.00  0.00           N  
ATOM   2021  CA  SER H  25     105.885  42.342  69.395  1.00  0.00           C  
ATOM   2022  C   SER H  25     106.318  42.161  67.947  1.00  0.00           C  
ATOM   2023  O   SER H  25     107.159  41.307  67.646  1.00  0.00           O  
ATOM   2024  CB  SER H  25     106.785  43.332  70.108  1.00  0.00           C  
ATOM   2025  OG  SER H  25     106.755  44.582  69.477  1.00  0.00           O  
ATOM   2026  H   SER H  25     106.723  40.420  69.826  1.00  0.00           H  
ATOM   2027  HA  SER H  25     104.860  42.710  69.452  1.00  0.00           H  
ATOM   2028 1HB  SER H  25     106.462  43.437  71.143  1.00  0.00           H  
ATOM   2029 2HB  SER H  25     107.806  42.952  70.121  1.00  0.00           H  
ATOM   2030  HG  SER H  25     107.550  44.627  68.940  1.00  0.00           H  
ATOM   2031  N   GLY H  26     105.748  42.958  67.051  1.00  0.00           N  
ATOM   2032  CA  GLY H  26     106.119  42.857  65.651  1.00  0.00           C  
ATOM   2033  C   GLY H  26     105.077  42.180  64.776  1.00  0.00           C  
ATOM   2034  O   GLY H  26     105.198  42.201  63.546  1.00  0.00           O  
ATOM   2035  H   GLY H  26     105.054  43.639  67.327  1.00  0.00           H  
ATOM   2036 1HA  GLY H  26     106.302  43.854  65.250  1.00  0.00           H  
ATOM   2037 2HA  GLY H  26     107.051  42.299  65.561  1.00  0.00           H  
ATOM   2038  N   PHE H  27     104.067  41.571  65.396  1.00  0.00           N  
ATOM   2039  CA  PHE H  27     102.967  40.971  64.648  1.00  0.00           C  
ATOM   2040  C   PHE H  27     101.738  40.720  65.536  1.00  0.00           C  
ATOM   2041  O   PHE H  27     101.815  40.813  66.761  1.00  0.00           O  
ATOM   2042  CB  PHE H  27     103.422  39.656  64.014  1.00  0.00           C  
ATOM   2043  CG  PHE H  27     103.642  38.549  65.005  1.00  0.00           C  
ATOM   2044  CD1 PHE H  27     102.763  37.477  65.076  1.00  0.00           C  
ATOM   2045  CD2 PHE H  27     104.726  38.576  65.869  1.00  0.00           C  
ATOM   2046  CE1 PHE H  27     102.964  36.458  65.988  1.00  0.00           C  
ATOM   2047  CE2 PHE H  27     104.930  37.559  66.781  1.00  0.00           C  
ATOM   2048  CZ  PHE H  27     104.047  36.499  66.840  1.00  0.00           C  
ATOM   2049  H   PHE H  27     104.057  41.522  66.405  1.00  0.00           H  
ATOM   2050  HA  PHE H  27     102.671  41.661  63.856  1.00  0.00           H  
ATOM   2051 1HB  PHE H  27     102.677  39.323  63.292  1.00  0.00           H  
ATOM   2052 2HB  PHE H  27     104.353  39.816  63.472  1.00  0.00           H  
ATOM   2053  HD1 PHE H  27     101.907  37.445  64.401  1.00  0.00           H  
ATOM   2054  HD2 PHE H  27     105.422  39.414  65.823  1.00  0.00           H  
ATOM   2055  HE1 PHE H  27     102.266  35.623  66.033  1.00  0.00           H  
ATOM   2056  HE2 PHE H  27     105.786  37.592  67.454  1.00  0.00           H  
ATOM   2057  HZ  PHE H  27     104.206  35.697  67.560  1.00  0.00           H  
ATOM   2058  N   SER H  28     100.605  40.398  64.915  1.00  0.00           N  
ATOM   2059  CA  SER H  28      99.460  39.902  65.668  1.00  0.00           C  
ATOM   2060  C   SER H  28      99.339  38.387  65.670  1.00  0.00           C  
ATOM   2061  O   SER H  28      99.474  37.727  64.635  1.00  0.00           O  
ATOM   2062  CB  SER H  28      98.186  40.503  65.106  1.00  0.00           C  
ATOM   2063  OG  SER H  28      97.056  39.968  65.740  1.00  0.00           O  
ATOM   2064  H   SER H  28     100.529  40.494  63.912  1.00  0.00           H  
ATOM   2065  HA  SER H  28      99.571  40.210  66.709  1.00  0.00           H  
ATOM   2066 1HB  SER H  28      98.204  41.584  65.239  1.00  0.00           H  
ATOM   2067 2HB  SER H  28      98.133  40.306  64.036  1.00  0.00           H  
ATOM   2068  HG  SER H  28      96.785  40.620  66.390  1.00  0.00           H  
ATOM   2069  N   LEU H  29      99.073  37.855  66.855  1.00  0.00           N  
ATOM   2070  CA  LEU H  29      98.875  36.430  67.063  1.00  0.00           C  
ATOM   2071  C   LEU H  29      97.564  35.955  66.448  1.00  0.00           C  
ATOM   2072  O   LEU H  29      97.305  34.756  66.388  1.00  0.00           O  
ATOM   2073  CB  LEU H  29      98.890  36.111  68.563  1.00  0.00           C  
ATOM   2074  CG  LEU H  29     100.260  36.199  69.249  1.00  0.00           C  
ATOM   2075  CD1 LEU H  29     100.080  36.103  70.758  1.00  0.00           C  
ATOM   2076  CD2 LEU H  29     101.158  35.084  68.733  1.00  0.00           C  
ATOM   2077  H   LEU H  29      99.007  38.481  67.644  1.00  0.00           H  
ATOM   2078  HA  LEU H  29      99.692  35.894  66.581  1.00  0.00           H  
ATOM   2079 1HB  LEU H  29      98.221  36.803  69.072  1.00  0.00           H  
ATOM   2080 2HB  LEU H  29      98.512  35.099  68.707  1.00  0.00           H  
ATOM   2081  HG  LEU H  29     100.716  37.164  69.028  1.00  0.00           H  
ATOM   2082 1HD1 LEU H  29     101.054  36.165  71.245  1.00  0.00           H  
ATOM   2083 2HD1 LEU H  29      99.450  36.923  71.102  1.00  0.00           H  
ATOM   2084 3HD1 LEU H  29      99.610  35.153  71.008  1.00  0.00           H  
ATOM   2085 1HD2 LEU H  29     102.132  35.146  69.220  1.00  0.00           H  
ATOM   2086 2HD2 LEU H  29     100.703  34.118  68.955  1.00  0.00           H  
ATOM   2087 3HD2 LEU H  29     101.283  35.187  67.655  1.00  0.00           H  
ATOM   2088  N   THR H  30      96.738  36.891  65.991  1.00  0.00           N  
ATOM   2089  CA  THR H  30      95.460  36.528  65.389  1.00  0.00           C  
ATOM   2090  C   THR H  30      95.666  35.771  64.086  1.00  0.00           C  
ATOM   2091  O   THR H  30      94.778  35.052  63.628  1.00  0.00           O  
ATOM   2092  CB  THR H  30      94.592  37.775  65.131  1.00  0.00           C  
ATOM   2093  OG1 THR H  30      95.288  38.673  64.258  1.00  0.00           O  
ATOM   2094  CG2 THR H  30      94.279  38.487  66.440  1.00  0.00           C  
ATOM   2095  H   THR H  30      96.992  37.866  66.056  1.00  0.00           H  
ATOM   2096  HA  THR H  30      94.925  35.876  66.079  1.00  0.00           H  
ATOM   2097  HB  THR H  30      93.658  37.476  64.655  1.00  0.00           H  
ATOM   2098  HG1 THR H  30      95.968  39.137  64.752  1.00  0.00           H  
ATOM   2099 1HG2 THR H  30      93.665  39.363  66.239  1.00  0.00           H  
ATOM   2100 2HG2 THR H  30      93.740  37.809  67.102  1.00  0.00           H  
ATOM   2101 3HG2 THR H  30      95.209  38.796  66.916  1.00  0.00           H  
ATOM   2102  N   GLY H  31      96.848  35.933  63.500  1.00  0.00           N  
ATOM   2103  CA  GLY H  31      97.203  35.240  62.259  1.00  0.00           C  
ATOM   2104  C   GLY H  31      98.025  33.964  62.416  1.00  0.00           C  
ATOM   2105  O   GLY H  31      97.775  32.978  61.730  1.00  0.00           O  
ATOM   2106  H   GLY H  31      97.522  36.556  63.924  1.00  0.00           H  
ATOM   2107 1HA  GLY H  31      96.295  34.973  61.719  1.00  0.00           H  
ATOM   2108 2HA  GLY H  31      97.773  35.912  61.618  1.00  0.00           H  
ATOM   2109  N   TYR H  32      98.926  33.838  63.525  1.00  0.00           N  
ATOM   2110  CA  TYR H  32     100.061  32.927  63.400  1.00  0.00           C  
ATOM   2111  C   TYR H  32     100.379  32.044  64.597  1.00  0.00           C  
ATOM   2112  O   TYR H  32     100.008  32.342  65.738  1.00  0.00           O  
ATOM   2113  CB  TYR H  32     101.309  33.739  63.045  1.00  0.00           C  
ATOM   2114  CG  TYR H  32     101.189  34.504  61.746  1.00  0.00           C  
ATOM   2115  CD1 TYR H  32     100.846  35.848  61.762  1.00  0.00           C  
ATOM   2116  CD2 TYR H  32     101.423  33.863  60.538  1.00  0.00           C  
ATOM   2117  CE1 TYR H  32     100.737  36.548  60.576  1.00  0.00           C  
ATOM   2118  CE2 TYR H  32     101.314  34.562  59.352  1.00  0.00           C  
ATOM   2119  CZ  TYR H  32     100.972  35.899  59.368  1.00  0.00           C  
ATOM   2120  OH  TYR H  32     100.864  36.596  58.187  1.00  0.00           O  
ATOM   2121  H   TYR H  32      98.889  34.471  64.310  1.00  0.00           H  
ATOM   2122  HA  TYR H  32      99.849  32.218  62.599  1.00  0.00           H  
ATOM   2123 1HB  TYR H  32     101.518  34.452  63.843  1.00  0.00           H  
ATOM   2124 2HB  TYR H  32     102.167  33.072  62.969  1.00  0.00           H  
ATOM   2125  HD1 TYR H  32     100.662  36.353  62.711  1.00  0.00           H  
ATOM   2126  HD2 TYR H  32     101.691  32.807  60.526  1.00  0.00           H  
ATOM   2127  HE1 TYR H  32     100.468  37.604  60.588  1.00  0.00           H  
ATOM   2128  HE2 TYR H  32     101.497  34.058  58.403  1.00  0.00           H  
ATOM   2129  HH  TYR H  32     100.617  37.505  58.374  1.00  0.00           H  
ATOM   2130  N   GLY H  33     101.109  30.968  64.316  1.00  0.00           N  
ATOM   2131  CA  GLY H  33     101.484  30.019  65.347  1.00  0.00           C  
ATOM   2132  C   GLY H  33     102.722  30.322  66.162  1.00  0.00           C  
ATOM   2133  O   GLY H  33     103.616  31.047  65.727  1.00  0.00           O  
ATOM   2134  H   GLY H  33     101.411  30.805  63.365  1.00  0.00           H  
ATOM   2135 1HA  GLY H  33     100.666  29.915  66.060  1.00  0.00           H  
ATOM   2136 2HA  GLY H  33     101.646  29.040  64.898  1.00  0.00           H  
ATOM   2137  N   VAL H  34     102.763  29.750  67.362  1.00  0.00           N  
ATOM   2138  CA  VAL H  34     103.871  29.945  68.279  1.00  0.00           C  
ATOM   2139  C   VAL H  34     104.170  28.652  69.041  1.00  0.00           C  
ATOM   2140  O   VAL H  34     103.270  27.856  69.299  1.00  0.00           O  
ATOM   2141  CB  VAL H  34     103.546  31.073  69.277  1.00  0.00           C  
ATOM   2142  CG1 VAL H  34     103.568  32.424  68.579  1.00  0.00           C  
ATOM   2143  CG2 VAL H  34     102.191  30.821  69.920  1.00  0.00           C  
ATOM   2144  H   VAL H  34     101.991  29.160  67.639  1.00  0.00           H  
ATOM   2145  HA  VAL H  34     104.751  30.231  67.702  1.00  0.00           H  
ATOM   2146  HB  VAL H  34     104.316  31.097  70.048  1.00  0.00           H  
ATOM   2147 1HG1 VAL H  34     103.337  33.210  69.299  1.00  0.00           H  
ATOM   2148 2HG1 VAL H  34     104.558  32.600  68.157  1.00  0.00           H  
ATOM   2149 3HG1 VAL H  34     102.826  32.434  67.781  1.00  0.00           H  
ATOM   2150 1HG2 VAL H  34     101.968  31.621  70.625  1.00  0.00           H  
ATOM   2151 2HG2 VAL H  34     101.421  30.791  69.149  1.00  0.00           H  
ATOM   2152 3HG2 VAL H  34     102.211  29.867  70.449  1.00  0.00           H  
ATOM   2153  N   ASN H  35     105.444  28.446  69.374  1.00  0.00           N  
ATOM   2154  CA  ASN H  35     105.922  27.190  69.956  1.00  0.00           C  
ATOM   2155  C   ASN H  35     106.414  27.383  71.382  1.00  0.00           C  
ATOM   2156  O   ASN H  35     106.676  28.497  71.826  1.00  0.00           O  
ATOM   2157  CB  ASN H  35     107.018  26.586  69.097  1.00  0.00           C  
ATOM   2158  CG  ASN H  35     106.483  25.936  67.851  1.00  0.00           C  
ATOM   2159  OD1 ASN H  35     106.210  24.730  67.834  1.00  0.00           O  
ATOM   2160  ND2 ASN H  35     106.329  26.710  66.808  1.00  0.00           N  
ATOM   2161  H   ASN H  35     106.102  29.194  69.212  1.00  0.00           H  
ATOM   2162  HA  ASN H  35     105.087  26.488  69.998  1.00  0.00           H  
ATOM   2163 1HB  ASN H  35     107.726  27.365  68.811  1.00  0.00           H  
ATOM   2164 2HB  ASN H  35     107.565  25.842  69.675  1.00  0.00           H  
ATOM   2165 1HD2 ASN H  35     105.977  26.332  65.951  1.00  0.00           H  
ATOM   2166 2HD2 ASN H  35     106.563  27.680  66.867  1.00  0.00           H  
ATOM   2167  N   TRP H  36     106.516  26.279  72.108  1.00  0.00           N  
ATOM   2168  CA  TRP H  36     107.254  26.253  73.353  1.00  0.00           C  
ATOM   2169  C   TRP H  36     108.192  25.071  73.195  1.00  0.00           C  
ATOM   2170  O   TRP H  36     107.784  24.002  72.734  1.00  0.00           O  
ATOM   2171  CB  TRP H  36     106.341  26.085  74.568  1.00  0.00           C  
ATOM   2172  CG  TRP H  36     105.744  27.372  75.050  1.00  0.00           C  
ATOM   2173  CD1 TRP H  36     104.492  27.841  74.781  1.00  0.00           C  
ATOM   2174  CD2 TRP H  36     106.373  28.368  75.893  1.00  0.00           C  
ATOM   2175  NE1 TRP H  36     104.300  29.055  75.394  1.00  0.00           N  
ATOM   2176  CE2 TRP H  36     105.440  29.392  76.079  1.00  0.00           C  
ATOM   2177  CE3 TRP H  36     107.632  28.470  76.496  1.00  0.00           C  
ATOM   2178  CZ2 TRP H  36     105.723  30.512  76.844  1.00  0.00           C  
ATOM   2179  CZ3 TRP H  36     107.916  29.594  77.263  1.00  0.00           C  
ATOM   2180  CH2 TRP H  36     106.986  30.588  77.433  1.00  0.00           C  
ATOM   2181  H   TRP H  36     106.064  25.435  71.785  1.00  0.00           H  
ATOM   2182  HA  TRP H  36     107.781  27.201  73.463  1.00  0.00           H  
ATOM   2183 1HB  TRP H  36     105.529  25.400  74.323  1.00  0.00           H  
ATOM   2184 2HB  TRP H  36     106.905  25.641  75.389  1.00  0.00           H  
ATOM   2185  HD1 TRP H  36     103.754  27.327  74.169  1.00  0.00           H  
ATOM   2186  HE1 TRP H  36     103.459  29.611  75.346  1.00  0.00           H  
ATOM   2187  HE3 TRP H  36     108.375  27.683  76.366  1.00  0.00           H  
ATOM   2188  HZ2 TRP H  36     104.997  31.312  76.990  1.00  0.00           H  
ATOM   2189  HZ3 TRP H  36     108.900  29.666  77.727  1.00  0.00           H  
ATOM   2190  HH2 TRP H  36     107.241  31.454  78.042  1.00  0.00           H  
ATOM   2191  N   VAL H  37     109.451  25.276  73.561  1.00  0.00           N  
ATOM   2192  CA  VAL H  37     110.456  24.223  73.515  1.00  0.00           C  
ATOM   2193  C   VAL H  37     111.306  24.253  74.781  1.00  0.00           C  
ATOM   2194  O   VAL H  37     111.624  25.330  75.299  1.00  0.00           O  
ATOM   2195  CB  VAL H  37     111.359  24.393  72.279  1.00  0.00           C  
ATOM   2196  CG1 VAL H  37     112.435  23.317  72.255  1.00  0.00           C  
ATOM   2197  CG2 VAL H  37     110.518  24.344  71.013  1.00  0.00           C  
ATOM   2198  H   VAL H  37     109.716  26.196  73.880  1.00  0.00           H  
ATOM   2199  HA  VAL H  37     109.946  23.262  73.445  1.00  0.00           H  
ATOM   2200  HB  VAL H  37     111.868  25.355  72.342  1.00  0.00           H  
ATOM   2201 1HG1 VAL H  37     113.064  23.452  71.375  1.00  0.00           H  
ATOM   2202 2HG1 VAL H  37     113.047  23.394  73.153  1.00  0.00           H  
ATOM   2203 3HG1 VAL H  37     111.966  22.334  72.217  1.00  0.00           H  
ATOM   2204 1HG2 VAL H  37     111.164  24.465  70.143  1.00  0.00           H  
ATOM   2205 2HG2 VAL H  37     110.005  23.384  70.954  1.00  0.00           H  
ATOM   2206 3HG2 VAL H  37     109.783  25.148  71.033  1.00  0.00           H  
ATOM   2207  N   ARG H  38     111.726  23.080  75.371  1.00  0.00           N  
ATOM   2208  CA  ARG H  38     112.606  23.146  76.533  1.00  0.00           C  
ATOM   2209  C   ARG H  38     113.955  22.481  76.306  1.00  0.00           C  
ATOM   2210  O   ARG H  38     114.149  21.742  75.338  1.00  0.00           O  
ATOM   2211  CB  ARG H  38     111.933  22.496  77.734  1.00  0.00           C  
ATOM   2212  CG  ARG H  38     111.767  20.987  77.633  1.00  0.00           C  
ATOM   2213  CD  ARG H  38     111.124  20.424  78.848  1.00  0.00           C  
ATOM   2214  NE  ARG H  38     111.024  18.975  78.786  1.00  0.00           N  
ATOM   2215  CZ  ARG H  38     110.514  18.200  79.764  1.00  0.00           C  
ATOM   2216  NH1 ARG H  38     110.063  18.751  80.870  1.00  0.00           N  
ATOM   2217  NH2 ARG H  38     110.466  16.889  79.610  1.00  0.00           N  
ATOM   2218  H   ARG H  38     111.498  22.178  74.979  1.00  0.00           H  
ATOM   2219  HA  ARG H  38     112.797  24.195  76.763  1.00  0.00           H  
ATOM   2220 1HB  ARG H  38     112.512  22.704  78.632  1.00  0.00           H  
ATOM   2221 2HB  ARG H  38     110.942  22.928  77.874  1.00  0.00           H  
ATOM   2222 1HG  ARG H  38     111.143  20.746  76.773  1.00  0.00           H  
ATOM   2223 2HG  ARG H  38     112.745  20.520  77.514  1.00  0.00           H  
ATOM   2224 1HD  ARG H  38     111.714  20.687  79.727  1.00  0.00           H  
ATOM   2225 2HD  ARG H  38     110.120  20.832  78.950  1.00  0.00           H  
ATOM   2226  HE  ARG H  38     111.360  18.515  77.950  1.00  0.00           H  
ATOM   2227 1HH1 ARG H  38     110.100  19.753  80.987  1.00  0.00           H  
ATOM   2228 2HH1 ARG H  38     109.681  18.171  81.602  1.00  0.00           H  
ATOM   2229 1HH2 ARG H  38     110.812  16.466  78.760  1.00  0.00           H  
ATOM   2230 2HH2 ARG H  38     110.083  16.309  80.343  1.00  0.00           H  
ATOM   2231  N   GLN H  39     114.890  22.761  77.208  1.00  0.00           N  
ATOM   2232  CA  GLN H  39     116.199  22.132  77.175  1.00  0.00           C  
ATOM   2233  C   GLN H  39     116.772  22.018  78.580  1.00  0.00           C  
ATOM   2234  O   GLN H  39     117.185  23.014  79.173  1.00  0.00           O  
ATOM   2235  CB  GLN H  39     117.155  22.923  76.278  1.00  0.00           C  
ATOM   2236  CG  GLN H  39     118.525  22.287  76.114  1.00  0.00           C  
ATOM   2237  CD  GLN H  39     119.417  23.069  75.168  1.00  0.00           C  
ATOM   2238  OE1 GLN H  39     119.401  24.303  75.156  1.00  0.00           O  
ATOM   2239  NE2 GLN H  39     120.201  22.354  74.369  1.00  0.00           N  
ATOM   2240  H   GLN H  39     114.684  23.429  77.936  1.00  0.00           H  
ATOM   2241  HA  GLN H  39     116.091  21.128  76.766  1.00  0.00           H  
ATOM   2242 1HB  GLN H  39     116.715  23.036  75.288  1.00  0.00           H  
ATOM   2243 2HB  GLN H  39     117.296  23.923  76.690  1.00  0.00           H  
ATOM   2244 1HG  GLN H  39     119.013  22.243  77.087  1.00  0.00           H  
ATOM   2245 2HG  GLN H  39     118.400  21.281  75.713  1.00  0.00           H  
ATOM   2246 1HE2 GLN H  39     120.812  22.816  73.724  1.00  0.00           H  
ATOM   2247 2HE2 GLN H  39     120.182  21.355  74.412  1.00  0.00           H  
ATOM   2248  N   PRO H  40     116.777  20.800  79.115  1.00  0.00           N  
ATOM   2249  CA  PRO H  40     117.392  20.540  80.408  1.00  0.00           C  
ATOM   2250  C   PRO H  40     118.870  20.912  80.334  1.00  0.00           C  
ATOM   2251  O   PRO H  40     119.485  20.788  79.277  1.00  0.00           O  
ATOM   2252  CB  PRO H  40     117.185  19.035  80.608  1.00  0.00           C  
ATOM   2253  CG  PRO H  40     116.033  18.704  79.720  1.00  0.00           C  
ATOM   2254  CD  PRO H  40     116.222  19.590  78.517  1.00  0.00           C  
ATOM   2255  HA  PRO H  40     116.862  21.113  81.183  1.00  0.00           H  
ATOM   2256 1HB  PRO H  40     118.101  18.490  80.339  1.00  0.00           H  
ATOM   2257 2HB  PRO H  40     116.982  18.820  81.666  1.00  0.00           H  
ATOM   2258 1HG  PRO H  40     116.047  17.634  79.464  1.00  0.00           H  
ATOM   2259 2HG  PRO H  40     115.084  18.894  80.241  1.00  0.00           H  
ATOM   2260 1HD  PRO H  40     116.915  19.108  77.811  1.00  0.00           H  
ATOM   2261 2HD  PRO H  40     115.248  19.772  78.040  1.00  0.00           H  
ATOM   2262  N   PRO H  41     119.436  21.400  81.449  1.00  0.00           N  
ATOM   2263  CA  PRO H  41     120.842  21.823  81.466  1.00  0.00           C  
ATOM   2264  C   PRO H  41     121.787  20.706  81.026  1.00  0.00           C  
ATOM   2265  O   PRO H  41     121.764  19.614  81.596  1.00  0.00           O  
ATOM   2266  CB  PRO H  41     121.065  22.198  82.934  1.00  0.00           C  
ATOM   2267  CG  PRO H  41     119.715  22.606  83.416  1.00  0.00           C  
ATOM   2268  CD  PRO H  41     118.770  21.648  82.741  1.00  0.00           C  
ATOM   2269  HA  PRO H  41     120.964  22.698  80.811  1.00  0.00           H  
ATOM   2270 1HB  PRO H  41     121.473  21.338  83.484  1.00  0.00           H  
ATOM   2271 2HB  PRO H  41     121.807  23.008  83.007  1.00  0.00           H  
ATOM   2272 1HG  PRO H  41     119.668  22.542  84.514  1.00  0.00           H  
ATOM   2273 2HG  PRO H  41     119.517  23.655  83.151  1.00  0.00           H  
ATOM   2274 1HD  PRO H  41     118.687  20.730  83.341  1.00  0.00           H  
ATOM   2275 2HD  PRO H  41     117.787  22.125  82.622  1.00  0.00           H  
ATOM   2276  N   GLY H  42     122.592  20.980  80.002  1.00  0.00           N  
ATOM   2277  CA  GLY H  42     123.533  20.004  79.480  1.00  0.00           C  
ATOM   2278  C   GLY H  42     122.873  18.899  78.674  1.00  0.00           C  
ATOM   2279  O   GLY H  42     123.452  17.829  78.473  1.00  0.00           O  
ATOM   2280  H   GLY H  42     122.547  21.896  79.576  1.00  0.00           H  
ATOM   2281 1HA  GLY H  42     124.264  20.506  78.846  1.00  0.00           H  
ATOM   2282 2HA  GLY H  42     124.081  19.551  80.305  1.00  0.00           H  
ATOM   2283  N   ARG H  43     121.657  19.158  78.209  1.00  0.00           N  
ATOM   2284  CA  ARG H  43     120.915  18.175  77.430  1.00  0.00           C  
ATOM   2285  C   ARG H  43     120.441  18.762  76.106  1.00  0.00           C  
ATOM   2286  O   ARG H  43     120.714  19.923  75.799  1.00  0.00           O  
ATOM   2287  CB  ARG H  43     119.715  17.665  78.214  1.00  0.00           C  
ATOM   2288  CG  ARG H  43     120.056  16.969  79.522  1.00  0.00           C  
ATOM   2289  CD  ARG H  43     120.726  15.664  79.293  1.00  0.00           C  
ATOM   2290  NE  ARG H  43     120.937  14.937  80.535  1.00  0.00           N  
ATOM   2291  CZ  ARG H  43     122.020  15.074  81.326  1.00  0.00           C  
ATOM   2292  NH1 ARG H  43     122.978  15.910  80.990  1.00  0.00           N  
ATOM   2293  NH2 ARG H  43     122.119  14.366  82.438  1.00  0.00           N  
ATOM   2294  H   ARG H  43     121.234  20.057  78.398  1.00  0.00           H  
ATOM   2295  HA  ARG H  43     121.574  17.333  77.218  1.00  0.00           H  
ATOM   2296 1HB  ARG H  43     119.053  18.497  78.446  1.00  0.00           H  
ATOM   2297 2HB  ARG H  43     119.154  16.959  77.602  1.00  0.00           H  
ATOM   2298 1HG  ARG H  43     120.726  17.602  80.106  1.00  0.00           H  
ATOM   2299 2HG  ARG H  43     119.141  16.790  80.089  1.00  0.00           H  
ATOM   2300 1HD  ARG H  43     120.108  15.049  78.640  1.00  0.00           H  
ATOM   2301 2HD  ARG H  43     121.695  15.830  78.826  1.00  0.00           H  
ATOM   2302  HE  ARG H  43     120.223  14.284  80.825  1.00  0.00           H  
ATOM   2303 1HH1 ARG H  43     122.901  16.452  80.141  1.00  0.00           H  
ATOM   2304 2HH1 ARG H  43     123.789  16.013  81.583  1.00  0.00           H  
ATOM   2305 1HH2 ARG H  43     121.383  13.723  82.695  1.00  0.00           H  
ATOM   2306 2HH2 ARG H  43     122.931  14.468  83.030  1.00  0.00           H  
ATOM   2307  N   GLY H  44     119.727  17.954  75.329  1.00  0.00           N  
ATOM   2308  CA  GLY H  44     119.250  18.380  74.027  1.00  0.00           C  
ATOM   2309  C   GLY H  44     117.887  19.044  74.050  1.00  0.00           C  
ATOM   2310  O   GLY H  44     117.197  19.043  75.067  1.00  0.00           O  
ATOM   2311  H   GLY H  44     119.514  17.022  75.650  1.00  0.00           H  
ATOM   2312 1HA  GLY H  44     119.961  19.082  73.591  1.00  0.00           H  
ATOM   2313 2HA  GLY H  44     119.196  17.520  73.361  1.00  0.00           H  
ATOM   2314  N   LEU H  45     117.505  19.607  72.906  1.00  0.00           N  
ATOM   2315  CA  LEU H  45     116.221  20.284  72.744  1.00  0.00           C  
ATOM   2316  C   LEU H  45     115.051  19.304  72.716  1.00  0.00           C  
ATOM   2317  O   LEU H  45     115.167  18.198  72.189  1.00  0.00           O  
ATOM   2318  CB  LEU H  45     116.226  21.112  71.453  1.00  0.00           C  
ATOM   2319  CG  LEU H  45     117.226  22.275  71.412  1.00  0.00           C  
ATOM   2320  CD1 LEU H  45     117.349  22.789  69.984  1.00  0.00           C  
ATOM   2321  CD2 LEU H  45     116.761  23.377  72.352  1.00  0.00           C  
ATOM   2322  H   LEU H  45     118.137  19.559  72.120  1.00  0.00           H  
ATOM   2323  HA  LEU H  45     116.074  20.953  73.592  1.00  0.00           H  
ATOM   2324 1HB  LEU H  45     116.453  20.451  70.618  1.00  0.00           H  
ATOM   2325 2HB  LEU H  45     115.229  21.526  71.302  1.00  0.00           H  
ATOM   2326  HG  LEU H  45     118.208  21.922  71.726  1.00  0.00           H  
ATOM   2327 1HD1 LEU H  45     118.060  23.615  69.955  1.00  0.00           H  
ATOM   2328 2HD1 LEU H  45     117.702  21.986  69.338  1.00  0.00           H  
ATOM   2329 3HD1 LEU H  45     116.376  23.135  69.637  1.00  0.00           H  
ATOM   2330 1HD2 LEU H  45     117.471  24.204  72.324  1.00  0.00           H  
ATOM   2331 2HD2 LEU H  45     115.779  23.732  72.039  1.00  0.00           H  
ATOM   2332 3HD2 LEU H  45     116.698  22.987  73.368  1.00  0.00           H  
ATOM   2333  N   GLU H  46     113.927  19.719  73.289  1.00  0.00           N  
ATOM   2334  CA  GLU H  46     112.709  18.919  73.242  1.00  0.00           C  
ATOM   2335  C   GLU H  46     111.488  19.787  72.969  1.00  0.00           C  
ATOM   2336  O   GLU H  46     111.067  20.572  73.824  1.00  0.00           O  
ATOM   2337  CB  GLU H  46     112.522  18.156  74.555  1.00  0.00           C  
ATOM   2338  CG  GLU H  46     111.306  17.240  74.583  1.00  0.00           C  
ATOM   2339  CD  GLU H  46     111.182  16.469  75.867  1.00  0.00           C  
ATOM   2340  OE1 GLU H  46     111.648  16.948  76.872  1.00  0.00           O  
ATOM   2341  OE2 GLU H  46     110.622  15.398  75.841  1.00  0.00           O  
ATOM   2342  H   GLU H  46     113.914  20.607  73.768  1.00  0.00           H  
ATOM   2343  HA  GLU H  46     112.800  18.198  72.428  1.00  0.00           H  
ATOM   2344 1HB  GLU H  46     113.404  17.546  74.751  1.00  0.00           H  
ATOM   2345 2HB  GLU H  46     112.425  18.864  75.378  1.00  0.00           H  
ATOM   2346 1HG  GLU H  46     110.408  17.841  74.445  1.00  0.00           H  
ATOM   2347 2HG  GLU H  46     111.372  16.542  73.750  1.00  0.00           H  
ATOM   2348  N   TRP H  47     110.924  19.638  71.777  1.00  0.00           N  
ATOM   2349  CA  TRP H  47     109.690  20.319  71.417  1.00  0.00           C  
ATOM   2350  C   TRP H  47     108.518  19.817  72.260  1.00  0.00           C  
ATOM   2351  O   TRP H  47     108.224  18.621  72.280  1.00  0.00           O  
ATOM   2352  CB  TRP H  47     109.383  20.114  69.932  1.00  0.00           C  
ATOM   2353  CG  TRP H  47     108.091  20.735  69.496  1.00  0.00           C  
ATOM   2354  CD1 TRP H  47     107.915  21.997  69.012  1.00  0.00           C  
ATOM   2355  CD2 TRP H  47     106.779  20.121  69.502  1.00  0.00           C  
ATOM   2356  NE1 TRP H  47     106.591  22.211  68.719  1.00  0.00           N  
ATOM   2357  CE2 TRP H  47     105.882  21.073  69.011  1.00  0.00           C  
ATOM   2358  CE3 TRP H  47     106.302  18.859  69.878  1.00  0.00           C  
ATOM   2359  CZ2 TRP H  47     104.527  20.808  68.885  1.00  0.00           C  
ATOM   2360  CZ3 TRP H  47     104.944  18.593  69.750  1.00  0.00           C  
ATOM   2361  CH2 TRP H  47     104.080  19.543  69.266  1.00  0.00           C  
ATOM   2362  H   TRP H  47     111.368  19.034  71.100  1.00  0.00           H  
ATOM   2363  HA  TRP H  47     109.816  21.385  71.604  1.00  0.00           H  
ATOM   2364 1HB  TRP H  47     110.188  20.540  69.332  1.00  0.00           H  
ATOM   2365 2HB  TRP H  47     109.342  19.047  69.714  1.00  0.00           H  
ATOM   2366  HD1 TRP H  47     108.710  22.728  68.878  1.00  0.00           H  
ATOM   2367  HE1 TRP H  47     106.201  23.066  68.349  1.00  0.00           H  
ATOM   2368  HE3 TRP H  47     106.984  18.101  70.260  1.00  0.00           H  
ATOM   2369  HZ2 TRP H  47     103.825  21.550  68.503  1.00  0.00           H  
ATOM   2370  HZ3 TRP H  47     104.581  17.609  70.046  1.00  0.00           H  
ATOM   2371  HH2 TRP H  47     103.021  19.301  69.179  1.00  0.00           H  
ATOM   2372  N   ILE H  48     107.756  20.887  72.911  1.00  0.00           N  
ATOM   2373  CA  ILE H  48     106.774  20.337  73.815  1.00  0.00           C  
ATOM   2374  C   ILE H  48     105.311  20.608  73.462  1.00  0.00           C  
ATOM   2375  O   ILE H  48     104.430  19.999  74.037  1.00  0.00           O  
ATOM   2376  CB  ILE H  48     107.043  20.864  75.236  1.00  0.00           C  
ATOM   2377  CG1 ILE H  48     107.023  22.394  75.250  1.00  0.00           C  
ATOM   2378  CG2 ILE H  48     108.375  20.341  75.753  1.00  0.00           C  
ATOM   2379  CD1 ILE H  48     107.035  22.992  76.639  1.00  0.00           C  
ATOM   2380  H   ILE H  48     107.852  21.890  72.839  1.00  0.00           H  
ATOM   2381  HA  ILE H  48     106.869  19.252  73.810  1.00  0.00           H  
ATOM   2382  HB  ILE H  48     106.249  20.532  75.904  1.00  0.00           H  
ATOM   2383 1HG1 ILE H  48     107.887  22.775  74.707  1.00  0.00           H  
ATOM   2384 2HG1 ILE H  48     106.131  22.751  74.735  1.00  0.00           H  
ATOM   2385 1HG2 ILE H  48     108.550  20.724  76.759  1.00  0.00           H  
ATOM   2386 2HG2 ILE H  48     108.353  19.253  75.779  1.00  0.00           H  
ATOM   2387 3HG2 ILE H  48     109.177  20.673  75.094  1.00  0.00           H  
ATOM   2388 1HD1 ILE H  48     107.018  24.080  76.567  1.00  0.00           H  
ATOM   2389 2HD1 ILE H  48     106.157  22.652  77.189  1.00  0.00           H  
ATOM   2390 3HD1 ILE H  48     107.936  22.677  77.162  1.00  0.00           H  
ATOM   2391  N   GLY H  49     105.058  21.533  72.540  1.00  0.00           N  
ATOM   2392  CA  GLY H  49     103.691  21.771  72.084  1.00  0.00           C  
ATOM   2393  C   GLY H  49     103.610  23.124  71.405  1.00  0.00           C  
ATOM   2394  O   GLY H  49     104.643  23.828  71.360  1.00  0.00           O  
ATOM   2395  H   GLY H  49     105.810  22.080  72.146  1.00  0.00           H  
ATOM   2396 1HA  GLY H  49     103.394  20.979  71.395  1.00  0.00           H  
ATOM   2397 2HA  GLY H  49     103.011  21.728  72.934  1.00  0.00           H  
ATOM   2398  N   MET H  50     102.443  23.476  70.864  1.00  0.00           N  
ATOM   2399  CA  MET H  50     102.268  24.792  70.222  1.00  0.00           C  
ATOM   2400  C   MET H  50     100.786  25.181  70.153  1.00  0.00           C  
ATOM   2401  O   MET H  50      99.900  24.355  70.477  1.00  0.00           O  
ATOM   2402  CB  MET H  50     102.880  24.784  68.822  1.00  0.00           C  
ATOM   2403  CG  MET H  50     102.156  23.893  67.823  1.00  0.00           C  
ATOM   2404  SD  MET H  50     102.875  23.973  66.171  1.00  0.00           S  
ATOM   2405  CE  MET H  50     102.558  25.684  65.747  1.00  0.00           C  
ATOM   2406  H   MET H  50     101.664  22.835  70.891  1.00  0.00           H  
ATOM   2407  HA  MET H  50     102.780  25.542  70.824  1.00  0.00           H  
ATOM   2408 1HB  MET H  50     102.885  25.797  68.423  1.00  0.00           H  
ATOM   2409 2HB  MET H  50     103.916  24.449  68.880  1.00  0.00           H  
ATOM   2410 1HG  MET H  50     102.193  22.859  68.165  1.00  0.00           H  
ATOM   2411 2HG  MET H  50     101.110  24.193  67.758  1.00  0.00           H  
ATOM   2412 1HE  MET H  50     102.946  25.889  64.749  1.00  0.00           H  
ATOM   2413 2HE  MET H  50     101.483  25.870  65.765  1.00  0.00           H  
ATOM   2414 3HE  MET H  50     103.051  26.335  66.469  1.00  0.00           H  
ATOM   2415  N   ILE H  51     100.532  26.446  69.797  1.00  0.00           N  
ATOM   2416  CA  ILE H  51      99.178  26.907  69.544  1.00  0.00           C  
ATOM   2417  C   ILE H  51      99.219  27.713  68.243  1.00  0.00           C  
ATOM   2418  O   ILE H  51     100.098  28.581  68.031  1.00  0.00           O  
ATOM   2419  CB  ILE H  51      98.600  27.769  70.734  1.00  0.00           C  
ATOM   2420  CG1 ILE H  51      97.147  28.119  70.407  1.00  0.00           C  
ATOM   2421  CG2 ILE H  51      99.463  29.049  70.995  1.00  0.00           C  
ATOM   2422  CD1 ILE H  51      96.307  28.637  71.667  1.00  0.00           C  
ATOM   2423  H   ILE H  51     101.299  27.096  69.701  1.00  0.00           H  
ATOM   2424  HA  ILE H  51      98.531  26.036  69.441  1.00  0.00           H  
ATOM   2425  HB  ILE H  51      98.590  27.173  71.646  1.00  0.00           H  
ATOM   2426 1HG1 ILE H  51      97.122  28.891  69.639  1.00  0.00           H  
ATOM   2427 2HG1 ILE H  51      96.644  27.240  70.001  1.00  0.00           H  
ATOM   2428 1HG2 ILE H  51      99.031  29.616  71.821  1.00  0.00           H  
ATOM   2429 2HG2 ILE H  51     100.481  28.756  71.250  1.00  0.00           H  
ATOM   2430 3HG2 ILE H  51      99.476  29.668  70.099  1.00  0.00           H  
ATOM   2431 1HD1 ILE H  51      95.287  28.863  71.356  1.00  0.00           H  
ATOM   2432 2HD1 ILE H  51      96.290  27.863  72.434  1.00  0.00           H  
ATOM   2433 3HD1 ILE H  51      96.772  29.537  72.068  1.00  0.00           H  
ATOM   2434  N   TRP H  52      98.290  27.374  67.349  1.00  0.00           N  
ATOM   2435  CA  TRP H  52      98.224  27.910  65.969  1.00  0.00           C  
ATOM   2436  C   TRP H  52      97.504  29.270  65.939  1.00  0.00           C  
ATOM   2437  O   TRP H  52      96.892  29.689  66.927  1.00  0.00           O  
ATOM   2438  CB  TRP H  52      97.503  26.929  65.043  1.00  0.00           C  
ATOM   2439  CG  TRP H  52      98.273  25.669  64.789  1.00  0.00           C  
ATOM   2440  CD1 TRP H  52      98.136  24.483  65.446  1.00  0.00           C  
ATOM   2441  CD2 TRP H  52      99.311  25.462  63.800  1.00  0.00           C  
ATOM   2442  NE1 TRP H  52      99.012  23.556  64.938  1.00  0.00           N  
ATOM   2443  CE2 TRP H  52      99.738  24.138  63.929  1.00  0.00           C  
ATOM   2444  CE3 TRP H  52      99.901  26.281  62.830  1.00  0.00           C  
ATOM   2445  CZ2 TRP H  52     100.734  23.607  63.125  1.00  0.00           C  
ATOM   2446  CZ3 TRP H  52     100.899  25.749  62.023  1.00  0.00           C  
ATOM   2447  CH2 TRP H  52     101.304  24.446  62.167  1.00  0.00           C  
ATOM   2448  H   TRP H  52      97.595  26.706  67.650  1.00  0.00           H  
ATOM   2449  HA  TRP H  52      99.242  28.049  65.603  1.00  0.00           H  
ATOM   2450 1HB  TRP H  52      96.540  26.660  65.478  1.00  0.00           H  
ATOM   2451 2HB  TRP H  52      97.307  27.410  64.085  1.00  0.00           H  
ATOM   2452  HD1 TRP H  52      97.432  24.298  66.256  1.00  0.00           H  
ATOM   2453  HE1 TRP H  52      99.109  22.602  65.255  1.00  0.00           H  
ATOM   2454  HE3 TRP H  52      99.581  27.316  62.710  1.00  0.00           H  
ATOM   2455  HZ2 TRP H  52     101.070  22.574  63.224  1.00  0.00           H  
ATOM   2456  HZ3 TRP H  52     101.354  26.394  61.271  1.00  0.00           H  
ATOM   2457  HH2 TRP H  52     102.090  24.060  61.517  1.00  0.00           H  
ATOM   2458  N   GLY H  53      97.553  29.910  64.780  1.00  0.00           N  
ATOM   2459  CA  GLY H  53      96.849  31.161  64.631  1.00  0.00           C  
ATOM   2460  C   GLY H  53      95.385  31.056  65.011  1.00  0.00           C  
ATOM   2461  O   GLY H  53      94.858  31.988  65.610  1.00  0.00           O  
ATOM   2462  H   GLY H  53      98.070  29.539  63.998  1.00  0.00           H  
ATOM   2463 1HA  GLY H  53      97.323  31.921  65.252  1.00  0.00           H  
ATOM   2464 2HA  GLY H  53      96.923  31.498  63.598  1.00  0.00           H  
ATOM   2465  N   ASP H  54      94.717  29.940  64.687  1.00  0.00           N  
ATOM   2466  CA  ASP H  54      93.275  29.776  64.995  1.00  0.00           C  
ATOM   2467  C   ASP H  54      92.977  29.249  66.401  1.00  0.00           C  
ATOM   2468  O   ASP H  54      91.825  28.993  66.741  1.00  0.00           O  
ATOM   2469  CB  ASP H  54      92.630  28.834  63.975  1.00  0.00           C  
ATOM   2470  CG  ASP H  54      93.214  27.429  64.015  1.00  0.00           C  
ATOM   2471  OD1 ASP H  54      94.029  27.168  64.869  1.00  0.00           O  
ATOM   2472  OD2 ASP H  54      92.842  26.630  63.189  1.00  0.00           O  
ATOM   2473  H   ASP H  54      95.208  29.190  64.221  1.00  0.00           H  
ATOM   2474  HA  ASP H  54      92.795  30.753  64.929  1.00  0.00           H  
ATOM   2475 1HB  ASP H  54      91.558  28.771  64.166  1.00  0.00           H  
ATOM   2476 2HB  ASP H  54      92.761  29.239  62.972  1.00  0.00           H  
ATOM   2477  N   GLY H  55      94.007  29.110  67.227  1.00  0.00           N  
ATOM   2478  CA  GLY H  55      93.788  28.649  68.595  1.00  0.00           C  
ATOM   2479  C   GLY H  55      93.826  27.126  68.794  1.00  0.00           C  
ATOM   2480  O   GLY H  55      93.641  26.654  69.919  1.00  0.00           O  
ATOM   2481  H   GLY H  55      94.947  29.320  66.922  1.00  0.00           H  
ATOM   2482 1HA  GLY H  55      94.544  29.082  69.250  1.00  0.00           H  
ATOM   2483 2HA  GLY H  55      92.819  29.000  68.946  1.00  0.00           H  
ATOM   2484  N   ASN H  56      94.024  26.349  67.722  1.00  0.00           N  
ATOM   2485  CA  ASN H  56      94.057  24.899  67.877  1.00  0.00           C  
ATOM   2486  C   ASN H  56      95.446  24.599  68.470  1.00  0.00           C  
ATOM   2487  O   ASN H  56      96.403  25.344  68.239  1.00  0.00           O  
ATOM   2488  CB  ASN H  56      93.821  24.176  66.564  1.00  0.00           C  
ATOM   2489  CG  ASN H  56      92.400  24.295  66.086  1.00  0.00           C  
ATOM   2490  OD1 ASN H  56      91.468  24.393  66.892  1.00  0.00           O  
ATOM   2491  ND2 ASN H  56      92.217  24.290  64.791  1.00  0.00           N  
ATOM   2492  H   ASN H  56      94.151  26.750  66.804  1.00  0.00           H  
ATOM   2493  HA  ASN H  56      93.265  24.606  68.567  1.00  0.00           H  
ATOM   2494 1HB  ASN H  56      94.485  24.584  65.798  1.00  0.00           H  
ATOM   2495 2HB  ASN H  56      94.066  23.120  66.680  1.00  0.00           H  
ATOM   2496 1HD2 ASN H  56      91.293  24.366  64.415  1.00  0.00           H  
ATOM   2497 2HD2 ASN H  56      93.001  24.210  64.175  1.00  0.00           H  
ATOM   2498  N   THR H  57      95.573  23.502  69.218  1.00  0.00           N  
ATOM   2499  CA  THR H  57      96.870  23.173  69.849  1.00  0.00           C  
ATOM   2500  C   THR H  57      97.410  21.791  69.541  1.00  0.00           C  
ATOM   2501  O   THR H  57      96.640  20.918  69.105  1.00  0.00           O  
ATOM   2502  CB  THR H  57      96.775  23.319  71.379  1.00  0.00           C  
ATOM   2503  OG1 THR H  57      95.831  22.370  71.894  1.00  0.00           O  
ATOM   2504  CG2 THR H  57      96.331  24.724  71.754  1.00  0.00           C  
ATOM   2505  H   THR H  57      94.785  22.886  69.362  1.00  0.00           H  
ATOM   2506  HA  THR H  57      97.622  23.870  69.477  1.00  0.00           H  
ATOM   2507  HB  THR H  57      97.749  23.120  71.825  1.00  0.00           H  
ATOM   2508  HG1 THR H  57      96.121  21.481  71.675  1.00  0.00           H  
ATOM   2509 1HG2 THR H  57      96.269  24.809  72.839  1.00  0.00           H  
ATOM   2510 2HG2 THR H  57      97.052  25.447  71.374  1.00  0.00           H  
ATOM   2511 3HG2 THR H  57      95.352  24.925  71.319  1.00  0.00           H  
ATOM   2512  N   ASP H  58      98.718  21.622  69.799  1.00  0.00           N  
ATOM   2513  CA  ASP H  58      99.427  20.344  69.679  1.00  0.00           C  
ATOM   2514  C   ASP H  58     100.229  20.174  70.969  1.00  0.00           C  
ATOM   2515  O   ASP H  58     100.843  21.126  71.427  1.00  0.00           O  
ATOM   2516  CB  ASP H  58     100.347  20.314  68.456  1.00  0.00           C  
ATOM   2517  CG  ASP H  58      99.584  20.359  67.139  1.00  0.00           C  
ATOM   2518  OD1 ASP H  58      98.896  19.411  66.841  1.00  0.00           O  
ATOM   2519  OD2 ASP H  58      99.696  21.340  66.444  1.00  0.00           O  
ATOM   2520  H   ASP H  58      99.230  22.442  70.094  1.00  0.00           H  
ATOM   2521  HA  ASP H  58      98.689  19.549  69.564  1.00  0.00           H  
ATOM   2522 1HB  ASP H  58     101.029  21.164  68.493  1.00  0.00           H  
ATOM   2523 2HB  ASP H  58     100.952  19.407  68.478  1.00  0.00           H  
ATOM   2524  N   TYR H  59     100.211  18.920  71.505  1.00  0.00           N  
ATOM   2525  CA  TYR H  59     101.048  18.729  72.700  1.00  0.00           C  
ATOM   2526  C   TYR H  59     101.904  17.481  72.564  1.00  0.00           C  
ATOM   2527  O   TYR H  59     101.465  16.475  71.953  1.00  0.00           O  
ATOM   2528  CB  TYR H  59     100.185  18.641  73.961  1.00  0.00           C  
ATOM   2529  CG  TYR H  59      99.400  19.901  74.252  1.00  0.00           C  
ATOM   2530  CD1 TYR H  59      98.017  19.898  74.139  1.00  0.00           C  
ATOM   2531  CD2 TYR H  59     100.062  21.059  74.632  1.00  0.00           C  
ATOM   2532  CE1 TYR H  59      97.300  21.048  74.405  1.00  0.00           C  
ATOM   2533  CE2 TYR H  59      99.344  22.209  74.898  1.00  0.00           C  
ATOM   2534  CZ  TYR H  59      97.969  22.206  74.785  1.00  0.00           C  
ATOM   2535  OH  TYR H  59      97.254  23.351  75.050  1.00  0.00           O  
ATOM   2536  H   TYR H  59      99.620  18.164  71.192  1.00  0.00           H  
ATOM   2537  HA  TYR H  59     101.714  19.586  72.797  1.00  0.00           H  
ATOM   2538 1HB  TYR H  59      99.479  17.815  73.862  1.00  0.00           H  
ATOM   2539 2HB  TYR H  59     100.819  18.429  74.821  1.00  0.00           H  
ATOM   2540  HD1 TYR H  59      97.497  18.987  73.840  1.00  0.00           H  
ATOM   2541  HD2 TYR H  59     101.148  21.061  74.720  1.00  0.00           H  
ATOM   2542  HE1 TYR H  59      96.213  21.045  74.316  1.00  0.00           H  
ATOM   2543  HE2 TYR H  59      99.865  23.119  75.196  1.00  0.00           H  
ATOM   2544  HH  TYR H  59      96.318  23.179  74.925  1.00  0.00           H  
ATOM   2545  N   ASN H  60     103.084  17.515  73.187  1.00  0.00           N  
ATOM   2546  CA  ASN H  60     103.985  16.364  73.203  1.00  0.00           C  
ATOM   2547  C   ASN H  60     103.344  15.373  74.184  1.00  0.00           C  
ATOM   2548  O   ASN H  60     103.177  15.674  75.374  1.00  0.00           O  
ATOM   2549  CB  ASN H  60     105.397  16.745  73.610  1.00  0.00           C  
ATOM   2550  CG  ASN H  60     106.357  15.591  73.515  1.00  0.00           C  
ATOM   2551  OD1 ASN H  60     105.982  14.436  73.746  1.00  0.00           O  
ATOM   2552  ND2 ASN H  60     107.588  15.882  73.180  1.00  0.00           N  
ATOM   2553  H   ASN H  60     103.360  18.364  73.660  1.00  0.00           H  
ATOM   2554  HA  ASN H  60     104.030  15.946  72.197  1.00  0.00           H  
ATOM   2555 1HB  ASN H  60     105.755  17.553  72.971  1.00  0.00           H  
ATOM   2556 2HB  ASN H  60     105.393  17.116  74.635  1.00  0.00           H  
ATOM   2557 1HD2 ASN H  60     108.270  15.154  73.101  1.00  0.00           H  
ATOM   2558 2HD2 ASN H  60     107.847  16.830  73.002  1.00  0.00           H  
ATOM   2559  N   SER H  61     102.955  14.181  73.730  1.00  0.00           N  
ATOM   2560  CA  SER H  61     102.250  13.340  74.697  1.00  0.00           C  
ATOM   2561  C   SER H  61     103.161  12.808  75.795  1.00  0.00           C  
ATOM   2562  O   SER H  61     102.674  12.255  76.794  1.00  0.00           O  
ATOM   2563  CB  SER H  61     101.594  12.175  73.980  1.00  0.00           C  
ATOM   2564  OG  SER H  61     102.557  11.306  73.451  1.00  0.00           O  
ATOM   2565  H   SER H  61     103.108  13.834  72.794  1.00  0.00           H  
ATOM   2566  HA  SER H  61     101.477  13.940  75.179  1.00  0.00           H  
ATOM   2567 1HB  SER H  61     100.954  11.634  74.676  1.00  0.00           H  
ATOM   2568 2HB  SER H  61     100.961  12.552  73.178  1.00  0.00           H  
ATOM   2569  HG  SER H  61     102.859  11.710  72.634  1.00  0.00           H  
ATOM   2570  N   ALA H  62     104.475  12.976  75.670  1.00  0.00           N  
ATOM   2571  CA  ALA H  62     105.316  12.442  76.751  1.00  0.00           C  
ATOM   2572  C   ALA H  62     105.103  13.252  78.040  1.00  0.00           C  
ATOM   2573  O   ALA H  62     105.522  12.829  79.118  1.00  0.00           O  
ATOM   2574  CB  ALA H  62     106.814  12.451  76.380  1.00  0.00           C  
ATOM   2575  H   ALA H  62     104.916  13.442  74.888  1.00  0.00           H  
ATOM   2576  HA  ALA H  62     105.013  11.412  76.938  1.00  0.00           H  
ATOM   2577 1HB  ALA H  62     107.396  12.048  77.208  1.00  0.00           H  
ATOM   2578 2HB  ALA H  62     106.972  11.838  75.492  1.00  0.00           H  
ATOM   2579 3HB  ALA H  62     107.131  13.472  76.177  1.00  0.00           H  
ATOM   2580  N   LEU H  63     104.475  14.417  77.938  1.00  0.00           N  
ATOM   2581  CA  LEU H  63     104.222  15.234  79.120  1.00  0.00           C  
ATOM   2582  C   LEU H  63     102.952  14.810  79.904  1.00  0.00           C  
ATOM   2583  O   LEU H  63     102.549  15.465  80.907  1.00  0.00           O  
ATOM   2584  CB  LEU H  63     104.100  16.704  78.700  1.00  0.00           C  
ATOM   2585  CG  LEU H  63     105.368  17.336  78.111  1.00  0.00           C  
ATOM   2586  CD1 LEU H  63     105.063  18.757  77.656  1.00  0.00           C  
ATOM   2587  CD2 LEU H  63     106.473  17.322  79.157  1.00  0.00           C  
ATOM   2588  H   LEU H  63     104.164  14.747  77.036  1.00  0.00           H  
ATOM   2589  HA  LEU H  63     105.064  15.125  79.802  1.00  0.00           H  
ATOM   2590 1HB  LEU H  63     103.312  16.787  77.953  1.00  0.00           H  
ATOM   2591 2HB  LEU H  63     103.809  17.292  79.570  1.00  0.00           H  
ATOM   2592  HG  LEU H  63     105.686  16.767  77.238  1.00  0.00           H  
ATOM   2593 1HD1 LEU H  63     105.964  19.206  77.238  1.00  0.00           H  
ATOM   2594 2HD1 LEU H  63     104.283  18.736  76.895  1.00  0.00           H  
ATOM   2595 3HD1 LEU H  63     104.725  19.347  78.507  1.00  0.00           H  
ATOM   2596 1HD2 LEU H  63     107.375  17.771  78.739  1.00  0.00           H  
ATOM   2597 2HD2 LEU H  63     106.156  17.892  80.030  1.00  0.00           H  
ATOM   2598 3HD2 LEU H  63     106.683  16.294  79.451  1.00  0.00           H  
ATOM   2599  N   LYS H  64     102.309  13.749  79.421  1.00  0.00           N  
ATOM   2600  CA  LYS H  64     101.166  13.147  80.110  1.00  0.00           C  
ATOM   2601  C   LYS H  64     100.027  14.086  80.433  1.00  0.00           C  
ATOM   2602  O   LYS H  64      99.451  14.059  81.552  1.00  0.00           O  
ATOM   2603  CB  LYS H  64     101.641  12.488  81.406  1.00  0.00           C  
ATOM   2604  CG  LYS H  64     102.673  11.385  81.209  1.00  0.00           C  
ATOM   2605  CD  LYS H  64     103.046  10.736  82.534  1.00  0.00           C  
ATOM   2606  CE  LYS H  64     104.101   9.655  82.344  1.00  0.00           C  
ATOM   2607  NZ  LYS H  64     104.498   9.031  83.635  1.00  0.00           N  
ATOM   2608  H   LYS H  64     102.626  13.349  78.549  1.00  0.00           H  
ATOM   2609  HA  LYS H  64     100.732  12.386  79.460  1.00  0.00           H  
ATOM   2610 1HB  LYS H  64     102.079  13.242  82.059  1.00  0.00           H  
ATOM   2611 2HB  LYS H  64     100.787  12.057  81.930  1.00  0.00           H  
ATOM   2612 1HG  LYS H  64     102.267  10.621  80.543  1.00  0.00           H  
ATOM   2613 2HG  LYS H  64     103.569  11.802  80.753  1.00  0.00           H  
ATOM   2614 1HD  LYS H  64     103.434  11.495  83.215  1.00  0.00           H  
ATOM   2615 2HD  LYS H  64     102.160  10.288  82.983  1.00  0.00           H  
ATOM   2616 1HE  LYS H  64     103.713   8.880  81.684  1.00  0.00           H  
ATOM   2617 2HE  LYS H  64     104.985  10.089  81.877  1.00  0.00           H  
ATOM   2618 1HZ  LYS H  64     105.198   8.322  83.465  1.00  0.00           H  
ATOM   2619 2HZ  LYS H  64     104.878   9.739  84.248  1.00  0.00           H  
ATOM   2620 3HZ  LYS H  64     103.689   8.609  84.068  1.00  0.00           H  
ATOM   2621  N   SER H  65      99.698  14.934  79.458  1.00  0.00           N  
ATOM   2622  CA  SER H  65      98.588  15.855  79.592  1.00  0.00           C  
ATOM   2623  C   SER H  65      98.740  16.863  80.719  1.00  0.00           C  
ATOM   2624  O   SER H  65      97.747  17.408  81.186  1.00  0.00           O  
ATOM   2625  CB  SER H  65      97.310  15.067  79.801  1.00  0.00           C  
ATOM   2626  OG  SER H  65      97.075  14.197  78.727  1.00  0.00           O  
ATOM   2627  H   SER H  65     100.235  14.933  78.604  1.00  0.00           H  
ATOM   2628  HA  SER H  65      98.506  16.435  78.672  1.00  0.00           H  
ATOM   2629 1HB  SER H  65      97.382  14.495  80.726  1.00  0.00           H  
ATOM   2630 2HB  SER H  65      96.471  15.753  79.906  1.00  0.00           H  
ATOM   2631  HG  SER H  65      96.139  13.982  78.760  1.00  0.00           H  
ATOM   2632  N   ARG H  66      99.980  17.139  81.128  1.00  0.00           N  
ATOM   2633  CA  ARG H  66     100.233  18.139  82.182  1.00  0.00           C  
ATOM   2634  C   ARG H  66     100.336  19.541  81.641  1.00  0.00           C  
ATOM   2635  O   ARG H  66     100.346  20.512  82.417  1.00  0.00           O  
ATOM   2636  CB  ARG H  66     101.518  17.816  82.931  1.00  0.00           C  
ATOM   2637  CG  ARG H  66     101.502  16.499  83.691  1.00  0.00           C  
ATOM   2638  CD  ARG H  66     102.776  16.268  84.417  1.00  0.00           C  
ATOM   2639  NE  ARG H  66     103.915  16.230  83.514  1.00  0.00           N  
ATOM   2640  CZ  ARG H  66     105.164  16.616  83.841  1.00  0.00           C  
ATOM   2641  NH1 ARG H  66     105.419  17.064  85.049  1.00  0.00           N  
ATOM   2642  NH2 ARG H  66     106.134  16.542  82.947  1.00  0.00           N  
ATOM   2643  H   ARG H  66     100.762  16.654  80.712  1.00  0.00           H  
ATOM   2644  HA  ARG H  66      99.404  18.114  82.889  1.00  0.00           H  
ATOM   2645 1HB  ARG H  66     102.349  17.780  82.229  1.00  0.00           H  
ATOM   2646 2HB  ARG H  66     101.729  18.609  83.649  1.00  0.00           H  
ATOM   2647 1HG  ARG H  66     100.689  16.509  84.419  1.00  0.00           H  
ATOM   2648 2HG  ARG H  66     101.351  15.677  82.991  1.00  0.00           H  
ATOM   2649 1HD  ARG H  66     102.937  17.071  85.134  1.00  0.00           H  
ATOM   2650 2HD  ARG H  66     102.727  15.316  84.944  1.00  0.00           H  
ATOM   2651  HE  ARG H  66     103.759  15.890  82.575  1.00  0.00           H  
ATOM   2652 1HH1 ARG H  66     104.676  17.120  85.734  1.00  0.00           H  
ATOM   2653 2HH1 ARG H  66     106.354  17.354  85.295  1.00  0.00           H  
ATOM   2654 1HH2 ARG H  66     105.939  16.198  82.016  1.00  0.00           H  
ATOM   2655 2HH2 ARG H  66     107.070  16.832  83.191  1.00  0.00           H  
ATOM   2656  N   VAL H  67     100.369  19.646  80.313  1.00  0.00           N  
ATOM   2657  CA  VAL H  67     100.592  20.937  79.682  1.00  0.00           C  
ATOM   2658  C   VAL H  67      99.438  21.662  79.001  1.00  0.00           C  
ATOM   2659  O   VAL H  67      98.666  21.068  78.253  1.00  0.00           O  
ATOM   2660  CB  VAL H  67     101.703  20.757  78.630  1.00  0.00           C  
ATOM   2661  CG1 VAL H  67     101.317  19.681  77.626  1.00  0.00           C  
ATOM   2662  CG2 VAL H  67     101.969  22.080  77.928  1.00  0.00           C  
ATOM   2663  H   VAL H  67     100.239  18.830  79.733  1.00  0.00           H  
ATOM   2664  HA  VAL H  67     100.914  21.645  80.446  1.00  0.00           H  
ATOM   2665  HB  VAL H  67     102.612  20.420  79.129  1.00  0.00           H  
ATOM   2666 1HG1 VAL H  67     102.114  19.567  76.890  1.00  0.00           H  
ATOM   2667 2HG1 VAL H  67     101.166  18.736  78.146  1.00  0.00           H  
ATOM   2668 3HG1 VAL H  67     100.395  19.970  77.121  1.00  0.00           H  
ATOM   2669 1HG2 VAL H  67     102.756  21.945  77.186  1.00  0.00           H  
ATOM   2670 2HG2 VAL H  67     101.059  22.419  77.434  1.00  0.00           H  
ATOM   2671 3HG2 VAL H  67     102.284  22.824  78.660  1.00  0.00           H  
ATOM   2672  N   THR H  68      99.321  22.895  79.319  1.00  0.00           N  
ATOM   2673  CA  THR H  68      98.347  23.767  78.675  1.00  0.00           C  
ATOM   2674  C   THR H  68      99.041  24.982  78.078  1.00  0.00           C  
ATOM   2675  O   THR H  68      99.872  25.614  78.730  1.00  0.00           O  
ATOM   2676  CB  THR H  68      97.259  24.218  79.665  1.00  0.00           C  
ATOM   2677  OG1 THR H  68      96.552  23.074  80.159  1.00  0.00           O  
ATOM   2678  CG2 THR H  68      96.277  25.161  78.985  1.00  0.00           C  
ATOM   2679  H   THR H  68      99.930  23.279  80.027  1.00  0.00           H  
ATOM   2680  HA  THR H  68      97.865  23.212  77.870  1.00  0.00           H  
ATOM   2681  HB  THR H  68      97.722  24.733  80.506  1.00  0.00           H  
ATOM   2682  HG1 THR H  68      96.692  22.331  79.565  1.00  0.00           H  
ATOM   2683 1HG2 THR H  68      95.514  25.470  79.699  1.00  0.00           H  
ATOM   2684 2HG2 THR H  68      96.809  26.039  78.618  1.00  0.00           H  
ATOM   2685 3HG2 THR H  68      95.803  24.649  78.147  1.00  0.00           H  
ATOM   2686  N   MET H  69      98.700  25.302  76.836  1.00  0.00           N  
ATOM   2687  CA  MET H  69      99.229  26.493  76.186  1.00  0.00           C  
ATOM   2688  C   MET H  69      98.090  27.380  75.694  1.00  0.00           C  
ATOM   2689  O   MET H  69      97.433  27.074  74.698  1.00  0.00           O  
ATOM   2690  CB  MET H  69     100.148  26.104  75.030  1.00  0.00           C  
ATOM   2691  CG  MET H  69     101.421  25.383  75.452  1.00  0.00           C  
ATOM   2692  SD  MET H  69     102.391  24.806  74.046  1.00  0.00           S  
ATOM   2693  CE  MET H  69     103.570  23.736  74.866  1.00  0.00           C  
ATOM   2694  H   MET H  69      98.060  24.709  76.330  1.00  0.00           H  
ATOM   2695  HA  MET H  69      99.807  27.058  76.917  1.00  0.00           H  
ATOM   2696 1HB  MET H  69      99.610  25.456  74.340  1.00  0.00           H  
ATOM   2697 2HB  MET H  69     100.438  27.000  74.478  1.00  0.00           H  
ATOM   2698 1HG  MET H  69     102.039  26.056  76.046  1.00  0.00           H  
ATOM   2699 2HG  MET H  69     101.163  24.523  76.069  1.00  0.00           H  
ATOM   2700 1HE  MET H  69     104.243  23.302  74.126  1.00  0.00           H  
ATOM   2701 2HE  MET H  69     104.148  24.316  75.587  1.00  0.00           H  
ATOM   2702 3HE  MET H  69     103.038  22.938  75.385  1.00  0.00           H  
ATOM   2703  N   LEU H  70      97.858  28.479  76.405  1.00  0.00           N  
ATOM   2704  CA  LEU H  70      96.748  29.371  76.096  1.00  0.00           C  
ATOM   2705  C   LEU H  70      97.191  30.685  75.461  1.00  0.00           C  
ATOM   2706  O   LEU H  70      98.068  31.373  75.987  1.00  0.00           O  
ATOM   2707  CB  LEU H  70      95.957  29.670  77.376  1.00  0.00           C  
ATOM   2708  CG  LEU H  70      94.792  30.656  77.223  1.00  0.00           C  
ATOM   2709  CD1 LEU H  70      93.724  30.047  76.324  1.00  0.00           C  
ATOM   2710  CD2 LEU H  70      94.226  30.991  78.595  1.00  0.00           C  
ATOM   2711  H   LEU H  70      98.467  28.701  77.179  1.00  0.00           H  
ATOM   2712  HA  LEU H  70      96.093  28.874  75.381  1.00  0.00           H  
ATOM   2713 1HB  LEU H  70      95.551  28.735  77.759  1.00  0.00           H  
ATOM   2714 2HB  LEU H  70      96.641  30.077  78.120  1.00  0.00           H  
ATOM   2715  HG  LEU H  70      95.149  31.569  76.745  1.00  0.00           H  
ATOM   2716 1HD1 LEU H  70      92.897  30.748  76.216  1.00  0.00           H  
ATOM   2717 2HD1 LEU H  70      94.151  29.836  75.344  1.00  0.00           H  
ATOM   2718 3HD1 LEU H  70      93.360  29.122  76.769  1.00  0.00           H  
ATOM   2719 1HD2 LEU H  70      93.399  31.692  78.487  1.00  0.00           H  
ATOM   2720 2HD2 LEU H  70      93.868  30.079  79.073  1.00  0.00           H  
ATOM   2721 3HD2 LEU H  70      95.005  31.441  79.210  1.00  0.00           H  
ATOM   2722  N   LYS H  71      96.582  31.033  74.318  1.00  0.00           N  
ATOM   2723  CA  LYS H  71      96.878  32.307  73.656  1.00  0.00           C  
ATOM   2724  C   LYS H  71      96.072  33.448  74.271  1.00  0.00           C  
ATOM   2725  O   LYS H  71      94.847  33.380  74.333  1.00  0.00           O  
ATOM   2726  CB  LYS H  71      96.593  32.212  72.156  1.00  0.00           C  
ATOM   2727  CG  LYS H  71      96.770  33.522  71.398  1.00  0.00           C  
ATOM   2728  CD  LYS H  71      96.451  33.353  69.921  1.00  0.00           C  
ATOM   2729  CE  LYS H  71      97.513  32.523  69.215  1.00  0.00           C  
ATOM   2730  NZ  LYS H  71      97.272  32.439  67.749  1.00  0.00           N  
ATOM   2731  H   LYS H  71      95.905  30.409  73.902  1.00  0.00           H  
ATOM   2732  HA  LYS H  71      97.936  32.531  73.795  1.00  0.00           H  
ATOM   2733 1HB  LYS H  71      97.255  31.473  71.705  1.00  0.00           H  
ATOM   2734 2HB  LYS H  71      95.569  31.872  72.001  1.00  0.00           H  
ATOM   2735 1HG  LYS H  71      96.109  34.279  71.820  1.00  0.00           H  
ATOM   2736 2HG  LYS H  71      97.799  33.865  71.502  1.00  0.00           H  
ATOM   2737 1HD  LYS H  71      95.484  32.859  69.811  1.00  0.00           H  
ATOM   2738 2HD  LYS H  71      96.395  34.332  69.446  1.00  0.00           H  
ATOM   2739 1HE  LYS H  71      98.493  32.966  69.385  1.00  0.00           H  
ATOM   2740 2HE  LYS H  71      97.520  31.514  69.627  1.00  0.00           H  
ATOM   2741 1HZ  LYS H  71      97.996  31.881  67.319  1.00  0.00           H  
ATOM   2742 2HZ  LYS H  71      96.372  32.011  67.579  1.00  0.00           H  
ATOM   2743 3HZ  LYS H  71      97.282  33.368  67.352  1.00  0.00           H  
ATOM   2744  N   ASP H  72      96.759  34.483  74.737  1.00  0.00           N  
ATOM   2745  CA  ASP H  72      96.089  35.669  75.245  1.00  0.00           C  
ATOM   2746  C   ASP H  72      95.955  36.666  74.111  1.00  0.00           C  
ATOM   2747  O   ASP H  72      96.899  37.414  73.827  1.00  0.00           O  
ATOM   2748  CB  ASP H  72      96.862  36.290  76.411  1.00  0.00           C  
ATOM   2749  CG  ASP H  72      96.163  37.505  77.005  1.00  0.00           C  
ATOM   2750  OD1 ASP H  72      95.387  38.119  76.311  1.00  0.00           O  
ATOM   2751  OD2 ASP H  72      96.411  37.808  78.148  1.00  0.00           O  
ATOM   2752  H   ASP H  72      97.769  34.449  74.740  1.00  0.00           H  
ATOM   2753  HA  ASP H  72      95.101  35.381  75.606  1.00  0.00           H  
ATOM   2754 1HB  ASP H  72      96.996  35.546  77.196  1.00  0.00           H  
ATOM   2755 2HB  ASP H  72      97.854  36.590  76.071  1.00  0.00           H  
ATOM   2756  N   THR H  73      94.785  36.682  73.472  1.00  0.00           N  
ATOM   2757  CA  THR H  73      94.562  37.568  72.331  1.00  0.00           C  
ATOM   2758  C   THR H  73      94.387  39.043  72.709  1.00  0.00           C  
ATOM   2759  O   THR H  73      94.308  39.880  71.836  1.00  0.00           O  
ATOM   2760  CB  THR H  73      93.329  37.105  71.533  1.00  0.00           C  
ATOM   2761  OG1 THR H  73      92.171  37.135  72.377  1.00  0.00           O  
ATOM   2762  CG2 THR H  73      93.533  35.693  71.007  1.00  0.00           C  
ATOM   2763  H   THR H  73      94.037  36.074  73.776  1.00  0.00           H  
ATOM   2764  HA  THR H  73      95.437  37.523  71.683  1.00  0.00           H  
ATOM   2765  HB  THR H  73      93.166  37.780  70.692  1.00  0.00           H  
ATOM   2766  HG1 THR H  73      92.201  37.917  72.933  1.00  0.00           H  
ATOM   2767 1HG2 THR H  73      92.652  35.383  70.445  1.00  0.00           H  
ATOM   2768 2HG2 THR H  73      94.406  35.670  70.355  1.00  0.00           H  
ATOM   2769 3HG2 THR H  73      93.687  35.012  71.843  1.00  0.00           H  
ATOM   2770  N   SER H  74      94.373  39.343  74.009  1.00  0.00           N  
ATOM   2771  CA  SER H  74      94.269  40.710  74.527  1.00  0.00           C  
ATOM   2772  C   SER H  74      95.589  41.391  74.664  1.00  0.00           C  
ATOM   2773  O   SER H  74      95.757  42.477  74.142  1.00  0.00           O  
ATOM   2774  CB  SER H  74      93.581  40.706  75.878  1.00  0.00           C  
ATOM   2775  OG  SER H  74      93.486  42.004  76.397  1.00  0.00           O  
ATOM   2776  H   SER H  74      94.437  38.573  74.659  1.00  0.00           H  
ATOM   2777  HA  SER H  74      93.671  41.300  73.830  1.00  0.00           H  
ATOM   2778 1HB  SER H  74      92.584  40.278  75.777  1.00  0.00           H  
ATOM   2779 2HB  SER H  74      94.139  40.075  76.568  1.00  0.00           H  
ATOM   2780  HG  SER H  74      94.199  42.087  77.035  1.00  0.00           H  
ATOM   2781  N   LYS H  75      96.507  40.737  75.363  1.00  0.00           N  
ATOM   2782  CA  LYS H  75      97.786  41.319  75.677  1.00  0.00           C  
ATOM   2783  C   LYS H  75      98.780  40.883  74.619  1.00  0.00           C  
ATOM   2784  O   LYS H  75      99.964  41.197  74.705  1.00  0.00           O  
ATOM   2785  CB  LYS H  75      98.255  40.905  77.073  1.00  0.00           C  
ATOM   2786  CG  LYS H  75      97.381  41.421  78.208  1.00  0.00           C  
ATOM   2787  CD  LYS H  75      97.922  40.988  79.563  1.00  0.00           C  
ATOM   2788  CE  LYS H  75      97.054  41.509  80.699  1.00  0.00           C  
ATOM   2789  NZ  LYS H  75      97.553  41.065  82.029  1.00  0.00           N  
ATOM   2790  H   LYS H  75      96.301  39.801  75.682  1.00  0.00           H  
ATOM   2791  HA  LYS H  75      97.686  42.405  75.657  1.00  0.00           H  
ATOM   2792 1HB  LYS H  75      98.282  39.817  77.139  1.00  0.00           H  
ATOM   2793 2HB  LYS H  75      99.269  41.269  77.239  1.00  0.00           H  
ATOM   2794 1HG  LYS H  75      97.343  42.510  78.173  1.00  0.00           H  
ATOM   2795 2HG  LYS H  75      96.368  41.036  78.091  1.00  0.00           H  
ATOM   2796 1HD  LYS H  75      97.953  39.898  79.611  1.00  0.00           H  
ATOM   2797 2HD  LYS H  75      98.935  41.369  79.688  1.00  0.00           H  
ATOM   2798 1HE  LYS H  75      97.039  42.597  80.675  1.00  0.00           H  
ATOM   2799 2HE  LYS H  75      96.033  41.150  80.570  1.00  0.00           H  
ATOM   2800 1HZ  LYS H  75      96.951  41.430  82.754  1.00  0.00           H  
ATOM   2801 2HZ  LYS H  75      97.553  40.055  82.069  1.00  0.00           H  
ATOM   2802 3HZ  LYS H  75      98.493  41.407  82.168  1.00  0.00           H  
ATOM   2803  N   ASN H  76      98.280  40.132  73.636  1.00  0.00           N  
ATOM   2804  CA  ASN H  76      99.106  39.609  72.546  1.00  0.00           C  
ATOM   2805  C   ASN H  76     100.211  38.718  73.105  1.00  0.00           C  
ATOM   2806  O   ASN H  76     101.399  38.924  72.842  1.00  0.00           O  
ATOM   2807  CB  ASN H  76      99.691  40.738  71.717  1.00  0.00           C  
ATOM   2808  CG  ASN H  76      99.934  40.340  70.288  1.00  0.00           C  
ATOM   2809  OD1 ASN H  76      99.243  39.468  69.748  1.00  0.00           O  
ATOM   2810  ND2 ASN H  76     100.902  40.962  69.665  1.00  0.00           N  
ATOM   2811  H   ASN H  76      97.292  39.921  73.651  1.00  0.00           H  
ATOM   2812  HA  ASN H  76      98.477  38.996  71.898  1.00  0.00           H  
ATOM   2813 1HB  ASN H  76      99.013  41.591  71.735  1.00  0.00           H  
ATOM   2814 2HB  ASN H  76     100.635  41.061  72.157  1.00  0.00           H  
ATOM   2815 1HD2 ASN H  76     101.109  40.738  68.712  1.00  0.00           H  
ATOM   2816 2HD2 ASN H  76     101.435  41.660  70.141  1.00  0.00           H  
ATOM   2817  N   GLN H  77      99.802  37.757  73.924  1.00  0.00           N  
ATOM   2818  CA  GLN H  77     100.732  36.840  74.566  1.00  0.00           C  
ATOM   2819  C   GLN H  77     100.272  35.402  74.391  1.00  0.00           C  
ATOM   2820  O   GLN H  77      99.166  35.148  73.921  1.00  0.00           O  
ATOM   2821  CB  GLN H  77     100.825  37.138  76.063  1.00  0.00           C  
ATOM   2822  CG  GLN H  77     101.267  38.541  76.406  1.00  0.00           C  
ATOM   2823  CD  GLN H  77     101.099  38.849  77.876  1.00  0.00           C  
ATOM   2824  OE1 GLN H  77     100.219  38.299  78.539  1.00  0.00           O  
ATOM   2825  NE2 GLN H  77     101.939  39.734  78.397  1.00  0.00           N  
ATOM   2826  H   GLN H  77      98.814  37.662  74.106  1.00  0.00           H  
ATOM   2827  HA  GLN H  77     101.707  36.948  74.092  1.00  0.00           H  
ATOM   2828 1HB  GLN H  77      99.852  36.977  76.527  1.00  0.00           H  
ATOM   2829 2HB  GLN H  77     101.528  36.447  76.529  1.00  0.00           H  
ATOM   2830 1HG  GLN H  77     102.320  38.652  76.149  1.00  0.00           H  
ATOM   2831 2HG  GLN H  77     100.667  39.250  75.835  1.00  0.00           H  
ATOM   2832 1HE2 GLN H  77     101.875  39.977  79.365  1.00  0.00           H  
ATOM   2833 2HE2 GLN H  77     102.638  40.160  77.821  1.00  0.00           H  
ATOM   2834  N   PHE H  78     101.128  34.464  74.777  1.00  0.00           N  
ATOM   2835  CA  PHE H  78     100.731  33.067  74.911  1.00  0.00           C  
ATOM   2836  C   PHE H  78     101.550  32.416  76.017  1.00  0.00           C  
ATOM   2837  O   PHE H  78     102.736  32.703  76.180  1.00  0.00           O  
ATOM   2838  CB  PHE H  78     100.927  32.312  73.595  1.00  0.00           C  
ATOM   2839  CG  PHE H  78     102.346  32.309  73.104  1.00  0.00           C  
ATOM   2840  CD1 PHE H  78     103.144  31.184  73.254  1.00  0.00           C  
ATOM   2841  CD2 PHE H  78     102.887  33.429  72.491  1.00  0.00           C  
ATOM   2842  CE1 PHE H  78     104.450  31.180  72.803  1.00  0.00           C  
ATOM   2843  CE2 PHE H  78     104.191  33.427  72.039  1.00  0.00           C  
ATOM   2844  CZ  PHE H  78     104.974  32.300  72.195  1.00  0.00           C  
ATOM   2845  H   PHE H  78     102.082  34.725  74.982  1.00  0.00           H  
ATOM   2846  HA  PHE H  78      99.672  33.032  75.174  1.00  0.00           H  
ATOM   2847 1HB  PHE H  78     100.606  31.279  73.718  1.00  0.00           H  
ATOM   2848 2HB  PHE H  78     100.301  32.759  72.824  1.00  0.00           H  
ATOM   2849  HD1 PHE H  78     102.729  30.297  73.734  1.00  0.00           H  
ATOM   2850  HD2 PHE H  78     102.269  34.319  72.368  1.00  0.00           H  
ATOM   2851  HE1 PHE H  78     105.066  30.290  72.928  1.00  0.00           H  
ATOM   2852  HE2 PHE H  78     104.604  34.313  71.558  1.00  0.00           H  
ATOM   2853  HZ  PHE H  78     106.004  32.298  71.839  1.00  0.00           H  
ATOM   2854  N   SER H  79     100.907  31.544  76.783  1.00  0.00           N  
ATOM   2855  CA  SER H  79     101.491  31.054  78.018  1.00  0.00           C  
ATOM   2856  C   SER H  79     101.868  29.579  77.969  1.00  0.00           C  
ATOM   2857  O   SER H  79     101.495  28.856  77.046  1.00  0.00           O  
ATOM   2858  CB  SER H  79     100.521  31.288  79.160  1.00  0.00           C  
ATOM   2859  OG  SER H  79      99.390  30.471  79.032  1.00  0.00           O  
ATOM   2860  H   SER H  79      99.995  31.215  76.506  1.00  0.00           H  
ATOM   2861  HA  SER H  79     102.411  31.608  78.210  1.00  0.00           H  
ATOM   2862 1HB  SER H  79     101.017  31.080  80.108  1.00  0.00           H  
ATOM   2863 2HB  SER H  79     100.218  32.335  79.172  1.00  0.00           H  
ATOM   2864  HG  SER H  79      99.359  29.936  79.829  1.00  0.00           H  
ATOM   2865  N   LEU H  80     102.623  29.149  78.972  1.00  0.00           N  
ATOM   2866  CA  LEU H  80     102.945  27.745  79.157  1.00  0.00           C  
ATOM   2867  C   LEU H  80     102.600  27.355  80.583  1.00  0.00           C  
ATOM   2868  O   LEU H  80     103.030  28.011  81.531  1.00  0.00           O  
ATOM   2869  CB  LEU H  80     104.430  27.480  78.875  1.00  0.00           C  
ATOM   2870  CG  LEU H  80     104.929  26.069  79.209  1.00  0.00           C  
ATOM   2871  CD1 LEU H  80     104.247  25.059  78.296  1.00  0.00           C  
ATOM   2872  CD2 LEU H  80     106.442  26.015  79.051  1.00  0.00           C  
ATOM   2873  H   LEU H  80     102.982  29.827  79.629  1.00  0.00           H  
ATOM   2874  HA  LEU H  80     102.352  27.159  78.456  1.00  0.00           H  
ATOM   2875 1HB  LEU H  80     104.620  27.658  77.818  1.00  0.00           H  
ATOM   2876 2HB  LEU H  80     105.024  28.188  79.454  1.00  0.00           H  
ATOM   2877  HG  LEU H  80     104.663  25.822  80.237  1.00  0.00           H  
ATOM   2878 1HD1 LEU H  80     104.602  24.057  78.532  1.00  0.00           H  
ATOM   2879 2HD1 LEU H  80     103.169  25.106  78.443  1.00  0.00           H  
ATOM   2880 3HD1 LEU H  80     104.483  25.292  77.257  1.00  0.00           H  
ATOM   2881 1HD2 LEU H  80     106.797  25.012  79.289  1.00  0.00           H  
ATOM   2882 2HD2 LEU H  80     106.709  26.261  78.023  1.00  0.00           H  
ATOM   2883 3HD2 LEU H  80     106.904  26.734  79.729  1.00  0.00           H  
ATOM   2884  N   ARG H  81     101.822  26.290  80.742  1.00  0.00           N  
ATOM   2885  CA  ARG H  81     101.450  25.831  82.074  1.00  0.00           C  
ATOM   2886  C   ARG H  81     101.659  24.327  82.255  1.00  0.00           C  
ATOM   2887  O   ARG H  81     101.065  23.519  81.540  1.00  0.00           O  
ATOM   2888  CB  ARG H  81      99.993  26.169  82.355  1.00  0.00           C  
ATOM   2889  CG  ARG H  81      99.498  25.768  83.735  1.00  0.00           C  
ATOM   2890  CD  ARG H  81      98.092  26.190  83.958  1.00  0.00           C  
ATOM   2891  NE  ARG H  81      97.965  27.637  84.031  1.00  0.00           N  
ATOM   2892  CZ  ARG H  81      96.795  28.305  84.011  1.00  0.00           C  
ATOM   2893  NH1 ARG H  81      95.663  27.644  83.919  1.00  0.00           N  
ATOM   2894  NH2 ARG H  81      96.785  29.624  84.083  1.00  0.00           N  
ATOM   2895  H   ARG H  81     101.482  25.787  79.934  1.00  0.00           H  
ATOM   2896  HA  ARG H  81     102.077  26.343  82.804  1.00  0.00           H  
ATOM   2897 1HB  ARG H  81      99.843  27.243  82.250  1.00  0.00           H  
ATOM   2898 2HB  ARG H  81      99.357  25.676  81.619  1.00  0.00           H  
ATOM   2899 1HG  ARG H  81      99.552  24.684  83.840  1.00  0.00           H  
ATOM   2900 2HG  ARG H  81     100.122  26.237  84.496  1.00  0.00           H  
ATOM   2901 1HD  ARG H  81      97.471  25.835  83.137  1.00  0.00           H  
ATOM   2902 2HD  ARG H  81      97.730  25.770  84.897  1.00  0.00           H  
ATOM   2903  HE  ARG H  81      98.816  28.180  84.104  1.00  0.00           H  
ATOM   2904 1HH1 ARG H  81      95.669  26.635  83.864  1.00  0.00           H  
ATOM   2905 2HH1 ARG H  81      94.786  28.143  83.903  1.00  0.00           H  
ATOM   2906 1HH2 ARG H  81      97.656  30.132  84.153  1.00  0.00           H  
ATOM   2907 2HH2 ARG H  81      95.909  30.124  84.066  1.00  0.00           H  
ATOM   2908  N   LEU H  82     102.515  23.967  83.212  1.00  0.00           N  
ATOM   2909  CA  LEU H  82     102.804  22.570  83.533  1.00  0.00           C  
ATOM   2910  C   LEU H  82     102.349  22.208  84.940  1.00  0.00           C  
ATOM   2911  O   LEU H  82     102.927  22.671  85.923  1.00  0.00           O  
ATOM   2912  CB  LEU H  82     104.308  22.295  83.394  1.00  0.00           C  
ATOM   2913  CG  LEU H  82     104.923  22.638  82.031  1.00  0.00           C  
ATOM   2914  CD1 LEU H  82     106.433  22.448  82.093  1.00  0.00           C  
ATOM   2915  CD2 LEU H  82     104.305  21.755  80.958  1.00  0.00           C  
ATOM   2916  H   LEU H  82     102.979  24.698  83.733  1.00  0.00           H  
ATOM   2917  HA  LEU H  82     102.265  21.935  82.830  1.00  0.00           H  
ATOM   2918 1HB  LEU H  82     104.837  22.872  84.151  1.00  0.00           H  
ATOM   2919 2HB  LEU H  82     104.487  21.238  83.582  1.00  0.00           H  
ATOM   2920  HG  LEU H  82     104.729  23.685  81.797  1.00  0.00           H  
ATOM   2921 1HD1 LEU H  82     106.870  22.692  81.125  1.00  0.00           H  
ATOM   2922 2HD1 LEU H  82     106.851  23.105  82.855  1.00  0.00           H  
ATOM   2923 3HD1 LEU H  82     106.658  21.412  82.342  1.00  0.00           H  
ATOM   2924 1HD2 LEU H  82     104.741  22.000  79.989  1.00  0.00           H  
ATOM   2925 2HD2 LEU H  82     104.499  20.708  81.190  1.00  0.00           H  
ATOM   2926 3HD2 LEU H  82     103.228  21.926  80.923  1.00  0.00           H  
ATOM   2927  N   SER H  82A    101.318  21.374  85.034  1.00  0.00           N  
ATOM   2928  CA  SER H  82A    100.813  20.928  86.326  1.00  0.00           C  
ATOM   2929  C   SER H  82A    101.683  19.825  86.908  1.00  0.00           C  
ATOM   2930  O   SER H  82A    102.298  19.057  86.163  1.00  0.00           O  
ATOM   2931  CB  SER H  82A     99.386  20.436  86.186  1.00  0.00           C  
ATOM   2932  OG  SER H  82A     98.916  19.907  87.396  1.00  0.00           O  
ATOM   2933  H   SER H  82A    100.874  21.043  84.192  1.00  0.00           H  
ATOM   2934  HA  SER H  82A    100.828  21.773  87.015  1.00  0.00           H  
ATOM   2935 1HB  SER H  82A     98.746  21.260  85.874  1.00  0.00           H  
ATOM   2936 2HB  SER H  82A     99.338  19.673  85.410  1.00  0.00           H  
ATOM   2937  HG  SER H  82A     99.275  19.018  87.454  1.00  0.00           H  
ATOM   2938  N   SER H  82B    101.728  19.752  88.235  1.00  0.00           N  
ATOM   2939  CA  SER H  82B    102.400  18.662  88.943  1.00  0.00           C  
ATOM   2940  C   SER H  82B    103.841  18.465  88.487  1.00  0.00           C  
ATOM   2941  O   SER H  82B    104.214  17.379  88.045  1.00  0.00           O  
ATOM   2942  CB  SER H  82B    101.629  17.371  88.748  1.00  0.00           C  
ATOM   2943  OG  SER H  82B    100.330  17.480  89.263  1.00  0.00           O  
ATOM   2944  H   SER H  82B    101.277  20.481  88.769  1.00  0.00           H  
ATOM   2945  HA  SER H  82B    102.424  18.904  90.007  1.00  0.00           H  
ATOM   2946 1HB  SER H  82B    101.583  17.132  87.686  1.00  0.00           H  
ATOM   2947 2HB  SER H  82B    102.153  16.556  89.245  1.00  0.00           H  
ATOM   2948  HG  SER H  82B    100.349  17.051  90.122  1.00  0.00           H  
ATOM   2949  N   VAL H  82C    104.648  19.517  88.597  1.00  0.00           N  
ATOM   2950  CA  VAL H  82C    106.030  19.469  88.127  1.00  0.00           C  
ATOM   2951  C   VAL H  82C    106.915  18.529  88.942  1.00  0.00           C  
ATOM   2952  O   VAL H  82C    106.594  18.159  90.071  1.00  0.00           O  
ATOM   2953  CB  VAL H  82C    106.640  20.883  88.166  1.00  0.00           C  
ATOM   2954  CG1 VAL H  82C    105.855  21.827  87.267  1.00  0.00           C  
ATOM   2955  CG2 VAL H  82C    106.665  21.398  89.597  1.00  0.00           C  
ATOM   2956  H   VAL H  82C    104.299  20.368  89.014  1.00  0.00           H  
ATOM   2957  HA  VAL H  82C    106.034  19.108  87.098  1.00  0.00           H  
ATOM   2958  HB  VAL H  82C    107.658  20.840  87.776  1.00  0.00           H  
ATOM   2959 1HG1 VAL H  82C    106.300  22.821  87.306  1.00  0.00           H  
ATOM   2960 2HG1 VAL H  82C    105.882  21.458  86.242  1.00  0.00           H  
ATOM   2961 3HG1 VAL H  82C    104.822  21.879  87.609  1.00  0.00           H  
ATOM   2962 1HG2 VAL H  82C    107.098  22.397  89.617  1.00  0.00           H  
ATOM   2963 2HG2 VAL H  82C    105.648  21.434  89.988  1.00  0.00           H  
ATOM   2964 3HG2 VAL H  82C    107.266  20.729  90.214  1.00  0.00           H  
ATOM   2965  N   THR H  83     108.035  18.145  88.346  1.00  0.00           N  
ATOM   2966  CA  THR H  83     109.006  17.271  88.986  1.00  0.00           C  
ATOM   2967  C   THR H  83     110.398  17.767  88.604  1.00  0.00           C  
ATOM   2968  O   THR H  83     110.532  18.573  87.685  1.00  0.00           O  
ATOM   2969  CB  THR H  83     108.821  15.801  88.570  1.00  0.00           C  
ATOM   2970  OG1 THR H  83     109.703  14.971  89.336  1.00  0.00           O  
ATOM   2971  CG2 THR H  83     109.123  15.623  87.090  1.00  0.00           C  
ATOM   2972  H   THR H  83     108.216  18.478  87.410  1.00  0.00           H  
ATOM   2973  HA  THR H  83     108.869  17.334  90.066  1.00  0.00           H  
ATOM   2974  HB  THR H  83     107.794  15.494  88.765  1.00  0.00           H  
ATOM   2975  HG1 THR H  83     109.187  14.334  89.837  1.00  0.00           H  
ATOM   2976 1HG2 THR H  83     108.986  14.578  86.813  1.00  0.00           H  
ATOM   2977 2HG2 THR H  83     108.447  16.245  86.503  1.00  0.00           H  
ATOM   2978 3HG2 THR H  83     110.152  15.920  86.890  1.00  0.00           H  
ATOM   2979  N   ALA H  84     111.439  17.312  89.319  1.00  0.00           N  
ATOM   2980  CA  ALA H  84     112.802  17.780  89.032  1.00  0.00           C  
ATOM   2981  C   ALA H  84     113.252  17.609  87.577  1.00  0.00           C  
ATOM   2982  O   ALA H  84     114.121  18.361  87.138  1.00  0.00           O  
ATOM   2983  CB  ALA H  84     113.782  17.065  89.951  1.00  0.00           C  
ATOM   2984  H   ALA H  84     111.296  16.643  90.063  1.00  0.00           H  
ATOM   2985  HA  ALA H  84     112.839  18.852  89.225  1.00  0.00           H  
ATOM   2986 1HB  ALA H  84     114.790  17.433  89.763  1.00  0.00           H  
ATOM   2987 2HB  ALA H  84     113.513  17.258  90.989  1.00  0.00           H  
ATOM   2988 3HB  ALA H  84     113.745  15.994  89.759  1.00  0.00           H  
ATOM   2989  N   ALA H  85     112.685  16.658  86.841  1.00  0.00           N  
ATOM   2990  CA  ALA H  85     113.092  16.474  85.446  1.00  0.00           C  
ATOM   2991  C   ALA H  85     112.467  17.534  84.544  1.00  0.00           C  
ATOM   2992  O   ALA H  85     112.754  17.595  83.348  1.00  0.00           O  
ATOM   2993  CB  ALA H  85     112.715  15.081  84.964  1.00  0.00           C  
ATOM   2994  H   ALA H  85     111.974  16.054  87.229  1.00  0.00           H  
ATOM   2995  HA  ALA H  85     114.175  16.585  85.392  1.00  0.00           H  
ATOM   2996 1HB  ALA H  85     113.024  14.960  83.924  1.00  0.00           H  
ATOM   2997 2HB  ALA H  85     113.217  14.334  85.580  1.00  0.00           H  
ATOM   2998 3HB  ALA H  85     111.637  14.948  85.039  1.00  0.00           H  
ATOM   2999  N   ASP H  86     111.610  18.370  85.126  1.00  0.00           N  
ATOM   3000  CA  ASP H  86     111.027  19.493  84.404  1.00  0.00           C  
ATOM   3001  C   ASP H  86     111.906  20.731  84.540  1.00  0.00           C  
ATOM   3002  O   ASP H  86     111.620  21.772  83.951  1.00  0.00           O  
ATOM   3003  CB  ASP H  86     109.618  19.796  84.920  1.00  0.00           C  
ATOM   3004  CG  ASP H  86     108.629  18.674  84.638  1.00  0.00           C  
ATOM   3005  OD1 ASP H  86     108.672  18.128  83.560  1.00  0.00           O  
ATOM   3006  OD2 ASP H  86     107.841  18.371  85.502  1.00  0.00           O  
ATOM   3007  H   ASP H  86     111.357  18.221  86.092  1.00  0.00           H  
ATOM   3008  HA  ASP H  86     110.961  19.229  83.348  1.00  0.00           H  
ATOM   3009 1HB  ASP H  86     109.654  19.966  85.997  1.00  0.00           H  
ATOM   3010 2HB  ASP H  86     109.248  20.711  84.455  1.00  0.00           H  
ATOM   3011  N   THR H  87     112.972  20.610  85.326  1.00  0.00           N  
ATOM   3012  CA  THR H  87     113.991  21.650  85.397  1.00  0.00           C  
ATOM   3013  C   THR H  87     114.677  21.779  84.045  1.00  0.00           C  
ATOM   3014  O   THR H  87     115.237  20.812  83.532  1.00  0.00           O  
ATOM   3015  CB  THR H  87     115.032  21.351  86.492  1.00  0.00           C  
ATOM   3016  OG1 THR H  87     114.394  21.354  87.775  1.00  0.00           O  
ATOM   3017  CG2 THR H  87     116.137  22.398  86.476  1.00  0.00           C  
ATOM   3018  H   THR H  87     113.080  19.777  85.886  1.00  0.00           H  
ATOM   3019  HA  THR H  87     113.505  22.595  85.642  1.00  0.00           H  
ATOM   3020  HB  THR H  87     115.469  20.368  86.320  1.00  0.00           H  
ATOM   3021  HG1 THR H  87     114.497  20.491  88.185  1.00  0.00           H  
ATOM   3022 1HG2 THR H  87     116.864  22.170  87.257  1.00  0.00           H  
ATOM   3023 2HG2 THR H  87     116.632  22.391  85.506  1.00  0.00           H  
ATOM   3024 3HG2 THR H  87     115.707  23.382  86.657  1.00  0.00           H  
ATOM   3025  N   ALA H  88     114.631  22.979  83.471  1.00  0.00           N  
ATOM   3026  CA  ALA H  88     115.119  23.193  82.114  1.00  0.00           C  
ATOM   3027  C   ALA H  88     115.089  24.669  81.756  1.00  0.00           C  
ATOM   3028  O   ALA H  88     114.496  25.480  82.464  1.00  0.00           O  
ATOM   3029  CB  ALA H  88     114.274  22.405  81.120  1.00  0.00           C  
ATOM   3030  H   ALA H  88     114.246  23.758  83.986  1.00  0.00           H  
ATOM   3031  HA  ALA H  88     116.154  22.855  82.069  1.00  0.00           H  
ATOM   3032 1HB  ALA H  88     114.649  22.574  80.111  1.00  0.00           H  
ATOM   3033 2HB  ALA H  88     114.333  21.343  81.356  1.00  0.00           H  
ATOM   3034 3HB  ALA H  88     113.238  22.733  81.184  1.00  0.00           H  
ATOM   3035  N   VAL H  89     115.739  25.006  80.648  1.00  0.00           N  
ATOM   3036  CA  VAL H  89     115.587  26.323  80.049  1.00  0.00           C  
ATOM   3037  C   VAL H  89     114.404  26.252  79.092  1.00  0.00           C  
ATOM   3038  O   VAL H  89     114.371  25.398  78.208  1.00  0.00           O  
ATOM   3039  CB  VAL H  89     116.861  26.746  79.295  1.00  0.00           C  
ATOM   3040  CG1 VAL H  89     116.704  28.150  78.730  1.00  0.00           C  
ATOM   3041  CG2 VAL H  89     118.063  26.670  80.224  1.00  0.00           C  
ATOM   3042  H   VAL H  89     116.352  24.335  80.209  1.00  0.00           H  
ATOM   3043  HA  VAL H  89     115.405  27.047  80.845  1.00  0.00           H  
ATOM   3044  HB  VAL H  89     117.012  26.075  78.449  1.00  0.00           H  
ATOM   3045 1HG1 VAL H  89     117.614  28.433  78.199  1.00  0.00           H  
ATOM   3046 2HG1 VAL H  89     115.861  28.172  78.040  1.00  0.00           H  
ATOM   3047 3HG1 VAL H  89     116.527  28.852  79.544  1.00  0.00           H  
ATOM   3048 1HG2 VAL H  89     118.960  26.970  79.684  1.00  0.00           H  
ATOM   3049 2HG2 VAL H  89     117.909  27.337  81.073  1.00  0.00           H  
ATOM   3050 3HG2 VAL H  89     118.180  25.648  80.584  1.00  0.00           H  
ATOM   3051  N   TYR H  90     113.429  27.134  79.279  1.00  0.00           N  
ATOM   3052  CA  TYR H  90     112.237  27.138  78.431  1.00  0.00           C  
ATOM   3053  C   TYR H  90     112.256  28.255  77.397  1.00  0.00           C  
ATOM   3054  O   TYR H  90     112.377  29.431  77.740  1.00  0.00           O  
ATOM   3055  CB  TYR H  90     110.978  27.250  79.294  1.00  0.00           C  
ATOM   3056  CG  TYR H  90     110.665  25.998  80.082  1.00  0.00           C  
ATOM   3057  CD1 TYR H  90     111.307  25.759  81.288  1.00  0.00           C  
ATOM   3058  CD2 TYR H  90     109.736  25.088  79.600  1.00  0.00           C  
ATOM   3059  CE1 TYR H  90     111.021  24.615  82.008  1.00  0.00           C  
ATOM   3060  CE2 TYR H  90     109.450  23.945  80.319  1.00  0.00           C  
ATOM   3061  CZ  TYR H  90     110.089  23.707  81.519  1.00  0.00           C  
ATOM   3062  OH  TYR H  90     109.804  22.568  82.236  1.00  0.00           O  
ATOM   3063  H   TYR H  90     113.507  27.816  80.020  1.00  0.00           H  
ATOM   3064  HA  TYR H  90     112.202  26.199  77.878  1.00  0.00           H  
ATOM   3065 1HB  TYR H  90     111.091  28.076  79.998  1.00  0.00           H  
ATOM   3066 2HB  TYR H  90     110.121  27.476  78.659  1.00  0.00           H  
ATOM   3067  HD1 TYR H  90     112.037  26.473  81.668  1.00  0.00           H  
ATOM   3068  HD2 TYR H  90     109.231  25.276  78.651  1.00  0.00           H  
ATOM   3069  HE1 TYR H  90     111.525  24.427  82.956  1.00  0.00           H  
ATOM   3070  HE2 TYR H  90     108.719  23.230  79.939  1.00  0.00           H  
ATOM   3071  HH  TYR H  90     110.483  22.431  82.901  1.00  0.00           H  
ATOM   3072  N   TYR H  91     112.127  27.880  76.129  1.00  0.00           N  
ATOM   3073  CA  TYR H  91     112.092  28.846  75.039  1.00  0.00           C  
ATOM   3074  C   TYR H  91     110.712  28.914  74.402  1.00  0.00           C  
ATOM   3075  O   TYR H  91     110.107  27.883  74.120  1.00  0.00           O  
ATOM   3076  CB  TYR H  91     113.145  28.500  73.983  1.00  0.00           C  
ATOM   3077  CG  TYR H  91     114.568  28.588  74.489  1.00  0.00           C  
ATOM   3078  CD1 TYR H  91     115.203  27.454  74.973  1.00  0.00           C  
ATOM   3079  CD2 TYR H  91     115.237  29.803  74.468  1.00  0.00           C  
ATOM   3080  CE1 TYR H  91     116.503  27.535  75.434  1.00  0.00           C  
ATOM   3081  CE2 TYR H  91     116.536  29.884  74.929  1.00  0.00           C  
ATOM   3082  CZ  TYR H  91     117.169  28.756  75.411  1.00  0.00           C  
ATOM   3083  OH  TYR H  91     118.463  28.836  75.871  1.00  0.00           O  
ATOM   3084  H   TYR H  91     112.048  26.896  75.914  1.00  0.00           H  
ATOM   3085  HA  TYR H  91     112.316  29.833  75.444  1.00  0.00           H  
ATOM   3086 1HB  TYR H  91     112.975  27.485  73.619  1.00  0.00           H  
ATOM   3087 2HB  TYR H  91     113.043  29.174  73.133  1.00  0.00           H  
ATOM   3088  HD1 TYR H  91     114.678  26.499  74.989  1.00  0.00           H  
ATOM   3089  HD2 TYR H  91     114.737  30.694  74.089  1.00  0.00           H  
ATOM   3090  HE1 TYR H  91     117.003  26.644  75.814  1.00  0.00           H  
ATOM   3091  HE2 TYR H  91     117.062  30.839  74.914  1.00  0.00           H  
ATOM   3092  HH  TYR H  91     118.787  29.732  75.755  1.00  0.00           H  
ATOM   3093  N   CYS H  92     110.216  30.126  74.173  1.00  0.00           N  
ATOM   3094  CA  CYS H  92     109.058  30.304  73.306  1.00  0.00           C  
ATOM   3095  C   CYS H  92     109.571  30.638  71.911  1.00  0.00           C  
ATOM   3096  O   CYS H  92     110.671  31.171  71.762  1.00  0.00           O  
ATOM   3097  CB  CYS H  92     108.126  31.402  73.825  1.00  0.00           C  
ATOM   3098  SG  CYS H  92     108.814  33.069  73.825  1.00  0.00           S  
ATOM   3099  H   CYS H  92     110.640  30.936  74.599  1.00  0.00           H  
ATOM   3100  HA  CYS H  92     108.486  29.376  73.296  1.00  0.00           H  
ATOM   3101 1HB  CYS H  92     107.220  31.425  73.219  1.00  0.00           H  
ATOM   3102 2HB  CYS H  92     107.829  31.173  74.848  1.00  0.00           H  
ATOM   3103  N   ALA H  93     108.782  30.315  70.891  1.00  0.00           N  
ATOM   3104  CA  ALA H  93     109.235  30.473  69.515  1.00  0.00           C  
ATOM   3105  C   ALA H  93     108.096  30.639  68.514  1.00  0.00           C  
ATOM   3106  O   ALA H  93     106.951  30.279  68.790  1.00  0.00           O  
ATOM   3107  CB  ALA H  93     110.108  29.296  69.124  1.00  0.00           C  
ATOM   3108  H   ALA H  93     107.853  29.955  71.065  1.00  0.00           H  
ATOM   3109  HA  ALA H  93     109.830  31.384  69.457  1.00  0.00           H  
ATOM   3110 1HB  ALA H  93     110.445  29.419  68.094  1.00  0.00           H  
ATOM   3111 2HB  ALA H  93     110.973  29.248  69.785  1.00  0.00           H  
ATOM   3112 3HB  ALA H  93     109.534  28.374  69.210  1.00  0.00           H  
ATOM   3113  N   ARG H  94     108.418  31.181  67.342  1.00  0.00           N  
ATOM   3114  CA  ARG H  94     107.448  31.293  66.262  1.00  0.00           C  
ATOM   3115  C   ARG H  94     108.014  30.716  64.973  1.00  0.00           C  
ATOM   3116  O   ARG H  94     109.124  31.059  64.562  1.00  0.00           O  
ATOM   3117  CB  ARG H  94     107.053  32.746  66.039  1.00  0.00           C  
ATOM   3118  CG  ARG H  94     106.153  32.986  64.838  1.00  0.00           C  
ATOM   3119  CD  ARG H  94     105.913  34.435  64.613  1.00  0.00           C  
ATOM   3120  NE  ARG H  94     105.066  34.671  63.455  1.00  0.00           N  
ATOM   3121  CZ  ARG H  94     105.007  35.832  62.774  1.00  0.00           C  
ATOM   3122  NH1 ARG H  94     105.750  36.851  63.146  1.00  0.00           N  
ATOM   3123  NH2 ARG H  94     104.202  35.947  61.732  1.00  0.00           N  
ATOM   3124  H   ARG H  94     109.357  31.525  67.199  1.00  0.00           H  
ATOM   3125  HA  ARG H  94     106.556  30.731  66.539  1.00  0.00           H  
ATOM   3126 1HB  ARG H  94     106.535  33.121  66.920  1.00  0.00           H  
ATOM   3127 2HB  ARG H  94     107.951  33.350  65.905  1.00  0.00           H  
ATOM   3128 1HG  ARG H  94     106.620  32.573  63.944  1.00  0.00           H  
ATOM   3129 2HG  ARG H  94     105.190  32.501  65.002  1.00  0.00           H  
ATOM   3130 1HD  ARG H  94     105.423  34.863  65.487  1.00  0.00           H  
ATOM   3131 2HD  ARG H  94     106.864  34.939  64.448  1.00  0.00           H  
ATOM   3132  HE  ARG H  94     104.479  33.910  63.139  1.00  0.00           H  
ATOM   3133 1HH1 ARG H  94     106.366  36.763  63.942  1.00  0.00           H  
ATOM   3134 2HH1 ARG H  94     105.707  37.721  62.635  1.00  0.00           H  
ATOM   3135 1HH2 ARG H  94     103.630  35.164  61.446  1.00  0.00           H  
ATOM   3136 2HH2 ARG H  94     104.158  36.816  61.222  1.00  0.00           H  
ATOM   3137  N   GLU H  95     106.809  30.190  64.696  1.00  0.00           N  
ATOM   3138  CA  GLU H  95     106.598  29.322  63.543  1.00  0.00           C  
ATOM   3139  C   GLU H  95     105.528  29.891  62.620  1.00  0.00           C  
ATOM   3140  O   GLU H  95     104.405  30.158  63.047  1.00  0.00           O  
ATOM   3141  CB  GLU H  95     106.201  27.916  63.998  1.00  0.00           C  
ATOM   3142  CG  GLU H  95     105.838  26.968  62.865  1.00  0.00           C  
ATOM   3143  CD  GLU H  95     105.608  25.558  63.333  1.00  0.00           C  
ATOM   3144  OE1 GLU H  95     105.870  25.282  64.479  1.00  0.00           O  
ATOM   3145  OE2 GLU H  95     105.170  24.755  62.543  1.00  0.00           O  
ATOM   3146  H   GLU H  95     106.029  30.400  65.302  1.00  0.00           H  
ATOM   3147  HA  GLU H  95     107.531  29.260  62.982  1.00  0.00           H  
ATOM   3148 1HB  GLU H  95     107.023  27.469  64.558  1.00  0.00           H  
ATOM   3149 2HB  GLU H  95     105.344  27.979  64.669  1.00  0.00           H  
ATOM   3150 1HG  GLU H  95     104.933  27.329  62.378  1.00  0.00           H  
ATOM   3151 2HG  GLU H  95     106.641  26.975  62.128  1.00  0.00           H  
ATOM   3152  N   ARG H  96     105.883  30.073  61.353  1.00  0.00           N  
ATOM   3153  CA  ARG H  96     104.917  30.473  60.337  1.00  0.00           C  
ATOM   3154  C   ARG H  96     104.592  29.283  59.442  1.00  0.00           C  
ATOM   3155  O   ARG H  96     103.441  29.084  59.051  1.00  0.00           O  
ATOM   3156  CB  ARG H  96     105.461  31.623  59.503  1.00  0.00           C  
ATOM   3157  CG  ARG H  96     105.501  32.966  60.215  1.00  0.00           C  
ATOM   3158  CD  ARG H  96     106.030  34.039  59.335  1.00  0.00           C  
ATOM   3159  NE  ARG H  96     107.475  33.960  59.192  1.00  0.00           N  
ATOM   3160  CZ  ARG H  96     108.195  34.668  58.300  1.00  0.00           C  
ATOM   3161  NH1 ARG H  96     107.592  35.499  57.480  1.00  0.00           N  
ATOM   3162  NH2 ARG H  96     109.508  34.525  58.249  1.00  0.00           N  
ATOM   3163  H   ARG H  96     106.847  29.931  61.087  1.00  0.00           H  
ATOM   3164  HA  ARG H  96     104.007  30.806  60.837  1.00  0.00           H  
ATOM   3165 1HB  ARG H  96     106.475  31.390  59.181  1.00  0.00           H  
ATOM   3166 2HB  ARG H  96     104.853  31.743  58.607  1.00  0.00           H  
ATOM   3167 1HG  ARG H  96     104.494  33.243  60.526  1.00  0.00           H  
ATOM   3168 2HG  ARG H  96     106.145  32.894  61.092  1.00  0.00           H  
ATOM   3169 1HD  ARG H  96     105.585  33.949  58.344  1.00  0.00           H  
ATOM   3170 2HD  ARG H  96     105.782  35.012  59.757  1.00  0.00           H  
ATOM   3171  HE  ARG H  96     107.975  33.331  59.806  1.00  0.00           H  
ATOM   3172 1HH1 ARG H  96     106.589  35.608  57.519  1.00  0.00           H  
ATOM   3173 2HH1 ARG H  96     108.132  36.029  56.811  1.00  0.00           H  
ATOM   3174 1HH2 ARG H  96     109.972  33.886  58.880  1.00  0.00           H  
ATOM   3175 2HH2 ARG H  96     110.048  35.055  57.580  1.00  0.00           H  
ATOM   3176  N   ASP H  97     105.724  28.378  59.095  1.00  0.00           N  
ATOM   3177  CA  ASP H  97     105.523  27.182  58.286  1.00  0.00           C  
ATOM   3178  C   ASP H  97     106.643  26.175  58.516  1.00  0.00           C  
ATOM   3179  O   ASP H  97     107.688  26.237  57.868  1.00  0.00           O  
ATOM   3180  CB  ASP H  97     105.448  27.543  56.801  1.00  0.00           C  
ATOM   3181  CG  ASP H  97     105.113  26.349  55.917  1.00  0.00           C  
ATOM   3182  OD1 ASP H  97     105.060  25.254  56.426  1.00  0.00           O  
ATOM   3183  OD2 ASP H  97     104.915  26.543  54.741  1.00  0.00           O  
ATOM   3184  H   ASP H  97     106.657  28.614  59.401  1.00  0.00           H  
ATOM   3185  HA  ASP H  97     104.577  26.726  58.580  1.00  0.00           H  
ATOM   3186 1HB  ASP H  97     104.689  28.311  56.651  1.00  0.00           H  
ATOM   3187 2HB  ASP H  97     106.403  27.959  56.478  1.00  0.00           H  
ATOM   3188  N   TYR H  98     106.418  25.248  59.441  1.00  0.00           N  
ATOM   3189  CA  TYR H  98     107.394  24.204  59.732  1.00  0.00           C  
ATOM   3190  C   TYR H  98     108.792  24.791  59.881  1.00  0.00           C  
ATOM   3191  O   TYR H  98     109.744  24.315  59.263  1.00  0.00           O  
ATOM   3192  CB  TYR H  98     107.379  23.135  58.637  1.00  0.00           C  
ATOM   3193  CG  TYR H  98     106.042  22.447  58.474  1.00  0.00           C  
ATOM   3194  CD1 TYR H  98     105.461  22.349  57.218  1.00  0.00           C  
ATOM   3195  CD2 TYR H  98     105.398  21.913  59.579  1.00  0.00           C  
ATOM   3196  CE1 TYR H  98     104.240  21.720  57.069  1.00  0.00           C  
ATOM   3197  CE2 TYR H  98     104.177  21.284  59.430  1.00  0.00           C  
ATOM   3198  CZ  TYR H  98     103.599  21.187  58.181  1.00  0.00           C  
ATOM   3199  OH  TYR H  98     102.383  20.561  58.032  1.00  0.00           O  
ATOM   3200  H   TYR H  98     105.550  25.267  59.955  1.00  0.00           H  
ATOM   3201  HA  TYR H  98     107.138  23.736  60.683  1.00  0.00           H  
ATOM   3202 1HB  TYR H  98     107.648  23.589  57.682  1.00  0.00           H  
ATOM   3203 2HB  TYR H  98     108.128  22.376  58.860  1.00  0.00           H  
ATOM   3204  HD1 TYR H  98     105.968  22.769  56.348  1.00  0.00           H  
ATOM   3205  HD2 TYR H  98     105.854  21.991  60.566  1.00  0.00           H  
ATOM   3206  HE1 TYR H  98     103.784  21.644  56.082  1.00  0.00           H  
ATOM   3207  HE2 TYR H  98     103.669  20.865  60.300  1.00  0.00           H  
ATOM   3208  HH  TYR H  98     102.125  20.580  57.108  1.00  0.00           H  
ATOM   3209  N   ARG H  99     108.909  25.826  60.705  1.00  0.00           N  
ATOM   3210  CA  ARG H  99     110.211  26.365  61.079  1.00  0.00           C  
ATOM   3211  C   ARG H  99     110.083  27.221  62.332  1.00  0.00           C  
ATOM   3212  O   ARG H  99     108.977  27.560  62.754  1.00  0.00           O  
ATOM   3213  CB  ARG H  99     110.798  27.198  59.949  1.00  0.00           C  
ATOM   3214  CG  ARG H  99     109.961  28.399  59.538  1.00  0.00           C  
ATOM   3215  CD  ARG H  99     110.599  29.161  58.434  1.00  0.00           C  
ATOM   3216  NE  ARG H  99     109.791  30.298  58.022  1.00  0.00           N  
ATOM   3217  CZ  ARG H  99     108.859  30.261  57.050  1.00  0.00           C  
ATOM   3218  NH1 ARG H  99     108.630  29.142  56.400  1.00  0.00           N  
ATOM   3219  NH2 ARG H  99     108.176  31.352  56.748  1.00  0.00           N  
ATOM   3220  H   ARG H  99     108.074  26.252  61.082  1.00  0.00           H  
ATOM   3221  HA  ARG H  99     110.892  25.542  61.295  1.00  0.00           H  
ATOM   3222 1HB  ARG H  99     111.781  27.566  60.242  1.00  0.00           H  
ATOM   3223 2HB  ARG H  99     110.932  26.572  59.067  1.00  0.00           H  
ATOM   3224 1HG  ARG H  99     108.981  28.061  59.200  1.00  0.00           H  
ATOM   3225 2HG  ARG H  99     109.840  29.068  60.391  1.00  0.00           H  
ATOM   3226 1HD  ARG H  99     111.569  29.534  58.763  1.00  0.00           H  
ATOM   3227 2HD  ARG H  99     110.734  28.509  57.573  1.00  0.00           H  
ATOM   3228  HE  ARG H  99     109.939  31.177  58.499  1.00  0.00           H  
ATOM   3229 1HH1 ARG H  99     109.153  28.308  56.631  1.00  0.00           H  
ATOM   3230 2HH1 ARG H  99     107.932  29.114  55.672  1.00  0.00           H  
ATOM   3231 1HH2 ARG H  99     108.352  32.213  57.248  1.00  0.00           H  
ATOM   3232 2HH2 ARG H  99     107.478  31.324  56.020  1.00  0.00           H  
ATOM   3233  N   LEU H 100     111.221  27.567  62.925  1.00  0.00           N  
ATOM   3234  CA  LEU H 100     111.240  28.411  64.113  1.00  0.00           C  
ATOM   3235  C   LEU H 100     112.081  29.660  63.881  1.00  0.00           C  
ATOM   3236  O   LEU H 100     113.277  29.676  64.172  1.00  0.00           O  
ATOM   3237  CB  LEU H 100     111.790  27.629  65.312  1.00  0.00           C  
ATOM   3238  CG  LEU H 100     111.008  26.368  65.700  1.00  0.00           C  
ATOM   3239  CD1 LEU H 100     111.762  25.617  66.790  1.00  0.00           C  
ATOM   3240  CD2 LEU H 100     109.614  26.758  66.168  1.00  0.00           C  
ATOM   3241  H   LEU H 100     112.095  27.237  62.542  1.00  0.00           H  
ATOM   3242  HA  LEU H 100     110.215  28.708  64.333  1.00  0.00           H  
ATOM   3243 1HB  LEU H 100     112.814  27.330  65.092  1.00  0.00           H  
ATOM   3244 2HB  LEU H 100     111.806  28.289  66.180  1.00  0.00           H  
ATOM   3245  HG  LEU H 100     110.930  25.709  64.835  1.00  0.00           H  
ATOM   3246 1HD1 LEU H 100     111.206  24.721  67.065  1.00  0.00           H  
ATOM   3247 2HD1 LEU H 100     112.748  25.334  66.421  1.00  0.00           H  
ATOM   3248 3HD1 LEU H 100     111.871  26.259  67.664  1.00  0.00           H  
ATOM   3249 1HD2 LEU H 100     109.058  25.861  66.442  1.00  0.00           H  
ATOM   3250 2HD2 LEU H 100     109.692  27.416  67.034  1.00  0.00           H  
ATOM   3251 3HD2 LEU H 100     109.092  27.276  65.363  1.00  0.00           H  
ATOM   3252  N   ASP H 101     111.450  30.704  63.355  1.00  0.00           N  
ATOM   3253  CA  ASP H 101     112.163  31.916  62.971  1.00  0.00           C  
ATOM   3254  C   ASP H 101     112.617  32.718  64.184  1.00  0.00           C  
ATOM   3255  O   ASP H 101     113.776  33.124  64.273  1.00  0.00           O  
ATOM   3256  CB  ASP H 101     111.278  32.792  62.080  1.00  0.00           C  
ATOM   3257  CG  ASP H 101     111.088  32.216  60.684  1.00  0.00           C  
ATOM   3258  OD1 ASP H 101     111.928  31.462  60.254  1.00  0.00           O  
ATOM   3259  OD2 ASP H 101     110.104  32.535  60.061  1.00  0.00           O  
ATOM   3260  H   ASP H 101     110.450  30.656  63.218  1.00  0.00           H  
ATOM   3261  HA  ASP H 101     113.050  31.628  62.407  1.00  0.00           H  
ATOM   3262 1HB  ASP H 101     110.299  32.912  62.545  1.00  0.00           H  
ATOM   3263 2HB  ASP H 101     111.722  33.784  61.991  1.00  0.00           H  
ATOM   3264  N   TYR H 102     111.697  32.943  65.116  1.00  0.00           N  
ATOM   3265  CA  TYR H 102     111.974  33.780  66.278  1.00  0.00           C  
ATOM   3266  C   TYR H 102     111.792  32.992  67.569  1.00  0.00           C  
ATOM   3267  O   TYR H 102     110.880  32.172  67.684  1.00  0.00           O  
ATOM   3268  CB  TYR H 102     111.072  35.016  66.277  1.00  0.00           C  
ATOM   3269  CG  TYR H 102     111.260  35.908  65.070  1.00  0.00           C  
ATOM   3270  CD1 TYR H 102     110.473  35.725  63.943  1.00  0.00           C  
ATOM   3271  CD2 TYR H 102     112.221  36.908  65.090  1.00  0.00           C  
ATOM   3272  CE1 TYR H 102     110.645  36.540  62.840  1.00  0.00           C  
ATOM   3273  CE2 TYR H 102     112.393  37.723  63.988  1.00  0.00           C  
ATOM   3274  CZ  TYR H 102     111.609  37.541  62.866  1.00  0.00           C  
ATOM   3275  OH  TYR H 102     111.780  38.352  61.768  1.00  0.00           O  
ATOM   3276  H   TYR H 102     110.784  32.525  65.017  1.00  0.00           H  
ATOM   3277  HA  TYR H 102     113.011  34.109  66.215  1.00  0.00           H  
ATOM   3278 1HB  TYR H 102     110.027  34.705  66.310  1.00  0.00           H  
ATOM   3279 2HB  TYR H 102     111.266  35.608  67.171  1.00  0.00           H  
ATOM   3280  HD1 TYR H 102     109.718  34.939  63.927  1.00  0.00           H  
ATOM   3281  HD2 TYR H 102     112.840  37.051  65.975  1.00  0.00           H  
ATOM   3282  HE1 TYR H 102     110.026  36.396  61.955  1.00  0.00           H  
ATOM   3283  HE2 TYR H 102     113.148  38.509  64.003  1.00  0.00           H  
ATOM   3284  HH  TYR H 102     112.483  38.983  61.944  1.00  0.00           H  
ATOM   3285  N   TRP H 103     112.664  33.245  68.539  1.00  0.00           N  
ATOM   3286  CA  TRP H 103     112.819  32.643  69.856  1.00  0.00           C  
ATOM   3287  C   TRP H 103     112.737  33.712  70.938  1.00  0.00           C  
ATOM   3288  O   TRP H 103     113.074  34.874  70.704  1.00  0.00           O  
ATOM   3289  CB  TRP H 103     114.154  31.903  69.957  1.00  0.00           C  
ATOM   3290  CG  TRP H 103     114.279  30.759  68.997  1.00  0.00           C  
ATOM   3291  CD1 TRP H 103     114.450  30.842  67.648  1.00  0.00           C  
ATOM   3292  CD2 TRP H 103     114.243  29.345  69.310  1.00  0.00           C  
ATOM   3293  NE1 TRP H 103     114.521  29.585  67.101  1.00  0.00           N  
ATOM   3294  CE2 TRP H 103     114.398  28.657  68.104  1.00  0.00           C  
ATOM   3295  CE3 TRP H 103     114.095  28.621  70.499  1.00  0.00           C  
ATOM   3296  CZ2 TRP H 103     114.409  27.272  68.047  1.00  0.00           C  
ATOM   3297  CZ3 TRP H 103     114.107  27.232  70.442  1.00  0.00           C  
ATOM   3298  CH2 TRP H 103     114.260  26.576  69.246  1.00  0.00           C  
ATOM   3299  H   TRP H 103     113.480  33.375  67.958  1.00  0.00           H  
ATOM   3300  HA  TRP H 103     112.013  31.925  70.005  1.00  0.00           H  
ATOM   3301 1HB  TRP H 103     114.971  32.599  69.769  1.00  0.00           H  
ATOM   3302 2HB  TRP H 103     114.280  31.517  70.969  1.00  0.00           H  
ATOM   3303  HD1 TRP H 103     114.519  31.772  67.085  1.00  0.00           H  
ATOM   3304  HE1 TRP H 103     114.644  29.375  66.121  1.00  0.00           H  
ATOM   3305  HE3 TRP H 103     113.976  29.137  71.452  1.00  0.00           H  
ATOM   3306  HZ2 TRP H 103     114.529  26.732  67.107  1.00  0.00           H  
ATOM   3307  HZ3 TRP H 103     113.990  26.676  71.372  1.00  0.00           H  
ATOM   3308  HH2 TRP H 103     114.265  25.486  69.237  1.00  0.00           H  
ATOM   3309  N   GLY H 104     112.291  33.314  72.124  1.00  0.00           N  
ATOM   3310  CA  GLY H 104     112.379  34.171  73.293  1.00  0.00           C  
ATOM   3311  C   GLY H 104     113.782  34.058  73.864  1.00  0.00           C  
ATOM   3312  O   GLY H 104     114.580  33.257  73.382  1.00  0.00           O  
ATOM   3313  H   GLY H 104     111.880  32.396  72.218  1.00  0.00           H  
ATOM   3314 1HA  GLY H 104     112.151  35.199  73.009  1.00  0.00           H  
ATOM   3315 2HA  GLY H 104     111.631  33.867  74.024  1.00  0.00           H  
ATOM   3316  N   GLN H 105     114.087  34.851  74.886  1.00  0.00           N  
ATOM   3317  CA  GLN H 105     115.444  34.881  75.428  1.00  0.00           C  
ATOM   3318  C   GLN H 105     115.763  33.605  76.203  1.00  0.00           C  
ATOM   3319  O   GLN H 105     116.928  33.274  76.418  1.00  0.00           O  
ATOM   3320  CB  GLN H 105     115.669  36.120  76.301  1.00  0.00           C  
ATOM   3321  CG  GLN H 105     115.081  36.039  77.704  1.00  0.00           C  
ATOM   3322  CD  GLN H 105     113.622  36.442  77.759  1.00  0.00           C  
ATOM   3323  OE1 GLN H 105     112.908  36.382  76.757  1.00  0.00           O  
ATOM   3324  NE2 GLN H 105     113.169  36.865  78.934  1.00  0.00           N  
ATOM   3325  H   GLN H 105     113.380  35.441  75.301  1.00  0.00           H  
ATOM   3326  HA  GLN H 105     116.146  34.952  74.598  1.00  0.00           H  
ATOM   3327 1HB  GLN H 105     116.739  36.304  76.404  1.00  0.00           H  
ATOM   3328 2HB  GLN H 105     115.234  36.993  75.815  1.00  0.00           H  
ATOM   3329 1HG  GLN H 105     115.161  35.011  78.061  1.00  0.00           H  
ATOM   3330 2HG  GLN H 105     115.639  36.706  78.362  1.00  0.00           H  
ATOM   3331 1HE2 GLN H 105     112.213  37.145  79.031  1.00  0.00           H  
ATOM   3332 2HE2 GLN H 105     113.784  36.904  79.722  1.00  0.00           H  
ATOM   3333  N   GLY H 106     114.722  32.889  76.617  1.00  0.00           N  
ATOM   3334  CA  GLY H 106     114.891  31.656  77.362  1.00  0.00           C  
ATOM   3335  C   GLY H 106     114.927  31.885  78.859  1.00  0.00           C  
ATOM   3336  O   GLY H 106     115.737  32.669  79.353  1.00  0.00           O  
ATOM   3337  H   GLY H 106     113.788  33.214  76.407  1.00  0.00           H  
ATOM   3338 1HA  GLY H 106     114.075  30.973  77.126  1.00  0.00           H  
ATOM   3339 2HA  GLY H 106     115.816  31.169  77.054  1.00  0.00           H  
ATOM   3340  N   SER H 107     114.048  31.204  79.583  1.00  0.00           N  
ATOM   3341  CA  SER H 107     114.011  31.327  81.035  1.00  0.00           C  
ATOM   3342  C   SER H 107     114.356  30.006  81.715  1.00  0.00           C  
ATOM   3343  O   SER H 107     113.660  29.006  81.545  1.00  0.00           O  
ATOM   3344  CB  SER H 107     112.639  31.792  81.483  1.00  0.00           C  
ATOM   3345  OG  SER H 107     112.567  31.874  82.879  1.00  0.00           O  
ATOM   3346  H   SER H 107     113.390  30.588  79.125  1.00  0.00           H  
ATOM   3347  HA  SER H 107     114.752  32.068  81.338  1.00  0.00           H  
ATOM   3348 1HB  SER H 107     112.427  32.769  81.046  1.00  0.00           H  
ATOM   3349 2HB  SER H 107     111.883  31.099  81.116  1.00  0.00           H  
ATOM   3350  HG  SER H 107     113.283  31.327  83.213  1.00  0.00           H  
ATOM   3351  N   LEU H 108     115.440  30.011  82.485  1.00  0.00           N  
ATOM   3352  CA  LEU H 108     115.821  28.848  83.274  1.00  0.00           C  
ATOM   3353  C   LEU H 108     114.870  28.713  84.459  1.00  0.00           C  
ATOM   3354  O   LEU H 108     114.769  29.615  85.291  1.00  0.00           O  
ATOM   3355  CB  LEU H 108     117.268  28.974  83.766  1.00  0.00           C  
ATOM   3356  CG  LEU H 108     117.773  27.827  84.650  1.00  0.00           C  
ATOM   3357  CD1 LEU H 108     117.815  26.540  83.838  1.00  0.00           C  
ATOM   3358  CD2 LEU H 108     119.150  28.175  85.194  1.00  0.00           C  
ATOM   3359  H   LEU H 108     116.014  30.841  82.522  1.00  0.00           H  
ATOM   3360  HA  LEU H 108     115.746  27.963  82.643  1.00  0.00           H  
ATOM   3361 1HB  LEU H 108     117.924  29.037  82.899  1.00  0.00           H  
ATOM   3362 2HB  LEU H 108     117.363  29.898  84.335  1.00  0.00           H  
ATOM   3363  HG  LEU H 108     117.082  27.676  85.480  1.00  0.00           H  
ATOM   3364 1HD1 LEU H 108     118.173  25.724  84.467  1.00  0.00           H  
ATOM   3365 2HD1 LEU H 108     116.813  26.304  83.478  1.00  0.00           H  
ATOM   3366 3HD1 LEU H 108     118.486  26.666  82.990  1.00  0.00           H  
ATOM   3367 1HD2 LEU H 108     119.509  27.359  85.824  1.00  0.00           H  
ATOM   3368 2HD2 LEU H 108     119.842  28.324  84.365  1.00  0.00           H  
ATOM   3369 3HD2 LEU H 108     119.088  29.089  85.785  1.00  0.00           H  
ATOM   3370  N   VAL H 109     114.160  27.591  84.518  1.00  0.00           N  
ATOM   3371  CA  VAL H 109     113.254  27.317  85.628  1.00  0.00           C  
ATOM   3372  C   VAL H 109     113.717  26.082  86.389  1.00  0.00           C  
ATOM   3373  O   VAL H 109     113.911  25.017  85.802  1.00  0.00           O  
ATOM   3374  CB  VAL H 109     111.818  27.100  85.114  1.00  0.00           C  
ATOM   3375  CG1 VAL H 109     110.875  26.819  86.273  1.00  0.00           C  
ATOM   3376  CG2 VAL H 109     111.359  28.318  84.328  1.00  0.00           C  
ATOM   3377  H   VAL H 109     114.250  26.912  83.776  1.00  0.00           H  
ATOM   3378  HA  VAL H 109     113.257  28.177  86.298  1.00  0.00           H  
ATOM   3379  HB  VAL H 109     111.803  26.222  84.467  1.00  0.00           H  
ATOM   3380 1HG1 VAL H 109     109.865  26.666  85.892  1.00  0.00           H  
ATOM   3381 2HG1 VAL H 109     111.201  25.922  86.799  1.00  0.00           H  
ATOM   3382 3HG1 VAL H 109     110.880  27.665  86.960  1.00  0.00           H  
ATOM   3383 1HG2 VAL H 109     110.344  28.157  83.966  1.00  0.00           H  
ATOM   3384 2HG2 VAL H 109     111.380  29.196  84.973  1.00  0.00           H  
ATOM   3385 3HG2 VAL H 109     112.025  28.475  83.479  1.00  0.00           H  
ATOM   3386  N   THR H 110     113.900  26.228  87.700  1.00  0.00           N  
ATOM   3387  CA  THR H 110     114.325  25.112  88.535  1.00  0.00           C  
ATOM   3388  C   THR H 110     113.182  24.573  89.390  1.00  0.00           C  
ATOM   3389  O   THR H 110     112.496  25.333  90.078  1.00  0.00           O  
ATOM   3390  CB  THR H 110     115.498  25.522  89.445  1.00  0.00           C  
ATOM   3391  OG1 THR H 110     116.616  25.916  88.639  1.00  0.00           O  
ATOM   3392  CG2 THR H 110     115.908  24.362  90.341  1.00  0.00           C  
ATOM   3393  H   THR H 110     113.741  27.130  88.127  1.00  0.00           H  
ATOM   3394  HA  THR H 110     114.659  24.302  87.886  1.00  0.00           H  
ATOM   3395  HB  THR H 110     115.198  26.365  90.066  1.00  0.00           H  
ATOM   3396  HG1 THR H 110     116.491  26.821  88.340  1.00  0.00           H  
ATOM   3397 1HG2 THR H 110     116.738  24.670  90.976  1.00  0.00           H  
ATOM   3398 2HG2 THR H 110     115.063  24.067  90.963  1.00  0.00           H  
ATOM   3399 3HG2 THR H 110     116.217  23.519  89.726  1.00  0.00           H  
ATOM   3400  N   VAL H 111     112.983  23.261  89.333  1.00  0.00           N  
ATOM   3401  CA  VAL H 111     112.015  22.597  90.196  1.00  0.00           C  
ATOM   3402  C   VAL H 111     112.743  22.000  91.399  1.00  0.00           C  
ATOM   3403  O   VAL H 111     113.400  20.965  91.292  1.00  0.00           O  
ATOM   3404  CB  VAL H 111     111.231  21.502  89.441  1.00  0.00           C  
ATOM   3405  CG1 VAL H 111     110.236  20.827  90.368  1.00  0.00           C  
ATOM   3406  CG2 VAL H 111     110.512  22.105  88.241  1.00  0.00           C  
ATOM   3407  H   VAL H 111     113.516  22.712  88.674  1.00  0.00           H  
ATOM   3408  HA  VAL H 111     111.286  23.335  90.531  1.00  0.00           H  
ATOM   3409  HB  VAL H 111     111.929  20.738  89.100  1.00  0.00           H  
ATOM   3410 1HG1 VAL H 111     109.693  20.057  89.820  1.00  0.00           H  
ATOM   3411 2HG1 VAL H 111     110.768  20.369  91.201  1.00  0.00           H  
ATOM   3412 3HG1 VAL H 111     109.531  21.567  90.747  1.00  0.00           H  
ATOM   3413 1HG2 VAL H 111     109.963  21.323  87.716  1.00  0.00           H  
ATOM   3414 2HG2 VAL H 111     109.816  22.872  88.581  1.00  0.00           H  
ATOM   3415 3HG2 VAL H 111     111.243  22.551  87.565  1.00  0.00           H  
ATOM   3416  N   SER H 112     112.631  22.672  92.540  1.00  0.00           N  
ATOM   3417  CA  SER H 112     113.410  22.307  93.720  1.00  0.00           C  
ATOM   3418  C   SER H 112     112.844  22.914  94.998  1.00  0.00           C  
ATOM   3419  O   SER H 112     112.435  24.075  95.018  1.00  0.00           O  
ATOM   3420  OXT SER H 112     112.794  22.259  96.002  1.00  0.00           O  
ATOM   3421  CB  SER H 112     114.850  22.751  93.543  1.00  0.00           C  
ATOM   3422  OG  SER H 112     115.611  22.452  94.681  1.00  0.00           O  
ATOM   3423  H   SER H 112     111.992  23.453  92.595  1.00  0.00           H  
ATOM   3424  HA  SER H 112     113.383  21.223  93.831  1.00  0.00           H  
ATOM   3425 1HB  SER H 112     115.278  22.253  92.674  1.00  0.00           H  
ATOM   3426 2HB  SER H 112     114.879  23.823  93.354  1.00  0.00           H  
ATOM   3427  HG  SER H 112     115.831  21.520  94.614  1.00  0.00           H  
TER                                                                             
