# Supplementary material for: Structure-based cross-docking analysis of antibody–antigen interactions
Source: Sci Rep. 2017 Aug 15;7:8145. doi: 10.1038/s41598-017-08414-y (PMC5557897; doi:10.1038/s41598-017-08414-y)
Supplement: Supplementary file 2 — Supplementary Dataset 1 [file 41598_2017_8414_MOESM2_ESM.zip › antibody_homology_models/1NCA_lh.pdb]

ATOM      1  N   ASP L   1       1.271  59.788  20.383  1.00  0.00           N  
ATOM      2  CA  ASP L   1       1.390  60.966  21.285  1.00  0.00           C  
ATOM      3  C   ASP L   1       1.698  62.247  20.515  1.00  0.00           C  
ATOM      4  O   ASP L   1       1.654  62.269  19.284  1.00  0.00           O  
ATOM      5  CB  ASP L   1       2.482  60.737  22.333  1.00  0.00           C  
ATOM      6  CG  ASP L   1       3.877  60.659  21.727  1.00  0.00           C  
ATOM      7  OD1 ASP L   1       4.029  61.025  20.586  1.00  0.00           O  
ATOM      8  OD2 ASP L   1       4.777  60.234  22.412  1.00  0.00           O  
ATOM      9 1H   ASP L   1       1.070  58.972  20.925  1.00  0.00           H  
ATOM     10 2H   ASP L   1       0.532  59.943  19.727  1.00  0.00           H  
ATOM     11 3H   ASP L   1       2.131  59.657  19.890  1.00  0.00           H  
ATOM     12  HA  ASP L   1       0.439  61.105  21.800  1.00  0.00           H  
ATOM     13 1HB  ASP L   1       2.463  61.548  23.061  1.00  0.00           H  
ATOM     14 2HB  ASP L   1       2.282  59.810  22.870  1.00  0.00           H  
ATOM     15  N   ILE L   2       2.026  63.307  21.249  1.00  0.00           N  
ATOM     16  CA  ILE L   2       2.322  64.613  20.657  1.00  0.00           C  
ATOM     17  C   ILE L   2       3.454  64.649  19.621  1.00  0.00           C  
ATOM     18  O   ILE L   2       4.547  64.137  19.853  1.00  0.00           O  
ATOM     19  CB  ILE L   2       2.660  65.615  21.776  1.00  0.00           C  
ATOM     20  CG1 ILE L   2       1.460  65.799  22.708  1.00  0.00           C  
ATOM     21  CG2 ILE L   2       3.088  66.949  21.185  1.00  0.00           C  
ATOM     22  CD1 ILE L   2       1.787  66.538  23.986  1.00  0.00           C  
ATOM     23  H   ILE L   2       2.068  63.201  22.252  1.00  0.00           H  
ATOM     24  HA  ILE L   2       1.438  64.958  20.121  1.00  0.00           H  
ATOM     25  HB  ILE L   2       3.473  65.221  22.384  1.00  0.00           H  
ATOM     26 1HG1 ILE L   2       0.676  66.348  22.187  1.00  0.00           H  
ATOM     27 2HG1 ILE L   2       1.053  64.823  22.975  1.00  0.00           H  
ATOM     28 1HG2 ILE L   2       3.322  67.646  21.989  1.00  0.00           H  
ATOM     29 2HG2 ILE L   2       3.970  66.805  20.561  1.00  0.00           H  
ATOM     30 3HG2 ILE L   2       2.278  67.355  20.579  1.00  0.00           H  
ATOM     31 1HD1 ILE L   2       0.886  66.628  24.595  1.00  0.00           H  
ATOM     32 2HD1 ILE L   2       2.546  65.987  24.542  1.00  0.00           H  
ATOM     33 3HD1 ILE L   2       2.162  67.531  23.745  1.00  0.00           H  
ATOM     34  N   VAL L   3       3.171  65.261  18.472  1.00  0.00           N  
ATOM     35  CA  VAL L   3       4.141  65.388  17.381  1.00  0.00           C  
ATOM     36  C   VAL L   3       4.724  66.798  17.329  1.00  0.00           C  
ATOM     37  O   VAL L   3       3.978  67.780  17.254  1.00  0.00           O  
ATOM     38  CB  VAL L   3       3.477  65.062  16.030  1.00  0.00           C  
ATOM     39  CG1 VAL L   3       4.469  65.245  14.891  1.00  0.00           C  
ATOM     40  CG2 VAL L   3       2.935  63.640  16.049  1.00  0.00           C  
ATOM     41  H   VAL L   3       2.246  65.650  18.356  1.00  0.00           H  
ATOM     42  HA  VAL L   3       4.951  64.678  17.553  1.00  0.00           H  
ATOM     43  HB  VAL L   3       2.658  65.761  15.859  1.00  0.00           H  
ATOM     44 1HG1 VAL L   3       3.983  65.010  13.943  1.00  0.00           H  
ATOM     45 2HG1 VAL L   3       4.817  66.278  14.874  1.00  0.00           H  
ATOM     46 3HG1 VAL L   3       5.318  64.578  15.037  1.00  0.00           H  
ATOM     47 1HG2 VAL L   3       2.466  63.417  15.091  1.00  0.00           H  
ATOM     48 2HG2 VAL L   3       3.753  62.942  16.226  1.00  0.00           H  
ATOM     49 3HG2 VAL L   3       2.196  63.544  16.845  1.00  0.00           H  
ATOM     50  N   MET L   4       6.052  66.890  17.368  1.00  0.00           N  
ATOM     51  CA  MET L   4       6.736  68.186  17.298  1.00  0.00           C  
ATOM     52  C   MET L   4       7.382  68.406  15.927  1.00  0.00           C  
ATOM     53  O   MET L   4       7.980  67.496  15.349  1.00  0.00           O  
ATOM     54  CB  MET L   4       7.787  68.286  18.401  1.00  0.00           C  
ATOM     55  CG  MET L   4       7.260  68.000  19.800  1.00  0.00           C  
ATOM     56  SD  MET L   4       5.950  69.136  20.296  1.00  0.00           S  
ATOM     57  CE  MET L   4       6.888  70.637  20.564  1.00  0.00           C  
ATOM     58  H   MET L   4       6.602  66.047  17.446  1.00  0.00           H  
ATOM     59  HA  MET L   4       5.998  68.975  17.442  1.00  0.00           H  
ATOM     60 1HB  MET L   4       8.595  67.585  18.200  1.00  0.00           H  
ATOM     61 2HB  MET L   4       8.216  69.288  18.405  1.00  0.00           H  
ATOM     62 1HG  MET L   4       6.868  66.984  19.841  1.00  0.00           H  
ATOM     63 2HG  MET L   4       8.075  68.078  20.520  1.00  0.00           H  
ATOM     64 1HE  MET L   4       6.214  71.436  20.877  1.00  0.00           H  
ATOM     65 2HE  MET L   4       7.635  70.467  21.340  1.00  0.00           H  
ATOM     66 3HE  MET L   4       7.385  70.924  19.637  1.00  0.00           H  
ATOM     67  N   THR L   5       7.255  69.613  15.399  1.00  0.00           N  
ATOM     68  CA  THR L   5       7.872  69.918  14.119  1.00  0.00           C  
ATOM     69  C   THR L   5       8.542  71.281  14.181  1.00  0.00           C  
ATOM     70  O   THR L   5       8.060  72.193  14.864  1.00  0.00           O  
ATOM     71  CB  THR L   5       6.841  69.889  12.975  1.00  0.00           C  
ATOM     72  OG1 THR L   5       7.507  70.099  11.723  1.00  0.00           O  
ATOM     73  CG2 THR L   5       5.792  70.973  13.176  1.00  0.00           C  
ATOM     74  H   THR L   5       6.732  70.332  15.878  1.00  0.00           H  
ATOM     75  HA  THR L   5       8.630  69.163  13.912  1.00  0.00           H  
ATOM     76  HB  THR L   5       6.350  68.917  12.952  1.00  0.00           H  
ATOM     77  HG1 THR L   5       7.943  70.955  11.733  1.00  0.00           H  
ATOM     78 1HG2 THR L   5       5.072  70.937  12.358  1.00  0.00           H  
ATOM     79 2HG2 THR L   5       5.277  70.810  14.122  1.00  0.00           H  
ATOM     80 3HG2 THR L   5       6.276  71.949  13.190  1.00  0.00           H  
ATOM     81  N   GLN L   6       9.663  71.404  13.482  1.00  0.00           N  
ATOM     82  CA  GLN L   6      10.430  72.633  13.479  1.00  0.00           C  
ATOM     83  C   GLN L   6      10.601  73.179  12.076  1.00  0.00           C  
ATOM     84  O   GLN L   6      10.550  72.436  11.100  1.00  0.00           O  
ATOM     85  CB  GLN L   6      11.802  72.406  14.120  1.00  0.00           C  
ATOM     86  CG  GLN L   6      11.748  72.062  15.600  1.00  0.00           C  
ATOM     87  CD  GLN L   6      13.123  71.804  16.184  1.00  0.00           C  
ATOM     88  OE1 GLN L   6      13.311  70.882  16.984  1.00  0.00           O  
ATOM     89  NE2 GLN L   6      14.095  72.618  15.789  1.00  0.00           N  
ATOM     90  H   GLN L   6       9.991  70.618  12.938  1.00  0.00           H  
ATOM     91  HA  GLN L   6       9.890  73.379  14.062  1.00  0.00           H  
ATOM     92 1HB  GLN L   6      12.316  71.594  13.604  1.00  0.00           H  
ATOM     93 2HB  GLN L   6      12.409  73.303  14.007  1.00  0.00           H  
ATOM     94 1HG  GLN L   6      11.296  72.895  16.140  1.00  0.00           H  
ATOM     95 2HG  GLN L   6      11.146  71.162  15.731  1.00  0.00           H  
ATOM     96 1HE2 GLN L   6      15.024  72.497  16.142  1.00  0.00           H  
ATOM     97 2HE2 GLN L   6      13.900  73.352  15.139  1.00  0.00           H  
ATOM     98  N   SER L   7      10.820  74.482  11.989  1.00  0.00           N  
ATOM     99  CA  SER L   7      10.996  75.157  10.703  1.00  0.00           C  
ATOM    100  C   SER L   7      11.845  76.415  10.922  1.00  0.00           C  
ATOM    101  O   SER L   7      11.665  77.126  11.904  1.00  0.00           O  
ATOM    102  CB  SER L   7       9.654  75.520  10.097  1.00  0.00           C  
ATOM    103  OG  SER L   7       9.818  76.192   8.879  1.00  0.00           O  
ATOM    104  H   SER L   7      10.865  75.025  12.839  1.00  0.00           H  
ATOM    105  HA  SER L   7      11.510  74.477  10.023  1.00  0.00           H  
ATOM    106 1HB  SER L   7       9.069  74.614   9.940  1.00  0.00           H  
ATOM    107 2HB  SER L   7       9.100  76.150  10.792  1.00  0.00           H  
ATOM    108  HG  SER L   7       9.405  77.051   8.993  1.00  0.00           H  
ATOM    109  N   PRO L   8      12.812  76.679  10.034  1.00  0.00           N  
ATOM    110  CA  PRO L   8      13.153  75.882   8.848  1.00  0.00           C  
ATOM    111  C   PRO L   8      13.999  74.684   9.261  1.00  0.00           C  
ATOM    112  O   PRO L   8      14.285  74.504  10.443  1.00  0.00           O  
ATOM    113  CB  PRO L   8      13.942  76.862   7.973  1.00  0.00           C  
ATOM    114  CG  PRO L   8      14.676  77.716   8.951  1.00  0.00           C  
ATOM    115  CD  PRO L   8      13.707  77.899  10.089  1.00  0.00           C  
ATOM    116  HA  PRO L   8      12.227  75.568   8.344  1.00  0.00           H  
ATOM    117 1HB  PRO L   8      14.614  76.308   7.302  1.00  0.00           H  
ATOM    118 2HB  PRO L   8      13.253  77.437   7.337  1.00  0.00           H  
ATOM    119 1HG  PRO L   8      15.607  77.221   9.263  1.00  0.00           H  
ATOM    120 2HG  PRO L   8      14.963  78.668   8.481  1.00  0.00           H  
ATOM    121 1HD  PRO L   8      14.260  77.934  11.039  1.00  0.00           H  
ATOM    122 2HD  PRO L   8      13.136  78.827   9.938  1.00  0.00           H  
ATOM    123  N   LYS L   9      14.386  73.865   8.290  1.00  0.00           N  
ATOM    124  CA  LYS L   9      15.272  72.748   8.553  1.00  0.00           C  
ATOM    125  C   LYS L   9      16.679  73.252   8.812  1.00  0.00           C  
ATOM    126  O   LYS L   9      17.442  72.621   9.538  1.00  0.00           O  
ATOM    127  CB  LYS L   9      15.263  71.761   7.385  1.00  0.00           C  
ATOM    128  CG  LYS L   9      13.961  70.989   7.223  1.00  0.00           C  
ATOM    129  CD  LYS L   9      14.026  70.039   6.036  1.00  0.00           C  
ATOM    130  CE  LYS L   9      12.725  69.266   5.873  1.00  0.00           C  
ATOM    131  NZ  LYS L   9      12.760  68.361   4.693  1.00  0.00           N  
ATOM    132  H   LYS L   9      14.058  74.020   7.346  1.00  0.00           H  
ATOM    133  HA  LYS L   9      14.920  72.230   9.445  1.00  0.00           H  
ATOM    134 1HB  LYS L   9      15.452  72.297   6.454  1.00  0.00           H  
ATOM    135 2HB  LYS L   9      16.068  71.037   7.515  1.00  0.00           H  
ATOM    136 1HG  LYS L   9      13.764  70.413   8.128  1.00  0.00           H  
ATOM    137 2HG  LYS L   9      13.139  71.688   7.073  1.00  0.00           H  
ATOM    138 1HD  LYS L   9      14.218  70.607   5.125  1.00  0.00           H  
ATOM    139 2HD  LYS L   9      14.842  69.331   6.181  1.00  0.00           H  
ATOM    140 1HE  LYS L   9      12.541  68.671   6.767  1.00  0.00           H  
ATOM    141 2HE  LYS L   9      11.899  69.966   5.754  1.00  0.00           H  
ATOM    142 1HZ  LYS L   9      11.881  67.868   4.620  1.00  0.00           H  
ATOM    143 2HZ  LYS L   9      12.911  68.905   3.855  1.00  0.00           H  
ATOM    144 3HZ  LYS L   9      13.511  67.694   4.801  1.00  0.00           H  
ATOM    145  N   PHE L  10      17.027  74.383   8.202  1.00  0.00           N  
ATOM    146  CA  PHE L  10      18.352  74.964   8.398  1.00  0.00           C  
ATOM    147  C   PHE L  10      18.348  76.431   8.027  1.00  0.00           C  
ATOM    148  O   PHE L  10      17.476  76.913   7.295  1.00  0.00           O  
ATOM    149  CB  PHE L  10      19.398  74.224   7.563  1.00  0.00           C  
ATOM    150  CG  PHE L  10      19.145  74.283   6.083  1.00  0.00           C  
ATOM    151  CD1 PHE L  10      19.701  75.291   5.309  1.00  0.00           C  
ATOM    152  CD2 PHE L  10      18.349  73.332   5.462  1.00  0.00           C  
ATOM    153  CE1 PHE L  10      19.469  75.346   3.948  1.00  0.00           C  
ATOM    154  CE2 PHE L  10      18.116  73.385   4.101  1.00  0.00           C  
ATOM    155  CZ  PHE L  10      18.676  74.393   3.344  1.00  0.00           C  
ATOM    156  H   PHE L  10      16.369  74.851   7.596  1.00  0.00           H  
ATOM    157  HA  PHE L  10      18.620  74.868   9.451  1.00  0.00           H  
ATOM    158 1HB  PHE L  10      20.383  74.646   7.756  1.00  0.00           H  
ATOM    159 2HB  PHE L  10      19.427  73.177   7.861  1.00  0.00           H  
ATOM    160  HD1 PHE L  10      20.329  76.043   5.787  1.00  0.00           H  
ATOM    161  HD2 PHE L  10      17.905  72.536   6.060  1.00  0.00           H  
ATOM    162  HE1 PHE L  10      19.912  76.143   3.352  1.00  0.00           H  
ATOM    163  HE2 PHE L  10      17.489  72.631   3.625  1.00  0.00           H  
ATOM    164  HZ  PHE L  10      18.492  74.437   2.272  1.00  0.00           H  
ATOM    165  N   MET L  11      19.330  77.148   8.541  1.00  0.00           N  
ATOM    166  CA  MET L  11      19.466  78.539   8.185  1.00  0.00           C  
ATOM    167  C   MET L  11      20.906  78.952   8.363  1.00  0.00           C  
ATOM    168  O   MET L  11      21.631  78.408   9.202  1.00  0.00           O  
ATOM    169  CB  MET L  11      18.538  79.410   9.029  1.00  0.00           C  
ATOM    170  CG  MET L  11      18.568  80.890   8.675  1.00  0.00           C  
ATOM    171  SD  MET L  11      17.447  81.871   9.691  1.00  0.00           S  
ATOM    172  CE  MET L  11      15.859  81.312   9.080  1.00  0.00           C  
ATOM    173  H   MET L  11      19.990  76.738   9.186  1.00  0.00           H  
ATOM    174  HA  MET L  11      19.190  78.656   7.137  1.00  0.00           H  
ATOM    175 1HB  MET L  11      17.512  79.061   8.918  1.00  0.00           H  
ATOM    176 2HB  MET L  11      18.805  79.312  10.082  1.00  0.00           H  
ATOM    177 1HG  MET L  11      19.579  81.275   8.807  1.00  0.00           H  
ATOM    178 2HG  MET L  11      18.288  81.020   7.630  1.00  0.00           H  
ATOM    179 1HE  MET L  11      15.061  81.829   9.613  1.00  0.00           H  
ATOM    180 2HE  MET L  11      15.784  81.527   8.013  1.00  0.00           H  
ATOM    181 3HE  MET L  11      15.766  80.237   9.240  1.00  0.00           H  
ATOM    182  N   SER L  12      21.334  79.894   7.532  1.00  0.00           N  
ATOM    183  CA  SER L  12      22.697  80.372   7.592  1.00  0.00           C  
ATOM    184  C   SER L  12      22.722  81.878   7.788  1.00  0.00           C  
ATOM    185  O   SER L  12      22.023  82.601   7.086  1.00  0.00           O  
ATOM    186  CB  SER L  12      23.440  79.999   6.324  1.00  0.00           C  
ATOM    187  OG  SER L  12      24.735  80.535   6.324  1.00  0.00           O  
ATOM    188  H   SER L  12      20.704  80.286   6.847  1.00  0.00           H  
ATOM    189  HA  SER L  12      23.192  79.900   8.442  1.00  0.00           H  
ATOM    190 1HB  SER L  12      23.493  78.914   6.239  1.00  0.00           H  
ATOM    191 2HB  SER L  12      22.891  80.368   5.458  1.00  0.00           H  
ATOM    192  HG  SER L  12      25.264  79.948   6.870  1.00  0.00           H  
ATOM    193  N   THR L  13      23.498  82.339   8.762  1.00  0.00           N  
ATOM    194  CA  THR L  13      23.654  83.767   9.004  1.00  0.00           C  
ATOM    195  C   THR L  13      25.120  84.043   9.273  1.00  0.00           C  
ATOM    196  O   THR L  13      25.910  83.115   9.471  1.00  0.00           O  
ATOM    197  CB  THR L  13      22.794  84.250  10.187  1.00  0.00           C  
ATOM    198  OG1 THR L  13      23.277  83.665  11.403  1.00  0.00           O  
ATOM    199  CG2 THR L  13      21.338  83.858   9.983  1.00  0.00           C  
ATOM    200  H   THR L  13      23.993  81.683   9.351  1.00  0.00           H  
ATOM    201  HA  THR L  13      23.332  84.306   8.113  1.00  0.00           H  
ATOM    202  HB  THR L  13      22.864  85.334  10.268  1.00  0.00           H  
ATOM    203  HG1 THR L  13      24.065  84.131  11.690  1.00  0.00           H  
ATOM    204 1HG2 THR L  13      20.745  84.207  10.828  1.00  0.00           H  
ATOM    205 2HG2 THR L  13      20.965  84.310   9.065  1.00  0.00           H  
ATOM    206 3HG2 THR L  13      21.261  82.774   9.910  1.00  0.00           H  
ATOM    207  N   SER L  14      25.488  85.321   9.229  1.00  0.00           N  
ATOM    208  CA  SER L  14      26.857  85.739   9.484  1.00  0.00           C  
ATOM    209  C   SER L  14      26.946  86.081  10.962  1.00  0.00           C  
ATOM    210  O   SER L  14      25.917  86.254  11.624  1.00  0.00           O  
ATOM    211  CB  SER L  14      27.238  86.931   8.629  1.00  0.00           C  
ATOM    212  OG  SER L  14      26.551  88.082   9.036  1.00  0.00           O  
ATOM    213  H   SER L  14      24.793  86.020   9.011  1.00  0.00           H  
ATOM    214  HA  SER L  14      27.524  84.913   9.234  1.00  0.00           H  
ATOM    215 1HB  SER L  14      28.312  87.101   8.700  1.00  0.00           H  
ATOM    216 2HB  SER L  14      27.010  86.718   7.585  1.00  0.00           H  
ATOM    217  HG  SER L  14      25.630  87.824   9.122  1.00  0.00           H  
ATOM    218  N   VAL L  15      28.160  86.178  11.490  1.00  0.00           N  
ATOM    219  CA  VAL L  15      28.318  86.448  12.908  1.00  0.00           C  
ATOM    220  C   VAL L  15      27.793  87.841  13.216  1.00  0.00           C  
ATOM    221  O   VAL L  15      28.086  88.806  12.503  1.00  0.00           O  
ATOM    222  CB  VAL L  15      29.797  86.342  13.323  1.00  0.00           C  
ATOM    223  CG1 VAL L  15      29.978  86.786  14.767  1.00  0.00           C  
ATOM    224  CG2 VAL L  15      30.288  84.916  13.131  1.00  0.00           C  
ATOM    225  H   VAL L  15      28.983  86.065  10.916  1.00  0.00           H  
ATOM    226  HA  VAL L  15      27.748  85.705  13.467  1.00  0.00           H  
ATOM    227  HB  VAL L  15      30.388  87.017  12.703  1.00  0.00           H  
ATOM    228 1HG1 VAL L  15      31.030  86.705  15.044  1.00  0.00           H  
ATOM    229 2HG1 VAL L  15      29.654  87.821  14.873  1.00  0.00           H  
ATOM    230 3HG1 VAL L  15      29.382  86.149  15.421  1.00  0.00           H  
ATOM    231 1HG2 VAL L  15      31.335  84.848  13.426  1.00  0.00           H  
ATOM    232 2HG2 VAL L  15      29.693  84.240  13.746  1.00  0.00           H  
ATOM    233 3HG2 VAL L  15      30.188  84.634  12.083  1.00  0.00           H  
ATOM    234  N   GLY L  16      26.991  87.934  14.266  1.00  0.00           N  
ATOM    235  CA  GLY L  16      26.382  89.199  14.627  1.00  0.00           C  
ATOM    236  C   GLY L  16      24.915  89.344  14.261  1.00  0.00           C  
ATOM    237  O   GLY L  16      24.230  90.222  14.788  1.00  0.00           O  
ATOM    238  H   GLY L  16      26.797  87.117  14.829  1.00  0.00           H  
ATOM    239 1HA  GLY L  16      26.467  89.350  15.703  1.00  0.00           H  
ATOM    240 2HA  GLY L  16      26.922  90.013  14.145  1.00  0.00           H  
ATOM    241  N   ASP L  17      24.421  88.504  13.358  1.00  0.00           N  
ATOM    242  CA  ASP L  17      23.019  88.589  12.976  1.00  0.00           C  
ATOM    243  C   ASP L  17      22.114  87.953  14.014  1.00  0.00           C  
ATOM    244  O   ASP L  17      22.549  87.115  14.804  1.00  0.00           O  
ATOM    245  CB  ASP L  17      22.795  87.917  11.619  1.00  0.00           C  
ATOM    246  CG  ASP L  17      23.424  88.686  10.466  1.00  0.00           C  
ATOM    247  OD1 ASP L  17      23.385  89.893  10.490  1.00  0.00           O  
ATOM    248  OD2 ASP L  17      23.939  88.059   9.571  1.00  0.00           O  
ATOM    249  H   ASP L  17      25.006  87.801  12.930  1.00  0.00           H  
ATOM    250  HA  ASP L  17      22.746  89.641  12.893  1.00  0.00           H  
ATOM    251 1HB  ASP L  17      23.215  86.911  11.638  1.00  0.00           H  
ATOM    252 2HB  ASP L  17      21.725  87.822  11.433  1.00  0.00           H  
ATOM    253  N   ARG L  18      20.856  88.378  14.016  1.00  0.00           N  
ATOM    254  CA  ARG L  18      19.846  87.833  14.906  1.00  0.00           C  
ATOM    255  C   ARG L  18      19.145  86.758  14.086  1.00  0.00           C  
ATOM    256  O   ARG L  18      18.941  86.934  12.877  1.00  0.00           O  
ATOM    257  CB  ARG L  18      18.859  88.890  15.376  1.00  0.00           C  
ATOM    258  CG  ARG L  18      17.750  88.374  16.279  1.00  0.00           C  
ATOM    259  CD  ARG L  18      16.951  89.484  16.859  1.00  0.00           C  
ATOM    260  NE  ARG L  18      17.723  90.267  17.811  1.00  0.00           N  
ATOM    261  CZ  ARG L  18      17.323  91.441  18.337  1.00  0.00           C  
ATOM    262  NH1 ARG L  18      16.161  91.953  17.996  1.00  0.00           N  
ATOM    263  NH2 ARG L  18      18.099  92.078  19.197  1.00  0.00           N  
ATOM    264  H   ARG L  18      20.599  89.110  13.370  1.00  0.00           H  
ATOM    265  HA  ARG L  18      20.344  87.428  15.787  1.00  0.00           H  
ATOM    266 1HB  ARG L  18      19.392  89.668  15.921  1.00  0.00           H  
ATOM    267 2HB  ARG L  18      18.389  89.359  14.512  1.00  0.00           H  
ATOM    268 1HG  ARG L  18      17.080  87.734  15.704  1.00  0.00           H  
ATOM    269 2HG  ARG L  18      18.185  87.800  17.098  1.00  0.00           H  
ATOM    270 1HD  ARG L  18      16.619  90.148  16.061  1.00  0.00           H  
ATOM    271 2HD  ARG L  18      16.084  89.077  17.377  1.00  0.00           H  
ATOM    272  HE  ARG L  18      18.623  89.906  18.097  1.00  0.00           H  
ATOM    273 1HH1 ARG L  18      15.568  91.466  17.339  1.00  0.00           H  
ATOM    274 2HH1 ARG L  18      15.862  92.833  18.390  1.00  0.00           H  
ATOM    275 1HH2 ARG L  18      18.992  91.685  19.459  1.00  0.00           H  
ATOM    276 2HH2 ARG L  18      17.799  92.958  19.591  1.00  0.00           H  
ATOM    277  N   VAL L  19      18.805  85.636  14.717  1.00  0.00           N  
ATOM    278  CA  VAL L  19      18.122  84.574  13.997  1.00  0.00           C  
ATOM    279  C   VAL L  19      16.968  84.049  14.828  1.00  0.00           C  
ATOM    280  O   VAL L  19      17.046  83.983  16.058  1.00  0.00           O  
ATOM    281  CB  VAL L  19      19.092  83.423  13.672  1.00  0.00           C  
ATOM    282  CG1 VAL L  19      19.601  82.779  14.953  1.00  0.00           C  
ATOM    283  CG2 VAL L  19      18.400  82.396  12.789  1.00  0.00           C  
ATOM    284  H   VAL L  19      19.017  85.509  15.696  1.00  0.00           H  
ATOM    285  HA  VAL L  19      17.742  84.981  13.059  1.00  0.00           H  
ATOM    286  HB  VAL L  19      19.959  83.828  13.150  1.00  0.00           H  
ATOM    287 1HG1 VAL L  19      20.286  81.967  14.705  1.00  0.00           H  
ATOM    288 2HG1 VAL L  19      20.124  83.524  15.552  1.00  0.00           H  
ATOM    289 3HG1 VAL L  19      18.759  82.381  15.520  1.00  0.00           H  
ATOM    290 1HG2 VAL L  19      19.092  81.585  12.563  1.00  0.00           H  
ATOM    291 2HG2 VAL L  19      17.530  81.996  13.310  1.00  0.00           H  
ATOM    292 3HG2 VAL L  19      18.081  82.870  11.861  1.00  0.00           H  
ATOM    293  N   THR L  20      15.891  83.683  14.141  1.00  0.00           N  
ATOM    294  CA  THR L  20      14.713  83.120  14.786  1.00  0.00           C  
ATOM    295  C   THR L  20      14.413  81.747  14.169  1.00  0.00           C  
ATOM    296  O   THR L  20      14.544  81.564  12.968  1.00  0.00           O  
ATOM    297  CB  THR L  20      13.493  84.049  14.646  1.00  0.00           C  
ATOM    298  OG1 THR L  20      13.185  84.231  13.258  1.00  0.00           O  
ATOM    299  CG2 THR L  20      13.777  85.401  15.281  1.00  0.00           C  
ATOM    300  H   THR L  20      15.893  83.803  13.138  1.00  0.00           H  
ATOM    301  HA  THR L  20      14.925  82.998  15.848  1.00  0.00           H  
ATOM    302  HB  THR L  20      12.633  83.596  15.139  1.00  0.00           H  
ATOM    303  HG1 THR L  20      12.232  84.220  13.138  1.00  0.00           H  
ATOM    304 1HG2 THR L  20      12.904  86.044  15.173  1.00  0.00           H  
ATOM    305 2HG2 THR L  20      14.001  85.267  16.339  1.00  0.00           H  
ATOM    306 3HG2 THR L  20      14.631  85.863  14.786  1.00  0.00           H  
ATOM    307  N   ILE L  21      14.048  80.767  14.992  1.00  0.00           N  
ATOM    308  CA  ILE L  21      13.597  79.479  14.468  1.00  0.00           C  
ATOM    309  C   ILE L  21      12.336  79.123  15.246  1.00  0.00           C  
ATOM    310  O   ILE L  21      12.177  79.560  16.380  1.00  0.00           O  
ATOM    311  CB  ILE L  21      14.662  78.378  14.623  1.00  0.00           C  
ATOM    312  CG1 ILE L  21      14.956  78.124  16.104  1.00  0.00           C  
ATOM    313  CG2 ILE L  21      15.934  78.760  13.882  1.00  0.00           C  
ATOM    314  CD1 ILE L  21      15.859  76.938  16.353  1.00  0.00           C  
ATOM    315  H   ILE L  21      14.082  80.906  15.992  1.00  0.00           H  
ATOM    316  HA  ILE L  21      13.389  79.592  13.405  1.00  0.00           H  
ATOM    317  HB  ILE L  21      14.281  77.443  14.213  1.00  0.00           H  
ATOM    318 1HG1 ILE L  21      15.424  79.007  16.538  1.00  0.00           H  
ATOM    319 2HG1 ILE L  21      14.020  77.956  16.637  1.00  0.00           H  
ATOM    320 1HG2 ILE L  21      16.676  77.971  14.003  1.00  0.00           H  
ATOM    321 2HG2 ILE L  21      15.713  78.891  12.824  1.00  0.00           H  
ATOM    322 3HG2 ILE L  21      16.326  79.692  14.289  1.00  0.00           H  
ATOM    323 1HD1 ILE L  21      16.021  76.822  17.425  1.00  0.00           H  
ATOM    324 2HD1 ILE L  21      15.393  76.035  15.957  1.00  0.00           H  
ATOM    325 3HD1 ILE L  21      16.816  77.099  15.858  1.00  0.00           H  
ATOM    326  N   THR L  22      11.468  78.373  14.624  1.00  0.00           N  
ATOM    327  CA  THR L  22      10.182  78.147  15.249  1.00  0.00           C  
ATOM    328  C   THR L  22       9.921  76.674  15.475  1.00  0.00           C  
ATOM    329  O   THR L  22      10.510  75.813  14.824  1.00  0.00           O  
ATOM    330  CB  THR L  22       9.044  78.746  14.402  1.00  0.00           C  
ATOM    331  OG1 THR L  22       9.009  78.103  13.121  1.00  0.00           O  
ATOM    332  CG2 THR L  22       9.252  80.240  14.209  1.00  0.00           C  
ATOM    333  H   THR L  22      11.655  77.962  13.721  1.00  0.00           H  
ATOM    334  HA  THR L  22      10.180  78.636  16.223  1.00  0.00           H  
ATOM    335  HB  THR L  22       8.091  78.578  14.903  1.00  0.00           H  
ATOM    336  HG1 THR L  22       9.907  77.972  12.805  1.00  0.00           H  
ATOM    337 1HG2 THR L  22       8.439  80.647  13.608  1.00  0.00           H  
ATOM    338 2HG2 THR L  22       9.267  80.733  15.181  1.00  0.00           H  
ATOM    339 3HG2 THR L  22      10.199  80.413  13.701  1.00  0.00           H  
ATOM    340  N   CYS L  23       9.029  76.400  16.413  1.00  0.00           N  
ATOM    341  CA  CYS L  23       8.577  75.049  16.671  1.00  0.00           C  
ATOM    342  C   CYS L  23       7.063  75.068  16.763  1.00  0.00           C  
ATOM    343  O   CYS L  23       6.488  75.905  17.456  1.00  0.00           O  
ATOM    344  CB  CYS L  23       9.184  74.578  17.993  1.00  0.00           C  
ATOM    345  SG  CYS L  23       8.775  72.915  18.622  1.00  0.00           S  
ATOM    346  H   CYS L  23       8.653  77.158  16.964  1.00  0.00           H  
ATOM    347  HA  CYS L  23       8.902  74.412  15.848  1.00  0.00           H  
ATOM    348 1HB  CYS L  23      10.272  74.597  17.922  1.00  0.00           H  
ATOM    349 2HB  CYS L  23       8.897  75.263  18.790  1.00  0.00           H  
ATOM    350  N   LYS L  24       6.419  74.153  16.053  1.00  0.00           N  
ATOM    351  CA  LYS L  24       4.972  74.051  16.102  1.00  0.00           C  
ATOM    352  C   LYS L  24       4.577  72.700  16.671  1.00  0.00           C  
ATOM    353  O   LYS L  24       5.119  71.673  16.272  1.00  0.00           O  
ATOM    354  CB  LYS L  24       4.362  74.248  14.713  1.00  0.00           C  
ATOM    355  CG  LYS L  24       2.840  74.279  14.693  1.00  0.00           C  
ATOM    356  CD  LYS L  24       2.309  74.425  13.275  1.00  0.00           C  
ATOM    357  CE  LYS L  24       2.605  75.807  12.711  1.00  0.00           C  
ATOM    358  NZ  LYS L  24       1.783  76.862  13.362  1.00  0.00           N  
ATOM    359  H   LYS L  24       6.937  73.514  15.466  1.00  0.00           H  
ATOM    360  HA  LYS L  24       4.592  74.834  16.759  1.00  0.00           H  
ATOM    361 1HB  LYS L  24       4.722  75.185  14.287  1.00  0.00           H  
ATOM    362 2HB  LYS L  24       4.689  73.442  14.055  1.00  0.00           H  
ATOM    363 1HG  LYS L  24       2.451  73.356  15.125  1.00  0.00           H  
ATOM    364 2HG  LYS L  24       2.486  75.117  15.292  1.00  0.00           H  
ATOM    365 1HD  LYS L  24       2.771  73.673  12.634  1.00  0.00           H  
ATOM    366 2HD  LYS L  24       1.231  74.266  13.272  1.00  0.00           H  
ATOM    367 1HE  LYS L  24       3.659  76.041  12.859  1.00  0.00           H  
ATOM    368 2HE  LYS L  24       2.401  75.814  11.640  1.00  0.00           H  
ATOM    369 1HZ  LYS L  24       2.008  77.761  12.961  1.00  0.00           H  
ATOM    370 2HZ  LYS L  24       0.803  76.664  13.215  1.00  0.00           H  
ATOM    371 3HZ  LYS L  24       1.977  76.878  14.353  1.00  0.00           H  
ATOM    372  N   ALA L  25       3.640  72.705  17.611  1.00  0.00           N  
ATOM    373  CA  ALA L  25       3.199  71.470  18.242  1.00  0.00           C  
ATOM    374  C   ALA L  25       1.896  71.065  17.573  1.00  0.00           C  
ATOM    375  O   ALA L  25       1.097  71.918  17.204  1.00  0.00           O  
ATOM    376  CB  ALA L  25       2.989  71.679  19.731  1.00  0.00           C  
ATOM    377  H   ALA L  25       3.222  73.580  17.894  1.00  0.00           H  
ATOM    378  HA  ALA L  25       3.963  70.711  18.073  1.00  0.00           H  
ATOM    379 1HB  ALA L  25       2.660  70.744  20.187  1.00  0.00           H  
ATOM    380 2HB  ALA L  25       3.926  71.995  20.189  1.00  0.00           H  
ATOM    381 3HB  ALA L  25       2.233  72.445  19.887  1.00  0.00           H  
ATOM    382  N   SER L  26       1.692  69.761  17.410  1.00  0.00           N  
ATOM    383  CA  SER L  26       0.456  69.231  16.838  1.00  0.00           C  
ATOM    384  C   SER L  26      -0.797  69.470  17.707  1.00  0.00           C  
ATOM    385  O   SER L  26      -1.918  69.482  17.199  1.00  0.00           O  
ATOM    386  CB  SER L  26       0.621  67.743  16.596  1.00  0.00           C  
ATOM    387  OG  SER L  26       0.705  67.043  17.807  1.00  0.00           O  
ATOM    388  H   SER L  26       2.417  69.117  17.693  1.00  0.00           H  
ATOM    389  HA  SER L  26       0.270  69.733  15.888  1.00  0.00           H  
ATOM    390 1HB  SER L  26      -0.223  67.373  16.016  1.00  0.00           H  
ATOM    391 2HB  SER L  26       1.523  67.569  16.009  1.00  0.00           H  
ATOM    392  HG  SER L  26      -0.131  67.189  18.255  1.00  0.00           H  
ATOM    393  N   GLN L  27      -0.593  69.664  19.009  1.00  0.00           N  
ATOM    394  CA  GLN L  27      -1.690  69.942  19.935  1.00  0.00           C  
ATOM    395  C   GLN L  27      -1.195  70.752  21.131  1.00  0.00           C  
ATOM    396  O   GLN L  27       0.011  70.967  21.278  1.00  0.00           O  
ATOM    397  CB  GLN L  27      -2.335  68.639  20.415  1.00  0.00           C  
ATOM    398  CG  GLN L  27      -1.416  67.757  21.242  1.00  0.00           C  
ATOM    399  CD  GLN L  27      -2.068  66.444  21.630  1.00  0.00           C  
ATOM    400  OE1 GLN L  27      -2.548  65.695  20.773  1.00  0.00           O  
ATOM    401  NE2 GLN L  27      -2.091  66.156  22.926  1.00  0.00           N  
ATOM    402  H   GLN L  27       0.350  69.616  19.365  1.00  0.00           H  
ATOM    403  HA  GLN L  27      -2.444  70.530  19.412  1.00  0.00           H  
ATOM    404 1HB  GLN L  27      -3.214  68.868  21.018  1.00  0.00           H  
ATOM    405 2HB  GLN L  27      -2.671  68.061  19.554  1.00  0.00           H  
ATOM    406 1HG  GLN L  27      -0.521  67.534  20.660  1.00  0.00           H  
ATOM    407 2HG  GLN L  27      -1.144  68.286  22.155  1.00  0.00           H  
ATOM    408 1HE2 GLN L  27      -2.509  65.303  23.243  1.00  0.00           H  
ATOM    409 2HE2 GLN L  27      -1.691  66.790  23.588  1.00  0.00           H  
ATOM    410  N   ASP L  28      -2.127  71.215  21.962  1.00  0.00           N  
ATOM    411  CA  ASP L  28      -1.810  72.117  23.067  1.00  0.00           C  
ATOM    412  C   ASP L  28      -0.779  71.447  23.974  1.00  0.00           C  
ATOM    413  O   ASP L  28      -1.046  70.392  24.548  1.00  0.00           O  
ATOM    414  CB  ASP L  28      -3.066  72.475  23.866  1.00  0.00           C  
ATOM    415  CG  ASP L  28      -2.805  73.512  24.949  1.00  0.00           C  
ATOM    416  OD1 ASP L  28      -1.738  73.494  25.517  1.00  0.00           O  
ATOM    417  OD2 ASP L  28      -3.674  74.313  25.199  1.00  0.00           O  
ATOM    418  H   ASP L  28      -3.085  70.930  21.818  1.00  0.00           H  
ATOM    419  HA  ASP L  28      -1.393  73.036  22.655  1.00  0.00           H  
ATOM    420 1HB  ASP L  28      -3.830  72.862  23.190  1.00  0.00           H  
ATOM    421 2HB  ASP L  28      -3.469  71.576  24.333  1.00  0.00           H  
ATOM    422  N   VAL L  29       0.403  72.044  24.090  1.00  0.00           N  
ATOM    423  CA  VAL L  29       1.443  71.491  24.956  1.00  0.00           C  
ATOM    424  C   VAL L  29       1.580  72.333  26.216  1.00  0.00           C  
ATOM    425  O   VAL L  29       2.604  72.322  26.897  1.00  0.00           O  
ATOM    426  CB  VAL L  29       2.797  71.441  24.221  1.00  0.00           C  
ATOM    427  CG1 VAL L  29       3.904  71.009  25.170  1.00  0.00           C  
ATOM    428  CG2 VAL L  29       2.704  70.496  23.032  1.00  0.00           C  
ATOM    429  H   VAL L  29       0.593  72.891  23.575  1.00  0.00           H  
ATOM    430  HA  VAL L  29       1.160  70.474  25.230  1.00  0.00           H  
ATOM    431  HB  VAL L  29       3.045  72.444  23.872  1.00  0.00           H  
ATOM    432 1HG1 VAL L  29       4.852  70.982  24.633  1.00  0.00           H  
ATOM    433 2HG1 VAL L  29       3.975  71.720  25.992  1.00  0.00           H  
ATOM    434 3HG1 VAL L  29       3.680  70.018  25.562  1.00  0.00           H  
ATOM    435 1HG2 VAL L  29       3.664  70.467  22.516  1.00  0.00           H  
ATOM    436 2HG2 VAL L  29       2.450  69.495  23.381  1.00  0.00           H  
ATOM    437 3HG2 VAL L  29       1.934  70.848  22.345  1.00  0.00           H  
ATOM    438  N   SER L  30       0.650  73.257  26.553  1.00  0.00           N  
ATOM    439  CA  SER L  30       0.643  74.142  27.706  1.00  0.00           C  
ATOM    440  C   SER L  30       1.996  74.667  28.214  1.00  0.00           C  
ATOM    441  O   SER L  30       2.326  74.512  29.397  1.00  0.00           O  
ATOM    442  CB  SER L  30      -0.054  73.421  28.842  1.00  0.00           C  
ATOM    443  OG  SER L  30      -1.379  73.116  28.507  1.00  0.00           O  
ATOM    444  H   SER L  30      -0.044  73.383  25.831  1.00  0.00           H  
ATOM    445  HA  SER L  30       0.088  75.044  27.446  1.00  0.00           H  
ATOM    446 1HB  SER L  30       0.486  72.504  29.076  1.00  0.00           H  
ATOM    447 2HB  SER L  30      -0.036  74.046  29.735  1.00  0.00           H  
ATOM    448  HG  SER L  30      -1.470  73.318  27.574  1.00  0.00           H  
ATOM    449  N   THR L  31       2.777  75.290  27.330  1.00  0.00           N  
ATOM    450  CA  THR L  31       4.020  75.929  27.758  1.00  0.00           C  
ATOM    451  C   THR L  31       5.161  74.964  28.096  1.00  0.00           C  
ATOM    452  O   THR L  31       6.281  75.388  28.379  1.00  0.00           O  
ATOM    453  CB  THR L  31       3.755  76.828  28.980  1.00  0.00           C  
ATOM    454  OG1 THR L  31       2.735  77.785  28.660  1.00  0.00           O  
ATOM    455  CG2 THR L  31       5.023  77.562  29.387  1.00  0.00           C  
ATOM    456  H   THR L  31       2.517  75.325  26.354  1.00  0.00           H  
ATOM    457  HA  THR L  31       4.391  76.546  26.939  1.00  0.00           H  
ATOM    458  HB  THR L  31       3.411  76.217  29.813  1.00  0.00           H  
ATOM    459  HG1 THR L  31       2.570  78.342  29.424  1.00  0.00           H  
ATOM    460 1HG2 THR L  31       4.817  78.192  30.251  1.00  0.00           H  
ATOM    461 2HG2 THR L  31       5.797  76.837  29.641  1.00  0.00           H  
ATOM    462 3HG2 THR L  31       5.365  78.182  28.559  1.00  0.00           H  
ATOM    463  N   ALA L  32       4.880  73.665  28.048  1.00  0.00           N  
ATOM    464  CA  ALA L  32       5.861  72.662  28.445  1.00  0.00           C  
ATOM    465  C   ALA L  32       6.811  72.256  27.318  1.00  0.00           C  
ATOM    466  O   ALA L  32       6.882  71.087  26.945  1.00  0.00           O  
ATOM    467  CB  ALA L  32       5.145  71.431  28.995  1.00  0.00           C  
ATOM    468  H   ALA L  32       3.970  73.364  27.730  1.00  0.00           H  
ATOM    469  HA  ALA L  32       6.483  73.090  29.232  1.00  0.00           H  
ATOM    470 1HB  ALA L  32       5.881  70.684  29.292  1.00  0.00           H  
ATOM    471 2HB  ALA L  32       4.547  71.715  29.861  1.00  0.00           H  
ATOM    472 3HB  ALA L  32       4.497  71.015  28.227  1.00  0.00           H  
ATOM    473  N   VAL L  33       7.548  73.225  26.785  1.00  0.00           N  
ATOM    474  CA  VAL L  33       8.454  72.970  25.668  1.00  0.00           C  
ATOM    475  C   VAL L  33       9.835  73.546  25.972  1.00  0.00           C  
ATOM    476  O   VAL L  33       9.967  74.632  26.552  1.00  0.00           O  
ATOM    477  CB  VAL L  33       7.905  73.595  24.371  1.00  0.00           C  
ATOM    478  CG1 VAL L  33       8.946  73.524  23.264  1.00  0.00           C  
ATOM    479  CG2 VAL L  33       6.626  72.885  23.955  1.00  0.00           C  
ATOM    480  H   VAL L  33       7.481  74.161  27.160  1.00  0.00           H  
ATOM    481  HA  VAL L  33       8.534  71.891  25.527  1.00  0.00           H  
ATOM    482  HB  VAL L  33       7.696  74.650  24.548  1.00  0.00           H  
ATOM    483 1HG1 VAL L  33       8.542  73.970  22.355  1.00  0.00           H  
ATOM    484 2HG1 VAL L  33       9.840  74.069  23.569  1.00  0.00           H  
ATOM    485 3HG1 VAL L  33       9.203  72.482  23.072  1.00  0.00           H  
ATOM    486 1HG2 VAL L  33       6.243  73.333  23.039  1.00  0.00           H  
ATOM    487 2HG2 VAL L  33       6.835  71.829  23.784  1.00  0.00           H  
ATOM    488 3HG2 VAL L  33       5.881  72.985  24.745  1.00  0.00           H  
ATOM    489  N   VAL L  34      10.862  72.808  25.574  1.00  0.00           N  
ATOM    490  CA  VAL L  34      12.235  73.217  25.825  1.00  0.00           C  
ATOM    491  C   VAL L  34      13.047  73.307  24.530  1.00  0.00           C  
ATOM    492  O   VAL L  34      12.637  72.799  23.478  1.00  0.00           O  
ATOM    493  CB  VAL L  34      12.912  72.222  26.786  1.00  0.00           C  
ATOM    494  CG1 VAL L  34      12.032  71.973  28.002  1.00  0.00           C  
ATOM    495  CG2 VAL L  34      13.209  70.920  26.058  1.00  0.00           C  
ATOM    496  H   VAL L  34      10.689  71.941  25.083  1.00  0.00           H  
ATOM    497  HA  VAL L  34      12.222  74.204  26.289  1.00  0.00           H  
ATOM    498  HB  VAL L  34      13.844  72.658  27.147  1.00  0.00           H  
ATOM    499 1HG1 VAL L  34      12.527  71.268  28.670  1.00  0.00           H  
ATOM    500 2HG1 VAL L  34      11.863  72.912  28.527  1.00  0.00           H  
ATOM    501 3HG1 VAL L  34      11.077  71.558  27.681  1.00  0.00           H  
ATOM    502 1HG2 VAL L  34      13.689  70.222  26.743  1.00  0.00           H  
ATOM    503 2HG2 VAL L  34      12.278  70.488  25.692  1.00  0.00           H  
ATOM    504 3HG2 VAL L  34      13.873  71.117  25.217  1.00  0.00           H  
ATOM    505  N   TRP L  35      14.196  73.964  24.611  1.00  0.00           N  
ATOM    506  CA  TRP L  35      15.102  74.010  23.483  1.00  0.00           C  
ATOM    507  C   TRP L  35      16.474  73.484  23.870  1.00  0.00           C  
ATOM    508  O   TRP L  35      16.981  73.779  24.941  1.00  0.00           O  
ATOM    509  CB  TRP L  35      15.225  75.441  22.956  1.00  0.00           C  
ATOM    510  CG  TRP L  35      13.999  75.923  22.241  1.00  0.00           C  
ATOM    511  CD1 TRP L  35      12.951  76.604  22.785  1.00  0.00           C  
ATOM    512  CD2 TRP L  35      13.685  75.761  20.836  1.00  0.00           C  
ATOM    513  NE1 TRP L  35      12.012  76.876  21.821  1.00  0.00           N  
ATOM    514  CE2 TRP L  35      12.445  76.369  20.623  1.00  0.00           C  
ATOM    515  CE3 TRP L  35      14.348  75.160  19.759  1.00  0.00           C  
ATOM    516  CZ2 TRP L  35      11.846  76.393  19.373  1.00  0.00           C  
ATOM    517  CZ3 TRP L  35      13.748  75.186  18.505  1.00  0.00           C  
ATOM    518  CH2 TRP L  35      12.529  75.788  18.318  1.00  0.00           C  
ATOM    519  H   TRP L  35      14.449  74.441  25.465  1.00  0.00           H  
ATOM    520  HA  TRP L  35      14.700  73.379  22.690  1.00  0.00           H  
ATOM    521 1HB  TRP L  35      15.426  76.119  23.786  1.00  0.00           H  
ATOM    522 2HB  TRP L  35      16.069  75.505  22.270  1.00  0.00           H  
ATOM    523  HD1 TRP L  35      12.873  76.891  23.832  1.00  0.00           H  
ATOM    524  HE1 TRP L  35      11.142  77.367  21.970  1.00  0.00           H  
ATOM    525  HE3 TRP L  35      15.317  74.684  19.901  1.00  0.00           H  
ATOM    526  HZ2 TRP L  35      10.878  76.866  19.205  1.00  0.00           H  
ATOM    527  HZ3 TRP L  35      14.270  74.714  17.673  1.00  0.00           H  
ATOM    528  HH2 TRP L  35      12.087  75.790  17.323  1.00  0.00           H  
ATOM    529  N   TYR L  36      17.077  72.701  22.988  1.00  0.00           N  
ATOM    530  CA  TYR L  36      18.406  72.173  23.246  1.00  0.00           C  
ATOM    531  C   TYR L  36      19.343  72.702  22.178  1.00  0.00           C  
ATOM    532  O   TYR L  36      18.909  73.052  21.080  1.00  0.00           O  
ATOM    533  CB  TYR L  36      18.413  70.639  23.194  1.00  0.00           C  
ATOM    534  CG  TYR L  36      17.669  69.972  24.327  1.00  0.00           C  
ATOM    535  CD1 TYR L  36      18.293  69.716  25.549  1.00  0.00           C  
ATOM    536  CD2 TYR L  36      16.335  69.591  24.173  1.00  0.00           C  
ATOM    537  CE1 TYR L  36      17.611  69.093  26.590  1.00  0.00           C  
ATOM    538  CE2 TYR L  36      15.637  68.969  25.207  1.00  0.00           C  
ATOM    539  CZ  TYR L  36      16.276  68.723  26.412  1.00  0.00           C  
ATOM    540  OH  TYR L  36      15.579  68.109  27.429  1.00  0.00           O  
ATOM    541  H   TYR L  36      16.612  72.462  22.123  1.00  0.00           H  
ATOM    542  HA  TYR L  36      18.734  72.525  24.224  1.00  0.00           H  
ATOM    543 1HB  TYR L  36      17.966  70.304  22.257  1.00  0.00           H  
ATOM    544 2HB  TYR L  36      19.442  70.278  23.213  1.00  0.00           H  
ATOM    545  HD1 TYR L  36      19.333  70.005  25.701  1.00  0.00           H  
ATOM    546  HD2 TYR L  36      15.820  69.777  23.230  1.00  0.00           H  
ATOM    547  HE1 TYR L  36      18.115  68.902  27.536  1.00  0.00           H  
ATOM    548  HE2 TYR L  36      14.595  68.682  25.065  1.00  0.00           H  
ATOM    549  HH  TYR L  36      14.694  67.897  27.126  1.00  0.00           H  
ATOM    550  N   GLN L  37      20.692  72.717  22.440  1.00  0.00           N  
ATOM    551  CA  GLN L  37      21.724  72.975  21.453  1.00  0.00           C  
ATOM    552  C   GLN L  37      22.606  71.736  21.335  1.00  0.00           C  
ATOM    553  O   GLN L  37      23.153  71.297  22.334  1.00  0.00           O  
ATOM    554  CB  GLN L  37      22.598  74.137  21.940  1.00  0.00           C  
ATOM    555  CG  GLN L  37      23.697  74.525  20.985  1.00  0.00           C  
ATOM    556  CD  GLN L  37      24.612  75.579  21.575  1.00  0.00           C  
ATOM    557  OE1 GLN L  37      25.252  75.348  22.602  1.00  0.00           O  
ATOM    558  NE2 GLN L  37      24.683  76.739  20.930  1.00  0.00           N  
ATOM    559  H   GLN L  37      20.954  72.596  23.407  1.00  0.00           H  
ATOM    560  HA  GLN L  37      21.244  73.173  20.495  1.00  0.00           H  
ATOM    561 1HB  GLN L  37      21.976  75.015  22.112  1.00  0.00           H  
ATOM    562 2HB  GLN L  37      23.059  73.872  22.892  1.00  0.00           H  
ATOM    563 1HG  GLN L  37      24.289  73.642  20.752  1.00  0.00           H  
ATOM    564 2HG  GLN L  37      23.248  74.927  20.077  1.00  0.00           H  
ATOM    565 1HE2 GLN L  37      25.275  77.468  21.276  1.00  0.00           H  
ATOM    566 2HE2 GLN L  37      24.148  76.882  20.098  1.00  0.00           H  
ATOM    567  N   GLN L  38      22.760  71.177  20.137  1.00  0.00           N  
ATOM    568  CA  GLN L  38      23.734  70.090  19.992  1.00  0.00           C  
ATOM    569  C   GLN L  38      24.816  70.432  18.978  1.00  0.00           C  
ATOM    570  O   GLN L  38      24.573  70.447  17.766  1.00  0.00           O  
ATOM    571  CB  GLN L  38      23.032  68.794  19.578  1.00  0.00           C  
ATOM    572  CG  GLN L  38      23.959  67.596  19.457  1.00  0.00           C  
ATOM    573  CD  GLN L  38      23.204  66.280  19.435  1.00  0.00           C  
ATOM    574  OE1 GLN L  38      22.124  66.177  18.845  1.00  0.00           O  
ATOM    575  NE2 GLN L  38      23.768  65.265  20.079  1.00  0.00           N  
ATOM    576  H   GLN L  38      22.232  71.475  19.329  1.00  0.00           H  
ATOM    577  HA  GLN L  38      24.221  69.931  20.954  1.00  0.00           H  
ATOM    578 1HB  GLN L  38      22.260  68.549  20.308  1.00  0.00           H  
ATOM    579 2HB  GLN L  38      22.540  68.937  18.617  1.00  0.00           H  
ATOM    580 1HG  GLN L  38      24.525  67.680  18.529  1.00  0.00           H  
ATOM    581 2HG  GLN L  38      24.637  67.586  20.309  1.00  0.00           H  
ATOM    582 1HE2 GLN L  38      23.316  64.372  20.099  1.00  0.00           H  
ATOM    583 2HE2 GLN L  38      24.644  65.392  20.544  1.00  0.00           H  
ATOM    584  N   LYS L  39      26.008  70.715  19.477  1.00  0.00           N  
ATOM    585  CA  LYS L  39      27.117  71.042  18.594  1.00  0.00           C  
ATOM    586  C   LYS L  39      27.633  69.743  17.936  1.00  0.00           C  
ATOM    587  O   LYS L  39      27.521  68.653  18.505  1.00  0.00           O  
ATOM    588  CB  LYS L  39      28.233  71.750  19.364  1.00  0.00           C  
ATOM    589  CG  LYS L  39      27.847  73.114  19.920  1.00  0.00           C  
ATOM    590  CD  LYS L  39      29.015  73.765  20.646  1.00  0.00           C  
ATOM    591  CE  LYS L  39      28.609  75.092  21.270  1.00  0.00           C  
ATOM    592  NZ  LYS L  39      29.753  75.762  21.946  1.00  0.00           N  
ATOM    593  H   LYS L  39      26.161  70.708  20.476  1.00  0.00           H  
ATOM    594  HA  LYS L  39      26.753  71.715  17.816  1.00  0.00           H  
ATOM    595 1HB  LYS L  39      28.551  71.125  20.200  1.00  0.00           H  
ATOM    596 2HB  LYS L  39      29.095  71.886  18.711  1.00  0.00           H  
ATOM    597 1HG  LYS L  39      27.530  73.763  19.104  1.00  0.00           H  
ATOM    598 2HG  LYS L  39      27.016  73.001  20.615  1.00  0.00           H  
ATOM    599 1HD  LYS L  39      29.373  73.098  21.432  1.00  0.00           H  
ATOM    600 2HD  LYS L  39      29.829  73.939  19.943  1.00  0.00           H  
ATOM    601 1HE  LYS L  39      28.222  75.754  20.496  1.00  0.00           H  
ATOM    602 2HE  LYS L  39      27.819  74.924  22.002  1.00  0.00           H  
ATOM    603 1HZ  LYS L  39      29.443  76.637  22.346  1.00  0.00           H  
ATOM    604 2HZ  LYS L  39      30.108  75.164  22.679  1.00  0.00           H  
ATOM    605 3HZ  LYS L  39      30.485  75.941  21.274  1.00  0.00           H  
ATOM    606  N   PRO L  40      28.208  69.844  16.728  1.00  0.00           N  
ATOM    607  CA  PRO L  40      28.698  68.635  16.062  1.00  0.00           C  
ATOM    608  C   PRO L  40      29.674  67.820  16.898  1.00  0.00           C  
ATOM    609  O   PRO L  40      30.665  68.335  17.397  1.00  0.00           O  
ATOM    610  CB  PRO L  40      29.382  69.202  14.815  1.00  0.00           C  
ATOM    611  CG  PRO L  40      28.639  70.461  14.529  1.00  0.00           C  
ATOM    612  CD  PRO L  40      28.357  71.045  15.888  1.00  0.00           C  
ATOM    613  HA  PRO L  40      27.842  67.999  15.792  1.00  0.00           H  
ATOM    614 1HB  PRO L  40      30.450  69.373  15.017  1.00  0.00           H  
ATOM    615 2HB  PRO L  40      29.324  68.475  13.990  1.00  0.00           H  
ATOM    616 1HG  PRO L  40      29.247  71.127  13.899  1.00  0.00           H  
ATOM    617 2HG  PRO L  40      27.721  70.241  13.964  1.00  0.00           H  
ATOM    618 1HD  PRO L  40      29.213  71.657  16.209  1.00  0.00           H  
ATOM    619 2HD  PRO L  40      27.442  71.654  15.843  1.00  0.00           H  
ATOM    620  N   GLY L  41      29.357  66.544  17.074  1.00  0.00           N  
ATOM    621  CA  GLY L  41      30.199  65.675  17.874  1.00  0.00           C  
ATOM    622  C   GLY L  41      29.993  65.733  19.378  1.00  0.00           C  
ATOM    623  O   GLY L  41      30.634  64.980  20.101  1.00  0.00           O  
ATOM    624  H   GLY L  41      28.522  66.165  16.649  1.00  0.00           H  
ATOM    625 1HA  GLY L  41      30.044  64.639  17.572  1.00  0.00           H  
ATOM    626 2HA  GLY L  41      31.246  65.911  17.687  1.00  0.00           H  
ATOM    627  N   GLN L  42      29.114  66.612  19.866  1.00  0.00           N  
ATOM    628  CA  GLN L  42      28.889  66.734  21.310  1.00  0.00           C  
ATOM    629  C   GLN L  42      27.511  66.248  21.721  1.00  0.00           C  
ATOM    630  O   GLN L  42      26.642  66.024  20.870  1.00  0.00           O  
ATOM    631  CB  GLN L  42      29.073  68.186  21.758  1.00  0.00           C  
ATOM    632  CG  GLN L  42      30.444  68.763  21.451  1.00  0.00           C  
ATOM    633  CD  GLN L  42      31.552  68.057  22.208  1.00  0.00           C  
ATOM    634  OE1 GLN L  42      31.487  67.901  23.431  1.00  0.00           O  
ATOM    635  NE2 GLN L  42      32.579  67.624  21.486  1.00  0.00           N  
ATOM    636  H   GLN L  42      28.594  67.205  19.235  1.00  0.00           H  
ATOM    637  HA  GLN L  42      29.621  66.114  21.828  1.00  0.00           H  
ATOM    638 1HB  GLN L  42      28.327  68.814  21.272  1.00  0.00           H  
ATOM    639 2HB  GLN L  42      28.911  68.259  22.834  1.00  0.00           H  
ATOM    640 1HG  GLN L  42      30.640  68.660  20.384  1.00  0.00           H  
ATOM    641 2HG  GLN L  42      30.455  69.816  21.733  1.00  0.00           H  
ATOM    642 1HE2 GLN L  42      33.341  67.151  21.930  1.00  0.00           H  
ATOM    643 2HE2 GLN L  42      32.592  67.772  20.497  1.00  0.00           H  
ATOM    644  N   SER L  43      27.301  66.103  23.028  1.00  0.00           N  
ATOM    645  CA  SER L  43      25.990  65.693  23.520  1.00  0.00           C  
ATOM    646  C   SER L  43      25.126  66.956  23.581  1.00  0.00           C  
ATOM    647  O   SER L  43      25.658  68.068  23.635  1.00  0.00           O  
ATOM    648  CB  SER L  43      26.094  65.039  24.884  1.00  0.00           C  
ATOM    649  OG  SER L  43      26.512  65.961  25.853  1.00  0.00           O  
ATOM    650  H   SER L  43      28.044  66.274  23.691  1.00  0.00           H  
ATOM    651  HA  SER L  43      25.571  64.966  22.823  1.00  0.00           H  
ATOM    652 1HB  SER L  43      25.125  64.626  25.164  1.00  0.00           H  
ATOM    653 2HB  SER L  43      26.801  64.211  24.837  1.00  0.00           H  
ATOM    654  HG  SER L  43      26.250  65.592  26.700  1.00  0.00           H  
ATOM    655  N   PRO L  44      23.793  66.809  23.533  1.00  0.00           N  
ATOM    656  CA  PRO L  44      22.876  67.955  23.603  1.00  0.00           C  
ATOM    657  C   PRO L  44      23.032  68.735  24.905  1.00  0.00           C  
ATOM    658  O   PRO L  44      23.331  68.153  25.948  1.00  0.00           O  
ATOM    659  CB  PRO L  44      21.486  67.304  23.511  1.00  0.00           C  
ATOM    660  CG  PRO L  44      21.738  66.001  22.817  1.00  0.00           C  
ATOM    661  CD  PRO L  44      23.051  65.554  23.395  1.00  0.00           C  
ATOM    662  HA  PRO L  44      23.057  68.616  22.742  1.00  0.00           H  
ATOM    663 1HB  PRO L  44      21.062  67.176  24.518  1.00  0.00           H  
ATOM    664 2HB  PRO L  44      20.800  67.958  22.954  1.00  0.00           H  
ATOM    665 1HG  PRO L  44      20.915  65.298  23.017  1.00  0.00           H  
ATOM    666 2HG  PRO L  44      21.771  66.150  21.728  1.00  0.00           H  
ATOM    667 1HD  PRO L  44      22.878  65.055  24.359  1.00  0.00           H  
ATOM    668 2HD  PRO L  44      23.552  64.875  22.690  1.00  0.00           H  
ATOM    669  N   LYS L  45      22.833  70.050  24.836  1.00  0.00           N  
ATOM    670  CA  LYS L  45      22.919  70.909  26.025  1.00  0.00           C  
ATOM    671  C   LYS L  45      21.580  71.622  26.202  1.00  0.00           C  
ATOM    672  O   LYS L  45      21.067  72.216  25.262  1.00  0.00           O  
ATOM    673  CB  LYS L  45      24.058  71.923  25.901  1.00  0.00           C  
ATOM    674  CG  LYS L  45      24.216  72.844  27.104  1.00  0.00           C  
ATOM    675  CD  LYS L  45      25.400  73.782  26.932  1.00  0.00           C  
ATOM    676  CE  LYS L  45      25.565  74.695  28.137  1.00  0.00           C  
ATOM    677  NZ  LYS L  45      26.743  75.592  27.999  1.00  0.00           N  
ATOM    678  H   LYS L  45      22.617  70.467  23.943  1.00  0.00           H  
ATOM    679  HA  LYS L  45      23.116  70.279  26.893  1.00  0.00           H  
ATOM    680 1HB  LYS L  45      25.002  71.394  25.759  1.00  0.00           H  
ATOM    681 2HB  LYS L  45      23.897  72.547  25.022  1.00  0.00           H  
ATOM    682 1HG  LYS L  45      23.309  73.436  27.230  1.00  0.00           H  
ATOM    683 2HG  LYS L  45      24.364  72.245  28.003  1.00  0.00           H  
ATOM    684 1HD  LYS L  45      26.312  73.196  26.803  1.00  0.00           H  
ATOM    685 2HD  LYS L  45      25.253  74.393  26.042  1.00  0.00           H  
ATOM    686 1HE  LYS L  45      24.671  75.305  28.254  1.00  0.00           H  
ATOM    687 2HE  LYS L  45      25.686  74.092  29.037  1.00  0.00           H  
ATOM    688 1HZ  LYS L  45      26.817  76.180  28.817  1.00  0.00           H  
ATOM    689 2HZ  LYS L  45      27.583  75.035  27.907  1.00  0.00           H  
ATOM    690 3HZ  LYS L  45      26.633  76.171  27.178  1.00  0.00           H  
ATOM    691  N   LEU L  46      21.017  71.561  27.402  1.00  0.00           N  
ATOM    692  CA  LEU L  46      19.732  72.224  27.676  1.00  0.00           C  
ATOM    693  C   LEU L  46      19.947  73.735  27.675  1.00  0.00           C  
ATOM    694  O   LEU L  46      20.802  74.243  28.406  1.00  0.00           O  
ATOM    695  CB  LEU L  46      19.157  71.773  29.024  1.00  0.00           C  
ATOM    696  CG  LEU L  46      17.823  72.415  29.427  1.00  0.00           C  
ATOM    697  CD1 LEU L  46      16.764  72.085  28.383  1.00  0.00           C  
ATOM    698  CD2 LEU L  46      17.411  71.911  30.802  1.00  0.00           C  
ATOM    699  H   LEU L  46      21.477  71.052  28.144  1.00  0.00           H  
ATOM    700  HA  LEU L  46      19.027  71.949  26.892  1.00  0.00           H  
ATOM    701 1HB  LEU L  46      19.009  70.695  28.996  1.00  0.00           H  
ATOM    702 2HB  LEU L  46      19.882  72.000  29.805  1.00  0.00           H  
ATOM    703  HG  LEU L  46      17.935  73.500  29.456  1.00  0.00           H  
ATOM    704 1HD1 LEU L  46      15.817  72.542  28.669  1.00  0.00           H  
ATOM    705 2HD1 LEU L  46      17.076  72.474  27.413  1.00  0.00           H  
ATOM    706 3HD1 LEU L  46      16.642  71.005  28.319  1.00  0.00           H  
ATOM    707 1HD2 LEU L  46      16.463  72.369  31.088  1.00  0.00           H  
ATOM    708 2HD2 LEU L  46      17.297  70.828  30.773  1.00  0.00           H  
ATOM    709 3HD2 LEU L  46      18.176  72.177  31.531  1.00  0.00           H  
ATOM    710  N   LEU L  47      19.176  74.444  26.865  1.00  0.00           N  
ATOM    711  CA  LEU L  47      19.186  75.908  26.848  1.00  0.00           C  
ATOM    712  C   LEU L  47      18.080  76.517  27.717  1.00  0.00           C  
ATOM    713  O   LEU L  47      18.349  77.241  28.678  1.00  0.00           O  
ATOM    714  CB  LEU L  47      19.036  76.411  25.407  1.00  0.00           C  
ATOM    715  CG  LEU L  47      20.210  76.102  24.469  1.00  0.00           C  
ATOM    716  CD1 LEU L  47      19.901  76.633  23.076  1.00  0.00           C  
ATOM    717  CD2 LEU L  47      21.481  76.730  25.023  1.00  0.00           C  
ATOM    718  H   LEU L  47      18.559  73.950  26.236  1.00  0.00           H  
ATOM    719  HA  LEU L  47      20.140  76.252  27.246  1.00  0.00           H  
ATOM    720 1HB  LEU L  47      18.142  75.964  24.975  1.00  0.00           H  
ATOM    721 2HB  LEU L  47      18.903  77.492  25.428  1.00  0.00           H  
ATOM    722  HG  LEU L  47      20.342  75.023  24.393  1.00  0.00           H  
ATOM    723 1HD1 LEU L  47      20.735  76.414  22.409  1.00  0.00           H  
ATOM    724 2HD1 LEU L  47      18.999  76.153  22.696  1.00  0.00           H  
ATOM    725 3HD1 LEU L  47      19.748  77.710  23.122  1.00  0.00           H  
ATOM    726 1HD2 LEU L  47      22.316  76.510  24.357  1.00  0.00           H  
ATOM    727 2HD2 LEU L  47      21.351  77.810  25.098  1.00  0.00           H  
ATOM    728 3HD2 LEU L  47      21.688  76.320  26.012  1.00  0.00           H  
ATOM    729  N   ILE L  48      16.851  76.178  27.355  1.00  0.00           N  
ATOM    730  CA  ILE L  48      15.684  76.854  27.898  1.00  0.00           C  
ATOM    731  C   ILE L  48      14.576  75.867  28.164  1.00  0.00           C  
ATOM    732  O   ILE L  48      14.328  74.982  27.354  1.00  0.00           O  
ATOM    733  CB  ILE L  48      15.178  77.949  26.941  1.00  0.00           C  
ATOM    734  CG1 ILE L  48      16.261  79.009  26.722  1.00  0.00           C  
ATOM    735  CG2 ILE L  48      13.908  78.585  27.485  1.00  0.00           C  
ATOM    736  CD1 ILE L  48      15.900  80.044  25.681  1.00  0.00           C  
ATOM    737  H   ILE L  48      16.731  75.516  26.601  1.00  0.00           H  
ATOM    738  HA  ILE L  48      15.964  77.326  28.839  1.00  0.00           H  
ATOM    739  HB  ILE L  48      14.965  77.510  25.967  1.00  0.00           H  
ATOM    740 1HG1 ILE L  48      16.460  79.524  27.661  1.00  0.00           H  
ATOM    741 2HG1 ILE L  48      17.187  78.524  26.414  1.00  0.00           H  
ATOM    742 1HG2 ILE L  48      13.564  79.357  26.796  1.00  0.00           H  
ATOM    743 2HG2 ILE L  48      13.136  77.823  27.590  1.00  0.00           H  
ATOM    744 3HG2 ILE L  48      14.112  79.031  28.458  1.00  0.00           H  
ATOM    745 1HD1 ILE L  48      16.716  80.760  25.582  1.00  0.00           H  
ATOM    746 2HD1 ILE L  48      15.731  79.552  24.722  1.00  0.00           H  
ATOM    747 3HD1 ILE L  48      14.995  80.566  25.986  1.00  0.00           H  
ATOM    748  N   TYR L  49      13.874  76.033  29.279  1.00  0.00           N  
ATOM    749  CA  TYR L  49      12.846  75.047  29.631  1.00  0.00           C  
ATOM    750  C   TYR L  49      11.612  75.798  30.125  1.00  0.00           C  
ATOM    751  O   TYR L  49      11.693  76.996  30.387  1.00  0.00           O  
ATOM    752  CB  TYR L  49      13.352  74.068  30.693  1.00  0.00           C  
ATOM    753  CG  TYR L  49      13.808  74.736  31.971  1.00  0.00           C  
ATOM    754  CD1 TYR L  49      12.910  74.935  33.009  1.00  0.00           C  
ATOM    755  CD2 TYR L  49      15.125  75.149  32.105  1.00  0.00           C  
ATOM    756  CE1 TYR L  49      13.327  75.545  34.176  1.00  0.00           C  
ATOM    757  CE2 TYR L  49      15.542  75.758  33.272  1.00  0.00           C  
ATOM    758  CZ  TYR L  49      14.649  75.957  34.305  1.00  0.00           C  
ATOM    759  OH  TYR L  49      15.064  76.564  35.468  1.00  0.00           O  
ATOM    760  H   TYR L  49      14.030  76.821  29.892  1.00  0.00           H  
ATOM    761  HA  TYR L  49      12.592  74.478  28.736  1.00  0.00           H  
ATOM    762 1HB  TYR L  49      12.560  73.360  30.942  1.00  0.00           H  
ATOM    763 2HB  TYR L  49      14.187  73.495  30.291  1.00  0.00           H  
ATOM    764  HD1 TYR L  49      11.874  74.610  32.903  1.00  0.00           H  
ATOM    765  HD2 TYR L  49      15.831  74.993  31.289  1.00  0.00           H  
ATOM    766  HE1 TYR L  49      12.621  75.701  34.991  1.00  0.00           H  
ATOM    767  HE2 TYR L  49      16.578  76.084  33.378  1.00  0.00           H  
ATOM    768  HH  TYR L  49      15.996  76.785  35.396  1.00  0.00           H  
ATOM    769  N   TRP L  50      10.482  75.102  30.218  1.00  0.00           N  
ATOM    770  CA  TRP L  50       9.209  75.725  30.526  1.00  0.00           C  
ATOM    771  C   TRP L  50       9.031  76.907  29.542  1.00  0.00           C  
ATOM    772  O   TRP L  50       8.648  78.011  29.932  1.00  0.00           O  
ATOM    773  CB  TRP L  50       9.168  76.207  31.977  1.00  0.00           C  
ATOM    774  CG  TRP L  50       9.155  75.091  32.978  1.00  0.00           C  
ATOM    775  CD1 TRP L  50       8.782  73.800  32.754  1.00  0.00           C  
ATOM    776  CD2 TRP L  50       9.536  75.162  34.374  1.00  0.00           C  
ATOM    777  NE1 TRP L  50       8.901  73.066  33.909  1.00  0.00           N  
ATOM    778  CE2 TRP L  50       9.363  73.883  34.909  1.00  0.00           C  
ATOM    779  CE3 TRP L  50      10.003  76.194  35.198  1.00  0.00           C  
ATOM    780  CZ2 TRP L  50       9.638  73.601  36.238  1.00  0.00           C  
ATOM    781  CZ3 TRP L  50      10.280  75.910  36.530  1.00  0.00           C  
ATOM    782  CH2 TRP L  50      10.103  74.647  37.036  1.00  0.00           C  
ATOM    783  H   TRP L  50      10.518  74.104  30.068  1.00  0.00           H  
ATOM    784  HA  TRP L  50       8.420  74.986  30.388  1.00  0.00           H  
ATOM    785 1HB  TRP L  50      10.036  76.836  32.177  1.00  0.00           H  
ATOM    786 2HB  TRP L  50       8.279  76.817  32.133  1.00  0.00           H  
ATOM    787  HD1 TRP L  50       8.438  73.407  31.799  1.00  0.00           H  
ATOM    788  HE1 TRP L  50       8.685  72.084  34.007  1.00  0.00           H  
ATOM    789  HE3 TRP L  50      10.148  77.198  34.801  1.00  0.00           H  
ATOM    790  HZ2 TRP L  50       9.504  72.604  36.658  1.00  0.00           H  
ATOM    791  HZ3 TRP L  50      10.642  76.719  37.166  1.00  0.00           H  
ATOM    792  HH2 TRP L  50      10.330  74.459  38.085  1.00  0.00           H  
ATOM    793  N   ALA L  51       9.350  76.653  28.274  1.00  0.00           N  
ATOM    794  CA  ALA L  51       9.210  77.627  27.178  1.00  0.00           C  
ATOM    795  C   ALA L  51      10.119  78.845  27.189  1.00  0.00           C  
ATOM    796  O   ALA L  51      10.719  79.187  26.167  1.00  0.00           O  
ATOM    797  CB  ALA L  51       7.777  78.109  27.096  1.00  0.00           C  
ATOM    798  H   ALA L  51       9.708  75.731  28.068  1.00  0.00           H  
ATOM    799  HA  ALA L  51       9.458  77.124  26.243  1.00  0.00           H  
ATOM    800 1HB  ALA L  51       7.682  78.830  26.284  1.00  0.00           H  
ATOM    801 2HB  ALA L  51       7.118  77.261  26.909  1.00  0.00           H  
ATOM    802 3HB  ALA L  51       7.498  78.583  28.035  1.00  0.00           H  
ATOM    803  N   SER L  52      10.230  79.513  28.334  1.00  0.00           N  
ATOM    804  CA  SER L  52      11.002  80.747  28.372  1.00  0.00           C  
ATOM    805  C   SER L  52      11.947  80.904  29.542  1.00  0.00           C  
ATOM    806  O   SER L  52      12.526  81.979  29.714  1.00  0.00           O  
ATOM    807  CB  SER L  52      10.046  81.924  28.365  1.00  0.00           C  
ATOM    808  OG  SER L  52       9.223  81.908  29.499  1.00  0.00           O  
ATOM    809  H   SER L  52       9.790  79.180  29.179  1.00  0.00           H  
ATOM    810  HA  SER L  52      11.634  80.787  27.484  1.00  0.00           H  
ATOM    811 1HB  SER L  52      10.614  82.853  28.337  1.00  0.00           H  
ATOM    812 2HB  SER L  52       9.432  81.888  27.466  1.00  0.00           H  
ATOM    813  HG  SER L  52       9.245  81.007  29.830  1.00  0.00           H  
ATOM    814  N   THR L  53      12.110  79.863  30.354  1.00  0.00           N  
ATOM    815  CA  THR L  53      12.991  80.004  31.502  1.00  0.00           C  
ATOM    816  C   THR L  53      14.421  79.507  31.198  1.00  0.00           C  
ATOM    817  O   THR L  53      14.670  78.311  30.902  1.00  0.00           O  
ATOM    818  CB  THR L  53      12.421  79.243  32.714  1.00  0.00           C  
ATOM    819  OG1 THR L  53      11.140  79.784  33.061  1.00  0.00           O  
ATOM    820  CG2 THR L  53      13.358  79.362  33.906  1.00  0.00           C  
ATOM    821  H   THR L  53      11.644  78.982  30.196  1.00  0.00           H  
ATOM    822  HA  THR L  53      13.062  81.061  31.756  1.00  0.00           H  
ATOM    823  HB  THR L  53      12.299  78.191  32.459  1.00  0.00           H  
ATOM    824  HG1 THR L  53      11.055  80.666  32.692  1.00  0.00           H  
ATOM    825 1HG2 THR L  53      12.939  78.819  34.753  1.00  0.00           H  
ATOM    826 2HG2 THR L  53      14.330  78.942  33.649  1.00  0.00           H  
ATOM    827 3HG2 THR L  53      13.476  80.412  34.172  1.00  0.00           H  
ATOM    828  N   ARG L  54      15.298  80.381  31.342  1.00  0.00           N  
ATOM    829  CA  ARG L  54      16.630  80.144  30.793  1.00  0.00           C  
ATOM    830  C   ARG L  54      17.423  79.274  31.749  1.00  0.00           C  
ATOM    831  O   ARG L  54      17.318  79.441  32.963  1.00  0.00           O  
ATOM    832  CB  ARG L  54      17.370  81.453  30.557  1.00  0.00           C  
ATOM    833  CG  ARG L  54      18.698  81.315  29.831  1.00  0.00           C  
ATOM    834  CD  ARG L  54      19.243  82.636  29.427  1.00  0.00           C  
ATOM    835  NE  ARG L  54      18.449  83.252  28.376  1.00  0.00           N  
ATOM    836  CZ  ARG L  54      17.609  84.289  28.560  1.00  0.00           C  
ATOM    837  NH1 ARG L  54      17.465  84.814  29.756  1.00  0.00           N  
ATOM    838  NH2 ARG L  54      16.931  84.779  27.537  1.00  0.00           N  
ATOM    839  H   ARG L  54      15.087  81.283  31.746  1.00  0.00           H  
ATOM    840  HA  ARG L  54      16.523  79.635  29.834  1.00  0.00           H  
ATOM    841 1HB  ARG L  54      16.743  82.125  29.973  1.00  0.00           H  
ATOM    842 2HB  ARG L  54      17.565  81.937  31.514  1.00  0.00           H  
ATOM    843 1HG  ARG L  54      19.423  80.831  30.487  1.00  0.00           H  
ATOM    844 2HG  ARG L  54      18.562  80.711  28.933  1.00  0.00           H  
ATOM    845 1HD  ARG L  54      19.248  83.306  30.287  1.00  0.00           H  
ATOM    846 2HD  ARG L  54      20.261  82.513  29.058  1.00  0.00           H  
ATOM    847  HE  ARG L  54      18.534  82.875  27.441  1.00  0.00           H  
ATOM    848 1HH1 ARG L  54      17.984  84.440  30.538  1.00  0.00           H  
ATOM    849 2HH1 ARG L  54      16.835  85.591  29.894  1.00  0.00           H  
ATOM    850 1HH2 ARG L  54      17.042  84.375  26.617  1.00  0.00           H  
ATOM    851 2HH2 ARG L  54      16.301  85.556  27.674  1.00  0.00           H  
ATOM    852  N   HIS L  55      18.185  78.319  31.217  1.00  0.00           N  
ATOM    853  CA  HIS L  55      18.967  77.401  32.052  1.00  0.00           C  
ATOM    854  C   HIS L  55      20.212  78.083  32.637  1.00  0.00           C  
ATOM    855  O   HIS L  55      20.743  79.050  32.065  1.00  0.00           O  
ATOM    856  CB  HIS L  55      19.388  76.168  31.245  1.00  0.00           C  
ATOM    857  CG  HIS L  55      20.050  75.107  32.069  1.00  0.00           C  
ATOM    858  ND1 HIS L  55      21.416  75.050  32.249  1.00  0.00           N  
ATOM    859  CD2 HIS L  55      19.534  74.063  32.759  1.00  0.00           C  
ATOM    860  CE1 HIS L  55      21.711  74.015  33.017  1.00  0.00           C  
ATOM    861  NE2 HIS L  55      20.588  73.401  33.339  1.00  0.00           N  
ATOM    862  H   HIS L  55      18.226  78.224  30.211  1.00  0.00           H  
ATOM    863  HA  HIS L  55      18.359  77.065  32.891  1.00  0.00           H  
ATOM    864 1HB  HIS L  55      18.513  75.731  30.765  1.00  0.00           H  
ATOM    865 2HB  HIS L  55      20.079  76.468  30.457  1.00  0.00           H  
ATOM    866  HD1 HIS L  55      22.083  75.722  31.930  1.00  0.00           H  
ATOM    867  HD2 HIS L  55      18.515  73.705  32.909  1.00  0.00           H  
ATOM    868  HE1 HIS L  55      22.746  73.796  33.280  1.00  0.00           H  
ATOM    869  N   ILE L  56      20.681  77.548  33.756  1.00  0.00           N  
ATOM    870  CA  ILE L  56      21.857  78.068  34.425  1.00  0.00           C  
ATOM    871  C   ILE L  56      23.080  78.100  33.539  1.00  0.00           C  
ATOM    872  O   ILE L  56      23.493  77.082  32.983  1.00  0.00           O  
ATOM    873  CB  ILE L  56      22.172  77.234  35.681  1.00  0.00           C  
ATOM    874  CG1 ILE L  56      21.038  77.358  36.702  1.00  0.00           C  
ATOM    875  CG2 ILE L  56      23.494  77.673  36.293  1.00  0.00           C  
ATOM    876  CD1 ILE L  56      21.147  76.387  37.856  1.00  0.00           C  
ATOM    877  H   ILE L  56      20.200  76.753  34.150  1.00  0.00           H  
ATOM    878  HA  ILE L  56      21.656  79.094  34.729  1.00  0.00           H  
ATOM    879  HB  ILE L  56      22.240  76.181  35.411  1.00  0.00           H  
ATOM    880 1HG1 ILE L  56      21.022  78.369  37.107  1.00  0.00           H  
ATOM    881 2HG1 ILE L  56      20.082  77.190  36.206  1.00  0.00           H  
ATOM    882 1HG2 ILE L  56      23.701  77.075  37.180  1.00  0.00           H  
ATOM    883 2HG2 ILE L  56      24.294  77.535  35.567  1.00  0.00           H  
ATOM    884 3HG2 ILE L  56      23.434  78.726  36.571  1.00  0.00           H  
ATOM    885 1HD1 ILE L  56      20.308  76.535  38.536  1.00  0.00           H  
ATOM    886 2HD1 ILE L  56      21.129  75.366  37.475  1.00  0.00           H  
ATOM    887 3HD1 ILE L  56      22.081  76.560  38.389  1.00  0.00           H  
ATOM    888  N   GLY L  57      23.656  79.289  33.411  1.00  0.00           N  
ATOM    889  CA  GLY L  57      24.822  79.449  32.562  1.00  0.00           C  
ATOM    890  C   GLY L  57      24.627  79.698  31.083  1.00  0.00           C  
ATOM    891  O   GLY L  57      25.607  79.817  30.352  1.00  0.00           O  
ATOM    892  H   GLY L  57      23.291  80.092  33.902  1.00  0.00           H  
ATOM    893 1HA  GLY L  57      25.422  80.286  32.921  1.00  0.00           H  
ATOM    894 2HA  GLY L  57      25.444  78.557  32.627  1.00  0.00           H  
ATOM    895  N   VAL L  58      23.388  79.774  30.618  1.00  0.00           N  
ATOM    896  CA  VAL L  58      23.152  80.013  29.193  1.00  0.00           C  
ATOM    897  C   VAL L  58      23.139  81.530  28.926  1.00  0.00           C  
ATOM    898  O   VAL L  58      22.461  82.268  29.621  1.00  0.00           O  
ATOM    899  CB  VAL L  58      21.815  79.389  28.751  1.00  0.00           C  
ATOM    900  CG1 VAL L  58      21.529  79.719  27.294  1.00  0.00           C  
ATOM    901  CG2 VAL L  58      21.850  77.884  28.966  1.00  0.00           C  
ATOM    902  H   VAL L  58      22.597  79.670  31.237  1.00  0.00           H  
ATOM    903  HA  VAL L  58      23.957  79.545  28.626  1.00  0.00           H  
ATOM    904  HB  VAL L  58      21.009  79.823  29.343  1.00  0.00           H  
ATOM    905 1HG1 VAL L  58      20.579  79.271  26.998  1.00  0.00           H  
ATOM    906 2HG1 VAL L  58      21.473  80.800  27.170  1.00  0.00           H  
ATOM    907 3HG1 VAL L  58      22.327  79.322  26.667  1.00  0.00           H  
ATOM    908 1HG2 VAL L  58      20.901  77.450  28.653  1.00  0.00           H  
ATOM    909 2HG2 VAL L  58      22.659  77.450  28.379  1.00  0.00           H  
ATOM    910 3HG2 VAL L  58      22.013  77.671  30.023  1.00  0.00           H  
ATOM    911  N   PRO L  59      23.906  81.957  27.892  1.00  0.00           N  
ATOM    912  CA  PRO L  59      23.975  83.385  27.547  1.00  0.00           C  
ATOM    913  C   PRO L  59      22.587  83.965  27.279  1.00  0.00           C  
ATOM    914  O   PRO L  59      21.721  83.291  26.718  1.00  0.00           O  
ATOM    915  CB  PRO L  59      24.841  83.393  26.284  1.00  0.00           C  
ATOM    916  CG  PRO L  59      25.714  82.194  26.429  1.00  0.00           C  
ATOM    917  CD  PRO L  59      24.820  81.155  27.051  1.00  0.00           C  
ATOM    918  HA  PRO L  59      24.468  83.931  28.365  1.00  0.00           H  
ATOM    919 1HB  PRO L  59      24.200  83.350  25.389  1.00  0.00           H  
ATOM    920 2HB  PRO L  59      25.411  84.332  26.225  1.00  0.00           H  
ATOM    921 1HG  PRO L  59      26.103  81.886  25.448  1.00  0.00           H  
ATOM    922 2HG  PRO L  59      26.585  82.434  27.056  1.00  0.00           H  
ATOM    923 1HD  PRO L  59      24.271  80.621  26.260  1.00  0.00           H  
ATOM    924 2HD  PRO L  59      25.428  80.453  27.642  1.00  0.00           H  
ATOM    925  N   ASP L  60      22.377  85.222  27.663  1.00  0.00           N  
ATOM    926  CA  ASP L  60      21.076  85.841  27.465  1.00  0.00           C  
ATOM    927  C   ASP L  60      20.742  86.116  25.994  1.00  0.00           C  
ATOM    928  O   ASP L  60      19.614  86.497  25.679  1.00  0.00           O  
ATOM    929  CB  ASP L  60      21.006  87.151  28.254  1.00  0.00           C  
ATOM    930  CG  ASP L  60      20.929  86.933  29.759  1.00  0.00           C  
ATOM    931  OD1 ASP L  60      20.613  85.840  30.166  1.00  0.00           O  
ATOM    932  OD2 ASP L  60      21.187  87.861  30.486  1.00  0.00           O  
ATOM    933  H   ASP L  60      23.116  85.758  28.095  1.00  0.00           H  
ATOM    934  HA  ASP L  60      20.309  85.160  27.836  1.00  0.00           H  
ATOM    935 1HB  ASP L  60      21.885  87.756  28.033  1.00  0.00           H  
ATOM    936 2HB  ASP L  60      20.130  87.719  27.938  1.00  0.00           H  
ATOM    937  N   ARG L  61      21.702  85.916  25.087  1.00  0.00           N  
ATOM    938  CA  ARG L  61      21.404  86.075  23.669  1.00  0.00           C  
ATOM    939  C   ARG L  61      20.433  84.974  23.196  1.00  0.00           C  
ATOM    940  O   ARG L  61      19.840  85.088  22.129  1.00  0.00           O  
ATOM    941  CB  ARG L  61      22.689  86.072  22.818  1.00  0.00           C  
ATOM    942  CG  ARG L  61      23.444  84.754  22.706  1.00  0.00           C  
ATOM    943  CD  ARG L  61      24.646  84.925  21.752  1.00  0.00           C  
ATOM    944  NE  ARG L  61      25.445  83.712  21.601  1.00  0.00           N  
ATOM    945  CZ  ARG L  61      26.413  83.352  22.435  1.00  0.00           C  
ATOM    946  NH1 ARG L  61      26.708  84.115  23.483  1.00  0.00           N  
ATOM    947  NH2 ARG L  61      27.084  82.232  22.231  1.00  0.00           N  
ATOM    948  H   ARG L  61      22.637  85.656  25.369  1.00  0.00           H  
ATOM    949  HA  ARG L  61      20.934  87.048  23.521  1.00  0.00           H  
ATOM    950 1HB  ARG L  61      22.451  86.378  21.801  1.00  0.00           H  
ATOM    951 2HB  ARG L  61      23.394  86.798  23.222  1.00  0.00           H  
ATOM    952 1HG  ARG L  61      23.803  84.456  23.692  1.00  0.00           H  
ATOM    953 2HG  ARG L  61      22.777  83.984  22.315  1.00  0.00           H  
ATOM    954 1HD  ARG L  61      24.287  85.205  20.762  1.00  0.00           H  
ATOM    955 2HD  ARG L  61      25.305  85.704  22.133  1.00  0.00           H  
ATOM    956  HE  ARG L  61      25.245  83.113  20.811  1.00  0.00           H  
ATOM    957 1HH1 ARG L  61      26.195  84.970  23.645  1.00  0.00           H  
ATOM    958 2HH1 ARG L  61      27.444  83.839  24.116  1.00  0.00           H  
ATOM    959 1HH2 ARG L  61      26.860  81.647  21.437  1.00  0.00           H  
ATOM    960 2HH2 ARG L  61      27.819  81.960  22.866  1.00  0.00           H  
ATOM    961  N   PHE L  62      20.295  83.897  23.977  1.00  0.00           N  
ATOM    962  CA  PHE L  62      19.352  82.816  23.640  1.00  0.00           C  
ATOM    963  C   PHE L  62      18.028  83.120  24.363  1.00  0.00           C  
ATOM    964  O   PHE L  62      17.979  83.135  25.589  1.00  0.00           O  
ATOM    965  CB  PHE L  62      19.849  81.425  24.114  1.00  0.00           C  
ATOM    966  CG  PHE L  62      21.103  80.963  23.441  1.00  0.00           C  
ATOM    967  CD1 PHE L  62      22.352  81.289  23.960  1.00  0.00           C  
ATOM    968  CD2 PHE L  62      21.040  80.241  22.259  1.00  0.00           C  
ATOM    969  CE1 PHE L  62      23.519  80.905  23.303  1.00  0.00           C  
ATOM    970  CE2 PHE L  62      22.190  79.855  21.595  1.00  0.00           C  
ATOM    971  CZ  PHE L  62      23.440  80.187  22.114  1.00  0.00           C  
ATOM    972  H   PHE L  62      20.849  83.822  24.817  1.00  0.00           H  
ATOM    973  HA  PHE L  62      19.208  82.807  22.559  1.00  0.00           H  
ATOM    974 1HB  PHE L  62      20.032  81.450  25.187  1.00  0.00           H  
ATOM    975 2HB  PHE L  62      19.076  80.680  23.931  1.00  0.00           H  
ATOM    976  HD1 PHE L  62      22.411  81.850  24.892  1.00  0.00           H  
ATOM    977  HD2 PHE L  62      20.062  79.981  21.853  1.00  0.00           H  
ATOM    978  HE1 PHE L  62      24.491  81.169  23.721  1.00  0.00           H  
ATOM    979  HE2 PHE L  62      22.119  79.292  20.665  1.00  0.00           H  
ATOM    980  HZ  PHE L  62      24.350  79.888  21.594  1.00  0.00           H  
ATOM    981  N   ALA L  63      16.957  83.376  23.611  1.00  0.00           N  
ATOM    982  CA  ALA L  63      15.680  83.680  24.237  1.00  0.00           C  
ATOM    983  C   ALA L  63      14.562  82.780  23.726  1.00  0.00           C  
ATOM    984  O   ALA L  63      14.391  82.619  22.521  1.00  0.00           O  
ATOM    985  CB  ALA L  63      15.323  85.142  24.009  1.00  0.00           C  
ATOM    986  H   ALA L  63      17.019  83.362  22.603  1.00  0.00           H  
ATOM    987  HA  ALA L  63      15.776  83.500  25.308  1.00  0.00           H  
ATOM    988 1HB  ALA L  63      14.369  85.363  24.490  1.00  0.00           H  
ATOM    989 2HB  ALA L  63      16.100  85.777  24.435  1.00  0.00           H  
ATOM    990 3HB  ALA L  63      15.243  85.334  22.941  1.00  0.00           H  
ATOM    991  N   GLY L  64      13.812  82.181  24.647  1.00  0.00           N  
ATOM    992  CA  GLY L  64      12.729  81.298  24.240  1.00  0.00           C  
ATOM    993  C   GLY L  64      11.401  82.012  24.451  1.00  0.00           C  
ATOM    994  O   GLY L  64      11.244  82.756  25.417  1.00  0.00           O  
ATOM    995  H   GLY L  64      13.982  82.331  25.631  1.00  0.00           H  
ATOM    996 1HA  GLY L  64      12.859  81.022  23.193  1.00  0.00           H  
ATOM    997 2HA  GLY L  64      12.771  80.378  24.822  1.00  0.00           H  
ATOM    998  N   SER L  65      10.447  81.812  23.547  1.00  0.00           N  
ATOM    999  CA  SER L  65       9.153  82.473  23.690  1.00  0.00           C  
ATOM   1000  C   SER L  65       8.017  81.634  23.104  1.00  0.00           C  
ATOM   1001  O   SER L  65       8.251  80.597  22.475  1.00  0.00           O  
ATOM   1002  CB  SER L  65       9.188  83.829  23.012  1.00  0.00           C  
ATOM   1003  OG  SER L  65       9.302  83.694  21.622  1.00  0.00           O  
ATOM   1004  H   SER L  65      10.605  81.203  22.757  1.00  0.00           H  
ATOM   1005  HA  SER L  65       8.951  82.613  24.753  1.00  0.00           H  
ATOM   1006 1HB  SER L  65       8.280  84.380  23.254  1.00  0.00           H  
ATOM   1007 2HB  SER L  65      10.031  84.405  23.394  1.00  0.00           H  
ATOM   1008  HG  SER L  65      10.139  83.252  21.467  1.00  0.00           H  
ATOM   1009  N   GLY L  66       6.783  82.081  23.322  1.00  0.00           N  
ATOM   1010  CA  GLY L  66       5.637  81.351  22.813  1.00  0.00           C  
ATOM   1011  C   GLY L  66       4.894  80.546  23.867  1.00  0.00           C  
ATOM   1012  O   GLY L  66       5.287  80.500  25.035  1.00  0.00           O  
ATOM   1013  H   GLY L  66       6.630  82.932  23.844  1.00  0.00           H  
ATOM   1014 1HA  GLY L  66       4.933  82.049  22.360  1.00  0.00           H  
ATOM   1015 2HA  GLY L  66       5.960  80.667  22.029  1.00  0.00           H  
ATOM   1016  N   SER L  67       3.805  79.911  23.449  1.00  0.00           N  
ATOM   1017  CA  SER L  67       2.972  79.149  24.372  1.00  0.00           C  
ATOM   1018  C   SER L  67       1.962  78.341  23.586  1.00  0.00           C  
ATOM   1019  O   SER L  67       1.750  78.579  22.389  1.00  0.00           O  
ATOM   1020  CB  SER L  67       2.262  80.072  25.342  1.00  0.00           C  
ATOM   1021  OG  SER L  67       1.299  80.849  24.683  1.00  0.00           O  
ATOM   1022  H   SER L  67       3.546  79.953  22.474  1.00  0.00           H  
ATOM   1023  HA  SER L  67       3.614  78.475  24.942  1.00  0.00           H  
ATOM   1024 1HB  SER L  67       1.783  79.483  26.123  1.00  0.00           H  
ATOM   1025 2HB  SER L  67       2.989  80.724  25.823  1.00  0.00           H  
ATOM   1026  HG  SER L  67       0.451  80.438  24.873  1.00  0.00           H  
ATOM   1027  N   GLY L  68       1.325  77.392  24.263  1.00  0.00           N  
ATOM   1028  CA  GLY L  68       0.320  76.588  23.602  1.00  0.00           C  
ATOM   1029  C   GLY L  68       0.892  75.653  22.554  1.00  0.00           C  
ATOM   1030  O   GLY L  68       1.361  74.563  22.893  1.00  0.00           O  
ATOM   1031  H   GLY L  68       1.530  77.219  25.237  1.00  0.00           H  
ATOM   1032 1HA  GLY L  68      -0.216  75.994  24.343  1.00  0.00           H  
ATOM   1033 2HA  GLY L  68      -0.411  77.240  23.124  1.00  0.00           H  
ATOM   1034  N   THR L  69       0.858  76.071  21.289  1.00  0.00           N  
ATOM   1035  CA  THR L  69       1.346  75.242  20.186  1.00  0.00           C  
ATOM   1036  C   THR L  69       2.473  75.869  19.352  1.00  0.00           C  
ATOM   1037  O   THR L  69       3.101  75.188  18.537  1.00  0.00           O  
ATOM   1038  CB  THR L  69       0.181  74.877  19.248  1.00  0.00           C  
ATOM   1039  OG1 THR L  69      -0.368  76.072  18.677  1.00  0.00           O  
ATOM   1040  CG2 THR L  69      -0.907  74.139  20.013  1.00  0.00           C  
ATOM   1041  H   THR L  69       0.484  76.988  21.086  1.00  0.00           H  
ATOM   1042  HA  THR L  69       1.765  74.325  20.601  1.00  0.00           H  
ATOM   1043  HB  THR L  69       0.547  74.241  18.443  1.00  0.00           H  
ATOM   1044  HG1 THR L  69       0.312  76.526  18.173  1.00  0.00           H  
ATOM   1045 1HG2 THR L  69      -1.723  73.889  19.334  1.00  0.00           H  
ATOM   1046 2HG2 THR L  69      -0.496  73.224  20.438  1.00  0.00           H  
ATOM   1047 3HG2 THR L  69      -1.285  74.774  20.812  1.00  0.00           H  
ATOM   1048  N   ASP L  70       2.731  77.157  19.553  1.00  0.00           N  
ATOM   1049  CA  ASP L  70       3.725  77.854  18.743  1.00  0.00           C  
ATOM   1050  C   ASP L  70       4.824  78.466  19.594  1.00  0.00           C  
ATOM   1051  O   ASP L  70       4.572  79.318  20.443  1.00  0.00           O  
ATOM   1052  CB  ASP L  70       3.059  78.950  17.907  1.00  0.00           C  
ATOM   1053  CG  ASP L  70       2.128  78.395  16.837  1.00  0.00           C  
ATOM   1054  OD1 ASP L  70       2.574  77.603  16.042  1.00  0.00           O  
ATOM   1055  OD2 ASP L  70       0.979  78.769  16.826  1.00  0.00           O  
ATOM   1056  H   ASP L  70       2.239  77.667  20.272  1.00  0.00           H  
ATOM   1057  HA  ASP L  70       4.189  77.133  18.069  1.00  0.00           H  
ATOM   1058 1HB  ASP L  70       2.486  79.608  18.561  1.00  0.00           H  
ATOM   1059 2HB  ASP L  70       3.825  79.555  17.423  1.00  0.00           H  
ATOM   1060  N   TYR L  71       6.052  78.041  19.337  1.00  0.00           N  
ATOM   1061  CA  TYR L  71       7.187  78.483  20.115  1.00  0.00           C  
ATOM   1062  C   TYR L  71       8.310  78.972  19.221  1.00  0.00           C  
ATOM   1063  O   TYR L  71       8.441  78.545  18.068  1.00  0.00           O  
ATOM   1064  CB  TYR L  71       7.683  77.353  21.021  1.00  0.00           C  
ATOM   1065  CG  TYR L  71       6.637  76.846  21.989  1.00  0.00           C  
ATOM   1066  CD1 TYR L  71       5.677  75.941  21.562  1.00  0.00           C  
ATOM   1067  CD2 TYR L  71       6.640  77.283  23.306  1.00  0.00           C  
ATOM   1068  CE1 TYR L  71       4.722  75.477  22.446  1.00  0.00           C  
ATOM   1069  CE2 TYR L  71       5.684  76.820  24.189  1.00  0.00           C  
ATOM   1070  CZ  TYR L  71       4.729  75.920  23.764  1.00  0.00           C  
ATOM   1071  OH  TYR L  71       3.778  75.457  24.645  1.00  0.00           O  
ATOM   1072  H   TYR L  71       6.198  77.392  18.576  1.00  0.00           H  
ATOM   1073  HA  TYR L  71       6.874  79.321  20.738  1.00  0.00           H  
ATOM   1074 1HB  TYR L  71       8.017  76.514  20.409  1.00  0.00           H  
ATOM   1075 2HB  TYR L  71       8.540  77.699  21.598  1.00  0.00           H  
ATOM   1076  HD1 TYR L  71       5.675  75.596  20.527  1.00  0.00           H  
ATOM   1077  HD2 TYR L  71       7.394  77.995  23.642  1.00  0.00           H  
ATOM   1078  HE1 TYR L  71       3.968  74.766  22.109  1.00  0.00           H  
ATOM   1079  HE2 TYR L  71       5.685  77.165  25.224  1.00  0.00           H  
ATOM   1080  HH  TYR L  71       3.131  74.933  24.168  1.00  0.00           H  
ATOM   1081  N   THR L  72       9.134  79.854  19.766  1.00  0.00           N  
ATOM   1082  CA  THR L  72      10.218  80.431  18.998  1.00  0.00           C  
ATOM   1083  C   THR L  72      11.485  80.499  19.830  1.00  0.00           C  
ATOM   1084  O   THR L  72      11.434  80.783  21.023  1.00  0.00           O  
ATOM   1085  CB  THR L  72       9.852  81.837  18.487  1.00  0.00           C  
ATOM   1086  OG1 THR L  72       8.677  81.760  17.669  1.00  0.00           O  
ATOM   1087  CG2 THR L  72      10.995  82.423  17.673  1.00  0.00           C  
ATOM   1088  H   THR L  72       9.010  80.133  20.729  1.00  0.00           H  
ATOM   1089  HA  THR L  72      10.409  79.792  18.135  1.00  0.00           H  
ATOM   1090  HB  THR L  72       9.646  82.490  19.335  1.00  0.00           H  
ATOM   1091  HG1 THR L  72       7.985  82.305  18.053  1.00  0.00           H  
ATOM   1092 1HG2 THR L  72      10.719  83.416  17.320  1.00  0.00           H  
ATOM   1093 2HG2 THR L  72      11.887  82.493  18.295  1.00  0.00           H  
ATOM   1094 3HG2 THR L  72      11.200  81.779  16.818  1.00  0.00           H  
ATOM   1095  N   LEU L  73      12.612  80.218  19.185  1.00  0.00           N  
ATOM   1096  CA  LEU L  73      13.904  80.367  19.845  1.00  0.00           C  
ATOM   1097  C   LEU L  73      14.570  81.481  19.052  1.00  0.00           C  
ATOM   1098  O   LEU L  73      14.675  81.405  17.816  1.00  0.00           O  
ATOM   1099  CB  LEU L  73      14.731  79.075  19.811  1.00  0.00           C  
ATOM   1100  CG  LEU L  73      16.152  79.180  20.379  1.00  0.00           C  
ATOM   1101  CD1 LEU L  73      16.083  79.475  21.871  1.00  0.00           C  
ATOM   1102  CD2 LEU L  73      16.903  77.884  20.112  1.00  0.00           C  
ATOM   1103  H   LEU L  73      12.583  79.898  18.228  1.00  0.00           H  
ATOM   1104  HA  LEU L  73      13.731  80.623  20.890  1.00  0.00           H  
ATOM   1105 1HB  LEU L  73      14.204  78.310  20.379  1.00  0.00           H  
ATOM   1106 2HB  LEU L  73      14.811  78.741  18.777  1.00  0.00           H  
ATOM   1107  HG  LEU L  73      16.675  80.008  19.899  1.00  0.00           H  
ATOM   1108 1HD1 LEU L  73      17.093  79.550  22.274  1.00  0.00           H  
ATOM   1109 2HD1 LEU L  73      15.559  80.417  22.031  1.00  0.00           H  
ATOM   1110 3HD1 LEU L  73      15.550  78.671  22.376  1.00  0.00           H  
ATOM   1111 1HD2 LEU L  73      17.914  77.959  20.514  1.00  0.00           H  
ATOM   1112 2HD2 LEU L  73      16.382  77.056  20.592  1.00  0.00           H  
ATOM   1113 3HD2 LEU L  73      16.953  77.707  19.037  1.00  0.00           H  
ATOM   1114  N   THR L  74      14.994  82.533  19.748  1.00  0.00           N  
ATOM   1115  CA  THR L  74      15.679  83.638  19.084  1.00  0.00           C  
ATOM   1116  C   THR L  74      17.107  83.721  19.586  1.00  0.00           C  
ATOM   1117  O   THR L  74      17.343  83.622  20.785  1.00  0.00           O  
ATOM   1118  CB  THR L  74      14.961  84.980  19.321  1.00  0.00           C  
ATOM   1119  OG1 THR L  74      13.630  84.911  18.794  1.00  0.00           O  
ATOM   1120  CG2 THR L  74      15.713  86.114  18.643  1.00  0.00           C  
ATOM   1121  H   THR L  74      14.844  82.575  20.746  1.00  0.00           H  
ATOM   1122  HA  THR L  74      15.688  83.445  18.011  1.00  0.00           H  
ATOM   1123  HB  THR L  74      14.904  85.178  20.391  1.00  0.00           H  
ATOM   1124  HG1 THR L  74      13.021  85.327  19.409  1.00  0.00           H  
ATOM   1125 1HG2 THR L  74      15.191  87.054  18.821  1.00  0.00           H  
ATOM   1126 2HG2 THR L  74      16.722  86.176  19.050  1.00  0.00           H  
ATOM   1127 3HG2 THR L  74      15.765  85.927  17.571  1.00  0.00           H  
ATOM   1128  N   ILE L  75      18.059  83.854  18.672  1.00  0.00           N  
ATOM   1129  CA  ILE L  75      19.445  84.016  19.095  1.00  0.00           C  
ATOM   1130  C   ILE L  75      19.843  85.397  18.599  1.00  0.00           C  
ATOM   1131  O   ILE L  75      19.885  85.642  17.387  1.00  0.00           O  
ATOM   1132  CB  ILE L  75      20.373  82.931  18.518  1.00  0.00           C  
ATOM   1133  CG1 ILE L  75      19.883  81.538  18.924  1.00  0.00           C  
ATOM   1134  CG2 ILE L  75      21.804  83.153  18.983  1.00  0.00           C  
ATOM   1135  CD1 ILE L  75      20.604  80.410  18.222  1.00  0.00           C  
ATOM   1136  H   ILE L  75      17.844  83.847  17.685  1.00  0.00           H  
ATOM   1137  HA  ILE L  75      19.486  83.940  20.181  1.00  0.00           H  
ATOM   1138  HB  ILE L  75      20.344  82.970  17.429  1.00  0.00           H  
ATOM   1139 1HG1 ILE L  75      20.008  81.408  19.998  1.00  0.00           H  
ATOM   1140 2HG1 ILE L  75      18.819  81.449  18.706  1.00  0.00           H  
ATOM   1141 1HG2 ILE L  75      22.446  82.377  18.566  1.00  0.00           H  
ATOM   1142 2HG2 ILE L  75      22.149  84.129  18.645  1.00  0.00           H  
ATOM   1143 3HG2 ILE L  75      21.843  83.110  20.071  1.00  0.00           H  
ATOM   1144 1HD1 ILE L  75      20.201  79.455  18.562  1.00  0.00           H  
ATOM   1145 2HD1 ILE L  75      20.462  80.501  17.145  1.00  0.00           H  
ATOM   1146 3HD1 ILE L  75      21.667  80.457  18.454  1.00  0.00           H  
ATOM   1147  N   SER L  76      20.099  86.312  19.516  1.00  0.00           N  
ATOM   1148  CA  SER L  76      20.500  87.633  19.075  1.00  0.00           C  
ATOM   1149  C   SER L  76      22.013  87.528  18.932  1.00  0.00           C  
ATOM   1150  O   SER L  76      22.668  86.780  19.660  1.00  0.00           O  
ATOM   1151  CB  SER L  76      20.103  88.709  20.067  1.00  0.00           C  
ATOM   1152  OG  SER L  76      20.554  89.968  19.649  1.00  0.00           O  
ATOM   1153  H   SER L  76      20.025  86.125  20.505  1.00  0.00           H  
ATOM   1154  HA  SER L  76      20.001  87.849  18.129  1.00  0.00           H  
ATOM   1155 1HB  SER L  76      19.018  88.724  20.172  1.00  0.00           H  
ATOM   1156 2HB  SER L  76      20.523  88.475  21.044  1.00  0.00           H  
ATOM   1157  HG  SER L  76      21.513  89.924  19.666  1.00  0.00           H  
ATOM   1158  N   SER L  77      22.562  88.232  17.956  1.00  0.00           N  
ATOM   1159  CA  SER L  77      23.990  88.240  17.730  1.00  0.00           C  
ATOM   1160  C   SER L  77      24.623  86.841  17.719  1.00  0.00           C  
ATOM   1161  O   SER L  77      25.352  86.451  18.635  1.00  0.00           O  
ATOM   1162  CB  SER L  77      24.654  89.090  18.795  1.00  0.00           C  
ATOM   1163  OG  SER L  77      24.199  90.414  18.738  1.00  0.00           O  
ATOM   1164  H   SER L  77      21.966  88.779  17.352  1.00  0.00           H  
ATOM   1165  HA  SER L  77      24.183  88.675  16.748  1.00  0.00           H  
ATOM   1166 1HB  SER L  77      24.442  88.672  19.779  1.00  0.00           H  
ATOM   1167 2HB  SER L  77      25.734  89.068  18.657  1.00  0.00           H  
ATOM   1168  HG  SER L  77      24.157  90.639  17.805  1.00  0.00           H  
ATOM   1169  N   VAL L  78      24.349  86.102  16.654  1.00  0.00           N  
ATOM   1170  CA  VAL L  78      24.888  84.753  16.501  1.00  0.00           C  
ATOM   1171  C   VAL L  78      26.416  84.785  16.464  1.00  0.00           C  
ATOM   1172  O   VAL L  78      27.021  85.613  15.750  1.00  0.00           O  
ATOM   1173  CB  VAL L  78      24.356  84.105  15.209  1.00  0.00           C  
ATOM   1174  CG1 VAL L  78      25.053  82.777  14.953  1.00  0.00           C  
ATOM   1175  CG2 VAL L  78      22.850  83.913  15.309  1.00  0.00           C  
ATOM   1176  H   VAL L  78      23.753  86.479  15.931  1.00  0.00           H  
ATOM   1177  HA  VAL L  78      24.565  84.153  17.352  1.00  0.00           H  
ATOM   1178  HB  VAL L  78      24.585  84.756  14.366  1.00  0.00           H  
ATOM   1179 1HG1 VAL L  78      24.665  82.333  14.036  1.00  0.00           H  
ATOM   1180 2HG1 VAL L  78      26.125  82.943  14.849  1.00  0.00           H  
ATOM   1181 3HG1 VAL L  78      24.869  82.102  15.789  1.00  0.00           H  
ATOM   1182 1HG2 VAL L  78      22.480  83.454  14.392  1.00  0.00           H  
ATOM   1183 2HG2 VAL L  78      22.621  83.266  16.157  1.00  0.00           H  
ATOM   1184 3HG2 VAL L  78      22.368  84.880  15.451  1.00  0.00           H  
ATOM   1185  N   GLN L  79      27.037  83.903  17.248  1.00  0.00           N  
ATOM   1186  CA  GLN L  79      28.493  83.797  17.282  1.00  0.00           C  
ATOM   1187  C   GLN L  79      28.888  82.574  16.455  1.00  0.00           C  
ATOM   1188  O   GLN L  79      28.065  81.685  16.213  1.00  0.00           O  
ATOM   1189  CB  GLN L  79      29.008  83.607  18.714  1.00  0.00           C  
ATOM   1190  CG  GLN L  79      28.572  84.690  19.697  1.00  0.00           C  
ATOM   1191  CD  GLN L  79      29.050  86.074  19.294  1.00  0.00           C  
ATOM   1192  OE1 GLN L  79      30.255  86.323  19.190  1.00  0.00           O  
ATOM   1193  NE2 GLN L  79      28.103  86.986  19.064  1.00  0.00           N  
ATOM   1194  H   GLN L  79      26.486  83.291  17.834  1.00  0.00           H  
ATOM   1195  HA  GLN L  79      28.916  84.700  16.842  1.00  0.00           H  
ATOM   1196 1HB  GLN L  79      28.661  82.649  19.101  1.00  0.00           H  
ATOM   1197 2HB  GLN L  79      30.097  83.583  18.710  1.00  0.00           H  
ATOM   1198 1HG  GLN L  79      27.483  84.706  19.743  1.00  0.00           H  
ATOM   1199 2HG  GLN L  79      28.984  84.460  20.680  1.00  0.00           H  
ATOM   1200 1HE2 GLN L  79      28.359  87.915  18.796  1.00  0.00           H  
ATOM   1201 2HE2 GLN L  79      27.139  86.742  19.160  1.00  0.00           H  
ATOM   1202  N   ALA L  80      30.144  82.532  16.025  1.00  0.00           N  
ATOM   1203  CA  ALA L  80      30.646  81.420  15.236  1.00  0.00           C  
ATOM   1204  C   ALA L  80      30.485  80.098  15.981  1.00  0.00           C  
ATOM   1205  O   ALA L  80      30.220  79.064  15.371  1.00  0.00           O  
ATOM   1206  CB  ALA L  80      32.125  81.641  14.907  1.00  0.00           C  
ATOM   1207  H   ALA L  80      30.768  83.294  16.255  1.00  0.00           H  
ATOM   1208  HA  ALA L  80      30.057  81.361  14.321  1.00  0.00           H  
ATOM   1209 1HB  ALA L  80      32.494  80.804  14.315  1.00  0.00           H  
ATOM   1210 2HB  ALA L  80      32.237  82.565  14.340  1.00  0.00           H  
ATOM   1211 3HB  ALA L  80      32.696  81.711  15.832  1.00  0.00           H  
ATOM   1212  N   GLU L  81      30.626  80.136  17.302  1.00  0.00           N  
ATOM   1213  CA  GLU L  81      30.506  78.912  18.086  1.00  0.00           C  
ATOM   1214  C   GLU L  81      29.079  78.437  18.327  1.00  0.00           C  
ATOM   1215  O   GLU L  81      28.878  77.402  18.954  1.00  0.00           O  
ATOM   1216  CB  GLU L  81      31.199  79.108  19.437  1.00  0.00           C  
ATOM   1217  CG  GLU L  81      32.707  79.302  19.348  1.00  0.00           C  
ATOM   1218  CD  GLU L  81      33.347  79.519  20.691  1.00  0.00           C  
ATOM   1219  OE1 GLU L  81      32.634  79.608  21.662  1.00  0.00           O  
ATOM   1220  OE2 GLU L  81      34.552  79.597  20.746  1.00  0.00           O  
ATOM   1221  H   GLU L  81      30.816  81.007  17.776  1.00  0.00           H  
ATOM   1222  HA  GLU L  81      30.999  78.104  17.544  1.00  0.00           H  
ATOM   1223 1HB  GLU L  81      30.778  79.980  19.938  1.00  0.00           H  
ATOM   1224 2HB  GLU L  81      31.010  78.243  20.072  1.00  0.00           H  
ATOM   1225 1HG  GLU L  81      33.149  78.419  18.886  1.00  0.00           H  
ATOM   1226 2HG  GLU L  81      32.916  80.157  18.708  1.00  0.00           H  
ATOM   1227  N   ASP L  82      28.094  79.174  17.809  1.00  0.00           N  
ATOM   1228  CA  ASP L  82      26.688  78.787  17.943  1.00  0.00           C  
ATOM   1229  C   ASP L  82      26.282  77.788  16.854  1.00  0.00           C  
ATOM   1230  O   ASP L  82      25.134  77.324  16.799  1.00  0.00           O  
ATOM   1231  CB  ASP L  82      25.778  80.031  17.889  1.00  0.00           C  
ATOM   1232  CG  ASP L  82      25.960  80.941  19.098  1.00  0.00           C  
ATOM   1233  OD1 ASP L  82      26.451  80.453  20.142  1.00  0.00           O  
ATOM   1234  OD2 ASP L  82      25.600  82.141  19.007  1.00  0.00           O  
ATOM   1235  H   ASP L  82      28.326  80.022  17.312  1.00  0.00           H  
ATOM   1236  HA  ASP L  82      26.552  78.307  18.913  1.00  0.00           H  
ATOM   1237 1HB  ASP L  82      25.993  80.600  16.984  1.00  0.00           H  
ATOM   1238 2HB  ASP L  82      24.736  79.717  17.839  1.00  0.00           H  
ATOM   1239  N   LEU L  83      27.226  77.480  15.971  1.00  0.00           N  
ATOM   1240  CA  LEU L  83      27.036  76.465  14.936  1.00  0.00           C  
ATOM   1241  C   LEU L  83      26.533  75.196  15.653  1.00  0.00           C  
ATOM   1242  O   LEU L  83      27.281  74.604  16.432  1.00  0.00           O  
ATOM   1243  CB  LEU L  83      28.411  76.226  14.278  1.00  0.00           C  
ATOM   1244  CG  LEU L  83      28.762  75.175  13.219  1.00  0.00           C  
ATOM   1245  CD1 LEU L  83      28.853  73.803  13.825  1.00  0.00           C  
ATOM   1246  CD2 LEU L  83      27.726  75.204  12.112  1.00  0.00           C  
ATOM   1247  H   LEU L  83      28.108  77.970  16.025  1.00  0.00           H  
ATOM   1248  HA  LEU L  83      26.299  76.832  14.223  1.00  0.00           H  
ATOM   1249 1HB  LEU L  83      28.723  77.144  13.783  1.00  0.00           H  
ATOM   1250 2HB  LEU L  83      29.135  75.995  15.059  1.00  0.00           H  
ATOM   1251  HG  LEU L  83      29.745  75.394  12.800  1.00  0.00           H  
ATOM   1252 1HD1 LEU L  83      29.103  73.078  13.050  1.00  0.00           H  
ATOM   1253 2HD1 LEU L  83      29.627  73.794  14.592  1.00  0.00           H  
ATOM   1254 3HD1 LEU L  83      27.895  73.538  14.272  1.00  0.00           H  
ATOM   1255 1HD2 LEU L  83      27.977  74.457  11.359  1.00  0.00           H  
ATOM   1256 2HD2 LEU L  83      26.743  74.983  12.528  1.00  0.00           H  
ATOM   1257 3HD2 LEU L  83      27.711  76.192  11.653  1.00  0.00           H  
ATOM   1258  N   ALA L  84      25.285  74.786  15.400  1.00  0.00           N  
ATOM   1259  CA  ALA L  84      24.720  73.605  16.062  1.00  0.00           C  
ATOM   1260  C   ALA L  84      23.340  73.255  15.516  1.00  0.00           C  
ATOM   1261  O   ALA L  84      22.768  74.010  14.742  1.00  0.00           O  
ATOM   1262  CB  ALA L  84      24.587  73.883  17.556  1.00  0.00           C  
ATOM   1263  H   ALA L  84      24.716  75.299  14.740  1.00  0.00           H  
ATOM   1264  HA  ALA L  84      25.376  72.758  15.862  1.00  0.00           H  
ATOM   1265 1HB  ALA L  84      24.168  73.008  18.054  1.00  0.00           H  
ATOM   1266 2HB  ALA L  84      25.569  74.102  17.974  1.00  0.00           H  
ATOM   1267 3HB  ALA L  84      23.929  74.736  17.711  1.00  0.00           H  
ATOM   1268  N   LEU L  85      22.816  72.095  15.912  1.00  0.00           N  
ATOM   1269  CA  LEU L  85      21.457  71.745  15.547  1.00  0.00           C  
ATOM   1270  C   LEU L  85      20.677  71.978  16.851  1.00  0.00           C  
ATOM   1271  O   LEU L  85      21.115  71.554  17.933  1.00  0.00           O  
ATOM   1272  CB  LEU L  85      21.343  70.294  15.061  1.00  0.00           C  
ATOM   1273  CG  LEU L  85      21.838  70.030  13.633  1.00  0.00           C  
ATOM   1274  CD1 LEU L  85      23.360  70.001  13.621  1.00  0.00           C  
ATOM   1275  CD2 LEU L  85      21.261  68.715  13.132  1.00  0.00           C  
ATOM   1276  H   LEU L  85      23.358  71.450  16.469  1.00  0.00           H  
ATOM   1277  HA  LEU L  85      21.139  72.395  14.733  1.00  0.00           H  
ATOM   1278 1HB  LEU L  85      21.915  69.657  15.734  1.00  0.00           H  
ATOM   1279 2HB  LEU L  85      20.296  69.993  15.110  1.00  0.00           H  
ATOM   1280  HG  LEU L  85      21.515  70.841  12.980  1.00  0.00           H  
ATOM   1281 1HD1 LEU L  85      23.712  69.813  12.606  1.00  0.00           H  
ATOM   1282 2HD1 LEU L  85      23.745  70.960  13.966  1.00  0.00           H  
ATOM   1283 3HD1 LEU L  85      23.714  69.209  14.280  1.00  0.00           H  
ATOM   1284 1HD2 LEU L  85      21.613  68.527  12.116  1.00  0.00           H  
ATOM   1285 2HD2 LEU L  85      21.586  67.903  13.783  1.00  0.00           H  
ATOM   1286 3HD2 LEU L  85      20.173  68.770  13.134  1.00  0.00           H  
ATOM   1287  N   TYR L  86      19.560  72.699  16.748  1.00  0.00           N  
ATOM   1288  CA  TYR L  86      18.765  73.102  17.911  1.00  0.00           C  
ATOM   1289  C   TYR L  86      17.456  72.314  17.888  1.00  0.00           C  
ATOM   1290  O   TYR L  86      16.705  72.351  16.912  1.00  0.00           O  
ATOM   1291  CB  TYR L  86      18.499  74.609  17.912  1.00  0.00           C  
ATOM   1292  CG  TYR L  86      19.742  75.448  18.100  1.00  0.00           C  
ATOM   1293  CD1 TYR L  86      20.603  75.662  17.033  1.00  0.00           C  
ATOM   1294  CD2 TYR L  86      20.023  76.005  19.339  1.00  0.00           C  
ATOM   1295  CE1 TYR L  86      21.739  76.429  17.205  1.00  0.00           C  
ATOM   1296  CE2 TYR L  86      21.159  76.772  19.511  1.00  0.00           C  
ATOM   1297  CZ  TYR L  86      22.015  76.984  18.449  1.00  0.00           C  
ATOM   1298  OH  TYR L  86      23.147  77.749  18.620  1.00  0.00           O  
ATOM   1299  H   TYR L  86      19.256  72.976  15.825  1.00  0.00           H  
ATOM   1300  HA  TYR L  86      19.324  72.855  18.814  1.00  0.00           H  
ATOM   1301 1HB  TYR L  86      18.032  74.897  16.969  1.00  0.00           H  
ATOM   1302 2HB  TYR L  86      17.799  74.854  18.711  1.00  0.00           H  
ATOM   1303  HD1 TYR L  86      20.382  75.224  16.059  1.00  0.00           H  
ATOM   1304  HD2 TYR L  86      19.348  75.837  20.177  1.00  0.00           H  
ATOM   1305  HE1 TYR L  86      22.415  76.597  16.366  1.00  0.00           H  
ATOM   1306  HE2 TYR L  86      21.380  77.209  20.484  1.00  0.00           H  
ATOM   1307  HH  TYR L  86      23.763  77.569  17.906  1.00  0.00           H  
ATOM   1308  N   TYR L  87      17.219  71.621  19.024  1.00  0.00           N  
ATOM   1309  CA  TYR L  87      16.075  70.721  19.148  1.00  0.00           C  
ATOM   1310  C   TYR L  87      15.003  71.167  20.144  1.00  0.00           C  
ATOM   1311  O   TYR L  87      15.288  71.504  21.293  1.00  0.00           O  
ATOM   1312  CB  TYR L  87      16.570  69.324  19.528  1.00  0.00           C  
ATOM   1313  CG  TYR L  87      17.578  68.748  18.558  1.00  0.00           C  
ATOM   1314  CD1 TYR L  87      18.930  68.770  18.868  1.00  0.00           C  
ATOM   1315  CD2 TYR L  87      17.150  68.200  17.358  1.00  0.00           C  
ATOM   1316  CE1 TYR L  87      19.850  68.244  17.982  1.00  0.00           C  
ATOM   1317  CE2 TYR L  87      18.070  67.674  16.472  1.00  0.00           C  
ATOM   1318  CZ  TYR L  87      19.415  67.695  16.780  1.00  0.00           C  
ATOM   1319  OH  TYR L  87      20.332  67.172  15.898  1.00  0.00           O  
ATOM   1320  H   TYR L  87      17.861  71.709  19.798  1.00  0.00           H  
ATOM   1321  HA  TYR L  87      15.567  70.672  18.184  1.00  0.00           H  
ATOM   1322 1HB  TYR L  87      17.030  69.357  20.517  1.00  0.00           H  
ATOM   1323 2HB  TYR L  87      15.724  68.640  19.584  1.00  0.00           H  
ATOM   1324  HD1 TYR L  87      19.266  69.201  19.811  1.00  0.00           H  
ATOM   1325  HD2 TYR L  87      16.088  68.184  17.114  1.00  0.00           H  
ATOM   1326  HE1 TYR L  87      20.912  68.261  18.225  1.00  0.00           H  
ATOM   1327  HE2 TYR L  87      17.734  67.244  15.528  1.00  0.00           H  
ATOM   1328  HH  TYR L  87      19.874  66.836  15.124  1.00  0.00           H  
ATOM   1329  N   CYS L  88      13.768  71.121  19.661  1.00  0.00           N  
ATOM   1330  CA  CYS L  88      12.568  71.453  20.402  1.00  0.00           C  
ATOM   1331  C   CYS L  88      12.112  70.162  21.094  1.00  0.00           C  
ATOM   1332  O   CYS L  88      12.266  69.080  20.530  1.00  0.00           O  
ATOM   1333  CB  CYS L  88      11.484  71.922  19.420  1.00  0.00           C  
ATOM   1334  SG  CYS L  88       9.996  72.525  20.224  1.00  0.00           S  
ATOM   1335  H   CYS L  88      13.686  70.827  18.698  1.00  0.00           H  
ATOM   1336  HA  CYS L  88      12.813  72.229  21.128  1.00  0.00           H  
ATOM   1337 1HB  CYS L  88      11.881  72.721  18.793  1.00  0.00           H  
ATOM   1338 2HB  CYS L  88      11.208  71.096  18.764  1.00  0.00           H  
ATOM   1339  N   GLN L  89      11.569  70.254  22.308  1.00  0.00           N  
ATOM   1340  CA  GLN L  89      11.083  69.056  23.002  1.00  0.00           C  
ATOM   1341  C   GLN L  89       9.925  69.391  23.906  1.00  0.00           C  
ATOM   1342  O   GLN L  89       9.939  70.416  24.583  1.00  0.00           O  
ATOM   1343  CB  GLN L  89      12.202  68.404  23.819  1.00  0.00           C  
ATOM   1344  CG  GLN L  89      11.787  67.134  24.541  1.00  0.00           C  
ATOM   1345  CD  GLN L  89      12.622  66.873  25.780  1.00  0.00           C  
ATOM   1346  OE1 GLN L  89      13.121  67.804  26.417  1.00  0.00           O  
ATOM   1347  NE2 GLN L  89      12.780  65.601  26.128  1.00  0.00           N  
ATOM   1348  H   GLN L  89      11.488  71.153  22.761  1.00  0.00           H  
ATOM   1349  HA  GLN L  89      10.740  68.340  22.256  1.00  0.00           H  
ATOM   1350 1HB  GLN L  89      13.037  68.161  23.163  1.00  0.00           H  
ATOM   1351 2HB  GLN L  89      12.567  69.111  24.565  1.00  0.00           H  
ATOM   1352 1HG  GLN L  89      10.744  67.225  24.844  1.00  0.00           H  
ATOM   1353 2HG  GLN L  89      11.906  66.288  23.863  1.00  0.00           H  
ATOM   1354 1HE2 GLN L  89      13.321  65.367  26.937  1.00  0.00           H  
ATOM   1355 2HE2 GLN L  89      12.358  64.876  25.583  1.00  0.00           H  
ATOM   1356  N   GLN L  90       8.919  68.528  23.922  1.00  0.00           N  
ATOM   1357  CA  GLN L  90       7.771  68.764  24.794  1.00  0.00           C  
ATOM   1358  C   GLN L  90       7.795  67.747  25.928  1.00  0.00           C  
ATOM   1359  O   GLN L  90       8.188  66.602  25.731  1.00  0.00           O  
ATOM   1360  CB  GLN L  90       6.473  68.636  23.998  1.00  0.00           C  
ATOM   1361  CG  GLN L  90       6.135  67.228  23.553  1.00  0.00           C  
ATOM   1362  CD  GLN L  90       5.414  66.438  24.634  1.00  0.00           C  
ATOM   1363  OE1 GLN L  90       4.835  67.013  25.558  1.00  0.00           O  
ATOM   1364  NE2 GLN L  90       5.431  65.114  24.513  1.00  0.00           N  
ATOM   1365  H   GLN L  90       8.930  67.705  23.338  1.00  0.00           H  
ATOM   1366  HA  GLN L  90       7.852  69.769  25.207  1.00  0.00           H  
ATOM   1367 1HB  GLN L  90       5.641  69.002  24.597  1.00  0.00           H  
ATOM   1368 2HB  GLN L  90       6.532  69.257  23.105  1.00  0.00           H  
ATOM   1369 1HG  GLN L  90       5.487  67.280  22.678  1.00  0.00           H  
ATOM   1370 2HG  GLN L  90       7.056  66.703  23.304  1.00  0.00           H  
ATOM   1371 1HE2 GLN L  90       4.973  64.543  25.197  1.00  0.00           H  
ATOM   1372 2HE2 GLN L  90       5.900  64.687  23.741  1.00  0.00           H  
ATOM   1373  N   HIS L  91       7.410  68.180  27.121  1.00  0.00           N  
ATOM   1374  CA  HIS L  91       7.260  67.263  28.248  1.00  0.00           C  
ATOM   1375  C   HIS L  91       5.955  67.584  28.963  1.00  0.00           C  
ATOM   1376  O   HIS L  91       5.892  67.617  30.192  1.00  0.00           O  
ATOM   1377  CB  HIS L  91       8.440  67.371  29.219  1.00  0.00           C  
ATOM   1378  CG  HIS L  91       8.657  68.754  29.750  1.00  0.00           C  
ATOM   1379  ND1 HIS L  91       8.353  69.109  31.048  1.00  0.00           N  
ATOM   1380  CD2 HIS L  91       9.148  69.869  29.160  1.00  0.00           C  
ATOM   1381  CE1 HIS L  91       8.648  70.384  31.232  1.00  0.00           C  
ATOM   1382  NE2 HIS L  91       9.131  70.868  30.102  1.00  0.00           N  
ATOM   1383  H   HIS L  91       7.214  69.161  27.255  1.00  0.00           H  
ATOM   1384  HA  HIS L  91       7.227  66.238  27.881  1.00  0.00           H  
ATOM   1385 1HB  HIS L  91       8.277  66.703  30.065  1.00  0.00           H  
ATOM   1386 2HB  HIS L  91       9.353  67.050  28.719  1.00  0.00           H  
ATOM   1387  HD1 HIS L  91       8.039  68.494  31.771  1.00  0.00           H  
ATOM   1388  HD2 HIS L  91       9.515  70.074  28.154  1.00  0.00           H  
ATOM   1389  HE1 HIS L  91       8.480  70.859  32.199  1.00  0.00           H  
ATOM   1390  N   TYR L  92       4.924  67.834  28.161  1.00  0.00           N  
ATOM   1391  CA  TYR L  92       3.560  68.012  28.640  1.00  0.00           C  
ATOM   1392  C   TYR L  92       2.989  66.647  28.997  1.00  0.00           C  
ATOM   1393  O   TYR L  92       2.395  66.468  30.059  1.00  0.00           O  
ATOM   1394  CB  TYR L  92       2.693  68.712  27.591  1.00  0.00           C  
ATOM   1395  CG  TYR L  92       1.237  68.830  27.984  1.00  0.00           C  
ATOM   1396  CD1 TYR L  92       0.854  69.732  28.966  1.00  0.00           C  
ATOM   1397  CD2 TYR L  92       0.284  68.036  27.362  1.00  0.00           C  
ATOM   1398  CE1 TYR L  92      -0.476  69.839  29.324  1.00  0.00           C  
ATOM   1399  CE2 TYR L  92      -1.045  68.143  27.721  1.00  0.00           C  
ATOM   1400  CZ  TYR L  92      -1.426  69.041  28.698  1.00  0.00           C  
ATOM   1401  OH  TYR L  92      -2.751  69.148  29.055  1.00  0.00           O  
ATOM   1402  H   TYR L  92       5.110  67.900  27.171  1.00  0.00           H  
ATOM   1403  HA  TYR L  92       3.586  68.636  29.534  1.00  0.00           H  
ATOM   1404 1HB  TYR L  92       3.079  69.716  27.410  1.00  0.00           H  
ATOM   1405 2HB  TYR L  92       2.748  68.165  26.650  1.00  0.00           H  
ATOM   1406  HD1 TYR L  92       1.602  70.356  29.454  1.00  0.00           H  
ATOM   1407  HD2 TYR L  92       0.585  67.326  26.592  1.00  0.00           H  
ATOM   1408  HE1 TYR L  92      -0.777  70.548  30.095  1.00  0.00           H  
ATOM   1409  HE2 TYR L  92      -1.794  67.519  27.233  1.00  0.00           H  
ATOM   1410  HH  TYR L  92      -2.854  69.866  29.684  1.00  0.00           H  
ATOM   1411  N   SER L  93       3.180  65.685  28.099  1.00  0.00           N  
ATOM   1412  CA  SER L  93       2.782  64.311  28.351  1.00  0.00           C  
ATOM   1413  C   SER L  93       3.815  63.376  27.741  1.00  0.00           C  
ATOM   1414  O   SER L  93       4.239  63.575  26.599  1.00  0.00           O  
ATOM   1415  CB  SER L  93       1.410  64.035  27.768  1.00  0.00           C  
ATOM   1416  OG  SER L  93       1.044  62.695  27.956  1.00  0.00           O  
ATOM   1417  H   SER L  93       3.614  65.917  27.217  1.00  0.00           H  
ATOM   1418  HA  SER L  93       2.739  64.155  29.430  1.00  0.00           H  
ATOM   1419 1HB  SER L  93       0.676  64.686  28.242  1.00  0.00           H  
ATOM   1420 2HB  SER L  93       1.413  64.267  26.703  1.00  0.00           H  
ATOM   1421  HG  SER L  93       1.803  62.173  27.683  1.00  0.00           H  
ATOM   1422  N   PRO L  94       4.183  62.339  28.599  1.00  0.00           N  
ATOM   1423  CA  PRO L  94       4.996  61.280  28.010  1.00  0.00           C  
ATOM   1424  C   PRO L  94       4.140  60.458  27.067  1.00  0.00           C  
ATOM   1425  O   PRO L  94       2.912  60.447  27.174  1.00  0.00           O  
ATOM   1426  CB  PRO L  94       5.458  60.464  29.222  1.00  0.00           C  
ATOM   1427  CG  PRO L  94       4.339  60.595  30.198  1.00  0.00           C  
ATOM   1428  CD  PRO L  94       3.848  62.006  30.018  1.00  0.00           C  
ATOM   1429  HA  PRO L  94       5.857  61.730  27.493  1.00  0.00           H  
ATOM   1430 1HB  PRO L  94       5.645  59.422  28.924  1.00  0.00           H  
ATOM   1431 2HB  PRO L  94       6.408  60.865  29.605  1.00  0.00           H  
ATOM   1432 1HG  PRO L  94       3.561  59.846  29.987  1.00  0.00           H  
ATOM   1433 2HG  PRO L  94       4.700  60.399  31.218  1.00  0.00           H  
ATOM   1434 1HD  PRO L  94       2.761  62.041  30.188  1.00  0.00           H  
ATOM   1435 2HD  PRO L  94       4.372  62.670  30.722  1.00  0.00           H  
ATOM   1436  N   PRO L  95       4.777  59.754  26.120  1.00  0.00           N  
ATOM   1437  CA  PRO L  95       6.223  59.786  25.857  1.00  0.00           C  
ATOM   1438  C   PRO L  95       6.705  61.158  25.375  1.00  0.00           C  
ATOM   1439  O   PRO L  95       6.006  61.840  24.619  1.00  0.00           O  
ATOM   1440  CB  PRO L  95       6.390  58.724  24.766  1.00  0.00           C  
ATOM   1441  CG  PRO L  95       5.156  57.892  24.875  1.00  0.00           C  
ATOM   1442  CD  PRO L  95       4.074  58.874  25.238  1.00  0.00           C  
ATOM   1443  HA  PRO L  95       6.764  59.503  26.772  1.00  0.00           H  
ATOM   1444 1HB  PRO L  95       6.494  59.206  23.784  1.00  0.00           H  
ATOM   1445 2HB  PRO L  95       7.309  58.146  24.941  1.00  0.00           H  
ATOM   1446 1HG  PRO L  95       4.960  57.379  23.922  1.00  0.00           H  
ATOM   1447 2HG  PRO L  95       5.291  57.110  25.636  1.00  0.00           H  
ATOM   1448 1HD  PRO L  95       3.716  59.378  24.329  1.00  0.00           H  
ATOM   1449 2HD  PRO L  95       3.252  58.343  25.739  1.00  0.00           H  
ATOM   1450  N   TRP L  96       7.883  61.576  25.831  1.00  0.00           N  
ATOM   1451  CA  TRP L  96       8.378  62.919  25.512  1.00  0.00           C  
ATOM   1452  C   TRP L  96       8.677  62.931  24.017  1.00  0.00           C  
ATOM   1453  O   TRP L  96       9.087  61.917  23.462  1.00  0.00           O  
ATOM   1454  CB  TRP L  96       9.632  63.267  26.316  1.00  0.00           C  
ATOM   1455  CG  TRP L  96       9.417  63.250  27.799  1.00  0.00           C  
ATOM   1456  CD1 TRP L  96       8.223  63.147  28.448  1.00  0.00           C  
ATOM   1457  CD2 TRP L  96      10.428  63.337  28.832  1.00  0.00           C  
ATOM   1458  NE1 TRP L  96       8.420  63.167  29.807  1.00  0.00           N  
ATOM   1459  CE2 TRP L  96       9.764  63.281  30.059  1.00  0.00           C  
ATOM   1460  CE3 TRP L  96      11.823  63.457  28.812  1.00  0.00           C  
ATOM   1461  CZ2 TRP L  96      10.444  63.342  31.266  1.00  0.00           C  
ATOM   1462  CZ3 TRP L  96      12.506  63.517  30.022  1.00  0.00           C  
ATOM   1463  CH2 TRP L  96      11.833  63.460  31.216  1.00  0.00           C  
ATOM   1464  H   TRP L  96       8.449  60.968  26.406  1.00  0.00           H  
ATOM   1465  HA  TRP L  96       7.603  63.642  25.767  1.00  0.00           H  
ATOM   1466 1HB  TRP L  96      10.426  62.558  26.077  1.00  0.00           H  
ATOM   1467 2HB  TRP L  96       9.983  64.259  26.032  1.00  0.00           H  
ATOM   1468  HD1 TRP L  96       7.254  63.063  27.960  1.00  0.00           H  
ATOM   1469  HE1 TRP L  96       7.695  63.107  30.507  1.00  0.00           H  
ATOM   1470  HE3 TRP L  96      12.363  63.500  27.867  1.00  0.00           H  
ATOM   1471  HZ2 TRP L  96       9.927  63.298  32.225  1.00  0.00           H  
ATOM   1472  HZ3 TRP L  96      13.592  63.610  29.998  1.00  0.00           H  
ATOM   1473  HH2 TRP L  96      12.399  63.509  32.147  1.00  0.00           H  
ATOM   1474  N   THR L  97       8.464  64.063  23.354  1.00  0.00           N  
ATOM   1475  CA  THR L  97       8.703  64.128  21.915  1.00  0.00           C  
ATOM   1476  C   THR L  97       9.682  65.253  21.605  1.00  0.00           C  
ATOM   1477  O   THR L  97       9.580  66.344  22.164  1.00  0.00           O  
ATOM   1478  CB  THR L  97       7.393  64.341  21.134  1.00  0.00           C  
ATOM   1479  OG1 THR L  97       6.488  63.264  21.410  1.00  0.00           O  
ATOM   1480  CG2 THR L  97       7.667  64.398  19.639  1.00  0.00           C  
ATOM   1481  H   THR L  97       8.136  64.888  23.838  1.00  0.00           H  
ATOM   1482  HA  THR L  97       9.139  63.182  21.594  1.00  0.00           H  
ATOM   1483  HB  THR L  97       6.930  65.276  21.448  1.00  0.00           H  
ATOM   1484  HG1 THR L  97       5.673  63.399  20.921  1.00  0.00           H  
ATOM   1485 1HG2 THR L  97       6.730  64.549  19.103  1.00  0.00           H  
ATOM   1486 2HG2 THR L  97       8.346  65.223  19.424  1.00  0.00           H  
ATOM   1487 3HG2 THR L  97       8.121  63.462  19.317  1.00  0.00           H  
ATOM   1488  N   PHE L  98      10.646  64.969  20.733  1.00  0.00           N  
ATOM   1489  CA  PHE L  98      11.561  65.995  20.242  1.00  0.00           C  
ATOM   1490  C   PHE L  98      11.165  66.421  18.828  1.00  0.00           C  
ATOM   1491  O   PHE L  98      10.520  65.665  18.104  1.00  0.00           O  
ATOM   1492  CB  PHE L  98      13.011  65.469  20.214  1.00  0.00           C  
ATOM   1493  CG  PHE L  98      13.653  65.285  21.581  1.00  0.00           C  
ATOM   1494  CD1 PHE L  98      13.358  64.175  22.373  1.00  0.00           C  
ATOM   1495  CD2 PHE L  98      14.613  66.190  22.037  1.00  0.00           C  
ATOM   1496  CE1 PHE L  98      14.021  63.964  23.595  1.00  0.00           C  
ATOM   1497  CE2 PHE L  98      15.276  65.989  23.252  1.00  0.00           C  
ATOM   1498  CZ  PHE L  98      14.982  64.874  24.031  1.00  0.00           C  
ATOM   1499  H   PHE L  98      10.747  64.021  20.401  1.00  0.00           H  
ATOM   1500  HA  PHE L  98      11.497  66.860  20.903  1.00  0.00           H  
ATOM   1501 1HB  PHE L  98      13.038  64.506  19.704  1.00  0.00           H  
ATOM   1502 2HB  PHE L  98      13.636  66.157  19.646  1.00  0.00           H  
ATOM   1503  HD1 PHE L  98      12.602  63.465  22.036  1.00  0.00           H  
ATOM   1504  HD2 PHE L  98      14.844  67.063  21.428  1.00  0.00           H  
ATOM   1505  HE1 PHE L  98      13.782  63.090  24.200  1.00  0.00           H  
ATOM   1506  HE2 PHE L  98      16.023  66.707  23.590  1.00  0.00           H  
ATOM   1507  HZ  PHE L  98      15.497  64.712  24.976  1.00  0.00           H  
ATOM   1508  N   GLY L  99      11.530  67.639  18.446  1.00  0.00           N  
ATOM   1509  CA  GLY L  99      11.255  68.089  17.095  1.00  0.00           C  
ATOM   1510  C   GLY L  99      12.377  67.543  16.223  1.00  0.00           C  
ATOM   1511  O   GLY L  99      13.282  66.881  16.733  1.00  0.00           O  
ATOM   1512  H   GLY L  99      12.001  68.263  19.086  1.00  0.00           H  
ATOM   1513 1HA  GLY L  99      10.277  67.724  16.782  1.00  0.00           H  
ATOM   1514 2HA  GLY L  99      11.213  69.177  17.076  1.00  0.00           H  
ATOM   1515  N   GLY L 100      12.299  67.804  14.938  1.00  0.00           N  
ATOM   1516  CA  GLY L 100      13.288  67.285  14.007  1.00  0.00           C  
ATOM   1517  C   GLY L 100      14.608  68.030  13.944  1.00  0.00           C  
ATOM   1518  O   GLY L 100      15.551  67.565  13.292  1.00  0.00           O  
ATOM   1519  H   GLY L 100      11.545  68.376  14.586  1.00  0.00           H  
ATOM   1520 1HA  GLY L 100      13.518  66.250  14.260  1.00  0.00           H  
ATOM   1521 2HA  GLY L 100      12.874  67.285  12.999  1.00  0.00           H  
ATOM   1522  N   GLY L 101      14.662  69.191  14.595  1.00  0.00           N  
ATOM   1523  CA  GLY L 101      15.870  70.004  14.608  1.00  0.00           C  
ATOM   1524  C   GLY L 101      16.028  71.048  13.508  1.00  0.00           C  
ATOM   1525  O   GLY L 101      15.574  70.870  12.377  1.00  0.00           O  
ATOM   1526  H   GLY L 101      13.844  69.516  15.092  1.00  0.00           H  
ATOM   1527 1HA  GLY L 101      15.936  70.542  15.554  1.00  0.00           H  
ATOM   1528 2HA  GLY L 101      16.744  69.357  14.545  1.00  0.00           H  
ATOM   1529  N   THR L 102      16.643  72.173  13.864  1.00  0.00           N  
ATOM   1530  CA  THR L 102      16.956  73.220  12.901  1.00  0.00           C  
ATOM   1531  C   THR L 102      18.466  73.395  12.975  1.00  0.00           C  
ATOM   1532  O   THR L 102      19.004  73.639  14.047  1.00  0.00           O  
ATOM   1533  CB  THR L 102      16.228  74.543  13.202  1.00  0.00           C  
ATOM   1534  OG1 THR L 102      14.811  74.337  13.139  1.00  0.00           O  
ATOM   1535  CG2 THR L 102      16.627  75.612  12.195  1.00  0.00           C  
ATOM   1536  H   THR L 102      16.899  72.303  14.833  1.00  0.00           H  
ATOM   1537  HA  THR L 102      16.637  72.888  11.913  1.00  0.00           H  
ATOM   1538  HB  THR L 102      16.489  74.882  14.204  1.00  0.00           H  
ATOM   1539  HG1 THR L 102      14.518  74.410  12.228  1.00  0.00           H  
ATOM   1540 1HG2 THR L 102      16.103  76.540  12.424  1.00  0.00           H  
ATOM   1541 2HG2 THR L 102      17.702  75.779  12.249  1.00  0.00           H  
ATOM   1542 3HG2 THR L 102      16.360  75.283  11.192  1.00  0.00           H  
ATOM   1543  N   LYS L 103      19.144  73.244  11.840  1.00  0.00           N  
ATOM   1544  CA  LYS L 103      20.597  73.369  11.776  1.00  0.00           C  
ATOM   1545  C   LYS L 103      21.040  74.816  11.508  1.00  0.00           C  
ATOM   1546  O   LYS L 103      20.688  75.400  10.480  1.00  0.00           O  
ATOM   1547  CB  LYS L 103      21.157  72.441  10.698  1.00  0.00           C  
ATOM   1548  CG  LYS L 103      22.678  72.414  10.619  1.00  0.00           C  
ATOM   1549  CD  LYS L 103      23.158  71.452   9.542  1.00  0.00           C  
ATOM   1550  CE  LYS L 103      24.678  71.388   9.495  1.00  0.00           C  
ATOM   1551  NZ  LYS L 103      25.164  70.535   8.378  1.00  0.00           N  
ATOM   1552  H   LYS L 103      18.631  73.035  10.995  1.00  0.00           H  
ATOM   1553  HA  LYS L 103      21.012  73.078  12.742  1.00  0.00           H  
ATOM   1554 1HB  LYS L 103      20.814  71.421  10.881  1.00  0.00           H  
ATOM   1555 2HB  LYS L 103      20.776  72.744   9.723  1.00  0.00           H  
ATOM   1556 1HG  LYS L 103      23.048  73.415  10.393  1.00  0.00           H  
ATOM   1557 2HG  LYS L 103      23.086  72.104  11.580  1.00  0.00           H  
ATOM   1558 1HD  LYS L 103      22.766  70.455   9.744  1.00  0.00           H  
ATOM   1559 2HD  LYS L 103      22.788  71.780   8.571  1.00  0.00           H  
ATOM   1560 1HE  LYS L 103      25.081  72.392   9.370  1.00  0.00           H  
ATOM   1561 2HE  LYS L 103      25.054  70.985  10.435  1.00  0.00           H  
ATOM   1562 1HZ  LYS L 103      26.174  70.517   8.381  1.00  0.00           H  
ATOM   1563 2HZ  LYS L 103      24.812  69.594   8.494  1.00  0.00           H  
ATOM   1564 3HZ  LYS L 103      24.837  70.910   7.499  1.00  0.00           H  
ATOM   1565  N   LEU L 104      21.787  75.395  12.440  1.00  0.00           N  
ATOM   1566  CA  LEU L 104      22.272  76.769  12.267  1.00  0.00           C  
ATOM   1567  C   LEU L 104      23.702  76.736  11.749  1.00  0.00           C  
ATOM   1568  O   LEU L 104      24.599  76.215  12.419  1.00  0.00           O  
ATOM   1569  CB  LEU L 104      22.212  77.541  13.592  1.00  0.00           C  
ATOM   1570  CG  LEU L 104      22.741  78.980  13.548  1.00  0.00           C  
ATOM   1571  CD1 LEU L 104      21.878  79.810  12.608  1.00  0.00           C  
ATOM   1572  CD2 LEU L 104      22.738  79.565  14.952  1.00  0.00           C  
ATOM   1573  H   LEU L 104      22.028  74.890  13.280  1.00  0.00           H  
ATOM   1574  HA  LEU L 104      21.632  77.273  11.544  1.00  0.00           H  
ATOM   1575 1HB  LEU L 104      21.176  77.579  13.924  1.00  0.00           H  
ATOM   1576 2HB  LEU L 104      22.791  76.997  14.338  1.00  0.00           H  
ATOM   1577  HG  LEU L 104      23.758  78.982  13.156  1.00  0.00           H  
ATOM   1578 1HD1 LEU L 104      22.254  80.833  12.576  1.00  0.00           H  
ATOM   1579 2HD1 LEU L 104      21.913  79.381  11.606  1.00  0.00           H  
ATOM   1580 3HD1 LEU L 104      20.849  79.813  12.966  1.00  0.00           H  
ATOM   1581 1HD2 LEU L 104      23.115  80.588  14.921  1.00  0.00           H  
ATOM   1582 2HD2 LEU L 104      21.721  79.565  15.345  1.00  0.00           H  
ATOM   1583 3HD2 LEU L 104      23.377  78.962  15.599  1.00  0.00           H  
ATOM   1584  N   GLU L 105      23.905  77.283  10.549  1.00  0.00           N  
ATOM   1585  CA  GLU L 105      25.221  77.332   9.927  1.00  0.00           C  
ATOM   1586  C   GLU L 105      25.658  78.789   9.853  1.00  0.00           C  
ATOM   1587  O   GLU L 105      24.832  79.708   9.981  1.00  0.00           O  
ATOM   1588  CB  GLU L 105      25.198  76.706   8.531  1.00  0.00           C  
ATOM   1589  CG  GLU L 105      24.863  75.221   8.513  1.00  0.00           C  
ATOM   1590  CD  GLU L 105      24.895  74.630   7.131  1.00  0.00           C  
ATOM   1591  OE1 GLU L 105      25.035  75.375   6.191  1.00  0.00           O  
ATOM   1592  OE2 GLU L 105      24.779  73.433   7.016  1.00  0.00           O  
ATOM   1593  H   GLU L 105      23.114  77.677  10.060  1.00  0.00           H  
ATOM   1594  HA  GLU L 105      25.917  76.765  10.546  1.00  0.00           H  
ATOM   1595 1HB  GLU L 105      24.463  77.222   7.913  1.00  0.00           H  
ATOM   1596 2HB  GLU L 105      26.171  76.835   8.058  1.00  0.00           H  
ATOM   1597 1HG  GLU L 105      25.580  74.690   9.140  1.00  0.00           H  
ATOM   1598 2HG  GLU L 105      23.872  75.078   8.942  1.00  0.00           H  
ATOM   1599  N   ILE L 106      26.956  78.981   9.659  1.00  0.00           N  
ATOM   1600  CA  ILE L 106      27.567  80.308   9.627  1.00  0.00           C  
ATOM   1601  C   ILE L 106      28.122  80.690   8.264  1.00  0.00           C  
ATOM   1602  O   ILE L 106      28.776  79.890   7.599  1.00  0.00           O  
ATOM   1603  CB  ILE L 106      28.698  80.401  10.667  1.00  0.00           C  
ATOM   1604  CG1 ILE L 106      28.169  80.064  12.064  1.00  0.00           C  
ATOM   1605  CG2 ILE L 106      29.323  81.787  10.651  1.00  0.00           C  
ATOM   1606  CD1 ILE L 106      27.099  81.012  12.556  1.00  0.00           C  
ATOM   1607  H   ILE L 106      27.540  78.168   9.529  1.00  0.00           H  
ATOM   1608  HA  ILE L 106      26.804  81.046   9.873  1.00  0.00           H  
ATOM   1609  HB  ILE L 106      29.466  79.663  10.435  1.00  0.00           H  
ATOM   1610 1HG1 ILE L 106      27.757  79.055  12.063  1.00  0.00           H  
ATOM   1611 2HG1 ILE L 106      28.992  80.079  12.778  1.00  0.00           H  
ATOM   1612 1HG2 ILE L 106      30.121  81.835  11.393  1.00  0.00           H  
ATOM   1613 2HG2 ILE L 106      29.734  81.989   9.663  1.00  0.00           H  
ATOM   1614 3HG2 ILE L 106      28.563  82.532  10.888  1.00  0.00           H  
ATOM   1615 1HD1 ILE L 106      26.775  80.708  13.552  1.00  0.00           H  
ATOM   1616 2HD1 ILE L 106      27.502  82.024  12.598  1.00  0.00           H  
ATOM   1617 3HD1 ILE L 106      26.250  80.987  11.875  1.00  0.00           H  
ATOM   1618  N   LYS L 107      27.836  81.922   7.850  1.00  0.00           N  
ATOM   1619  CA  LYS L 107      28.334  82.454   6.596  1.00  0.00           C  
ATOM   1620  C   LYS L 107      29.570  83.256   6.978  1.00  0.00           C  
ATOM   1621  O   LYS L 107      29.572  83.952   7.994  1.00  0.00           O  
ATOM   1622  CB  LYS L 107      27.295  83.320   5.882  1.00  0.00           C  
ATOM   1623  CG  LYS L 107      27.752  83.873   4.539  1.00  0.00           C  
ATOM   1624  CD  LYS L 107      26.650  84.677   3.868  1.00  0.00           C  
ATOM   1625  CE  LYS L 107      27.112  85.248   2.535  1.00  0.00           C  
ATOM   1626  NZ  LYS L 107      26.043  86.038   1.867  1.00  0.00           N  
ATOM   1627  H   LYS L 107      27.250  82.502   8.433  1.00  0.00           H  
ATOM   1628  HA  LYS L 107      28.581  81.619   5.940  1.00  0.00           H  
ATOM   1629 1HB  LYS L 107      26.390  82.736   5.712  1.00  0.00           H  
ATOM   1630 2HB  LYS L 107      27.026  84.164   6.517  1.00  0.00           H  
ATOM   1631 1HG  LYS L 107      28.621  84.515   4.687  1.00  0.00           H  
ATOM   1632 2HG  LYS L 107      28.039  83.049   3.885  1.00  0.00           H  
ATOM   1633 1HD  LYS L 107      25.783  84.037   3.698  1.00  0.00           H  
ATOM   1634 2HD  LYS L 107      26.350  85.498   4.519  1.00  0.00           H  
ATOM   1635 1HE  LYS L 107      27.976  85.892   2.696  1.00  0.00           H  
ATOM   1636 2HE  LYS L 107      27.411  84.434   1.875  1.00  0.00           H  
ATOM   1637 1HZ  LYS L 107      26.388  86.398   0.988  1.00  0.00           H  
ATOM   1638 2HZ  LYS L 107      25.242  85.446   1.696  1.00  0.00           H  
ATOM   1639 3HZ  LYS L 107      25.770  86.808   2.461  1.00  0.00           H  
ATOM   1640  N   ARG L 108      30.630  83.149   6.181  1.00  0.00           N  
ATOM   1641  CA  ARG L 108      31.861  83.882   6.454  1.00  0.00           C  
ATOM   1642  C   ARG L 108      32.457  84.233   5.095  1.00  0.00           C  
ATOM   1643  O   ARG L 108      31.947  83.786   4.076  1.00  0.00           O  
ATOM   1644  CB  ARG L 108      32.844  83.058   7.272  1.00  0.00           C  
ATOM   1645  CG  ARG L 108      33.353  81.801   6.586  1.00  0.00           C  
ATOM   1646  CD  ARG L 108      34.395  81.117   7.393  1.00  0.00           C  
ATOM   1647  NE  ARG L 108      34.825  79.871   6.780  1.00  0.00           N  
ATOM   1648  CZ  ARG L 108      35.771  79.774   5.826  1.00  0.00           C  
ATOM   1649  NH1 ARG L 108      36.376  80.856   5.388  1.00  0.00           N  
ATOM   1650  NH2 ARG L 108      36.092  78.591   5.331  1.00  0.00           N  
ATOM   1651  H   ARG L 108      30.583  82.550   5.371  1.00  0.00           H  
ATOM   1652  HA  ARG L 108      31.612  84.775   7.027  1.00  0.00           H  
ATOM   1653 1HB  ARG L 108      33.710  83.670   7.523  1.00  0.00           H  
ATOM   1654 2HB  ARG L 108      32.375  82.756   8.208  1.00  0.00           H  
ATOM   1655 1HG  ARG L 108      32.525  81.107   6.436  1.00  0.00           H  
ATOM   1656 2HG  ARG L 108      33.785  82.063   5.619  1.00  0.00           H  
ATOM   1657 1HD  ARG L 108      35.264  81.767   7.491  1.00  0.00           H  
ATOM   1658 2HD  ARG L 108      33.998  80.891   8.382  1.00  0.00           H  
ATOM   1659  HE  ARG L 108      34.383  79.016   7.092  1.00  0.00           H  
ATOM   1660 1HH1 ARG L 108      36.130  81.760   5.766  1.00  0.00           H  
ATOM   1661 2HH1 ARG L 108      37.085  80.783   4.672  1.00  0.00           H  
ATOM   1662 1HH2 ARG L 108      35.628  77.759   5.669  1.00  0.00           H  
ATOM   1663 2HH2 ARG L 108      36.801  78.519   4.617  1.00  0.00           H  
ATOM   1664  N   ALA L 109      33.517  85.037   5.074  1.00  0.00           N  
ATOM   1665  CA  ALA L 109      34.164  85.413   3.814  1.00  0.00           C  
ATOM   1666  C   ALA L 109      34.741  84.180   3.098  1.00  0.00           C  
ATOM   1667  O   ALA L 109      35.264  83.255   3.738  1.00  0.00           O  
ATOM   1668  OXT ALA L 109      34.689  84.102   1.902  1.00  0.00           O  
ATOM   1669  CB  ALA L 109      35.280  86.437   4.085  1.00  0.00           C  
ATOM   1670  H   ALA L 109      33.885  85.396   5.943  1.00  0.00           H  
ATOM   1671  HA  ALA L 109      33.408  85.854   3.164  1.00  0.00           H  
ATOM   1672 1HB  ALA L 109      35.757  86.713   3.145  1.00  0.00           H  
ATOM   1673 2HB  ALA L 109      34.853  87.325   4.549  1.00  0.00           H  
ATOM   1674 3HB  ALA L 109      36.021  85.999   4.752  1.00  0.00           H  
ATOM   1675  N   GLN H   1      29.193  66.458  42.474  1.00  0.00           N  
ATOM   1676  CA  GLN H   1      29.549  66.604  41.067  1.00  0.00           C  
ATOM   1677  C   GLN H   1      28.797  65.542  40.280  1.00  0.00           C  
ATOM   1678  O   GLN H   1      29.299  64.428  40.142  1.00  0.00           O  
ATOM   1679  CB  GLN H   1      31.058  66.469  40.855  1.00  0.00           C  
ATOM   1680  CG  GLN H   1      31.884  67.524  41.570  1.00  0.00           C  
ATOM   1681  CD  GLN H   1      31.648  68.918  41.017  1.00  0.00           C  
ATOM   1682  OE1 GLN H   1      31.779  69.153  39.812  1.00  0.00           O  
ATOM   1683  NE2 GLN H   1      31.299  69.850  41.896  1.00  0.00           N  
ATOM   1684 1H   GLN H   1      29.677  67.148  43.013  1.00  0.00           H  
ATOM   1685 2H   GLN H   1      28.207  66.581  42.584  1.00  0.00           H  
ATOM   1686 3H   GLN H   1      29.452  65.546  42.791  1.00  0.00           H  
ATOM   1687  HA  GLN H   1      29.246  67.597  40.735  1.00  0.00           H  
ATOM   1688 1HB  GLN H   1      31.388  65.491  41.201  1.00  0.00           H  
ATOM   1689 2HB  GLN H   1      31.282  66.532  39.789  1.00  0.00           H  
ATOM   1690 1HG  GLN H   1      31.615  67.526  42.626  1.00  0.00           H  
ATOM   1691 2HG  GLN H   1      32.941  67.285  41.454  1.00  0.00           H  
ATOM   1692 1HE2 GLN H   1      31.130  70.788  41.588  1.00  0.00           H  
ATOM   1693 2HE2 GLN H   1      31.204  69.617  42.863  1.00  0.00           H  
ATOM   1694  N   ILE H   2      27.560  65.862  39.826  1.00  0.00           N  
ATOM   1695  CA  ILE H   2      26.695  64.935  39.067  1.00  0.00           C  
ATOM   1696  C   ILE H   2      27.333  64.647  37.709  1.00  0.00           C  
ATOM   1697  O   ILE H   2      27.495  65.551  36.882  1.00  0.00           O  
ATOM   1698  CB  ILE H   2      25.282  65.513  38.866  1.00  0.00           C  
ATOM   1699  CG1 ILE H   2      24.583  65.697  40.216  1.00  0.00           C  
ATOM   1700  CG2 ILE H   2      24.462  64.611  37.957  1.00  0.00           C  
ATOM   1701  CD1 ILE H   2      23.285  66.466  40.132  1.00  0.00           C  
ATOM   1702  H   ILE H   2      27.224  66.794  40.027  1.00  0.00           H  
ATOM   1703  HA  ILE H   2      26.603  64.008  39.631  1.00  0.00           H  
ATOM   1704  HB  ILE H   2      25.354  66.501  38.413  1.00  0.00           H  
ATOM   1705 1HG1 ILE H   2      24.374  64.721  40.653  1.00  0.00           H  
ATOM   1706 2HG1 ILE H   2      25.247  66.225  40.901  1.00  0.00           H  
ATOM   1707 1HG2 ILE H   2      23.467  65.034  37.827  1.00  0.00           H  
ATOM   1708 2HG2 ILE H   2      24.952  64.530  36.988  1.00  0.00           H  
ATOM   1709 3HG2 ILE H   2      24.380  63.621  38.406  1.00  0.00           H  
ATOM   1710 1HD1 ILE H   2      22.849  66.555  41.128  1.00  0.00           H  
ATOM   1711 2HD1 ILE H   2      23.476  67.461  39.730  1.00  0.00           H  
ATOM   1712 3HD1 ILE H   2      22.591  65.937  39.480  1.00  0.00           H  
ATOM   1713  N   GLN H   3      27.724  63.396  37.504  1.00  0.00           N  
ATOM   1714  CA  GLN H   3      28.408  63.008  36.278  1.00  0.00           C  
ATOM   1715  C   GLN H   3      27.772  61.773  35.690  1.00  0.00           C  
ATOM   1716  O   GLN H   3      27.410  60.854  36.418  1.00  0.00           O  
ATOM   1717  CB  GLN H   3      29.895  62.757  36.538  1.00  0.00           C  
ATOM   1718  CG  GLN H   3      30.672  63.994  36.953  1.00  0.00           C  
ATOM   1719  CD  GLN H   3      32.151  63.714  37.140  1.00  0.00           C  
ATOM   1720  OE1 GLN H   3      32.551  62.582  37.427  1.00  0.00           O  
ATOM   1721  NE2 GLN H   3      32.973  64.744  36.977  1.00  0.00           N  
ATOM   1722  H   GLN H   3      27.544  62.696  38.209  1.00  0.00           H  
ATOM   1723  HA  GLN H   3      28.316  63.821  35.558  1.00  0.00           H  
ATOM   1724 1HB  GLN H   3      30.007  62.010  37.324  1.00  0.00           H  
ATOM   1725 2HB  GLN H   3      30.359  62.355  35.637  1.00  0.00           H  
ATOM   1726 1HG  GLN H   3      30.564  64.755  36.180  1.00  0.00           H  
ATOM   1727 2HG  GLN H   3      30.272  64.362  37.897  1.00  0.00           H  
ATOM   1728 1HE2 GLN H   3      33.960  64.620  37.088  1.00  0.00           H  
ATOM   1729 2HE2 GLN H   3      32.607  65.645  36.745  1.00  0.00           H  
ATOM   1730  N   LEU H   4      27.640  61.767  34.352  1.00  0.00           N  
ATOM   1731  CA  LEU H   4      27.132  60.671  33.528  1.00  0.00           C  
ATOM   1732  C   LEU H   4      28.222  60.302  32.520  1.00  0.00           C  
ATOM   1733  O   LEU H   4      28.622  61.146  31.718  1.00  0.00           O  
ATOM   1734  CB  LEU H   4      25.841  61.075  32.805  1.00  0.00           C  
ATOM   1735  CG  LEU H   4      24.646  61.400  33.710  1.00  0.00           C  
ATOM   1736  CD1 LEU H   4      23.428  61.713  32.850  1.00  0.00           C  
ATOM   1737  CD2 LEU H   4      24.374  60.223  34.635  1.00  0.00           C  
ATOM   1738  H   LEU H   4      27.932  62.624  33.904  1.00  0.00           H  
ATOM   1739  HA  LEU H   4      26.911  59.825  34.178  1.00  0.00           H  
ATOM   1740 1HB  LEU H   4      26.045  61.954  32.196  1.00  0.00           H  
ATOM   1741 2HB  LEU H   4      25.545  60.261  32.143  1.00  0.00           H  
ATOM   1742  HG  LEU H   4      24.870  62.285  34.305  1.00  0.00           H  
ATOM   1743 1HD1 LEU H   4      22.579  61.944  33.493  1.00  0.00           H  
ATOM   1744 2HD1 LEU H   4      23.644  62.570  32.213  1.00  0.00           H  
ATOM   1745 3HD1 LEU H   4      23.189  60.849  32.230  1.00  0.00           H  
ATOM   1746 1HD2 LEU H   4      23.525  60.454  35.278  1.00  0.00           H  
ATOM   1747 2HD2 LEU H   4      24.148  59.337  34.040  1.00  0.00           H  
ATOM   1748 3HD2 LEU H   4      25.254  60.032  35.249  1.00  0.00           H  
ATOM   1749  N   VAL H   5      28.757  59.090  32.614  1.00  0.00           N  
ATOM   1750  CA  VAL H   5      29.815  58.673  31.692  1.00  0.00           C  
ATOM   1751  C   VAL H   5      29.381  57.423  30.985  1.00  0.00           C  
ATOM   1752  O   VAL H   5      29.071  56.409  31.628  1.00  0.00           O  
ATOM   1753  CB  VAL H   5      31.138  58.410  32.437  1.00  0.00           C  
ATOM   1754  CG1 VAL H   5      32.210  57.937  31.467  1.00  0.00           C  
ATOM   1755  CG2 VAL H   5      31.583  59.671  33.162  1.00  0.00           C  
ATOM   1756  H   VAL H   5      28.439  58.444  33.323  1.00  0.00           H  
ATOM   1757  HA  VAL H   5      29.983  59.476  30.973  1.00  0.00           H  
ATOM   1758  HB  VAL H   5      30.983  57.610  33.160  1.00  0.00           H  
ATOM   1759 1HG1 VAL H   5      33.138  57.756  32.011  1.00  0.00           H  
ATOM   1760 2HG1 VAL H   5      31.885  57.014  30.987  1.00  0.00           H  
ATOM   1761 3HG1 VAL H   5      32.379  58.702  30.710  1.00  0.00           H  
ATOM   1762 1HG2 VAL H   5      32.518  59.477  33.687  1.00  0.00           H  
ATOM   1763 2HG2 VAL H   5      31.733  60.473  32.438  1.00  0.00           H  
ATOM   1764 3HG2 VAL H   5      30.819  59.967  33.880  1.00  0.00           H  
ATOM   1765  N   GLN H   6      29.408  57.484  29.644  1.00  0.00           N  
ATOM   1766  CA  GLN H   6      29.018  56.379  28.779  1.00  0.00           C  
ATOM   1767  C   GLN H   6      30.216  55.655  28.181  1.00  0.00           C  
ATOM   1768  O   GLN H   6      31.274  56.252  27.987  1.00  0.00           O  
ATOM   1769  CB  GLN H   6      28.110  56.886  27.655  1.00  0.00           C  
ATOM   1770  CG  GLN H   6      26.770  57.419  28.129  1.00  0.00           C  
ATOM   1771  CD  GLN H   6      25.891  57.882  26.982  1.00  0.00           C  
ATOM   1772  OE1 GLN H   6      25.196  58.896  27.085  1.00  0.00           O  
ATOM   1773  NE2 GLN H   6      25.918  57.139  25.881  1.00  0.00           N  
ATOM   1774  H   GLN H   6      29.717  58.350  29.227  1.00  0.00           H  
ATOM   1775  HA  GLN H   6      28.467  55.651  29.375  1.00  0.00           H  
ATOM   1776 1HB  GLN H   6      28.615  57.684  27.111  1.00  0.00           H  
ATOM   1777 2HB  GLN H   6      27.919  56.078  26.949  1.00  0.00           H  
ATOM   1778 1HG  GLN H   6      26.244  56.628  28.664  1.00  0.00           H  
ATOM   1779 2HG  GLN H   6      26.941  58.267  28.791  1.00  0.00           H  
ATOM   1780 1HE2 GLN H   6      25.360  57.395  25.091  1.00  0.00           H  
ATOM   1781 2HE2 GLN H   6      26.497  56.325  25.841  1.00  0.00           H  
ATOM   1782  N   SER H   7      30.024  54.372  27.862  1.00  0.00           N  
ATOM   1783  CA  SER H   7      31.030  53.502  27.240  1.00  0.00           C  
ATOM   1784  C   SER H   7      31.308  53.931  25.789  1.00  0.00           C  
ATOM   1785  O   SER H   7      30.506  54.645  25.175  1.00  0.00           O  
ATOM   1786  CB  SER H   7      30.563  52.059  27.272  1.00  0.00           C  
ATOM   1787  OG  SER H   7      29.431  51.880  26.466  1.00  0.00           O  
ATOM   1788  H   SER H   7      29.112  53.994  28.073  1.00  0.00           H  
ATOM   1789  HA  SER H   7      31.958  53.585  27.807  1.00  0.00           H  
ATOM   1790 1HB  SER H   7      31.366  51.409  26.924  1.00  0.00           H  
ATOM   1791 2HB  SER H   7      30.333  51.773  28.297  1.00  0.00           H  
ATOM   1792  HG  SER H   7      29.756  51.785  25.567  1.00  0.00           H  
ATOM   1793  N   GLY H   8      32.461  53.511  25.280  1.00  0.00           N  
ATOM   1794  CA  GLY H   8      32.959  53.904  23.970  1.00  0.00           C  
ATOM   1795  C   GLY H   8      32.201  53.377  22.775  1.00  0.00           C  
ATOM   1796  O   GLY H   8      31.306  52.536  22.895  1.00  0.00           O  
ATOM   1797  H   GLY H   8      33.012  52.885  25.849  1.00  0.00           H  
ATOM   1798 1HA  GLY H   8      32.958  54.992  23.891  1.00  0.00           H  
ATOM   1799 2HA  GLY H   8      33.992  53.575  23.860  1.00  0.00           H  
ATOM   1800  N   PRO H   9      32.601  53.878  21.604  1.00  0.00           N  
ATOM   1801  CA  PRO H   9      32.064  53.568  20.289  1.00  0.00           C  
ATOM   1802  C   PRO H   9      32.067  52.074  20.002  1.00  0.00           C  
ATOM   1803  O   PRO H   9      33.015  51.377  20.363  1.00  0.00           O  
ATOM   1804  CB  PRO H   9      33.015  54.320  19.353  1.00  0.00           C  
ATOM   1805  CG  PRO H   9      33.476  55.486  20.159  1.00  0.00           C  
ATOM   1806  CD  PRO H   9      33.637  54.937  21.551  1.00  0.00           C  
ATOM   1807  HA  PRO H   9      31.039  53.961  20.215  1.00  0.00           H  
ATOM   1808 1HB  PRO H   9      33.839  53.661  19.043  1.00  0.00           H  
ATOM   1809 2HB  PRO H   9      32.482  54.619  18.437  1.00  0.00           H  
ATOM   1810 1HG  PRO H   9      34.418  55.882  19.749  1.00  0.00           H  
ATOM   1811 2HG  PRO H   9      32.740  56.300  20.106  1.00  0.00           H  
ATOM   1812 1HD  PRO H   9      34.648  54.520  21.669  1.00  0.00           H  
ATOM   1813 2HD  PRO H   9      33.459  55.738  22.284  1.00  0.00           H  
ATOM   1814  N   GLU H  10      30.992  51.595  19.349  1.00  0.00           N  
ATOM   1815  CA  GLU H  10      30.818  50.191  18.990  1.00  0.00           C  
ATOM   1816  C   GLU H  10      30.630  50.016  17.489  1.00  0.00           C  
ATOM   1817  O   GLU H  10      29.928  50.794  16.845  1.00  0.00           O  
ATOM   1818  CB  GLU H  10      29.618  49.596  19.732  1.00  0.00           C  
ATOM   1819  CG  GLU H  10      29.750  49.605  21.248  1.00  0.00           C  
ATOM   1820  CD  GLU H  10      30.716  48.573  21.759  1.00  0.00           C  
ATOM   1821  OE1 GLU H  10      30.840  47.545  21.137  1.00  0.00           O  
ATOM   1822  OE2 GLU H  10      31.331  48.813  22.771  1.00  0.00           O  
ATOM   1823  H   GLU H  10      30.273  52.259  19.101  1.00  0.00           H  
ATOM   1824  HA  GLU H  10      31.717  49.646  19.281  1.00  0.00           H  
ATOM   1825 1HB  GLU H  10      28.718  50.151  19.471  1.00  0.00           H  
ATOM   1826 2HB  GLU H  10      29.470  48.563  19.416  1.00  0.00           H  
ATOM   1827 1HG  GLU H  10      30.087  50.592  21.567  1.00  0.00           H  
ATOM   1828 2HG  GLU H  10      28.770  49.428  21.688  1.00  0.00           H  
ATOM   1829  N   LEU H  11      31.277  48.984  16.947  1.00  0.00           N  
ATOM   1830  CA  LEU H  11      31.203  48.644  15.543  1.00  0.00           C  
ATOM   1831  C   LEU H  11      30.732  47.222  15.446  1.00  0.00           C  
ATOM   1832  O   LEU H  11      31.459  46.302  15.824  1.00  0.00           O  
ATOM   1833  CB  LEU H  11      32.564  48.808  14.857  1.00  0.00           C  
ATOM   1834  CG  LEU H  11      32.611  48.424  13.372  1.00  0.00           C  
ATOM   1835  CD1 LEU H  11      31.667  49.322  12.585  1.00  0.00           C  
ATOM   1836  CD2 LEU H  11      34.038  48.548  12.861  1.00  0.00           C  
ATOM   1837  H   LEU H  11      31.844  48.416  17.561  1.00  0.00           H  
ATOM   1838  HA  LEU H  11      30.496  49.319  15.061  1.00  0.00           H  
ATOM   1839 1HB  LEU H  11      32.872  49.849  14.939  1.00  0.00           H  
ATOM   1840 2HB  LEU H  11      33.295  48.193  15.381  1.00  0.00           H  
ATOM   1841  HG  LEU H  11      32.271  47.395  13.251  1.00  0.00           H  
ATOM   1842 1HD1 LEU H  11      31.701  49.049  11.530  1.00  0.00           H  
ATOM   1843 2HD1 LEU H  11      30.651  49.199  12.959  1.00  0.00           H  
ATOM   1844 3HD1 LEU H  11      31.972  50.361  12.700  1.00  0.00           H  
ATOM   1845 1HD2 LEU H  11      34.071  48.275  11.805  1.00  0.00           H  
ATOM   1846 2HD2 LEU H  11      34.379  49.577  12.980  1.00  0.00           H  
ATOM   1847 3HD2 LEU H  11      34.689  47.883  13.428  1.00  0.00           H  
ATOM   1848  N   LYS H  12      29.484  47.041  14.991  1.00  0.00           N  
ATOM   1849  CA  LYS H  12      28.848  45.733  14.927  1.00  0.00           C  
ATOM   1850  C   LYS H  12      28.344  45.420  13.525  1.00  0.00           C  
ATOM   1851  O   LYS H  12      28.227  46.320  12.691  1.00  0.00           O  
ATOM   1852  CB  LYS H  12      27.694  45.654  15.928  1.00  0.00           C  
ATOM   1853  CG  LYS H  12      28.101  45.884  17.377  1.00  0.00           C  
ATOM   1854  CD  LYS H  12      28.969  44.747  17.895  1.00  0.00           C  
ATOM   1855  CE  LYS H  12      29.315  44.938  19.363  1.00  0.00           C  
ATOM   1856  NZ  LYS H  12      30.237  43.880  19.861  1.00  0.00           N  
ATOM   1857  H   LYS H  12      28.969  47.854  14.682  1.00  0.00           H  
ATOM   1858  HA  LYS H  12      29.588  44.975  15.186  1.00  0.00           H  
ATOM   1859 1HB  LYS H  12      26.938  46.395  15.670  1.00  0.00           H  
ATOM   1860 2HB  LYS H  12      27.224  44.672  15.864  1.00  0.00           H  
ATOM   1861 1HG  LYS H  12      28.656  46.819  17.455  1.00  0.00           H  
ATOM   1862 2HG  LYS H  12      27.208  45.959  17.998  1.00  0.00           H  
ATOM   1863 1HD  LYS H  12      28.440  43.800  17.774  1.00  0.00           H  
ATOM   1864 2HD  LYS H  12      29.893  44.702  17.317  1.00  0.00           H  
ATOM   1865 1HE  LYS H  12      29.788  45.909  19.503  1.00  0.00           H  
ATOM   1866 2HE  LYS H  12      28.402  44.914  19.958  1.00  0.00           H  
ATOM   1867 1HZ  LYS H  12      30.440  44.042  20.836  1.00  0.00           H  
ATOM   1868 2HZ  LYS H  12      29.800  42.975  19.754  1.00  0.00           H  
ATOM   1869 3HZ  LYS H  12      31.096  43.904  19.329  1.00  0.00           H  
ATOM   1870  N   LYS H  13      28.098  44.129  13.256  1.00  0.00           N  
ATOM   1871  CA  LYS H  13      27.574  43.631  11.980  1.00  0.00           C  
ATOM   1872  C   LYS H  13      26.082  43.401  12.145  1.00  0.00           C  
ATOM   1873  O   LYS H  13      25.653  43.185  13.282  1.00  0.00           O  
ATOM   1874  CB  LYS H  13      28.276  42.343  11.547  1.00  0.00           C  
ATOM   1875  CG  LYS H  13      29.758  42.509  11.233  1.00  0.00           C  
ATOM   1876  CD  LYS H  13      30.377  41.195  10.778  1.00  0.00           C  
ATOM   1877  CE  LYS H  13      31.857  41.359  10.465  1.00  0.00           C  
ATOM   1878  NZ  LYS H  13      32.478  40.079  10.029  1.00  0.00           N  
ATOM   1879  H   LYS H  13      28.294  43.471  13.997  1.00  0.00           H  
ATOM   1880  HA  LYS H  13      27.751  44.388  11.214  1.00  0.00           H  
ATOM   1881 1HB  LYS H  13      28.183  41.595  12.335  1.00  0.00           H  
ATOM   1882 2HB  LYS H  13      27.789  41.944  10.657  1.00  0.00           H  
ATOM   1883 1HG  LYS H  13      29.882  43.252  10.445  1.00  0.00           H  
ATOM   1884 2HG  LYS H  13      30.281  42.857  12.123  1.00  0.00           H  
ATOM   1885 1HD  LYS H  13      30.259  40.446  11.562  1.00  0.00           H  
ATOM   1886 2HD  LYS H  13      29.864  40.843   9.883  1.00  0.00           H  
ATOM   1887 1HE  LYS H  13      31.982  42.098   9.675  1.00  0.00           H  
ATOM   1888 2HE  LYS H  13      32.378  41.717  11.353  1.00  0.00           H  
ATOM   1889 1HZ  LYS H  13      33.458  40.229   9.833  1.00  0.00           H  
ATOM   1890 2HZ  LYS H  13      32.384  39.392  10.762  1.00  0.00           H  
ATOM   1891 3HZ  LYS H  13      32.015  39.747   9.195  1.00  0.00           H  
ATOM   1892  N   PRO H  14      25.257  43.426  11.070  1.00  0.00           N  
ATOM   1893  CA  PRO H  14      23.817  43.183  11.263  1.00  0.00           C  
ATOM   1894  C   PRO H  14      23.567  41.780  11.815  1.00  0.00           C  
ATOM   1895  O   PRO H  14      24.225  40.830  11.392  1.00  0.00           O  
ATOM   1896  CB  PRO H  14      23.234  43.386   9.860  1.00  0.00           C  
ATOM   1897  CG  PRO H  14      24.254  44.233   9.134  1.00  0.00           C  
ATOM   1898  CD  PRO H  14      25.553  43.735   9.653  1.00  0.00           C  
ATOM   1899  HA  PRO H  14      23.409  43.947  11.942  1.00  0.00           H  
ATOM   1900 1HB  PRO H  14      23.074  42.413   9.376  1.00  0.00           H  
ATOM   1901 2HB  PRO H  14      22.252  43.877   9.927  1.00  0.00           H  
ATOM   1902 1HG  PRO H  14      24.148  44.105   8.046  1.00  0.00           H  
ATOM   1903 2HG  PRO H  14      24.084  45.298   9.347  1.00  0.00           H  
ATOM   1904 1HD  PRO H  14      25.852  42.838   9.093  1.00  0.00           H  
ATOM   1905 2HD  PRO H  14      26.314  44.524   9.558  1.00  0.00           H  
ATOM   1906  N   GLY H  15      22.690  41.695  12.819  1.00  0.00           N  
ATOM   1907  CA  GLY H  15      22.334  40.460  13.508  1.00  0.00           C  
ATOM   1908  C   GLY H  15      22.969  40.337  14.881  1.00  0.00           C  
ATOM   1909  O   GLY H  15      22.479  39.578  15.727  1.00  0.00           O  
ATOM   1910  H   GLY H  15      22.252  42.560  13.102  1.00  0.00           H  
ATOM   1911 1HA  GLY H  15      21.251  40.404  13.619  1.00  0.00           H  
ATOM   1912 2HA  GLY H  15      22.640  39.606  12.905  1.00  0.00           H  
ATOM   1913  N   GLU H  16      24.063  41.092  15.119  1.00  0.00           N  
ATOM   1914  CA  GLU H  16      24.792  41.119  16.393  1.00  0.00           C  
ATOM   1915  C   GLU H  16      23.979  41.818  17.508  1.00  0.00           C  
ATOM   1916  O   GLU H  16      22.812  42.180  17.307  1.00  0.00           O  
ATOM   1917  CB  GLU H  16      26.137  41.825  16.213  1.00  0.00           C  
ATOM   1918  CG  GLU H  16      27.120  41.084  15.316  1.00  0.00           C  
ATOM   1919  CD  GLU H  16      27.569  39.773  15.898  1.00  0.00           C  
ATOM   1920  OE1 GLU H  16      27.729  39.699  17.094  1.00  0.00           O  
ATOM   1921  OE2 GLU H  16      27.754  38.844  15.149  1.00  0.00           O  
ATOM   1922  H   GLU H  16      24.386  41.670  14.355  1.00  0.00           H  
ATOM   1923  HA  GLU H  16      24.971  40.092  16.711  1.00  0.00           H  
ATOM   1924 1HB  GLU H  16      25.976  42.814  15.785  1.00  0.00           H  
ATOM   1925 2HB  GLU H  16      26.610  41.962  17.185  1.00  0.00           H  
ATOM   1926 1HG  GLU H  16      26.647  40.897  14.354  1.00  0.00           H  
ATOM   1927 2HG  GLU H  16      27.989  41.717  15.146  1.00  0.00           H  
ATOM   1928  N   THR H  17      24.583  41.950  18.696  1.00  0.00           N  
ATOM   1929  CA  THR H  17      23.961  42.607  19.842  1.00  0.00           C  
ATOM   1930  C   THR H  17      24.986  43.526  20.523  1.00  0.00           C  
ATOM   1931  O   THR H  17      26.194  43.306  20.373  1.00  0.00           O  
ATOM   1932  CB  THR H  17      23.412  41.581  20.851  1.00  0.00           C  
ATOM   1933  OG1 THR H  17      22.713  42.265  21.900  1.00  0.00           O  
ATOM   1934  CG2 THR H  17      24.548  40.765  21.451  1.00  0.00           C  
ATOM   1935  H   THR H  17      25.515  41.573  18.792  1.00  0.00           H  
ATOM   1936  HA  THR H  17      23.126  43.211  19.483  1.00  0.00           H  
ATOM   1937  HB  THR H  17      22.718  40.910  20.347  1.00  0.00           H  
ATOM   1938  HG1 THR H  17      21.877  41.823  22.067  1.00  0.00           H  
ATOM   1939 1HG2 THR H  17      24.142  40.046  22.162  1.00  0.00           H  
ATOM   1940 2HG2 THR H  17      25.073  40.235  20.658  1.00  0.00           H  
ATOM   1941 3HG2 THR H  17      25.241  41.430  21.965  1.00  0.00           H  
ATOM   1942  N   VAL H  18      24.516  44.593  21.200  1.00  0.00           N  
ATOM   1943  CA  VAL H  18      25.440  45.510  21.852  1.00  0.00           C  
ATOM   1944  C   VAL H  18      24.849  46.021  23.162  1.00  0.00           C  
ATOM   1945  O   VAL H  18      23.673  46.389  23.221  1.00  0.00           O  
ATOM   1946  CB  VAL H  18      25.758  46.701  20.930  1.00  0.00           C  
ATOM   1947  CG1 VAL H  18      24.486  47.462  20.585  1.00  0.00           C  
ATOM   1948  CG2 VAL H  18      26.771  47.619  21.597  1.00  0.00           C  
ATOM   1949  H   VAL H  18      23.523  44.767  21.262  1.00  0.00           H  
ATOM   1950  HA  VAL H  18      26.367  44.976  22.062  1.00  0.00           H  
ATOM   1951  HB  VAL H  18      26.170  46.324  19.993  1.00  0.00           H  
ATOM   1952 1HG1 VAL H  18      24.729  48.301  19.932  1.00  0.00           H  
ATOM   1953 2HG1 VAL H  18      23.791  46.796  20.076  1.00  0.00           H  
ATOM   1954 3HG1 VAL H  18      24.027  47.837  21.500  1.00  0.00           H  
ATOM   1955 1HG2 VAL H  18      26.992  48.458  20.939  1.00  0.00           H  
ATOM   1956 2HG2 VAL H  18      26.361  47.991  22.537  1.00  0.00           H  
ATOM   1957 3HG2 VAL H  18      27.688  47.063  21.797  1.00  0.00           H  
ATOM   1958  N   LYS H  19      25.708  46.063  24.190  1.00  0.00           N  
ATOM   1959  CA  LYS H  19      25.375  46.515  25.534  1.00  0.00           C  
ATOM   1960  C   LYS H  19      26.129  47.817  25.801  1.00  0.00           C  
ATOM   1961  O   LYS H  19      27.361  47.828  25.944  1.00  0.00           O  
ATOM   1962  CB  LYS H  19      25.727  45.456  26.580  1.00  0.00           C  
ATOM   1963  CG  LYS H  19      25.347  45.830  28.007  1.00  0.00           C  
ATOM   1964  CD  LYS H  19      25.712  44.721  28.984  1.00  0.00           C  
ATOM   1965  CE  LYS H  19      25.369  45.109  30.415  1.00  0.00           C  
ATOM   1966  NZ  LYS H  19      25.727  44.038  31.382  1.00  0.00           N  
ATOM   1967  H   LYS H  19      26.650  45.752  23.995  1.00  0.00           H  
ATOM   1968  HA  LYS H  19      24.301  46.698  25.582  1.00  0.00           H  
ATOM   1969 1HB  LYS H  19      25.223  44.520  26.334  1.00  0.00           H  
ATOM   1970 2HB  LYS H  19      26.800  45.265  26.558  1.00  0.00           H  
ATOM   1971 1HG  LYS H  19      25.869  46.743  28.295  1.00  0.00           H  
ATOM   1972 2HG  LYS H  19      24.274  46.012  28.061  1.00  0.00           H  
ATOM   1973 1HD  LYS H  19      25.168  43.812  28.722  1.00  0.00           H  
ATOM   1974 2HD  LYS H  19      26.780  44.516  28.919  1.00  0.00           H  
ATOM   1975 1HE  LYS H  19      25.905  46.018  30.683  1.00  0.00           H  
ATOM   1976 2HE  LYS H  19      24.301  45.308  30.492  1.00  0.00           H  
ATOM   1977 1HZ  LYS H  19      25.484  44.333  32.318  1.00  0.00           H  
ATOM   1978 2HZ  LYS H  19      25.220  43.193  31.154  1.00  0.00           H  
ATOM   1979 3HZ  LYS H  19      26.720  43.857  31.334  1.00  0.00           H  
ATOM   1980  N   ILE H  20      25.373  48.918  25.813  1.00  0.00           N  
ATOM   1981  CA  ILE H  20      25.891  50.268  26.017  1.00  0.00           C  
ATOM   1982  C   ILE H  20      25.703  50.602  27.495  1.00  0.00           C  
ATOM   1983  O   ILE H  20      24.627  50.365  28.050  1.00  0.00           O  
ATOM   1984  CB  ILE H  20      25.170  51.303  25.135  1.00  0.00           C  
ATOM   1985  CG1 ILE H  20      25.430  51.015  23.653  1.00  0.00           C  
ATOM   1986  CG2 ILE H  20      25.619  52.713  25.492  1.00  0.00           C  
ATOM   1987  CD1 ILE H  20      24.425  50.075  23.028  1.00  0.00           C  
ATOM   1988  H   ILE H  20      24.383  48.787  25.669  1.00  0.00           H  
ATOM   1989  HA  ILE H  20      26.947  50.278  25.750  1.00  0.00           H  
ATOM   1990  HB  ILE H  20      24.095  51.225  25.286  1.00  0.00           H  
ATOM   1991 1HG1 ILE H  20      25.419  51.950  23.093  1.00  0.00           H  
ATOM   1992 2HG1 ILE H  20      26.423  50.578  23.536  1.00  0.00           H  
ATOM   1993 1HG2 ILE H  20      25.101  53.431  24.857  1.00  0.00           H  
ATOM   1994 2HG2 ILE H  20      25.384  52.915  26.537  1.00  0.00           H  
ATOM   1995 3HG2 ILE H  20      26.694  52.802  25.338  1.00  0.00           H  
ATOM   1996 1HD1 ILE H  20      24.676  49.920  21.979  1.00  0.00           H  
ATOM   1997 2HD1 ILE H  20      24.445  49.120  23.553  1.00  0.00           H  
ATOM   1998 3HD1 ILE H  20      23.429  50.509  23.102  1.00  0.00           H  
ATOM   1999  N   SER H  21      26.755  51.130  28.134  1.00  0.00           N  
ATOM   2000  CA  SER H  21      26.738  51.454  29.551  1.00  0.00           C  
ATOM   2001  C   SER H  21      26.728  52.942  29.832  1.00  0.00           C  
ATOM   2002  O   SER H  21      27.245  53.736  29.053  1.00  0.00           O  
ATOM   2003  CB  SER H  21      27.942  50.830  30.229  1.00  0.00           C  
ATOM   2004  OG  SER H  21      27.870  49.431  30.193  1.00  0.00           O  
ATOM   2005  H   SER H  21      27.592  51.308  27.596  1.00  0.00           H  
ATOM   2006  HA  SER H  21      25.828  51.043  29.990  1.00  0.00           H  
ATOM   2007 1HB  SER H  21      28.854  51.161  29.731  1.00  0.00           H  
ATOM   2008 2HB  SER H  21      27.994  51.166  31.263  1.00  0.00           H  
ATOM   2009  HG  SER H  21      27.009  49.201  30.553  1.00  0.00           H  
ATOM   2010  N   CYS H  22      26.161  53.303  30.998  1.00  0.00           N  
ATOM   2011  CA  CYS H  22      26.119  54.709  31.467  1.00  0.00           C  
ATOM   2012  C   CYS H  22      26.240  54.730  32.948  1.00  0.00           C  
ATOM   2013  O   CYS H  22      25.280  54.420  33.631  1.00  0.00           O  
ATOM   2014  CB  CYS H  22      24.821  55.411  31.065  1.00  0.00           C  
ATOM   2015  SG  CYS H  22      24.665  57.097  31.702  1.00  0.00           S  
ATOM   2016  H   CYS H  22      25.749  52.580  31.573  1.00  0.00           H  
ATOM   2017  HA  CYS H  22      26.947  55.251  31.009  1.00  0.00           H  
ATOM   2018 1HB  CYS H  22      24.751  55.453  29.979  1.00  0.00           H  
ATOM   2019 2HB  CYS H  22      23.970  54.834  31.426  1.00  0.00           H  
ATOM   2020  N   LYS H  23      27.404  55.141  33.463  1.00  0.00           N  
ATOM   2021  CA  LYS H  23      27.599  55.166  34.899  1.00  0.00           C  
ATOM   2022  C   LYS H  23      27.234  56.497  35.477  1.00  0.00           C  
ATOM   2023  O   LYS H  23      27.618  57.535  34.944  1.00  0.00           O  
ATOM   2024  CB  LYS H  23      29.047  54.827  35.254  1.00  0.00           C  
ATOM   2025  CG  LYS H  23      29.324  54.737  36.749  1.00  0.00           C  
ATOM   2026  CD  LYS H  23      30.762  54.323  37.021  1.00  0.00           C  
ATOM   2027  CE  LYS H  23      31.046  54.253  38.515  1.00  0.00           C  
ATOM   2028  NZ  LYS H  23      32.451  53.850  38.795  1.00  0.00           N  
ATOM   2029  H   LYS H  23      28.158  55.437  32.859  1.00  0.00           H  
ATOM   2030  HA  LYS H  23      26.947  54.416  35.350  1.00  0.00           H  
ATOM   2031 1HB  LYS H  23      29.318  53.871  34.806  1.00  0.00           H  
ATOM   2032 2HB  LYS H  23      29.711  55.585  34.837  1.00  0.00           H  
ATOM   2033 1HG  LYS H  23      29.140  55.706  37.213  1.00  0.00           H  
ATOM   2034 2HG  LYS H  23      28.654  54.005  37.199  1.00  0.00           H  
ATOM   2035 1HD  LYS H  23      30.950  53.345  36.578  1.00  0.00           H  
ATOM   2036 2HD  LYS H  23      31.441  55.045  36.566  1.00  0.00           H  
ATOM   2037 1HE  LYS H  23      30.863  55.227  38.965  1.00  0.00           H  
ATOM   2038 2HE  LYS H  23      30.375  53.530  38.979  1.00  0.00           H  
ATOM   2039 1HZ  LYS H  23      32.597  53.814  39.795  1.00  0.00           H  
ATOM   2040 2HZ  LYS H  23      32.626  52.938  38.397  1.00  0.00           H  
ATOM   2041 3HZ  LYS H  23      33.083  54.522  38.386  1.00  0.00           H  
ATOM   2042  N   ALA H  24      26.513  56.452  36.524  1.00  0.00           N  
ATOM   2043  CA  ALA H  24      26.097  57.650  37.214  1.00  0.00           C  
ATOM   2044  C   ALA H  24      26.970  57.883  38.444  1.00  0.00           C  
ATOM   2045  O   ALA H  24      27.461  56.932  39.087  1.00  0.00           O  
ATOM   2046  CB  ALA H  24      24.608  57.560  37.577  1.00  0.00           C  
ATOM   2047  H   ALA H  24      26.235  55.553  36.889  1.00  0.00           H  
ATOM   2048  HA  ALA H  24      26.227  58.494  36.537  1.00  0.00           H  
ATOM   2049 1HB  ALA H  24      24.304  58.469  38.097  1.00  0.00           H  
ATOM   2050 2HB  ALA H  24      24.018  57.449  36.667  1.00  0.00           H  
ATOM   2051 3HB  ALA H  24      24.442  56.700  38.224  1.00  0.00           H  
ATOM   2052  N   SER H  25      27.216  59.148  38.740  1.00  0.00           N  
ATOM   2053  CA  SER H  25      27.987  59.488  39.915  1.00  0.00           C  
ATOM   2054  C   SER H  25      27.586  60.864  40.409  1.00  0.00           C  
ATOM   2055  O   SER H  25      27.152  61.712  39.623  1.00  0.00           O  
ATOM   2056  CB  SER H  25      29.471  59.453  39.606  1.00  0.00           C  
ATOM   2057  OG  SER H  25      30.229  59.783  40.739  1.00  0.00           O  
ATOM   2058  H   SER H  25      26.869  59.889  38.148  1.00  0.00           H  
ATOM   2059  HA  SER H  25      27.776  58.752  40.692  1.00  0.00           H  
ATOM   2060 1HB  SER H  25      29.747  58.456  39.259  1.00  0.00           H  
ATOM   2061 2HB  SER H  25      29.691  60.153  38.801  1.00  0.00           H  
ATOM   2062  HG  SER H  25      30.495  60.698  40.620  1.00  0.00           H  
ATOM   2063  N   GLY H  26      27.697  61.073  41.716  1.00  0.00           N  
ATOM   2064  CA  GLY H  26      27.410  62.372  42.304  1.00  0.00           C  
ATOM   2065  C   GLY H  26      26.042  62.533  42.927  1.00  0.00           C  
ATOM   2066  O   GLY H  26      25.718  63.604  43.422  1.00  0.00           O  
ATOM   2067  H   GLY H  26      27.987  60.314  42.315  1.00  0.00           H  
ATOM   2068 1HA  GLY H  26      28.143  62.589  43.081  1.00  0.00           H  
ATOM   2069 2HA  GLY H  26      27.509  63.145  41.544  1.00  0.00           H  
ATOM   2070  N   TYR H  27      25.230  61.483  42.872  1.00  0.00           N  
ATOM   2071  CA  TYR H  27      23.893  61.500  43.456  1.00  0.00           C  
ATOM   2072  C   TYR H  27      23.462  60.074  43.756  1.00  0.00           C  
ATOM   2073  O   TYR H  27      24.084  59.117  43.277  1.00  0.00           O  
ATOM   2074  CB  TYR H  27      22.892  62.183  42.522  1.00  0.00           C  
ATOM   2075  CG  TYR H  27      22.676  61.450  41.217  1.00  0.00           C  
ATOM   2076  CD1 TYR H  27      21.615  60.567  41.084  1.00  0.00           C  
ATOM   2077  CD2 TYR H  27      23.540  61.660  40.152  1.00  0.00           C  
ATOM   2078  CE1 TYR H  27      21.417  59.898  39.892  1.00  0.00           C  
ATOM   2079  CE2 TYR H  27      23.343  60.991  38.960  1.00  0.00           C  
ATOM   2080  CZ  TYR H  27      22.287  60.113  38.828  1.00  0.00           C  
ATOM   2081  OH  TYR H  27      22.090  59.446  37.641  1.00  0.00           O  
ATOM   2082  H   TYR H  27      25.553  60.645  42.409  1.00  0.00           H  
ATOM   2083  HA  TYR H  27      23.931  62.062  44.389  1.00  0.00           H  
ATOM   2084 1HB  TYR H  27      21.928  62.274  43.025  1.00  0.00           H  
ATOM   2085 2HB  TYR H  27      23.238  63.191  42.293  1.00  0.00           H  
ATOM   2086  HD1 TYR H  27      20.935  60.402  41.921  1.00  0.00           H  
ATOM   2087  HD2 TYR H  27      24.375  62.353  40.257  1.00  0.00           H  
ATOM   2088  HE1 TYR H  27      20.583  59.204  39.788  1.00  0.00           H  
ATOM   2089  HE2 TYR H  27      24.023  61.155  38.124  1.00  0.00           H  
ATOM   2090  HH  TYR H  27      21.323  58.873  37.720  1.00  0.00           H  
ATOM   2091  N   THR H  28      22.413  59.942  44.566  1.00  0.00           N  
ATOM   2092  CA  THR H  28      21.897  58.644  44.971  1.00  0.00           C  
ATOM   2093  C   THR H  28      21.231  58.037  43.748  1.00  0.00           C  
ATOM   2094  O   THR H  28      20.162  58.486  43.302  1.00  0.00           O  
ATOM   2095  CB  THR H  28      20.899  58.749  46.140  1.00  0.00           C  
ATOM   2096  OG1 THR H  28      21.542  59.361  47.266  1.00  0.00           O  
ATOM   2097  CG2 THR H  28      20.395  57.370  46.536  1.00  0.00           C  
ATOM   2098  H   THR H  28      21.963  60.780  44.908  1.00  0.00           H  
ATOM   2099  HA  THR H  28      22.732  58.027  45.302  1.00  0.00           H  
ATOM   2100  HB  THR H  28      20.053  59.367  45.841  1.00  0.00           H  
ATOM   2101  HG1 THR H  28      22.074  58.707  47.725  1.00  0.00           H  
ATOM   2102 1HG2 THR H  28      19.691  57.464  47.363  1.00  0.00           H  
ATOM   2103 2HG2 THR H  28      19.896  56.907  45.685  1.00  0.00           H  
ATOM   2104 3HG2 THR H  28      21.236  56.750  46.845  1.00  0.00           H  
ATOM   2105  N   PHE H  29      21.889  57.011  43.215  1.00  0.00           N  
ATOM   2106  CA  PHE H  29      21.466  56.339  41.998  1.00  0.00           C  
ATOM   2107  C   PHE H  29      20.031  55.850  42.031  1.00  0.00           C  
ATOM   2108  O   PHE H  29      19.291  56.068  41.080  1.00  0.00           O  
ATOM   2109  CB  PHE H  29      22.389  55.152  41.719  1.00  0.00           C  
ATOM   2110  CG  PHE H  29      22.016  54.369  40.492  1.00  0.00           C  
ATOM   2111  CD1 PHE H  29      22.286  54.867  39.226  1.00  0.00           C  
ATOM   2112  CD2 PHE H  29      21.392  53.135  40.600  1.00  0.00           C  
ATOM   2113  CE1 PHE H  29      21.944  54.149  38.095  1.00  0.00           C  
ATOM   2114  CE2 PHE H  29      21.049  52.414  39.473  1.00  0.00           C  
ATOM   2115  CZ  PHE H  29      21.325  52.922  38.220  1.00  0.00           C  
ATOM   2116  H   PHE H  29      22.722  56.693  43.688  1.00  0.00           H  
ATOM   2117  HA  PHE H  29      21.536  57.045  41.169  1.00  0.00           H  
ATOM   2118 1HB  PHE H  29      23.412  55.505  41.597  1.00  0.00           H  
ATOM   2119 2HB  PHE H  29      22.377  54.473  42.571  1.00  0.00           H  
ATOM   2120  HD1 PHE H  29      22.777  55.836  39.127  1.00  0.00           H  
ATOM   2121  HD2 PHE H  29      21.174  52.734  41.591  1.00  0.00           H  
ATOM   2122  HE1 PHE H  29      22.162  54.551  37.107  1.00  0.00           H  
ATOM   2123  HE2 PHE H  29      20.561  51.445  39.572  1.00  0.00           H  
ATOM   2124  HZ  PHE H  29      21.053  52.355  37.330  1.00  0.00           H  
ATOM   2125  N   THR H  30      19.637  55.201  43.130  1.00  0.00           N  
ATOM   2126  CA  THR H  30      18.317  54.564  43.188  1.00  0.00           C  
ATOM   2127  C   THR H  30      17.147  55.529  43.375  1.00  0.00           C  
ATOM   2128  O   THR H  30      15.983  55.122  43.263  1.00  0.00           O  
ATOM   2129  CB  THR H  30      18.281  53.521  44.320  1.00  0.00           C  
ATOM   2130  OG1 THR H  30      18.539  54.166  45.575  1.00  0.00           O  
ATOM   2131  CG2 THR H  30      19.326  52.442  44.085  1.00  0.00           C  
ATOM   2132  H   THR H  30      20.247  55.143  43.933  1.00  0.00           H  
ATOM   2133  HA  THR H  30      18.135  54.059  42.239  1.00  0.00           H  
ATOM   2134  HB  THR H  30      17.294  53.061  44.360  1.00  0.00           H  
ATOM   2135  HG1 THR H  30      17.737  54.592  45.886  1.00  0.00           H  
ATOM   2136 1HG2 THR H  30      19.286  51.714  44.894  1.00  0.00           H  
ATOM   2137 2HG2 THR H  30      19.126  51.942  43.137  1.00  0.00           H  
ATOM   2138 3HG2 THR H  30      20.316  52.895  44.054  1.00  0.00           H  
ATOM   2139  N   ASN H  31      17.440  56.806  43.612  1.00  0.00           N  
ATOM   2140  CA  ASN H  31      16.369  57.797  43.753  1.00  0.00           C  
ATOM   2141  C   ASN H  31      15.952  58.482  42.439  1.00  0.00           C  
ATOM   2142  O   ASN H  31      14.890  59.139  42.384  1.00  0.00           O  
ATOM   2143  CB  ASN H  31      16.781  58.843  44.772  1.00  0.00           C  
ATOM   2144  CG  ASN H  31      16.759  58.318  46.181  1.00  0.00           C  
ATOM   2145  OD1 ASN H  31      16.133  57.290  46.463  1.00  0.00           O  
ATOM   2146  ND2 ASN H  31      17.430  59.004  47.070  1.00  0.00           N  
ATOM   2147  H   ASN H  31      18.401  57.104  43.695  1.00  0.00           H  
ATOM   2148  HA  ASN H  31      15.471  57.288  44.105  1.00  0.00           H  
ATOM   2149 1HB  ASN H  31      17.787  59.198  44.544  1.00  0.00           H  
ATOM   2150 2HB  ASN H  31      16.109  59.700  44.706  1.00  0.00           H  
ATOM   2151 1HD2 ASN H  31      17.451  58.701  48.024  1.00  0.00           H  
ATOM   2152 2HD2 ASN H  31      17.923  59.830  46.797  1.00  0.00           H  
ATOM   2153  N   TYR H  32      16.734  58.274  41.290  1.00  0.00           N  
ATOM   2154  CA  TYR H  32      16.407  59.125  40.143  1.00  0.00           C  
ATOM   2155  C   TYR H  32      16.445  58.299  38.860  1.00  0.00           C  
ATOM   2156  O   TYR H  32      17.296  57.425  38.709  1.00  0.00           O  
ATOM   2157  CB  TYR H  32      17.370  60.311  40.049  1.00  0.00           C  
ATOM   2158  CG  TYR H  32      17.318  61.236  41.245  1.00  0.00           C  
ATOM   2159  CD1 TYR H  32      18.206  61.061  42.296  1.00  0.00           C  
ATOM   2160  CD2 TYR H  32      16.382  62.258  41.291  1.00  0.00           C  
ATOM   2161  CE1 TYR H  32      18.158  61.906  43.388  1.00  0.00           C  
ATOM   2162  CE2 TYR H  32      16.334  63.103  42.383  1.00  0.00           C  
ATOM   2163  CZ  TYR H  32      17.218  62.929  43.428  1.00  0.00           C  
ATOM   2164  OH  TYR H  32      17.170  63.771  44.516  1.00  0.00           O  
ATOM   2165  H   TYR H  32      17.520  57.644  41.227  1.00  0.00           H  
ATOM   2166  HA  TYR H  32      15.396  59.512  40.277  1.00  0.00           H  
ATOM   2167 1HB  TYR H  32      18.392  59.942  39.948  1.00  0.00           H  
ATOM   2168 2HB  TYR H  32      17.143  60.894  39.158  1.00  0.00           H  
ATOM   2169  HD1 TYR H  32      18.942  60.258  42.261  1.00  0.00           H  
ATOM   2170  HD2 TYR H  32      15.683  62.394  40.465  1.00  0.00           H  
ATOM   2171  HE1 TYR H  32      18.856  61.769  44.214  1.00  0.00           H  
ATOM   2172  HE2 TYR H  32      15.598  63.906  42.419  1.00  0.00           H  
ATOM   2173  HH  TYR H  32      16.468  64.414  44.391  1.00  0.00           H  
ATOM   2174  N   GLY H  33      15.532  58.585  37.941  1.00  0.00           N  
ATOM   2175  CA  GLY H  33      15.371  57.754  36.735  1.00  0.00           C  
ATOM   2176  C   GLY H  33      16.400  58.081  35.663  1.00  0.00           C  
ATOM   2177  O   GLY H  33      17.120  59.092  35.749  1.00  0.00           O  
ATOM   2178  H   GLY H  33      14.934  59.389  38.067  1.00  0.00           H  
ATOM   2179 1HA  GLY H  33      15.460  56.701  37.004  1.00  0.00           H  
ATOM   2180 2HA  GLY H  33      14.372  57.898  36.325  1.00  0.00           H  
ATOM   2181  N   MET H  34      16.460  57.234  34.636  1.00  0.00           N  
ATOM   2182  CA  MET H  34      17.411  57.430  33.549  1.00  0.00           C  
ATOM   2183  C   MET H  34      16.686  57.306  32.217  1.00  0.00           C  
ATOM   2184  O   MET H  34      15.951  56.343  32.007  1.00  0.00           O  
ATOM   2185  CB  MET H  34      18.555  56.423  33.643  1.00  0.00           C  
ATOM   2186  CG  MET H  34      19.424  56.570  34.884  1.00  0.00           C  
ATOM   2187  SD  MET H  34      20.338  58.124  34.912  1.00  0.00           S  
ATOM   2188  CE  MET H  34      21.448  57.888  33.527  1.00  0.00           C  
ATOM   2189  H   MET H  34      15.836  56.440  34.607  1.00  0.00           H  
ATOM   2190  HA  MET H  34      17.826  58.434  33.630  1.00  0.00           H  
ATOM   2191 1HB  MET H  34      18.150  55.411  33.637  1.00  0.00           H  
ATOM   2192 2HB  MET H  34      19.200  56.522  32.769  1.00  0.00           H  
ATOM   2193 1HG  MET H  34      18.797  56.522  35.774  1.00  0.00           H  
ATOM   2194 2HG  MET H  34      20.139  55.749  34.927  1.00  0.00           H  
ATOM   2195 1HE  MET H  34      22.082  58.768  33.414  1.00  0.00           H  
ATOM   2196 2HE  MET H  34      22.072  57.011  33.705  1.00  0.00           H  
ATOM   2197 3HE  MET H  34      20.867  57.741  32.616  1.00  0.00           H  
ATOM   2198  N   ASN H  35      16.885  58.287  31.341  1.00  0.00           N  
ATOM   2199  CA  ASN H  35      16.298  58.303  29.998  1.00  0.00           C  
ATOM   2200  C   ASN H  35      17.350  57.899  28.976  1.00  0.00           C  
ATOM   2201  O   ASN H  35      18.555  58.075  29.206  1.00  0.00           O  
ATOM   2202  CB  ASN H  35      15.719  59.666  29.667  1.00  0.00           C  
ATOM   2203  CG  ASN H  35      14.694  60.118  30.669  1.00  0.00           C  
ATOM   2204  OD1 ASN H  35      13.551  59.646  30.662  1.00  0.00           O  
ATOM   2205  ND2 ASN H  35      15.080  61.022  31.533  1.00  0.00           N  
ATOM   2206  H   ASN H  35      17.472  59.055  31.630  1.00  0.00           H  
ATOM   2207  HA  ASN H  35      15.490  57.571  29.964  1.00  0.00           H  
ATOM   2208 1HB  ASN H  35      16.522  60.404  29.629  1.00  0.00           H  
ATOM   2209 2HB  ASN H  35      15.257  59.636  28.680  1.00  0.00           H  
ATOM   2210 1HD2 ASN H  35      14.439  61.360  32.224  1.00  0.00           H  
ATOM   2211 2HD2 ASN H  35      16.014  61.376  31.502  1.00  0.00           H  
ATOM   2212  N   TRP H  36      16.897  57.366  27.847  1.00  0.00           N  
ATOM   2213  CA  TRP H  36      17.792  57.102  26.722  1.00  0.00           C  
ATOM   2214  C   TRP H  36      17.267  57.852  25.501  1.00  0.00           C  
ATOM   2215  O   TRP H  36      16.059  57.946  25.289  1.00  0.00           O  
ATOM   2216  CB  TRP H  36      17.920  55.608  26.445  1.00  0.00           C  
ATOM   2217  CG  TRP H  36      18.739  54.900  27.501  1.00  0.00           C  
ATOM   2218  CD1 TRP H  36      18.289  54.410  28.690  1.00  0.00           C  
ATOM   2219  CD2 TRP H  36      20.150  54.656  27.474  1.00  0.00           C  
ATOM   2220  NE1 TRP H  36      19.324  53.837  29.392  1.00  0.00           N  
ATOM   2221  CE2 TRP H  36      20.478  53.969  28.668  1.00  0.00           C  
ATOM   2222  CE3 TRP H  36      21.170  54.909  26.543  1.00  0.00           C  
ATOM   2223  CZ2 TRP H  36      21.782  53.558  28.967  1.00  0.00           C  
ATOM   2224  CZ3 TRP H  36      22.469  54.490  26.835  1.00  0.00           C  
ATOM   2225  CH2 TRP H  36      22.758  53.818  28.044  1.00  0.00           C  
ATOM   2226  H   TRP H  36      15.916  57.137  27.761  1.00  0.00           H  
ATOM   2227  HA  TRP H  36      18.788  57.460  26.982  1.00  0.00           H  
ATOM   2228 1HB  TRP H  36      16.929  55.158  26.404  1.00  0.00           H  
ATOM   2229 2HB  TRP H  36      18.389  55.458  25.473  1.00  0.00           H  
ATOM   2230  HD1 TRP H  36      17.258  54.464  29.037  1.00  0.00           H  
ATOM   2231  HE1 TRP H  36      19.246  53.391  30.295  1.00  0.00           H  
ATOM   2232  HE3 TRP H  36      20.948  55.422  25.608  1.00  0.00           H  
ATOM   2233  HZ2 TRP H  36      22.028  53.047  29.899  1.00  0.00           H  
ATOM   2234  HZ3 TRP H  36      23.255  54.694  26.109  1.00  0.00           H  
ATOM   2235  HH2 TRP H  36      23.781  53.500  28.244  1.00  0.00           H  
ATOM   2236  N   VAL H  37      18.192  58.400  24.718  1.00  0.00           N  
ATOM   2237  CA  VAL H  37      17.859  59.225  23.557  1.00  0.00           C  
ATOM   2238  C   VAL H  37      18.705  58.766  22.381  1.00  0.00           C  
ATOM   2239  O   VAL H  37      19.916  58.541  22.525  1.00  0.00           O  
ATOM   2240  CB  VAL H  37      18.120  60.717  23.837  1.00  0.00           C  
ATOM   2241  CG1 VAL H  37      17.836  61.550  22.597  1.00  0.00           C  
ATOM   2242  CG2 VAL H  37      17.264  61.180  25.006  1.00  0.00           C  
ATOM   2243  H   VAL H  37      19.163  58.235  24.943  1.00  0.00           H  
ATOM   2244  HA  VAL H  37      16.799  59.099  23.335  1.00  0.00           H  
ATOM   2245  HB  VAL H  37      19.174  60.851  24.083  1.00  0.00           H  
ATOM   2246 1HG1 VAL H  37      18.027  62.603  22.814  1.00  0.00           H  
ATOM   2247 2HG1 VAL H  37      18.487  61.226  21.785  1.00  0.00           H  
ATOM   2248 3HG1 VAL H  37      16.796  61.424  22.303  1.00  0.00           H  
ATOM   2249 1HG2 VAL H  37      17.453  62.236  25.201  1.00  0.00           H  
ATOM   2250 2HG2 VAL H  37      16.210  61.039  24.764  1.00  0.00           H  
ATOM   2251 3HG2 VAL H  37      17.511  60.597  25.893  1.00  0.00           H  
ATOM   2252  N   LYS H  38      18.142  58.632  21.192  1.00  0.00           N  
ATOM   2253  CA  LYS H  38      18.796  58.252  19.934  1.00  0.00           C  
ATOM   2254  C   LYS H  38      18.999  59.446  18.993  1.00  0.00           C  
ATOM   2255  O   LYS H  38      18.094  60.266  18.833  1.00  0.00           O  
ATOM   2256  CB  LYS H  38      17.982  57.167  19.227  1.00  0.00           C  
ATOM   2257  CG  LYS H  38      18.611  56.646  17.942  1.00  0.00           C  
ATOM   2258  CD  LYS H  38      17.779  55.529  17.332  1.00  0.00           C  
ATOM   2259  CE  LYS H  38      18.429  54.977  16.071  1.00  0.00           C  
ATOM   2260  NZ  LYS H  38      17.617  53.893  15.454  1.00  0.00           N  
ATOM   2261  H   LYS H  38      17.151  58.820  21.194  1.00  0.00           H  
ATOM   2262  HA  LYS H  38      19.786  57.856  20.165  1.00  0.00           H  
ATOM   2263 1HB  LYS H  38      17.844  56.320  19.898  1.00  0.00           H  
ATOM   2264 2HB  LYS H  38      16.993  57.556  18.982  1.00  0.00           H  
ATOM   2265 1HG  LYS H  38      18.695  57.461  17.221  1.00  0.00           H  
ATOM   2266 2HG  LYS H  38      19.611  56.268  18.152  1.00  0.00           H  
ATOM   2267 1HD  LYS H  38      17.665  54.722  18.056  1.00  0.00           H  
ATOM   2268 2HD  LYS H  38      16.788  55.909  17.080  1.00  0.00           H  
ATOM   2269 1HE  LYS H  38      18.554  55.779  15.346  1.00  0.00           H  
ATOM   2270 2HE  LYS H  38      19.414  54.580  16.315  1.00  0.00           H  
ATOM   2271 1HZ  LYS H  38      18.082  53.555  14.624  1.00  0.00           H  
ATOM   2272 2HZ  LYS H  38      17.510  53.134  16.114  1.00  0.00           H  
ATOM   2273 3HZ  LYS H  38      16.706  54.254  15.207  1.00  0.00           H  
ATOM   2274  N   GLN H  39      20.156  59.503  18.326  1.00  0.00           N  
ATOM   2275  CA  GLN H  39      20.408  60.525  17.319  1.00  0.00           C  
ATOM   2276  C   GLN H  39      21.149  59.892  16.160  1.00  0.00           C  
ATOM   2277  O   GLN H  39      22.364  59.673  16.238  1.00  0.00           O  
ATOM   2278  CB  GLN H  39      21.216  61.690  17.899  1.00  0.00           C  
ATOM   2279  CG  GLN H  39      21.269  62.916  17.004  1.00  0.00           C  
ATOM   2280  CD  GLN H  39      22.307  62.787  15.906  1.00  0.00           C  
ATOM   2281  OE1 GLN H  39      23.365  62.181  16.100  1.00  0.00           O  
ATOM   2282  NE2 GLN H  39      22.011  63.356  14.743  1.00  0.00           N  
ATOM   2283  H   GLN H  39      20.872  58.821  18.526  1.00  0.00           H  
ATOM   2284  HA  GLN H  39      19.451  60.913  16.972  1.00  0.00           H  
ATOM   2285 1HB  GLN H  39      20.787  61.989  18.855  1.00  0.00           H  
ATOM   2286 2HB  GLN H  39      22.239  61.365  18.087  1.00  0.00           H  
ATOM   2287 1HG  GLN H  39      20.294  63.056  16.538  1.00  0.00           H  
ATOM   2288 2HG  GLN H  39      21.521  63.786  17.612  1.00  0.00           H  
ATOM   2289 1HE2 GLN H  39      22.657  63.303  13.980  1.00  0.00           H  
ATOM   2290 2HE2 GLN H  39      21.142  63.837  14.628  1.00  0.00           H  
ATOM   2291  N   ALA H  40      20.393  59.552  15.103  1.00  0.00           N  
ATOM   2292  CA  ALA H  40      20.989  58.938  13.933  1.00  0.00           C  
ATOM   2293  C   ALA H  40      21.658  60.044  13.144  1.00  0.00           C  
ATOM   2294  O   ALA H  40      21.288  61.206  13.316  1.00  0.00           O  
ATOM   2295  CB  ALA H  40      19.964  58.175  13.099  1.00  0.00           C  
ATOM   2296  H   ALA H  40      19.398  59.723  15.117  1.00  0.00           H  
ATOM   2297  HA  ALA H  40      21.728  58.211  14.271  1.00  0.00           H  
ATOM   2298 1HB  ALA H  40      20.457  57.731  12.233  1.00  0.00           H  
ATOM   2299 2HB  ALA H  40      19.516  57.386  13.705  1.00  0.00           H  
ATOM   2300 3HB  ALA H  40      19.186  58.858  12.763  1.00  0.00           H  
ATOM   2301  N   PRO H  41      22.633  59.685  12.293  1.00  0.00           N  
ATOM   2302  CA  PRO H  41      23.408  60.692  11.530  1.00  0.00           C  
ATOM   2303  C   PRO H  41      22.666  61.771  10.714  1.00  0.00           C  
ATOM   2304  O   PRO H  41      21.987  61.502   9.707  1.00  0.00           O  
ATOM   2305  CB  PRO H  41      24.206  59.783  10.588  1.00  0.00           C  
ATOM   2306  CG  PRO H  41      24.432  58.542  11.381  1.00  0.00           C  
ATOM   2307  CD  PRO H  41      23.132  58.320  12.108  1.00  0.00           C  
ATOM   2308  HA  PRO H  41      24.060  61.245  12.220  1.00  0.00           H  
ATOM   2309 1HB  PRO H  41      23.634  59.602   9.665  1.00  0.00           H  
ATOM   2310 2HB  PRO H  41      25.143  60.278  10.294  1.00  0.00           H  
ATOM   2311 1HG  PRO H  41      24.692  57.706  10.714  1.00  0.00           H  
ATOM   2312 2HG  PRO H  41      25.281  58.678  12.066  1.00  0.00           H  
ATOM   2313 1HD  PRO H  41      22.450  57.737  11.472  1.00  0.00           H  
ATOM   2314 2HD  PRO H  41      23.326  57.793  13.054  1.00  0.00           H  
ATOM   2315  N   GLY H  42      22.936  63.010  11.145  1.00  0.00           N  
ATOM   2316  CA  GLY H  42      22.452  64.261  10.551  1.00  0.00           C  
ATOM   2317  C   GLY H  42      20.975  64.474  10.795  1.00  0.00           C  
ATOM   2318  O   GLY H  42      20.356  65.379  10.209  1.00  0.00           O  
ATOM   2319  H   GLY H  42      23.532  63.050  11.959  1.00  0.00           H  
ATOM   2320 1HA  GLY H  42      23.008  65.101  10.968  1.00  0.00           H  
ATOM   2321 2HA  GLY H  42      22.641  64.252   9.478  1.00  0.00           H  
ATOM   2322  N   LYS H  43      20.393  63.647  11.680  1.00  0.00           N  
ATOM   2323  CA  LYS H  43      18.969  63.598  11.998  1.00  0.00           C  
ATOM   2324  C   LYS H  43      18.608  64.127  13.371  1.00  0.00           C  
ATOM   2325  O   LYS H  43      19.478  64.540  14.138  1.00  0.00           O  
ATOM   2326  CB  LYS H  43      18.461  62.162  11.867  1.00  0.00           C  
ATOM   2327  CG  LYS H  43      18.529  61.597  10.455  1.00  0.00           C  
ATOM   2328  CD  LYS H  43      17.973  60.182  10.398  1.00  0.00           C  
ATOM   2329  CE  LYS H  43      18.038  59.617   8.987  1.00  0.00           C  
ATOM   2330  NZ  LYS H  43      17.507  58.228   8.919  1.00  0.00           N  
ATOM   2331  H   LYS H  43      21.024  63.014  12.151  1.00  0.00           H  
ATOM   2332  HA  LYS H  43      18.434  64.231  11.289  1.00  0.00           H  
ATOM   2333 1HB  LYS H  43      19.044  61.509  12.518  1.00  0.00           H  
ATOM   2334 2HB  LYS H  43      17.423  62.111  12.198  1.00  0.00           H  
ATOM   2335 1HG  LYS H  43      17.954  62.232   9.780  1.00  0.00           H  
ATOM   2336 2HG  LYS H  43      19.565  61.584  10.118  1.00  0.00           H  
ATOM   2337 1HD  LYS H  43      18.547  59.538  11.066  1.00  0.00           H  
ATOM   2338 2HD  LYS H  43      16.934  60.186  10.730  1.00  0.00           H  
ATOM   2339 1HE  LYS H  43      17.458  60.248   8.315  1.00  0.00           H  
ATOM   2340 2HE  LYS H  43      19.072  59.614   8.644  1.00  0.00           H  
ATOM   2341 1HZ  LYS H  43      17.569  57.890   7.968  1.00  0.00           H  
ATOM   2342 2HZ  LYS H  43      18.051  57.629   9.524  1.00  0.00           H  
ATOM   2343 3HZ  LYS H  43      16.542  58.221   9.216  1.00  0.00           H  
ATOM   2344  N   GLY H  44      17.308  64.099  13.681  1.00  0.00           N  
ATOM   2345  CA  GLY H  44      16.776  64.619  14.929  1.00  0.00           C  
ATOM   2346  C   GLY H  44      17.005  63.721  16.130  1.00  0.00           C  
ATOM   2347  O   GLY H  44      17.642  62.668  15.997  1.00  0.00           O  
ATOM   2348  H   GLY H  44      16.676  63.696  13.006  1.00  0.00           H  
ATOM   2349 1HA  GLY H  44      17.228  65.588  15.142  1.00  0.00           H  
ATOM   2350 2HA  GLY H  44      15.703  64.780  14.828  1.00  0.00           H  
ATOM   2351  N   LEU H  45      16.484  64.128  17.300  1.00  0.00           N  
ATOM   2352  CA  LEU H  45      16.636  63.401  18.561  1.00  0.00           C  
ATOM   2353  C   LEU H  45      15.413  62.560  18.849  1.00  0.00           C  
ATOM   2354  O   LEU H  45      14.296  63.018  18.631  1.00  0.00           O  
ATOM   2355  CB  LEU H  45      16.872  64.378  19.720  1.00  0.00           C  
ATOM   2356  CG  LEU H  45      18.220  65.110  19.709  1.00  0.00           C  
ATOM   2357  CD1 LEU H  45      18.271  66.099  20.866  1.00  0.00           C  
ATOM   2358  CD2 LEU H  45      19.350  64.095  19.806  1.00  0.00           C  
ATOM   2359  H   LEU H  45      15.958  64.990  17.290  1.00  0.00           H  
ATOM   2360  HA  LEU H  45      17.501  62.743  18.479  1.00  0.00           H  
ATOM   2361 1HB  LEU H  45      16.086  65.131  19.704  1.00  0.00           H  
ATOM   2362 2HB  LEU H  45      16.801  63.828  20.658  1.00  0.00           H  
ATOM   2363  HG  LEU H  45      18.320  65.676  18.782  1.00  0.00           H  
ATOM   2364 1HD1 LEU H  45      19.229  66.619  20.858  1.00  0.00           H  
ATOM   2365 2HD1 LEU H  45      17.465  66.824  20.760  1.00  0.00           H  
ATOM   2366 3HD1 LEU H  45      18.158  65.563  21.807  1.00  0.00           H  
ATOM   2367 1HD2 LEU H  45      20.308  64.615  19.798  1.00  0.00           H  
ATOM   2368 2HD2 LEU H  45      19.252  63.530  20.733  1.00  0.00           H  
ATOM   2369 3HD2 LEU H  45      19.300  63.412  18.958  1.00  0.00           H  
ATOM   2370  N   LYS H  46      15.605  61.333  19.366  1.00  0.00           N  
ATOM   2371  CA  LYS H  46      14.471  60.477  19.703  1.00  0.00           C  
ATOM   2372  C   LYS H  46      14.549  59.991  21.113  1.00  0.00           C  
ATOM   2373  O   LYS H  46      15.502  59.297  21.466  1.00  0.00           O  
ATOM   2374  CB  LYS H  46      14.391  59.279  18.755  1.00  0.00           C  
ATOM   2375  CG  LYS H  46      14.071  59.641  17.310  1.00  0.00           C  
ATOM   2376  CD  LYS H  46      14.002  58.401  16.432  1.00  0.00           C  
ATOM   2377  CE  LYS H  46      13.641  58.756  14.998  1.00  0.00           C  
ATOM   2378  NZ  LYS H  46      13.623  57.558  14.115  1.00  0.00           N  
ATOM   2379  H   LYS H  46      16.543  60.994  19.525  1.00  0.00           H  
ATOM   2380  HA  LYS H  46      13.555  61.059  19.601  1.00  0.00           H  
ATOM   2381 1HB  LYS H  46      15.341  58.744  18.763  1.00  0.00           H  
ATOM   2382 2HB  LYS H  46      13.624  58.589  19.105  1.00  0.00           H  
ATOM   2383 1HG  LYS H  46      13.113  60.159  17.269  1.00  0.00           H  
ATOM   2384 2HG  LYS H  46      14.842  60.307  16.923  1.00  0.00           H  
ATOM   2385 1HD  LYS H  46      14.968  57.894  16.441  1.00  0.00           H  
ATOM   2386 2HD  LYS H  46      13.250  57.717  16.827  1.00  0.00           H  
ATOM   2387 1HE  LYS H  46      12.658  59.224  14.975  1.00  0.00           H  
ATOM   2388 2HE  LYS H  46      14.367  59.469  14.606  1.00  0.00           H  
ATOM   2389 1HZ  LYS H  46      13.380  57.836  13.175  1.00  0.00           H  
ATOM   2390 2HZ  LYS H  46      14.536  57.126  14.113  1.00  0.00           H  
ATOM   2391 3HZ  LYS H  46      12.939  56.898  14.457  1.00  0.00           H  
ATOM   2392  N   TRP H  47      13.505  60.289  21.891  1.00  0.00           N  
ATOM   2393  CA  TRP H  47      13.300  59.822  23.253  1.00  0.00           C  
ATOM   2394  C   TRP H  47      13.021  58.354  23.106  1.00  0.00           C  
ATOM   2395  O   TRP H  47      12.081  57.994  22.400  1.00  0.00           O  
ATOM   2396  CB  TRP H  47      12.140  60.536  23.948  1.00  0.00           C  
ATOM   2397  CG  TRP H  47      12.130  60.354  25.436  1.00  0.00           C  
ATOM   2398  CD1 TRP H  47      13.049  60.833  26.320  1.00  0.00           C  
ATOM   2399  CD2 TRP H  47      11.150  59.638  26.223  1.00  0.00           C  
ATOM   2400  NE1 TRP H  47      12.709  60.464  27.600  1.00  0.00           N  
ATOM   2401  CE2 TRP H  47      11.549  59.735  27.560  1.00  0.00           C  
ATOM   2402  CE3 TRP H  47       9.980  58.934  25.907  1.00  0.00           C  
ATOM   2403  CZ2 TRP H  47      10.823  59.151  28.587  1.00  0.00           C  
ATOM   2404  CZ3 TRP H  47       9.253  58.350  26.937  1.00  0.00           C  
ATOM   2405  CH2 TRP H  47       9.663  58.457  28.242  1.00  0.00           C  
ATOM   2406  H   TRP H  47      12.813  60.895  21.470  1.00  0.00           H  
ATOM   2407  HA  TRP H  47      14.205  60.023  23.827  1.00  0.00           H  
ATOM   2408 1HB  TRP H  47      12.189  61.604  23.734  1.00  0.00           H  
ATOM   2409 2HB  TRP H  47      11.195  60.166  23.551  1.00  0.00           H  
ATOM   2410  HD1 TRP H  47      13.924  61.422  26.053  1.00  0.00           H  
ATOM   2411  HE1 TRP H  47      13.230  60.693  28.436  1.00  0.00           H  
ATOM   2412  HE3 TRP H  47       9.648  58.848  24.873  1.00  0.00           H  
ATOM   2413  HZ2 TRP H  47      11.134  59.224  29.628  1.00  0.00           H  
ATOM   2414  HZ3 TRP H  47       8.344  57.802  26.682  1.00  0.00           H  
ATOM   2415  HH2 TRP H  47       9.068  57.987  29.025  1.00  0.00           H  
ATOM   2416  N   MET H  48      13.819  57.532  23.734  1.00  0.00           N  
ATOM   2417  CA  MET H  48      13.694  56.082  23.649  1.00  0.00           C  
ATOM   2418  C   MET H  48      12.835  55.499  24.772  1.00  0.00           C  
ATOM   2419  O   MET H  48      12.213  54.447  24.610  1.00  0.00           O  
ATOM   2420  CB  MET H  48      15.077  55.441  23.691  1.00  0.00           C  
ATOM   2421  CG  MET H  48      15.947  55.826  22.514  1.00  0.00           C  
ATOM   2422  SD  MET H  48      17.603  55.165  22.685  1.00  0.00           S  
ATOM   2423  CE  MET H  48      17.216  53.429  22.527  1.00  0.00           C  
ATOM   2424  H   MET H  48      14.575  57.930  24.273  1.00  0.00           H  
ATOM   2425  HA  MET H  48      13.197  55.832  22.712  1.00  0.00           H  
ATOM   2426 1HB  MET H  48      15.586  55.735  24.608  1.00  0.00           H  
ATOM   2427 2HB  MET H  48      14.976  54.355  23.707  1.00  0.00           H  
ATOM   2428 1HG  MET H  48      15.502  55.446  21.595  1.00  0.00           H  
ATOM   2429 2HG  MET H  48      16.001  56.912  22.443  1.00  0.00           H  
ATOM   2430 1HE  MET H  48      18.132  52.844  22.609  1.00  0.00           H  
ATOM   2431 2HE  MET H  48      16.526  53.137  23.320  1.00  0.00           H  
ATOM   2432 3HE  MET H  48      16.754  53.246  21.557  1.00  0.00           H  
ATOM   2433  N   GLY H  49      12.824  56.180  25.907  1.00  0.00           N  
ATOM   2434  CA  GLY H  49      12.149  55.668  27.095  1.00  0.00           C  
ATOM   2435  C   GLY H  49      12.931  55.958  28.358  1.00  0.00           C  
ATOM   2436  O   GLY H  49      13.865  56.765  28.351  1.00  0.00           O  
ATOM   2437  H   GLY H  49      13.292  57.074  25.953  1.00  0.00           H  
ATOM   2438 1HA  GLY H  49      11.159  56.116  27.172  1.00  0.00           H  
ATOM   2439 2HA  GLY H  49      12.008  54.592  26.997  1.00  0.00           H  
ATOM   2440  N   TRP H  50      12.566  55.293  29.453  1.00  0.00           N  
ATOM   2441  CA  TRP H  50      13.253  55.509  30.715  1.00  0.00           C  
ATOM   2442  C   TRP H  50      13.198  54.291  31.614  1.00  0.00           C  
ATOM   2443  O   TRP H  50      12.423  53.351  31.377  1.00  0.00           O  
ATOM   2444  CB  TRP H  50      12.646  56.706  31.447  1.00  0.00           C  
ATOM   2445  CG  TRP H  50      11.246  56.467  31.928  1.00  0.00           C  
ATOM   2446  CD1 TRP H  50      10.122  56.399  31.162  1.00  0.00           C  
ATOM   2447  CD2 TRP H  50      10.814  56.261  33.294  1.00  0.00           C  
ATOM   2448  NE1 TRP H  50       9.024  56.167  31.952  1.00  0.00           N  
ATOM   2449  CE2 TRP H  50       9.429  56.078  33.260  1.00  0.00           C  
ATOM   2450  CE3 TRP H  50      11.481  56.216  34.525  1.00  0.00           C  
ATOM   2451  CZ2 TRP H  50       8.690  55.856  34.411  1.00  0.00           C  
ATOM   2452  CZ3 TRP H  50      10.740  55.992  35.679  1.00  0.00           C  
ATOM   2453  CH2 TRP H  50       9.380  55.815  35.623  1.00  0.00           C  
ATOM   2454  H   TRP H  50      11.804  54.630  29.415  1.00  0.00           H  
ATOM   2455  HA  TRP H  50      14.302  55.719  30.506  1.00  0.00           H  
ATOM   2456 1HB  TRP H  50      13.265  56.959  32.308  1.00  0.00           H  
ATOM   2457 2HB  TRP H  50      12.637  57.572  30.785  1.00  0.00           H  
ATOM   2458  HD1 TRP H  50      10.098  56.512  30.079  1.00  0.00           H  
ATOM   2459  HE1 TRP H  50       8.072  56.078  31.626  1.00  0.00           H  
ATOM   2460  HE3 TRP H  50      12.561  56.353  34.575  1.00  0.00           H  
ATOM   2461  HZ2 TRP H  50       7.609  55.714  34.388  1.00  0.00           H  
ATOM   2462  HZ3 TRP H  50      11.267  55.959  36.633  1.00  0.00           H  
ATOM   2463  HH2 TRP H  50       8.830  55.641  36.548  1.00  0.00           H  
ATOM   2464  N   ILE H  51      14.031  54.326  32.647  1.00  0.00           N  
ATOM   2465  CA  ILE H  51      14.094  53.238  33.621  1.00  0.00           C  
ATOM   2466  C   ILE H  51      14.062  53.787  35.045  1.00  0.00           C  
ATOM   2467  O   ILE H  51      14.726  54.780  35.370  1.00  0.00           O  
ATOM   2468  CB  ILE H  51      15.324  52.345  33.405  1.00  0.00           C  
ATOM   2469  CG1 ILE H  51      15.295  51.140  34.362  1.00  0.00           C  
ATOM   2470  CG2 ILE H  51      16.624  53.145  33.557  1.00  0.00           C  
ATOM   2471  CD1 ILE H  51      16.281  50.036  33.962  1.00  0.00           C  
ATOM   2472  H   ILE H  51      14.637  55.125  32.761  1.00  0.00           H  
ATOM   2473  HA  ILE H  51      13.225  52.595  33.478  1.00  0.00           H  
ATOM   2474  HB  ILE H  51      15.292  51.921  32.401  1.00  0.00           H  
ATOM   2475 1HG1 ILE H  51      15.531  51.472  35.373  1.00  0.00           H  
ATOM   2476 2HG1 ILE H  51      14.290  50.717  34.386  1.00  0.00           H  
ATOM   2477 1HG2 ILE H  51      17.476  52.486  33.399  1.00  0.00           H  
ATOM   2478 2HG2 ILE H  51      16.644  53.948  32.823  1.00  0.00           H  
ATOM   2479 3HG2 ILE H  51      16.674  53.570  34.560  1.00  0.00           H  
ATOM   2480 1HD1 ILE H  51      16.215  49.214  34.675  1.00  0.00           H  
ATOM   2481 2HD1 ILE H  51      16.035  49.673  32.965  1.00  0.00           H  
ATOM   2482 3HD1 ILE H  51      17.293  50.436  33.965  1.00  0.00           H  
ATOM   2483  N   ASN H  52      13.259  53.150  35.884  1.00  0.00           N  
ATOM   2484  CA  ASN H  52      13.174  53.510  37.291  1.00  0.00           C  
ATOM   2485  C   ASN H  52      14.321  52.816  38.035  1.00  0.00           C  
ATOM   2486  O   ASN H  52      14.417  51.597  38.015  1.00  0.00           O  
ATOM   2487  CB  ASN H  52      11.825  53.134  37.875  1.00  0.00           C  
ATOM   2488  CG  ASN H  52      11.665  53.588  39.300  1.00  0.00           C  
ATOM   2489  OD1 ASN H  52      12.640  53.977  39.954  1.00  0.00           O  
ATOM   2490  ND2 ASN H  52      10.454  53.547  39.794  1.00  0.00           N  
ATOM   2491  H   ASN H  52      12.688  52.393  35.535  1.00  0.00           H  
ATOM   2492  HA  ASN H  52      13.297  54.590  37.381  1.00  0.00           H  
ATOM   2493 1HB  ASN H  52      11.031  53.579  37.274  1.00  0.00           H  
ATOM   2494 2HB  ASN H  52      11.699  52.052  37.835  1.00  0.00           H  
ATOM   2495 1HD2 ASN H  52      10.288  53.837  40.737  1.00  0.00           H  
ATOM   2496 2HD2 ASN H  52       9.695  53.225  39.229  1.00  0.00           H  
ATOM   2497  N   THR H  52A     15.207  53.585  38.662  1.00  0.00           N  
ATOM   2498  CA  THR H  52A     16.373  52.985  39.307  1.00  0.00           C  
ATOM   2499  C   THR H  52A     16.060  52.482  40.729  1.00  0.00           C  
ATOM   2500  O   THR H  52A     16.890  51.823  41.356  1.00  0.00           O  
ATOM   2501  CB  THR H  52A     17.539  53.989  39.360  1.00  0.00           C  
ATOM   2502  OG1 THR H  52A     17.139  55.151  40.097  1.00  0.00           O  
ATOM   2503  CG2 THR H  52A     17.951  54.402  37.955  1.00  0.00           C  
ATOM   2504  H   THR H  52A     15.087  54.587  38.697  1.00  0.00           H  
ATOM   2505  HA  THR H  52A     16.685  52.120  38.721  1.00  0.00           H  
ATOM   2506  HB  THR H  52A     18.390  53.532  39.863  1.00  0.00           H  
ATOM   2507  HG1 THR H  52A     17.311  55.937  39.573  1.00  0.00           H  
ATOM   2508 1HG2 THR H  52A     18.777  55.112  38.012  1.00  0.00           H  
ATOM   2509 2HG2 THR H  52A     18.267  53.522  37.395  1.00  0.00           H  
ATOM   2510 3HG2 THR H  52A     17.107  54.869  37.450  1.00  0.00           H  
ATOM   2511  N   ASN H  53      14.874  52.802  41.234  1.00  0.00           N  
ATOM   2512  CA  ASN H  53      14.464  52.309  42.548  1.00  0.00           C  
ATOM   2513  C   ASN H  53      13.954  50.880  42.465  1.00  0.00           C  
ATOM   2514  O   ASN H  53      14.248  50.058  43.331  1.00  0.00           O  
ATOM   2515  CB  ASN H  53      13.409  53.215  43.155  1.00  0.00           C  
ATOM   2516  CG  ASN H  53      13.061  52.832  44.567  1.00  0.00           C  
ATOM   2517  OD1 ASN H  53      13.940  52.735  45.431  1.00  0.00           O  
ATOM   2518  ND2 ASN H  53      11.796  52.613  44.818  1.00  0.00           N  
ATOM   2519  H   ASN H  53      14.243  53.392  40.711  1.00  0.00           H  
ATOM   2520  HA  ASN H  53      15.336  52.304  43.203  1.00  0.00           H  
ATOM   2521 1HB  ASN H  53      13.766  54.246  43.148  1.00  0.00           H  
ATOM   2522 2HB  ASN H  53      12.504  53.178  42.548  1.00  0.00           H  
ATOM   2523 1HD2 ASN H  53      11.506  52.355  45.740  1.00  0.00           H  
ATOM   2524 2HD2 ASN H  53      11.119  52.703  44.088  1.00  0.00           H  
ATOM   2525  N   THR H  54      13.192  50.583  41.417  1.00  0.00           N  
ATOM   2526  CA  THR H  54      12.703  49.225  41.182  1.00  0.00           C  
ATOM   2527  C   THR H  54      13.406  48.495  40.044  1.00  0.00           C  
ATOM   2528  O   THR H  54      13.347  47.276  39.965  1.00  0.00           O  
ATOM   2529  CB  THR H  54      11.189  49.243  40.900  1.00  0.00           C  
ATOM   2530  OG1 THR H  54      10.929  50.018  39.722  1.00  0.00           O  
ATOM   2531  CG2 THR H  54      10.434  49.845  42.075  1.00  0.00           C  
ATOM   2532  H   THR H  54      12.943  51.315  40.766  1.00  0.00           H  
ATOM   2533  HA  THR H  54      12.884  48.632  42.079  1.00  0.00           H  
ATOM   2534  HB  THR H  54      10.837  48.225  40.733  1.00  0.00           H  
ATOM   2535  HG1 THR H  54       9.985  50.028  39.548  1.00  0.00           H  
ATOM   2536 1HG2 THR H  54       9.366  49.850  41.858  1.00  0.00           H  
ATOM   2537 2HG2 THR H  54      10.620  49.252  42.970  1.00  0.00           H  
ATOM   2538 3HG2 THR H  54      10.775  50.867  42.241  1.00  0.00           H  
ATOM   2539  N   GLY H  55      14.003  49.240  39.119  1.00  0.00           N  
ATOM   2540  CA  GLY H  55      14.604  48.632  37.948  1.00  0.00           C  
ATOM   2541  C   GLY H  55      13.625  48.458  36.801  1.00  0.00           C  
ATOM   2542  O   GLY H  55      13.976  47.903  35.760  1.00  0.00           O  
ATOM   2543  H   GLY H  55      14.044  50.242  39.228  1.00  0.00           H  
ATOM   2544 1HA  GLY H  55      15.438  49.245  37.608  1.00  0.00           H  
ATOM   2545 2HA  GLY H  55      15.011  47.656  38.213  1.00  0.00           H  
ATOM   2546  N   GLU H  56      12.400  48.940  36.978  1.00  0.00           N  
ATOM   2547  CA  GLU H  56      11.371  48.761  35.963  1.00  0.00           C  
ATOM   2548  C   GLU H  56      11.548  49.727  34.791  1.00  0.00           C  
ATOM   2549  O   GLU H  56      11.489  50.939  34.979  1.00  0.00           O  
ATOM   2550  CB  GLU H  56       9.984  48.948  36.582  1.00  0.00           C  
ATOM   2551  CG  GLU H  56       8.829  48.709  35.620  1.00  0.00           C  
ATOM   2552  CD  GLU H  56       7.483  48.882  36.268  1.00  0.00           C  
ATOM   2553  OE1 GLU H  56       7.442  49.173  37.439  1.00  0.00           O  
ATOM   2554  OE2 GLU H  56       6.495  48.722  35.590  1.00  0.00           O  
ATOM   2555  H   GLU H  56      12.172  49.438  37.825  1.00  0.00           H  
ATOM   2556  HA  GLU H  56      11.447  47.748  35.568  1.00  0.00           H  
ATOM   2557 1HB  GLU H  56       9.866  48.264  37.423  1.00  0.00           H  
ATOM   2558 2HB  GLU H  56       9.892  49.962  36.969  1.00  0.00           H  
ATOM   2559 1HG  GLU H  56       8.912  49.408  34.788  1.00  0.00           H  
ATOM   2560 2HG  GLU H  56       8.907  47.699  35.219  1.00  0.00           H  
ATOM   2561  N   PRO H  57      11.755  49.186  33.584  1.00  0.00           N  
ATOM   2562  CA  PRO H  57      11.854  50.061  32.406  1.00  0.00           C  
ATOM   2563  C   PRO H  57      10.490  50.321  31.768  1.00  0.00           C  
ATOM   2564  O   PRO H  57       9.537  49.546  31.922  1.00  0.00           O  
ATOM   2565  CB  PRO H  57      12.731  49.248  31.454  1.00  0.00           C  
ATOM   2566  CG  PRO H  57      12.301  47.805  31.731  1.00  0.00           C  
ATOM   2567  CD  PRO H  57      11.946  47.737  33.219  1.00  0.00           C  
ATOM   2568  HA  PRO H  57      12.321  51.012  32.699  1.00  0.00           H  
ATOM   2569 1HB  PRO H  57      12.551  49.564  30.416  1.00  0.00           H  
ATOM   2570 2HB  PRO H  57      13.793  49.434  31.668  1.00  0.00           H  
ATOM   2571 1HG  PRO H  57      11.443  47.535  31.096  1.00  0.00           H  
ATOM   2572 2HG  PRO H  57      13.116  47.111  31.476  1.00  0.00           H  
ATOM   2573 1HD  PRO H  57      11.024  47.153  33.350  1.00  0.00           H  
ATOM   2574 2HD  PRO H  57      12.779  47.280  33.775  1.00  0.00           H  
ATOM   2575  N   THR H  58      10.320  51.445  31.091  1.00  0.00           N  
ATOM   2576  CA  THR H  58       9.212  51.800  30.213  1.00  0.00           C  
ATOM   2577  C   THR H  58       9.791  52.229  28.863  1.00  0.00           C  
ATOM   2578  O   THR H  58      10.741  53.031  28.819  1.00  0.00           O  
ATOM   2579  CB  THR H  58       8.344  52.923  30.810  1.00  0.00           C  
ATOM   2580  OG1 THR H  58       7.785  52.488  32.056  1.00  0.00           O  
ATOM   2581  CG2 THR H  58       7.219  53.292  29.856  1.00  0.00           C  
ATOM   2582  H   THR H  58      11.099  52.083  31.183  1.00  0.00           H  
ATOM   2583  HA  THR H  58       8.580  50.921  30.081  1.00  0.00           H  
ATOM   2584  HB  THR H  58       8.962  53.802  30.992  1.00  0.00           H  
ATOM   2585  HG1 THR H  58       7.838  51.530  32.113  1.00  0.00           H  
ATOM   2586 1HG2 THR H  58       6.617  54.088  30.294  1.00  0.00           H  
ATOM   2587 2HG2 THR H  58       7.641  53.635  28.911  1.00  0.00           H  
ATOM   2588 3HG2 THR H  58       6.592  52.419  29.677  1.00  0.00           H  
ATOM   2589  N   TYR H  59       9.251  51.687  27.773  1.00  0.00           N  
ATOM   2590  CA  TYR H  59       9.779  51.968  26.435  1.00  0.00           C  
ATOM   2591  C   TYR H  59       8.864  52.844  25.596  1.00  0.00           C  
ATOM   2592  O   TYR H  59       7.635  52.767  25.689  1.00  0.00           O  
ATOM   2593  CB  TYR H  59      10.096  50.665  25.677  1.00  0.00           C  
ATOM   2594  CG  TYR H  59      11.048  49.773  26.440  1.00  0.00           C  
ATOM   2595  CD1 TYR H  59      12.420  49.906  26.281  1.00  0.00           C  
ATOM   2596  CD2 TYR H  59      10.574  48.823  27.335  1.00  0.00           C  
ATOM   2597  CE1 TYR H  59      13.302  49.109  26.992  1.00  0.00           C  
ATOM   2598  CE2 TYR H  59      11.437  48.022  28.050  1.00  0.00           C  
ATOM   2599  CZ  TYR H  59      12.799  48.175  27.876  1.00  0.00           C  
ATOM   2600  OH  TYR H  59      13.674  47.394  28.579  1.00  0.00           O  
ATOM   2601  H   TYR H  59       8.458  51.067  27.869  1.00  0.00           H  
ATOM   2602  HA  TYR H  59      10.717  52.515  26.541  1.00  0.00           H  
ATOM   2603 1HB  TYR H  59       9.170  50.118  25.492  1.00  0.00           H  
ATOM   2604 2HB  TYR H  59      10.534  50.906  24.708  1.00  0.00           H  
ATOM   2605  HD1 TYR H  59      12.820  50.645  25.588  1.00  0.00           H  
ATOM   2606  HD2 TYR H  59       9.502  48.702  27.482  1.00  0.00           H  
ATOM   2607  HE1 TYR H  59      14.377  49.229  26.853  1.00  0.00           H  
ATOM   2608  HE2 TYR H  59      11.042  47.276  28.740  1.00  0.00           H  
ATOM   2609  HH  TYR H  59      13.184  46.727  29.066  1.00  0.00           H  
ATOM   2610  N   GLY H  60       9.472  53.686  24.770  1.00  0.00           N  
ATOM   2611  CA  GLY H  60       8.705  54.438  23.796  1.00  0.00           C  
ATOM   2612  C   GLY H  60       8.266  53.449  22.720  1.00  0.00           C  
ATOM   2613  O   GLY H  60       8.956  52.470  22.467  1.00  0.00           O  
ATOM   2614  H   GLY H  60      10.474  53.811  24.810  1.00  0.00           H  
ATOM   2615 1HA  GLY H  60       7.854  54.909  24.288  1.00  0.00           H  
ATOM   2616 2HA  GLY H  60       9.322  55.238  23.387  1.00  0.00           H  
ATOM   2617  N   GLU H  61       7.129  53.710  22.084  1.00  0.00           N  
ATOM   2618  CA  GLU H  61       6.559  52.781  21.108  1.00  0.00           C  
ATOM   2619  C   GLU H  61       7.541  52.357  20.016  1.00  0.00           C  
ATOM   2620  O   GLU H  61       7.597  51.182  19.632  1.00  0.00           O  
ATOM   2621  CB  GLU H  61       5.324  53.409  20.458  1.00  0.00           C  
ATOM   2622  CG  GLU H  61       4.620  52.512  19.449  1.00  0.00           C  
ATOM   2623  CD  GLU H  61       3.982  51.308  20.083  1.00  0.00           C  
ATOM   2624  OE1 GLU H  61       3.732  51.344  21.264  1.00  0.00           O  
ATOM   2625  OE2 GLU H  61       3.744  50.350  19.385  1.00  0.00           O  
ATOM   2626  H   GLU H  61       6.647  54.575  22.281  1.00  0.00           H  
ATOM   2627  HA  GLU H  61       6.263  51.870  21.629  1.00  0.00           H  
ATOM   2628 1HB  GLU H  61       4.603  53.675  21.230  1.00  0.00           H  
ATOM   2629 2HB  GLU H  61       5.610  54.328  19.946  1.00  0.00           H  
ATOM   2630 1HG  GLU H  61       3.850  53.091  18.940  1.00  0.00           H  
ATOM   2631 2HG  GLU H  61       5.343  52.185  18.703  1.00  0.00           H  
ATOM   2632  N   GLU H  62       8.305  53.319  19.514  1.00  0.00           N  
ATOM   2633  CA  GLU H  62       9.241  53.061  18.427  1.00  0.00           C  
ATOM   2634  C   GLU H  62      10.374  52.120  18.838  1.00  0.00           C  
ATOM   2635  O   GLU H  62      11.016  51.508  17.985  1.00  0.00           O  
ATOM   2636  CB  GLU H  62       9.828  54.381  17.920  1.00  0.00           C  
ATOM   2637  CG  GLU H  62      10.751  54.238  16.719  1.00  0.00           C  
ATOM   2638  CD  GLU H  62      11.232  55.561  16.191  1.00  0.00           C  
ATOM   2639  OE1 GLU H  62      10.845  56.570  16.729  1.00  0.00           O  
ATOM   2640  OE2 GLU H  62      11.989  55.562  15.248  1.00  0.00           O  
ATOM   2641  H   GLU H  62       8.239  54.253  19.894  1.00  0.00           H  
ATOM   2642  HA  GLU H  62       8.700  52.579  17.612  1.00  0.00           H  
ATOM   2643 1HB  GLU H  62       9.018  55.056  17.642  1.00  0.00           H  
ATOM   2644 2HB  GLU H  62      10.392  54.859  18.721  1.00  0.00           H  
ATOM   2645 1HG  GLU H  62      11.614  53.639  17.006  1.00  0.00           H  
ATOM   2646 2HG  GLU H  62      10.222  53.708  15.928  1.00  0.00           H  
ATOM   2647  N   PHE H  63      10.608  51.990  20.142  1.00  0.00           N  
ATOM   2648  CA  PHE H  63      11.752  51.223  20.637  1.00  0.00           C  
ATOM   2649  C   PHE H  63      11.325  49.991  21.425  1.00  0.00           C  
ATOM   2650  O   PHE H  63      12.064  49.481  22.273  1.00  0.00           O  
ATOM   2651  CB  PHE H  63      12.683  52.134  21.438  1.00  0.00           C  
ATOM   2652  CG  PHE H  63      13.179  53.295  20.638  1.00  0.00           C  
ATOM   2653  CD1 PHE H  63      14.296  53.159  19.831  1.00  0.00           C  
ATOM   2654  CD2 PHE H  63      12.500  54.505  20.648  1.00  0.00           C  
ATOM   2655  CE1 PHE H  63      14.757  54.222  19.059  1.00  0.00           C  
ATOM   2656  CE2 PHE H  63      12.943  55.586  19.870  1.00  0.00           C  
ATOM   2657  CZ  PHE H  63      14.070  55.438  19.075  1.00  0.00           C  
ATOM   2658  H   PHE H  63       9.984  52.427  20.806  1.00  0.00           H  
ATOM   2659  HA  PHE H  63      12.336  50.882  19.781  1.00  0.00           H  
ATOM   2660 1HB  PHE H  63      12.157  52.510  22.315  1.00  0.00           H  
ATOM   2661 2HB  PHE H  63      13.539  51.559  21.791  1.00  0.00           H  
ATOM   2662  HD1 PHE H  63      14.818  52.202  19.803  1.00  0.00           H  
ATOM   2663  HD2 PHE H  63      11.615  54.612  21.276  1.00  0.00           H  
ATOM   2664  HE1 PHE H  63      15.649  54.103  18.445  1.00  0.00           H  
ATOM   2665  HE2 PHE H  63      12.410  56.535  19.887  1.00  0.00           H  
ATOM   2666  HZ  PHE H  63      14.420  56.270  18.467  1.00  0.00           H  
ATOM   2667  N   LYS H  64      10.122  49.501  21.150  1.00  0.00           N  
ATOM   2668  CA  LYS H  64       9.648  48.268  21.768  1.00  0.00           C  
ATOM   2669  C   LYS H  64      10.011  47.085  20.878  1.00  0.00           C  
ATOM   2670  O   LYS H  64       9.650  47.057  19.702  1.00  0.00           O  
ATOM   2671  CB  LYS H  64       8.138  48.317  22.007  1.00  0.00           C  
ATOM   2672  CG  LYS H  64       7.697  49.358  23.027  1.00  0.00           C  
ATOM   2673  CD  LYS H  64       6.184  49.518  23.033  1.00  0.00           C  
ATOM   2674  CE  LYS H  64       5.742  50.565  24.045  1.00  0.00           C  
ATOM   2675  NZ  LYS H  64       4.264  50.743  24.052  1.00  0.00           N  
ATOM   2676  H   LYS H  64       9.522  49.988  20.500  1.00  0.00           H  
ATOM   2677  HA  LYS H  64      10.145  48.151  22.732  1.00  0.00           H  
ATOM   2678 1HB  LYS H  64       7.628  48.532  21.067  1.00  0.00           H  
ATOM   2679 2HB  LYS H  64       7.792  47.343  22.352  1.00  0.00           H  
ATOM   2680 1HG  LYS H  64       8.026  49.056  24.021  1.00  0.00           H  
ATOM   2681 2HG  LYS H  64       8.154  50.318  22.788  1.00  0.00           H  
ATOM   2682 1HD  LYS H  64       5.845  49.818  22.041  1.00  0.00           H  
ATOM   2683 2HD  LYS H  64       5.718  48.565  23.284  1.00  0.00           H  
ATOM   2684 1HE  LYS H  64       6.064  50.267  25.041  1.00  0.00           H  
ATOM   2685 2HE  LYS H  64       6.208  51.521  23.807  1.00  0.00           H  
ATOM   2686 1HZ  LYS H  64       4.012  51.444  24.734  1.00  0.00           H  
ATOM   2687 2HZ  LYS H  64       3.955  51.038  23.137  1.00  0.00           H  
ATOM   2688 3HZ  LYS H  64       3.821  49.867  24.291  1.00  0.00           H  
ATOM   2689  N   GLY H  65      10.744  46.125  21.431  1.00  0.00           N  
ATOM   2690  CA  GLY H  65      11.131  44.948  20.680  1.00  0.00           C  
ATOM   2691  C   GLY H  65      12.589  44.577  20.859  1.00  0.00           C  
ATOM   2692  O   GLY H  65      12.908  43.608  21.548  1.00  0.00           O  
ATOM   2693  H   GLY H  65      11.039  46.213  22.393  1.00  0.00           H  
ATOM   2694 1HA  GLY H  65      10.516  44.102  20.988  1.00  0.00           H  
ATOM   2695 2HA  GLY H  65      10.941  45.114  19.620  1.00  0.00           H  
ATOM   2696  N   ARG H  66      13.481  45.346  20.239  1.00  0.00           N  
ATOM   2697  CA  ARG H  66      14.884  45.034  20.291  1.00  0.00           C  
ATOM   2698  C   ARG H  66      15.687  45.758  21.377  1.00  0.00           C  
ATOM   2699  O   ARG H  66      16.810  45.438  21.593  1.00  0.00           O  
ATOM   2700  CB  ARG H  66      15.506  45.340  18.938  1.00  0.00           C  
ATOM   2701  CG  ARG H  66      14.934  44.543  17.776  1.00  0.00           C  
ATOM   2702  CD  ARG H  66      15.795  44.638  16.568  1.00  0.00           C  
ATOM   2703  NE  ARG H  66      16.037  46.019  16.182  1.00  0.00           N  
ATOM   2704  CZ  ARG H  66      15.214  46.751  15.405  1.00  0.00           C  
ATOM   2705  NH1 ARG H  66      14.103  46.222  14.943  1.00  0.00           N  
ATOM   2706  NH2 ARG H  66      15.524  48.002  15.110  1.00  0.00           N  
ATOM   2707  H   ARG H  66      13.177  46.160  19.725  1.00  0.00           H  
ATOM   2708  HA  ARG H  66      14.994  43.971  20.508  1.00  0.00           H  
ATOM   2709 1HB  ARG H  66      15.375  46.398  18.709  1.00  0.00           H  
ATOM   2710 2HB  ARG H  66      16.577  45.144  18.976  1.00  0.00           H  
ATOM   2711 1HG  ARG H  66      14.854  43.493  18.058  1.00  0.00           H  
ATOM   2712 2HG  ARG H  66      13.945  44.927  17.522  1.00  0.00           H  
ATOM   2713 1HD  ARG H  66      16.756  44.167  16.770  1.00  0.00           H  
ATOM   2714 2HD  ARG H  66      15.309  44.131  15.736  1.00  0.00           H  
ATOM   2715  HE  ARG H  66      16.882  46.460  16.519  1.00  0.00           H  
ATOM   2716 1HH1 ARG H  66      13.867  45.267  15.169  1.00  0.00           H  
ATOM   2717 2HH1 ARG H  66      13.486  46.772  14.361  1.00  0.00           H  
ATOM   2718 1HH2 ARG H  66      16.377  48.408  15.467  1.00  0.00           H  
ATOM   2719 2HH2 ARG H  66      14.907  48.550  14.530  1.00  0.00           H  
ATOM   2720  N   PHE H  67      15.076  46.726  22.022  1.00  0.00           N  
ATOM   2721  CA  PHE H  67      15.792  47.587  22.958  1.00  0.00           C  
ATOM   2722  C   PHE H  67      15.451  47.273  24.405  1.00  0.00           C  
ATOM   2723  O   PHE H  67      14.278  47.171  24.775  1.00  0.00           O  
ATOM   2724  CB  PHE H  67      15.477  49.057  22.671  1.00  0.00           C  
ATOM   2725  CG  PHE H  67      15.876  49.505  21.295  1.00  0.00           C  
ATOM   2726  CD1 PHE H  67      15.104  49.173  20.192  1.00  0.00           C  
ATOM   2727  CD2 PHE H  67      17.024  50.258  21.099  1.00  0.00           C  
ATOM   2728  CE1 PHE H  67      15.468  49.585  18.923  1.00  0.00           C  
ATOM   2729  CE2 PHE H  67      17.391  50.671  19.834  1.00  0.00           C  
ATOM   2730  CZ  PHE H  67      16.613  50.334  18.744  1.00  0.00           C  
ATOM   2731  H   PHE H  67      14.089  46.880  21.868  1.00  0.00           H  
ATOM   2732  HA  PHE H  67      16.863  47.425  22.828  1.00  0.00           H  
ATOM   2733 1HB  PHE H  67      14.408  49.229  22.790  1.00  0.00           H  
ATOM   2734 2HB  PHE H  67      15.991  49.687  23.397  1.00  0.00           H  
ATOM   2735  HD1 PHE H  67      14.197  48.582  20.333  1.00  0.00           H  
ATOM   2736  HD2 PHE H  67      17.638  50.523  21.960  1.00  0.00           H  
ATOM   2737  HE1 PHE H  67      14.853  49.318  18.066  1.00  0.00           H  
ATOM   2738  HE2 PHE H  67      18.296  51.263  19.694  1.00  0.00           H  
ATOM   2739  HZ  PHE H  67      16.902  50.657  17.745  1.00  0.00           H  
ATOM   2740  N   ALA H  68      16.494  47.114  25.206  1.00  0.00           N  
ATOM   2741  CA  ALA H  68      16.249  46.760  26.611  1.00  0.00           C  
ATOM   2742  C   ALA H  68      17.015  47.727  27.519  1.00  0.00           C  
ATOM   2743  O   ALA H  68      18.210  47.967  27.295  1.00  0.00           O  
ATOM   2744  CB  ALA H  68      16.659  45.320  26.889  1.00  0.00           C  
ATOM   2745  H   ALA H  68      17.447  47.211  24.882  1.00  0.00           H  
ATOM   2746  HA  ALA H  68      15.181  46.862  26.804  1.00  0.00           H  
ATOM   2747 1HB  ALA H  68      16.484  45.088  27.939  1.00  0.00           H  
ATOM   2748 2HB  ALA H  68      16.069  44.648  26.266  1.00  0.00           H  
ATOM   2749 3HB  ALA H  68      17.715  45.193  26.661  1.00  0.00           H  
ATOM   2750  N   PHE H  69      16.336  48.247  28.561  1.00  0.00           N  
ATOM   2751  CA  PHE H  69      16.975  49.066  29.596  1.00  0.00           C  
ATOM   2752  C   PHE H  69      17.145  48.177  30.796  1.00  0.00           C  
ATOM   2753  O   PHE H  69      16.223  47.443  31.165  1.00  0.00           O  
ATOM   2754  CB  PHE H  69      16.192  50.343  29.960  1.00  0.00           C  
ATOM   2755  CG  PHE H  69      15.708  51.234  28.844  1.00  0.00           C  
ATOM   2756  CD1 PHE H  69      16.552  51.584  27.788  1.00  0.00           C  
ATOM   2757  CD2 PHE H  69      14.437  51.780  28.879  1.00  0.00           C  
ATOM   2758  CE1 PHE H  69      16.109  52.437  26.773  1.00  0.00           C  
ATOM   2759  CE2 PHE H  69      14.006  52.640  27.873  1.00  0.00           C  
ATOM   2760  CZ  PHE H  69      14.840  52.958  26.820  1.00  0.00           C  
ATOM   2761  H   PHE H  69      15.345  48.060  28.624  1.00  0.00           H  
ATOM   2762  HA  PHE H  69      17.937  49.414  29.217  1.00  0.00           H  
ATOM   2763 1HB  PHE H  69      15.302  50.075  30.529  1.00  0.00           H  
ATOM   2764 2HB  PHE H  69      16.807  50.978  30.596  1.00  0.00           H  
ATOM   2765  HD1 PHE H  69      17.566  51.184  27.761  1.00  0.00           H  
ATOM   2766  HD2 PHE H  69      13.773  51.535  29.708  1.00  0.00           H  
ATOM   2767  HE1 PHE H  69      16.773  52.687  25.946  1.00  0.00           H  
ATOM   2768  HE2 PHE H  69      13.004  53.064  27.920  1.00  0.00           H  
ATOM   2769  HZ  PHE H  69      14.492  53.622  26.030  1.00  0.00           H  
ATOM   2770  N   SER H  70      18.319  48.215  31.379  1.00  0.00           N  
ATOM   2771  CA  SER H  70      18.679  47.392  32.518  1.00  0.00           C  
ATOM   2772  C   SER H  70      19.528  48.191  33.480  1.00  0.00           C  
ATOM   2773  O   SER H  70      19.826  49.352  33.205  1.00  0.00           O  
ATOM   2774  CB  SER H  70      19.427  46.154  32.064  1.00  0.00           C  
ATOM   2775  OG  SER H  70      19.672  45.291  33.141  1.00  0.00           O  
ATOM   2776  H   SER H  70      19.001  48.858  31.003  1.00  0.00           H  
ATOM   2777  HA  SER H  70      17.763  47.079  33.023  1.00  0.00           H  
ATOM   2778 1HB  SER H  70      18.844  45.634  31.304  1.00  0.00           H  
ATOM   2779 2HB  SER H  70      20.373  46.447  31.609  1.00  0.00           H  
ATOM   2780  HG  SER H  70      19.256  44.456  32.912  1.00  0.00           H  
ATOM   2781  N   LEU H  71      19.934  47.577  34.607  1.00  0.00           N  
ATOM   2782  CA  LEU H  71      20.683  48.258  35.651  1.00  0.00           C  
ATOM   2783  C   LEU H  71      21.514  47.368  36.523  1.00  0.00           C  
ATOM   2784  O   LEU H  71      21.257  46.174  36.623  1.00  0.00           O  
ATOM   2785  CB  LEU H  71      19.717  49.044  36.544  1.00  0.00           C  
ATOM   2786  CG  LEU H  71      18.866  48.204  37.506  1.00  0.00           C  
ATOM   2787  CD1 LEU H  71      18.228  49.113  38.547  1.00  0.00           C  
ATOM   2788  CD2 LEU H  71      17.807  47.447  36.716  1.00  0.00           C  
ATOM   2789  H   LEU H  71      19.702  46.600  34.725  1.00  0.00           H  
ATOM   2790  HA  LEU H  71      21.379  48.952  35.180  1.00  0.00           H  
ATOM   2791 1HB  LEU H  71      20.292  49.750  37.142  1.00  0.00           H  
ATOM   2792 2HB  LEU H  71      19.036  49.609  35.907  1.00  0.00           H  
ATOM   2793  HG  LEU H  71      19.505  47.492  38.030  1.00  0.00           H  
ATOM   2794 1HD1 LEU H  71      17.623  48.516  39.230  1.00  0.00           H  
ATOM   2795 2HD1 LEU H  71      19.008  49.626  39.108  1.00  0.00           H  
ATOM   2796 3HD1 LEU H  71      17.595  49.846  38.049  1.00  0.00           H  
ATOM   2797 1HD2 LEU H  71      17.202  46.849  37.400  1.00  0.00           H  
ATOM   2798 2HD2 LEU H  71      17.167  48.158  36.193  1.00  0.00           H  
ATOM   2799 3HD2 LEU H  71      18.291  46.792  35.993  1.00  0.00           H  
ATOM   2800  N   GLU H  72      22.432  48.008  37.258  1.00  0.00           N  
ATOM   2801  CA  GLU H  72      23.325  47.428  38.251  1.00  0.00           C  
ATOM   2802  C   GLU H  72      23.583  48.499  39.275  1.00  0.00           C  
ATOM   2803  O   GLU H  72      24.475  49.330  39.083  1.00  0.00           O  
ATOM   2804  CB  GLU H  72      24.636  46.946  37.628  1.00  0.00           C  
ATOM   2805  CG  GLU H  72      25.647  46.406  38.629  1.00  0.00           C  
ATOM   2806  CD  GLU H  72      25.142  45.207  39.382  1.00  0.00           C  
ATOM   2807  OE1 GLU H  72      24.703  44.275  38.752  1.00  0.00           O  
ATOM   2808  OE2 GLU H  72      25.194  45.223  40.590  1.00  0.00           O  
ATOM   2809  H   GLU H  72      22.480  48.999  37.072  1.00  0.00           H  
ATOM   2810  HA  GLU H  72      22.830  46.567  38.701  1.00  0.00           H  
ATOM   2811 1HB  GLU H  72      24.428  46.157  36.905  1.00  0.00           H  
ATOM   2812 2HB  GLU H  72      25.107  47.768  37.088  1.00  0.00           H  
ATOM   2813 1HG  GLU H  72      26.558  46.130  38.098  1.00  0.00           H  
ATOM   2814 2HG  GLU H  72      25.898  47.195  39.338  1.00  0.00           H  
ATOM   2815  N   THR H  73      22.794  48.507  40.345  1.00  0.00           N  
ATOM   2816  CA  THR H  73      22.918  49.508  41.395  1.00  0.00           C  
ATOM   2817  C   THR H  73      24.242  49.534  42.146  1.00  0.00           C  
ATOM   2818  O   THR H  73      24.645  50.625  42.556  1.00  0.00           O  
ATOM   2819  CB  THR H  73      21.783  49.328  42.420  1.00  0.00           C  
ATOM   2820  OG1 THR H  73      20.520  49.567  41.785  1.00  0.00           O  
ATOM   2821  CG2 THR H  73      21.954  50.295  43.581  1.00  0.00           C  
ATOM   2822  H   THR H  73      22.084  47.793  40.428  1.00  0.00           H  
ATOM   2823  HA  THR H  73      22.835  50.497  40.942  1.00  0.00           H  
ATOM   2824  HB  THR H  73      21.795  48.306  42.800  1.00  0.00           H  
ATOM   2825  HG1 THR H  73      19.814  49.453  42.425  1.00  0.00           H  
ATOM   2826 1HG2 THR H  73      21.143  50.152  44.295  1.00  0.00           H  
ATOM   2827 2HG2 THR H  73      22.908  50.107  44.073  1.00  0.00           H  
ATOM   2828 3HG2 THR H  73      21.933  51.318  43.208  1.00  0.00           H  
ATOM   2829  N   SER H  74      24.847  48.358  42.435  1.00  0.00           N  
ATOM   2830  CA  SER H  74      26.076  48.268  43.232  1.00  0.00           C  
ATOM   2831  C   SER H  74      27.215  49.091  42.644  1.00  0.00           C  
ATOM   2832  O   SER H  74      28.043  49.631  43.393  1.00  0.00           O  
ATOM   2833  CB  SER H  74      26.511  46.820  43.350  1.00  0.00           C  
ATOM   2834  OG  SER H  74      26.943  46.324  42.113  1.00  0.00           O  
ATOM   2835  H   SER H  74      24.426  47.510  42.083  1.00  0.00           H  
ATOM   2836  HA  SER H  74      25.871  48.658  44.230  1.00  0.00           H  
ATOM   2837 1HB  SER H  74      27.316  46.740  44.079  1.00  0.00           H  
ATOM   2838 2HB  SER H  74      25.678  46.219  43.714  1.00  0.00           H  
ATOM   2839  HG  SER H  74      26.175  45.914  41.708  1.00  0.00           H  
ATOM   2840  N   ALA H  75      27.232  49.206  41.308  1.00  0.00           N  
ATOM   2841  CA  ALA H  75      28.226  49.955  40.570  1.00  0.00           C  
ATOM   2842  C   ALA H  75      27.597  51.288  40.013  1.00  0.00           C  
ATOM   2843  O   ALA H  75      28.293  52.036  39.324  1.00  0.00           O  
ATOM   2844  CB  ALA H  75      28.792  49.094  39.449  1.00  0.00           C  
ATOM   2845  H   ALA H  75      26.497  48.733  40.804  1.00  0.00           H  
ATOM   2846  HA  ALA H  75      29.030  50.221  41.257  1.00  0.00           H  
ATOM   2847 1HB  ALA H  75      29.551  49.655  38.906  1.00  0.00           H  
ATOM   2848 2HB  ALA H  75      29.238  48.193  39.871  1.00  0.00           H  
ATOM   2849 3HB  ALA H  75      27.990  48.815  38.766  1.00  0.00           H  
ATOM   2850  N   SER H  76      26.313  51.597  40.379  1.00  0.00           N  
ATOM   2851  CA  SER H  76      25.499  52.751  39.948  1.00  0.00           C  
ATOM   2852  C   SER H  76      25.524  52.990  38.417  1.00  0.00           C  
ATOM   2853  O   SER H  76      25.850  54.092  37.964  1.00  0.00           O  
ATOM   2854  CB  SER H  76      25.984  54.000  40.659  1.00  0.00           C  
ATOM   2855  OG  SER H  76      25.842  53.875  42.048  1.00  0.00           O  
ATOM   2856  H   SER H  76      25.915  50.925  41.019  1.00  0.00           H  
ATOM   2857  HA  SER H  76      24.460  52.564  40.221  1.00  0.00           H  
ATOM   2858 1HB  SER H  76      27.031  54.176  40.413  1.00  0.00           H  
ATOM   2859 2HB  SER H  76      25.416  54.862  40.309  1.00  0.00           H  
ATOM   2860  HG  SER H  76      25.514  52.986  42.201  1.00  0.00           H  
ATOM   2861  N   THR H  77      25.140  51.990  37.630  1.00  0.00           N  
ATOM   2862  CA  THR H  77      25.173  52.195  36.189  1.00  0.00           C  
ATOM   2863  C   THR H  77      23.922  51.690  35.496  1.00  0.00           C  
ATOM   2864  O   THR H  77      23.313  50.698  35.904  1.00  0.00           O  
ATOM   2865  CB  THR H  77      26.406  51.510  35.569  1.00  0.00           C  
ATOM   2866  OG1 THR H  77      26.450  51.780  34.163  1.00  0.00           O  
ATOM   2867  CG2 THR H  77      26.348  50.006  35.791  1.00  0.00           C  
ATOM   2868  H   THR H  77      24.829  51.101  37.993  1.00  0.00           H  
ATOM   2869  HA  THR H  77      25.237  53.265  35.993  1.00  0.00           H  
ATOM   2870  HB  THR H  77      27.311  51.904  36.031  1.00  0.00           H  
ATOM   2871  HG1 THR H  77      25.670  51.409  33.742  1.00  0.00           H  
ATOM   2872 1HG2 THR H  77      27.226  49.539  35.347  1.00  0.00           H  
ATOM   2873 2HG2 THR H  77      26.326  49.797  36.860  1.00  0.00           H  
ATOM   2874 3HG2 THR H  77      25.448  49.604  35.325  1.00  0.00           H  
ATOM   2875  N   ALA H  78      23.546  52.399  34.429  1.00  0.00           N  
ATOM   2876  CA  ALA H  78      22.390  52.106  33.601  1.00  0.00           C  
ATOM   2877  C   ALA H  78      22.858  51.502  32.312  1.00  0.00           C  
ATOM   2878  O   ALA H  78      23.893  51.893  31.754  1.00  0.00           O  
ATOM   2879  CB  ALA H  78      21.570  53.361  33.346  1.00  0.00           C  
ATOM   2880  H   ALA H  78      24.126  53.193  34.201  1.00  0.00           H  
ATOM   2881  HA  ALA H  78      21.766  51.386  34.133  1.00  0.00           H  
ATOM   2882 1HB  ALA H  78      20.710  53.114  32.724  1.00  0.00           H  
ATOM   2883 2HB  ALA H  78      21.226  53.771  34.296  1.00  0.00           H  
ATOM   2884 3HB  ALA H  78      22.188  54.098  32.835  1.00  0.00           H  
ATOM   2885  N   ASN H  79      22.098  50.554  31.816  1.00  0.00           N  
ATOM   2886  CA  ASN H  79      22.467  49.869  30.589  1.00  0.00           C  
ATOM   2887  C   ASN H  79      21.383  49.966  29.552  1.00  0.00           C  
ATOM   2888  O   ASN H  79      20.212  50.201  29.866  1.00  0.00           O  
ATOM   2889  CB  ASN H  79      22.799  48.414  30.867  1.00  0.00           C  
ATOM   2890  CG  ASN H  79      24.059  48.253  31.672  1.00  0.00           C  
ATOM   2891  OD1 ASN H  79      25.156  48.573  31.200  1.00  0.00           O  
ATOM   2892  ND2 ASN H  79      23.923  47.764  32.878  1.00  0.00           N  
ATOM   2893  H   ASN H  79      21.245  50.292  32.290  1.00  0.00           H  
ATOM   2894  HA  ASN H  79      23.351  50.354  30.174  1.00  0.00           H  
ATOM   2895 1HB  ASN H  79      21.974  47.949  31.408  1.00  0.00           H  
ATOM   2896 2HB  ASN H  79      22.914  47.881  29.924  1.00  0.00           H  
ATOM   2897 1HD2 ASN H  79      24.727  47.634  33.459  1.00  0.00           H  
ATOM   2898 2HD2 ASN H  79      23.016  47.519  33.218  1.00  0.00           H  
ATOM   2899  N   LEU H  80      21.805  49.792  28.298  1.00  0.00           N  
ATOM   2900  CA  LEU H  80      21.014  49.727  27.089  1.00  0.00           C  
ATOM   2901  C   LEU H  80      21.545  48.576  26.267  1.00  0.00           C  
ATOM   2902  O   LEU H  80      22.701  48.618  25.842  1.00  0.00           O  
ATOM   2903  CB  LEU H  80      21.054  51.044  26.271  1.00  0.00           C  
ATOM   2904  CG  LEU H  80      20.389  50.953  24.886  1.00  0.00           C  
ATOM   2905  CD1 LEU H  80      18.931  50.636  24.969  1.00  0.00           C  
ATOM   2906  CD2 LEU H  80      20.708  52.084  23.945  1.00  0.00           C  
ATOM   2907  H   LEU H  80      22.809  49.699  28.236  1.00  0.00           H  
ATOM   2908  HA  LEU H  80      19.974  49.559  27.365  1.00  0.00           H  
ATOM   2909 1HB  LEU H  80      20.551  51.823  26.845  1.00  0.00           H  
ATOM   2910 2HB  LEU H  80      22.095  51.338  26.136  1.00  0.00           H  
ATOM   2911  HG  LEU H  80      20.707  50.036  24.389  1.00  0.00           H  
ATOM   2912 1HD1 LEU H  80      18.512  50.583  23.964  1.00  0.00           H  
ATOM   2913 2HD1 LEU H  80      18.795  49.676  25.468  1.00  0.00           H  
ATOM   2914 3HD1 LEU H  80      18.420  51.415  25.533  1.00  0.00           H  
ATOM   2915 1HD2 LEU H  80      20.193  51.927  22.997  1.00  0.00           H  
ATOM   2916 2HD2 LEU H  80      20.381  53.027  24.384  1.00  0.00           H  
ATOM   2917 3HD2 LEU H  80      21.785  52.120  23.772  1.00  0.00           H  
ATOM   2918  N   GLN H  81      20.710  47.550  26.047  1.00  0.00           N  
ATOM   2919  CA  GLN H  81      21.089  46.441  25.182  1.00  0.00           C  
ATOM   2920  C   GLN H  81      20.182  46.413  23.964  1.00  0.00           C  
ATOM   2921  O   GLN H  81      18.961  46.491  24.098  1.00  0.00           O  
ATOM   2922  CB  GLN H  81      21.011  45.109  25.932  1.00  0.00           C  
ATOM   2923  CG  GLN H  81      21.418  43.903  25.104  1.00  0.00           C  
ATOM   2924  CD  GLN H  81      21.446  42.623  25.918  1.00  0.00           C  
ATOM   2925  OE1 GLN H  81      21.544  42.655  27.148  1.00  0.00           O  
ATOM   2926  NE2 GLN H  81      21.360  41.487  25.236  1.00  0.00           N  
ATOM   2927  H   GLN H  81      19.802  47.544  26.489  1.00  0.00           H  
ATOM   2928  HA  GLN H  81      22.117  46.593  24.855  1.00  0.00           H  
ATOM   2929 1HB  GLN H  81      21.656  45.147  26.810  1.00  0.00           H  
ATOM   2930 2HB  GLN H  81      19.991  44.947  26.283  1.00  0.00           H  
ATOM   2931 1HG  GLN H  81      20.703  43.775  24.290  1.00  0.00           H  
ATOM   2932 2HG  GLN H  81      22.416  44.072  24.700  1.00  0.00           H  
ATOM   2933 1HE2 GLN H  81      21.373  40.610  25.719  1.00  0.00           H  
ATOM   2934 2HE2 GLN H  81      21.281  41.506  24.239  1.00  0.00           H  
ATOM   2935  N   ILE H  82      20.795  46.359  22.773  1.00  0.00           N  
ATOM   2936  CA  ILE H  82      20.097  46.303  21.494  1.00  0.00           C  
ATOM   2937  C   ILE H  82      20.451  44.958  20.862  1.00  0.00           C  
ATOM   2938  O   ILE H  82      21.619  44.731  20.534  1.00  0.00           O  
ATOM   2939  CB  ILE H  82      20.497  47.464  20.564  1.00  0.00           C  
ATOM   2940  CG1 ILE H  82      20.304  48.806  21.273  1.00  0.00           C  
ATOM   2941  CG2 ILE H  82      19.687  47.417  19.277  1.00  0.00           C  
ATOM   2942  CD1 ILE H  82      20.860  49.986  20.509  1.00  0.00           C  
ATOM   2943  H   ILE H  82      21.804  46.358  22.784  1.00  0.00           H  
ATOM   2944  HA  ILE H  82      19.027  46.379  21.681  1.00  0.00           H  
ATOM   2945  HB  ILE H  82      21.556  47.385  20.319  1.00  0.00           H  
ATOM   2946 1HG1 ILE H  82      19.242  48.979  21.443  1.00  0.00           H  
ATOM   2947 2HG1 ILE H  82      20.789  48.775  22.250  1.00  0.00           H  
ATOM   2948 1HG2 ILE H  82      19.982  48.244  18.632  1.00  0.00           H  
ATOM   2949 2HG2 ILE H  82      19.873  46.474  18.765  1.00  0.00           H  
ATOM   2950 3HG2 ILE H  82      18.626  47.500  19.512  1.00  0.00           H  
ATOM   2951 1HD1 ILE H  82      20.687  50.901  21.075  1.00  0.00           H  
ATOM   2952 2HD1 ILE H  82      21.932  49.850  20.359  1.00  0.00           H  
ATOM   2953 3HD1 ILE H  82      20.365  50.059  19.542  1.00  0.00           H  
ATOM   2954  N   ASN H  82A     19.460  44.052  20.753  1.00  0.00           N  
ATOM   2955  CA  ASN H  82A     19.612  42.722  20.163  1.00  0.00           C  
ATOM   2956  C   ASN H  82A     19.212  42.768  18.697  1.00  0.00           C  
ATOM   2957  O   ASN H  82A     18.432  43.645  18.320  1.00  0.00           O  
ATOM   2958  CB  ASN H  82A     18.791  41.690  20.916  1.00  0.00           C  
ATOM   2959  CG  ASN H  82A     19.229  41.535  22.346  1.00  0.00           C  
ATOM   2960  OD1 ASN H  82A     20.425  41.408  22.631  1.00  0.00           O  
ATOM   2961  ND2 ASN H  82A     18.283  41.543  23.250  1.00  0.00           N  
ATOM   2962  H   ASN H  82A     18.557  44.331  21.110  1.00  0.00           H  
ATOM   2963  HA  ASN H  82A     20.662  42.434  20.224  1.00  0.00           H  
ATOM   2964 1HB  ASN H  82A     17.739  41.979  20.899  1.00  0.00           H  
ATOM   2965 2HB  ASN H  82A     18.874  40.725  20.416  1.00  0.00           H  
ATOM   2966 1HD2 ASN H  82A     18.516  41.443  24.218  1.00  0.00           H  
ATOM   2967 2HD2 ASN H  82A     17.328  41.648  22.974  1.00  0.00           H  
ATOM   2968  N   ASN H  82B     19.762  41.842  17.872  1.00  0.00           N  
ATOM   2969  CA  ASN H  82B     19.508  41.679  16.429  1.00  0.00           C  
ATOM   2970  C   ASN H  82B     19.665  43.012  15.681  1.00  0.00           C  
ATOM   2971  O   ASN H  82B     18.723  43.503  15.050  1.00  0.00           O  
ATOM   2972  CB  ASN H  82B     18.127  41.096  16.194  1.00  0.00           C  
ATOM   2973  CG  ASN H  82B     17.981  39.710  16.758  1.00  0.00           C  
ATOM   2974  OD1 ASN H  82B     18.909  38.896  16.686  1.00  0.00           O  
ATOM   2975  ND2 ASN H  82B     16.833  39.425  17.318  1.00  0.00           N  
ATOM   2976  H   ASN H  82B     20.407  41.214  18.332  1.00  0.00           H  
ATOM   2977  HA  ASN H  82B     20.250  40.991  16.022  1.00  0.00           H  
ATOM   2978 1HB  ASN H  82B     17.376  41.742  16.650  1.00  0.00           H  
ATOM   2979 2HB  ASN H  82B     17.923  41.063  15.123  1.00  0.00           H  
ATOM   2980 1HD2 ASN H  82B     16.679  38.517  17.710  1.00  0.00           H  
ATOM   2981 2HD2 ASN H  82B     16.110  40.114  17.353  1.00  0.00           H  
ATOM   2982  N   LEU H  82C     20.871  43.584  15.763  1.00  0.00           N  
ATOM   2983  CA  LEU H  82C     21.236  44.890  15.220  1.00  0.00           C  
ATOM   2984  C   LEU H  82C     20.981  44.982  13.738  1.00  0.00           C  
ATOM   2985  O   LEU H  82C     21.290  44.062  12.983  1.00  0.00           O  
ATOM   2986  CB  LEU H  82C     22.716  45.183  15.494  1.00  0.00           C  
ATOM   2987  CG  LEU H  82C     23.072  45.497  16.953  1.00  0.00           C  
ATOM   2988  CD1 LEU H  82C     24.586  45.548  17.106  1.00  0.00           C  
ATOM   2989  CD2 LEU H  82C     22.437  46.818  17.359  1.00  0.00           C  
ATOM   2990  H   LEU H  82C     21.569  43.043  16.252  1.00  0.00           H  
ATOM   2991  HA  LEU H  82C     20.631  45.651  15.711  1.00  0.00           H  
ATOM   2992 1HB  LEU H  82C     23.305  44.320  15.188  1.00  0.00           H  
ATOM   2993 2HB  LEU H  82C     23.019  46.038  14.888  1.00  0.00           H  
ATOM   2994  HG  LEU H  82C     22.699  44.701  17.597  1.00  0.00           H  
ATOM   2995 1HD1 LEU H  82C     24.840  45.770  18.143  1.00  0.00           H  
ATOM   2996 2HD1 LEU H  82C     25.013  44.584  16.828  1.00  0.00           H  
ATOM   2997 3HD1 LEU H  82C     24.991  46.326  16.459  1.00  0.00           H  
ATOM   2998 1HD2 LEU H  82C     22.689  47.040  18.396  1.00  0.00           H  
ATOM   2999 2HD2 LEU H  82C     22.811  47.615  16.714  1.00  0.00           H  
ATOM   3000 3HD2 LEU H  82C     21.354  46.747  17.255  1.00  0.00           H  
ATOM   3001  N   LYS H  83      20.369  46.093  13.349  1.00  0.00           N  
ATOM   3002  CA  LYS H  83      19.984  46.400  11.983  1.00  0.00           C  
ATOM   3003  C   LYS H  83      20.689  47.659  11.505  1.00  0.00           C  
ATOM   3004  O   LYS H  83      21.220  48.422  12.307  1.00  0.00           O  
ATOM   3005  CB  LYS H  83      18.466  46.565  11.873  1.00  0.00           C  
ATOM   3006  CG  LYS H  83      17.668  45.346  12.320  1.00  0.00           C  
ATOM   3007  CD  LYS H  83      17.921  44.155  11.407  1.00  0.00           C  
ATOM   3008  CE  LYS H  83      17.068  42.960  11.807  1.00  0.00           C  
ATOM   3009  NZ  LYS H  83      17.318  41.781  10.934  1.00  0.00           N  
ATOM   3010  H   LYS H  83      20.168  46.762  14.078  1.00  0.00           H  
ATOM   3011  HA  LYS H  83      20.290  45.571  11.343  1.00  0.00           H  
ATOM   3012 1HB  LYS H  83      18.148  47.412  12.479  1.00  0.00           H  
ATOM   3013 2HB  LYS H  83      18.197  46.781  10.840  1.00  0.00           H  
ATOM   3014 1HG  LYS H  83      17.950  45.080  13.338  1.00  0.00           H  
ATOM   3015 2HG  LYS H  83      16.604  45.585  12.306  1.00  0.00           H  
ATOM   3016 1HD  LYS H  83      17.688  44.430  10.377  1.00  0.00           H  
ATOM   3017 2HD  LYS H  83      18.972  43.874  11.460  1.00  0.00           H  
ATOM   3018 1HE  LYS H  83      17.288  42.686  12.838  1.00  0.00           H  
ATOM   3019 2HE  LYS H  83      16.014  43.227  11.742  1.00  0.00           H  
ATOM   3020 1HZ  LYS H  83      16.735  41.012  11.230  1.00  0.00           H  
ATOM   3021 2HZ  LYS H  83      17.101  42.019   9.976  1.00  0.00           H  
ATOM   3022 3HZ  LYS H  83      18.290  41.511  11.002  1.00  0.00           H  
ATOM   3023  N   ASN H  84      20.715  47.855  10.182  1.00  0.00           N  
ATOM   3024  CA  ASN H  84      21.400  48.985   9.553  1.00  0.00           C  
ATOM   3025  C   ASN H  84      21.003  50.336  10.110  1.00  0.00           C  
ATOM   3026  O   ASN H  84      21.847  51.235  10.222  1.00  0.00           O  
ATOM   3027  CB  ASN H  84      21.165  48.963   8.053  1.00  0.00           C  
ATOM   3028  CG  ASN H  84      21.912  47.852   7.369  1.00  0.00           C  
ATOM   3029  OD1 ASN H  84      22.930  47.368   7.875  1.00  0.00           O  
ATOM   3030  ND2 ASN H  84      21.424  47.438   6.227  1.00  0.00           N  
ATOM   3031  H   ASN H  84      20.235  47.185   9.598  1.00  0.00           H  
ATOM   3032  HA  ASN H  84      22.470  48.892   9.745  1.00  0.00           H  
ATOM   3033 1HB  ASN H  84      20.101  48.848   7.853  1.00  0.00           H  
ATOM   3034 2HB  ASN H  84      21.478  49.915   7.623  1.00  0.00           H  
ATOM   3035 1HD2 ASN H  84      21.879  46.701   5.727  1.00  0.00           H  
ATOM   3036 2HD2 ASN H  84      20.597  47.860   5.855  1.00  0.00           H  
ATOM   3037  N   GLU H  85      19.701  50.469  10.409  1.00  0.00           N  
ATOM   3038  CA  GLU H  85      19.013  51.655  10.910  1.00  0.00           C  
ATOM   3039  C   GLU H  85      19.225  51.879  12.410  1.00  0.00           C  
ATOM   3040  O   GLU H  85      18.656  52.811  12.967  1.00  0.00           O  
ATOM   3041  CB  GLU H  85      17.514  51.548  10.616  1.00  0.00           C  
ATOM   3042  CG  GLU H  85      17.166  51.507   9.134  1.00  0.00           C  
ATOM   3043  CD  GLU H  85      17.550  52.766   8.408  1.00  0.00           C  
ATOM   3044  OE1 GLU H  85      17.414  53.823   8.977  1.00  0.00           O  
ATOM   3045  OE2 GLU H  85      17.979  52.671   7.282  1.00  0.00           O  
ATOM   3046  H   GLU H  85      19.172  49.622  10.254  1.00  0.00           H  
ATOM   3047  HA  GLU H  85      19.413  52.530  10.397  1.00  0.00           H  
ATOM   3048 1HB  GLU H  85      17.116  50.645  11.078  1.00  0.00           H  
ATOM   3049 2HB  GLU H  85      16.996  52.398  11.058  1.00  0.00           H  
ATOM   3050 1HG  GLU H  85      17.682  50.664   8.674  1.00  0.00           H  
ATOM   3051 2HG  GLU H  85      16.095  51.344   9.029  1.00  0.00           H  
ATOM   3052  N   ASP H  86      20.013  51.020  13.064  1.00  0.00           N  
ATOM   3053  CA  ASP H  86      20.312  51.185  14.472  1.00  0.00           C  
ATOM   3054  C   ASP H  86      21.551  52.052  14.606  1.00  0.00           C  
ATOM   3055  O   ASP H  86      21.846  52.520  15.681  1.00  0.00           O  
ATOM   3056  CB  ASP H  86      20.532  49.833  15.153  1.00  0.00           C  
ATOM   3057  CG  ASP H  86      19.262  48.996  15.233  1.00  0.00           C  
ATOM   3058  OD1 ASP H  86      18.197  49.567  15.219  1.00  0.00           O  
ATOM   3059  OD2 ASP H  86      19.369  47.795  15.307  1.00  0.00           O  
ATOM   3060  H   ASP H  86      20.410  50.237  12.565  1.00  0.00           H  
ATOM   3061  HA  ASP H  86      19.464  51.676  14.951  1.00  0.00           H  
ATOM   3062 1HB  ASP H  86      21.287  49.268  14.606  1.00  0.00           H  
ATOM   3063 2HB  ASP H  86      20.910  49.991  16.164  1.00  0.00           H  
ATOM   3064  N   THR H  87      22.203  52.368  13.493  1.00  0.00           N  
ATOM   3065  CA  THR H  87      23.364  53.235  13.470  1.00  0.00           C  
ATOM   3066  C   THR H  87      22.960  54.573  14.051  1.00  0.00           C  
ATOM   3067  O   THR H  87      22.051  55.203  13.518  1.00  0.00           O  
ATOM   3068  CB  THR H  87      23.923  53.413  12.046  1.00  0.00           C  
ATOM   3069  OG1 THR H  87      24.316  52.138  11.522  1.00  0.00           O  
ATOM   3070  CG2 THR H  87      25.125  54.344  12.059  1.00  0.00           C  
ATOM   3071  H   THR H  87      21.863  51.977  12.626  1.00  0.00           H  
ATOM   3072  HA  THR H  87      24.144  52.783  14.083  1.00  0.00           H  
ATOM   3073  HB  THR H  87      23.151  53.833  11.402  1.00  0.00           H  
ATOM   3074  HG1 THR H  87      23.623  51.801  10.950  1.00  0.00           H  
ATOM   3075 1HG2 THR H  87      25.507  54.459  11.045  1.00  0.00           H  
ATOM   3076 2HG2 THR H  87      24.827  55.319  12.446  1.00  0.00           H  
ATOM   3077 3HG2 THR H  87      25.904  53.925  12.694  1.00  0.00           H  
ATOM   3078  N   ALA H  88      23.551  54.965  15.203  1.00  0.00           N  
ATOM   3079  CA  ALA H  88      23.210  56.225  15.884  1.00  0.00           C  
ATOM   3080  C   ALA H  88      24.080  56.457  17.063  1.00  0.00           C  
ATOM   3081  O   ALA H  88      24.731  55.544  17.566  1.00  0.00           O  
ATOM   3082  CB  ALA H  88      21.755  56.191  16.366  1.00  0.00           C  
ATOM   3083  H   ALA H  88      24.255  54.363  15.607  1.00  0.00           H  
ATOM   3084  HA  ALA H  88      23.368  57.043  15.181  1.00  0.00           H  
ATOM   3085 1HB  ALA H  88      21.517  57.130  16.868  1.00  0.00           H  
ATOM   3086 2HB  ALA H  88      21.092  56.057  15.511  1.00  0.00           H  
ATOM   3087 3HB  ALA H  88      21.622  55.364  17.062  1.00  0.00           H  
ATOM   3088  N   THR H  89      24.033  57.714  17.526  1.00  0.00           N  
ATOM   3089  CA  THR H  89      24.684  58.102  18.763  1.00  0.00           C  
ATOM   3090  C   THR H  89      23.570  57.976  19.804  1.00  0.00           C  
ATOM   3091  O   THR H  89      22.544  58.627  19.661  1.00  0.00           O  
ATOM   3092  CB  THR H  89      25.266  59.527  18.719  1.00  0.00           C  
ATOM   3093  OG1 THR H  89      26.161  59.646  17.606  1.00  0.00           O  
ATOM   3094  CG2 THR H  89      26.017  59.837  20.005  1.00  0.00           C  
ATOM   3095  H   THR H  89      23.529  58.410  16.995  1.00  0.00           H  
ATOM   3096  HA  THR H  89      25.512  57.418  18.948  1.00  0.00           H  
ATOM   3097  HB  THR H  89      24.457  60.247  18.596  1.00  0.00           H  
ATOM   3098  HG1 THR H  89      25.845  60.333  17.014  1.00  0.00           H  
ATOM   3099 1HG2 THR H  89      26.421  60.848  19.956  1.00  0.00           H  
ATOM   3100 2HG2 THR H  89      25.337  59.758  20.852  1.00  0.00           H  
ATOM   3101 3HG2 THR H  89      26.834  59.126  20.129  1.00  0.00           H  
ATOM   3102  N   PHE H  90      23.731  57.066  20.788  1.00  0.00           N  
ATOM   3103  CA  PHE H  90      22.754  56.793  21.861  1.00  0.00           C  
ATOM   3104  C   PHE H  90      23.196  57.454  23.160  1.00  0.00           C  
ATOM   3105  O   PHE H  90      24.295  57.172  23.620  1.00  0.00           O  
ATOM   3106  CB  PHE H  90      22.591  55.287  22.080  1.00  0.00           C  
ATOM   3107  CG  PHE H  90      21.891  54.583  20.953  1.00  0.00           C  
ATOM   3108  CD1 PHE H  90      22.616  53.977  19.938  1.00  0.00           C  
ATOM   3109  CD2 PHE H  90      20.506  54.526  20.905  1.00  0.00           C  
ATOM   3110  CE1 PHE H  90      21.972  53.328  18.901  1.00  0.00           C  
ATOM   3111  CE2 PHE H  90      19.860  53.877  19.870  1.00  0.00           C  
ATOM   3112  CZ  PHE H  90      20.595  53.279  18.867  1.00  0.00           C  
ATOM   3113  H   PHE H  90      24.595  56.544  20.765  1.00  0.00           H  
ATOM   3114  HA  PHE H  90      21.789  57.205  21.563  1.00  0.00           H  
ATOM   3115 1HB  PHE H  90      23.571  54.831  22.210  1.00  0.00           H  
ATOM   3116 2HB  PHE H  90      22.025  55.112  22.994  1.00  0.00           H  
ATOM   3117  HD1 PHE H  90      23.705  54.015  19.965  1.00  0.00           H  
ATOM   3118  HD2 PHE H  90      19.926  55.000  21.698  1.00  0.00           H  
ATOM   3119  HE1 PHE H  90      22.554  52.857  18.109  1.00  0.00           H  
ATOM   3120  HE2 PHE H  90      18.772  53.839  19.845  1.00  0.00           H  
ATOM   3121  HZ  PHE H  90      20.087  52.770  18.049  1.00  0.00           H  
ATOM   3122  N   PHE H  91      22.342  58.298  23.760  1.00  0.00           N  
ATOM   3123  CA  PHE H  91      22.655  59.025  24.999  1.00  0.00           C  
ATOM   3124  C   PHE H  91      21.851  58.554  26.191  1.00  0.00           C  
ATOM   3125  O   PHE H  91      20.686  58.174  26.034  1.00  0.00           O  
ATOM   3126  CB  PHE H  91      22.417  60.524  24.807  1.00  0.00           C  
ATOM   3127  CG  PHE H  91      23.143  61.106  23.627  1.00  0.00           C  
ATOM   3128  CD1 PHE H  91      22.593  61.040  22.355  1.00  0.00           C  
ATOM   3129  CD2 PHE H  91      24.375  61.721  23.786  1.00  0.00           C  
ATOM   3130  CE1 PHE H  91      23.260  61.575  21.269  1.00  0.00           C  
ATOM   3131  CE2 PHE H  91      25.043  62.257  22.703  1.00  0.00           C  
ATOM   3132  CZ  PHE H  91      24.485  62.184  21.443  1.00  0.00           C  
ATOM   3133  H   PHE H  91      21.439  58.431  23.327  1.00  0.00           H  
ATOM   3134  HA  PHE H  91      23.707  58.865  25.238  1.00  0.00           H  
ATOM   3135 1HB  PHE H  91      21.352  60.709  24.676  1.00  0.00           H  
ATOM   3136 2HB  PHE H  91      22.735  61.060  25.700  1.00  0.00           H  
ATOM   3137  HD1 PHE H  91      21.624  60.560  22.218  1.00  0.00           H  
ATOM   3138  HD2 PHE H  91      24.817  61.778  24.782  1.00  0.00           H  
ATOM   3139  HE1 PHE H  91      22.817  61.516  20.275  1.00  0.00           H  
ATOM   3140  HE2 PHE H  91      26.012  62.738  22.842  1.00  0.00           H  
ATOM   3141  HZ  PHE H  91      25.011  62.605  20.587  1.00  0.00           H  
ATOM   3142  N   CYS H  92      22.427  58.680  27.391  1.00  0.00           N  
ATOM   3143  CA  CYS H  92      21.749  58.482  28.670  1.00  0.00           C  
ATOM   3144  C   CYS H  92      21.575  59.853  29.302  1.00  0.00           C  
ATOM   3145  O   CYS H  92      22.344  60.780  29.026  1.00  0.00           O  
ATOM   3146  CB  CYS H  92      22.549  57.569  29.600  1.00  0.00           C  
ATOM   3147  SG  CYS H  92      24.135  58.261  30.127  1.00  0.00           S  
ATOM   3148  H   CYS H  92      23.404  58.932  27.386  1.00  0.00           H  
ATOM   3149  HA  CYS H  92      20.785  58.009  28.481  1.00  0.00           H  
ATOM   3150 1HB  CYS H  92      21.962  57.355  30.493  1.00  0.00           H  
ATOM   3151 2HB  CYS H  92      22.744  56.621  29.100  1.00  0.00           H  
ATOM   3152  N   ALA H  93      20.519  60.029  30.051  1.00  0.00           N  
ATOM   3153  CA  ALA H  93      20.256  61.299  30.708  1.00  0.00           C  
ATOM   3154  C   ALA H  93      19.405  61.089  31.928  1.00  0.00           C  
ATOM   3155  O   ALA H  93      18.689  60.096  32.018  1.00  0.00           O  
ATOM   3156  CB  ALA H  93      19.577  62.276  29.737  1.00  0.00           C  
ATOM   3157  H   ALA H  93      19.871  59.265  30.179  1.00  0.00           H  
ATOM   3158  HA  ALA H  93      21.210  61.723  31.020  1.00  0.00           H  
ATOM   3159 1HB  ALA H  93      19.387  63.221  30.245  1.00  0.00           H  
ATOM   3160 2HB  ALA H  93      20.230  62.448  28.880  1.00  0.00           H  
ATOM   3161 3HB  ALA H  93      18.635  61.851  29.394  1.00  0.00           H  
ATOM   3162  N   ARG H  94      19.552  61.975  32.911  1.00  0.00           N  
ATOM   3163  CA  ARG H  94      18.746  62.005  34.146  1.00  0.00           C  
ATOM   3164  C   ARG H  94      18.025  63.332  33.979  1.00  0.00           C  
ATOM   3165  O   ARG H  94      18.666  64.391  34.015  1.00  0.00           O  
ATOM   3166  CB  ARG H  94      19.577  61.973  35.420  1.00  0.00           C  
ATOM   3167  CG  ARG H  94      20.440  63.204  35.652  1.00  0.00           C  
ATOM   3168  CD  ARG H  94      21.197  63.112  36.926  1.00  0.00           C  
ATOM   3169  NE  ARG H  94      20.314  63.097  38.082  1.00  0.00           N  
ATOM   3170  CZ  ARG H  94      19.720  64.187  38.605  1.00  0.00           C  
ATOM   3171  NH1 ARG H  94      19.923  65.369  38.067  1.00  0.00           N  
ATOM   3172  NH2 ARG H  94      18.932  64.068  39.660  1.00  0.00           N  
ATOM   3173  H   ARG H  94      20.274  62.670  32.778  1.00  0.00           H  
ATOM   3174  HA  ARG H  94      18.104  61.124  34.162  1.00  0.00           H  
ATOM   3175 1HB  ARG H  94      18.919  61.866  36.281  1.00  0.00           H  
ATOM   3176 2HB  ARG H  94      20.238  61.106  35.403  1.00  0.00           H  
ATOM   3177 1HG  ARG H  94      21.155  63.306  34.835  1.00  0.00           H  
ATOM   3178 2HG  ARG H  94      19.806  64.091  35.692  1.00  0.00           H  
ATOM   3179 1HD  ARG H  94      21.785  62.195  36.935  1.00  0.00           H  
ATOM   3180 2HD  ARG H  94      21.862  63.971  37.017  1.00  0.00           H  
ATOM   3181  HE  ARG H  94      20.133  62.205  38.523  1.00  0.00           H  
ATOM   3182 1HH1 ARG H  94      20.525  65.460  37.261  1.00  0.00           H  
ATOM   3183 2HH1 ARG H  94      19.478  66.185  38.459  1.00  0.00           H  
ATOM   3184 1HH2 ARG H  94      18.775  63.159  40.074  1.00  0.00           H  
ATOM   3185 2HH2 ARG H  94      18.487  64.884  40.052  1.00  0.00           H  
ATOM   3186  N   GLY H  95      17.030  62.519  34.819  1.00  0.00           N  
ATOM   3187  CA  GLY H  95      15.690  63.014  35.112  1.00  0.00           C  
ATOM   3188  C   GLY H  95      15.307  62.691  36.551  1.00  0.00           C  
ATOM   3189  O   GLY H  95      16.129  62.207  37.329  1.00  0.00           O  
ATOM   3190  H   GLY H  95      17.311  61.617  35.179  1.00  0.00           H  
ATOM   3191 1HA  GLY H  95      15.657  64.091  34.948  1.00  0.00           H  
ATOM   3192 2HA  GLY H  95      14.977  62.562  34.424  1.00  0.00           H  
ATOM   3193  N   GLU H  96      14.053  62.961  36.898  1.00  0.00           N  
ATOM   3194  CA  GLU H  96      13.554  62.687  38.241  1.00  0.00           C  
ATOM   3195  C   GLU H  96      12.651  61.460  38.247  1.00  0.00           C  
ATOM   3196  O   GLU H  96      13.127  60.327  38.325  1.00  0.00           O  
ATOM   3197  CB  GLU H  96      12.797  63.902  38.782  1.00  0.00           C  
ATOM   3198  CG  GLU H  96      13.677  65.105  39.089  1.00  0.00           C  
ATOM   3199  CD  GLU H  96      12.894  66.293  39.576  1.00  0.00           C  
ATOM   3200  OE1 GLU H  96      11.688  66.234  39.556  1.00  0.00           O  
ATOM   3201  OE2 GLU H  96      13.503  67.259  39.970  1.00  0.00           O  
ATOM   3202  H   GLU H  96      13.430  63.367  36.215  1.00  0.00           H  
ATOM   3203  HA  GLU H  96      14.406  62.487  38.892  1.00  0.00           H  
ATOM   3204 1HB  GLU H  96      12.045  64.214  38.057  1.00  0.00           H  
ATOM   3205 2HB  GLU H  96      12.275  63.626  39.698  1.00  0.00           H  
ATOM   3206 1HG  GLU H  96      14.403  64.826  39.852  1.00  0.00           H  
ATOM   3207 2HG  GLU H  96      14.224  65.381  38.189  1.00  0.00           H  
ATOM   3208  N   ASP H  97      11.326  61.687  38.162  1.00  0.00           N  
ATOM   3209  CA  ASP H  97      10.388  60.583  37.994  1.00  0.00           C  
ATOM   3210  C   ASP H  97      10.057  60.347  36.526  1.00  0.00           C  
ATOM   3211  O   ASP H  97       9.406  59.363  36.177  1.00  0.00           O  
ATOM   3212  CB  ASP H  97       9.101  60.855  38.776  1.00  0.00           C  
ATOM   3213  CG  ASP H  97       9.315  60.868  40.284  1.00  0.00           C  
ATOM   3214  OD1 ASP H  97      10.221  60.212  40.741  1.00  0.00           O  
ATOM   3215  OD2 ASP H  97       8.571  61.533  40.963  1.00  0.00           O  
ATOM   3216  H   ASP H  97      10.970  62.630  38.217  1.00  0.00           H  
ATOM   3217  HA  ASP H  97      10.850  59.677  38.388  1.00  0.00           H  
ATOM   3218 1HB  ASP H  97       8.689  61.819  38.474  1.00  0.00           H  
ATOM   3219 2HB  ASP H  97       8.360  60.092  38.535  1.00  0.00           H  
ATOM   3220  N   ASN H  98      10.509  61.257  35.669  1.00  0.00           N  
ATOM   3221  CA  ASN H  98      10.331  61.109  34.230  1.00  0.00           C  
ATOM   3222  C   ASN H  98       8.861  60.986  33.847  1.00  0.00           C  
ATOM   3223  O   ASN H  98       8.505  60.218  32.954  1.00  0.00           O  
ATOM   3224  CB  ASN H  98      11.119  59.913  33.729  1.00  0.00           C  
ATOM   3225  CG  ASN H  98      12.605  60.144  33.764  1.00  0.00           C  
ATOM   3226  OD1 ASN H  98      13.082  61.240  33.446  1.00  0.00           O  
ATOM   3227  ND2 ASN H  98      13.344  59.134  34.144  1.00  0.00           N  
ATOM   3228  H   ASN H  98      10.988  62.072  36.024  1.00  0.00           H  
ATOM   3229  HA  ASN H  98      10.708  62.007  33.739  1.00  0.00           H  
ATOM   3230 1HB  ASN H  98      10.885  59.040  34.341  1.00  0.00           H  
ATOM   3231 2HB  ASN H  98      10.823  59.684  32.705  1.00  0.00           H  
ATOM   3232 1HD2 ASN H  98      14.339  59.231  34.186  1.00  0.00           H  
ATOM   3233 2HD2 ASN H  98      12.915  58.266  34.393  1.00  0.00           H  
ATOM   3234  N   PHE H  99       8.012  61.747  34.529  1.00  0.00           N  
ATOM   3235  CA  PHE H  99       6.629  61.923  34.103  1.00  0.00           C  
ATOM   3236  C   PHE H  99       6.344  63.381  33.769  1.00  0.00           C  
ATOM   3237  O   PHE H  99       5.460  64.002  34.359  1.00  0.00           O  
ATOM   3238  CB  PHE H  99       5.663  61.448  35.190  1.00  0.00           C  
ATOM   3239  CG  PHE H  99       5.774  59.983  35.502  1.00  0.00           C  
ATOM   3240  CD1 PHE H  99       6.252  59.555  36.732  1.00  0.00           C  
ATOM   3241  CD2 PHE H  99       5.402  59.029  34.566  1.00  0.00           C  
ATOM   3242  CE1 PHE H  99       6.355  58.207  37.020  1.00  0.00           C  
ATOM   3243  CE2 PHE H  99       5.503  57.681  34.852  1.00  0.00           C  
ATOM   3244  CZ  PHE H  99       5.980  57.270  36.080  1.00  0.00           C  
ATOM   3245  H   PHE H  99       8.333  62.216  35.364  1.00  0.00           H  
ATOM   3246  HA  PHE H  99       6.461  61.330  33.202  1.00  0.00           H  
ATOM   3247 1HB  PHE H  99       5.846  62.006  36.108  1.00  0.00           H  
ATOM   3248 2HB  PHE H  99       4.639  61.653  34.881  1.00  0.00           H  
ATOM   3249  HD1 PHE H  99       6.547  60.296  37.475  1.00  0.00           H  
ATOM   3250  HD2 PHE H  99       5.026  59.354  33.596  1.00  0.00           H  
ATOM   3251  HE1 PHE H  99       6.732  57.885  37.990  1.00  0.00           H  
ATOM   3252  HE2 PHE H  99       5.207  56.942  34.108  1.00  0.00           H  
ATOM   3253  HZ  PHE H  99       6.062  56.208  36.306  1.00  0.00           H  
ATOM   3254  N   GLY H 100       7.099  63.924  32.820  1.00  0.00           N  
ATOM   3255  CA  GLY H 100       6.994  65.336  32.471  1.00  0.00           C  
ATOM   3256  C   GLY H 100       7.992  66.174  33.258  1.00  0.00           C  
ATOM   3257  O   GLY H 100       7.790  67.371  33.460  1.00  0.00           O  
ATOM   3258  H   GLY H 100       7.763  63.344  32.327  1.00  0.00           H  
ATOM   3259 1HA  GLY H 100       7.174  65.470  31.404  1.00  0.00           H  
ATOM   3260 2HA  GLY H 100       5.985  65.694  32.673  1.00  0.00           H  
ATOM   3261  N   SER H 100A      9.071  65.538  33.702  1.00  0.00           N  
ATOM   3262  CA  SER H 100A     10.089  66.216  34.496  1.00  0.00           C  
ATOM   3263  C   SER H 100A     11.164  66.810  33.595  1.00  0.00           C  
ATOM   3264  O   SER H 100A     11.184  66.562  32.390  1.00  0.00           O  
ATOM   3265  CB  SER H 100A     10.712  65.250  35.484  1.00  0.00           C  
ATOM   3266  OG  SER H 100A     11.530  64.320  34.829  1.00  0.00           O  
ATOM   3267  H   SER H 100A      9.189  64.559  33.484  1.00  0.00           H  
ATOM   3268  HA  SER H 100A      9.625  67.036  35.047  1.00  0.00           H  
ATOM   3269 1HB  SER H 100A     11.301  65.806  36.214  1.00  0.00           H  
ATOM   3270 2HB  SER H 100A      9.926  64.728  36.027  1.00  0.00           H  
ATOM   3271  HG  SER H 100A     11.744  64.709  33.978  1.00  0.00           H  
ATOM   3272  N   LEU H 100B     12.057  67.596  34.187  1.00  0.00           N  
ATOM   3273  CA  LEU H 100B     13.121  68.250  33.435  1.00  0.00           C  
ATOM   3274  C   LEU H 100B     14.388  67.404  33.450  1.00  0.00           C  
ATOM   3275  O   LEU H 100B     14.763  66.849  34.483  1.00  0.00           O  
ATOM   3276  CB  LEU H 100B     13.414  69.637  34.020  1.00  0.00           C  
ATOM   3277  CG  LEU H 100B     12.263  70.649  33.941  1.00  0.00           C  
ATOM   3278  CD1 LEU H 100B     12.651  71.918  34.686  1.00  0.00           C  
ATOM   3279  CD2 LEU H 100B     11.947  70.945  32.483  1.00  0.00           C  
ATOM   3280  H   LEU H 100B     11.997  67.744  35.185  1.00  0.00           H  
ATOM   3281  HA  LEU H 100B     12.791  68.368  32.403  1.00  0.00           H  
ATOM   3282 1HB  LEU H 100B     13.682  69.522  35.069  1.00  0.00           H  
ATOM   3283 2HB  LEU H 100B     14.267  70.064  33.492  1.00  0.00           H  
ATOM   3284  HG  LEU H 100B     11.380  70.233  34.427  1.00  0.00           H  
ATOM   3285 1HD1 LEU H 100B     11.833  72.637  34.631  1.00  0.00           H  
ATOM   3286 2HD1 LEU H 100B     12.853  71.680  35.731  1.00  0.00           H  
ATOM   3287 3HD1 LEU H 100B     13.543  72.349  34.233  1.00  0.00           H  
ATOM   3288 1HD2 LEU H 100B     11.128  71.664  32.427  1.00  0.00           H  
ATOM   3289 2HD2 LEU H 100B     12.829  71.362  31.996  1.00  0.00           H  
ATOM   3290 3HD2 LEU H 100B     11.656  70.024  31.979  1.00  0.00           H  
ATOM   3291  N   SER H 100C     15.045  67.310  32.299  1.00  0.00           N  
ATOM   3292  CA  SER H 100C     16.368  66.705  32.219  1.00  0.00           C  
ATOM   3293  C   SER H 100C     17.425  67.647  32.781  1.00  0.00           C  
ATOM   3294  O   SER H 100C     17.444  68.836  32.461  1.00  0.00           O  
ATOM   3295  CB  SER H 100C     16.700  66.353  30.782  1.00  0.00           C  
ATOM   3296  OG  SER H 100C     18.007  65.859  30.674  1.00  0.00           O  
ATOM   3297  H   SER H 100C     14.615  67.668  31.457  1.00  0.00           H  
ATOM   3298  HA  SER H 100C     16.372  65.791  32.815  1.00  0.00           H  
ATOM   3299 1HB  SER H 100C     15.995  65.606  30.418  1.00  0.00           H  
ATOM   3300 2HB  SER H 100C     16.590  67.238  30.156  1.00  0.00           H  
ATOM   3301  HG  SER H 100C     18.542  66.397  31.262  1.00  0.00           H  
ATOM   3302  N   ASP H 101      18.304  67.110  33.620  1.00  0.00           N  
ATOM   3303  CA  ASP H 101      19.393  67.891  34.192  1.00  0.00           C  
ATOM   3304  C   ASP H 101      20.718  67.626  33.488  1.00  0.00           C  
ATOM   3305  O   ASP H 101      21.414  68.557  33.083  1.00  0.00           O  
ATOM   3306  CB  ASP H 101      19.538  67.586  35.685  1.00  0.00           C  
ATOM   3307  CG  ASP H 101      18.341  68.050  36.504  1.00  0.00           C  
ATOM   3308  OD1 ASP H 101      17.598  68.872  36.021  1.00  0.00           O  
ATOM   3309  OD2 ASP H 101      18.180  67.578  37.604  1.00  0.00           O  
ATOM   3310  H   ASP H 101      18.215  66.135  33.867  1.00  0.00           H  
ATOM   3311  HA  ASP H 101      19.156  68.949  34.073  1.00  0.00           H  
ATOM   3312 1HB  ASP H 101      19.663  66.512  35.827  1.00  0.00           H  
ATOM   3313 2HB  ASP H 101      20.434  68.073  36.071  1.00  0.00           H  
ATOM   3314  N   TYR H 102      21.061  66.350  33.345  1.00  0.00           N  
ATOM   3315  CA  TYR H 102      22.366  65.962  32.824  1.00  0.00           C  
ATOM   3316  C   TYR H 102      22.227  64.866  31.775  1.00  0.00           C  
ATOM   3317  O   TYR H 102      21.341  64.016  31.865  1.00  0.00           O  
ATOM   3318  CB  TYR H 102      23.280  65.503  33.962  1.00  0.00           C  
ATOM   3319  CG  TYR H 102      23.717  66.620  34.883  1.00  0.00           C  
ATOM   3320  CD1 TYR H 102      22.931  66.971  35.970  1.00  0.00           C  
ATOM   3321  CD2 TYR H 102      24.904  67.295  34.639  1.00  0.00           C  
ATOM   3322  CE1 TYR H 102      23.330  67.992  36.811  1.00  0.00           C  
ATOM   3323  CE2 TYR H 102      25.303  68.316  35.479  1.00  0.00           C  
ATOM   3324  CZ  TYR H 102      24.521  68.665  36.561  1.00  0.00           C  
ATOM   3325  OH  TYR H 102      24.919  69.682  37.399  1.00  0.00           O  
ATOM   3326  H   TYR H 102      20.401  65.631  33.604  1.00  0.00           H  
ATOM   3327  HA  TYR H 102      22.819  66.828  32.341  1.00  0.00           H  
ATOM   3328 1HB  TYR H 102      22.765  64.750  34.561  1.00  0.00           H  
ATOM   3329 2HB  TYR H 102      24.172  65.036  33.546  1.00  0.00           H  
ATOM   3330  HD1 TYR H 102      21.998  66.440  36.162  1.00  0.00           H  
ATOM   3331  HD2 TYR H 102      25.521  67.021  33.783  1.00  0.00           H  
ATOM   3332  HE1 TYR H 102      22.713  68.267  37.666  1.00  0.00           H  
ATOM   3333  HE2 TYR H 102      26.236  68.847  35.287  1.00  0.00           H  
ATOM   3334  HH  TYR H 102      25.755  70.040  37.091  1.00  0.00           H  
ATOM   3335  N   TRP H 103      23.107  64.891  30.780  1.00  0.00           N  
ATOM   3336  CA  TRP H 103      23.393  63.983  29.666  1.00  0.00           C  
ATOM   3337  C   TRP H 103      24.795  63.335  29.740  1.00  0.00           C  
ATOM   3338  O   TRP H 103      25.741  63.942  30.208  1.00  0.00           O  
ATOM   3339  CB  TRP H 103      23.302  64.748  28.328  1.00  0.00           C  
ATOM   3340  CG  TRP H 103      21.960  65.328  27.975  1.00  0.00           C  
ATOM   3341  CD1 TRP H 103      21.408  66.475  28.464  1.00  0.00           C  
ATOM   3342  CD2 TRP H 103      21.094  64.886  26.915  1.00  0.00           C  
ATOM   3343  NE1 TRP H 103      20.218  66.741  27.826  1.00  0.00           N  
ATOM   3344  CE2 TRP H 103      20.002  65.786  26.866  1.00  0.00           C  
ATOM   3345  CE3 TRP H 103      21.123  63.807  26.011  1.00  0.00           C  
ATOM   3346  CZ2 TRP H 103      18.922  65.613  25.975  1.00  0.00           C  
ATOM   3347  CZ3 TRP H 103      20.062  63.643  25.121  1.00  0.00           C  
ATOM   3348  CH2 TRP H 103      18.981  64.543  25.104  1.00  0.00           C  
ATOM   3349  H   TRP H 103      23.213  64.557  31.727  1.00  0.00           H  
ATOM   3350  HA  TRP H 103      22.668  63.169  29.689  1.00  0.00           H  
ATOM   3351 1HB  TRP H 103      24.011  65.576  28.334  1.00  0.00           H  
ATOM   3352 2HB  TRP H 103      23.583  64.085  27.510  1.00  0.00           H  
ATOM   3353  HD1 TRP H 103      21.844  67.091  29.247  1.00  0.00           H  
ATOM   3354  HE1 TRP H 103      19.600  67.514  28.031  1.00  0.00           H  
ATOM   3355  HE3 TRP H 103      21.965  63.116  26.006  1.00  0.00           H  
ATOM   3356  HZ2 TRP H 103      18.068  66.290  25.962  1.00  0.00           H  
ATOM   3357  HZ3 TRP H 103      20.090  62.793  24.438  1.00  0.00           H  
ATOM   3358  HH2 TRP H 103      18.174  64.391  24.387  1.00  0.00           H  
ATOM   3359  N   GLY H 104      24.907  62.124  29.205  1.00  0.00           N  
ATOM   3360  CA  GLY H 104      26.166  61.429  28.956  1.00  0.00           C  
ATOM   3361  C   GLY H 104      26.706  61.957  27.642  1.00  0.00           C  
ATOM   3362  O   GLY H 104      25.998  62.694  26.958  1.00  0.00           O  
ATOM   3363  H   GLY H 104      24.037  61.671  28.963  1.00  0.00           H  
ATOM   3364 1HA  GLY H 104      26.854  61.614  29.781  1.00  0.00           H  
ATOM   3365 2HA  GLY H 104      25.988  60.355  28.920  1.00  0.00           H  
ATOM   3366  N   GLN H 105      27.952  61.627  27.273  1.00  0.00           N  
ATOM   3367  CA  GLN H 105      28.584  62.188  26.058  1.00  0.00           C  
ATOM   3368  C   GLN H 105      28.093  61.519  24.746  1.00  0.00           C  
ATOM   3369  O   GLN H 105      28.365  62.045  23.656  1.00  0.00           O  
ATOM   3370  CB  GLN H 105      30.126  62.098  26.136  1.00  0.00           C  
ATOM   3371  CG  GLN H 105      30.698  60.698  25.852  1.00  0.00           C  
ATOM   3372  CD  GLN H 105      30.698  59.760  27.036  1.00  0.00           C  
ATOM   3373  OE1 GLN H 105      29.914  59.864  27.993  1.00  0.00           O  
ATOM   3374  NE2 GLN H 105      31.561  58.780  26.964  1.00  0.00           N  
ATOM   3375  H   GLN H 105      28.472  60.975  27.841  1.00  0.00           H  
ATOM   3376  HA  GLN H 105      28.321  63.243  25.987  1.00  0.00           H  
ATOM   3377 1HB  GLN H 105      30.568  62.790  25.420  1.00  0.00           H  
ATOM   3378 2HB  GLN H 105      30.459  62.400  27.129  1.00  0.00           H  
ATOM   3379 1HG  GLN H 105      30.103  60.227  25.070  1.00  0.00           H  
ATOM   3380 2HG  GLN H 105      31.733  60.799  25.525  1.00  0.00           H  
ATOM   3381 1HE2 GLN H 105      31.624  58.114  27.708  1.00  0.00           H  
ATOM   3382 2HE2 GLN H 105      32.156  58.696  26.167  1.00  0.00           H  
ATOM   3383  N   GLY H 106      27.421  60.372  24.885  1.00  0.00           N  
ATOM   3384  CA  GLY H 106      26.895  59.593  23.784  1.00  0.00           C  
ATOM   3385  C   GLY H 106      27.796  58.435  23.419  1.00  0.00           C  
ATOM   3386  O   GLY H 106      29.020  58.487  23.579  1.00  0.00           O  
ATOM   3387  H   GLY H 106      27.282  60.044  25.829  1.00  0.00           H  
ATOM   3388 1HA  GLY H 106      25.909  59.210  24.048  1.00  0.00           H  
ATOM   3389 2HA  GLY H 106      26.768  60.235  22.913  1.00  0.00           H  
ATOM   3390  N   THR H 107      27.179  57.375  22.930  1.00  0.00           N  
ATOM   3391  CA  THR H 107      27.871  56.186  22.476  1.00  0.00           C  
ATOM   3392  C   THR H 107      27.497  55.974  21.030  1.00  0.00           C  
ATOM   3393  O   THR H 107      26.312  55.805  20.720  1.00  0.00           O  
ATOM   3394  CB  THR H 107      27.511  54.946  23.315  1.00  0.00           C  
ATOM   3395  OG1 THR H 107      27.876  55.169  24.683  1.00  0.00           O  
ATOM   3396  CG2 THR H 107      28.243  53.719  22.794  1.00  0.00           C  
ATOM   3397  H   THR H 107      26.171  57.410  22.874  1.00  0.00           H  
ATOM   3398  HA  THR H 107      28.944  56.353  22.571  1.00  0.00           H  
ATOM   3399  HB  THR H 107      26.437  54.771  23.263  1.00  0.00           H  
ATOM   3400  HG1 THR H 107      28.802  54.951  24.807  1.00  0.00           H  
ATOM   3401 1HG2 THR H 107      27.976  52.852  23.398  1.00  0.00           H  
ATOM   3402 2HG2 THR H 107      27.959  53.539  21.757  1.00  0.00           H  
ATOM   3403 3HG2 THR H 107      29.318  53.885  22.851  1.00  0.00           H  
ATOM   3404  N   THR H 108      28.485  55.997  20.147  1.00  0.00           N  
ATOM   3405  CA  THR H 108      28.184  55.756  18.751  1.00  0.00           C  
ATOM   3406  C   THR H 108      28.146  54.256  18.493  1.00  0.00           C  
ATOM   3407  O   THR H 108      29.079  53.536  18.839  1.00  0.00           O  
ATOM   3408  CB  THR H 108      29.216  56.429  17.827  1.00  0.00           C  
ATOM   3409  OG1 THR H 108      29.215  57.844  18.056  1.00  0.00           O  
ATOM   3410  CG2 THR H 108      28.885  56.155  16.368  1.00  0.00           C  
ATOM   3411  H   THR H 108      29.440  56.177  20.420  1.00  0.00           H  
ATOM   3412  HA  THR H 108      27.204  56.179  18.531  1.00  0.00           H  
ATOM   3413  HB  THR H 108      30.210  56.040  18.048  1.00  0.00           H  
ATOM   3414  HG1 THR H 108      29.860  58.262  17.480  1.00  0.00           H  
ATOM   3415 1HG2 THR H 108      29.624  56.638  15.731  1.00  0.00           H  
ATOM   3416 2HG2 THR H 108      28.896  55.080  16.188  1.00  0.00           H  
ATOM   3417 3HG2 THR H 108      27.896  56.551  16.139  1.00  0.00           H  
ATOM   3418  N   VAL H 109      27.051  53.797  17.904  1.00  0.00           N  
ATOM   3419  CA  VAL H 109      26.873  52.408  17.478  1.00  0.00           C  
ATOM   3420  C   VAL H 109      26.748  52.423  15.952  1.00  0.00           C  
ATOM   3421  O   VAL H 109      25.827  53.051  15.430  1.00  0.00           O  
ATOM   3422  CB  VAL H 109      25.619  51.779  18.115  1.00  0.00           C  
ATOM   3423  CG1 VAL H 109      25.442  50.345  17.638  1.00  0.00           C  
ATOM   3424  CG2 VAL H 109      25.724  51.835  19.631  1.00  0.00           C  
ATOM   3425  H   VAL H 109      26.304  54.458  17.748  1.00  0.00           H  
ATOM   3426  HA  VAL H 109      27.742  51.833  17.800  1.00  0.00           H  
ATOM   3427  HB  VAL H 109      24.740  52.337  17.790  1.00  0.00           H  
ATOM   3428 1HG1 VAL H 109      24.550  49.917  18.097  1.00  0.00           H  
ATOM   3429 2HG1 VAL H 109      25.331  50.334  16.554  1.00  0.00           H  
ATOM   3430 3HG1 VAL H 109      26.314  49.757  17.923  1.00  0.00           H  
ATOM   3431 1HG2 VAL H 109      24.833  51.389  20.074  1.00  0.00           H  
ATOM   3432 2HG2 VAL H 109      26.606  51.282  19.955  1.00  0.00           H  
ATOM   3433 3HG2 VAL H 109      25.809  52.873  19.953  1.00  0.00           H  
ATOM   3434  N   THR H 110      27.703  51.783  15.246  1.00  0.00           N  
ATOM   3435  CA  THR H 110      27.680  51.646  13.796  1.00  0.00           C  
ATOM   3436  C   THR H 110      27.378  50.201  13.497  1.00  0.00           C  
ATOM   3437  O   THR H 110      28.060  49.312  14.015  1.00  0.00           O  
ATOM   3438  CB  THR H 110      29.010  52.066  13.143  1.00  0.00           C  
ATOM   3439  OG1 THR H 110      29.269  53.447  13.424  1.00  0.00           O  
ATOM   3440  CG2 THR H 110      28.952  51.860  11.638  1.00  0.00           C  
ATOM   3441  H   THR H 110      28.470  51.381  15.766  1.00  0.00           H  
ATOM   3442  HA  THR H 110      26.899  52.295  13.400  1.00  0.00           H  
ATOM   3443  HB  THR H 110      29.822  51.467  13.555  1.00  0.00           H  
ATOM   3444  HG1 THR H 110      30.203  53.566  13.611  1.00  0.00           H  
ATOM   3445 1HG2 THR H 110      29.900  52.161  11.192  1.00  0.00           H  
ATOM   3446 2HG2 THR H 110      28.768  50.808  11.420  1.00  0.00           H  
ATOM   3447 3HG2 THR H 110      28.148  52.463  11.218  1.00  0.00           H  
ATOM   3448  N   VAL H 111      26.325  49.967  12.712  1.00  0.00           N  
ATOM   3449  CA  VAL H 111      25.916  48.640  12.278  1.00  0.00           C  
ATOM   3450  C   VAL H 111      26.118  48.626  10.762  1.00  0.00           C  
ATOM   3451  O   VAL H 111      25.551  49.469  10.048  1.00  0.00           O  
ATOM   3452  CB  VAL H 111      24.446  48.348  12.638  1.00  0.00           C  
ATOM   3453  CG1 VAL H 111      24.064  46.938  12.216  1.00  0.00           C  
ATOM   3454  CG2 VAL H 111      24.231  48.542  14.131  1.00  0.00           C  
ATOM   3455  H   VAL H 111      25.792  50.769  12.410  1.00  0.00           H  
ATOM   3456  HA  VAL H 111      26.540  47.902  12.784  1.00  0.00           H  
ATOM   3457  HB  VAL H 111      23.804  49.035  12.085  1.00  0.00           H  
ATOM   3458 1HG1 VAL H 111      23.023  46.750  12.478  1.00  0.00           H  
ATOM   3459 2HG1 VAL H 111      24.191  46.833  11.138  1.00  0.00           H  
ATOM   3460 3HG1 VAL H 111      24.702  46.219  12.729  1.00  0.00           H  
ATOM   3461 1HG2 VAL H 111      23.191  48.336  14.378  1.00  0.00           H  
ATOM   3462 2HG2 VAL H 111      24.878  47.860  14.683  1.00  0.00           H  
ATOM   3463 3HG2 VAL H 111      24.472  49.571  14.403  1.00  0.00           H  
ATOM   3464  N   SER H 112      27.020  47.733  10.289  1.00  0.00           N  
ATOM   3465  CA  SER H 112      27.409  47.637   8.879  1.00  0.00           C  
ATOM   3466  C   SER H 112      27.898  46.230   8.544  1.00  0.00           C  
ATOM   3467  O   SER H 112      28.601  45.610   9.337  1.00  0.00           O  
ATOM   3468  OXT SER H 112      27.595  45.723   7.500  1.00  0.00           O  
ATOM   3469  CB  SER H 112      28.494  48.648   8.563  1.00  0.00           C  
ATOM   3470  OG  SER H 112      28.917  48.531   7.233  1.00  0.00           O  
ATOM   3471  H   SER H 112      27.439  47.106  10.959  1.00  0.00           H  
ATOM   3472  HA  SER H 112      26.536  47.857   8.263  1.00  0.00           H  
ATOM   3473 1HB  SER H 112      28.117  49.654   8.740  1.00  0.00           H  
ATOM   3474 2HB  SER H 112      29.340  48.494   9.232  1.00  0.00           H  
ATOM   3475  HG  SER H 112      28.260  48.988   6.704  1.00  0.00           H  
TER                                                                             
