# Supplementary material for: Structure-based cross-docking analysis of antibody–antigen interactions
Source: Sci Rep. 2017 Aug 15;7:8145. doi: 10.1038/s41598-017-08414-y (PMC5557897; doi:10.1038/s41598-017-08414-y)
Supplement: Supplementary file 2 — Supplementary Dataset 1 [file 41598_2017_8414_MOESM2_ESM.zip › antibody_homology_models/1DQJ_lh.pdb]

ATOM      1  N   ASP L   1      -8.699  -7.362   0.925  1.00  0.00           N  
ATOM      2  CA  ASP L   1      -8.872  -5.903   0.640  1.00  0.00           C  
ATOM      3  C   ASP L   1      -8.823  -5.636  -0.860  1.00  0.00           C  
ATOM      4  O   ASP L   1      -7.788  -5.817  -1.501  1.00  0.00           O  
ATOM      5  CB  ASP L   1      -7.793  -5.070   1.336  1.00  0.00           C  
ATOM      6  CG  ASP L   1      -7.993  -3.571   1.156  1.00  0.00           C  
ATOM      7  OD1 ASP L   1      -8.844  -3.194   0.386  1.00  0.00           O  
ATOM      8  OD2 ASP L   1      -7.292  -2.819   1.790  1.00  0.00           O  
ATOM      9 1H   ASP L   1      -8.734  -7.516   1.912  1.00  0.00           H  
ATOM     10 2H   ASP L   1      -9.432  -7.878   0.482  1.00  0.00           H  
ATOM     11 3H   ASP L   1      -7.815  -7.669   0.572  1.00  0.00           H  
ATOM     12  HA  ASP L   1      -9.844  -5.589   1.021  1.00  0.00           H  
ATOM     13 1HB  ASP L   1      -7.790  -5.297   2.403  1.00  0.00           H  
ATOM     14 2HB  ASP L   1      -6.814  -5.341   0.942  1.00  0.00           H  
ATOM     15  N   ILE L   2      -9.953  -5.204  -1.404  1.00  0.00           N  
ATOM     16  CA  ILE L   2     -10.156  -5.125  -2.843  1.00  0.00           C  
ATOM     17  C   ILE L   2      -9.825  -3.719  -3.364  1.00  0.00           C  
ATOM     18  O   ILE L   2     -10.376  -2.722  -2.859  1.00  0.00           O  
ATOM     19  CB  ILE L   2     -11.606  -5.491  -3.211  1.00  0.00           C  
ATOM     20  CG1 ILE L   2     -11.892  -6.953  -2.863  1.00  0.00           C  
ATOM     21  CG2 ILE L   2     -11.860  -5.232  -4.689  1.00  0.00           C  
ATOM     22  CD1 ILE L   2     -12.579  -7.140  -1.529  1.00  0.00           C  
ATOM     23  H   ILE L   2     -10.701  -4.921  -0.786  1.00  0.00           H  
ATOM     24  HA  ILE L   2      -9.487  -5.836  -3.326  1.00  0.00           H  
ATOM     25  HB  ILE L   2     -12.294  -4.885  -2.623  1.00  0.00           H  
ATOM     26 1HG1 ILE L   2     -12.522  -7.395  -3.635  1.00  0.00           H  
ATOM     27 2HG1 ILE L   2     -10.957  -7.513  -2.845  1.00  0.00           H  
ATOM     28 1HG2 ILE L   2     -12.889  -5.497  -4.932  1.00  0.00           H  
ATOM     29 2HG2 ILE L   2     -11.695  -4.178  -4.907  1.00  0.00           H  
ATOM     30 3HG2 ILE L   2     -11.179  -5.838  -5.286  1.00  0.00           H  
ATOM     31 1HD1 ILE L   2     -12.748  -8.202  -1.352  1.00  0.00           H  
ATOM     32 2HD1 ILE L   2     -11.949  -6.736  -0.736  1.00  0.00           H  
ATOM     33 3HD1 ILE L   2     -13.534  -6.617  -1.535  1.00  0.00           H  
ATOM     34  N   VAL L   3      -8.937  -3.643  -4.360  1.00  0.00           N  
ATOM     35  CA  VAL L   3      -8.629  -2.381  -5.058  1.00  0.00           C  
ATOM     36  C   VAL L   3      -9.464  -2.231  -6.318  1.00  0.00           C  
ATOM     37  O   VAL L   3      -9.493  -3.137  -7.146  1.00  0.00           O  
ATOM     38  CB  VAL L   3      -7.137  -2.320  -5.434  1.00  0.00           C  
ATOM     39  CG1 VAL L   3      -6.835  -1.048  -6.213  1.00  0.00           C  
ATOM     40  CG2 VAL L   3      -6.282  -2.399  -4.178  1.00  0.00           C  
ATOM     41  H   VAL L   3      -8.461  -4.489  -4.639  1.00  0.00           H  
ATOM     42  HA  VAL L   3      -8.852  -1.551  -4.387  1.00  0.00           H  
ATOM     43  HB  VAL L   3      -6.902  -3.160  -6.088  1.00  0.00           H  
ATOM     44 1HG1 VAL L   3      -5.776  -1.022  -6.471  1.00  0.00           H  
ATOM     45 2HG1 VAL L   3      -7.431  -1.030  -7.125  1.00  0.00           H  
ATOM     46 3HG1 VAL L   3      -7.080  -0.180  -5.601  1.00  0.00           H  
ATOM     47 1HG2 VAL L   3      -5.229  -2.356  -4.452  1.00  0.00           H  
ATOM     48 2HG2 VAL L   3      -6.522  -1.562  -3.522  1.00  0.00           H  
ATOM     49 3HG2 VAL L   3      -6.484  -3.336  -3.659  1.00  0.00           H  
ATOM     50  N   LEU L   4     -10.142  -1.091  -6.461  1.00  0.00           N  
ATOM     51  CA  LEU L   4     -10.987  -0.825  -7.635  1.00  0.00           C  
ATOM     52  C   LEU L   4     -10.302   0.157  -8.582  1.00  0.00           C  
ATOM     53  O   LEU L   4      -9.818   1.195  -8.144  1.00  0.00           O  
ATOM     54  CB  LEU L   4     -12.347  -0.262  -7.202  1.00  0.00           C  
ATOM     55  CG  LEU L   4     -13.183  -1.171  -6.292  1.00  0.00           C  
ATOM     56  CD1 LEU L   4     -14.471  -0.457  -5.906  1.00  0.00           C  
ATOM     57  CD2 LEU L   4     -13.478  -2.478  -7.012  1.00  0.00           C  
ATOM     58  H   LEU L   4     -10.070  -0.389  -5.738  1.00  0.00           H  
ATOM     59  HA  LEU L   4     -11.151  -1.764  -8.163  1.00  0.00           H  
ATOM     60 1HB  LEU L   4     -12.182   0.675  -6.672  1.00  0.00           H  
ATOM     61 2HB  LEU L   4     -12.936  -0.053  -8.094  1.00  0.00           H  
ATOM     62  HG  LEU L   4     -12.630  -1.378  -5.376  1.00  0.00           H  
ATOM     63 1HD1 LEU L   4     -15.066  -1.102  -5.260  1.00  0.00           H  
ATOM     64 2HD1 LEU L   4     -14.232   0.465  -5.376  1.00  0.00           H  
ATOM     65 3HD1 LEU L   4     -15.040  -0.221  -6.805  1.00  0.00           H  
ATOM     66 1HD2 LEU L   4     -14.072  -3.125  -6.365  1.00  0.00           H  
ATOM     67 2HD2 LEU L   4     -14.032  -2.273  -7.928  1.00  0.00           H  
ATOM     68 3HD2 LEU L   4     -12.540  -2.976  -7.260  1.00  0.00           H  
ATOM     69  N   THR L   5     -10.272  -0.187  -9.871  1.00  0.00           N  
ATOM     70  CA  THR L   5      -9.646   0.616 -10.929  1.00  0.00           C  
ATOM     71  C   THR L   5     -10.702   1.006 -11.943  1.00  0.00           C  
ATOM     72  O   THR L   5     -11.417   0.144 -12.457  1.00  0.00           O  
ATOM     73  CB  THR L   5      -8.502  -0.142 -11.628  1.00  0.00           C  
ATOM     74  OG1 THR L   5      -7.477  -0.451 -10.674  1.00  0.00           O  
ATOM     75  CG2 THR L   5      -7.910   0.699 -12.748  1.00  0.00           C  
ATOM     76  H   THR L   5     -10.714  -1.061 -10.114  1.00  0.00           H  
ATOM     77  HA  THR L   5      -9.226   1.515 -10.478  1.00  0.00           H  
ATOM     78  HB  THR L   5      -8.885  -1.075 -12.044  1.00  0.00           H  
ATOM     79  HG1 THR L   5      -7.562   0.131  -9.915  1.00  0.00           H  
ATOM     80 1HG2 THR L   5      -7.104   0.147 -13.230  1.00  0.00           H  
ATOM     81 2HG2 THR L   5      -8.685   0.926 -13.481  1.00  0.00           H  
ATOM     82 3HG2 THR L   5      -7.517   1.628 -12.336  1.00  0.00           H  
ATOM     83  N   GLN L   6     -10.799   2.302 -12.227  1.00  0.00           N  
ATOM     84  CA  GLN L   6     -11.640   2.804 -13.303  1.00  0.00           C  
ATOM     85  C   GLN L   6     -10.757   3.381 -14.409  1.00  0.00           C  
ATOM     86  O   GLN L   6     -10.163   4.455 -14.250  1.00  0.00           O  
ATOM     87  CB  GLN L   6     -12.613   3.859 -12.787  1.00  0.00           C  
ATOM     88  CG  GLN L   6     -13.666   3.292 -11.865  1.00  0.00           C  
ATOM     89  CD  GLN L   6     -14.630   4.347 -11.367  1.00  0.00           C  
ATOM     90  OE1 GLN L   6     -14.543   4.775 -10.219  1.00  0.00           O  
ATOM     91  NE2 GLN L   6     -15.557   4.774 -12.227  1.00  0.00           N  
ATOM     92  H   GLN L   6     -10.267   2.957 -11.671  1.00  0.00           H  
ATOM     93  HA  GLN L   6     -12.218   1.973 -13.706  1.00  0.00           H  
ATOM     94 1HB  GLN L   6     -12.061   4.632 -12.251  1.00  0.00           H  
ATOM     95 2HB  GLN L   6     -13.111   4.338 -13.630  1.00  0.00           H  
ATOM     96 1HG  GLN L   6     -14.236   2.536 -12.404  1.00  0.00           H  
ATOM     97 2HG  GLN L   6     -13.174   2.845 -11.001  1.00  0.00           H  
ATOM     98 1HE2 GLN L   6     -16.217   5.470 -11.947  1.00  0.00           H  
ATOM     99 2HE2 GLN L   6     -15.590   4.397 -13.153  1.00  0.00           H  
ATOM    100  N   SER L   7     -10.684   2.661 -15.521  1.00  0.00           N  
ATOM    101  CA  SER L   7      -9.813   3.014 -16.642  1.00  0.00           C  
ATOM    102  C   SER L   7     -10.571   2.886 -17.946  1.00  0.00           C  
ATOM    103  O   SER L   7     -11.145   1.834 -18.213  1.00  0.00           O  
ATOM    104  CB  SER L   7      -8.586   2.123 -16.667  1.00  0.00           C  
ATOM    105  OG  SER L   7      -7.777   2.415 -17.774  1.00  0.00           O  
ATOM    106  H   SER L   7     -11.259   1.833 -15.587  1.00  0.00           H  
ATOM    107  HA  SER L   7      -9.489   4.048 -16.516  1.00  0.00           H  
ATOM    108 1HB  SER L   7      -8.015   2.264 -15.749  1.00  0.00           H  
ATOM    109 2HB  SER L   7      -8.895   1.080 -16.704  1.00  0.00           H  
ATOM    110  HG  SER L   7      -8.377   2.572 -18.507  1.00  0.00           H  
ATOM    111  N   PRO L   8     -10.577   3.958 -18.765  1.00  0.00           N  
ATOM    112  CA  PRO L   8      -9.917   5.249 -18.543  1.00  0.00           C  
ATOM    113  C   PRO L   8     -10.616   6.129 -17.511  1.00  0.00           C  
ATOM    114  O   PRO L   8     -11.801   5.930 -17.220  1.00  0.00           O  
ATOM    115  CB  PRO L   8      -9.968   5.888 -19.935  1.00  0.00           C  
ATOM    116  CG  PRO L   8     -11.200   5.322 -20.553  1.00  0.00           C  
ATOM    117  CD  PRO L   8     -11.234   3.893 -20.079  1.00  0.00           C  
ATOM    118  HA  PRO L   8      -8.880   5.074 -18.221  1.00  0.00           H  
ATOM    119 1HB  PRO L   8     -10.000   6.984 -19.845  1.00  0.00           H  
ATOM    120 2HB  PRO L   8      -9.055   5.639 -20.496  1.00  0.00           H  
ATOM    121 1HG  PRO L   8     -12.083   5.895 -20.233  1.00  0.00           H  
ATOM    122 2HG  PRO L   8     -11.148   5.404 -21.648  1.00  0.00           H  
ATOM    123 1HD  PRO L   8     -12.279   3.560 -19.991  1.00  0.00           H  
ATOM    124 2HD  PRO L   8     -10.683   3.258 -20.788  1.00  0.00           H  
ATOM    125  N   ALA L   9      -9.871   7.090 -16.971  1.00  0.00           N  
ATOM    126  CA  ALA L   9     -10.374   8.033 -15.982  1.00  0.00           C  
ATOM    127  C   ALA L   9     -10.960   9.298 -16.613  1.00  0.00           C  
ATOM    128  O   ALA L   9     -11.483  10.181 -15.915  1.00  0.00           O  
ATOM    129  CB  ALA L   9      -9.262   8.400 -15.010  1.00  0.00           C  
ATOM    130  H   ALA L   9      -8.910   7.159 -17.271  1.00  0.00           H  
ATOM    131  HA  ALA L   9     -11.183   7.550 -15.434  1.00  0.00           H  
ATOM    132 1HB  ALA L   9      -9.648   9.093 -14.261  1.00  0.00           H  
ATOM    133 2HB  ALA L   9      -8.898   7.499 -14.517  1.00  0.00           H  
ATOM    134 3HB  ALA L   9      -8.446   8.873 -15.554  1.00  0.00           H  
ATOM    135  N   THR L  10     -10.876   9.389 -17.937  1.00  0.00           N  
ATOM    136  CA  THR L  10     -11.445  10.508 -18.664  1.00  0.00           C  
ATOM    137  C   THR L  10     -12.092  10.042 -19.966  1.00  0.00           C  
ATOM    138  O   THR L  10     -11.521   9.228 -20.685  1.00  0.00           O  
ATOM    139  CB  THR L  10     -10.375  11.573 -18.964  1.00  0.00           C  
ATOM    140  OG1 THR L  10      -9.792  12.027 -17.735  1.00  0.00           O  
ATOM    141  CG2 THR L  10     -10.990  12.756 -19.696  1.00  0.00           C  
ATOM    142  H   THR L  10     -10.403   8.660 -18.450  1.00  0.00           H  
ATOM    143  HA  THR L  10     -12.220  10.964 -18.047  1.00  0.00           H  
ATOM    144  HB  THR L  10      -9.591  11.137 -19.583  1.00  0.00           H  
ATOM    145  HG1 THR L  10     -10.475  12.099 -17.064  1.00  0.00           H  
ATOM    146 1HG2 THR L  10     -10.218  13.499 -19.900  1.00  0.00           H  
ATOM    147 2HG2 THR L  10     -11.424  12.416 -20.636  1.00  0.00           H  
ATOM    148 3HG2 THR L  10     -11.768  13.202 -19.078  1.00  0.00           H  
ATOM    149  N   LEU L  11     -13.282  10.570 -20.251  1.00  0.00           N  
ATOM    150  CA  LEU L  11     -13.958  10.294 -21.502  1.00  0.00           C  
ATOM    151  C   LEU L  11     -14.717  11.526 -21.960  1.00  0.00           C  
ATOM    152  O   LEU L  11     -15.383  12.191 -21.170  1.00  0.00           O  
ATOM    153  CB  LEU L  11     -14.921   9.111 -21.344  1.00  0.00           C  
ATOM    154  CG  LEU L  11     -15.741   8.749 -22.589  1.00  0.00           C  
ATOM    155  CD1 LEU L  11     -14.805   8.279 -23.694  1.00  0.00           C  
ATOM    156  CD2 LEU L  11     -16.753   7.670 -22.234  1.00  0.00           C  
ATOM    157  H   LEU L  11     -13.724  11.180 -19.577  1.00  0.00           H  
ATOM    158  HA  LEU L  11     -13.209  10.036 -22.250  1.00  0.00           H  
ATOM    159 1HB  LEU L  11     -14.346   8.231 -21.058  1.00  0.00           H  
ATOM    160 2HB  LEU L  11     -15.622   9.338 -20.540  1.00  0.00           H  
ATOM    161  HG  LEU L  11     -16.265   9.634 -22.949  1.00  0.00           H  
ATOM    162 1HD1 LEU L  11     -15.388   8.022 -24.579  1.00  0.00           H  
ATOM    163 2HD1 LEU L  11     -14.105   9.077 -23.941  1.00  0.00           H  
ATOM    164 3HD1 LEU L  11     -14.254   7.403 -23.356  1.00  0.00           H  
ATOM    165 1HD2 LEU L  11     -17.337   7.413 -23.119  1.00  0.00           H  
ATOM    166 2HD2 LEU L  11     -16.230   6.783 -21.875  1.00  0.00           H  
ATOM    167 3HD2 LEU L  11     -17.420   8.038 -21.454  1.00  0.00           H  
ATOM    168  N   SER L  12     -14.609  11.824 -23.249  1.00  0.00           N  
ATOM    169  CA  SER L  12     -15.406  12.878 -23.851  1.00  0.00           C  
ATOM    170  C   SER L  12     -16.360  12.297 -24.880  1.00  0.00           C  
ATOM    171  O   SER L  12     -16.005  11.390 -25.634  1.00  0.00           O  
ATOM    172  CB  SER L  12     -14.508  13.914 -24.500  1.00  0.00           C  
ATOM    173  OG  SER L  12     -13.717  14.563 -23.543  1.00  0.00           O  
ATOM    174  H   SER L  12     -13.958  11.308 -23.826  1.00  0.00           H  
ATOM    175  HA  SER L  12     -15.988  13.363 -23.066  1.00  0.00           H  
ATOM    176 1HB  SER L  12     -13.868  13.429 -25.237  1.00  0.00           H  
ATOM    177 2HB  SER L  12     -15.119  14.645 -25.028  1.00  0.00           H  
ATOM    178  HG  SER L  12     -14.279  15.234 -23.147  1.00  0.00           H  
ATOM    179  N   VAL L  13     -17.569  12.827 -24.903  1.00  0.00           N  
ATOM    180  CA  VAL L  13     -18.606  12.360 -25.803  1.00  0.00           C  
ATOM    181  C   VAL L  13     -19.677  13.436 -25.991  1.00  0.00           C  
ATOM    182  O   VAL L  13     -19.882  14.311 -25.128  1.00  0.00           O  
ATOM    183  CB  VAL L  13     -19.252  11.075 -25.253  1.00  0.00           C  
ATOM    184  CG1 VAL L  13     -20.120  11.390 -24.043  1.00  0.00           C  
ATOM    185  CG2 VAL L  13     -20.072  10.399 -26.342  1.00  0.00           C  
ATOM    186  H   VAL L  13     -17.773  13.586 -24.268  1.00  0.00           H  
ATOM    187  HA  VAL L  13     -18.151  12.138 -26.769  1.00  0.00           H  
ATOM    188  HB  VAL L  13     -18.466  10.399 -24.917  1.00  0.00           H  
ATOM    189 1HG1 VAL L  13     -20.568  10.470 -23.667  1.00  0.00           H  
ATOM    190 2HG1 VAL L  13     -19.506  11.840 -23.263  1.00  0.00           H  
ATOM    191 3HG1 VAL L  13     -20.908  12.085 -24.332  1.00  0.00           H  
ATOM    192 1HG2 VAL L  13     -20.525   9.491 -25.946  1.00  0.00           H  
ATOM    193 2HG2 VAL L  13     -20.854  11.078 -26.682  1.00  0.00           H  
ATOM    194 3HG2 VAL L  13     -19.423  10.145 -27.181  1.00  0.00           H  
ATOM    195  N   THR L  14     -20.358  13.369 -27.124  1.00  0.00           N  
ATOM    196  CA  THR L  14     -21.377  14.348 -27.453  1.00  0.00           C  
ATOM    197  C   THR L  14     -22.699  13.821 -26.930  1.00  0.00           C  
ATOM    198  O   THR L  14     -22.850  12.609 -26.763  1.00  0.00           O  
ATOM    199  CB  THR L  14     -21.461  14.612 -28.967  1.00  0.00           C  
ATOM    200  OG1 THR L  14     -21.880  13.419 -29.641  1.00  0.00           O  
ATOM    201  CG2 THR L  14     -20.108  15.047 -29.508  1.00  0.00           C  
ATOM    202  H   THR L  14     -20.165  12.622 -27.775  1.00  0.00           H  
ATOM    203  HA  THR L  14     -21.124  15.289 -26.963  1.00  0.00           H  
ATOM    204  HB  THR L  14     -22.192  15.398 -29.159  1.00  0.00           H  
ATOM    205  HG1 THR L  14     -21.549  12.652 -29.168  1.00  0.00           H  
ATOM    206 1HG2 THR L  14     -20.186  15.230 -30.580  1.00  0.00           H  
ATOM    207 2HG2 THR L  14     -19.791  15.961 -29.006  1.00  0.00           H  
ATOM    208 3HG2 THR L  14     -19.375  14.262 -29.328  1.00  0.00           H  
ATOM    209  N   PRO L  15     -23.669  14.715 -26.667  1.00  0.00           N  
ATOM    210  CA  PRO L  15     -24.959  14.218 -26.217  1.00  0.00           C  
ATOM    211  C   PRO L  15     -25.596  13.312 -27.264  1.00  0.00           C  
ATOM    212  O   PRO L  15     -25.323  13.457 -28.462  1.00  0.00           O  
ATOM    213  CB  PRO L  15     -25.787  15.500 -26.054  1.00  0.00           C  
ATOM    214  CG  PRO L  15     -24.792  16.548 -25.855  1.00  0.00           C  
ATOM    215  CD  PRO L  15     -23.637  16.170 -26.727  1.00  0.00           C  
ATOM    216  HA  PRO L  15     -24.828  13.678 -25.268  1.00  0.00           H  
ATOM    217 1HB  PRO L  15     -26.407  15.664 -26.948  1.00  0.00           H  
ATOM    218 2HB  PRO L  15     -26.475  15.398 -25.202  1.00  0.00           H  
ATOM    219 1HG  PRO L  15     -25.212  17.528 -26.126  1.00  0.00           H  
ATOM    220 2HG  PRO L  15     -24.508  16.607 -24.794  1.00  0.00           H  
ATOM    221 1HD  PRO L  15     -23.808  16.546 -27.747  1.00  0.00           H  
ATOM    222 2HD  PRO L  15     -22.709  16.587 -26.310  1.00  0.00           H  
ATOM    223  N   GLY L  16     -26.435  12.390 -26.801  1.00  0.00           N  
ATOM    224  CA  GLY L  16     -27.115  11.441 -27.680  1.00  0.00           C  
ATOM    225  C   GLY L  16     -26.339  10.164 -27.934  1.00  0.00           C  
ATOM    226  O   GLY L  16     -26.904   9.192 -28.418  1.00  0.00           O  
ATOM    227  H   GLY L  16     -26.607  12.349 -25.806  1.00  0.00           H  
ATOM    228 1HA  GLY L  16     -28.079  11.172 -27.249  1.00  0.00           H  
ATOM    229 2HA  GLY L  16     -27.314  11.914 -28.641  1.00  0.00           H  
ATOM    230  N   ASP L  17     -25.049  10.156 -27.608  1.00  0.00           N  
ATOM    231  CA  ASP L  17     -24.228   8.965 -27.792  1.00  0.00           C  
ATOM    232  C   ASP L  17     -24.517   7.953 -26.690  1.00  0.00           C  
ATOM    233  O   ASP L  17     -25.155   8.286 -25.689  1.00  0.00           O  
ATOM    234  CB  ASP L  17     -22.741   9.325 -27.795  1.00  0.00           C  
ATOM    235  CG  ASP L  17     -22.323  10.106 -29.034  1.00  0.00           C  
ATOM    236  OD1 ASP L  17     -22.809   9.800 -30.097  1.00  0.00           O  
ATOM    237  OD2 ASP L  17     -21.521  11.000 -28.906  1.00  0.00           O  
ATOM    238  H   ASP L  17     -24.626  10.991 -27.227  1.00  0.00           H  
ATOM    239  HA  ASP L  17     -24.477   8.518 -28.755  1.00  0.00           H  
ATOM    240 1HB  ASP L  17     -22.508   9.922 -26.913  1.00  0.00           H  
ATOM    241 2HB  ASP L  17     -22.145   8.414 -27.740  1.00  0.00           H  
ATOM    242  N   SER L  18     -24.043   6.722 -26.882  1.00  0.00           N  
ATOM    243  CA  SER L  18     -24.122   5.688 -25.845  1.00  0.00           C  
ATOM    244  C   SER L  18     -22.701   5.404 -25.453  1.00  0.00           C  
ATOM    245  O   SER L  18     -21.868   5.148 -26.310  1.00  0.00           O  
ATOM    246  CB  SER L  18     -24.806   4.430 -26.344  1.00  0.00           C  
ATOM    247  OG  SER L  18     -26.158   4.672 -26.623  1.00  0.00           O  
ATOM    248  H   SER L  18     -23.617   6.497 -27.769  1.00  0.00           H  
ATOM    249  HA  SER L  18     -24.707   6.078 -25.011  1.00  0.00           H  
ATOM    250 1HB  SER L  18     -24.304   4.076 -27.243  1.00  0.00           H  
ATOM    251 2HB  SER L  18     -24.721   3.648 -25.591  1.00  0.00           H  
ATOM    252  HG  SER L  18     -26.640   3.928 -26.254  1.00  0.00           H  
ATOM    253  N   VAL L  19     -22.413   5.448 -24.157  1.00  0.00           N  
ATOM    254  CA  VAL L  19     -21.051   5.201 -23.676  1.00  0.00           C  
ATOM    255  C   VAL L  19     -21.052   4.146 -22.573  1.00  0.00           C  
ATOM    256  O   VAL L  19     -22.075   3.943 -21.916  1.00  0.00           O  
ATOM    257  CB  VAL L  19     -20.424   6.502 -23.139  1.00  0.00           C  
ATOM    258  CG1 VAL L  19     -20.327   7.543 -24.244  1.00  0.00           C  
ATOM    259  CG2 VAL L  19     -21.244   7.029 -21.971  1.00  0.00           C  
ATOM    260  H   VAL L  19     -23.142   5.654 -23.489  1.00  0.00           H  
ATOM    261  HA  VAL L  19     -20.449   4.842 -24.511  1.00  0.00           H  
ATOM    262  HB  VAL L  19     -19.407   6.293 -22.804  1.00  0.00           H  
ATOM    263 1HG1 VAL L  19     -19.882   8.455 -23.847  1.00  0.00           H  
ATOM    264 2HG1 VAL L  19     -19.706   7.158 -25.053  1.00  0.00           H  
ATOM    265 3HG1 VAL L  19     -21.325   7.763 -24.624  1.00  0.00           H  
ATOM    266 1HG2 VAL L  19     -20.795   7.948 -21.596  1.00  0.00           H  
ATOM    267 2HG2 VAL L  19     -22.262   7.232 -22.305  1.00  0.00           H  
ATOM    268 3HG2 VAL L  19     -21.265   6.284 -21.175  1.00  0.00           H  
ATOM    269  N   SER L  20     -19.908   3.486 -22.382  1.00  0.00           N  
ATOM    270  CA  SER L  20     -19.711   2.553 -21.280  1.00  0.00           C  
ATOM    271  C   SER L  20     -18.484   2.923 -20.472  1.00  0.00           C  
ATOM    272  O   SER L  20     -17.449   3.257 -21.042  1.00  0.00           O  
ATOM    273  CB  SER L  20     -19.571   1.138 -21.807  1.00  0.00           C  
ATOM    274  OG  SER L  20     -20.742   0.726 -22.456  1.00  0.00           O  
ATOM    275  H   SER L  20     -19.153   3.644 -23.034  1.00  0.00           H  
ATOM    276  HA  SER L  20     -20.584   2.600 -20.627  1.00  0.00           H  
ATOM    277 1HB  SER L  20     -18.731   1.089 -22.500  1.00  0.00           H  
ATOM    278 2HB  SER L  20     -19.353   0.463 -20.980  1.00  0.00           H  
ATOM    279  HG  SER L  20     -21.354   0.470 -21.761  1.00  0.00           H  
ATOM    280  N   LEU L  21     -18.618   2.861 -19.144  1.00  0.00           N  
ATOM    281  CA  LEU L  21     -17.540   3.192 -18.200  1.00  0.00           C  
ATOM    282  C   LEU L  21     -17.157   1.914 -17.494  1.00  0.00           C  
ATOM    283  O   LEU L  21     -18.037   1.136 -17.127  1.00  0.00           O  
ATOM    284  CB  LEU L  21     -18.023   4.219 -17.164  1.00  0.00           C  
ATOM    285  CG  LEU L  21     -18.625   5.532 -17.711  1.00  0.00           C  
ATOM    286  CD1 LEU L  21     -19.131   6.417 -16.607  1.00  0.00           C  
ATOM    287  CD2 LEU L  21     -17.650   6.304 -18.582  1.00  0.00           C  
ATOM    288  H   LEU L  21     -19.515   2.566 -18.785  1.00  0.00           H  
ATOM    289  HA  LEU L  21     -16.699   3.595 -18.763  1.00  0.00           H  
ATOM    290 1HB  LEU L  21     -18.785   3.752 -16.541  1.00  0.00           H  
ATOM    291 2HB  LEU L  21     -17.181   4.492 -16.526  1.00  0.00           H  
ATOM    292  HG  LEU L  21     -19.504   5.305 -18.315  1.00  0.00           H  
ATOM    293 1HD1 LEU L  21     -19.547   7.331 -17.034  1.00  0.00           H  
ATOM    294 2HD1 LEU L  21     -19.906   5.894 -16.047  1.00  0.00           H  
ATOM    295 3HD1 LEU L  21     -18.309   6.672 -15.938  1.00  0.00           H  
ATOM    296 1HD2 LEU L  21     -18.127   7.217 -18.940  1.00  0.00           H  
ATOM    297 2HD2 LEU L  21     -16.766   6.562 -17.998  1.00  0.00           H  
ATOM    298 3HD2 LEU L  21     -17.357   5.690 -19.434  1.00  0.00           H  
ATOM    299  N   SER L  22     -15.856   1.697 -17.256  1.00  0.00           N  
ATOM    300  CA  SER L  22     -15.371   0.436 -16.714  1.00  0.00           C  
ATOM    301  C   SER L  22     -14.921   0.554 -15.252  1.00  0.00           C  
ATOM    302  O   SER L  22     -14.337   1.561 -14.859  1.00  0.00           O  
ATOM    303  CB  SER L  22     -14.221  -0.071 -17.562  1.00  0.00           C  
ATOM    304  OG  SER L  22     -13.677  -1.244 -17.022  1.00  0.00           O  
ATOM    305  H   SER L  22     -15.190   2.421 -17.486  1.00  0.00           H  
ATOM    306  HA  SER L  22     -16.185  -0.290 -16.745  1.00  0.00           H  
ATOM    307 1HB  SER L  22     -14.574  -0.263 -18.575  1.00  0.00           H  
ATOM    308 2HB  SER L  22     -13.450   0.696 -17.625  1.00  0.00           H  
ATOM    309  HG  SER L  22     -13.321  -0.999 -16.164  1.00  0.00           H  
ATOM    310  N   CYS L  23     -15.112  -0.531 -14.502  1.00  0.00           N  
ATOM    311  CA  CYS L  23     -14.630  -0.638 -13.142  1.00  0.00           C  
ATOM    312  C   CYS L  23     -14.153  -2.058 -12.955  1.00  0.00           C  
ATOM    313  O   CYS L  23     -14.941  -2.997 -13.144  1.00  0.00           O  
ATOM    314  CB  CYS L  23     -15.739  -0.312 -12.144  1.00  0.00           C  
ATOM    315  SG  CYS L  23     -15.288  -0.457 -10.409  1.00  0.00           S  
ATOM    316  H   CYS L  23     -15.615  -1.307 -14.909  1.00  0.00           H  
ATOM    317  HA  CYS L  23     -13.816   0.074 -13.006  1.00  0.00           H  
ATOM    318 1HB  CYS L  23     -16.084   0.710 -12.304  1.00  0.00           H  
ATOM    319 2HB  CYS L  23     -16.588  -0.973 -12.313  1.00  0.00           H  
ATOM    320  N   ARG L  24     -12.875  -2.232 -12.627  1.00  0.00           N  
ATOM    321  CA  ARG L  24     -12.270  -3.539 -12.427  1.00  0.00           C  
ATOM    322  C   ARG L  24     -11.878  -3.710 -10.956  1.00  0.00           C  
ATOM    323  O   ARG L  24     -11.315  -2.782 -10.351  1.00  0.00           O  
ATOM    324  CB  ARG L  24     -11.044  -3.709 -13.313  1.00  0.00           C  
ATOM    325  CG  ARG L  24     -10.284  -5.010 -13.109  1.00  0.00           C  
ATOM    326  CD  ARG L  24      -9.183  -5.164 -14.095  1.00  0.00           C  
ATOM    327  NE  ARG L  24      -9.687  -5.470 -15.426  1.00  0.00           N  
ATOM    328  CZ  ARG L  24      -8.960  -5.386 -16.557  1.00  0.00           C  
ATOM    329  NH1 ARG L  24      -7.703  -5.004 -16.504  1.00  0.00           N  
ATOM    330  NH2 ARG L  24      -9.510  -5.688 -17.719  1.00  0.00           N  
ATOM    331  H   ARG L  24     -12.308  -1.405 -12.514  1.00  0.00           H  
ATOM    332  HA  ARG L  24     -13.000  -4.303 -12.697  1.00  0.00           H  
ATOM    333 1HB  ARG L  24     -11.342  -3.661 -14.359  1.00  0.00           H  
ATOM    334 2HB  ARG L  24     -10.348  -2.889 -13.133  1.00  0.00           H  
ATOM    335 1HG  ARG L  24      -9.851  -5.026 -12.109  1.00  0.00           H  
ATOM    336 2HG  ARG L  24     -10.967  -5.853 -13.224  1.00  0.00           H  
ATOM    337 1HD  ARG L  24      -8.614  -4.236 -14.152  1.00  0.00           H  
ATOM    338 2HD  ARG L  24      -8.527  -5.975 -13.785  1.00  0.00           H  
ATOM    339  HE  ARG L  24     -10.651  -5.768 -15.507  1.00  0.00           H  
ATOM    340 1HH1 ARG L  24      -7.283  -4.773 -15.614  1.00  0.00           H  
ATOM    341 2HH1 ARG L  24      -7.158  -4.942 -17.351  1.00  0.00           H  
ATOM    342 1HH2 ARG L  24     -10.476  -5.981 -17.760  1.00  0.00           H  
ATOM    343 2HH2 ARG L  24      -8.966  -5.625 -18.568  1.00  0.00           H  
ATOM    344  N   ALA L  25     -12.133  -4.889 -10.395  1.00  0.00           N  
ATOM    345  CA  ALA L  25     -11.750  -5.221  -9.018  1.00  0.00           C  
ATOM    346  C   ALA L  25     -10.514  -6.107  -9.003  1.00  0.00           C  
ATOM    347  O   ALA L  25     -10.368  -7.010  -9.834  1.00  0.00           O  
ATOM    348  CB  ALA L  25     -12.871  -5.939  -8.313  1.00  0.00           C  
ATOM    349  H   ALA L  25     -12.613  -5.580 -10.953  1.00  0.00           H  
ATOM    350  HA  ALA L  25     -11.511  -4.292  -8.500  1.00  0.00           H  
ATOM    351 1HB  ALA L  25     -12.568  -6.176  -7.294  1.00  0.00           H  
ATOM    352 2HB  ALA L  25     -13.754  -5.298  -8.289  1.00  0.00           H  
ATOM    353 3HB  ALA L  25     -13.106  -6.859  -8.845  1.00  0.00           H  
ATOM    354  N   SER L  26      -9.626  -5.858  -8.051  1.00  0.00           N  
ATOM    355  CA  SER L  26      -8.408  -6.653  -7.915  1.00  0.00           C  
ATOM    356  C   SER L  26      -8.669  -8.081  -7.442  1.00  0.00           C  
ATOM    357  O   SER L  26      -7.813  -8.948  -7.619  1.00  0.00           O  
ATOM    358  CB  SER L  26      -7.459  -5.971  -6.948  1.00  0.00           C  
ATOM    359  OG  SER L  26      -7.956  -6.020  -5.639  1.00  0.00           O  
ATOM    360  H   SER L  26      -9.795  -5.101  -7.403  1.00  0.00           H  
ATOM    361  HA  SER L  26      -7.929  -6.723  -8.893  1.00  0.00           H  
ATOM    362 1HB  SER L  26      -6.486  -6.458  -6.989  1.00  0.00           H  
ATOM    363 2HB  SER L  26      -7.319  -4.933  -7.248  1.00  0.00           H  
ATOM    364  HG  SER L  26      -7.531  -6.774  -5.223  1.00  0.00           H  
ATOM    365  N   GLN L  27      -9.803  -8.315  -6.793  1.00  0.00           N  
ATOM    366  CA  GLN L  27     -10.238  -9.612  -6.308  1.00  0.00           C  
ATOM    367  C   GLN L  27     -11.713  -9.746  -6.658  1.00  0.00           C  
ATOM    368  O   GLN L  27     -12.384  -8.719  -6.851  1.00  0.00           O  
ATOM    369  CB  GLN L  27     -10.014  -9.754  -4.799  1.00  0.00           C  
ATOM    370  CG  GLN L  27      -8.558  -9.671  -4.375  1.00  0.00           C  
ATOM    371  CD  GLN L  27      -8.380  -9.848  -2.879  1.00  0.00           C  
ATOM    372  OE1 GLN L  27      -8.998  -9.140  -2.078  1.00  0.00           O  
ATOM    373  NE2 GLN L  27      -7.534 -10.796  -2.492  1.00  0.00           N  
ATOM    374  H   GLN L  27     -10.393  -7.510  -6.640  1.00  0.00           H  
ATOM    375  HA  GLN L  27      -9.653 -10.383  -6.810  1.00  0.00           H  
ATOM    376 1HB  GLN L  27     -10.562  -8.972  -4.275  1.00  0.00           H  
ATOM    377 2HB  GLN L  27     -10.410 -10.712  -4.461  1.00  0.00           H  
ATOM    378 1HG  GLN L  27      -7.997 -10.457  -4.881  1.00  0.00           H  
ATOM    379 2HG  GLN L  27      -8.165  -8.694  -4.653  1.00  0.00           H  
ATOM    380 1HE2 GLN L  27      -7.376 -10.959  -1.517  1.00  0.00           H  
ATOM    381 2HE2 GLN L  27      -7.054 -11.348  -3.174  1.00  0.00           H  
ATOM    382  N   SER L  28     -12.246 -10.958  -6.750  1.00  0.00           N  
ATOM    383  CA  SER L  28     -13.663 -11.116  -7.044  1.00  0.00           C  
ATOM    384  C   SER L  28     -14.513 -10.538  -5.923  1.00  0.00           C  
ATOM    385  O   SER L  28     -14.256 -10.772  -4.740  1.00  0.00           O  
ATOM    386  CB  SER L  28     -13.999 -12.582  -7.243  1.00  0.00           C  
ATOM    387  OG  SER L  28     -15.378 -12.764  -7.406  1.00  0.00           O  
ATOM    388  H   SER L  28     -11.676 -11.781  -6.617  1.00  0.00           H  
ATOM    389  HA  SER L  28     -13.888 -10.576  -7.965  1.00  0.00           H  
ATOM    390 1HB  SER L  28     -13.473 -12.959  -8.120  1.00  0.00           H  
ATOM    391 2HB  SER L  28     -13.653 -13.154  -6.384  1.00  0.00           H  
ATOM    392  HG  SER L  28     -15.486 -13.635  -7.796  1.00  0.00           H  
ATOM    393  N   ILE L  29     -15.544  -9.785  -6.306  1.00  0.00           N  
ATOM    394  CA  ILE L  29     -16.486  -9.201  -5.345  1.00  0.00           C  
ATOM    395  C   ILE L  29     -17.917  -9.633  -5.606  1.00  0.00           C  
ATOM    396  O   ILE L  29     -18.837  -8.984  -5.107  1.00  0.00           O  
ATOM    397  CB  ILE L  29     -16.414  -7.662  -5.376  1.00  0.00           C  
ATOM    398  CG1 ILE L  29     -16.717  -7.142  -6.783  1.00  0.00           C  
ATOM    399  CG2 ILE L  29     -15.047  -7.185  -4.909  1.00  0.00           C  
ATOM    400  CD1 ILE L  29     -16.870  -5.640  -6.858  1.00  0.00           C  
ATOM    401  H   ILE L  29     -15.678  -9.616  -7.292  1.00  0.00           H  
ATOM    402  HA  ILE L  29     -16.215  -9.540  -4.346  1.00  0.00           H  
ATOM    403  HB  ILE L  29     -17.178  -7.250  -4.716  1.00  0.00           H  
ATOM    404 1HG1 ILE L  29     -15.915  -7.437  -7.460  1.00  0.00           H  
ATOM    405 2HG1 ILE L  29     -17.637  -7.597  -7.150  1.00  0.00           H  
ATOM    406 1HG2 ILE L  29     -15.014  -6.096  -4.938  1.00  0.00           H  
ATOM    407 2HG2 ILE L  29     -14.871  -7.527  -3.891  1.00  0.00           H  
ATOM    408 3HG2 ILE L  29     -14.277  -7.589  -5.567  1.00  0.00           H  
ATOM    409 1HD1 ILE L  29     -17.083  -5.347  -7.887  1.00  0.00           H  
ATOM    410 2HD1 ILE L  29     -17.692  -5.326  -6.214  1.00  0.00           H  
ATOM    411 3HD1 ILE L  29     -15.948  -5.163  -6.530  1.00  0.00           H  
ATOM    412  N   SER L  30     -17.994 -10.837  -6.313  1.00  0.00           N  
ATOM    413  CA  SER L  30     -19.327 -11.245  -6.741  1.00  0.00           C  
ATOM    414  C   SER L  30     -19.990 -10.153  -7.541  1.00  0.00           C  
ATOM    415  O   SER L  30     -19.470  -9.726  -8.570  1.00  0.00           O  
ATOM    416  CB  SER L  30     -20.185 -11.594  -5.541  1.00  0.00           C  
ATOM    417  OG  SER L  30     -21.400 -12.166  -5.942  1.00  0.00           O  
ATOM    418  H   SER L  30     -17.195 -11.382  -6.604  1.00  0.00           H  
ATOM    419  HA  SER L  30     -19.232 -12.131  -7.371  1.00  0.00           H  
ATOM    420 1HB  SER L  30     -19.646 -12.290  -4.899  1.00  0.00           H  
ATOM    421 2HB  SER L  30     -20.379 -10.694  -4.959  1.00  0.00           H  
ATOM    422  HG  SER L  30     -21.292 -13.115  -5.840  1.00  0.00           H  
ATOM    423  N   ASN L  31     -21.151  -9.681  -7.072  1.00  0.00           N  
ATOM    424  CA  ASN L  31     -21.888  -8.594  -7.717  1.00  0.00           C  
ATOM    425  C   ASN L  31     -21.942  -7.348  -6.857  1.00  0.00           C  
ATOM    426  O   ASN L  31     -22.723  -6.455  -7.136  1.00  0.00           O  
ATOM    427  CB  ASN L  31     -23.293  -9.042  -8.075  1.00  0.00           C  
ATOM    428  CG  ASN L  31     -23.306 -10.137  -9.106  1.00  0.00           C  
ATOM    429  OD1 ASN L  31     -22.439 -10.188  -9.986  1.00  0.00           O  
ATOM    430  ND2 ASN L  31     -24.272 -11.014  -9.014  1.00  0.00           N  
ATOM    431  H   ASN L  31     -21.526 -10.101  -6.235  1.00  0.00           H  
ATOM    432  HA  ASN L  31     -21.367  -8.318  -8.635  1.00  0.00           H  
ATOM    433 1HB  ASN L  31     -23.801  -9.399  -7.177  1.00  0.00           H  
ATOM    434 2HB  ASN L  31     -23.860  -8.194  -8.457  1.00  0.00           H  
ATOM    435 1HD2 ASN L  31     -24.331 -11.766  -9.673  1.00  0.00           H  
ATOM    436 2HD2 ASN L  31     -24.952 -10.935  -8.286  1.00  0.00           H  
ATOM    437  N   ASN L  32     -21.126  -7.267  -5.815  1.00  0.00           N  
ATOM    438  CA  ASN L  32     -21.250  -6.184  -4.808  1.00  0.00           C  
ATOM    439  C   ASN L  32     -20.518  -4.943  -5.258  1.00  0.00           C  
ATOM    440  O   ASN L  32     -19.438  -4.599  -4.759  1.00  0.00           O  
ATOM    441  CB  ASN L  32     -20.733  -6.630  -3.453  1.00  0.00           C  
ATOM    442  CG  ASN L  32     -21.581  -7.707  -2.836  1.00  0.00           C  
ATOM    443  OD1 ASN L  32     -22.812  -7.596  -2.791  1.00  0.00           O  
ATOM    444  ND2 ASN L  32     -20.948  -8.749  -2.361  1.00  0.00           N  
ATOM    445  H   ASN L  32     -20.401  -7.962  -5.706  1.00  0.00           H  
ATOM    446  HA  ASN L  32     -22.305  -5.928  -4.704  1.00  0.00           H  
ATOM    447 1HB  ASN L  32     -19.712  -7.002  -3.556  1.00  0.00           H  
ATOM    448 2HB  ASN L  32     -20.702  -5.776  -2.776  1.00  0.00           H  
ATOM    449 1HD2 ASN L  32     -21.461  -9.497  -1.939  1.00  0.00           H  
ATOM    450 2HD2 ASN L  32     -19.951  -8.797  -2.419  1.00  0.00           H  
ATOM    451  N   LEU L  33     -21.143  -4.263  -6.214  1.00  0.00           N  
ATOM    452  CA  LEU L  33     -20.545  -3.106  -6.904  1.00  0.00           C  
ATOM    453  C   LEU L  33     -21.645  -2.062  -7.055  1.00  0.00           C  
ATOM    454  O   LEU L  33     -22.751  -2.392  -7.514  1.00  0.00           O  
ATOM    455  CB  LEU L  33     -20.027  -3.575  -8.260  1.00  0.00           C  
ATOM    456  CG  LEU L  33     -19.042  -2.674  -9.034  1.00  0.00           C  
ATOM    457  CD1 LEU L  33     -19.743  -1.518  -9.759  1.00  0.00           C  
ATOM    458  CD2 LEU L  33     -17.852  -2.220  -8.156  1.00  0.00           C  
ATOM    459  H   LEU L  33     -22.073  -4.561  -6.470  1.00  0.00           H  
ATOM    460  HA  LEU L  33     -19.724  -2.727  -6.296  1.00  0.00           H  
ATOM    461 1HB  LEU L  33     -19.520  -4.530  -8.128  1.00  0.00           H  
ATOM    462 2HB  LEU L  33     -20.878  -3.729  -8.924  1.00  0.00           H  
ATOM    463  HG  LEU L  33     -18.643  -3.221  -9.888  1.00  0.00           H  
ATOM    464 1HD1 LEU L  33     -19.002  -0.917 -10.288  1.00  0.00           H  
ATOM    465 2HD1 LEU L  33     -20.461  -1.919 -10.474  1.00  0.00           H  
ATOM    466 3HD1 LEU L  33     -20.264  -0.895  -9.033  1.00  0.00           H  
ATOM    467 1HD2 LEU L  33     -17.185  -1.589  -8.745  1.00  0.00           H  
ATOM    468 2HD2 LEU L  33     -18.223  -1.655  -7.301  1.00  0.00           H  
ATOM    469 3HD2 LEU L  33     -17.304  -3.094  -7.804  1.00  0.00           H  
ATOM    470  N   HIS L  34     -21.378  -0.816  -6.678  1.00  0.00           N  
ATOM    471  CA  HIS L  34     -22.331   0.283  -6.717  1.00  0.00           C  
ATOM    472  C   HIS L  34     -21.767   1.399  -7.579  1.00  0.00           C  
ATOM    473  O   HIS L  34     -20.549   1.600  -7.601  1.00  0.00           O  
ATOM    474  CB  HIS L  34     -22.638   0.805  -5.310  1.00  0.00           C  
ATOM    475  CG  HIS L  34     -23.058  -0.265  -4.350  1.00  0.00           C  
ATOM    476  ND1 HIS L  34     -24.355  -0.389  -3.896  1.00  0.00           N  
ATOM    477  CD2 HIS L  34     -22.355  -1.258  -3.758  1.00  0.00           C  
ATOM    478  CE1 HIS L  34     -24.430  -1.415  -3.066  1.00  0.00           C  
ATOM    479  NE2 HIS L  34     -23.230  -1.958  -2.965  1.00  0.00           N  
ATOM    480  H   HIS L  34     -20.440  -0.642  -6.344  1.00  0.00           H  
ATOM    481  HA  HIS L  34     -23.268  -0.063  -7.154  1.00  0.00           H  
ATOM    482 1HB  HIS L  34     -21.755   1.300  -4.904  1.00  0.00           H  
ATOM    483 2HB  HIS L  34     -23.434   1.547  -5.363  1.00  0.00           H  
ATOM    484  HD1 HIS L  34     -25.142   0.147  -4.201  1.00  0.00           H  
ATOM    485  HD2 HIS L  34     -21.307  -1.556  -3.809  1.00  0.00           H  
ATOM    486  HE1 HIS L  34     -25.377  -1.681  -2.597  1.00  0.00           H  
ATOM    487  N   TRP L  35     -22.624   2.119  -8.297  1.00  0.00           N  
ATOM    488  CA  TRP L  35     -22.214   3.238  -9.140  1.00  0.00           C  
ATOM    489  C   TRP L  35     -22.895   4.515  -8.658  1.00  0.00           C  
ATOM    490  O   TRP L  35     -24.099   4.509  -8.345  1.00  0.00           O  
ATOM    491  CB  TRP L  35     -22.623   2.985 -10.589  1.00  0.00           C  
ATOM    492  CG  TRP L  35     -21.814   1.961 -11.313  1.00  0.00           C  
ATOM    493  CD1 TRP L  35     -22.084   0.651 -11.465  1.00  0.00           C  
ATOM    494  CD2 TRP L  35     -20.579   2.184 -11.986  1.00  0.00           C  
ATOM    495  NE1 TRP L  35     -21.118   0.026 -12.219  1.00  0.00           N  
ATOM    496  CE2 TRP L  35     -20.180   0.952 -12.554  1.00  0.00           C  
ATOM    497  CE3 TRP L  35     -19.803   3.323 -12.225  1.00  0.00           C  
ATOM    498  CZ2 TRP L  35     -19.033   0.831 -13.331  1.00  0.00           C  
ATOM    499  CZ3 TRP L  35     -18.659   3.192 -13.009  1.00  0.00           C  
ATOM    500  CH2 TRP L  35     -18.303   1.955 -13.557  1.00  0.00           C  
ATOM    501  H   TRP L  35     -23.602   1.872  -8.250  1.00  0.00           H  
ATOM    502  HA  TRP L  35     -21.133   3.352  -9.062  1.00  0.00           H  
ATOM    503 1HB  TRP L  35     -23.663   2.660 -10.622  1.00  0.00           H  
ATOM    504 2HB  TRP L  35     -22.553   3.914 -11.153  1.00  0.00           H  
ATOM    505  HD1 TRP L  35     -22.952   0.143 -11.048  1.00  0.00           H  
ATOM    506  HE1 TRP L  35     -21.113  -0.951 -12.474  1.00  0.00           H  
ATOM    507  HE3 TRP L  35     -20.087   4.290 -11.811  1.00  0.00           H  
ATOM    508  HZ2 TRP L  35     -18.718  -0.124 -13.753  1.00  0.00           H  
ATOM    509  HZ3 TRP L  35     -18.046   4.078 -13.185  1.00  0.00           H  
ATOM    510  HH2 TRP L  35     -17.410   1.897 -14.181  1.00  0.00           H  
ATOM    511  N   TYR L  36     -22.115   5.589  -8.654  1.00  0.00           N  
ATOM    512  CA  TYR L  36     -22.519   6.909  -8.192  1.00  0.00           C  
ATOM    513  C   TYR L  36     -22.269   7.948  -9.264  1.00  0.00           C  
ATOM    514  O   TYR L  36     -21.388   7.792 -10.120  1.00  0.00           O  
ATOM    515  CB  TYR L  36     -21.779   7.283  -6.906  1.00  0.00           C  
ATOM    516  CG  TYR L  36     -22.097   6.381  -5.733  1.00  0.00           C  
ATOM    517  CD1 TYR L  36     -21.435   5.170  -5.591  1.00  0.00           C  
ATOM    518  CD2 TYR L  36     -23.051   6.764  -4.803  1.00  0.00           C  
ATOM    519  CE1 TYR L  36     -21.726   4.346  -4.520  1.00  0.00           C  
ATOM    520  CE2 TYR L  36     -23.342   5.940  -3.733  1.00  0.00           C  
ATOM    521  CZ  TYR L  36     -22.684   4.736  -3.589  1.00  0.00           C  
ATOM    522  OH  TYR L  36     -22.973   3.916  -2.524  1.00  0.00           O  
ATOM    523  H   TYR L  36     -21.177   5.456  -9.003  1.00  0.00           H  
ATOM    524  HA  TYR L  36     -23.589   6.890  -7.983  1.00  0.00           H  
ATOM    525 1HB  TYR L  36     -20.703   7.246  -7.081  1.00  0.00           H  
ATOM    526 2HB  TYR L  36     -22.030   8.306  -6.625  1.00  0.00           H  
ATOM    527  HD1 TYR L  36     -20.685   4.869  -6.322  1.00  0.00           H  
ATOM    528  HD2 TYR L  36     -23.572   7.714  -4.916  1.00  0.00           H  
ATOM    529  HE1 TYR L  36     -21.206   3.396  -4.407  1.00  0.00           H  
ATOM    530  HE2 TYR L  36     -24.092   6.242  -3.002  1.00  0.00           H  
ATOM    531  HH  TYR L  36     -22.169   3.483  -2.227  1.00  0.00           H  
ATOM    532  N   GLN L  37     -23.112   9.010  -9.243  1.00  0.00           N  
ATOM    533  CA  GLN L  37     -22.835  10.192 -10.038  1.00  0.00           C  
ATOM    534  C   GLN L  37     -22.407  11.366  -9.138  1.00  0.00           C  
ATOM    535  O   GLN L  37     -23.020  11.604  -8.107  1.00  0.00           O  
ATOM    536  CB  GLN L  37     -24.064  10.573 -10.867  1.00  0.00           C  
ATOM    537  CG  GLN L  37     -23.845  11.752 -11.799  1.00  0.00           C  
ATOM    538  CD  GLN L  37     -25.059  12.046 -12.659  1.00  0.00           C  
ATOM    539  OE1 GLN L  37     -26.135  11.477 -12.452  1.00  0.00           O  
ATOM    540  NE2 GLN L  37     -24.896  12.936 -13.630  1.00  0.00           N  
ATOM    541  H   GLN L  37     -23.929   8.999  -8.649  1.00  0.00           H  
ATOM    542  HA  GLN L  37     -22.012   9.968 -10.716  1.00  0.00           H  
ATOM    543 1HB  GLN L  37     -24.375   9.721 -11.471  1.00  0.00           H  
ATOM    544 2HB  GLN L  37     -24.891  10.820 -10.202  1.00  0.00           H  
ATOM    545 1HG  GLN L  37     -23.627  12.638 -11.203  1.00  0.00           H  
ATOM    546 2HG  GLN L  37     -23.005  11.531 -12.458  1.00  0.00           H  
ATOM    547 1HE2 GLN L  37     -25.662  13.171 -14.229  1.00  0.00           H  
ATOM    548 2HE2 GLN L  37     -24.006  13.375 -13.763  1.00  0.00           H  
ATOM    549  N   GLN L  38     -21.364  12.085  -9.543  1.00  0.00           N  
ATOM    550  CA  GLN L  38     -20.822  13.214  -8.769  1.00  0.00           C  
ATOM    551  C   GLN L  38     -20.810  14.501  -9.624  1.00  0.00           C  
ATOM    552  O   GLN L  38     -20.261  14.515 -10.727  1.00  0.00           O  
ATOM    553  CB  GLN L  38     -19.410  12.896  -8.271  1.00  0.00           C  
ATOM    554  CG  GLN L  38     -18.745  14.034  -7.515  1.00  0.00           C  
ATOM    555  CD  GLN L  38     -19.401  14.298  -6.172  1.00  0.00           C  
ATOM    556  OE1 GLN L  38     -19.583  13.382  -5.365  1.00  0.00           O  
ATOM    557  NE2 GLN L  38     -19.758  15.553  -5.926  1.00  0.00           N  
ATOM    558  H   GLN L  38     -20.931  11.838 -10.422  1.00  0.00           H  
ATOM    559  HA  GLN L  38     -21.466  13.382  -7.906  1.00  0.00           H  
ATOM    560 1HB  GLN L  38     -19.443  12.029  -7.611  1.00  0.00           H  
ATOM    561 2HB  GLN L  38     -18.774  12.639  -9.118  1.00  0.00           H  
ATOM    562 1HG  GLN L  38     -17.700  13.780  -7.341  1.00  0.00           H  
ATOM    563 2HG  GLN L  38     -18.814  14.943  -8.113  1.00  0.00           H  
ATOM    564 1HE2 GLN L  38     -20.195  15.787  -5.056  1.00  0.00           H  
ATOM    565 2HE2 GLN L  38     -19.592  16.264  -6.608  1.00  0.00           H  
ATOM    566  N   LYS L  39     -21.418  15.568  -9.101  1.00  0.00           N  
ATOM    567  CA  LYS L  39     -21.484  16.861  -9.789  1.00  0.00           C  
ATOM    568  C   LYS L  39     -21.095  17.999  -8.854  1.00  0.00           C  
ATOM    569  O   LYS L  39     -21.355  17.918  -7.653  1.00  0.00           O  
ATOM    570  CB  LYS L  39     -22.886  17.100 -10.351  1.00  0.00           C  
ATOM    571  CG  LYS L  39     -23.313  16.107 -11.424  1.00  0.00           C  
ATOM    572  CD  LYS L  39     -24.761  16.324 -11.833  1.00  0.00           C  
ATOM    573  CE  LYS L  39     -24.926  17.612 -12.627  1.00  0.00           C  
ATOM    574  NZ  LYS L  39     -26.327  17.808 -13.085  1.00  0.00           N  
ATOM    575  H   LYS L  39     -21.849  15.471  -8.192  1.00  0.00           H  
ATOM    576  HA  LYS L  39     -20.775  16.849 -10.617  1.00  0.00           H  
ATOM    577 1HB  LYS L  39     -23.616  17.055  -9.543  1.00  0.00           H  
ATOM    578 2HB  LYS L  39     -22.938  18.101 -10.783  1.00  0.00           H  
ATOM    579 1HG  LYS L  39     -22.675  16.221 -12.300  1.00  0.00           H  
ATOM    580 2HG  LYS L  39     -23.200  15.092 -11.043  1.00  0.00           H  
ATOM    581 1HD  LYS L  39     -25.097  15.485 -12.444  1.00  0.00           H  
ATOM    582 2HD  LYS L  39     -25.388  16.375 -10.943  1.00  0.00           H  
ATOM    583 1HE  LYS L  39     -24.638  18.460 -12.007  1.00  0.00           H  
ATOM    584 2HE  LYS L  39     -24.272  17.588 -13.498  1.00  0.00           H  
ATOM    585 1HZ  LYS L  39     -26.395  18.670 -13.607  1.00  0.00           H  
ATOM    586 2HZ  LYS L  39     -26.600  17.035 -13.678  1.00  0.00           H  
ATOM    587 3HZ  LYS L  39     -26.942  17.850 -12.286  1.00  0.00           H  
ATOM    588  N   SER L  40     -20.473  19.065  -9.396  1.00  0.00           N  
ATOM    589  CA  SER L  40     -20.016  20.178  -8.548  1.00  0.00           C  
ATOM    590  C   SER L  40     -21.191  20.841  -7.859  1.00  0.00           C  
ATOM    591  O   SER L  40     -22.208  21.116  -8.497  1.00  0.00           O  
ATOM    592  CB  SER L  40     -19.263  21.204  -9.372  1.00  0.00           C  
ATOM    593  OG  SER L  40     -18.882  22.299  -8.584  1.00  0.00           O  
ATOM    594  H   SER L  40     -20.316  19.111 -10.393  1.00  0.00           H  
ATOM    595  HA  SER L  40     -19.341  19.780  -7.789  1.00  0.00           H  
ATOM    596 1HB  SER L  40     -18.378  20.741  -9.809  1.00  0.00           H  
ATOM    597 2HB  SER L  40     -19.893  21.545 -10.192  1.00  0.00           H  
ATOM    598  HG  SER L  40     -18.910  21.993  -7.675  1.00  0.00           H  
ATOM    599  N   HIS L  41     -21.045  21.092  -6.562  1.00  0.00           N  
ATOM    600  CA  HIS L  41     -22.108  21.716  -5.782  1.00  0.00           C  
ATOM    601  C   HIS L  41     -23.346  20.859  -5.610  1.00  0.00           C  
ATOM    602  O   HIS L  41     -24.389  21.361  -5.193  1.00  0.00           O  
ATOM    603  CB  HIS L  41     -22.515  23.045  -6.426  1.00  0.00           C  
ATOM    604  CG  HIS L  41     -21.386  24.020  -6.560  1.00  0.00           C  
ATOM    605  ND1 HIS L  41     -20.730  24.552  -5.470  1.00  0.00           N  
ATOM    606  CD2 HIS L  41     -20.799  24.559  -7.654  1.00  0.00           C  
ATOM    607  CE1 HIS L  41     -19.785  25.376  -5.889  1.00  0.00           C  
ATOM    608  NE2 HIS L  41     -19.807  25.398  -7.209  1.00  0.00           N  
ATOM    609  H   HIS L  41     -20.179  20.847  -6.106  1.00  0.00           H  
ATOM    610  HA  HIS L  41     -21.749  21.918  -4.773  1.00  0.00           H  
ATOM    611 1HB  HIS L  41     -22.925  22.858  -7.419  1.00  0.00           H  
ATOM    612 2HB  HIS L  41     -23.300  23.512  -5.831  1.00  0.00           H  
ATOM    613  HD2 HIS L  41     -21.063  24.364  -8.693  1.00  0.00           H  
ATOM    614  HE1 HIS L  41     -19.104  25.941  -5.253  1.00  0.00           H  
ATOM    615  HE2 HIS L  41     -19.195  25.942  -7.801  1.00  0.00           H  
ATOM    616  N   GLU L  42     -23.241  19.567  -5.927  1.00  0.00           N  
ATOM    617  CA  GLU L  42     -24.328  18.617  -5.650  1.00  0.00           C  
ATOM    618  C   GLU L  42     -23.845  17.467  -4.737  1.00  0.00           C  
ATOM    619  O   GLU L  42     -22.642  17.173  -4.679  1.00  0.00           O  
ATOM    620  CB  GLU L  42     -24.881  18.048  -6.958  1.00  0.00           C  
ATOM    621  CG  GLU L  42     -25.532  19.081  -7.867  1.00  0.00           C  
ATOM    622  CD  GLU L  42     -26.205  18.467  -9.063  1.00  0.00           C  
ATOM    623  OE1 GLU L  42     -26.572  17.319  -8.990  1.00  0.00           O  
ATOM    624  OE2 GLU L  42     -26.352  19.147 -10.051  1.00  0.00           O  
ATOM    625  H   GLU L  42     -22.397  19.234  -6.369  1.00  0.00           H  
ATOM    626  HA  GLU L  42     -25.128  19.148  -5.132  1.00  0.00           H  
ATOM    627 1HB  GLU L  42     -24.077  17.571  -7.517  1.00  0.00           H  
ATOM    628 2HB  GLU L  42     -25.624  17.282  -6.736  1.00  0.00           H  
ATOM    629 1HG  GLU L  42     -26.272  19.639  -7.294  1.00  0.00           H  
ATOM    630 2HG  GLU L  42     -24.770  19.783  -8.205  1.00  0.00           H  
ATOM    631  N   SER L  43     -24.779  16.830  -4.033  1.00  0.00           N  
ATOM    632  CA  SER L  43     -24.485  15.629  -3.241  1.00  0.00           C  
ATOM    633  C   SER L  43     -24.363  14.387  -4.167  1.00  0.00           C  
ATOM    634  O   SER L  43     -25.033  14.304  -5.202  1.00  0.00           O  
ATOM    635  CB  SER L  43     -25.571  15.409  -2.205  1.00  0.00           C  
ATOM    636  OG  SER L  43     -26.792  15.095  -2.817  1.00  0.00           O  
ATOM    637  H   SER L  43     -25.723  17.189  -4.048  1.00  0.00           H  
ATOM    638  HA  SER L  43     -23.534  15.777  -2.728  1.00  0.00           H  
ATOM    639 1HB  SER L  43     -25.277  14.601  -1.537  1.00  0.00           H  
ATOM    640 2HB  SER L  43     -25.684  16.308  -1.601  1.00  0.00           H  
ATOM    641  HG  SER L  43     -27.414  14.944  -2.102  1.00  0.00           H  
ATOM    642  N   PRO L  44     -23.509  13.438  -3.787  1.00  0.00           N  
ATOM    643  CA  PRO L  44     -23.319  12.202  -4.557  1.00  0.00           C  
ATOM    644  C   PRO L  44     -24.647  11.480  -4.691  1.00  0.00           C  
ATOM    645  O   PRO L  44     -25.411  11.400  -3.733  1.00  0.00           O  
ATOM    646  CB  PRO L  44     -22.319  11.402  -3.716  1.00  0.00           C  
ATOM    647  CG  PRO L  44     -21.580  12.439  -2.942  1.00  0.00           C  
ATOM    648  CD  PRO L  44     -22.622  13.474  -2.613  1.00  0.00           C  
ATOM    649  HA  PRO L  44     -22.890  12.450  -5.539  1.00  0.00           H  
ATOM    650 1HB  PRO L  44     -22.855  10.689  -3.072  1.00  0.00           H  
ATOM    651 2HB  PRO L  44     -21.663  10.811  -4.373  1.00  0.00           H  
ATOM    652 1HG  PRO L  44     -21.128  11.992  -2.044  1.00  0.00           H  
ATOM    653 2HG  PRO L  44     -20.754  12.846  -3.544  1.00  0.00           H  
ATOM    654 1HD  PRO L  44     -23.151  13.183  -1.693  1.00  0.00           H  
ATOM    655 2HD  PRO L  44     -22.140  14.455  -2.489  1.00  0.00           H  
ATOM    656  N   ARG L  45     -24.913  10.961  -5.882  1.00  0.00           N  
ATOM    657  CA  ARG L  45     -26.188  10.336  -6.213  1.00  0.00           C  
ATOM    658  C   ARG L  45     -25.991   8.859  -6.538  1.00  0.00           C  
ATOM    659  O   ARG L  45     -25.225   8.512  -7.426  1.00  0.00           O  
ATOM    660  CB  ARG L  45     -26.840  11.035  -7.397  1.00  0.00           C  
ATOM    661  CG  ARG L  45     -27.155  12.506  -7.176  1.00  0.00           C  
ATOM    662  CD  ARG L  45     -27.717  13.136  -8.398  1.00  0.00           C  
ATOM    663  NE  ARG L  45     -27.875  14.574  -8.244  1.00  0.00           N  
ATOM    664  CZ  ARG L  45     -28.956  15.171  -7.707  1.00  0.00           C  
ATOM    665  NH1 ARG L  45     -29.965  14.444  -7.279  1.00  0.00           N  
ATOM    666  NH2 ARG L  45     -29.004  16.489  -7.610  1.00  0.00           N  
ATOM    667  H   ARG L  45     -24.190  11.007  -6.586  1.00  0.00           H  
ATOM    668  HA  ARG L  45     -26.850  10.424  -5.351  1.00  0.00           H  
ATOM    669 1HB  ARG L  45     -26.187  10.964  -8.265  1.00  0.00           H  
ATOM    670 2HB  ARG L  45     -27.774  10.532  -7.647  1.00  0.00           H  
ATOM    671 1HG  ARG L  45     -27.885  12.606  -6.373  1.00  0.00           H  
ATOM    672 2HG  ARG L  45     -26.242  13.037  -6.905  1.00  0.00           H  
ATOM    673 1HD  ARG L  45     -27.050  12.955  -9.241  1.00  0.00           H  
ATOM    674 2HD  ARG L  45     -28.695  12.707  -8.612  1.00  0.00           H  
ATOM    675  HE  ARG L  45     -27.119  15.166  -8.562  1.00  0.00           H  
ATOM    676 1HH1 ARG L  45     -29.928  13.437  -7.353  1.00  0.00           H  
ATOM    677 2HH1 ARG L  45     -30.775  14.892  -6.877  1.00  0.00           H  
ATOM    678 1HH2 ARG L  45     -28.228  17.048  -7.939  1.00  0.00           H  
ATOM    679 2HH2 ARG L  45     -29.814  16.936  -7.208  1.00  0.00           H  
ATOM    680  N   LEU L  46     -26.681   7.996  -5.818  1.00  0.00           N  
ATOM    681  CA  LEU L  46     -26.569   6.572  -6.078  1.00  0.00           C  
ATOM    682  C   LEU L  46     -27.339   6.230  -7.356  1.00  0.00           C  
ATOM    683  O   LEU L  46     -28.500   6.626  -7.499  1.00  0.00           O  
ATOM    684  CB  LEU L  46     -27.113   5.764  -4.894  1.00  0.00           C  
ATOM    685  CG  LEU L  46     -27.183   4.245  -5.100  1.00  0.00           C  
ATOM    686  CD1 LEU L  46     -25.773   3.687  -5.243  1.00  0.00           C  
ATOM    687  CD2 LEU L  46     -27.908   3.605  -3.926  1.00  0.00           C  
ATOM    688  H   LEU L  46     -27.294   8.314  -5.080  1.00  0.00           H  
ATOM    689  HA  LEU L  46     -25.516   6.327  -6.212  1.00  0.00           H  
ATOM    690 1HB  LEU L  46     -26.483   5.951  -4.026  1.00  0.00           H  
ATOM    691 2HB  LEU L  46     -28.120   6.114  -4.667  1.00  0.00           H  
ATOM    692  HG  LEU L  46     -27.722   4.028  -6.022  1.00  0.00           H  
ATOM    693 1HD1 LEU L  46     -25.823   2.608  -5.390  1.00  0.00           H  
ATOM    694 2HD1 LEU L  46     -25.285   4.147  -6.102  1.00  0.00           H  
ATOM    695 3HD1 LEU L  46     -25.203   3.904  -4.341  1.00  0.00           H  
ATOM    696 1HD2 LEU L  46     -27.958   2.526  -4.073  1.00  0.00           H  
ATOM    697 2HD2 LEU L  46     -27.368   3.821  -3.004  1.00  0.00           H  
ATOM    698 3HD2 LEU L  46     -28.918   4.009  -3.858  1.00  0.00           H  
ATOM    699  N   LEU L  47     -26.679   5.497  -8.268  1.00  0.00           N  
ATOM    700  CA  LEU L  47     -27.253   5.085  -9.558  1.00  0.00           C  
ATOM    701  C   LEU L  47     -27.656   3.606  -9.620  1.00  0.00           C  
ATOM    702  O   LEU L  47     -28.826   3.297  -9.828  1.00  0.00           O  
ATOM    703  CB  LEU L  47     -26.248   5.375 -10.680  1.00  0.00           C  
ATOM    704  CG  LEU L  47     -25.873   6.850 -10.872  1.00  0.00           C  
ATOM    705  CD1 LEU L  47     -24.784   6.964 -11.930  1.00  0.00           C  
ATOM    706  CD2 LEU L  47     -27.110   7.640 -11.273  1.00  0.00           C  
ATOM    707  H   LEU L  47     -25.734   5.223  -8.040  1.00  0.00           H  
ATOM    708  HA  LEU L  47     -28.160   5.662  -9.733  1.00  0.00           H  
ATOM    709 1HB  LEU L  47     -25.331   4.825 -10.475  1.00  0.00           H  
ATOM    710 2HB  LEU L  47     -26.663   5.013 -11.620  1.00  0.00           H  
ATOM    711  HG  LEU L  47     -25.475   7.249  -9.939  1.00  0.00           H  
ATOM    712 1HD1 LEU L  47     -24.518   8.012 -12.067  1.00  0.00           H  
ATOM    713 2HD1 LEU L  47     -23.905   6.406 -11.609  1.00  0.00           H  
ATOM    714 3HD1 LEU L  47     -25.149   6.557 -12.873  1.00  0.00           H  
ATOM    715 1HD2 LEU L  47     -26.844   8.689 -11.409  1.00  0.00           H  
ATOM    716 2HD2 LEU L  47     -27.509   7.243 -12.207  1.00  0.00           H  
ATOM    717 3HD2 LEU L  47     -27.865   7.556 -10.491  1.00  0.00           H  
ATOM    718  N   ILE L  48     -26.669   2.759  -9.433  1.00  0.00           N  
ATOM    719  CA  ILE L  48     -26.820   1.285  -9.563  1.00  0.00           C  
ATOM    720  C   ILE L  48     -26.275   0.667  -8.259  1.00  0.00           C  
ATOM    721  O   ILE L  48     -25.306   1.152  -7.707  1.00  0.00           O  
ATOM    722  CB  ILE L  48     -26.064   0.725 -10.782  1.00  0.00           C  
ATOM    723  CG1 ILE L  48     -26.567   1.381 -12.070  1.00  0.00           C  
ATOM    724  CG2 ILE L  48     -26.219  -0.786 -10.855  1.00  0.00           C  
ATOM    725  CD1 ILE L  48     -28.003   1.045 -12.405  1.00  0.00           C  
ATOM    726  H   ILE L  48     -25.759   3.142  -9.223  1.00  0.00           H  
ATOM    727  HA  ILE L  48     -27.877   1.056  -9.694  1.00  0.00           H  
ATOM    728  HB  ILE L  48     -25.005   0.969 -10.697  1.00  0.00           H  
ATOM    729 1HG1 ILE L  48     -26.481   2.464 -11.984  1.00  0.00           H  
ATOM    730 2HG1 ILE L  48     -25.941   1.070 -12.906  1.00  0.00           H  
ATOM    731 1HG2 ILE L  48     -25.679  -1.165 -11.722  1.00  0.00           H  
ATOM    732 2HG2 ILE L  48     -25.813  -1.238  -9.950  1.00  0.00           H  
ATOM    733 3HG2 ILE L  48     -27.275  -1.040 -10.945  1.00  0.00           H  
ATOM    734 1HD1 ILE L  48     -28.287   1.546 -13.330  1.00  0.00           H  
ATOM    735 2HD1 ILE L  48     -28.105  -0.033 -12.531  1.00  0.00           H  
ATOM    736 3HD1 ILE L  48     -28.653   1.380 -11.598  1.00  0.00           H  
ATOM    737  N   LYS L  49     -26.962  -0.328  -7.720  1.00  0.00           N  
ATOM    738  CA  LYS L  49     -26.426  -1.015  -6.543  1.00  0.00           C  
ATOM    739  C   LYS L  49     -26.200  -2.502  -6.892  1.00  0.00           C  
ATOM    740  O   LYS L  49     -26.828  -3.044  -7.842  1.00  0.00           O  
ATOM    741  CB  LYS L  49     -27.371  -0.873  -5.349  1.00  0.00           C  
ATOM    742  CG  LYS L  49     -28.728  -1.538  -5.537  1.00  0.00           C  
ATOM    743  CD  LYS L  49     -29.612  -1.345  -4.315  1.00  0.00           C  
ATOM    744  CE  LYS L  49     -30.959  -2.030  -4.491  1.00  0.00           C  
ATOM    745  NZ  LYS L  49     -31.842  -1.837  -3.309  1.00  0.00           N  
ATOM    746  H   LYS L  49     -27.848  -0.625  -8.103  1.00  0.00           H  
ATOM    747  HA  LYS L  49     -25.470  -0.560  -6.282  1.00  0.00           H  
ATOM    748 1HB  LYS L  49     -26.906  -1.306  -4.463  1.00  0.00           H  
ATOM    749 2HB  LYS L  49     -27.542   0.184  -5.144  1.00  0.00           H  
ATOM    750 1HG  LYS L  49     -29.226  -1.108  -6.407  1.00  0.00           H  
ATOM    751 2HG  LYS L  49     -28.589  -2.604  -5.710  1.00  0.00           H  
ATOM    752 1HD  LYS L  49     -29.115  -1.760  -3.437  1.00  0.00           H  
ATOM    753 2HD  LYS L  49     -29.776  -0.280  -4.149  1.00  0.00           H  
ATOM    754 1HE  LYS L  49     -31.459  -1.628  -5.371  1.00  0.00           H  
ATOM    755 2HE  LYS L  49     -30.807  -3.098  -4.644  1.00  0.00           H  
ATOM    756 1HZ  LYS L  49     -32.723  -2.306  -3.465  1.00  0.00           H  
ATOM    757 2HZ  LYS L  49     -31.396  -2.223  -2.488  1.00  0.00           H  
ATOM    758 3HZ  LYS L  49     -32.006  -0.850  -3.168  1.00  0.00           H  
ATOM    759  N   TYR L  50     -25.262  -3.128  -6.167  1.00  0.00           N  
ATOM    760  CA  TYR L  50     -24.951  -4.532  -6.396  1.00  0.00           C  
ATOM    761  C   TYR L  50     -24.912  -4.880  -7.879  1.00  0.00           C  
ATOM    762  O   TYR L  50     -25.573  -5.825  -8.312  1.00  0.00           O  
ATOM    763  CB  TYR L  50     -25.967  -5.421  -5.675  1.00  0.00           C  
ATOM    764  CG  TYR L  50     -26.116  -5.108  -4.203  1.00  0.00           C  
ATOM    765  CD1 TYR L  50     -27.278  -4.513  -3.735  1.00  0.00           C  
ATOM    766  CD2 TYR L  50     -25.091  -5.415  -3.321  1.00  0.00           C  
ATOM    767  CE1 TYR L  50     -27.415  -4.226  -2.390  1.00  0.00           C  
ATOM    768  CE2 TYR L  50     -25.227  -5.129  -1.977  1.00  0.00           C  
ATOM    769  CZ  TYR L  50     -26.383  -4.537  -1.511  1.00  0.00           C  
ATOM    770  OH  TYR L  50     -26.519  -4.252  -0.172  1.00  0.00           O  
ATOM    771  H   TYR L  50     -24.760  -2.625  -5.449  1.00  0.00           H  
ATOM    772  HA  TYR L  50     -23.958  -4.736  -5.995  1.00  0.00           H  
ATOM    773 1HB  TYR L  50     -26.945  -5.313  -6.147  1.00  0.00           H  
ATOM    774 2HB  TYR L  50     -25.670  -6.465  -5.772  1.00  0.00           H  
ATOM    775  HD1 TYR L  50     -28.084  -4.271  -4.428  1.00  0.00           H  
ATOM    776  HD2 TYR L  50     -24.177  -5.882  -3.689  1.00  0.00           H  
ATOM    777  HE1 TYR L  50     -28.328  -3.759  -2.022  1.00  0.00           H  
ATOM    778  HE2 TYR L  50     -24.421  -5.370  -1.283  1.00  0.00           H  
ATOM    779  HH  TYR L  50     -25.725  -4.525   0.295  1.00  0.00           H  
ATOM    780  N   ALA L  51     -24.106  -4.129  -8.631  1.00  0.00           N  
ATOM    781  CA  ALA L  51     -23.759  -4.349 -10.035  1.00  0.00           C  
ATOM    782  C   ALA L  51     -24.815  -4.194 -11.087  1.00  0.00           C  
ATOM    783  O   ALA L  51     -24.557  -3.577 -12.115  1.00  0.00           O  
ATOM    784  CB  ALA L  51     -23.044  -5.756 -10.212  1.00  0.00           C  
ATOM    785  H   ALA L  51     -23.714  -3.336  -8.145  1.00  0.00           H  
ATOM    786  HA  ALA L  51     -23.016  -3.604 -10.321  1.00  0.00           H  
ATOM    787 1HB  ALA L  51     -22.790  -5.906 -11.262  1.00  0.00           H  
ATOM    788 2HB  ALA L  51     -22.133  -5.779  -9.614  1.00  0.00           H  
ATOM    789 3HB  ALA L  51     -23.713  -6.549  -9.885  1.00  0.00           H  
ATOM    790  N   SER L  52     -26.017  -4.694 -10.837  1.00  0.00           N  
ATOM    791  CA  SER L  52     -27.087  -4.583 -11.848  1.00  0.00           C  
ATOM    792  C   SER L  52     -28.459  -4.166 -11.313  1.00  0.00           C  
ATOM    793  O   SER L  52     -29.411  -4.136 -12.085  1.00  0.00           O  
ATOM    794  CB  SER L  52     -27.231  -5.912 -12.564  1.00  0.00           C  
ATOM    795  OG  SER L  52     -27.614  -6.924 -11.673  1.00  0.00           O  
ATOM    796  H   SER L  52     -26.216  -5.152  -9.959  1.00  0.00           H  
ATOM    797  HA  SER L  52     -26.804  -3.814 -12.568  1.00  0.00           H  
ATOM    798 1HB  SER L  52     -27.975  -5.821 -13.355  1.00  0.00           H  
ATOM    799 2HB  SER L  52     -26.285  -6.177 -13.033  1.00  0.00           H  
ATOM    800  HG  SER L  52     -27.117  -6.767 -10.866  1.00  0.00           H  
ATOM    801  N   GLN L  53     -28.576  -3.862 -10.023  1.00  0.00           N  
ATOM    802  CA  GLN L  53     -29.863  -3.499  -9.476  1.00  0.00           C  
ATOM    803  C   GLN L  53     -30.191  -2.032  -9.583  1.00  0.00           C  
ATOM    804  O   GLN L  53     -29.381  -1.141  -9.231  1.00  0.00           O  
ATOM    805  CB  GLN L  53     -29.935  -3.925  -8.007  1.00  0.00           C  
ATOM    806  CG  GLN L  53     -29.789  -5.420  -7.785  1.00  0.00           C  
ATOM    807  CD  GLN L  53     -30.929  -6.210  -8.399  1.00  0.00           C  
ATOM    808  OE1 GLN L  53     -32.105  -5.922  -8.156  1.00  0.00           O  
ATOM    809  NE2 GLN L  53     -30.589  -7.214  -9.199  1.00  0.00           N  
ATOM    810  H   GLN L  53     -27.769  -3.880  -9.415  1.00  0.00           H  
ATOM    811  HA  GLN L  53     -30.637  -4.023 -10.037  1.00  0.00           H  
ATOM    812 1HB  GLN L  53     -29.149  -3.422  -7.444  1.00  0.00           H  
ATOM    813 2HB  GLN L  53     -30.890  -3.613  -7.585  1.00  0.00           H  
ATOM    814 1HG  GLN L  53     -28.857  -5.756  -8.239  1.00  0.00           H  
ATOM    815 2HG  GLN L  53     -29.775  -5.618  -6.713  1.00  0.00           H  
ATOM    816 1HE2 GLN L  53     -31.298  -7.771  -9.634  1.00  0.00           H  
ATOM    817 2HE2 GLN L  53     -29.623  -7.413  -9.369  1.00  0.00           H  
ATOM    818  N   SER L  54     -31.348  -1.793 -10.078  1.00  0.00           N  
ATOM    819  CA  SER L  54     -31.807  -0.409 -10.313  1.00  0.00           C  
ATOM    820  C   SER L  54     -32.218   0.303  -9.046  1.00  0.00           C  
ATOM    821  O   SER L  54     -32.560  -0.293  -8.038  1.00  0.00           O  
ATOM    822  CB  SER L  54     -32.977  -0.406 -11.278  1.00  0.00           C  
ATOM    823  OG  SER L  54     -34.104  -1.007 -10.704  1.00  0.00           O  
ATOM    824  H   SER L  54     -31.941  -2.563 -10.359  1.00  0.00           H  
ATOM    825  HA  SER L  54     -30.986   0.158 -10.753  1.00  0.00           H  
ATOM    826 1HB  SER L  54     -33.213   0.620 -11.560  1.00  0.00           H  
ATOM    827 2HB  SER L  54     -32.700  -0.939 -12.187  1.00  0.00           H  
ATOM    828  HG  SER L  54     -34.789  -0.334 -10.697  1.00  0.00           H  
ATOM    829  N   ILE L  55     -32.179   1.624  -9.122  1.00  0.00           N  
ATOM    830  CA  ILE L  55     -32.546   2.471  -8.052  1.00  0.00           C  
ATOM    831  C   ILE L  55     -33.791   3.211  -8.584  1.00  0.00           C  
ATOM    832  O   ILE L  55     -33.754   3.771  -9.707  1.00  0.00           O  
ATOM    833  CB  ILE L  55     -31.414   3.439  -7.662  1.00  0.00           C  
ATOM    834  CG1 ILE L  55     -30.163   2.659  -7.249  1.00  0.00           C  
ATOM    835  CG2 ILE L  55     -31.865   4.361  -6.540  1.00  0.00           C  
ATOM    836  CD1 ILE L  55     -30.358   1.799  -6.020  1.00  0.00           C  
ATOM    837  H   ILE L  55     -31.868   2.036  -9.989  1.00  0.00           H  
ATOM    838  HA  ILE L  55     -32.769   1.852  -7.183  1.00  0.00           H  
ATOM    839  HB  ILE L  55     -31.137   4.042  -8.527  1.00  0.00           H  
ATOM    840 1HG1 ILE L  55     -29.848   2.015  -8.069  1.00  0.00           H  
ATOM    841 2HG1 ILE L  55     -29.348   3.356  -7.050  1.00  0.00           H  
ATOM    842 1HG2 ILE L  55     -31.053   5.038  -6.277  1.00  0.00           H  
ATOM    843 2HG2 ILE L  55     -32.727   4.939  -6.870  1.00  0.00           H  
ATOM    844 3HG2 ILE L  55     -32.139   3.766  -5.668  1.00  0.00           H  
ATOM    845 1HD1 ILE L  55     -29.428   1.278  -5.789  1.00  0.00           H  
ATOM    846 2HD1 ILE L  55     -30.640   2.429  -5.176  1.00  0.00           H  
ATOM    847 3HD1 ILE L  55     -31.144   1.070  -6.208  1.00  0.00           H  
ATOM    848  N   SER L  56     -34.876   3.203  -7.813  1.00  0.00           N  
ATOM    849  CA  SER L  56     -36.073   3.925  -8.290  1.00  0.00           C  
ATOM    850  C   SER L  56     -35.783   5.426  -8.374  1.00  0.00           C  
ATOM    851  O   SER L  56     -35.103   6.001  -7.530  1.00  0.00           O  
ATOM    852  CB  SER L  56     -37.249   3.676  -7.366  1.00  0.00           C  
ATOM    853  OG  SER L  56     -38.366   4.424  -7.762  1.00  0.00           O  
ATOM    854  H   SER L  56     -34.910   2.727  -6.924  1.00  0.00           H  
ATOM    855  HA  SER L  56     -36.327   3.555  -9.284  1.00  0.00           H  
ATOM    856 1HB  SER L  56     -37.498   2.616  -7.372  1.00  0.00           H  
ATOM    857 2HB  SER L  56     -36.974   3.941  -6.346  1.00  0.00           H  
ATOM    858  HG  SER L  56     -38.236   5.304  -7.400  1.00  0.00           H  
ATOM    859  N   GLY L  57     -36.287   6.067  -9.414  1.00  0.00           N  
ATOM    860  CA  GLY L  57     -35.969   7.471  -9.598  1.00  0.00           C  
ATOM    861  C   GLY L  57     -34.869   7.670 -10.618  1.00  0.00           C  
ATOM    862  O   GLY L  57     -34.761   8.756 -11.186  1.00  0.00           O  
ATOM    863  H   GLY L  57     -36.886   5.607 -10.085  1.00  0.00           H  
ATOM    864 1HA  GLY L  57     -36.862   8.007  -9.920  1.00  0.00           H  
ATOM    865 2HA  GLY L  57     -35.661   7.902  -8.646  1.00  0.00           H  
ATOM    866  N   ILE L  58     -34.032   6.652 -10.848  1.00  0.00           N  
ATOM    867  CA  ILE L  58     -33.002   6.756 -11.881  1.00  0.00           C  
ATOM    868  C   ILE L  58     -33.555   6.306 -13.226  1.00  0.00           C  
ATOM    869  O   ILE L  58     -34.183   5.270 -13.343  1.00  0.00           O  
ATOM    870  CB  ILE L  58     -31.765   5.914 -11.521  1.00  0.00           C  
ATOM    871  CG1 ILE L  58     -31.208   6.337 -10.160  1.00  0.00           C  
ATOM    872  CG2 ILE L  58     -30.701   6.044 -12.600  1.00  0.00           C  
ATOM    873  CD1 ILE L  58     -30.797   7.791 -10.094  1.00  0.00           C  
ATOM    874  H   ILE L  58     -34.102   5.802 -10.308  1.00  0.00           H  
ATOM    875  HA  ILE L  58     -32.694   7.798 -11.959  1.00  0.00           H  
ATOM    876  HB  ILE L  58     -32.052   4.867 -11.432  1.00  0.00           H  
ATOM    877 1HG1 ILE L  58     -31.956   6.159  -9.388  1.00  0.00           H  
ATOM    878 2HG1 ILE L  58     -30.338   5.727  -9.918  1.00  0.00           H  
ATOM    879 1HG2 ILE L  58     -29.833   5.443 -12.330  1.00  0.00           H  
ATOM    880 2HG2 ILE L  58     -31.103   5.695 -13.550  1.00  0.00           H  
ATOM    881 3HG2 ILE L  58     -30.404   7.088 -12.693  1.00  0.00           H  
ATOM    882 1HD1 ILE L  58     -30.411   8.015  -9.100  1.00  0.00           H  
ATOM    883 2HD1 ILE L  58     -30.021   7.984 -10.836  1.00  0.00           H  
ATOM    884 3HD1 ILE L  58     -31.660   8.422 -10.300  1.00  0.00           H  
ATOM    885  N   PRO L  59     -33.306   7.117 -14.288  1.00  0.00           N  
ATOM    886  CA  PRO L  59     -33.892   6.725 -15.581  1.00  0.00           C  
ATOM    887  C   PRO L  59     -33.261   5.474 -16.177  1.00  0.00           C  
ATOM    888  O   PRO L  59     -32.104   5.161 -15.880  1.00  0.00           O  
ATOM    889  CB  PRO L  59     -33.617   7.952 -16.457  1.00  0.00           C  
ATOM    890  CG  PRO L  59     -32.424   8.589 -15.830  1.00  0.00           C  
ATOM    891  CD  PRO L  59     -32.638   8.410 -14.351  1.00  0.00           C  
ATOM    892  HA  PRO L  59     -34.972   6.562 -15.454  1.00  0.00           H  
ATOM    893 1HB  PRO L  59     -33.437   7.639 -17.495  1.00  0.00           H  
ATOM    894 2HB  PRO L  59     -34.497   8.613 -16.468  1.00  0.00           H  
ATOM    895 1HG  PRO L  59     -31.503   8.105 -16.188  1.00  0.00           H  
ATOM    896 2HG  PRO L  59     -32.360   9.648 -16.124  1.00  0.00           H  
ATOM    897 1HD  PRO L  59     -31.664   8.394 -13.839  1.00  0.00           H  
ATOM    898 2HD  PRO L  59     -33.263   9.230 -13.968  1.00  0.00           H  
ATOM    899  N   SER L  60     -34.028   4.773 -17.015  1.00  0.00           N  
ATOM    900  CA  SER L  60     -33.649   3.449 -17.500  1.00  0.00           C  
ATOM    901  C   SER L  60     -32.452   3.449 -18.447  1.00  0.00           C  
ATOM    902  O   SER L  60     -31.945   2.391 -18.780  1.00  0.00           O  
ATOM    903  CB  SER L  60     -34.835   2.814 -18.199  1.00  0.00           C  
ATOM    904  OG  SER L  60     -35.157   3.508 -19.373  1.00  0.00           O  
ATOM    905  H   SER L  60     -34.900   5.178 -17.321  1.00  0.00           H  
ATOM    906  HA  SER L  60     -33.365   2.835 -16.644  1.00  0.00           H  
ATOM    907 1HB  SER L  60     -34.603   1.776 -18.439  1.00  0.00           H  
ATOM    908 2HB  SER L  60     -35.693   2.810 -17.528  1.00  0.00           H  
ATOM    909  HG  SER L  60     -34.714   3.041 -20.086  1.00  0.00           H  
ATOM    910  N   ARG L  61     -31.998   4.625 -18.879  1.00  0.00           N  
ATOM    911  CA  ARG L  61     -30.825   4.691 -19.758  1.00  0.00           C  
ATOM    912  C   ARG L  61     -29.516   4.372 -19.017  1.00  0.00           C  
ATOM    913  O   ARG L  61     -28.458   4.212 -19.643  1.00  0.00           O  
ATOM    914  CB  ARG L  61     -30.718   6.073 -20.386  1.00  0.00           C  
ATOM    915  CG  ARG L  61     -31.830   6.420 -21.363  1.00  0.00           C  
ATOM    916  CD  ARG L  61     -31.705   7.813 -21.865  1.00  0.00           C  
ATOM    917  NE  ARG L  61     -31.941   8.791 -20.816  1.00  0.00           N  
ATOM    918  CZ  ARG L  61     -31.804  10.123 -20.966  1.00  0.00           C  
ATOM    919  NH1 ARG L  61     -31.434  10.618 -22.126  1.00  0.00           N  
ATOM    920  NH2 ARG L  61     -32.043  10.931 -19.948  1.00  0.00           N  
ATOM    921  H   ARG L  61     -32.457   5.483 -18.605  1.00  0.00           H  
ATOM    922  HA  ARG L  61     -30.945   3.953 -20.551  1.00  0.00           H  
ATOM    923 1HB  ARG L  61     -30.719   6.830 -19.602  1.00  0.00           H  
ATOM    924 2HB  ARG L  61     -29.771   6.158 -20.920  1.00  0.00           H  
ATOM    925 1HG  ARG L  61     -31.789   5.743 -22.216  1.00  0.00           H  
ATOM    926 2HG  ARG L  61     -32.795   6.320 -20.866  1.00  0.00           H  
ATOM    927 1HD  ARG L  61     -30.701   7.969 -22.258  1.00  0.00           H  
ATOM    928 2HD  ARG L  61     -32.434   7.980 -22.657  1.00  0.00           H  
ATOM    929  HE  ARG L  61     -32.227   8.448 -19.909  1.00  0.00           H  
ATOM    930 1HH1 ARG L  61     -31.251  10.001 -22.905  1.00  0.00           H  
ATOM    931 2HH1 ARG L  61     -31.331  11.617 -22.239  1.00  0.00           H  
ATOM    932 1HH2 ARG L  61     -32.328  10.550 -19.056  1.00  0.00           H  
ATOM    933 2HH2 ARG L  61     -31.940  11.929 -20.061  1.00  0.00           H  
ATOM    934  N   PHE L  62     -29.581   4.278 -17.689  1.00  0.00           N  
ATOM    935  CA  PHE L  62     -28.421   3.787 -16.920  1.00  0.00           C  
ATOM    936  C   PHE L  62     -28.565   2.280 -16.749  1.00  0.00           C  
ATOM    937  O   PHE L  62     -29.601   1.796 -16.257  1.00  0.00           O  
ATOM    938  CB  PHE L  62     -28.326   4.466 -15.552  1.00  0.00           C  
ATOM    939  CG  PHE L  62     -27.994   5.929 -15.624  1.00  0.00           C  
ATOM    940  CD1 PHE L  62     -28.992   6.873 -15.820  1.00  0.00           C  
ATOM    941  CD2 PHE L  62     -26.684   6.365 -15.496  1.00  0.00           C  
ATOM    942  CE1 PHE L  62     -28.687   8.219 -15.886  1.00  0.00           C  
ATOM    943  CE2 PHE L  62     -26.377   7.711 -15.560  1.00  0.00           C  
ATOM    944  CZ  PHE L  62     -27.380   8.638 -15.756  1.00  0.00           C  
ATOM    945  H   PHE L  62     -30.422   4.542 -17.195  1.00  0.00           H  
ATOM    946  HA  PHE L  62     -27.513   4.019 -17.478  1.00  0.00           H  
ATOM    947 1HB  PHE L  62     -29.274   4.358 -15.026  1.00  0.00           H  
ATOM    948 2HB  PHE L  62     -27.562   3.973 -14.954  1.00  0.00           H  
ATOM    949  HD1 PHE L  62     -30.026   6.541 -15.922  1.00  0.00           H  
ATOM    950  HD2 PHE L  62     -25.892   5.632 -15.341  1.00  0.00           H  
ATOM    951  HE1 PHE L  62     -29.481   8.950 -16.041  1.00  0.00           H  
ATOM    952  HE2 PHE L  62     -25.344   8.040 -15.457  1.00  0.00           H  
ATOM    953  HZ  PHE L  62     -27.140   9.699 -15.809  1.00  0.00           H  
ATOM    954  N   SER L  63     -27.527   1.549 -17.158  1.00  0.00           N  
ATOM    955  CA  SER L  63     -27.528   0.104 -17.105  1.00  0.00           C  
ATOM    956  C   SER L  63     -26.195  -0.372 -16.578  1.00  0.00           C  
ATOM    957  O   SER L  63     -25.153  -0.054 -17.163  1.00  0.00           O  
ATOM    958  CB  SER L  63     -27.792  -0.483 -18.478  1.00  0.00           C  
ATOM    959  OG  SER L  63     -27.732  -1.882 -18.446  1.00  0.00           O  
ATOM    960  H   SER L  63     -26.713   2.028 -17.517  1.00  0.00           H  
ATOM    961  HA  SER L  63     -28.324  -0.217 -16.431  1.00  0.00           H  
ATOM    962 1HB  SER L  63     -28.775  -0.166 -18.826  1.00  0.00           H  
ATOM    963 2HB  SER L  63     -27.057  -0.101 -19.185  1.00  0.00           H  
ATOM    964  HG  SER L  63     -27.571  -2.119 -17.529  1.00  0.00           H  
ATOM    965  N   GLY L  64     -26.215  -1.131 -15.482  1.00  0.00           N  
ATOM    966  CA  GLY L  64     -24.972  -1.676 -14.931  1.00  0.00           C  
ATOM    967  C   GLY L  64     -24.871  -3.140 -15.275  1.00  0.00           C  
ATOM    968  O   GLY L  64     -25.875  -3.818 -15.390  1.00  0.00           O  
ATOM    969  H   GLY L  64     -27.089  -1.337 -15.021  1.00  0.00           H  
ATOM    970 1HA  GLY L  64     -24.122  -1.127 -15.337  1.00  0.00           H  
ATOM    971 2HA  GLY L  64     -24.960  -1.534 -13.851  1.00  0.00           H  
ATOM    972  N   SER L  65     -23.655  -3.640 -15.441  1.00  0.00           N  
ATOM    973  CA  SER L  65     -23.481  -5.031 -15.781  1.00  0.00           C  
ATOM    974  C   SER L  65     -22.148  -5.512 -15.256  1.00  0.00           C  
ATOM    975  O   SER L  65     -21.324  -4.714 -14.825  1.00  0.00           O  
ATOM    976  CB  SER L  65     -23.557  -5.227 -17.283  1.00  0.00           C  
ATOM    977  OG  SER L  65     -22.440  -4.668 -17.920  1.00  0.00           O  
ATOM    978  H   SER L  65     -22.840  -3.054 -15.333  1.00  0.00           H  
ATOM    979  HA  SER L  65     -24.283  -5.604 -15.314  1.00  0.00           H  
ATOM    980 1HB  SER L  65     -23.613  -6.291 -17.509  1.00  0.00           H  
ATOM    981 2HB  SER L  65     -24.465  -4.763 -17.664  1.00  0.00           H  
ATOM    982  HG  SER L  65     -22.461  -3.730 -17.716  1.00  0.00           H  
ATOM    983  N   GLY L  66     -21.946  -6.820 -15.293  1.00  0.00           N  
ATOM    984  CA  GLY L  66     -20.688  -7.408 -14.908  1.00  0.00           C  
ATOM    985  C   GLY L  66     -20.853  -8.278 -13.689  1.00  0.00           C  
ATOM    986  O   GLY L  66     -21.875  -8.228 -13.013  1.00  0.00           O  
ATOM    987  H   GLY L  66     -22.697  -7.421 -15.600  1.00  0.00           H  
ATOM    988 1HA  GLY L  66     -20.294  -7.999 -15.735  1.00  0.00           H  
ATOM    989 2HA  GLY L  66     -19.965  -6.619 -14.705  1.00  0.00           H  
ATOM    990  N   SER L  67     -19.835  -9.078 -13.414  1.00  0.00           N  
ATOM    991  CA  SER L  67     -19.831  -9.975 -12.262  1.00  0.00           C  
ATOM    992  C   SER L  67     -18.432 -10.483 -12.081  1.00  0.00           C  
ATOM    993  O   SER L  67     -17.730 -10.739 -13.062  1.00  0.00           O  
ATOM    994  CB  SER L  67     -20.792 -11.131 -12.457  1.00  0.00           C  
ATOM    995  OG  SER L  67     -20.824 -11.953 -11.322  1.00  0.00           O  
ATOM    996  H   SER L  67     -19.033  -9.063 -14.029  1.00  0.00           H  
ATOM    997  HA  SER L  67     -20.151  -9.412 -11.384  1.00  0.00           H  
ATOM    998 1HB  SER L  67     -21.790 -10.744 -12.658  1.00  0.00           H  
ATOM    999 2HB  SER L  67     -20.486 -11.715 -13.324  1.00  0.00           H  
ATOM   1000  HG  SER L  67     -21.386 -11.504 -10.686  1.00  0.00           H  
ATOM   1001  N   GLY L  68     -18.019 -10.634 -10.827  1.00  0.00           N  
ATOM   1002  CA  GLY L  68     -16.703 -11.157 -10.528  1.00  0.00           C  
ATOM   1003  C   GLY L  68     -15.735 -10.012 -10.384  1.00  0.00           C  
ATOM   1004  O   GLY L  68     -15.600  -9.442  -9.310  1.00  0.00           O  
ATOM   1005  H   GLY L  68     -18.633 -10.381 -10.067  1.00  0.00           H  
ATOM   1006 1HA  GLY L  68     -16.745 -11.744  -9.611  1.00  0.00           H  
ATOM   1007 2HA  GLY L  68     -16.389 -11.829 -11.326  1.00  0.00           H  
ATOM   1008  N   THR L  69     -15.060  -9.670 -11.472  1.00  0.00           N  
ATOM   1009  CA  THR L  69     -13.980  -8.702 -11.397  1.00  0.00           C  
ATOM   1010  C   THR L  69     -14.109  -7.527 -12.386  1.00  0.00           C  
ATOM   1011  O   THR L  69     -13.504  -6.460 -12.189  1.00  0.00           O  
ATOM   1012  CB  THR L  69     -12.631  -9.409 -11.623  1.00  0.00           C  
ATOM   1013  OG1 THR L  69     -12.621 -10.022 -12.918  1.00  0.00           O  
ATOM   1014  CG2 THR L  69     -12.401 -10.474 -10.560  1.00  0.00           C  
ATOM   1015  H   THR L  69     -15.290 -10.080 -12.366  1.00  0.00           H  
ATOM   1016  HA  THR L  69     -13.984  -8.255 -10.403  1.00  0.00           H  
ATOM   1017  HB  THR L  69     -11.825  -8.678 -11.575  1.00  0.00           H  
ATOM   1018  HG1 THR L  69     -12.439  -9.356 -13.585  1.00  0.00           H  
ATOM   1019 1HG2 THR L  69     -11.443 -10.961 -10.736  1.00  0.00           H  
ATOM   1020 2HG2 THR L  69     -12.397 -10.009  -9.575  1.00  0.00           H  
ATOM   1021 3HG2 THR L  69     -13.200 -11.213 -10.608  1.00  0.00           H  
ATOM   1022  N   ASP L  70     -14.894  -7.730 -13.439  1.00  0.00           N  
ATOM   1023  CA  ASP L  70     -15.020  -6.759 -14.519  1.00  0.00           C  
ATOM   1024  C   ASP L  70     -16.440  -6.248 -14.586  1.00  0.00           C  
ATOM   1025  O   ASP L  70     -17.376  -7.030 -14.766  1.00  0.00           O  
ATOM   1026  CB  ASP L  70     -14.625  -7.376 -15.863  1.00  0.00           C  
ATOM   1027  CG  ASP L  70     -13.140  -7.699 -15.953  1.00  0.00           C  
ATOM   1028  OD1 ASP L  70     -12.346  -6.811 -15.750  1.00  0.00           O  
ATOM   1029  OD2 ASP L  70     -12.813  -8.829 -16.225  1.00  0.00           O  
ATOM   1030  H   ASP L  70     -15.422  -8.591 -13.487  1.00  0.00           H  
ATOM   1031  HA  ASP L  70     -14.349  -5.924 -14.314  1.00  0.00           H  
ATOM   1032 1HB  ASP L  70     -15.192  -8.294 -16.022  1.00  0.00           H  
ATOM   1033 2HB  ASP L  70     -14.883  -6.688 -16.669  1.00  0.00           H  
ATOM   1034  N   PHE L  71     -16.604  -4.932 -14.441  1.00  0.00           N  
ATOM   1035  CA  PHE L  71     -17.943  -4.333 -14.433  1.00  0.00           C  
ATOM   1036  C   PHE L  71     -18.055  -3.163 -15.384  1.00  0.00           C  
ATOM   1037  O   PHE L  71     -17.053  -2.508 -15.661  1.00  0.00           O  
ATOM   1038  CB  PHE L  71     -18.310  -3.868 -13.023  1.00  0.00           C  
ATOM   1039  CG  PHE L  71     -18.278  -4.964 -11.996  1.00  0.00           C  
ATOM   1040  CD1 PHE L  71     -17.098  -5.289 -11.345  1.00  0.00           C  
ATOM   1041  CD2 PHE L  71     -19.428  -5.671 -11.680  1.00  0.00           C  
ATOM   1042  CE1 PHE L  71     -17.069  -6.298 -10.400  1.00  0.00           C  
ATOM   1043  CE2 PHE L  71     -19.401  -6.679 -10.736  1.00  0.00           C  
ATOM   1044  CZ  PHE L  71     -18.219  -6.992 -10.094  1.00  0.00           C  
ATOM   1045  H   PHE L  71     -15.797  -4.333 -14.337  1.00  0.00           H  
ATOM   1046  HA  PHE L  71     -18.662  -5.089 -14.751  1.00  0.00           H  
ATOM   1047 1HB  PHE L  71     -17.620  -3.086 -12.706  1.00  0.00           H  
ATOM   1048 2HB  PHE L  71     -19.311  -3.439 -13.030  1.00  0.00           H  
ATOM   1049  HD1 PHE L  71     -16.187  -4.739 -11.584  1.00  0.00           H  
ATOM   1050  HD2 PHE L  71     -20.362  -5.424 -12.186  1.00  0.00           H  
ATOM   1051  HE1 PHE L  71     -16.134  -6.545  -9.895  1.00  0.00           H  
ATOM   1052  HE2 PHE L  71     -20.312  -7.227 -10.495  1.00  0.00           H  
ATOM   1053  HZ  PHE L  71     -18.197  -7.788  -9.351  1.00  0.00           H  
ATOM   1054  N   THR L  72     -19.269  -2.897 -15.883  1.00  0.00           N  
ATOM   1055  CA  THR L  72     -19.507  -1.720 -16.743  1.00  0.00           C  
ATOM   1056  C   THR L  72     -20.749  -0.935 -16.351  1.00  0.00           C  
ATOM   1057  O   THR L  72     -21.717  -1.500 -15.848  1.00  0.00           O  
ATOM   1058  CB  THR L  72     -19.629  -2.135 -18.221  1.00  0.00           C  
ATOM   1059  OG1 THR L  72     -20.762  -2.998 -18.385  1.00  0.00           O  
ATOM   1060  CG2 THR L  72     -18.372  -2.860 -18.677  1.00  0.00           C  
ATOM   1061  H   THR L  72     -20.040  -3.513 -15.668  1.00  0.00           H  
ATOM   1062  HA  THR L  72     -18.659  -1.042 -16.644  1.00  0.00           H  
ATOM   1063  HB  THR L  72     -19.773  -1.248 -18.837  1.00  0.00           H  
ATOM   1064  HG1 THR L  72     -20.465  -3.911 -18.417  1.00  0.00           H  
ATOM   1065 1HG2 THR L  72     -18.476  -3.145 -19.724  1.00  0.00           H  
ATOM   1066 2HG2 THR L  72     -17.511  -2.202 -18.564  1.00  0.00           H  
ATOM   1067 3HG2 THR L  72     -18.228  -3.753 -18.070  1.00  0.00           H  
ATOM   1068  N   LEU L  73     -20.710   0.376 -16.587  1.00  0.00           N  
ATOM   1069  CA  LEU L  73     -21.912   1.206 -16.487  1.00  0.00           C  
ATOM   1070  C   LEU L  73     -22.125   1.739 -17.890  1.00  0.00           C  
ATOM   1071  O   LEU L  73     -21.250   2.431 -18.407  1.00  0.00           O  
ATOM   1072  CB  LEU L  73     -21.745   2.350 -15.480  1.00  0.00           C  
ATOM   1073  CG  LEU L  73     -22.905   3.351 -15.411  1.00  0.00           C  
ATOM   1074  CD1 LEU L  73     -24.153   2.649 -14.896  1.00  0.00           C  
ATOM   1075  CD2 LEU L  73     -22.521   4.514 -14.508  1.00  0.00           C  
ATOM   1076  H   LEU L  73     -19.833   0.809 -16.840  1.00  0.00           H  
ATOM   1077  HA  LEU L  73     -22.737   0.581 -16.147  1.00  0.00           H  
ATOM   1078 1HB  LEU L  73     -21.619   1.922 -14.487  1.00  0.00           H  
ATOM   1079 2HB  LEU L  73     -20.841   2.906 -15.731  1.00  0.00           H  
ATOM   1080  HG  LEU L  73     -23.122   3.725 -16.412  1.00  0.00           H  
ATOM   1081 1HD1 LEU L  73     -24.978   3.360 -14.848  1.00  0.00           H  
ATOM   1082 2HD1 LEU L  73     -24.417   1.834 -15.571  1.00  0.00           H  
ATOM   1083 3HD1 LEU L  73     -23.961   2.249 -13.902  1.00  0.00           H  
ATOM   1084 1HD2 LEU L  73     -23.344   5.227 -14.461  1.00  0.00           H  
ATOM   1085 2HD2 LEU L  73     -22.305   4.141 -13.506  1.00  0.00           H  
ATOM   1086 3HD2 LEU L  73     -21.636   5.008 -14.909  1.00  0.00           H  
ATOM   1087  N   SER L  74     -23.267   1.427 -18.502  1.00  0.00           N  
ATOM   1088  CA  SER L  74     -23.592   1.912 -19.847  1.00  0.00           C  
ATOM   1089  C   SER L  74     -24.638   3.026 -19.741  1.00  0.00           C  
ATOM   1090  O   SER L  74     -25.688   2.856 -19.098  1.00  0.00           O  
ATOM   1091  CB  SER L  74     -24.113   0.781 -20.713  1.00  0.00           C  
ATOM   1092  OG  SER L  74     -23.115  -0.173 -20.948  1.00  0.00           O  
ATOM   1093  H   SER L  74     -23.928   0.836 -18.018  1.00  0.00           H  
ATOM   1094  HA  SER L  74     -22.682   2.307 -20.302  1.00  0.00           H  
ATOM   1095 1HB  SER L  74     -24.963   0.309 -20.222  1.00  0.00           H  
ATOM   1096 2HB  SER L  74     -24.466   1.183 -21.662  1.00  0.00           H  
ATOM   1097  HG  SER L  74     -23.444  -0.996 -20.580  1.00  0.00           H  
ATOM   1098  N   ILE L  75     -24.359   4.169 -20.366  1.00  0.00           N  
ATOM   1099  CA  ILE L  75     -25.329   5.268 -20.400  1.00  0.00           C  
ATOM   1100  C   ILE L  75     -25.706   5.531 -21.855  1.00  0.00           C  
ATOM   1101  O   ILE L  75     -24.903   6.082 -22.636  1.00  0.00           O  
ATOM   1102  CB  ILE L  75     -24.764   6.549 -19.759  1.00  0.00           C  
ATOM   1103  CG1 ILE L  75     -24.339   6.279 -18.313  1.00  0.00           C  
ATOM   1104  CG2 ILE L  75     -25.791   7.669 -19.815  1.00  0.00           C  
ATOM   1105  CD1 ILE L  75     -23.579   7.421 -17.677  1.00  0.00           C  
ATOM   1106  H   ILE L  75     -23.467   4.285 -20.826  1.00  0.00           H  
ATOM   1107  HA  ILE L  75     -26.210   4.969 -19.834  1.00  0.00           H  
ATOM   1108  HB  ILE L  75     -23.870   6.861 -20.297  1.00  0.00           H  
ATOM   1109 1HG1 ILE L  75     -25.220   6.076 -17.706  1.00  0.00           H  
ATOM   1110 2HG1 ILE L  75     -23.708   5.390 -18.279  1.00  0.00           H  
ATOM   1111 1HG2 ILE L  75     -25.375   8.567 -19.357  1.00  0.00           H  
ATOM   1112 2HG2 ILE L  75     -26.046   7.877 -20.853  1.00  0.00           H  
ATOM   1113 3HG2 ILE L  75     -26.688   7.368 -19.274  1.00  0.00           H  
ATOM   1114 1HD1 ILE L  75     -23.311   7.155 -16.654  1.00  0.00           H  
ATOM   1115 2HD1 ILE L  75     -22.672   7.618 -18.249  1.00  0.00           H  
ATOM   1116 3HD1 ILE L  75     -24.203   8.313 -17.668  1.00  0.00           H  
ATOM   1117  N   ASN L  76     -26.926   5.133 -22.205  1.00  0.00           N  
ATOM   1118  CA  ASN L  76     -27.389   5.225 -23.581  1.00  0.00           C  
ATOM   1119  C   ASN L  76     -28.104   6.551 -23.855  1.00  0.00           C  
ATOM   1120  O   ASN L  76     -28.802   7.090 -22.992  1.00  0.00           O  
ATOM   1121  CB  ASN L  76     -28.296   4.053 -23.910  1.00  0.00           C  
ATOM   1122  CG  ASN L  76     -27.553   2.746 -23.966  1.00  0.00           C  
ATOM   1123  OD1 ASN L  76     -26.845   2.462 -24.939  1.00  0.00           O  
ATOM   1124  ND2 ASN L  76     -27.700   1.946 -22.941  1.00  0.00           N  
ATOM   1125  H   ASN L  76     -27.546   4.757 -21.501  1.00  0.00           H  
ATOM   1126  HA  ASN L  76     -26.521   5.194 -24.241  1.00  0.00           H  
ATOM   1127 1HB  ASN L  76     -29.081   3.978 -23.158  1.00  0.00           H  
ATOM   1128 2HB  ASN L  76     -28.777   4.224 -24.872  1.00  0.00           H  
ATOM   1129 1HD2 ASN L  76     -27.230   1.063 -22.924  1.00  0.00           H  
ATOM   1130 2HD2 ASN L  76     -28.283   2.217 -22.175  1.00  0.00           H  
ATOM   1131  N   SER L  77     -27.922   7.073 -25.066  1.00  0.00           N  
ATOM   1132  CA  SER L  77     -28.508   8.352 -25.450  1.00  0.00           C  
ATOM   1133  C   SER L  77     -28.271   9.403 -24.361  1.00  0.00           C  
ATOM   1134  O   SER L  77     -29.198   9.836 -23.673  1.00  0.00           O  
ATOM   1135  CB  SER L  77     -29.994   8.192 -25.705  1.00  0.00           C  
ATOM   1136  OG  SER L  77     -30.230   7.289 -26.750  1.00  0.00           O  
ATOM   1137  H   SER L  77     -27.360   6.567 -25.737  1.00  0.00           H  
ATOM   1138  HA  SER L  77     -28.029   8.690 -26.370  1.00  0.00           H  
ATOM   1139 1HB  SER L  77     -30.482   7.836 -24.797  1.00  0.00           H  
ATOM   1140 2HB  SER L  77     -30.427   9.160 -25.952  1.00  0.00           H  
ATOM   1141  HG  SER L  77     -29.545   7.456 -27.403  1.00  0.00           H  
ATOM   1142  N   VAL L  78     -27.011   9.801 -24.217  1.00  0.00           N  
ATOM   1143  CA  VAL L  78     -26.594  10.709 -23.147  1.00  0.00           C  
ATOM   1144  C   VAL L  78     -27.296  12.059 -23.209  1.00  0.00           C  
ATOM   1145  O   VAL L  78     -27.304  12.714 -24.255  1.00  0.00           O  
ATOM   1146  CB  VAL L  78     -25.072  10.937 -23.215  1.00  0.00           C  
ATOM   1147  CG1 VAL L  78     -24.651  12.019 -22.232  1.00  0.00           C  
ATOM   1148  CG2 VAL L  78     -24.341   9.634 -22.928  1.00  0.00           C  
ATOM   1149  H   VAL L  78     -26.320   9.463 -24.872  1.00  0.00           H  
ATOM   1150  HA  VAL L  78     -26.841  10.251 -22.189  1.00  0.00           H  
ATOM   1151  HB  VAL L  78     -24.811  11.289 -24.213  1.00  0.00           H  
ATOM   1152 1HG1 VAL L  78     -23.573  12.167 -22.294  1.00  0.00           H  
ATOM   1153 2HG1 VAL L  78     -25.159  12.952 -22.479  1.00  0.00           H  
ATOM   1154 3HG1 VAL L  78     -24.918  11.716 -21.220  1.00  0.00           H  
ATOM   1155 1HG2 VAL L  78     -23.265   9.802 -22.978  1.00  0.00           H  
ATOM   1156 2HG2 VAL L  78     -24.607   9.279 -21.932  1.00  0.00           H  
ATOM   1157 3HG2 VAL L  78     -24.626   8.886 -23.668  1.00  0.00           H  
ATOM   1158  N   GLU L  79     -27.880  12.465 -22.085  1.00  0.00           N  
ATOM   1159  CA  GLU L  79     -28.496  13.771 -21.953  1.00  0.00           C  
ATOM   1160  C   GLU L  79     -27.451  14.746 -21.376  1.00  0.00           C  
ATOM   1161  O   GLU L  79     -26.492  14.312 -20.725  1.00  0.00           O  
ATOM   1162  CB  GLU L  79     -29.732  13.702 -21.055  1.00  0.00           C  
ATOM   1163  CG  GLU L  79     -30.499  15.012 -20.938  1.00  0.00           C  
ATOM   1164  CD  GLU L  79     -31.770  14.878 -20.147  1.00  0.00           C  
ATOM   1165  OE1 GLU L  79     -32.096  13.779 -19.765  1.00  0.00           O  
ATOM   1166  OE2 GLU L  79     -32.416  15.875 -19.924  1.00  0.00           O  
ATOM   1167  H   GLU L  79     -27.891  11.834 -21.297  1.00  0.00           H  
ATOM   1168  HA  GLU L  79     -28.807  14.109 -22.942  1.00  0.00           H  
ATOM   1169 1HB  GLU L  79     -30.418  12.946 -21.438  1.00  0.00           H  
ATOM   1170 2HB  GLU L  79     -29.436  13.398 -20.051  1.00  0.00           H  
ATOM   1171 1HG  GLU L  79     -29.861  15.753 -20.457  1.00  0.00           H  
ATOM   1172 2HG  GLU L  79     -30.736  15.372 -21.939  1.00  0.00           H  
ATOM   1173  N   THR L  80     -27.625  16.063 -21.612  1.00  0.00           N  
ATOM   1174  CA  THR L  80     -26.692  17.053 -21.059  1.00  0.00           C  
ATOM   1175  C   THR L  80     -26.414  16.866 -19.554  1.00  0.00           C  
ATOM   1176  O   THR L  80     -25.272  16.987 -19.127  1.00  0.00           O  
ATOM   1177  CB  THR L  80     -27.221  18.479 -21.300  1.00  0.00           C  
ATOM   1178  OG1 THR L  80     -27.366  18.706 -22.709  1.00  0.00           O  
ATOM   1179  CG2 THR L  80     -26.262  19.509 -20.721  1.00  0.00           C  
ATOM   1180  H   THR L  80     -28.403  16.380 -22.174  1.00  0.00           H  
ATOM   1181  HA  THR L  80     -25.733  16.945 -21.565  1.00  0.00           H  
ATOM   1182  HB  THR L  80     -28.195  18.591 -20.826  1.00  0.00           H  
ATOM   1183  HG1 THR L  80     -27.081  19.598 -22.920  1.00  0.00           H  
ATOM   1184 1HG2 THR L  80     -26.652  20.510 -20.901  1.00  0.00           H  
ATOM   1185 2HG2 THR L  80     -26.159  19.347 -19.649  1.00  0.00           H  
ATOM   1186 3HG2 THR L  80     -25.288  19.408 -21.199  1.00  0.00           H  
ATOM   1187  N   GLU L  81     -27.465  16.574 -18.789  1.00  0.00           N  
ATOM   1188  CA  GLU L  81     -27.399  16.336 -17.338  1.00  0.00           C  
ATOM   1189  C   GLU L  81     -26.682  15.038 -16.908  1.00  0.00           C  
ATOM   1190  O   GLU L  81     -26.451  14.825 -15.715  1.00  0.00           O  
ATOM   1191  CB  GLU L  81     -28.817  16.329 -16.766  1.00  0.00           C  
ATOM   1192  CG  GLU L  81     -29.515  17.682 -16.798  1.00  0.00           C  
ATOM   1193  CD  GLU L  81     -28.864  18.695 -15.897  1.00  0.00           C  
ATOM   1194  OE1 GLU L  81     -28.382  18.316 -14.857  1.00  0.00           O  
ATOM   1195  OE2 GLU L  81     -28.850  19.851 -16.251  1.00  0.00           O  
ATOM   1196  H   GLU L  81     -28.358  16.516 -19.256  1.00  0.00           H  
ATOM   1197  HA  GLU L  81     -26.830  17.146 -16.880  1.00  0.00           H  
ATOM   1198 1HB  GLU L  81     -29.432  15.623 -17.326  1.00  0.00           H  
ATOM   1199 2HB  GLU L  81     -28.792  15.990 -15.731  1.00  0.00           H  
ATOM   1200 1HG  GLU L  81     -29.504  18.061 -17.819  1.00  0.00           H  
ATOM   1201 2HG  GLU L  81     -30.553  17.550 -16.498  1.00  0.00           H  
ATOM   1202  N   ASP L  82     -26.343  14.192 -17.874  1.00  0.00           N  
ATOM   1203  CA  ASP L  82     -25.671  12.934 -17.626  1.00  0.00           C  
ATOM   1204  C   ASP L  82     -24.156  13.077 -17.613  1.00  0.00           C  
ATOM   1205  O   ASP L  82     -23.448  12.118 -17.361  1.00  0.00           O  
ATOM   1206  CB  ASP L  82     -26.078  11.904 -18.682  1.00  0.00           C  
ATOM   1207  CG  ASP L  82     -27.551  11.523 -18.600  1.00  0.00           C  
ATOM   1208  OD1 ASP L  82     -28.121  11.653 -17.543  1.00  0.00           O  
ATOM   1209  OD2 ASP L  82     -28.092  11.105 -19.597  1.00  0.00           O  
ATOM   1210  H   ASP L  82     -26.572  14.448 -18.824  1.00  0.00           H  
ATOM   1211  HA  ASP L  82     -25.972  12.569 -16.644  1.00  0.00           H  
ATOM   1212 1HB  ASP L  82     -25.876  12.302 -19.676  1.00  0.00           H  
ATOM   1213 2HB  ASP L  82     -25.478  11.002 -18.561  1.00  0.00           H  
ATOM   1214  N   PHE L  83     -23.654  14.275 -17.883  1.00  0.00           N  
ATOM   1215  CA  PHE L  83     -22.200  14.496 -17.878  1.00  0.00           C  
ATOM   1216  C   PHE L  83     -21.734  14.895 -16.484  1.00  0.00           C  
ATOM   1217  O   PHE L  83     -22.359  15.742 -15.839  1.00  0.00           O  
ATOM   1218  CB  PHE L  83     -21.809  15.580 -18.884  1.00  0.00           C  
ATOM   1219  CG  PHE L  83     -21.957  15.157 -20.318  1.00  0.00           C  
ATOM   1220  CD1 PHE L  83     -23.155  15.345 -20.992  1.00  0.00           C  
ATOM   1221  CD2 PHE L  83     -20.900  14.571 -20.997  1.00  0.00           C  
ATOM   1222  CE1 PHE L  83     -23.292  14.957 -22.311  1.00  0.00           C  
ATOM   1223  CE2 PHE L  83     -21.033  14.182 -22.315  1.00  0.00           C  
ATOM   1224  CZ  PHE L  83     -22.232  14.376 -22.973  1.00  0.00           C  
ATOM   1225  H   PHE L  83     -24.267  15.049 -18.095  1.00  0.00           H  
ATOM   1226  HA  PHE L  83     -21.708  13.566 -18.165  1.00  0.00           H  
ATOM   1227 1HB  PHE L  83     -22.426  16.463 -18.725  1.00  0.00           H  
ATOM   1228 2HB  PHE L  83     -20.772  15.871 -18.721  1.00  0.00           H  
ATOM   1229  HD1 PHE L  83     -23.993  15.806 -20.468  1.00  0.00           H  
ATOM   1230  HD2 PHE L  83     -19.953  14.417 -20.477  1.00  0.00           H  
ATOM   1231  HE1 PHE L  83     -24.239  15.110 -22.828  1.00  0.00           H  
ATOM   1232  HE2 PHE L  83     -20.194  13.723 -22.837  1.00  0.00           H  
ATOM   1233  HZ  PHE L  83     -22.339  14.069 -24.012  1.00  0.00           H  
ATOM   1234  N   GLY L  84     -20.634  14.276 -16.036  1.00  0.00           N  
ATOM   1235  CA  GLY L  84     -20.187  14.369 -14.641  1.00  0.00           C  
ATOM   1236  C   GLY L  84     -19.176  13.288 -14.335  1.00  0.00           C  
ATOM   1237  O   GLY L  84     -18.682  12.603 -15.241  1.00  0.00           O  
ATOM   1238  H   GLY L  84     -20.095  13.724 -16.689  1.00  0.00           H  
ATOM   1239 1HA  GLY L  84     -19.749  15.351 -14.464  1.00  0.00           H  
ATOM   1240 2HA  GLY L  84     -21.046  14.276 -13.977  1.00  0.00           H  
ATOM   1241  N   MET L  85     -18.876  13.146 -13.042  1.00  0.00           N  
ATOM   1242  CA  MET L  85     -17.900  12.175 -12.551  1.00  0.00           C  
ATOM   1243  C   MET L  85     -18.669  10.976 -11.996  1.00  0.00           C  
ATOM   1244  O   MET L  85     -19.608  11.132 -11.215  1.00  0.00           O  
ATOM   1245  CB  MET L  85     -16.995  12.793 -11.488  1.00  0.00           C  
ATOM   1246  CG  MET L  85     -16.122  13.935 -11.990  1.00  0.00           C  
ATOM   1247  SD  MET L  85     -15.392  14.894 -10.648  1.00  0.00           S  
ATOM   1248  CE  MET L  85     -16.815  15.819 -10.080  1.00  0.00           C  
ATOM   1249  H   MET L  85     -19.352  13.744 -12.382  1.00  0.00           H  
ATOM   1250  HA  MET L  85     -17.278  11.857 -13.387  1.00  0.00           H  
ATOM   1251 1HB  MET L  85     -17.604  13.174 -10.669  1.00  0.00           H  
ATOM   1252 2HB  MET L  85     -16.338  12.026 -11.077  1.00  0.00           H  
ATOM   1253 1HG  MET L  85     -15.317  13.534 -12.605  1.00  0.00           H  
ATOM   1254 2HG  MET L  85     -16.719  14.605 -12.607  1.00  0.00           H  
ATOM   1255 1HE  MET L  85     -16.524  16.462  -9.249  1.00  0.00           H  
ATOM   1256 2HE  MET L  85     -17.201  16.432 -10.896  1.00  0.00           H  
ATOM   1257 3HE  MET L  85     -17.591  15.127  -9.749  1.00  0.00           H  
ATOM   1258  N   TYR L  86     -18.249   9.788 -12.418  1.00  0.00           N  
ATOM   1259  CA  TYR L  86     -18.911   8.557 -12.099  1.00  0.00           C  
ATOM   1260  C   TYR L  86     -17.895   7.767 -11.357  1.00  0.00           C  
ATOM   1261  O   TYR L  86     -16.730   7.780 -11.710  1.00  0.00           O  
ATOM   1262  CB  TYR L  86     -19.406   7.818 -13.344  1.00  0.00           C  
ATOM   1263  CG  TYR L  86     -20.611   8.460 -13.997  1.00  0.00           C  
ATOM   1264  CD1 TYR L  86     -20.436   9.439 -14.965  1.00  0.00           C  
ATOM   1265  CD2 TYR L  86     -21.890   8.071 -13.627  1.00  0.00           C  
ATOM   1266  CE1 TYR L  86     -21.537  10.025 -15.560  1.00  0.00           C  
ATOM   1267  CE2 TYR L  86     -22.989   8.657 -14.222  1.00  0.00           C  
ATOM   1268  CZ  TYR L  86     -22.816   9.630 -15.185  1.00  0.00           C  
ATOM   1269  OH  TYR L  86     -23.912  10.214 -15.778  1.00  0.00           O  
ATOM   1270  H   TYR L  86     -17.418   9.767 -12.992  1.00  0.00           H  
ATOM   1271  HA  TYR L  86     -19.780   8.782 -11.480  1.00  0.00           H  
ATOM   1272 1HB  TYR L  86     -18.604   7.771 -14.082  1.00  0.00           H  
ATOM   1273 2HB  TYR L  86     -19.668   6.794 -13.080  1.00  0.00           H  
ATOM   1274  HD1 TYR L  86     -19.431   9.745 -15.255  1.00  0.00           H  
ATOM   1275  HD2 TYR L  86     -22.027   7.303 -12.865  1.00  0.00           H  
ATOM   1276  HE1 TYR L  86     -21.399  10.793 -16.321  1.00  0.00           H  
ATOM   1277  HE2 TYR L  86     -23.995   8.352 -13.931  1.00  0.00           H  
ATOM   1278  HH  TYR L  86     -23.620  10.793 -16.487  1.00  0.00           H  
ATOM   1279  N   PHE L  87     -18.368   7.073 -10.303  1.00  0.00           N  
ATOM   1280  CA  PHE L  87     -17.571   6.248  -9.408  1.00  0.00           C  
ATOM   1281  C   PHE L  87     -18.200   4.879  -9.223  1.00  0.00           C  
ATOM   1282  O   PHE L  87     -19.402   4.711  -9.436  1.00  0.00           O  
ATOM   1283  CB  PHE L  87     -17.413   6.930  -8.048  1.00  0.00           C  
ATOM   1284  CG  PHE L  87     -16.659   8.228  -8.105  1.00  0.00           C  
ATOM   1285  CD1 PHE L  87     -17.313   9.415  -8.402  1.00  0.00           C  
ATOM   1286  CD2 PHE L  87     -15.294   8.266  -7.862  1.00  0.00           C  
ATOM   1287  CE1 PHE L  87     -16.620  10.609  -8.455  1.00  0.00           C  
ATOM   1288  CE2 PHE L  87     -14.599   9.458  -7.913  1.00  0.00           C  
ATOM   1289  CZ  PHE L  87     -15.263  10.631  -8.210  1.00  0.00           C  
ATOM   1290  H   PHE L  87     -19.356   7.183 -10.121  1.00  0.00           H  
ATOM   1291  HA  PHE L  87     -16.582   6.116  -9.848  1.00  0.00           H  
ATOM   1292 1HB  PHE L  87     -18.397   7.127  -7.624  1.00  0.00           H  
ATOM   1293 2HB  PHE L  87     -16.890   6.263  -7.365  1.00  0.00           H  
ATOM   1294  HD1 PHE L  87     -18.386   9.397  -8.594  1.00  0.00           H  
ATOM   1295  HD2 PHE L  87     -14.769   7.339  -7.628  1.00  0.00           H  
ATOM   1296  HE1 PHE L  87     -17.146  11.534  -8.690  1.00  0.00           H  
ATOM   1297  HE2 PHE L  87     -13.527   9.474  -7.720  1.00  0.00           H  
ATOM   1298  HZ  PHE L  87     -14.716  11.572  -8.253  1.00  0.00           H  
ATOM   1299  N   CYS L  88     -17.388   3.903  -8.841  1.00  0.00           N  
ATOM   1300  CA  CYS L  88     -17.922   2.584  -8.529  1.00  0.00           C  
ATOM   1301  C   CYS L  88     -17.463   2.322  -7.105  1.00  0.00           C  
ATOM   1302  O   CYS L  88     -16.477   2.907  -6.648  1.00  0.00           O  
ATOM   1303  CB  CYS L  88     -17.405   1.503  -9.478  1.00  0.00           C  
ATOM   1304  SG  CYS L  88     -15.604   1.347  -9.509  1.00  0.00           S  
ATOM   1305  H   CYS L  88     -16.393   4.062  -8.762  1.00  0.00           H  
ATOM   1306  HA  CYS L  88     -19.007   2.618  -8.627  1.00  0.00           H  
ATOM   1307 1HB  CYS L  88     -17.823   0.538  -9.192  1.00  0.00           H  
ATOM   1308 2HB  CYS L  88     -17.743   1.718 -10.492  1.00  0.00           H  
ATOM   1309  N   GLN L  89     -18.187   1.460  -6.400  1.00  0.00           N  
ATOM   1310  CA  GLN L  89     -17.891   1.170  -5.005  1.00  0.00           C  
ATOM   1311  C   GLN L  89     -18.175  -0.302  -4.754  1.00  0.00           C  
ATOM   1312  O   GLN L  89     -19.195  -0.817  -5.205  1.00  0.00           O  
ATOM   1313  CB  GLN L  89     -18.720   2.049  -4.065  1.00  0.00           C  
ATOM   1314  CG  GLN L  89     -18.463   1.797  -2.589  1.00  0.00           C  
ATOM   1315  CD  GLN L  89     -19.522   2.424  -1.702  1.00  0.00           C  
ATOM   1316  OE1 GLN L  89     -20.625   2.741  -2.158  1.00  0.00           O  
ATOM   1317  NE2 GLN L  89     -19.194   2.605  -0.428  1.00  0.00           N  
ATOM   1318  H   GLN L  89     -18.964   0.994  -6.846  1.00  0.00           H  
ATOM   1319  HA  GLN L  89     -16.837   1.379  -4.825  1.00  0.00           H  
ATOM   1320 1HB  GLN L  89     -18.509   3.099  -4.269  1.00  0.00           H  
ATOM   1321 2HB  GLN L  89     -19.781   1.886  -4.255  1.00  0.00           H  
ATOM   1322 1HG  GLN L  89     -18.459   0.722  -2.410  1.00  0.00           H  
ATOM   1323 2HG  GLN L  89     -17.496   2.225  -2.321  1.00  0.00           H  
ATOM   1324 1HE2 GLN L  89     -19.852   3.014   0.205  1.00  0.00           H  
ATOM   1325 2HE2 GLN L  89     -18.290   2.334  -0.101  1.00  0.00           H  
ATOM   1326  N   GLN L  90     -17.275  -0.979  -4.042  1.00  0.00           N  
ATOM   1327  CA  GLN L  90     -17.483  -2.385  -3.715  1.00  0.00           C  
ATOM   1328  C   GLN L  90     -17.939  -2.536  -2.267  1.00  0.00           C  
ATOM   1329  O   GLN L  90     -17.450  -1.833  -1.376  1.00  0.00           O  
ATOM   1330  CB  GLN L  90     -16.202  -3.197  -3.968  1.00  0.00           C  
ATOM   1331  CG  GLN L  90     -15.041  -2.943  -3.000  1.00  0.00           C  
ATOM   1332  CD  GLN L  90     -15.174  -3.697  -1.685  1.00  0.00           C  
ATOM   1333  OE1 GLN L  90     -15.899  -4.694  -1.593  1.00  0.00           O  
ATOM   1334  NE2 GLN L  90     -14.459  -3.235  -0.663  1.00  0.00           N  
ATOM   1335  H   GLN L  90     -16.437  -0.518  -3.720  1.00  0.00           H  
ATOM   1336  HA  GLN L  90     -18.265  -2.779  -4.363  1.00  0.00           H  
ATOM   1337 1HB  GLN L  90     -16.429  -4.262  -3.919  1.00  0.00           H  
ATOM   1338 2HB  GLN L  90     -15.830  -2.988  -4.972  1.00  0.00           H  
ATOM   1339 1HG  GLN L  90     -14.111  -3.260  -3.474  1.00  0.00           H  
ATOM   1340 2HG  GLN L  90     -14.998  -1.878  -2.772  1.00  0.00           H  
ATOM   1341 1HE2 GLN L  90     -14.505  -3.688   0.228  1.00  0.00           H  
ATOM   1342 2HE2 GLN L  90     -13.874  -2.432  -0.785  1.00  0.00           H  
ATOM   1343  N   SER L  91     -18.891  -3.438  -2.039  1.00  0.00           N  
ATOM   1344  CA  SER L  91     -19.434  -3.658  -0.701  1.00  0.00           C  
ATOM   1345  C   SER L  91     -19.286  -5.116  -0.271  1.00  0.00           C  
ATOM   1346  O   SER L  91     -19.986  -5.576   0.629  1.00  0.00           O  
ATOM   1347  CB  SER L  91     -20.896  -3.257  -0.662  1.00  0.00           C  
ATOM   1348  OG  SER L  91     -21.639  -3.977  -1.608  1.00  0.00           O  
ATOM   1349  H   SER L  91     -19.245  -3.984  -2.810  1.00  0.00           H  
ATOM   1350  HA  SER L  91     -18.880  -3.038   0.004  1.00  0.00           H  
ATOM   1351 1HB  SER L  91     -21.297  -3.439   0.334  1.00  0.00           H  
ATOM   1352 2HB  SER L  91     -20.986  -2.190  -0.861  1.00  0.00           H  
ATOM   1353  HG  SER L  91     -22.221  -3.339  -2.028  1.00  0.00           H  
ATOM   1354  N   ASN L  92     -18.376  -5.837  -0.924  1.00  0.00           N  
ATOM   1355  CA  ASN L  92     -18.162  -7.259  -0.659  1.00  0.00           C  
ATOM   1356  C   ASN L  92     -17.470  -7.461   0.686  1.00  0.00           C  
ATOM   1357  O   ASN L  92     -17.877  -8.303   1.492  1.00  0.00           O  
ATOM   1358  CB  ASN L  92     -17.358  -7.899  -1.776  1.00  0.00           C  
ATOM   1359  CG  ASN L  92     -17.433  -9.401  -1.754  1.00  0.00           C  
ATOM   1360  OD1 ASN L  92     -18.504  -9.985  -1.955  1.00  0.00           O  
ATOM   1361  ND2 ASN L  92     -16.315 -10.038  -1.514  1.00  0.00           N  
ATOM   1362  H   ASN L  92     -17.817  -5.377  -1.627  1.00  0.00           H  
ATOM   1363  HA  ASN L  92     -19.134  -7.752  -0.605  1.00  0.00           H  
ATOM   1364 1HB  ASN L  92     -17.726  -7.543  -2.739  1.00  0.00           H  
ATOM   1365 2HB  ASN L  92     -16.314  -7.598  -1.692  1.00  0.00           H  
ATOM   1366 1HD2 ASN L  92     -16.304 -11.038  -1.488  1.00  0.00           H  
ATOM   1367 2HD2 ASN L  92     -15.471  -9.525  -1.357  1.00  0.00           H  
ATOM   1368  N   SER L  93     -16.418  -6.681   0.912  1.00  0.00           N  
ATOM   1369  CA  SER L  93     -15.665  -6.739   2.157  1.00  0.00           C  
ATOM   1370  C   SER L  93     -15.411  -5.375   2.774  1.00  0.00           C  
ATOM   1371  O   SER L  93     -15.214  -4.384   2.067  1.00  0.00           O  
ATOM   1372  CB  SER L  93     -14.339  -7.431   1.916  1.00  0.00           C  
ATOM   1373  OG  SER L  93     -13.579  -7.487   3.092  1.00  0.00           O  
ATOM   1374  H   SER L  93     -16.137  -6.028   0.195  1.00  0.00           H  
ATOM   1375  HA  SER L  93     -16.242  -7.313   2.884  1.00  0.00           H  
ATOM   1376 1HB  SER L  93     -14.517  -8.441   1.547  1.00  0.00           H  
ATOM   1377 2HB  SER L  93     -13.784  -6.896   1.146  1.00  0.00           H  
ATOM   1378  HG  SER L  93     -13.360  -6.577   3.308  1.00  0.00           H  
ATOM   1379  N   TRP L  94     -15.317  -5.362   4.147  1.00  0.00           N  
ATOM   1380  CA  TRP L  94     -15.168  -4.113   4.876  1.00  0.00           C  
ATOM   1381  C   TRP L  94     -13.659  -3.893   4.968  1.00  0.00           C  
ATOM   1382  O   TRP L  94     -12.910  -4.828   5.249  1.00  0.00           O  
ATOM   1383  CB  TRP L  94     -15.805  -4.179   6.265  1.00  0.00           C  
ATOM   1384  CG  TRP L  94     -17.300  -4.073   6.243  1.00  0.00           C  
ATOM   1385  CD1 TRP L  94     -18.191  -5.102   6.315  1.00  0.00           C  
ATOM   1386  CD2 TRP L  94     -18.091  -2.864   6.141  1.00  0.00           C  
ATOM   1387  NE1 TRP L  94     -19.476  -4.620   6.264  1.00  0.00           N  
ATOM   1388  CE2 TRP L  94     -19.433  -3.252   6.159  1.00  0.00           C  
ATOM   1389  CE3 TRP L  94     -17.772  -1.505   6.039  1.00  0.00           C  
ATOM   1390  CZ2 TRP L  94     -20.465  -2.330   6.077  1.00  0.00           C  
ATOM   1391  CZ3 TRP L  94     -18.806  -0.580   5.958  1.00  0.00           C  
ATOM   1392  CH2 TRP L  94     -20.117  -0.983   5.977  1.00  0.00           C  
ATOM   1393  H   TRP L  94     -15.307  -6.235   4.657  1.00  0.00           H  
ATOM   1394  HA  TRP L  94     -15.667  -3.323   4.316  1.00  0.00           H  
ATOM   1395 1HB  TRP L  94     -15.535  -5.120   6.745  1.00  0.00           H  
ATOM   1396 2HB  TRP L  94     -15.414  -3.372   6.884  1.00  0.00           H  
ATOM   1397  HD1 TRP L  94     -17.923  -6.154   6.400  1.00  0.00           H  
ATOM   1398  HE1 TRP L  94     -20.316  -5.179   6.297  1.00  0.00           H  
ATOM   1399  HE3 TRP L  94     -16.732  -1.179   6.026  1.00  0.00           H  
ATOM   1400  HZ2 TRP L  94     -21.513  -2.630   6.090  1.00  0.00           H  
ATOM   1401  HZ3 TRP L  94     -18.549   0.477   5.877  1.00  0.00           H  
ATOM   1402  HH2 TRP L  94     -20.904  -0.231   5.912  1.00  0.00           H  
ATOM   1403  N   PRO L  95     -13.195  -2.652   4.773  1.00  0.00           N  
ATOM   1404  CA  PRO L  95     -13.961  -1.451   4.437  1.00  0.00           C  
ATOM   1405  C   PRO L  95     -14.400  -1.341   2.982  1.00  0.00           C  
ATOM   1406  O   PRO L  95     -13.765  -1.901   2.087  1.00  0.00           O  
ATOM   1407  CB  PRO L  95     -12.975  -0.334   4.792  1.00  0.00           C  
ATOM   1408  CG  PRO L  95     -11.635  -0.930   4.523  1.00  0.00           C  
ATOM   1409  CD  PRO L  95     -11.763  -2.360   4.976  1.00  0.00           C  
ATOM   1410  HA  PRO L  95     -14.861  -1.408   5.068  1.00  0.00           H  
ATOM   1411 1HB  PRO L  95     -13.177   0.556   4.180  1.00  0.00           H  
ATOM   1412 2HB  PRO L  95     -13.105  -0.037   5.843  1.00  0.00           H  
ATOM   1413 1HG  PRO L  95     -11.390  -0.844   3.455  1.00  0.00           H  
ATOM   1414 2HG  PRO L  95     -10.857  -0.379   5.071  1.00  0.00           H  
ATOM   1415 1HD  PRO L  95     -11.122  -3.001   4.353  1.00  0.00           H  
ATOM   1416 2HD  PRO L  95     -11.477  -2.436   6.035  1.00  0.00           H  
ATOM   1417  N   TYR L  96     -15.496  -0.625   2.752  1.00  0.00           N  
ATOM   1418  CA  TYR L  96     -16.006  -0.470   1.401  1.00  0.00           C  
ATOM   1419  C   TYR L  96     -14.996   0.434   0.717  1.00  0.00           C  
ATOM   1420  O   TYR L  96     -14.432   1.331   1.349  1.00  0.00           O  
ATOM   1421  CB  TYR L  96     -17.416   0.123   1.375  1.00  0.00           C  
ATOM   1422  CG  TYR L  96     -18.486  -0.825   1.870  1.00  0.00           C  
ATOM   1423  CD1 TYR L  96     -18.142  -2.100   2.293  1.00  0.00           C  
ATOM   1424  CD2 TYR L  96     -19.812  -0.419   1.899  1.00  0.00           C  
ATOM   1425  CE1 TYR L  96     -19.119  -2.965   2.745  1.00  0.00           C  
ATOM   1426  CE2 TYR L  96     -20.790  -1.284   2.351  1.00  0.00           C  
ATOM   1427  CZ  TYR L  96     -20.447  -2.553   2.772  1.00  0.00           C  
ATOM   1428  OH  TYR L  96     -21.420  -3.415   3.222  1.00  0.00           O  
ATOM   1429  H   TYR L  96     -15.987  -0.184   3.518  1.00  0.00           H  
ATOM   1430  HA  TYR L  96     -16.051  -1.454   0.933  1.00  0.00           H  
ATOM   1431 1HB  TYR L  96     -17.445   1.022   1.993  1.00  0.00           H  
ATOM   1432 2HB  TYR L  96     -17.668   0.419   0.357  1.00  0.00           H  
ATOM   1433  HD1 TYR L  96     -17.099  -2.419   2.270  1.00  0.00           H  
ATOM   1434  HD2 TYR L  96     -20.083   0.583   1.565  1.00  0.00           H  
ATOM   1435  HE1 TYR L  96     -18.848  -3.967   3.078  1.00  0.00           H  
ATOM   1436  HE2 TYR L  96     -21.832  -0.965   2.373  1.00  0.00           H  
ATOM   1437  HH  TYR L  96     -21.018  -4.254   3.459  1.00  0.00           H  
ATOM   1438  N   THR L  97     -14.765   0.203  -0.567  1.00  0.00           N  
ATOM   1439  CA  THR L  97     -13.826   1.024  -1.309  1.00  0.00           C  
ATOM   1440  C   THR L  97     -14.406   1.526  -2.618  1.00  0.00           C  
ATOM   1441  O   THR L  97     -15.272   0.883  -3.222  1.00  0.00           O  
ATOM   1442  CB  THR L  97     -12.526   0.247  -1.592  1.00  0.00           C  
ATOM   1443  OG1 THR L  97     -12.830  -0.946  -2.327  1.00  0.00           O  
ATOM   1444  CG2 THR L  97     -11.835  -0.126  -0.290  1.00  0.00           C  
ATOM   1445  H   THR L  97     -15.243  -0.550  -1.042  1.00  0.00           H  
ATOM   1446  HA  THR L  97     -13.581   1.900  -0.707  1.00  0.00           H  
ATOM   1447  HB  THR L  97     -11.855   0.865  -2.189  1.00  0.00           H  
ATOM   1448  HG1 THR L  97     -12.022  -1.440  -2.480  1.00  0.00           H  
ATOM   1449 1HG2 THR L  97     -10.919  -0.674  -0.510  1.00  0.00           H  
ATOM   1450 2HG2 THR L  97     -11.592   0.779   0.267  1.00  0.00           H  
ATOM   1451 3HG2 THR L  97     -12.496  -0.751   0.307  1.00  0.00           H  
ATOM   1452  N   PHE L  98     -13.909   2.687  -3.036  1.00  0.00           N  
ATOM   1453  CA  PHE L  98     -14.338   3.365  -4.254  1.00  0.00           C  
ATOM   1454  C   PHE L  98     -13.289   3.256  -5.353  1.00  0.00           C  
ATOM   1455  O   PHE L  98     -12.093   3.163  -5.075  1.00  0.00           O  
ATOM   1456  CB  PHE L  98     -14.630   4.839  -3.968  1.00  0.00           C  
ATOM   1457  CG  PHE L  98     -15.811   5.059  -3.067  1.00  0.00           C  
ATOM   1458  CD1 PHE L  98     -15.664   5.032  -1.688  1.00  0.00           C  
ATOM   1459  CD2 PHE L  98     -17.072   5.293  -3.595  1.00  0.00           C  
ATOM   1460  CE1 PHE L  98     -16.750   5.234  -0.857  1.00  0.00           C  
ATOM   1461  CE2 PHE L  98     -18.159   5.497  -2.768  1.00  0.00           C  
ATOM   1462  CZ  PHE L  98     -17.997   5.467  -1.397  1.00  0.00           C  
ATOM   1463  H   PHE L  98     -13.192   3.110  -2.464  1.00  0.00           H  
ATOM   1464  HA  PHE L  98     -15.253   2.890  -4.611  1.00  0.00           H  
ATOM   1465 1HB  PHE L  98     -13.758   5.299  -3.505  1.00  0.00           H  
ATOM   1466 2HB  PHE L  98     -14.816   5.362  -4.906  1.00  0.00           H  
ATOM   1467  HD1 PHE L  98     -14.677   4.849  -1.261  1.00  0.00           H  
ATOM   1468  HD2 PHE L  98     -17.199   5.317  -4.678  1.00  0.00           H  
ATOM   1469  HE1 PHE L  98     -16.620   5.210   0.224  1.00  0.00           H  
ATOM   1470  HE2 PHE L  98     -19.144   5.681  -3.196  1.00  0.00           H  
ATOM   1471  HZ  PHE L  98     -18.854   5.626  -0.743  1.00  0.00           H  
ATOM   1472  N   GLY L  99     -13.744   3.283  -6.602  1.00  0.00           N  
ATOM   1473  CA  GLY L  99     -12.816   3.296  -7.713  1.00  0.00           C  
ATOM   1474  C   GLY L  99     -12.323   4.733  -7.798  1.00  0.00           C  
ATOM   1475  O   GLY L  99     -12.800   5.590  -7.050  1.00  0.00           O  
ATOM   1476  H   GLY L  99     -14.737   3.295  -6.790  1.00  0.00           H  
ATOM   1477 1HA  GLY L  99     -12.013   2.584  -7.524  1.00  0.00           H  
ATOM   1478 2HA  GLY L  99     -13.328   2.971  -8.618  1.00  0.00           H  
ATOM   1479  N   GLY L 100     -11.392   4.968  -8.672  1.00  0.00           N  
ATOM   1480  CA  GLY L 100     -10.809   6.307  -8.797  1.00  0.00           C  
ATOM   1481  C   GLY L 100     -11.664   7.334  -9.511  1.00  0.00           C  
ATOM   1482  O   GLY L 100     -11.370   8.535  -9.483  1.00  0.00           O  
ATOM   1483  H   GLY L 100     -11.063   4.230  -9.279  1.00  0.00           H  
ATOM   1484 1HA  GLY L 100     -10.589   6.702  -7.805  1.00  0.00           H  
ATOM   1485 2HA  GLY L 100      -9.864   6.243  -9.334  1.00  0.00           H  
ATOM   1486  N   GLY L 101     -12.724   6.875 -10.156  1.00  0.00           N  
ATOM   1487  CA  GLY L 101     -13.599   7.759 -10.928  1.00  0.00           C  
ATOM   1488  C   GLY L 101     -13.228   8.015 -12.382  1.00  0.00           C  
ATOM   1489  O   GLY L 101     -12.058   8.009 -12.765  1.00  0.00           O  
ATOM   1490  H   GLY L 101     -12.935   5.888 -10.112  1.00  0.00           H  
ATOM   1491 1HA  GLY L 101     -14.611   7.354 -10.935  1.00  0.00           H  
ATOM   1492 2HA  GLY L 101     -13.647   8.735 -10.446  1.00  0.00           H  
ATOM   1493  N   THR L 102     -14.252   8.242 -13.189  1.00  0.00           N  
ATOM   1494  CA  THR L 102     -14.080   8.606 -14.578  1.00  0.00           C  
ATOM   1495  C   THR L 102     -14.860   9.890 -14.797  1.00  0.00           C  
ATOM   1496  O   THR L 102     -16.037   9.963 -14.465  1.00  0.00           O  
ATOM   1497  CB  THR L 102     -14.566   7.500 -15.534  1.00  0.00           C  
ATOM   1498  OG1 THR L 102     -13.792   6.312 -15.326  1.00  0.00           O  
ATOM   1499  CG2 THR L 102     -14.425   7.947 -16.981  1.00  0.00           C  
ATOM   1500  H   THR L 102     -15.186   8.158 -12.814  1.00  0.00           H  
ATOM   1501  HA  THR L 102     -13.018   8.765 -14.765  1.00  0.00           H  
ATOM   1502  HB  THR L 102     -15.613   7.276 -15.329  1.00  0.00           H  
ATOM   1503  HG1 THR L 102     -13.093   6.267 -15.983  1.00  0.00           H  
ATOM   1504 1HG2 THR L 102     -14.773   7.153 -17.642  1.00  0.00           H  
ATOM   1505 2HG2 THR L 102     -15.022   8.844 -17.145  1.00  0.00           H  
ATOM   1506 3HG2 THR L 102     -13.379   8.163 -17.195  1.00  0.00           H  
ATOM   1507  N   LYS L 103     -14.197  10.899 -15.355  1.00  0.00           N  
ATOM   1508  CA  LYS L 103     -14.863  12.164 -15.658  1.00  0.00           C  
ATOM   1509  C   LYS L 103     -15.416  12.138 -17.075  1.00  0.00           C  
ATOM   1510  O   LYS L 103     -14.657  12.008 -18.033  1.00  0.00           O  
ATOM   1511  CB  LYS L 103     -13.902  13.341 -15.484  1.00  0.00           C  
ATOM   1512  CG  LYS L 103     -14.532  14.708 -15.718  1.00  0.00           C  
ATOM   1513  CD  LYS L 103     -13.525  15.826 -15.495  1.00  0.00           C  
ATOM   1514  CE  LYS L 103     -14.145  17.191 -15.759  1.00  0.00           C  
ATOM   1515  NZ  LYS L 103     -13.168  18.294 -15.554  1.00  0.00           N  
ATOM   1516  H   LYS L 103     -13.218  10.794 -15.575  1.00  0.00           H  
ATOM   1517  HA  LYS L 103     -15.694  12.292 -14.964  1.00  0.00           H  
ATOM   1518 1HB  LYS L 103     -13.492  13.330 -14.474  1.00  0.00           H  
ATOM   1519 2HB  LYS L 103     -13.067  13.235 -16.177  1.00  0.00           H  
ATOM   1520 1HG  LYS L 103     -14.906  14.766 -16.741  1.00  0.00           H  
ATOM   1521 2HG  LYS L 103     -15.370  14.843 -15.035  1.00  0.00           H  
ATOM   1522 1HD  LYS L 103     -13.166  15.793 -14.465  1.00  0.00           H  
ATOM   1523 2HD  LYS L 103     -12.675  15.689 -16.163  1.00  0.00           H  
ATOM   1524 1HE  LYS L 103     -14.511  17.231 -16.784  1.00  0.00           H  
ATOM   1525 2HE  LYS L 103     -14.991  17.342 -15.089  1.00  0.00           H  
ATOM   1526 1HZ  LYS L 103     -13.617  19.180 -15.739  1.00  0.00           H  
ATOM   1527 2HZ  LYS L 103     -12.836  18.278 -14.600  1.00  0.00           H  
ATOM   1528 3HZ  LYS L 103     -12.388  18.175 -16.184  1.00  0.00           H  
ATOM   1529  N   LEU L 104     -16.735  12.259 -17.197  1.00  0.00           N  
ATOM   1530  CA  LEU L 104     -17.394  12.258 -18.489  1.00  0.00           C  
ATOM   1531  C   LEU L 104     -17.777  13.684 -18.865  1.00  0.00           C  
ATOM   1532  O   LEU L 104     -18.666  14.282 -18.245  1.00  0.00           O  
ATOM   1533  CB  LEU L 104     -18.639  11.364 -18.459  1.00  0.00           C  
ATOM   1534  CG  LEU L 104     -19.404  11.243 -19.783  1.00  0.00           C  
ATOM   1535  CD1 LEU L 104     -18.510  10.592 -20.829  1.00  0.00           C  
ATOM   1536  CD2 LEU L 104     -20.672  10.429 -19.565  1.00  0.00           C  
ATOM   1537  H   LEU L 104     -17.293  12.355 -16.361  1.00  0.00           H  
ATOM   1538  HA  LEU L 104     -16.701  11.862 -19.230  1.00  0.00           H  
ATOM   1539 1HB  LEU L 104     -18.340  10.361 -18.157  1.00  0.00           H  
ATOM   1540 2HB  LEU L 104     -19.330  11.755 -17.712  1.00  0.00           H  
ATOM   1541  HG  LEU L 104     -19.669  12.237 -20.142  1.00  0.00           H  
ATOM   1542 1HD1 LEU L 104     -19.053  10.507 -21.770  1.00  0.00           H  
ATOM   1543 2HD1 LEU L 104     -17.621  11.205 -20.979  1.00  0.00           H  
ATOM   1544 3HD1 LEU L 104     -18.215   9.600 -20.489  1.00  0.00           H  
ATOM   1545 1HD2 LEU L 104     -21.216  10.344 -20.506  1.00  0.00           H  
ATOM   1546 2HD2 LEU L 104     -20.408   9.434 -19.207  1.00  0.00           H  
ATOM   1547 3HD2 LEU L 104     -21.300  10.926 -18.826  1.00  0.00           H  
ATOM   1548  N   GLU L 105     -17.100  14.213 -19.879  1.00  0.00           N  
ATOM   1549  CA  GLU L 105     -17.269  15.590 -20.295  1.00  0.00           C  
ATOM   1550  C   GLU L 105     -17.814  15.720 -21.725  1.00  0.00           C  
ATOM   1551  O   GLU L 105     -17.549  14.879 -22.583  1.00  0.00           O  
ATOM   1552  CB  GLU L 105     -15.933  16.329 -20.182  1.00  0.00           C  
ATOM   1553  CG  GLU L 105     -15.994  17.801 -20.563  1.00  0.00           C  
ATOM   1554  CD  GLU L 105     -14.686  18.513 -20.357  1.00  0.00           C  
ATOM   1555  OE1 GLU L 105     -13.758  17.891 -19.899  1.00  0.00           O  
ATOM   1556  OE2 GLU L 105     -14.615  19.681 -20.658  1.00  0.00           O  
ATOM   1557  H   GLU L 105     -16.443  13.626 -20.374  1.00  0.00           H  
ATOM   1558  HA  GLU L 105     -17.995  16.064 -19.634  1.00  0.00           H  
ATOM   1559 1HB  GLU L 105     -15.568  16.264 -19.157  1.00  0.00           H  
ATOM   1560 2HB  GLU L 105     -15.196  15.847 -20.823  1.00  0.00           H  
ATOM   1561 1HG  GLU L 105     -16.278  17.882 -21.612  1.00  0.00           H  
ATOM   1562 2HG  GLU L 105     -16.766  18.288 -19.968  1.00  0.00           H  
ATOM   1563  N   ILE L 106     -18.574  16.787 -21.957  1.00  0.00           N  
ATOM   1564  CA  ILE L 106     -19.157  17.080 -23.263  1.00  0.00           C  
ATOM   1565  C   ILE L 106     -18.115  17.486 -24.302  1.00  0.00           C  
ATOM   1566  O   ILE L 106     -17.310  18.395 -24.057  1.00  0.00           O  
ATOM   1567  CB  ILE L 106     -20.209  18.198 -23.142  1.00  0.00           C  
ATOM   1568  CG1 ILE L 106     -21.335  17.771 -22.197  1.00  0.00           C  
ATOM   1569  CG2 ILE L 106     -20.765  18.555 -24.511  1.00  0.00           C  
ATOM   1570  CD1 ILE L 106     -22.323  18.872 -21.889  1.00  0.00           C  
ATOM   1571  H   ILE L 106     -18.751  17.417 -21.187  1.00  0.00           H  
ATOM   1572  HA  ILE L 106     -19.645  16.179 -23.633  1.00  0.00           H  
ATOM   1573  HB  ILE L 106     -19.749  19.084 -22.704  1.00  0.00           H  
ATOM   1574 1HG1 ILE L 106     -21.880  16.936 -22.635  1.00  0.00           H  
ATOM   1575 2HG1 ILE L 106     -20.908  17.424 -21.255  1.00  0.00           H  
ATOM   1576 1HG2 ILE L 106     -21.507  19.346 -24.407  1.00  0.00           H  
ATOM   1577 2HG2 ILE L 106     -19.956  18.899 -25.154  1.00  0.00           H  
ATOM   1578 3HG2 ILE L 106     -21.232  17.675 -24.955  1.00  0.00           H  
ATOM   1579 1HD1 ILE L 106     -23.091  18.494 -21.213  1.00  0.00           H  
ATOM   1580 2HD1 ILE L 106     -21.803  19.706 -21.416  1.00  0.00           H  
ATOM   1581 3HD1 ILE L 106     -22.790  19.212 -22.812  1.00  0.00           H  
ATOM   1582  N   LYS L 107     -18.146  16.799 -25.449  1.00  0.00           N  
ATOM   1583  CA  LYS L 107     -17.508  17.245 -26.683  1.00  0.00           C  
ATOM   1584  C   LYS L 107     -18.452  18.202 -27.414  1.00  0.00           C  
ATOM   1585  O   LYS L 107     -19.629  17.904 -27.626  1.00  0.00           O  
ATOM   1586  CB  LYS L 107     -17.146  16.056 -27.575  1.00  0.00           C  
ATOM   1587  CG  LYS L 107     -16.481  16.437 -28.891  1.00  0.00           C  
ATOM   1588  CD  LYS L 107     -16.135  15.203 -29.712  1.00  0.00           C  
ATOM   1589  CE  LYS L 107     -15.502  15.583 -31.043  1.00  0.00           C  
ATOM   1590  NZ  LYS L 107     -15.165  14.386 -31.861  1.00  0.00           N  
ATOM   1591  H   LYS L 107     -18.646  15.921 -25.443  1.00  0.00           H  
ATOM   1592  HA  LYS L 107     -16.590  17.775 -26.426  1.00  0.00           H  
ATOM   1593 1HB  LYS L 107     -16.468  15.392 -27.038  1.00  0.00           H  
ATOM   1594 2HB  LYS L 107     -18.046  15.487 -27.807  1.00  0.00           H  
ATOM   1595 1HG  LYS L 107     -17.154  17.070 -29.469  1.00  0.00           H  
ATOM   1596 2HG  LYS L 107     -15.568  16.996 -28.689  1.00  0.00           H  
ATOM   1597 1HD  LYS L 107     -15.437  14.578 -29.153  1.00  0.00           H  
ATOM   1598 2HD  LYS L 107     -17.040  14.627 -29.903  1.00  0.00           H  
ATOM   1599 1HE  LYS L 107     -16.191  16.211 -31.607  1.00  0.00           H  
ATOM   1600 2HE  LYS L 107     -14.591  16.153 -30.863  1.00  0.00           H  
ATOM   1601 1HZ  LYS L 107     -14.749  14.680 -32.733  1.00  0.00           H  
ATOM   1602 2HZ  LYS L 107     -14.511  13.805 -31.355  1.00  0.00           H  
ATOM   1603 3HZ  LYS L 107     -16.006  13.860 -32.050  1.00  0.00           H  
ATOM   1604  N   ARG L 108     -17.928  19.354 -27.795  1.00  0.00           N  
ATOM   1605  CA  ARG L 108     -18.704  20.358 -28.501  1.00  0.00           C  
ATOM   1606  C   ARG L 108     -17.784  21.105 -29.452  1.00  0.00           C  
ATOM   1607  O   ARG L 108     -16.554  20.938 -29.422  1.00  0.00           O  
ATOM   1608  CB  ARG L 108     -19.355  21.334 -27.531  1.00  0.00           C  
ATOM   1609  CG  ARG L 108     -18.381  22.167 -26.714  1.00  0.00           C  
ATOM   1610  CD  ARG L 108     -19.087  23.176 -25.882  1.00  0.00           C  
ATOM   1611  NE  ARG L 108     -18.165  23.937 -25.055  1.00  0.00           N  
ATOM   1612  CZ  ARG L 108     -17.492  25.030 -25.466  1.00  0.00           C  
ATOM   1613  NH1 ARG L 108     -17.649  25.476 -26.693  1.00  0.00           N  
ATOM   1614  NH2 ARG L 108     -16.674  25.654 -24.635  1.00  0.00           N  
ATOM   1615  H   ARG L 108     -16.957  19.539 -27.588  1.00  0.00           H  
ATOM   1616  HA  ARG L 108     -19.493  19.855 -29.061  1.00  0.00           H  
ATOM   1617 1HB  ARG L 108     -19.995  22.020 -28.082  1.00  0.00           H  
ATOM   1618 2HB  ARG L 108     -19.988  20.785 -26.833  1.00  0.00           H  
ATOM   1619 1HG  ARG L 108     -17.811  21.516 -26.051  1.00  0.00           H  
ATOM   1620 2HG  ARG L 108     -17.699  22.692 -27.383  1.00  0.00           H  
ATOM   1621 1HD  ARG L 108     -19.619  23.873 -26.528  1.00  0.00           H  
ATOM   1622 2HD  ARG L 108     -19.797  22.674 -25.227  1.00  0.00           H  
ATOM   1623  HE  ARG L 108     -18.018  23.625 -24.104  1.00  0.00           H  
ATOM   1624 1HH1 ARG L 108     -18.273  25.000 -27.327  1.00  0.00           H  
ATOM   1625 2HH1 ARG L 108     -17.145  26.295 -27.000  1.00  0.00           H  
ATOM   1626 1HH2 ARG L 108     -16.553  25.311 -23.692  1.00  0.00           H  
ATOM   1627 2HH2 ARG L 108     -16.171  26.472 -24.943  1.00  0.00           H  
ATOM   1628  N   ALA L 109     -18.371  21.931 -30.304  1.00  0.00           N  
ATOM   1629  CA  ALA L 109     -17.564  22.687 -31.259  1.00  0.00           C  
ATOM   1630  C   ALA L 109     -16.628  23.666 -30.535  1.00  0.00           C  
ATOM   1631  O   ALA L 109     -16.906  24.096 -29.418  1.00  0.00           O  
ATOM   1632  OXT ALA L 109     -15.609  24.021 -31.060  1.00  0.00           O  
ATOM   1633  CB  ALA L 109     -18.464  23.432 -32.236  1.00  0.00           C  
ATOM   1634  H   ALA L 109     -19.374  22.048 -30.304  1.00  0.00           H  
ATOM   1635  HA  ALA L 109     -16.946  21.981 -31.814  1.00  0.00           H  
ATOM   1636 1HB  ALA L 109     -17.849  23.989 -32.943  1.00  0.00           H  
ATOM   1637 2HB  ALA L 109     -19.083  22.717 -32.778  1.00  0.00           H  
ATOM   1638 3HB  ALA L 109     -19.102  24.122 -31.687  1.00  0.00           H  
ATOM   1639  N   GLU H   1     -40.171  12.503   2.769  1.00  0.00           N  
ATOM   1640  CA  GLU H   1     -39.048  11.639   2.325  1.00  0.00           C  
ATOM   1641  C   GLU H   1     -37.791  11.994   3.129  1.00  0.00           C  
ATOM   1642  O   GLU H   1     -37.749  13.051   3.775  1.00  0.00           O  
ATOM   1643  CB  GLU H   1     -38.777  11.809   0.828  1.00  0.00           C  
ATOM   1644  CG  GLU H   1     -39.920  11.358  -0.072  1.00  0.00           C  
ATOM   1645  CD  GLU H   1     -39.611  11.520  -1.534  1.00  0.00           C  
ATOM   1646  OE1 GLU H   1     -38.586  12.076  -1.848  1.00  0.00           O  
ATOM   1647  OE2 GLU H   1     -40.402  11.087  -2.339  1.00  0.00           O  
ATOM   1648 1H   GLU H   1     -40.993  12.275   2.246  1.00  0.00           H  
ATOM   1649 2H   GLU H   1     -40.343  12.352   3.742  1.00  0.00           H  
ATOM   1650 3H   GLU H   1     -39.935  13.462   2.616  1.00  0.00           H  
ATOM   1651  HA  GLU H   1     -39.317  10.599   2.509  1.00  0.00           H  
ATOM   1652 1HB  GLU H   1     -38.574  12.858   0.610  1.00  0.00           H  
ATOM   1653 2HB  GLU H   1     -37.890  11.239   0.551  1.00  0.00           H  
ATOM   1654 1HG  GLU H   1     -40.134  10.309   0.128  1.00  0.00           H  
ATOM   1655 2HG  GLU H   1     -40.810  11.936   0.172  1.00  0.00           H  
ATOM   1656  N   VAL H   2     -36.810  11.076   3.103  1.00  0.00           N  
ATOM   1657  CA  VAL H   2     -35.545  11.118   3.865  1.00  0.00           C  
ATOM   1658  C   VAL H   2     -34.647  12.287   3.452  1.00  0.00           C  
ATOM   1659  O   VAL H   2     -34.251  12.382   2.301  1.00  0.00           O  
ATOM   1660  CB  VAL H   2     -34.767   9.803   3.672  1.00  0.00           C  
ATOM   1661  CG1 VAL H   2     -33.466   9.833   4.459  1.00  0.00           C  
ATOM   1662  CG2 VAL H   2     -35.629   8.624   4.100  1.00  0.00           C  
ATOM   1663  H   VAL H   2     -36.990  10.292   2.492  1.00  0.00           H  
ATOM   1664  HA  VAL H   2     -35.782  11.235   4.923  1.00  0.00           H  
ATOM   1665  HB  VAL H   2     -34.504   9.698   2.620  1.00  0.00           H  
ATOM   1666 1HG1 VAL H   2     -32.929   8.896   4.312  1.00  0.00           H  
ATOM   1667 2HG1 VAL H   2     -32.850  10.662   4.112  1.00  0.00           H  
ATOM   1668 3HG1 VAL H   2     -33.685   9.962   5.519  1.00  0.00           H  
ATOM   1669 1HG2 VAL H   2     -35.073   7.698   3.960  1.00  0.00           H  
ATOM   1670 2HG2 VAL H   2     -35.897   8.732   5.151  1.00  0.00           H  
ATOM   1671 3HG2 VAL H   2     -36.536   8.598   3.495  1.00  0.00           H  
ATOM   1672  N   GLN H   3     -34.330  13.168   4.399  1.00  0.00           N  
ATOM   1673  CA  GLN H   3     -33.503  14.337   4.127  1.00  0.00           C  
ATOM   1674  C   GLN H   3     -32.390  14.446   5.190  1.00  0.00           C  
ATOM   1675  O   GLN H   3     -32.657  14.409   6.395  1.00  0.00           O  
ATOM   1676  CB  GLN H   3     -34.356  15.608   4.107  1.00  0.00           C  
ATOM   1677  CG  GLN H   3     -33.564  16.886   3.889  1.00  0.00           C  
ATOM   1678  CD  GLN H   3     -33.018  16.995   2.479  1.00  0.00           C  
ATOM   1679  OE1 GLN H   3     -33.775  17.057   1.507  1.00  0.00           O  
ATOM   1680  NE2 GLN H   3     -31.694  17.020   2.358  1.00  0.00           N  
ATOM   1681  H   GLN H   3     -34.676  13.018   5.335  1.00  0.00           H  
ATOM   1682  HA  GLN H   3     -33.041  14.215   3.148  1.00  0.00           H  
ATOM   1683 1HB  GLN H   3     -35.101  15.535   3.315  1.00  0.00           H  
ATOM   1684 2HB  GLN H   3     -34.892  15.702   5.052  1.00  0.00           H  
ATOM   1685 1HG  GLN H   3     -34.216  17.741   4.070  1.00  0.00           H  
ATOM   1686 2HG  GLN H   3     -32.724  16.905   4.583  1.00  0.00           H  
ATOM   1687 1HE2 GLN H   3     -31.276  17.090   1.453  1.00  0.00           H  
ATOM   1688 2HE2 GLN H   3     -31.116  16.967   3.173  1.00  0.00           H  
ATOM   1689  N   LEU H   4     -31.139  14.582   4.734  1.00  0.00           N  
ATOM   1690  CA  LEU H   4     -29.990  14.744   5.637  1.00  0.00           C  
ATOM   1691  C   LEU H   4     -29.368  16.132   5.457  1.00  0.00           C  
ATOM   1692  O   LEU H   4     -29.385  16.688   4.363  1.00  0.00           O  
ATOM   1693  CB  LEU H   4     -28.937  13.662   5.368  1.00  0.00           C  
ATOM   1694  CG  LEU H   4     -29.442  12.214   5.424  1.00  0.00           C  
ATOM   1695  CD1 LEU H   4     -28.308  11.266   5.058  1.00  0.00           C  
ATOM   1696  CD2 LEU H   4     -29.976  11.916   6.817  1.00  0.00           C  
ATOM   1697  H   LEU H   4     -30.982  14.571   3.736  1.00  0.00           H  
ATOM   1698  HA  LEU H   4     -30.340  14.642   6.663  1.00  0.00           H  
ATOM   1699 1HB  LEU H   4     -28.514  13.827   4.378  1.00  0.00           H  
ATOM   1700 2HB  LEU H   4     -28.139  13.763   6.103  1.00  0.00           H  
ATOM   1701  HG  LEU H   4     -30.239  12.078   4.692  1.00  0.00           H  
ATOM   1702 1HD1 LEU H   4     -28.666  10.238   5.097  1.00  0.00           H  
ATOM   1703 2HD1 LEU H   4     -27.958  11.489   4.050  1.00  0.00           H  
ATOM   1704 3HD1 LEU H   4     -27.487  11.392   5.763  1.00  0.00           H  
ATOM   1705 1HD2 LEU H   4     -30.335  10.888   6.856  1.00  0.00           H  
ATOM   1706 2HD2 LEU H   4     -29.179  12.051   7.548  1.00  0.00           H  
ATOM   1707 3HD2 LEU H   4     -30.796  12.596   7.045  1.00  0.00           H  
ATOM   1708  N   GLN H   5     -28.834  16.685   6.540  1.00  0.00           N  
ATOM   1709  CA  GLN H   5     -28.165  17.989   6.526  1.00  0.00           C  
ATOM   1710  C   GLN H   5     -26.938  18.028   7.463  1.00  0.00           C  
ATOM   1711  O   GLN H   5     -27.069  17.917   8.685  1.00  0.00           O  
ATOM   1712  CB  GLN H   5     -29.156  19.088   6.920  1.00  0.00           C  
ATOM   1713  CG  GLN H   5     -28.546  20.477   6.994  1.00  0.00           C  
ATOM   1714  CD  GLN H   5     -28.080  20.977   5.640  1.00  0.00           C  
ATOM   1715  OE1 GLN H   5     -28.891  21.247   4.750  1.00  0.00           O  
ATOM   1716  NE2 GLN H   5     -26.768  21.104   5.477  1.00  0.00           N  
ATOM   1717  H   GLN H   5     -28.898  16.176   7.409  1.00  0.00           H  
ATOM   1718  HA  GLN H   5     -27.806  18.182   5.516  1.00  0.00           H  
ATOM   1719 1HB  GLN H   5     -29.972  19.117   6.200  1.00  0.00           H  
ATOM   1720 2HB  GLN H   5     -29.587  18.858   7.895  1.00  0.00           H  
ATOM   1721 1HG  GLN H   5     -29.294  21.171   7.376  1.00  0.00           H  
ATOM   1722 2HG  GLN H   5     -27.686  20.451   7.663  1.00  0.00           H  
ATOM   1723 1HE2 GLN H   5     -26.401  21.430   4.604  1.00  0.00           H  
ATOM   1724 2HE2 GLN H   5     -26.146  20.875   6.226  1.00  0.00           H  
ATOM   1725  N   GLU H   6     -25.747  18.173   6.862  1.00  0.00           N  
ATOM   1726  CA  GLU H   6     -24.490  18.282   7.610  1.00  0.00           C  
ATOM   1727  C   GLU H   6     -24.327  19.683   8.220  1.00  0.00           C  
ATOM   1728  O   GLU H   6     -24.783  20.656   7.661  1.00  0.00           O  
ATOM   1729  CB  GLU H   6     -23.268  18.009   6.717  1.00  0.00           C  
ATOM   1730  CG  GLU H   6     -23.172  16.637   6.051  1.00  0.00           C  
ATOM   1731  CD  GLU H   6     -23.908  16.551   4.723  1.00  0.00           C  
ATOM   1732  OE1 GLU H   6     -24.587  17.532   4.344  1.00  0.00           O  
ATOM   1733  OE2 GLU H   6     -23.800  15.504   4.051  1.00  0.00           O  
ATOM   1734  H   GLU H   6     -25.723  18.208   5.852  1.00  0.00           H  
ATOM   1735  HA  GLU H   6     -24.508  17.558   8.425  1.00  0.00           H  
ATOM   1736 1HB  GLU H   6     -23.236  18.742   5.911  1.00  0.00           H  
ATOM   1737 2HB  GLU H   6     -22.356  18.127   7.303  1.00  0.00           H  
ATOM   1738 1HG  GLU H   6     -22.124  16.400   5.881  1.00  0.00           H  
ATOM   1739 2HG  GLU H   6     -23.581  15.887   6.729  1.00  0.00           H  
ATOM   1740  N   SER H   7     -23.639  19.785   9.347  1.00  0.00           N  
ATOM   1741  CA  SER H   7     -23.328  21.097   9.945  1.00  0.00           C  
ATOM   1742  C   SER H   7     -22.084  20.995  10.815  1.00  0.00           C  
ATOM   1743  O   SER H   7     -21.824  19.947  11.402  1.00  0.00           O  
ATOM   1744  CB  SER H   7     -24.495  21.600  10.773  1.00  0.00           C  
ATOM   1745  OG  SER H   7     -24.194  22.832  11.369  1.00  0.00           O  
ATOM   1746  H   SER H   7     -23.318  18.946   9.809  1.00  0.00           H  
ATOM   1747  HA  SER H   7     -23.143  21.810   9.140  1.00  0.00           H  
ATOM   1748 1HB  SER H   7     -25.373  21.705  10.137  1.00  0.00           H  
ATOM   1749 2HB  SER H   7     -24.736  20.869  11.544  1.00  0.00           H  
ATOM   1750  HG  SER H   7     -24.330  23.496  10.688  1.00  0.00           H  
ATOM   1751  N   GLY H   8     -21.311  22.076  10.871  1.00  0.00           N  
ATOM   1752  CA  GLY H   8     -20.083  22.108  11.663  1.00  0.00           C  
ATOM   1753  C   GLY H   8     -19.316  23.415  11.597  1.00  0.00           C  
ATOM   1754  O   GLY H   8     -19.774  24.369  10.960  1.00  0.00           O  
ATOM   1755  H   GLY H   8     -21.581  22.897  10.349  1.00  0.00           H  
ATOM   1756 1HA  GLY H   8     -20.319  21.914  12.710  1.00  0.00           H  
ATOM   1757 2HA  GLY H   8     -19.415  21.314  11.332  1.00  0.00           H  
ATOM   1758  N   PRO H   9     -18.135  23.461  12.262  1.00  0.00           N  
ATOM   1759  CA  PRO H   9     -17.323  24.675  12.367  1.00  0.00           C  
ATOM   1760  C   PRO H   9     -16.817  25.329  11.088  1.00  0.00           C  
ATOM   1761  O   PRO H   9     -16.435  26.495  11.120  1.00  0.00           O  
ATOM   1762  CB  PRO H   9     -16.133  24.224  13.197  1.00  0.00           C  
ATOM   1763  CG  PRO H   9     -16.631  23.108  13.977  1.00  0.00           C  
ATOM   1764  CD  PRO H   9     -17.593  22.380  13.090  1.00  0.00           C  
ATOM   1765  HA  PRO H   9     -17.897  25.450  12.897  1.00  0.00           H  
ATOM   1766 1HB  PRO H   9     -15.300  23.940  12.536  1.00  0.00           H  
ATOM   1767 2HB  PRO H   9     -15.775  25.054  13.825  1.00  0.00           H  
ATOM   1768 1HG  PRO H   9     -15.798  22.464  14.293  1.00  0.00           H  
ATOM   1769 2HG  PRO H   9     -17.117  23.473  14.894  1.00  0.00           H  
ATOM   1770 1HD  PRO H   9     -17.048  21.636  12.490  1.00  0.00           H  
ATOM   1771 2HD  PRO H   9     -18.363  21.891  13.706  1.00  0.00           H  
ATOM   1772  N   SER H  10     -16.741  24.600   9.994  1.00  0.00           N  
ATOM   1773  CA  SER H  10     -16.231  25.202   8.755  1.00  0.00           C  
ATOM   1774  C   SER H  10     -14.722  25.418   8.762  1.00  0.00           C  
ATOM   1775  O   SER H  10     -14.029  24.968   7.857  1.00  0.00           O  
ATOM   1776  CB  SER H  10     -16.922  26.529   8.511  1.00  0.00           C  
ATOM   1777  OG  SER H  10     -16.621  27.025   7.236  1.00  0.00           O  
ATOM   1778  H   SER H  10     -17.027  23.631   9.989  1.00  0.00           H  
ATOM   1779  HA  SER H  10     -16.452  24.528   7.926  1.00  0.00           H  
ATOM   1780 1HB  SER H  10     -18.000  26.401   8.609  1.00  0.00           H  
ATOM   1781 2HB  SER H  10     -16.608  27.247   9.268  1.00  0.00           H  
ATOM   1782  HG  SER H  10     -15.820  26.573   6.958  1.00  0.00           H  
ATOM   1783  N   LEU H  11     -14.209  26.119   9.778  1.00  0.00           N  
ATOM   1784  CA  LEU H  11     -12.782  26.423   9.888  1.00  0.00           C  
ATOM   1785  C   LEU H  11     -12.292  26.124  11.294  1.00  0.00           C  
ATOM   1786  O   LEU H  11     -12.866  26.611  12.263  1.00  0.00           O  
ATOM   1787  CB  LEU H  11     -12.515  27.894   9.543  1.00  0.00           C  
ATOM   1788  CG  LEU H  11     -11.066  28.366   9.720  1.00  0.00           C  
ATOM   1789  CD1 LEU H  11     -10.167  27.622   8.741  1.00  0.00           C  
ATOM   1790  CD2 LEU H  11     -10.991  29.869   9.498  1.00  0.00           C  
ATOM   1791  H   LEU H  11     -14.839  26.447  10.497  1.00  0.00           H  
ATOM   1792  HA  LEU H  11     -12.240  25.798   9.180  1.00  0.00           H  
ATOM   1793 1HB  LEU H  11     -12.794  28.063   8.504  1.00  0.00           H  
ATOM   1794 2HB  LEU H  11     -13.147  28.519  10.175  1.00  0.00           H  
ATOM   1795  HG  LEU H  11     -10.728  28.131  10.729  1.00  0.00           H  
ATOM   1796 1HD1 LEU H  11      -9.137  27.958   8.867  1.00  0.00           H  
ATOM   1797 2HD1 LEU H  11     -10.225  26.552   8.936  1.00  0.00           H  
ATOM   1798 3HD1 LEU H  11     -10.493  27.825   7.722  1.00  0.00           H  
ATOM   1799 1HD2 LEU H  11      -9.962  30.205   9.623  1.00  0.00           H  
ATOM   1800 2HD2 LEU H  11     -11.329  30.104   8.488  1.00  0.00           H  
ATOM   1801 3HD2 LEU H  11     -11.630  30.377  10.221  1.00  0.00           H  
ATOM   1802  N   VAL H  12     -11.237  25.319  11.413  1.00  0.00           N  
ATOM   1803  CA  VAL H  12     -10.585  25.063  12.711  1.00  0.00           C  
ATOM   1804  C   VAL H  12      -9.060  25.097  12.540  1.00  0.00           C  
ATOM   1805  O   VAL H  12      -8.543  25.159  11.429  1.00  0.00           O  
ATOM   1806  CB  VAL H  12     -11.011  23.695  13.276  1.00  0.00           C  
ATOM   1807  CG1 VAL H  12     -12.510  23.668  13.530  1.00  0.00           C  
ATOM   1808  CG2 VAL H  12     -10.607  22.588  12.312  1.00  0.00           C  
ATOM   1809  H   VAL H  12     -10.874  24.871  10.583  1.00  0.00           H  
ATOM   1810  HA  VAL H  12     -10.893  25.839  13.412  1.00  0.00           H  
ATOM   1811  HB  VAL H  12     -10.519  23.540  14.235  1.00  0.00           H  
ATOM   1812 1HG1 VAL H  12     -12.794  22.693  13.930  1.00  0.00           H  
ATOM   1813 2HG1 VAL H  12     -12.771  24.445  14.249  1.00  0.00           H  
ATOM   1814 3HG1 VAL H  12     -13.042  23.844  12.596  1.00  0.00           H  
ATOM   1815 1HG2 VAL H  12     -10.911  21.624  12.719  1.00  0.00           H  
ATOM   1816 2HG2 VAL H  12     -11.096  22.748  11.351  1.00  0.00           H  
ATOM   1817 3HG2 VAL H  12      -9.526  22.600  12.177  1.00  0.00           H  
ATOM   1818  N   LYS H  13      -8.350  25.079  13.647  1.00  0.00           N  
ATOM   1819  CA  LYS H  13      -6.897  25.135  13.623  1.00  0.00           C  
ATOM   1820  C   LYS H  13      -6.352  23.737  13.809  1.00  0.00           C  
ATOM   1821  O   LYS H  13      -7.021  22.920  14.438  1.00  0.00           O  
ATOM   1822  CB  LYS H  13      -6.359  26.071  14.706  1.00  0.00           C  
ATOM   1823  CG  LYS H  13      -6.764  27.529  14.535  1.00  0.00           C  
ATOM   1824  CD  LYS H  13      -6.185  28.397  15.642  1.00  0.00           C  
ATOM   1825  CE  LYS H  13      -6.598  29.853  15.478  1.00  0.00           C  
ATOM   1826  NZ  LYS H  13      -6.047  30.712  16.560  1.00  0.00           N  
ATOM   1827  H   LYS H  13      -8.825  25.026  14.536  1.00  0.00           H  
ATOM   1828  HA  LYS H  13      -6.581  25.519  12.652  1.00  0.00           H  
ATOM   1829 1HB  LYS H  13      -6.712  25.739  15.683  1.00  0.00           H  
ATOM   1830 2HB  LYS H  13      -5.270  26.026  14.718  1.00  0.00           H  
ATOM   1831 1HG  LYS H  13      -6.406  27.896  13.572  1.00  0.00           H  
ATOM   1832 2HG  LYS H  13      -7.850  27.610  14.552  1.00  0.00           H  
ATOM   1833 1HD  LYS H  13      -6.536  28.035  16.609  1.00  0.00           H  
ATOM   1834 2HD  LYS H  13      -5.098  28.334  15.623  1.00  0.00           H  
ATOM   1835 1HE  LYS H  13      -6.242  30.225  14.519  1.00  0.00           H  
ATOM   1836 2HE  LYS H  13      -7.685  29.927  15.491  1.00  0.00           H  
ATOM   1837 1HZ  LYS H  13      -6.342  31.667  16.416  1.00  0.00           H  
ATOM   1838 2HZ  LYS H  13      -6.385  30.387  17.455  1.00  0.00           H  
ATOM   1839 3HZ  LYS H  13      -5.038  30.667  16.546  1.00  0.00           H  
ATOM   1840  N   PRO H  14      -5.136  23.447  13.286  1.00  0.00           N  
ATOM   1841  CA  PRO H  14      -4.566  22.122  13.528  1.00  0.00           C  
ATOM   1842  C   PRO H  14      -4.471  21.854  15.037  1.00  0.00           C  
ATOM   1843  O   PRO H  14      -4.196  22.782  15.795  1.00  0.00           O  
ATOM   1844  CB  PRO H  14      -3.182  22.213  12.875  1.00  0.00           C  
ATOM   1845  CG  PRO H  14      -3.340  23.261  11.829  1.00  0.00           C  
ATOM   1846  CD  PRO H  14      -4.260  24.278  12.452  1.00  0.00           C  
ATOM   1847  HA  PRO H  14      -5.186  21.364  13.028  1.00  0.00           H  
ATOM   1848 1HB  PRO H  14      -2.427  22.473  13.630  1.00  0.00           H  
ATOM   1849 2HB  PRO H  14      -2.897  21.235  12.460  1.00  0.00           H  
ATOM   1850 1HG  PRO H  14      -2.359  23.685  11.564  1.00  0.00           H  
ATOM   1851 2HG  PRO H  14      -3.756  22.823  10.910  1.00  0.00           H  
ATOM   1852 1HD  PRO H  14      -3.671  24.985  13.056  1.00  0.00           H  
ATOM   1853 2HD  PRO H  14      -4.812  24.808  11.662  1.00  0.00           H  
ATOM   1854  N   SER H  15      -4.744  20.604  15.438  1.00  0.00           N  
ATOM   1855  CA  SER H  15      -4.721  20.081  16.830  1.00  0.00           C  
ATOM   1856  C   SER H  15      -6.025  20.219  17.617  1.00  0.00           C  
ATOM   1857  O   SER H  15      -6.150  19.680  18.717  1.00  0.00           O  
ATOM   1858  CB  SER H  15      -3.622  20.777  17.607  1.00  0.00           C  
ATOM   1859  OG  SER H  15      -4.079  21.985  18.151  1.00  0.00           O  
ATOM   1860  H   SER H  15      -4.989  19.981  14.681  1.00  0.00           H  
ATOM   1861  HA  SER H  15      -4.514  19.010  16.794  1.00  0.00           H  
ATOM   1862 1HB  SER H  15      -3.270  20.124  18.406  1.00  0.00           H  
ATOM   1863 2HB  SER H  15      -2.776  20.969  16.948  1.00  0.00           H  
ATOM   1864  HG  SER H  15      -4.081  22.616  17.427  1.00  0.00           H  
ATOM   1865  N   GLN H  16      -7.002  20.910  17.045  1.00  0.00           N  
ATOM   1866  CA  GLN H  16      -8.307  21.094  17.687  1.00  0.00           C  
ATOM   1867  C   GLN H  16      -9.206  19.885  17.452  1.00  0.00           C  
ATOM   1868  O   GLN H  16      -9.022  19.150  16.485  1.00  0.00           O  
ATOM   1869  CB  GLN H  16      -8.989  22.361  17.167  1.00  0.00           C  
ATOM   1870  CG  GLN H  16      -8.270  23.649  17.530  1.00  0.00           C  
ATOM   1871  CD  GLN H  16      -9.021  24.882  17.064  1.00  0.00           C  
ATOM   1872  OE1 GLN H  16      -9.739  24.847  16.060  1.00  0.00           O  
ATOM   1873  NE2 GLN H  16      -8.860  25.982  17.790  1.00  0.00           N  
ATOM   1874  H   GLN H  16      -6.838  21.321  16.138  1.00  0.00           H  
ATOM   1875  HA  GLN H  16      -8.152  21.198  18.761  1.00  0.00           H  
ATOM   1876 1HB  GLN H  16      -9.067  22.313  16.081  1.00  0.00           H  
ATOM   1877 2HB  GLN H  16     -10.002  22.418  17.565  1.00  0.00           H  
ATOM   1878 1HG  GLN H  16      -8.166  23.702  18.613  1.00  0.00           H  
ATOM   1879 2HG  GLN H  16      -7.287  23.649  17.060  1.00  0.00           H  
ATOM   1880 1HE2 GLN H  16      -9.330  26.827  17.531  1.00  0.00           H  
ATOM   1881 2HE2 GLN H  16      -8.268  25.967  18.597  1.00  0.00           H  
ATOM   1882  N   THR H  17     -10.155  19.676  18.359  1.00  0.00           N  
ATOM   1883  CA  THR H  17     -11.161  18.631  18.204  1.00  0.00           C  
ATOM   1884  C   THR H  17     -12.450  19.212  17.650  1.00  0.00           C  
ATOM   1885  O   THR H  17     -12.715  20.407  17.787  1.00  0.00           O  
ATOM   1886  CB  THR H  17     -11.444  17.921  19.542  1.00  0.00           C  
ATOM   1887  OG1 THR H  17     -11.943  18.871  20.493  1.00  0.00           O  
ATOM   1888  CG2 THR H  17     -10.175  17.283  20.085  1.00  0.00           C  
ATOM   1889  H   THR H  17     -10.178  20.263  19.180  1.00  0.00           H  
ATOM   1890  HA  THR H  17     -10.785  17.891  17.498  1.00  0.00           H  
ATOM   1891  HB  THR H  17     -12.198  17.148  19.391  1.00  0.00           H  
ATOM   1892  HG1 THR H  17     -12.813  18.597  20.791  1.00  0.00           H  
ATOM   1893 1HG2 THR H  17     -10.395  16.786  21.030  1.00  0.00           H  
ATOM   1894 2HG2 THR H  17      -9.800  16.552  19.368  1.00  0.00           H  
ATOM   1895 3HG2 THR H  17      -9.422  18.052  20.246  1.00  0.00           H  
ATOM   1896  N   LEU H  18     -13.263  18.342  17.064  1.00  0.00           N  
ATOM   1897  CA  LEU H  18     -14.265  18.773  16.103  1.00  0.00           C  
ATOM   1898  C   LEU H  18     -15.437  17.803  16.064  1.00  0.00           C  
ATOM   1899  O   LEU H  18     -15.250  16.584  16.056  1.00  0.00           O  
ATOM   1900  CB  LEU H  18     -13.641  18.892  14.705  1.00  0.00           C  
ATOM   1901  CG  LEU H  18     -14.483  19.639  13.664  1.00  0.00           C  
ATOM   1902  CD1 LEU H  18     -13.564  20.275  12.630  1.00  0.00           C  
ATOM   1903  CD2 LEU H  18     -15.457  18.670  13.008  1.00  0.00           C  
ATOM   1904  H   LEU H  18     -13.186  17.359  17.287  1.00  0.00           H  
ATOM   1905  HA  LEU H  18     -14.636  19.752  16.407  1.00  0.00           H  
ATOM   1906 1HB  LEU H  18     -12.688  19.410  14.794  1.00  0.00           H  
ATOM   1907 2HB  LEU H  18     -13.454  17.889  14.322  1.00  0.00           H  
ATOM   1908  HG  LEU H  18     -15.041  20.439  14.151  1.00  0.00           H  
ATOM   1909 1HD1 LEU H  18     -14.163  20.807  11.889  1.00  0.00           H  
ATOM   1910 2HD1 LEU H  18     -12.892  20.978  13.124  1.00  0.00           H  
ATOM   1911 3HD1 LEU H  18     -12.981  19.499  12.135  1.00  0.00           H  
ATOM   1912 1HD2 LEU H  18     -16.056  19.202  12.267  1.00  0.00           H  
ATOM   1913 2HD2 LEU H  18     -14.900  17.871  12.518  1.00  0.00           H  
ATOM   1914 3HD2 LEU H  18     -16.112  18.244  13.767  1.00  0.00           H  
ATOM   1915  N   SER H  19     -16.641  18.349  16.022  1.00  0.00           N  
ATOM   1916  CA  SER H  19     -17.844  17.543  15.847  1.00  0.00           C  
ATOM   1917  C   SER H  19     -18.646  18.045  14.670  1.00  0.00           C  
ATOM   1918  O   SER H  19     -18.957  19.226  14.589  1.00  0.00           O  
ATOM   1919  CB  SER H  19     -18.695  17.576  17.102  1.00  0.00           C  
ATOM   1920  OG  SER H  19     -19.883  16.854  16.922  1.00  0.00           O  
ATOM   1921  H   SER H  19     -16.731  19.350  16.114  1.00  0.00           H  
ATOM   1922  HA  SER H  19     -17.544  16.511  15.656  1.00  0.00           H  
ATOM   1923 1HB  SER H  19     -18.132  17.153  17.934  1.00  0.00           H  
ATOM   1924 2HB  SER H  19     -18.929  18.609  17.355  1.00  0.00           H  
ATOM   1925  HG  SER H  19     -19.854  16.518  16.023  1.00  0.00           H  
ATOM   1926  N   LEU H  20     -18.966  17.142  13.753  1.00  0.00           N  
ATOM   1927  CA  LEU H  20     -19.878  17.444  12.652  1.00  0.00           C  
ATOM   1928  C   LEU H  20     -21.215  16.794  12.955  1.00  0.00           C  
ATOM   1929  O   LEU H  20     -21.263  15.663  13.448  1.00  0.00           O  
ATOM   1930  CB  LEU H  20     -19.324  16.929  11.318  1.00  0.00           C  
ATOM   1931  CG  LEU H  20     -18.001  17.556  10.860  1.00  0.00           C  
ATOM   1932  CD1 LEU H  20     -17.557  16.908   9.555  1.00  0.00           C  
ATOM   1933  CD2 LEU H  20     -18.180  19.056  10.693  1.00  0.00           C  
ATOM   1934  H   LEU H  20     -18.566  16.217  13.820  1.00  0.00           H  
ATOM   1935  HA  LEU H  20     -19.989  18.526  12.583  1.00  0.00           H  
ATOM   1936 1HB  LEU H  20     -19.172  15.854  11.397  1.00  0.00           H  
ATOM   1937 2HB  LEU H  20     -20.065  17.115  10.540  1.00  0.00           H  
ATOM   1938  HG  LEU H  20     -17.230  17.363  11.607  1.00  0.00           H  
ATOM   1939 1HD1 LEU H  20     -16.616  17.353   9.230  1.00  0.00           H  
ATOM   1940 2HD1 LEU H  20     -17.417  15.838   9.709  1.00  0.00           H  
ATOM   1941 3HD1 LEU H  20     -18.317  17.070   8.792  1.00  0.00           H  
ATOM   1942 1HD2 LEU H  20     -17.239  19.502  10.370  1.00  0.00           H  
ATOM   1943 2HD2 LEU H  20     -18.949  19.250   9.946  1.00  0.00           H  
ATOM   1944 3HD2 LEU H  20     -18.481  19.495  11.644  1.00  0.00           H  
ATOM   1945  N   THR H  21     -22.293  17.514  12.668  1.00  0.00           N  
ATOM   1946  CA  THR H  21     -23.633  17.027  12.937  1.00  0.00           C  
ATOM   1947  C   THR H  21     -24.392  16.785  11.635  1.00  0.00           C  
ATOM   1948  O   THR H  21     -24.374  17.621  10.734  1.00  0.00           O  
ATOM   1949  CB  THR H  21     -24.414  18.015  13.824  1.00  0.00           C  
ATOM   1950  OG1 THR H  21     -23.727  18.188  15.070  1.00  0.00           O  
ATOM   1951  CG2 THR H  21     -25.819  17.496  14.092  1.00  0.00           C  
ATOM   1952  H   THR H  21     -22.175  18.426  12.249  1.00  0.00           H  
ATOM   1953  HA  THR H  21     -23.556  16.077  13.468  1.00  0.00           H  
ATOM   1954  HB  THR H  21     -24.479  18.980  13.323  1.00  0.00           H  
ATOM   1955  HG1 THR H  21     -23.222  19.005  15.045  1.00  0.00           H  
ATOM   1956 1HG2 THR H  21     -26.356  18.207  14.719  1.00  0.00           H  
ATOM   1957 2HG2 THR H  21     -26.347  17.373  13.146  1.00  0.00           H  
ATOM   1958 3HG2 THR H  21     -25.760  16.535  14.601  1.00  0.00           H  
ATOM   1959  N   CYS H  22     -25.057  15.635  11.545  1.00  0.00           N  
ATOM   1960  CA  CYS H  22     -25.963  15.353  10.450  1.00  0.00           C  
ATOM   1961  C   CYS H  22     -27.347  15.065  11.047  1.00  0.00           C  
ATOM   1962  O   CYS H  22     -27.533  14.124  11.830  1.00  0.00           O  
ATOM   1963  CB  CYS H  22     -25.479  14.160   9.625  1.00  0.00           C  
ATOM   1964  SG  CYS H  22     -26.523  13.777   8.199  1.00  0.00           S  
ATOM   1965  H   CYS H  22     -24.922  14.938  12.264  1.00  0.00           H  
ATOM   1966  HA  CYS H  22     -26.000  16.226   9.799  1.00  0.00           H  
ATOM   1967 1HB  CYS H  22     -24.469  14.353   9.262  1.00  0.00           H  
ATOM   1968 2HB  CYS H  22     -25.434  13.274  10.258  1.00  0.00           H  
ATOM   1969  N   SER H  23     -28.296  15.923  10.696  1.00  0.00           N  
ATOM   1970  CA  SER H  23     -29.647  15.845  11.207  1.00  0.00           C  
ATOM   1971  C   SER H  23     -30.462  15.003  10.236  1.00  0.00           C  
ATOM   1972  O   SER H  23     -30.203  15.027   9.024  1.00  0.00           O  
ATOM   1973  CB  SER H  23     -30.250  17.227  11.362  1.00  0.00           C  
ATOM   1974  OG  SER H  23     -29.528  17.989  12.290  1.00  0.00           O  
ATOM   1975  H   SER H  23     -28.056  16.659  10.047  1.00  0.00           H  
ATOM   1976  HA  SER H  23     -29.618  15.371  12.190  1.00  0.00           H  
ATOM   1977 1HB  SER H  23     -30.252  17.732  10.396  1.00  0.00           H  
ATOM   1978 2HB  SER H  23     -31.285  17.137  11.688  1.00  0.00           H  
ATOM   1979  HG  SER H  23     -29.058  18.653  11.780  1.00  0.00           H  
ATOM   1980  N   VAL H  24     -31.460  14.289  10.793  1.00  0.00           N  
ATOM   1981  CA  VAL H  24     -32.265  13.419   9.961  1.00  0.00           C  
ATOM   1982  C   VAL H  24     -33.731  13.856  10.015  1.00  0.00           C  
ATOM   1983  O   VAL H  24     -34.292  14.038  11.108  1.00  0.00           O  
ATOM   1984  CB  VAL H  24     -32.135  11.957  10.428  1.00  0.00           C  
ATOM   1985  CG1 VAL H  24     -32.939  11.036   9.524  1.00  0.00           C  
ATOM   1986  CG2 VAL H  24     -30.670  11.549  10.449  1.00  0.00           C  
ATOM   1987  H   VAL H  24     -31.641  14.324  11.786  1.00  0.00           H  
ATOM   1988  HA  VAL H  24     -31.904  13.491   8.934  1.00  0.00           H  
ATOM   1989  HB  VAL H  24     -32.552  11.868  11.431  1.00  0.00           H  
ATOM   1990 1HG1 VAL H  24     -32.836  10.006   9.869  1.00  0.00           H  
ATOM   1991 2HG1 VAL H  24     -33.990  11.324   9.553  1.00  0.00           H  
ATOM   1992 3HG1 VAL H  24     -32.568  11.114   8.502  1.00  0.00           H  
ATOM   1993 1HG2 VAL H  24     -30.585  10.514  10.781  1.00  0.00           H  
ATOM   1994 2HG2 VAL H  24     -30.251  11.644   9.446  1.00  0.00           H  
ATOM   1995 3HG2 VAL H  24     -30.121  12.195  11.134  1.00  0.00           H  
ATOM   1996  N   THR H  25     -34.362  14.002   8.859  1.00  0.00           N  
ATOM   1997  CA  THR H  25     -35.812  14.230   8.773  1.00  0.00           C  
ATOM   1998  C   THR H  25     -36.425  13.142   7.909  1.00  0.00           C  
ATOM   1999  O   THR H  25     -35.878  12.768   6.877  1.00  0.00           O  
ATOM   2000  CB  THR H  25     -36.146  15.615   8.187  1.00  0.00           C  
ATOM   2001  OG1 THR H  25     -35.599  16.636   9.031  1.00  0.00           O  
ATOM   2002  CG2 THR H  25     -37.652  15.802   8.085  1.00  0.00           C  
ATOM   2003  H   THR H  25     -33.820  13.953   8.009  1.00  0.00           H  
ATOM   2004  HA  THR H  25     -36.231  14.180   9.778  1.00  0.00           H  
ATOM   2005  HB  THR H  25     -35.705  15.707   7.194  1.00  0.00           H  
ATOM   2006  HG1 THR H  25     -35.530  16.307   9.928  1.00  0.00           H  
ATOM   2007 1HG2 THR H  25     -37.869  16.785   7.669  1.00  0.00           H  
ATOM   2008 2HG2 THR H  25     -38.070  15.033   7.435  1.00  0.00           H  
ATOM   2009 3HG2 THR H  25     -38.098  15.720   9.075  1.00  0.00           H  
ATOM   2010  N   GLY H  26     -37.555  12.619   8.359  1.00  0.00           N  
ATOM   2011  CA  GLY H  26     -38.261  11.592   7.635  1.00  0.00           C  
ATOM   2012  C   GLY H  26     -37.754  10.183   7.765  1.00  0.00           C  
ATOM   2013  O   GLY H  26     -38.145   9.329   6.965  1.00  0.00           O  
ATOM   2014  H   GLY H  26     -37.934  12.953   9.233  1.00  0.00           H  
ATOM   2015 1HA  GLY H  26     -39.304  11.575   7.952  1.00  0.00           H  
ATOM   2016 2HA  GLY H  26     -38.252  11.825   6.571  1.00  0.00           H  
ATOM   2017  N   ASP H  27     -36.903   9.909   8.751  1.00  0.00           N  
ATOM   2018  CA  ASP H  27     -36.295   8.584   8.904  1.00  0.00           C  
ATOM   2019  C   ASP H  27     -35.841   8.479  10.351  1.00  0.00           C  
ATOM   2020  O   ASP H  27     -34.937   9.206  10.761  1.00  0.00           O  
ATOM   2021  CB  ASP H  27     -35.113   8.383   7.952  1.00  0.00           C  
ATOM   2022  CG  ASP H  27     -34.587   6.954   7.954  1.00  0.00           C  
ATOM   2023  OD1 ASP H  27     -34.997   6.192   8.796  1.00  0.00           O  
ATOM   2024  OD2 ASP H  27     -33.780   6.638   7.112  1.00  0.00           O  
ATOM   2025  H   ASP H  27     -36.671  10.637   9.411  1.00  0.00           H  
ATOM   2026  HA  ASP H  27     -37.046   7.829   8.671  1.00  0.00           H  
ATOM   2027 1HB  ASP H  27     -35.414   8.643   6.938  1.00  0.00           H  
ATOM   2028 2HB  ASP H  27     -34.300   9.054   8.234  1.00  0.00           H  
ATOM   2029  N   SER H  28     -36.498   7.638  11.146  1.00  0.00           N  
ATOM   2030  CA  SER H  28     -36.096   7.439  12.542  1.00  0.00           C  
ATOM   2031  C   SER H  28     -34.679   6.884  12.607  1.00  0.00           C  
ATOM   2032  O   SER H  28     -34.327   5.988  11.860  1.00  0.00           O  
ATOM   2033  CB  SER H  28     -37.054   6.497  13.243  1.00  0.00           C  
ATOM   2034  OG  SER H  28     -36.618   6.213  14.544  1.00  0.00           O  
ATOM   2035  H   SER H  28     -37.290   7.123  10.784  1.00  0.00           H  
ATOM   2036  HA  SER H  28     -36.123   8.404  13.050  1.00  0.00           H  
ATOM   2037 1HB  SER H  28     -38.046   6.948  13.280  1.00  0.00           H  
ATOM   2038 2HB  SER H  28     -37.137   5.572  12.674  1.00  0.00           H  
ATOM   2039  HG  SER H  28     -37.143   6.767  15.126  1.00  0.00           H  
ATOM   2040  N   VAL H  29     -33.864   7.379  13.522  1.00  0.00           N  
ATOM   2041  CA  VAL H  29     -32.516   6.856  13.675  1.00  0.00           C  
ATOM   2042  C   VAL H  29     -32.542   5.350  13.937  1.00  0.00           C  
ATOM   2043  O   VAL H  29     -31.729   4.614  13.396  1.00  0.00           O  
ATOM   2044  CB  VAL H  29     -31.796   7.569  14.835  1.00  0.00           C  
ATOM   2045  CG1 VAL H  29     -30.519   6.830  15.205  1.00  0.00           C  
ATOM   2046  CG2 VAL H  29     -31.494   9.010  14.450  1.00  0.00           C  
ATOM   2047  H   VAL H  29     -34.173   8.127  14.126  1.00  0.00           H  
ATOM   2048  HA  VAL H  29     -31.966   7.044  12.752  1.00  0.00           H  
ATOM   2049  HB  VAL H  29     -32.441   7.554  15.715  1.00  0.00           H  
ATOM   2050 1HG1 VAL H  29     -30.023   7.348  16.026  1.00  0.00           H  
ATOM   2051 2HG1 VAL H  29     -30.763   5.813  15.512  1.00  0.00           H  
ATOM   2052 3HG1 VAL H  29     -29.853   6.800  14.341  1.00  0.00           H  
ATOM   2053 1HG2 VAL H  29     -30.985   9.508  15.276  1.00  0.00           H  
ATOM   2054 2HG2 VAL H  29     -30.854   9.023  13.568  1.00  0.00           H  
ATOM   2055 3HG2 VAL H  29     -32.426   9.530  14.230  1.00  0.00           H  
ATOM   2056  N   THR H  30     -33.498   4.873  14.717  1.00  0.00           N  
ATOM   2057  CA  THR H  30     -33.529   3.465  15.100  1.00  0.00           C  
ATOM   2058  C   THR H  30     -34.017   2.553  13.966  1.00  0.00           C  
ATOM   2059  O   THR H  30     -34.008   1.329  14.140  1.00  0.00           O  
ATOM   2060  CB  THR H  30     -34.420   3.262  16.340  1.00  0.00           C  
ATOM   2061  OG1 THR H  30     -35.757   3.685  16.044  1.00  0.00           O  
ATOM   2062  CG2 THR H  30     -33.887   4.064  17.517  1.00  0.00           C  
ATOM   2063  H   THR H  30     -34.224   5.490  15.054  1.00  0.00           H  
ATOM   2064  HA  THR H  30     -32.514   3.151  15.346  1.00  0.00           H  
ATOM   2065  HB  THR H  30     -34.438   2.205  16.606  1.00  0.00           H  
ATOM   2066  HG1 THR H  30     -35.729   4.486  15.516  1.00  0.00           H  
ATOM   2067 1HG2 THR H  30     -34.529   3.908  18.384  1.00  0.00           H  
ATOM   2068 2HG2 THR H  30     -32.874   3.736  17.751  1.00  0.00           H  
ATOM   2069 3HG2 THR H  30     -33.875   5.122  17.260  1.00  0.00           H  
ATOM   2070  N   SER H  31     -34.434   3.096  12.809  1.00  0.00           N  
ATOM   2071  CA  SER H  31     -34.814   2.330  11.642  1.00  0.00           C  
ATOM   2072  C   SER H  31     -33.729   2.287  10.549  1.00  0.00           C  
ATOM   2073  O   SER H  31     -33.984   1.788   9.474  1.00  0.00           O  
ATOM   2074  CB  SER H  31     -36.093   2.907  11.069  1.00  0.00           C  
ATOM   2075  OG  SER H  31     -35.895   4.218  10.617  1.00  0.00           O  
ATOM   2076  H   SER H  31     -34.478   4.105  12.771  1.00  0.00           H  
ATOM   2077  HA  SER H  31     -34.987   1.298  11.948  1.00  0.00           H  
ATOM   2078 1HB  SER H  31     -36.436   2.283  10.244  1.00  0.00           H  
ATOM   2079 2HB  SER H  31     -36.871   2.896  11.832  1.00  0.00           H  
ATOM   2080  HG  SER H  31     -35.052   4.499  10.980  1.00  0.00           H  
ATOM   2081  N   ASP H  32     -32.358   2.842  10.929  1.00  0.00           N  
ATOM   2082  CA  ASP H  32     -31.457   2.746   9.795  1.00  0.00           C  
ATOM   2083  C   ASP H  32     -30.022   2.770  10.262  1.00  0.00           C  
ATOM   2084  O   ASP H  32     -29.755   2.884  11.474  1.00  0.00           O  
ATOM   2085  CB  ASP H  32     -31.700   3.890   8.807  1.00  0.00           C  
ATOM   2086  CG  ASP H  32     -31.364   3.512   7.370  1.00  0.00           C  
ATOM   2087  OD1 ASP H  32     -30.692   2.527   7.177  1.00  0.00           O  
ATOM   2088  OD2 ASP H  32     -31.783   4.213   6.480  1.00  0.00           O  
ATOM   2089  H   ASP H  32     -32.043   3.300  11.771  1.00  0.00           H  
ATOM   2090  HA  ASP H  32     -31.644   1.802   9.283  1.00  0.00           H  
ATOM   2091 1HB  ASP H  32     -32.746   4.194   8.852  1.00  0.00           H  
ATOM   2092 2HB  ASP H  32     -31.096   4.751   9.092  1.00  0.00           H  
ATOM   2093  N   TYR H  33     -29.113   2.609   9.313  1.00  0.00           N  
ATOM   2094  CA  TYR H  33     -27.677   2.707   9.540  1.00  0.00           C  
ATOM   2095  C   TYR H  33     -27.233   4.062   8.980  1.00  0.00           C  
ATOM   2096  O   TYR H  33     -27.798   4.541   7.987  1.00  0.00           O  
ATOM   2097  CB  TYR H  33     -26.922   1.551   8.879  1.00  0.00           C  
ATOM   2098  CG  TYR H  33     -27.309   0.187   9.407  1.00  0.00           C  
ATOM   2099  CD1 TYR H  33     -28.477  -0.420   8.968  1.00  0.00           C  
ATOM   2100  CD2 TYR H  33     -26.498  -0.456  10.329  1.00  0.00           C  
ATOM   2101  CE1 TYR H  33     -28.831  -1.665   9.449  1.00  0.00           C  
ATOM   2102  CE2 TYR H  33     -26.852  -1.701  10.811  1.00  0.00           C  
ATOM   2103  CZ  TYR H  33     -28.013  -2.305  10.374  1.00  0.00           C  
ATOM   2104  OH  TYR H  33     -28.366  -3.545  10.854  1.00  0.00           O  
ATOM   2105  H   TYR H  33     -29.452   2.408   8.383  1.00  0.00           H  
ATOM   2106  HA  TYR H  33     -27.492   2.661  10.614  1.00  0.00           H  
ATOM   2107 1HB  TYR H  33     -27.104   1.565   7.804  1.00  0.00           H  
ATOM   2108 2HB  TYR H  33     -25.851   1.682   9.031  1.00  0.00           H  
ATOM   2109  HD1 TYR H  33     -29.115   0.086   8.242  1.00  0.00           H  
ATOM   2110  HD2 TYR H  33     -25.581   0.022  10.675  1.00  0.00           H  
ATOM   2111  HE1 TYR H  33     -29.748  -2.142   9.105  1.00  0.00           H  
ATOM   2112  HE2 TYR H  33     -26.214  -2.206  11.537  1.00  0.00           H  
ATOM   2113  HH  TYR H  33     -29.180  -3.831  10.432  1.00  0.00           H  
ATOM   2114  N   TRP H  34     -26.195   4.641   9.560  1.00  0.00           N  
ATOM   2115  CA  TRP H  34     -25.772   5.991   9.220  1.00  0.00           C  
ATOM   2116  C   TRP H  34     -24.279   6.059   8.921  1.00  0.00           C  
ATOM   2117  O   TRP H  34     -23.474   5.546   9.672  1.00  0.00           O  
ATOM   2118  CB  TRP H  34     -26.093   6.900  10.404  1.00  0.00           C  
ATOM   2119  CG  TRP H  34     -27.543   6.854  10.751  1.00  0.00           C  
ATOM   2120  CD1 TRP H  34     -28.109   6.250  11.829  1.00  0.00           C  
ATOM   2121  CD2 TRP H  34     -28.625   7.343   9.957  1.00  0.00           C  
ATOM   2122  NE1 TRP H  34     -29.487   6.355  11.760  1.00  0.00           N  
ATOM   2123  CE2 TRP H  34     -29.817   7.038  10.628  1.00  0.00           C  
ATOM   2124  CE3 TRP H  34     -28.710   8.054   8.768  1.00  0.00           C  
ATOM   2125  CZ2 TRP H  34     -31.062   7.376  10.105  1.00  0.00           C  
ATOM   2126  CZ3 TRP H  34     -29.935   8.369   8.247  1.00  0.00           C  
ATOM   2127  CH2 TRP H  34     -31.090   8.049   8.921  1.00  0.00           C  
ATOM   2128  H   TRP H  34     -25.681   4.127  10.262  1.00  0.00           H  
ATOM   2129  HA  TRP H  34     -26.308   6.306   8.325  1.00  0.00           H  
ATOM   2130 1HB  TRP H  34     -25.503   6.594  11.267  1.00  0.00           H  
ATOM   2131 2HB  TRP H  34     -25.810   7.925  10.162  1.00  0.00           H  
ATOM   2132  HD1 TRP H  34     -27.558   5.759  12.628  1.00  0.00           H  
ATOM   2133  HE1 TRP H  34     -30.139   5.984  12.436  1.00  0.00           H  
ATOM   2134  HE3 TRP H  34     -27.795   8.357   8.261  1.00  0.00           H  
ATOM   2135  HZ2 TRP H  34     -31.992   7.120  10.614  1.00  0.00           H  
ATOM   2136  HZ3 TRP H  34     -29.976   8.880   7.285  1.00  0.00           H  
ATOM   2137  HH2 TRP H  34     -32.051   8.341   8.495  1.00  0.00           H  
ATOM   2138  N   SER H  35     -23.932   6.765   7.835  1.00  0.00           N  
ATOM   2139  CA  SER H  35     -22.546   6.778   7.320  1.00  0.00           C  
ATOM   2140  C   SER H  35     -21.961   8.167   7.164  1.00  0.00           C  
ATOM   2141  O   SER H  35     -22.673   9.171   7.035  1.00  0.00           O  
ATOM   2142  CB  SER H  35     -22.490   6.073   5.979  1.00  0.00           C  
ATOM   2143  OG  SER H  35     -23.334   6.694   5.050  1.00  0.00           O  
ATOM   2144  H   SER H  35     -24.641   7.303   7.357  1.00  0.00           H  
ATOM   2145  HA  SER H  35     -21.909   6.246   8.028  1.00  0.00           H  
ATOM   2146 1HB  SER H  35     -21.466   6.082   5.607  1.00  0.00           H  
ATOM   2147 2HB  SER H  35     -22.784   5.032   6.103  1.00  0.00           H  
ATOM   2148  HG  SER H  35     -24.215   6.353   5.224  1.00  0.00           H  
ATOM   2149  N   TRP H  36     -20.618   8.202   7.175  1.00  0.00           N  
ATOM   2150  CA  TRP H  36     -19.850   9.408   6.926  1.00  0.00           C  
ATOM   2151  C   TRP H  36     -18.683   9.054   6.017  1.00  0.00           C  
ATOM   2152  O   TRP H  36     -18.088   7.976   6.138  1.00  0.00           O  
ATOM   2153  CB  TRP H  36     -19.341  10.018   8.233  1.00  0.00           C  
ATOM   2154  CG  TRP H  36     -20.355  10.877   8.926  1.00  0.00           C  
ATOM   2155  CD1 TRP H  36     -21.325  10.460   9.787  1.00  0.00           C  
ATOM   2156  CD2 TRP H  36     -20.502  12.314   8.821  1.00  0.00           C  
ATOM   2157  NE1 TRP H  36     -22.065  11.532  10.222  1.00  0.00           N  
ATOM   2158  CE2 TRP H  36     -21.574  12.675   9.642  1.00  0.00           C  
ATOM   2159  CE3 TRP H  36     -19.821  13.307   8.107  1.00  0.00           C  
ATOM   2160  CZ2 TRP H  36     -21.988  13.991   9.772  1.00  0.00           C  
ATOM   2161  CZ3 TRP H  36     -20.235  14.628   8.238  1.00  0.00           C  
ATOM   2162  CH2 TRP H  36     -21.290  14.960   9.050  1.00  0.00           C  
ATOM   2163  H   TRP H  36     -20.131   7.338   7.368  1.00  0.00           H  
ATOM   2164  HA  TRP H  36     -20.497  10.135   6.437  1.00  0.00           H  
ATOM   2165 1HB  TRP H  36     -19.044   9.221   8.915  1.00  0.00           H  
ATOM   2166 2HB  TRP H  36     -18.458  10.623   8.033  1.00  0.00           H  
ATOM   2167  HD1 TRP H  36     -21.490   9.427  10.086  1.00  0.00           H  
ATOM   2168  HE1 TRP H  36     -22.843  11.488  10.863  1.00  0.00           H  
ATOM   2169  HE3 TRP H  36     -18.980  13.049   7.464  1.00  0.00           H  
ATOM   2170  HZ2 TRP H  36     -22.824  14.275  10.411  1.00  0.00           H  
ATOM   2171  HZ3 TRP H  36     -19.699  15.395   7.679  1.00  0.00           H  
ATOM   2172  HH2 TRP H  36     -21.589  16.005   9.130  1.00  0.00           H  
ATOM   2173  N   ILE H  37     -18.323   9.992   5.152  1.00  0.00           N  
ATOM   2174  CA  ILE H  37     -17.148   9.942   4.297  1.00  0.00           C  
ATOM   2175  C   ILE H  37     -16.454  11.295   4.373  1.00  0.00           C  
ATOM   2176  O   ILE H  37     -17.065  12.257   4.849  1.00  0.00           O  
ATOM   2177  CB  ILE H  37     -17.516   9.610   2.839  1.00  0.00           C  
ATOM   2178  CG1 ILE H  37     -18.241  10.792   2.190  1.00  0.00           C  
ATOM   2179  CG2 ILE H  37     -18.375   8.357   2.779  1.00  0.00           C  
ATOM   2180  CD1 ILE H  37     -18.350  10.689   0.685  1.00  0.00           C  
ATOM   2181  H   ILE H  37     -18.932  10.795   5.103  1.00  0.00           H  
ATOM   2182  HA  ILE H  37     -16.486   9.158   4.664  1.00  0.00           H  
ATOM   2183  HB  ILE H  37     -16.606   9.444   2.263  1.00  0.00           H  
ATOM   2184 1HG1 ILE H  37     -19.247  10.871   2.599  1.00  0.00           H  
ATOM   2185 2HG1 ILE H  37     -17.718  11.717   2.430  1.00  0.00           H  
ATOM   2186 1HG2 ILE H  37     -18.626   8.137   1.742  1.00  0.00           H  
ATOM   2187 2HG2 ILE H  37     -17.825   7.518   3.204  1.00  0.00           H  
ATOM   2188 3HG2 ILE H  37     -19.291   8.516   3.349  1.00  0.00           H  
ATOM   2189 1HD1 ILE H  37     -18.875  11.563   0.298  1.00  0.00           H  
ATOM   2190 2HD1 ILE H  37     -17.351  10.645   0.250  1.00  0.00           H  
ATOM   2191 3HD1 ILE H  37     -18.901   9.789   0.421  1.00  0.00           H  
ATOM   2192  N   ARG H  38     -15.228  11.392   4.070  1.00  0.00           N  
ATOM   2193  CA  ARG H  38     -14.640  12.690   3.774  1.00  0.00           C  
ATOM   2194  C   ARG H  38     -13.992  12.733   2.362  1.00  0.00           C  
ATOM   2195  O   ARG H  38     -13.445  11.730   1.901  1.00  0.00           O  
ATOM   2196  CB  ARG H  38     -13.595  13.034   4.825  1.00  0.00           C  
ATOM   2197  CG  ARG H  38     -12.404  12.090   4.878  1.00  0.00           C  
ATOM   2198  CD  ARG H  38     -11.430  12.494   5.923  1.00  0.00           C  
ATOM   2199  NE  ARG H  38     -10.282  11.603   5.968  1.00  0.00           N  
ATOM   2200  CZ  ARG H  38      -9.131  11.868   6.618  1.00  0.00           C  
ATOM   2201  NH1 ARG H  38      -8.991  13.001   7.269  1.00  0.00           N  
ATOM   2202  NH2 ARG H  38      -8.144  10.991   6.598  1.00  0.00           N  
ATOM   2203  H   ARG H  38     -14.698  10.556   3.870  1.00  0.00           H  
ATOM   2204  HA  ARG H  38     -15.430  13.441   3.798  1.00  0.00           H  
ATOM   2205 1HB  ARG H  38     -13.213  14.037   4.643  1.00  0.00           H  
ATOM   2206 2HB  ARG H  38     -14.060  13.036   5.812  1.00  0.00           H  
ATOM   2207 1HG  ARG H  38     -12.751  11.082   5.103  1.00  0.00           H  
ATOM   2208 2HG  ARG H  38     -11.894  12.094   3.915  1.00  0.00           H  
ATOM   2209 1HD  ARG H  38     -11.071  13.502   5.717  1.00  0.00           H  
ATOM   2210 2HD  ARG H  38     -11.913  12.476   6.899  1.00  0.00           H  
ATOM   2211  HE  ARG H  38     -10.352  10.721   5.477  1.00  0.00           H  
ATOM   2212 1HH1 ARG H  38      -9.747  13.673   7.285  1.00  0.00           H  
ATOM   2213 2HH1 ARG H  38      -8.129  13.200   7.756  1.00  0.00           H  
ATOM   2214 1HH2 ARG H  38      -8.252  10.119   6.096  1.00  0.00           H  
ATOM   2215 2HH2 ARG H  38      -7.282  11.190   7.084  1.00  0.00           H  
ATOM   2216  N   LYS H  39     -14.031  13.886   1.681  1.00  0.00           N  
ATOM   2217  CA  LYS H  39     -13.783  13.932   0.223  1.00  0.00           C  
ATOM   2218  C   LYS H  39     -12.793  15.028  -0.166  1.00  0.00           C  
ATOM   2219  O   LYS H  39     -13.004  16.193   0.133  1.00  0.00           O  
ATOM   2220  CB  LYS H  39     -15.097  14.138  -0.535  1.00  0.00           C  
ATOM   2221  CG  LYS H  39     -14.932  14.338  -2.035  1.00  0.00           C  
ATOM   2222  CD  LYS H  39     -16.271  14.602  -2.708  1.00  0.00           C  
ATOM   2223  CE  LYS H  39     -16.110  14.791  -4.209  1.00  0.00           C  
ATOM   2224  NZ  LYS H  39     -15.264  15.972  -4.533  1.00  0.00           N  
ATOM   2225  H   LYS H  39     -14.235  14.744   2.173  1.00  0.00           H  
ATOM   2226  HA  LYS H  39     -13.348  12.981  -0.084  1.00  0.00           H  
ATOM   2227 1HB  LYS H  39     -15.745  13.275  -0.381  1.00  0.00           H  
ATOM   2228 2HB  LYS H  39     -15.614  15.011  -0.135  1.00  0.00           H  
ATOM   2229 1HG  LYS H  39     -14.269  15.185  -2.220  1.00  0.00           H  
ATOM   2230 2HG  LYS H  39     -14.484  13.448  -2.474  1.00  0.00           H  
ATOM   2231 1HD  LYS H  39     -16.942  13.761  -2.525  1.00  0.00           H  
ATOM   2232 2HD  LYS H  39     -16.720  15.500  -2.284  1.00  0.00           H  
ATOM   2233 1HE  LYS H  39     -15.652  13.902  -4.640  1.00  0.00           H  
ATOM   2234 2HE  LYS H  39     -17.090  14.927  -4.666  1.00  0.00           H  
ATOM   2235 1HZ  LYS H  39     -15.182  16.062  -5.536  1.00  0.00           H  
ATOM   2236 2HZ  LYS H  39     -15.690  16.806  -4.153  1.00  0.00           H  
ATOM   2237 3HZ  LYS H  39     -14.346  15.850  -4.131  1.00  0.00           H  
ATOM   2238  N   PHE H  40     -11.725  14.651  -0.865  1.00  0.00           N  
ATOM   2239  CA  PHE H  40     -10.544  15.510  -0.997  1.00  0.00           C  
ATOM   2240  C   PHE H  40     -10.444  16.170  -2.368  1.00  0.00           C  
ATOM   2241  O   PHE H  40     -10.989  15.639  -3.333  1.00  0.00           O  
ATOM   2242  CB  PHE H  40      -9.281  14.683  -0.743  1.00  0.00           C  
ATOM   2243  CG  PHE H  40      -9.218  14.097   0.629  1.00  0.00           C  
ATOM   2244  CD1 PHE H  40      -9.486  12.752   0.838  1.00  0.00           C  
ATOM   2245  CD2 PHE H  40      -8.930  14.893   1.730  1.00  0.00           C  
ATOM   2246  CE1 PHE H  40      -9.422  12.206   2.124  1.00  0.00           C  
ATOM   2247  CE2 PHE H  40      -8.877  14.341   3.015  1.00  0.00           C  
ATOM   2248  CZ  PHE H  40      -9.121  13.007   3.201  1.00  0.00           C  
ATOM   2249  H   PHE H  40     -11.730  13.748  -1.317  1.00  0.00           H  
ATOM   2250  HA  PHE H  40     -10.611  16.308  -0.256  1.00  0.00           H  
ATOM   2251 1HB  PHE H  40      -9.229  13.869  -1.466  1.00  0.00           H  
ATOM   2252 2HB  PHE H  40      -8.402  15.307  -0.889  1.00  0.00           H  
ATOM   2253  HD1 PHE H  40      -9.749  12.122  -0.011  1.00  0.00           H  
ATOM   2254  HD2 PHE H  40      -8.735  15.956   1.584  1.00  0.00           H  
ATOM   2255  HE1 PHE H  40      -9.611  11.144   2.273  1.00  0.00           H  
ATOM   2256  HE2 PHE H  40      -8.643  14.975   3.869  1.00  0.00           H  
ATOM   2257  HZ  PHE H  40      -9.078  12.581   4.203  1.00  0.00           H  
ATOM   2258  N   PRO H  41      -9.714  17.314  -2.474  1.00  0.00           N  
ATOM   2259  CA  PRO H  41      -9.412  17.861  -3.808  1.00  0.00           C  
ATOM   2260  C   PRO H  41      -8.646  16.786  -4.576  1.00  0.00           C  
ATOM   2261  O   PRO H  41      -7.773  16.102  -4.000  1.00  0.00           O  
ATOM   2262  CB  PRO H  41      -8.508  19.067  -3.511  1.00  0.00           C  
ATOM   2263  CG  PRO H  41      -8.806  19.441  -2.082  1.00  0.00           C  
ATOM   2264  CD  PRO H  41      -9.061  18.124  -1.402  1.00  0.00           C  
ATOM   2265  HA  PRO H  41     -10.350  18.155  -4.300  1.00  0.00           H  
ATOM   2266 1HB  PRO H  41      -7.454  18.793  -3.662  1.00  0.00           H  
ATOM   2267 2HB  PRO H  41      -8.731  19.884  -4.212  1.00  0.00           H  
ATOM   2268 1HG  PRO H  41      -7.956  19.986  -1.647  1.00  0.00           H  
ATOM   2269 2HG  PRO H  41      -9.673  20.117  -2.038  1.00  0.00           H  
ATOM   2270 1HD  PRO H  41      -8.104  17.684  -1.084  1.00  0.00           H  
ATOM   2271 2HD  PRO H  41      -9.724  18.278  -0.538  1.00  0.00           H  
ATOM   2272  N   GLY H  42      -9.014  16.593  -5.837  1.00  0.00           N  
ATOM   2273  CA  GLY H  42      -8.548  15.441  -6.615  1.00  0.00           C  
ATOM   2274  C   GLY H  42      -9.630  14.366  -6.672  1.00  0.00           C  
ATOM   2275  O   GLY H  42      -9.469  13.342  -7.328  1.00  0.00           O  
ATOM   2276  H   GLY H  42      -9.635  17.262  -6.272  1.00  0.00           H  
ATOM   2277 1HA  GLY H  42      -8.286  15.765  -7.623  1.00  0.00           H  
ATOM   2278 2HA  GLY H  42      -7.643  15.039  -6.162  1.00  0.00           H  
ATOM   2279  N   ASN H  43     -10.735  14.626  -5.955  1.00  0.00           N  
ATOM   2280  CA  ASN H  43     -11.977  13.838  -5.943  1.00  0.00           C  
ATOM   2281  C   ASN H  43     -11.956  12.514  -5.206  1.00  0.00           C  
ATOM   2282  O   ASN H  43     -12.919  11.752  -5.311  1.00  0.00           O  
ATOM   2283  CB  ASN H  43     -12.421  13.590  -7.373  1.00  0.00           C  
ATOM   2284  CG  ASN H  43     -12.769  14.860  -8.098  1.00  0.00           C  
ATOM   2285  OD1 ASN H  43     -13.502  15.707  -7.575  1.00  0.00           O  
ATOM   2286  ND2 ASN H  43     -12.259  15.009  -9.294  1.00  0.00           N  
ATOM   2287  H   ASN H  43     -10.671  15.452  -5.377  1.00  0.00           H  
ATOM   2288  HA  ASN H  43     -12.745  14.410  -5.421  1.00  0.00           H  
ATOM   2289 1HB  ASN H  43     -11.625  13.081  -7.919  1.00  0.00           H  
ATOM   2290 2HB  ASN H  43     -13.291  12.934  -7.375  1.00  0.00           H  
ATOM   2291 1HD2 ASN H  43     -12.456  15.835  -9.823  1.00  0.00           H  
ATOM   2292 2HD2 ASN H  43     -11.671  14.298  -9.678  1.00  0.00           H  
ATOM   2293  N   LYS H  44     -10.904  12.255  -4.429  1.00  0.00           N  
ATOM   2294  CA  LYS H  44     -10.820  11.006  -3.687  1.00  0.00           C  
ATOM   2295  C   LYS H  44     -11.929  10.929  -2.619  1.00  0.00           C  
ATOM   2296  O   LYS H  44     -12.141  11.856  -1.840  1.00  0.00           O  
ATOM   2297  CB  LYS H  44      -9.441  10.865  -3.040  1.00  0.00           C  
ATOM   2298  CG  LYS H  44      -9.233   9.562  -2.280  1.00  0.00           C  
ATOM   2299  CD  LYS H  44      -7.821   9.466  -1.723  1.00  0.00           C  
ATOM   2300  CE  LYS H  44      -7.616   8.172  -0.950  1.00  0.00           C  
ATOM   2301  NZ  LYS H  44      -6.234   8.057  -0.413  1.00  0.00           N  
ATOM   2302  H   LYS H  44     -10.154  12.927  -4.349  1.00  0.00           H  
ATOM   2303  HA  LYS H  44     -10.966  10.180  -4.383  1.00  0.00           H  
ATOM   2304 1HB  LYS H  44      -8.670  10.931  -3.809  1.00  0.00           H  
ATOM   2305 2HB  LYS H  44      -9.280  11.689  -2.344  1.00  0.00           H  
ATOM   2306 1HG  LYS H  44      -9.944   9.505  -1.455  1.00  0.00           H  
ATOM   2307 2HG  LYS H  44      -9.410   8.720  -2.948  1.00  0.00           H  
ATOM   2308 1HD  LYS H  44      -7.103   9.507  -2.543  1.00  0.00           H  
ATOM   2309 2HD  LYS H  44      -7.634  10.309  -1.057  1.00  0.00           H  
ATOM   2310 1HE  LYS H  44      -8.320   8.129  -0.120  1.00  0.00           H  
ATOM   2311 2HE  LYS H  44      -7.809   7.323  -1.605  1.00  0.00           H  
ATOM   2312 1HZ  LYS H  44      -6.139   7.187   0.092  1.00  0.00           H  
ATOM   2313 2HZ  LYS H  44      -5.572   8.077  -1.176  1.00  0.00           H  
ATOM   2314 3HZ  LYS H  44      -6.050   8.830   0.212  1.00  0.00           H  
ATOM   2315  N   LEU H  45     -12.671   9.827  -2.662  1.00  0.00           N  
ATOM   2316  CA  LEU H  45     -13.695   9.538  -1.692  1.00  0.00           C  
ATOM   2317  C   LEU H  45     -13.050   8.573  -0.722  1.00  0.00           C  
ATOM   2318  O   LEU H  45     -12.304   7.670  -1.127  1.00  0.00           O  
ATOM   2319  CB  LEU H  45     -14.942   8.927  -2.343  1.00  0.00           C  
ATOM   2320  CG  LEU H  45     -15.639   9.799  -3.395  1.00  0.00           C  
ATOM   2321  CD1 LEU H  45     -16.658   8.962  -4.156  1.00  0.00           C  
ATOM   2322  CD2 LEU H  45     -16.307  10.983  -2.711  1.00  0.00           C  
ATOM   2323  H   LEU H  45     -12.502   9.170  -3.409  1.00  0.00           H  
ATOM   2324  HA  LEU H  45     -13.990  10.471  -1.212  1.00  0.00           H  
ATOM   2325 1HB  LEU H  45     -14.660   7.991  -2.824  1.00  0.00           H  
ATOM   2326 2HB  LEU H  45     -15.669   8.705  -1.562  1.00  0.00           H  
ATOM   2327  HG  LEU H  45     -14.903  10.162  -4.113  1.00  0.00           H  
ATOM   2328 1HD1 LEU H  45     -17.153   9.581  -4.904  1.00  0.00           H  
ATOM   2329 2HD1 LEU H  45     -16.151   8.133  -4.651  1.00  0.00           H  
ATOM   2330 3HD1 LEU H  45     -17.400   8.570  -3.461  1.00  0.00           H  
ATOM   2331 1HD2 LEU H  45     -16.802  11.604  -3.459  1.00  0.00           H  
ATOM   2332 2HD2 LEU H  45     -17.044  10.621  -1.994  1.00  0.00           H  
ATOM   2333 3HD2 LEU H  45     -15.553  11.574  -2.190  1.00  0.00           H  
ATOM   2334  N   GLU H  46     -13.336   8.791   0.557  1.00  0.00           N  
ATOM   2335  CA  GLU H  46     -12.809   7.989   1.629  1.00  0.00           C  
ATOM   2336  C   GLU H  46     -13.923   7.715   2.636  1.00  0.00           C  
ATOM   2337  O   GLU H  46     -14.393   8.626   3.317  1.00  0.00           O  
ATOM   2338  CB  GLU H  46     -11.630   8.694   2.305  1.00  0.00           C  
ATOM   2339  CG  GLU H  46     -10.947   7.876   3.392  1.00  0.00           C  
ATOM   2340  CD  GLU H  46      -9.665   8.497   3.873  1.00  0.00           C  
ATOM   2341  OE1 GLU H  46      -9.697   9.190   4.861  1.00  0.00           O  
ATOM   2342  OE2 GLU H  46      -8.652   8.278   3.251  1.00  0.00           O  
ATOM   2343  H   GLU H  46     -13.954   9.561   0.774  1.00  0.00           H  
ATOM   2344  HA  GLU H  46     -12.456   7.044   1.214  1.00  0.00           H  
ATOM   2345 1HB  GLU H  46     -10.879   8.945   1.554  1.00  0.00           H  
ATOM   2346 2HB  GLU H  46     -11.971   9.627   2.751  1.00  0.00           H  
ATOM   2347 1HG  GLU H  46     -11.628   7.774   4.237  1.00  0.00           H  
ATOM   2348 2HG  GLU H  46     -10.739   6.878   3.006  1.00  0.00           H  
ATOM   2349  N   TYR H  47     -14.373   6.456   2.679  1.00  0.00           N  
ATOM   2350  CA  TYR H  47     -15.372   5.999   3.632  1.00  0.00           C  
ATOM   2351  C   TYR H  47     -14.735   5.983   5.013  1.00  0.00           C  
ATOM   2352  O   TYR H  47     -13.776   5.241   5.251  1.00  0.00           O  
ATOM   2353  CB  TYR H  47     -15.908   4.616   3.257  1.00  0.00           C  
ATOM   2354  CG  TYR H  47     -17.082   4.167   4.099  1.00  0.00           C  
ATOM   2355  CD1 TYR H  47     -18.367   4.572   3.769  1.00  0.00           C  
ATOM   2356  CD2 TYR H  47     -16.873   3.351   5.201  1.00  0.00           C  
ATOM   2357  CE1 TYR H  47     -19.439   4.163   4.538  1.00  0.00           C  
ATOM   2358  CE2 TYR H  47     -17.946   2.942   5.970  1.00  0.00           C  
ATOM   2359  CZ  TYR H  47     -19.224   3.345   5.641  1.00  0.00           C  
ATOM   2360  OH  TYR H  47     -20.292   2.937   6.407  1.00  0.00           O  
ATOM   2361  H   TYR H  47     -13.994   5.799   2.011  1.00  0.00           H  
ATOM   2362  HA  TYR H  47     -16.205   6.702   3.624  1.00  0.00           H  
ATOM   2363 1HB  TYR H  47     -16.219   4.617   2.212  1.00  0.00           H  
ATOM   2364 2HB  TYR H  47     -15.113   3.877   3.361  1.00  0.00           H  
ATOM   2365  HD1 TYR H  47     -18.530   5.214   2.903  1.00  0.00           H  
ATOM   2366  HD2 TYR H  47     -15.864   3.034   5.461  1.00  0.00           H  
ATOM   2367  HE1 TYR H  47     -20.448   4.481   4.279  1.00  0.00           H  
ATOM   2368  HE2 TYR H  47     -17.782   2.301   6.836  1.00  0.00           H  
ATOM   2369  HH  TYR H  47     -21.102   3.305   6.047  1.00  0.00           H  
ATOM   2370  N   MET H  48     -15.308   6.862   5.796  1.00  0.00           N  
ATOM   2371  CA  MET H  48     -14.673   7.045   7.115  1.00  0.00           C  
ATOM   2372  C   MET H  48     -15.117   5.985   8.121  1.00  0.00           C  
ATOM   2373  O   MET H  48     -14.310   5.489   8.906  1.00  0.00           O  
ATOM   2374  CB  MET H  48     -14.979   8.439   7.656  1.00  0.00           C  
ATOM   2375  CG  MET H  48     -14.366   9.576   6.851  1.00  0.00           C  
ATOM   2376  SD  MET H  48     -14.657  11.192   7.598  1.00  0.00           S  
ATOM   2377  CE  MET H  48     -13.430  11.188   8.903  1.00  0.00           C  
ATOM   2378  H   MET H  48     -16.178   7.338   5.599  1.00  0.00           H  
ATOM   2379  HA  MET H  48     -13.594   6.944   6.997  1.00  0.00           H  
ATOM   2380 1HB  MET H  48     -16.056   8.591   7.683  1.00  0.00           H  
ATOM   2381 2HB  MET H  48     -14.611   8.521   8.681  1.00  0.00           H  
ATOM   2382 1HG  MET H  48     -13.291   9.425   6.767  1.00  0.00           H  
ATOM   2383 2HG  MET H  48     -14.790   9.580   5.847  1.00  0.00           H  
ATOM   2384 1HE  MET H  48     -13.485  12.125   9.458  1.00  0.00           H  
ATOM   2385 2HE  MET H  48     -13.622  10.353   9.580  1.00  0.00           H  
ATOM   2386 3HE  MET H  48     -12.436  11.081   8.468  1.00  0.00           H  
ATOM   2387  N   GLY H  49     -16.408   5.693   8.153  1.00  0.00           N  
ATOM   2388  CA  GLY H  49     -16.895   4.606   9.016  1.00  0.00           C  
ATOM   2389  C   GLY H  49     -18.390   4.656   9.264  1.00  0.00           C  
ATOM   2390  O   GLY H  49     -19.085   5.439   8.622  1.00  0.00           O  
ATOM   2391  H   GLY H  49     -17.071   6.208   7.591  1.00  0.00           H  
ATOM   2392 1HA  GLY H  49     -16.651   3.645   8.563  1.00  0.00           H  
ATOM   2393 2HA  GLY H  49     -16.383   4.648   9.977  1.00  0.00           H  
ATOM   2394  N   TYR H  50     -18.905   3.853  10.198  1.00  0.00           N  
ATOM   2395  CA  TYR H  50     -20.329   3.862  10.498  1.00  0.00           C  
ATOM   2396  C   TYR H  50     -20.639   3.649  11.980  1.00  0.00           C  
ATOM   2397  O   TYR H  50     -19.817   3.303  12.817  1.00  0.00           O  
ATOM   2398  CB  TYR H  50     -21.130   2.862   9.679  1.00  0.00           C  
ATOM   2399  CG  TYR H  50     -20.993   1.378   9.920  1.00  0.00           C  
ATOM   2400  CD1 TYR H  50     -21.773   0.663  10.817  1.00  0.00           C  
ATOM   2401  CD2 TYR H  50     -20.075   0.657   9.159  1.00  0.00           C  
ATOM   2402  CE1 TYR H  50     -21.627  -0.703  10.992  1.00  0.00           C  
ATOM   2403  CE2 TYR H  50     -19.900  -0.698   9.322  1.00  0.00           C  
ATOM   2404  CZ  TYR H  50     -20.697  -1.376  10.230  1.00  0.00           C  
ATOM   2405  OH  TYR H  50     -20.523  -2.729  10.343  1.00  0.00           O  
ATOM   2406  H   TYR H  50     -18.298   3.224  10.704  1.00  0.00           H  
ATOM   2407  HA  TYR H  50     -20.730   4.843  10.241  1.00  0.00           H  
ATOM   2408 1HB  TYR H  50     -22.196   3.059   9.805  1.00  0.00           H  
ATOM   2409 2HB  TYR H  50     -20.896   2.988   8.623  1.00  0.00           H  
ATOM   2410  HD1 TYR H  50     -22.529   1.174  11.412  1.00  0.00           H  
ATOM   2411  HD2 TYR H  50     -19.471   1.166   8.409  1.00  0.00           H  
ATOM   2412  HE1 TYR H  50     -22.258  -1.231  11.706  1.00  0.00           H  
ATOM   2413  HE2 TYR H  50     -19.142  -1.223   8.740  1.00  0.00           H  
ATOM   2414  HH  TYR H  50     -19.697  -2.980   9.922  1.00  0.00           H  
ATOM   2415  N   ILE H  51     -21.895   3.871  12.304  1.00  0.00           N  
ATOM   2416  CA  ILE H  51     -22.524   3.562  13.567  1.00  0.00           C  
ATOM   2417  C   ILE H  51     -23.819   2.846  13.156  1.00  0.00           C  
ATOM   2418  O   ILE H  51     -24.474   3.296  12.206  1.00  0.00           O  
ATOM   2419  CB  ILE H  51     -22.808   4.816  14.413  1.00  0.00           C  
ATOM   2420  CG1 ILE H  51     -23.407   4.423  15.766  1.00  0.00           C  
ATOM   2421  CG2 ILE H  51     -23.740   5.760  13.669  1.00  0.00           C  
ATOM   2422  CD1 ILE H  51     -23.414   5.545  16.780  1.00  0.00           C  
ATOM   2423  H   ILE H  51     -22.445   4.301  11.575  1.00  0.00           H  
ATOM   2424  HA  ILE H  51     -21.852   2.924  14.140  1.00  0.00           H  
ATOM   2425  HB  ILE H  51     -21.872   5.334  14.621  1.00  0.00           H  
ATOM   2426 1HG1 ILE H  51     -24.433   4.084  15.625  1.00  0.00           H  
ATOM   2427 2HG1 ILE H  51     -22.843   3.590  16.186  1.00  0.00           H  
ATOM   2428 1HG2 ILE H  51     -23.930   6.641  14.281  1.00  0.00           H  
ATOM   2429 2HG2 ILE H  51     -23.276   6.064  12.731  1.00  0.00           H  
ATOM   2430 3HG2 ILE H  51     -24.682   5.252  13.460  1.00  0.00           H  
ATOM   2431 1HD1 ILE H  51     -23.853   5.190  17.712  1.00  0.00           H  
ATOM   2432 2HD1 ILE H  51     -22.391   5.876  16.963  1.00  0.00           H  
ATOM   2433 3HD1 ILE H  51     -24.002   6.377  16.396  1.00  0.00           H  
ATOM   2434  N   SER H  52     -24.087   1.696  13.747  1.00  0.00           N  
ATOM   2435  CA  SER H  52     -25.269   0.910  13.480  1.00  0.00           C  
ATOM   2436  C   SER H  52     -26.517   1.342  14.239  1.00  0.00           C  
ATOM   2437  O   SER H  52     -26.515   2.186  15.133  1.00  0.00           O  
ATOM   2438  CB  SER H  52     -24.972  -0.542  13.800  1.00  0.00           C  
ATOM   2439  OG  SER H  52     -24.804  -0.728  15.179  1.00  0.00           O  
ATOM   2440  H   SER H  52     -23.416   1.361  14.424  1.00  0.00           H  
ATOM   2441  HA  SER H  52     -25.517   1.005  12.422  1.00  0.00           H  
ATOM   2442 1HB  SER H  52     -25.790  -1.168  13.443  1.00  0.00           H  
ATOM   2443 2HB  SER H  52     -24.070  -0.853  13.276  1.00  0.00           H  
ATOM   2444  HG  SER H  52     -23.909  -0.445  15.377  1.00  0.00           H  
ATOM   2445  N   TYR H  53     -27.604   0.629  13.947  1.00  0.00           N  
ATOM   2446  CA  TYR H  53     -28.870   0.788  14.655  1.00  0.00           C  
ATOM   2447  C   TYR H  53     -28.705   0.535  16.154  1.00  0.00           C  
ATOM   2448  O   TYR H  53     -29.422   1.085  16.980  1.00  0.00           O  
ATOM   2449  CB  TYR H  53     -29.929  -0.149  14.070  1.00  0.00           C  
ATOM   2450  CG  TYR H  53     -29.813  -1.577  14.556  1.00  0.00           C  
ATOM   2451  CD1 TYR H  53     -30.562  -2.003  15.643  1.00  0.00           C  
ATOM   2452  CD2 TYR H  53     -28.960  -2.461  13.913  1.00  0.00           C  
ATOM   2453  CE1 TYR H  53     -30.457  -3.308  16.088  1.00  0.00           C  
ATOM   2454  CE2 TYR H  53     -28.855  -3.765  14.356  1.00  0.00           C  
ATOM   2455  CZ  TYR H  53     -29.599  -4.189  15.439  1.00  0.00           C  
ATOM   2456  OH  TYR H  53     -29.495  -5.488  15.879  1.00  0.00           O  
ATOM   2457  H   TYR H  53     -27.540  -0.050  13.201  1.00  0.00           H  
ATOM   2458  HA  TYR H  53     -29.209   1.817  14.531  1.00  0.00           H  
ATOM   2459 1HB  TYR H  53     -30.923   0.218  14.328  1.00  0.00           H  
ATOM   2460 2HB  TYR H  53     -29.853  -0.153  12.984  1.00  0.00           H  
ATOM   2461  HD1 TYR H  53     -31.232  -1.307  16.149  1.00  0.00           H  
ATOM   2462  HD2 TYR H  53     -28.372  -2.126  13.059  1.00  0.00           H  
ATOM   2463  HE1 TYR H  53     -31.045  -3.642  16.942  1.00  0.00           H  
ATOM   2464  HE2 TYR H  53     -28.183  -4.461  13.852  1.00  0.00           H  
ATOM   2465  HH  TYR H  53     -28.856  -5.958  15.338  1.00  0.00           H  
ATOM   2466  N   SER H  54     -27.769  -0.308  16.540  1.00  0.00           N  
ATOM   2467  CA  SER H  54     -27.436  -0.697  17.884  1.00  0.00           C  
ATOM   2468  C   SER H  54     -26.394   0.226  18.515  1.00  0.00           C  
ATOM   2469  O   SER H  54     -26.084   0.026  19.692  1.00  0.00           O  
ATOM   2470  CB  SER H  54     -26.929  -2.126  17.883  1.00  0.00           C  
ATOM   2471  OG  SER H  54     -25.683  -2.216  17.248  1.00  0.00           O  
ATOM   2472  H   SER H  54     -27.251  -0.705  15.770  1.00  0.00           H  
ATOM   2473  HA  SER H  54     -28.338  -0.637  18.495  1.00  0.00           H  
ATOM   2474 1HB  SER H  54     -26.844  -2.482  18.908  1.00  0.00           H  
ATOM   2475 2HB  SER H  54     -27.647  -2.766  17.372  1.00  0.00           H  
ATOM   2476  HG  SER H  54     -25.741  -1.656  16.471  1.00  0.00           H  
ATOM   2477  N   GLY H  55     -25.791   1.146  17.756  1.00  0.00           N  
ATOM   2478  CA  GLY H  55     -24.752   1.980  18.353  1.00  0.00           C  
ATOM   2479  C   GLY H  55     -23.358   1.415  18.185  1.00  0.00           C  
ATOM   2480  O   GLY H  55     -22.367   2.060  18.538  1.00  0.00           O  
ATOM   2481  H   GLY H  55     -26.035   1.282  16.786  1.00  0.00           H  
ATOM   2482 1HA  GLY H  55     -24.781   2.973  17.904  1.00  0.00           H  
ATOM   2483 2HA  GLY H  55     -24.951   2.102  19.417  1.00  0.00           H  
ATOM   2484  N   SER H  56     -23.240   0.227  17.600  1.00  0.00           N  
ATOM   2485  CA  SER H  56     -21.901  -0.332  17.399  1.00  0.00           C  
ATOM   2486  C   SER H  56     -21.229   0.453  16.283  1.00  0.00           C  
ATOM   2487  O   SER H  56     -21.918   0.845  15.331  1.00  0.00           O  
ATOM   2488  CB  SER H  56     -21.969  -1.805  17.047  1.00  0.00           C  
ATOM   2489  OG  SER H  56     -20.693  -2.315  16.770  1.00  0.00           O  
ATOM   2490  H   SER H  56     -24.045  -0.299  17.292  1.00  0.00           H  
ATOM   2491  HA  SER H  56     -21.339  -0.228  18.329  1.00  0.00           H  
ATOM   2492 1HB  SER H  56     -22.412  -2.357  17.875  1.00  0.00           H  
ATOM   2493 2HB  SER H  56     -22.614  -1.942  16.180  1.00  0.00           H  
ATOM   2494  HG  SER H  56     -20.833  -3.118  16.263  1.00  0.00           H  
ATOM   2495  N   THR H  57     -19.925   0.692  16.377  1.00  0.00           N  
ATOM   2496  CA  THR H  57     -19.251   1.464  15.337  1.00  0.00           C  
ATOM   2497  C   THR H  57     -18.093   0.736  14.658  1.00  0.00           C  
ATOM   2498  O   THR H  57     -17.410  -0.117  15.240  1.00  0.00           O  
ATOM   2499  CB  THR H  57     -18.730   2.792  15.917  1.00  0.00           C  
ATOM   2500  OG1 THR H  57     -17.780   2.523  16.956  1.00  0.00           O  
ATOM   2501  CG2 THR H  57     -19.878   3.613  16.484  1.00  0.00           C  
ATOM   2502  H   THR H  57     -19.389   0.348  17.161  1.00  0.00           H  
ATOM   2503  HA  THR H  57     -19.970   1.683  14.547  1.00  0.00           H  
ATOM   2504  HB  THR H  57     -18.236   3.363  15.131  1.00  0.00           H  
ATOM   2505  HG1 THR H  57     -17.680   1.574  17.060  1.00  0.00           H  
ATOM   2506 1HG2 THR H  57     -19.491   4.548  16.889  1.00  0.00           H  
ATOM   2507 2HG2 THR H  57     -20.596   3.829  15.693  1.00  0.00           H  
ATOM   2508 3HG2 THR H  57     -20.370   3.051  17.277  1.00  0.00           H  
ATOM   2509  N   TYR H  58     -17.837   1.161  13.415  1.00  0.00           N  
ATOM   2510  CA  TYR H  58     -16.743   0.588  12.646  1.00  0.00           C  
ATOM   2511  C   TYR H  58     -15.961   1.771  12.056  1.00  0.00           C  
ATOM   2512  O   TYR H  58     -16.595   2.677  11.529  1.00  0.00           O  
ATOM   2513  CB  TYR H  58     -17.254  -0.354  11.553  1.00  0.00           C  
ATOM   2514  CG  TYR H  58     -16.192  -0.766  10.557  1.00  0.00           C  
ATOM   2515  CD1 TYR H  58     -15.263  -1.739  10.897  1.00  0.00           C  
ATOM   2516  CD2 TYR H  58     -16.148  -0.172   9.305  1.00  0.00           C  
ATOM   2517  CE1 TYR H  58     -14.294  -2.116   9.987  1.00  0.00           C  
ATOM   2518  CE2 TYR H  58     -15.178  -0.548   8.396  1.00  0.00           C  
ATOM   2519  CZ  TYR H  58     -14.254  -1.516   8.733  1.00  0.00           C  
ATOM   2520  OH  TYR H  58     -13.289  -1.891   7.828  1.00  0.00           O  
ATOM   2521  H   TYR H  58     -18.406   1.884  12.998  1.00  0.00           H  
ATOM   2522  HA  TYR H  58     -16.111   0.011  13.321  1.00  0.00           H  
ATOM   2523 1HB  TYR H  58     -17.660  -1.257  12.011  1.00  0.00           H  
ATOM   2524 2HB  TYR H  58     -18.064   0.128  11.007  1.00  0.00           H  
ATOM   2525  HD1 TYR H  58     -15.298  -2.207  11.881  1.00  0.00           H  
ATOM   2526  HD2 TYR H  58     -16.877   0.593   9.039  1.00  0.00           H  
ATOM   2527  HE1 TYR H  58     -13.564  -2.880  10.254  1.00  0.00           H  
ATOM   2528  HE2 TYR H  58     -15.143  -0.080   7.412  1.00  0.00           H  
ATOM   2529  HH  TYR H  58     -12.732  -2.569   8.218  1.00  0.00           H  
ATOM   2530  N   TYR H  59     -14.738   1.622  12.087  1.00  0.00           N  
ATOM   2531  CA  TYR H  59     -13.893   2.738  11.654  1.00  0.00           C  
ATOM   2532  C   TYR H  59     -12.868   2.273  10.617  1.00  0.00           C  
ATOM   2533  O   TYR H  59     -12.295   1.196  10.756  1.00  0.00           O  
ATOM   2534  CB  TYR H  59     -13.187   3.375  12.853  1.00  0.00           C  
ATOM   2535  CG  TYR H  59     -14.132   3.864  13.928  1.00  0.00           C  
ATOM   2536  CD1 TYR H  59     -14.077   3.316  15.202  1.00  0.00           C  
ATOM   2537  CD2 TYR H  59     -15.053   4.859  13.641  1.00  0.00           C  
ATOM   2538  CE1 TYR H  59     -14.939   3.762  16.184  1.00  0.00           C  
ATOM   2539  CE2 TYR H  59     -15.917   5.306  14.624  1.00  0.00           C  
ATOM   2540  CZ  TYR H  59     -15.861   4.761  15.890  1.00  0.00           C  
ATOM   2541  OH  TYR H  59     -16.720   5.205  16.869  1.00  0.00           O  
ATOM   2542  H   TYR H  59     -14.304   0.810  12.505  1.00  0.00           H  
ATOM   2543  HA  TYR H  59     -14.527   3.491  11.185  1.00  0.00           H  
ATOM   2544 1HB  TYR H  59     -12.505   2.651  13.301  1.00  0.00           H  
ATOM   2545 2HB  TYR H  59     -12.589   4.221  12.515  1.00  0.00           H  
ATOM   2546  HD1 TYR H  59     -13.352   2.533  15.426  1.00  0.00           H  
ATOM   2547  HD2 TYR H  59     -15.097   5.290  12.641  1.00  0.00           H  
ATOM   2548  HE1 TYR H  59     -14.896   3.332  17.184  1.00  0.00           H  
ATOM   2549  HE2 TYR H  59     -16.642   6.088  14.398  1.00  0.00           H  
ATOM   2550  HH  TYR H  59     -17.121   4.451  17.308  1.00  0.00           H  
ATOM   2551  N   HIS H  60     -12.659   3.084   9.590  1.00  0.00           N  
ATOM   2552  CA  HIS H  60     -11.647   2.818   8.587  1.00  0.00           C  
ATOM   2553  C   HIS H  60     -10.272   2.969   9.241  1.00  0.00           C  
ATOM   2554  O   HIS H  60      -9.955   4.008   9.837  1.00  0.00           O  
ATOM   2555  CB  HIS H  60     -11.784   3.768   7.393  1.00  0.00           C  
ATOM   2556  CG  HIS H  60     -11.069   3.298   6.164  1.00  0.00           C  
ATOM   2557  ND1 HIS H  60      -9.694   3.278   6.066  1.00  0.00           N  
ATOM   2558  CD2 HIS H  60     -11.538   2.830   4.984  1.00  0.00           C  
ATOM   2559  CE1 HIS H  60      -9.347   2.818   4.877  1.00  0.00           C  
ATOM   2560  NE2 HIS H  60     -10.447   2.539   4.201  1.00  0.00           N  
ATOM   2561  H   HIS H  60     -13.229   3.913   9.508  1.00  0.00           H  
ATOM   2562  HA  HIS H  60     -11.761   1.800   8.216  1.00  0.00           H  
ATOM   2563 1HB  HIS H  60     -12.839   3.893   7.147  1.00  0.00           H  
ATOM   2564 2HB  HIS H  60     -11.393   4.749   7.661  1.00  0.00           H  
ATOM   2565  HD2 HIS H  60     -12.585   2.708   4.705  1.00  0.00           H  
ATOM   2566  HE1 HIS H  60      -8.327   2.690   4.515  1.00  0.00           H  
ATOM   2567  HE2 HIS H  60     -10.486   2.172   3.262  1.00  0.00           H  
ATOM   2568  N   PRO H  61      -9.402   1.996   9.002  1.00  0.00           N  
ATOM   2569  CA  PRO H  61      -8.066   1.942   9.553  1.00  0.00           C  
ATOM   2570  C   PRO H  61      -7.222   3.168   9.243  1.00  0.00           C  
ATOM   2571  O   PRO H  61      -6.374   3.553  10.050  1.00  0.00           O  
ATOM   2572  CB  PRO H  61      -7.491   0.690   8.883  1.00  0.00           C  
ATOM   2573  CG  PRO H  61      -8.676  -0.192   8.679  1.00  0.00           C  
ATOM   2574  CD  PRO H  61      -9.783   0.752   8.293  1.00  0.00           C  
ATOM   2575  HA  PRO H  61      -8.129   1.820  10.644  1.00  0.00           H  
ATOM   2576 1HB  PRO H  61      -6.994   0.962   7.940  1.00  0.00           H  
ATOM   2577 2HB  PRO H  61      -6.727   0.234   9.530  1.00  0.00           H  
ATOM   2578 1HG  PRO H  61      -8.464  -0.938   7.899  1.00  0.00           H  
ATOM   2579 2HG  PRO H  61      -8.897  -0.750   9.601  1.00  0.00           H  
ATOM   2580 1HD  PRO H  61      -9.785   0.890   7.202  1.00  0.00           H  
ATOM   2581 2HD  PRO H  61     -10.747   0.347   8.635  1.00  0.00           H  
ATOM   2582  N   SER H  62      -7.422   3.789   8.087  1.00  0.00           N  
ATOM   2583  CA  SER H  62      -6.677   4.908   7.578  1.00  0.00           C  
ATOM   2584  C   SER H  62      -6.894   6.181   8.387  1.00  0.00           C  
ATOM   2585  O   SER H  62      -6.143   7.144   8.264  1.00  0.00           O  
ATOM   2586  CB  SER H  62      -7.058   5.151   6.130  1.00  0.00           C  
ATOM   2587  OG  SER H  62      -8.369   5.638   6.032  1.00  0.00           O  
ATOM   2588  H   SER H  62      -8.182   3.413   7.538  1.00  0.00           H  
ATOM   2589  HA  SER H  62      -5.613   4.670   7.633  1.00  0.00           H  
ATOM   2590 1HB  SER H  62      -6.367   5.867   5.686  1.00  0.00           H  
ATOM   2591 2HB  SER H  62      -6.971   4.220   5.570  1.00  0.00           H  
ATOM   2592  HG  SER H  62      -8.944   4.889   6.203  1.00  0.00           H  
ATOM   2593  N   LEU H  63      -7.915   6.189   9.233  1.00  0.00           N  
ATOM   2594  CA  LEU H  63      -8.268   7.363  10.017  1.00  0.00           C  
ATOM   2595  C   LEU H  63      -7.627   7.285  11.405  1.00  0.00           C  
ATOM   2596  O   LEU H  63      -7.891   8.083  12.296  1.00  0.00           O  
ATOM   2597  CB  LEU H  63      -9.792   7.479  10.145  1.00  0.00           C  
ATOM   2598  CG  LEU H  63     -10.495   8.276   9.038  1.00  0.00           C  
ATOM   2599  CD1 LEU H  63      -9.995   9.714   9.050  1.00  0.00           C  
ATOM   2600  CD2 LEU H  63     -10.231   7.616   7.693  1.00  0.00           C  
ATOM   2601  H   LEU H  63      -8.463   5.348   9.334  1.00  0.00           H  
ATOM   2602  HA  LEU H  63      -7.892   8.248   9.503  1.00  0.00           H  
ATOM   2603 1HB  LEU H  63     -10.217   6.476  10.151  1.00  0.00           H  
ATOM   2604 2HB  LEU H  63     -10.026   7.956  11.096  1.00  0.00           H  
ATOM   2605  HG  LEU H  63     -11.568   8.294   9.228  1.00  0.00           H  
ATOM   2606 1HD1 LEU H  63     -10.493  10.279   8.265  1.00  0.00           H  
ATOM   2607 2HD1 LEU H  63     -10.212  10.166  10.018  1.00  0.00           H  
ATOM   2608 3HD1 LEU H  63      -8.919   9.726   8.880  1.00  0.00           H  
ATOM   2609 1HD2 LEU H  63     -10.731   8.183   6.905  1.00  0.00           H  
ATOM   2610 2HD2 LEU H  63      -9.158   7.599   7.500  1.00  0.00           H  
ATOM   2611 3HD2 LEU H  63     -10.614   6.595   7.705  1.00  0.00           H  
ATOM   2612  N   LYS H  64      -6.777   6.285  11.579  1.00  0.00           N  
ATOM   2613  CA  LYS H  64      -5.984   6.004  12.751  1.00  0.00           C  
ATOM   2614  C   LYS H  64      -6.860   5.944  13.985  1.00  0.00           C  
ATOM   2615  O   LYS H  64      -7.843   5.193  13.985  1.00  0.00           O  
ATOM   2616  CB  LYS H  64      -4.890   7.059  12.926  1.00  0.00           C  
ATOM   2617  CG  LYS H  64      -3.914   7.151  11.761  1.00  0.00           C  
ATOM   2618  CD  LYS H  64      -2.803   8.150  12.049  1.00  0.00           C  
ATOM   2619  CE  LYS H  64      -1.832   8.251  10.882  1.00  0.00           C  
ATOM   2620  NZ  LYS H  64      -0.755   9.246  11.138  1.00  0.00           N  
ATOM   2621  H   LYS H  64      -6.706   5.673  10.778  1.00  0.00           H  
ATOM   2622  HA  LYS H  64      -5.510   5.030  12.624  1.00  0.00           H  
ATOM   2623 1HB  LYS H  64      -5.348   8.039  13.057  1.00  0.00           H  
ATOM   2624 2HB  LYS H  64      -4.316   6.842  13.827  1.00  0.00           H  
ATOM   2625 1HG  LYS H  64      -3.472   6.171  11.577  1.00  0.00           H  
ATOM   2626 2HG  LYS H  64      -4.447   7.463  10.863  1.00  0.00           H  
ATOM   2627 1HD  LYS H  64      -3.236   9.133  12.236  1.00  0.00           H  
ATOM   2628 2HD  LYS H  64      -2.255   7.838  12.938  1.00  0.00           H  
ATOM   2629 1HE  LYS H  64      -1.375   7.278  10.703  1.00  0.00           H  
ATOM   2630 2HE  LYS H  64      -2.373   8.544   9.982  1.00  0.00           H  
ATOM   2631 1HZ  LYS H  64      -0.134   9.283  10.342  1.00  0.00           H  
ATOM   2632 2HZ  LYS H  64      -1.166  10.157  11.286  1.00  0.00           H  
ATOM   2633 3HZ  LYS H  64      -0.234   8.974  11.959  1.00  0.00           H  
ATOM   2634  N   SER H  65      -6.586   6.713  15.023  1.00  0.00           N  
ATOM   2635  CA  SER H  65      -7.510   6.667  16.164  1.00  0.00           C  
ATOM   2636  C   SER H  65      -8.245   7.990  16.288  1.00  0.00           C  
ATOM   2637  O   SER H  65      -8.899   8.221  17.300  1.00  0.00           O  
ATOM   2638  CB  SER H  65      -6.763   6.370  17.450  1.00  0.00           C  
ATOM   2639  OG  SER H  65      -5.802   7.355  17.712  1.00  0.00           O  
ATOM   2640  H   SER H  65      -5.780   7.321  15.066  1.00  0.00           H  
ATOM   2641  HA  SER H  65      -8.234   5.870  15.991  1.00  0.00           H  
ATOM   2642 1HB  SER H  65      -7.470   6.318  18.278  1.00  0.00           H  
ATOM   2643 2HB  SER H  65      -6.279   5.397  17.373  1.00  0.00           H  
ATOM   2644  HG  SER H  65      -5.844   7.523  18.656  1.00  0.00           H  
ATOM   2645  N   ARG H  66      -8.206   8.784  15.228  1.00  0.00           N  
ATOM   2646  CA  ARG H  66      -8.760  10.127  15.261  1.00  0.00           C  
ATOM   2647  C   ARG H  66     -10.266  10.271  15.176  1.00  0.00           C  
ATOM   2648  O   ARG H  66     -10.781  11.336  15.530  1.00  0.00           O  
ATOM   2649  CB  ARG H  66      -8.153  10.935  14.124  1.00  0.00           C  
ATOM   2650  CG  ARG H  66      -6.666  11.223  14.266  1.00  0.00           C  
ATOM   2651  CD  ARG H  66      -6.084  11.739  13.001  1.00  0.00           C  
ATOM   2652  NE  ARG H  66      -6.062  10.725  11.960  1.00  0.00           N  
ATOM   2653  CZ  ARG H  66      -5.730  10.955  10.674  1.00  0.00           C  
ATOM   2654  NH1 ARG H  66      -5.395  12.166  10.288  1.00  0.00           N  
ATOM   2655  NH2 ARG H  66      -5.741   9.962   9.801  1.00  0.00           N  
ATOM   2656  H   ARG H  66      -7.783   8.449  14.375  1.00  0.00           H  
ATOM   2657  HA  ARG H  66      -8.496  10.586  16.214  1.00  0.00           H  
ATOM   2658 1HB  ARG H  66      -8.297  10.405  13.184  1.00  0.00           H  
ATOM   2659 2HB  ARG H  66      -8.668  11.892  14.042  1.00  0.00           H  
ATOM   2660 1HG  ARG H  66      -6.513  11.970  15.044  1.00  0.00           H  
ATOM   2661 2HG  ARG H  66      -6.142  10.305  14.535  1.00  0.00           H  
ATOM   2662 1HD  ARG H  66      -6.677  12.581  12.644  1.00  0.00           H  
ATOM   2663 2HD  ARG H  66      -5.060  12.067  13.179  1.00  0.00           H  
ATOM   2664  HE  ARG H  66      -6.314   9.780  12.218  1.00  0.00           H  
ATOM   2665 1HH1 ARG H  66      -5.387  12.924  10.956  1.00  0.00           H  
ATOM   2666 2HH1 ARG H  66      -5.147  12.338   9.325  1.00  0.00           H  
ATOM   2667 1HH2 ARG H  66      -5.999   9.031  10.098  1.00  0.00           H  
ATOM   2668 2HH2 ARG H  66      -5.493  10.134   8.839  1.00  0.00           H  
ATOM   2669  N   ILE H  67     -10.949   9.271  14.647  1.00  0.00           N  
ATOM   2670  CA  ILE H  67     -12.388   9.387  14.428  1.00  0.00           C  
ATOM   2671  C   ILE H  67     -13.232   8.585  15.394  1.00  0.00           C  
ATOM   2672  O   ILE H  67     -12.774   7.567  15.907  1.00  0.00           O  
ATOM   2673  CB  ILE H  67     -12.743   8.956  12.993  1.00  0.00           C  
ATOM   2674  CG1 ILE H  67     -12.402   7.479  12.780  1.00  0.00           C  
ATOM   2675  CG2 ILE H  67     -12.013   9.825  11.981  1.00  0.00           C  
ATOM   2676  CD1 ILE H  67     -12.982   6.895  11.511  1.00  0.00           C  
ATOM   2677  H   ILE H  67     -10.480   8.415  14.389  1.00  0.00           H  
ATOM   2678  HA  ILE H  67     -12.675  10.429  14.562  1.00  0.00           H  
ATOM   2679  HB  ILE H  67     -13.816   9.057  12.838  1.00  0.00           H  
ATOM   2680 1HG1 ILE H  67     -11.320   7.355  12.748  1.00  0.00           H  
ATOM   2681 2HG1 ILE H  67     -12.772   6.894  13.622  1.00  0.00           H  
ATOM   2682 1HG2 ILE H  67     -12.275   9.506  10.972  1.00  0.00           H  
ATOM   2683 2HG2 ILE H  67     -12.303  10.865  12.119  1.00  0.00           H  
ATOM   2684 3HG2 ILE H  67     -10.937   9.725  12.125  1.00  0.00           H  
ATOM   2685 1HD1 ILE H  67     -12.698   5.846  11.430  1.00  0.00           H  
ATOM   2686 2HD1 ILE H  67     -14.069   6.976  11.537  1.00  0.00           H  
ATOM   2687 3HD1 ILE H  67     -12.598   7.441  10.652  1.00  0.00           H  
ATOM   2688  N   SER H  68     -14.399   9.098  15.708  1.00  0.00           N  
ATOM   2689  CA  SER H  68     -15.405   8.325  16.413  1.00  0.00           C  
ATOM   2690  C   SER H  68     -16.757   8.856  15.968  1.00  0.00           C  
ATOM   2691  O   SER H  68     -16.900  10.053  15.690  1.00  0.00           O  
ATOM   2692  CB  SER H  68     -15.244   8.448  17.915  1.00  0.00           C  
ATOM   2693  OG  SER H  68     -16.189   7.663  18.588  1.00  0.00           O  
ATOM   2694  H   SER H  68     -14.599  10.057  15.459  1.00  0.00           H  
ATOM   2695  HA  SER H  68     -15.289   7.275  16.141  1.00  0.00           H  
ATOM   2696 1HB  SER H  68     -14.239   8.136  18.199  1.00  0.00           H  
ATOM   2697 2HB  SER H  68     -15.358   9.491  18.210  1.00  0.00           H  
ATOM   2698  HG  SER H  68     -16.341   6.897  18.031  1.00  0.00           H  
ATOM   2699  N   ILE H  69     -17.733   7.956  15.875  1.00  0.00           N  
ATOM   2700  CA  ILE H  69     -19.076   8.274  15.411  1.00  0.00           C  
ATOM   2701  C   ILE H  69     -20.068   7.951  16.530  1.00  0.00           C  
ATOM   2702  O   ILE H  69     -20.028   6.874  17.103  1.00  0.00           O  
ATOM   2703  CB  ILE H  69     -19.434   7.487  14.137  1.00  0.00           C  
ATOM   2704  CG1 ILE H  69     -18.472   7.845  13.001  1.00  0.00           C  
ATOM   2705  CG2 ILE H  69     -20.872   7.764  13.728  1.00  0.00           C  
ATOM   2706  CD1 ILE H  69     -18.607   6.957  11.785  1.00  0.00           C  
ATOM   2707  H   ILE H  69     -17.517   7.005  16.141  1.00  0.00           H  
ATOM   2708  HA  ILE H  69     -19.118   9.337  15.177  1.00  0.00           H  
ATOM   2709  HB  ILE H  69     -19.318   6.420  14.324  1.00  0.00           H  
ATOM   2710 1HG1 ILE H  69     -18.641   8.875  12.692  1.00  0.00           H  
ATOM   2711 2HG1 ILE H  69     -17.444   7.776  13.359  1.00  0.00           H  
ATOM   2712 1HG2 ILE H  69     -21.108   7.200  12.825  1.00  0.00           H  
ATOM   2713 2HG2 ILE H  69     -21.543   7.461  14.530  1.00  0.00           H  
ATOM   2714 3HG2 ILE H  69     -20.997   8.829  13.533  1.00  0.00           H  
ATOM   2715 1HD1 ILE H  69     -17.893   7.272  11.023  1.00  0.00           H  
ATOM   2716 2HD1 ILE H  69     -18.406   5.922  12.065  1.00  0.00           H  
ATOM   2717 3HD1 ILE H  69     -19.618   7.036  11.387  1.00  0.00           H  
ATOM   2718  N   THR H  70     -20.931   8.910  16.860  1.00  0.00           N  
ATOM   2719  CA  THR H  70     -21.930   8.785  17.911  1.00  0.00           C  
ATOM   2720  C   THR H  70     -23.276   9.263  17.374  1.00  0.00           C  
ATOM   2721  O   THR H  70     -23.402   9.593  16.196  1.00  0.00           O  
ATOM   2722  CB  THR H  70     -21.540   9.588  19.165  1.00  0.00           C  
ATOM   2723  OG1 THR H  70     -22.436   9.268  20.238  1.00  0.00           O  
ATOM   2724  CG2 THR H  70     -21.603  11.081  18.885  1.00  0.00           C  
ATOM   2725  H   THR H  70     -20.874   9.771  16.336  1.00  0.00           H  
ATOM   2726  HA  THR H  70     -22.006   7.734  18.192  1.00  0.00           H  
ATOM   2727  HB  THR H  70     -20.526   9.323  19.466  1.00  0.00           H  
ATOM   2728  HG1 THR H  70     -21.945   9.222  21.062  1.00  0.00           H  
ATOM   2729 1HG2 THR H  70     -21.325  11.632  19.782  1.00  0.00           H  
ATOM   2730 2HG2 THR H  70     -20.915  11.328  18.077  1.00  0.00           H  
ATOM   2731 3HG2 THR H  70     -22.617  11.353  18.592  1.00  0.00           H  
ATOM   2732  N   ARG H  71     -24.272   9.331  18.256  1.00  0.00           N  
ATOM   2733  CA  ARG H  71     -25.623   9.707  17.876  1.00  0.00           C  
ATOM   2734  C   ARG H  71     -26.424  10.207  19.064  1.00  0.00           C  
ATOM   2735  O   ARG H  71     -26.039   9.988  20.197  1.00  0.00           O  
ATOM   2736  CB  ARG H  71     -26.345   8.524  17.246  1.00  0.00           C  
ATOM   2737  CG  ARG H  71     -26.585   7.350  18.181  1.00  0.00           C  
ATOM   2738  CD  ARG H  71     -27.260   6.224  17.487  1.00  0.00           C  
ATOM   2739  NE  ARG H  71     -27.531   5.115  18.388  1.00  0.00           N  
ATOM   2740  CZ  ARG H  71     -28.161   3.978  18.034  1.00  0.00           C  
ATOM   2741  NH1 ARG H  71     -28.579   3.816  16.798  1.00  0.00           N  
ATOM   2742  NH2 ARG H  71     -28.360   3.026  18.929  1.00  0.00           N  
ATOM   2743  H   ARG H  71     -24.076   9.113  19.223  1.00  0.00           H  
ATOM   2744  HA  ARG H  71     -25.564  10.511  17.142  1.00  0.00           H  
ATOM   2745 1HB  ARG H  71     -27.314   8.849  16.869  1.00  0.00           H  
ATOM   2746 2HB  ARG H  71     -25.769   8.157  16.396  1.00  0.00           H  
ATOM   2747 1HG  ARG H  71     -25.631   6.992  18.568  1.00  0.00           H  
ATOM   2748 2HG  ARG H  71     -27.216   7.669  19.012  1.00  0.00           H  
ATOM   2749 1HD  ARG H  71     -28.209   6.567  17.075  1.00  0.00           H  
ATOM   2750 2HD  ARG H  71     -26.624   5.861  16.680  1.00  0.00           H  
ATOM   2751  HE  ARG H  71     -27.224   5.203  19.347  1.00  0.00           H  
ATOM   2752 1HH1 ARG H  71     -28.427   4.543  16.114  1.00  0.00           H  
ATOM   2753 2HH1 ARG H  71     -29.051   2.964  16.533  1.00  0.00           H  
ATOM   2754 1HH2 ARG H  71     -28.038   3.151  19.879  1.00  0.00           H  
ATOM   2755 2HH2 ARG H  71     -28.832   2.175  18.664  1.00  0.00           H  
ATOM   2756  N   ASP H  72     -27.528  10.901  18.763  1.00  0.00           N  
ATOM   2757  CA  ASP H  72     -28.547  11.379  19.700  1.00  0.00           C  
ATOM   2758  C   ASP H  72     -29.901  11.021  19.040  1.00  0.00           C  
ATOM   2759  O   ASP H  72     -30.413  11.755  18.191  1.00  0.00           O  
ATOM   2760  CB  ASP H  72     -28.429  12.884  19.956  1.00  0.00           C  
ATOM   2761  CG  ASP H  72     -29.474  13.402  20.935  1.00  0.00           C  
ATOM   2762  OD1 ASP H  72     -30.550  12.854  20.969  1.00  0.00           O  
ATOM   2763  OD2 ASP H  72     -29.187  14.342  21.637  1.00  0.00           O  
ATOM   2764  H   ASP H  72     -27.635  11.095  17.779  1.00  0.00           H  
ATOM   2765  HA  ASP H  72     -28.411  10.865  20.652  1.00  0.00           H  
ATOM   2766 1HB  ASP H  72     -27.438  13.109  20.353  1.00  0.00           H  
ATOM   2767 2HB  ASP H  72     -28.535  13.422  19.014  1.00  0.00           H  
ATOM   2768  N   THR H  73     -30.446   9.865  19.400  1.00  0.00           N  
ATOM   2769  CA  THR H  73     -31.707   9.395  18.826  1.00  0.00           C  
ATOM   2770  C   THR H  73     -32.874  10.365  19.032  1.00  0.00           C  
ATOM   2771  O   THR H  73     -33.645  10.582  18.102  1.00  0.00           O  
ATOM   2772  CB  THR H  73     -32.085   8.023  19.413  1.00  0.00           C  
ATOM   2773  OG1 THR H  73     -31.067   7.066  19.090  1.00  0.00           O  
ATOM   2774  CG2 THR H  73     -33.417   7.550  18.851  1.00  0.00           C  
ATOM   2775  H   THR H  73     -29.976   9.294  20.089  1.00  0.00           H  
ATOM   2776  HA  THR H  73     -31.579   9.291  17.748  1.00  0.00           H  
ATOM   2777  HB  THR H  73     -32.161   8.099  20.498  1.00  0.00           H  
ATOM   2778  HG1 THR H  73     -31.305   6.211  19.457  1.00  0.00           H  
ATOM   2779 1HG2 THR H  73     -33.667   6.579  19.278  1.00  0.00           H  
ATOM   2780 2HG2 THR H  73     -34.195   8.270  19.105  1.00  0.00           H  
ATOM   2781 3HG2 THR H  73     -33.344   7.462  17.768  1.00  0.00           H  
ATOM   2782  N   SER H  74     -32.967  10.988  20.210  1.00  0.00           N  
ATOM   2783  CA  SER H  74     -34.055  11.921  20.514  1.00  0.00           C  
ATOM   2784  C   SER H  74     -34.058  13.172  19.624  1.00  0.00           C  
ATOM   2785  O   SER H  74     -35.118  13.741  19.373  1.00  0.00           O  
ATOM   2786  CB  SER H  74     -33.967  12.342  21.968  1.00  0.00           C  
ATOM   2787  OG  SER H  74     -32.853  13.166  22.187  1.00  0.00           O  
ATOM   2788  H   SER H  74     -32.264  10.806  20.912  1.00  0.00           H  
ATOM   2789  HA  SER H  74     -35.005  11.413  20.346  1.00  0.00           H  
ATOM   2790 1HB  SER H  74     -34.876  12.871  22.250  1.00  0.00           H  
ATOM   2791 2HB  SER H  74     -33.895  11.456  22.599  1.00  0.00           H  
ATOM   2792  HG  SER H  74     -32.150  12.810  21.640  1.00  0.00           H  
ATOM   2793  N   LYS H  75     -32.883  13.583  19.143  1.00  0.00           N  
ATOM   2794  CA  LYS H  75     -32.765  14.725  18.219  1.00  0.00           C  
ATOM   2795  C   LYS H  75     -32.726  14.278  16.753  1.00  0.00           C  
ATOM   2796  O   LYS H  75     -32.719  15.123  15.845  1.00  0.00           O  
ATOM   2797  CB  LYS H  75     -31.515  15.545  18.544  1.00  0.00           C  
ATOM   2798  CG  LYS H  75     -31.557  16.246  19.896  1.00  0.00           C  
ATOM   2799  CD  LYS H  75     -30.301  17.071  20.130  1.00  0.00           C  
ATOM   2800  CE  LYS H  75     -30.332  17.755  21.488  1.00  0.00           C  
ATOM   2801  NZ  LYS H  75     -29.084  18.524  21.753  1.00  0.00           N  
ATOM   2802  H   LYS H  75     -32.049  13.090  19.426  1.00  0.00           H  
ATOM   2803  HA  LYS H  75     -33.643  15.361  18.340  1.00  0.00           H  
ATOM   2804 1HB  LYS H  75     -30.640  14.895  18.531  1.00  0.00           H  
ATOM   2805 2HB  LYS H  75     -31.370  16.306  17.778  1.00  0.00           H  
ATOM   2806 1HG  LYS H  75     -32.427  16.902  19.939  1.00  0.00           H  
ATOM   2807 2HG  LYS H  75     -31.646  15.502  20.689  1.00  0.00           H  
ATOM   2808 1HD  LYS H  75     -29.425  16.424  20.078  1.00  0.00           H  
ATOM   2809 2HD  LYS H  75     -30.216  17.831  19.352  1.00  0.00           H  
ATOM   2810 1HE  LYS H  75     -31.180  18.437  21.533  1.00  0.00           H  
ATOM   2811 2HE  LYS H  75     -30.454  17.006  22.270  1.00  0.00           H  
ATOM   2812 1HZ  LYS H  75     -29.145  18.961  22.662  1.00  0.00           H  
ATOM   2813 2HZ  LYS H  75     -28.292  17.898  21.732  1.00  0.00           H  
ATOM   2814 3HZ  LYS H  75     -28.970  19.235  21.045  1.00  0.00           H  
ATOM   2815  N   ASN H  76     -32.748  12.949  16.538  1.00  0.00           N  
ATOM   2816  CA  ASN H  76     -32.622  12.299  15.224  1.00  0.00           C  
ATOM   2817  C   ASN H  76     -31.370  12.780  14.481  1.00  0.00           C  
ATOM   2818  O   ASN H  76     -31.434  13.124  13.302  1.00  0.00           O  
ATOM   2819  CB  ASN H  76     -33.864  12.544  14.386  1.00  0.00           C  
ATOM   2820  CG  ASN H  76     -35.085  11.875  14.955  1.00  0.00           C  
ATOM   2821  OD1 ASN H  76     -35.072  10.673  15.245  1.00  0.00           O  
ATOM   2822  ND2 ASN H  76     -36.141  12.631  15.120  1.00  0.00           N  
ATOM   2823  H   ASN H  76     -32.858  12.375  17.362  1.00  0.00           H  
ATOM   2824  HA  ASN H  76     -32.512  11.225  15.378  1.00  0.00           H  
ATOM   2825 1HB  ASN H  76     -34.050  13.617  14.316  1.00  0.00           H  
ATOM   2826 2HB  ASN H  76     -33.700  12.174  13.374  1.00  0.00           H  
ATOM   2827 1HD2 ASN H  76     -36.982  12.240  15.494  1.00  0.00           H  
ATOM   2828 2HD2 ASN H  76     -36.108  13.598  14.871  1.00  0.00           H  
ATOM   2829  N   GLN H  77     -30.243  12.789  15.205  1.00  0.00           N  
ATOM   2830  CA  GLN H  77     -28.923  13.215  14.708  1.00  0.00           C  
ATOM   2831  C   GLN H  77     -27.844  12.201  15.010  1.00  0.00           C  
ATOM   2832  O   GLN H  77     -27.935  11.469  15.997  1.00  0.00           O  
ATOM   2833  CB  GLN H  77     -28.478  14.556  15.315  1.00  0.00           C  
ATOM   2834  CG  GLN H  77     -29.414  15.720  15.042  1.00  0.00           C  
ATOM   2835  CD  GLN H  77     -29.017  16.957  15.820  1.00  0.00           C  
ATOM   2836  OE1 GLN H  77     -28.571  16.874  16.963  1.00  0.00           O  
ATOM   2837  NE2 GLN H  77     -29.183  18.117  15.206  1.00  0.00           N  
ATOM   2838  H   GLN H  77     -30.330  12.473  16.162  1.00  0.00           H  
ATOM   2839  HA  GLN H  77     -28.979  13.322  13.625  1.00  0.00           H  
ATOM   2840 1HB  GLN H  77     -28.385  14.453  16.396  1.00  0.00           H  
ATOM   2841 2HB  GLN H  77     -27.496  14.823  14.926  1.00  0.00           H  
ATOM   2842 1HG  GLN H  77     -29.385  15.954  13.979  1.00  0.00           H  
ATOM   2843 2HG  GLN H  77     -30.425  15.436  15.336  1.00  0.00           H  
ATOM   2844 1HE2 GLN H  77     -28.938  18.970  15.669  1.00  0.00           H  
ATOM   2845 2HE2 GLN H  77     -29.553  18.143  14.276  1.00  0.00           H  
ATOM   2846  N   TYR H  78     -26.828  12.172  14.141  1.00  0.00           N  
ATOM   2847  CA  TYR H  78     -25.616  11.382  14.354  1.00  0.00           C  
ATOM   2848  C   TYR H  78     -24.415  12.243  14.014  1.00  0.00           C  
ATOM   2849  O   TYR H  78     -24.541  13.167  13.216  1.00  0.00           O  
ATOM   2850  CB  TYR H  78     -25.627  10.105  13.510  1.00  0.00           C  
ATOM   2851  CG  TYR H  78     -25.820  10.353  12.030  1.00  0.00           C  
ATOM   2852  CD1 TYR H  78     -24.775  10.126  11.147  1.00  0.00           C  
ATOM   2853  CD2 TYR H  78     -27.042  10.808  11.557  1.00  0.00           C  
ATOM   2854  CE1 TYR H  78     -24.952  10.352   9.795  1.00  0.00           C  
ATOM   2855  CE2 TYR H  78     -27.218  11.035  10.206  1.00  0.00           C  
ATOM   2856  CZ  TYR H  78     -26.179  10.808   9.327  1.00  0.00           C  
ATOM   2857  OH  TYR H  78     -26.355  11.034   7.981  1.00  0.00           O  
ATOM   2858  H   TYR H  78     -26.912  12.728  13.302  1.00  0.00           H  
ATOM   2859  HA  TYR H  78     -25.570  11.095  15.405  1.00  0.00           H  
ATOM   2860 1HB  TYR H  78     -24.686   9.571  13.646  1.00  0.00           H  
ATOM   2861 2HB  TYR H  78     -26.427   9.450  13.852  1.00  0.00           H  
ATOM   2862  HD1 TYR H  78     -23.815   9.768  11.519  1.00  0.00           H  
ATOM   2863  HD2 TYR H  78     -27.863  10.988  12.252  1.00  0.00           H  
ATOM   2864  HE1 TYR H  78     -24.131  10.174   9.101  1.00  0.00           H  
ATOM   2865  HE2 TYR H  78     -28.179  11.393   9.834  1.00  0.00           H  
ATOM   2866  HH  TYR H  78     -27.250  11.343   7.824  1.00  0.00           H  
ATOM   2867  N   TYR H  79     -23.283  11.977  14.680  1.00  0.00           N  
ATOM   2868  CA  TYR H  79     -22.122  12.871  14.678  1.00  0.00           C  
ATOM   2869  C   TYR H  79     -20.836  12.180  14.270  1.00  0.00           C  
ATOM   2870  O   TYR H  79     -20.687  10.985  14.468  1.00  0.00           O  
ATOM   2871  CB  TYR H  79     -21.944  13.505  16.059  1.00  0.00           C  
ATOM   2872  CG  TYR H  79     -23.222  14.066  16.643  1.00  0.00           C  
ATOM   2873  CD1 TYR H  79     -24.178  13.209  17.168  1.00  0.00           C  
ATOM   2874  CD2 TYR H  79     -23.438  15.436  16.652  1.00  0.00           C  
ATOM   2875  CE1 TYR H  79     -25.346  13.721  17.701  1.00  0.00           C  
ATOM   2876  CE2 TYR H  79     -24.605  15.948  17.185  1.00  0.00           C  
ATOM   2877  CZ  TYR H  79     -25.557  15.096  17.707  1.00  0.00           C  
ATOM   2878  OH  TYR H  79     -26.719  15.606  18.238  1.00  0.00           O  
ATOM   2879  H   TYR H  79     -23.240  11.115  15.204  1.00  0.00           H  
ATOM   2880  HA  TYR H  79     -22.295  13.661  13.947  1.00  0.00           H  
ATOM   2881 1HB  TYR H  79     -21.550  12.762  16.754  1.00  0.00           H  
ATOM   2882 2HB  TYR H  79     -21.215  14.314  15.997  1.00  0.00           H  
ATOM   2883  HD1 TYR H  79     -24.010  12.133  17.160  1.00  0.00           H  
ATOM   2884  HD2 TYR H  79     -22.686  16.109  16.239  1.00  0.00           H  
ATOM   2885  HE1 TYR H  79     -26.098  13.049  18.113  1.00  0.00           H  
ATOM   2886  HE2 TYR H  79     -24.775  17.025  17.193  1.00  0.00           H  
ATOM   2887  HH  TYR H  79     -27.331  15.811  17.528  1.00  0.00           H  
ATOM   2888  N   LEU H  80     -19.911  12.977  13.727  1.00  0.00           N  
ATOM   2889  CA  LEU H  80     -18.553  12.564  13.426  1.00  0.00           C  
ATOM   2890  C   LEU H  80     -17.648  13.384  14.338  1.00  0.00           C  
ATOM   2891  O   LEU H  80     -17.593  14.614  14.255  1.00  0.00           O  
ATOM   2892  CB  LEU H  80     -18.208  12.800  11.950  1.00  0.00           C  
ATOM   2893  CG  LEU H  80     -16.774  12.443  11.537  1.00  0.00           C  
ATOM   2894  CD1 LEU H  80     -16.543  10.952  11.739  1.00  0.00           C  
ATOM   2895  CD2 LEU H  80     -16.550  12.840  10.086  1.00  0.00           C  
ATOM   2896  H   LEU H  80     -20.196  13.923  13.521  1.00  0.00           H  
ATOM   2897  HA  LEU H  80     -18.462  11.498  13.630  1.00  0.00           H  
ATOM   2898 1HB  LEU H  80     -18.886  12.210  11.336  1.00  0.00           H  
ATOM   2899 2HB  LEU H  80     -18.367  13.854  11.720  1.00  0.00           H  
ATOM   2900  HG  LEU H  80     -16.068  12.979  12.173  1.00  0.00           H  
ATOM   2901 1HD1 LEU H  80     -15.525  10.698  11.446  1.00  0.00           H  
ATOM   2902 2HD1 LEU H  80     -16.691  10.699  12.789  1.00  0.00           H  
ATOM   2903 3HD1 LEU H  80     -17.247  10.389  11.127  1.00  0.00           H  
ATOM   2904 1HD2 LEU H  80     -15.531  12.587   9.792  1.00  0.00           H  
ATOM   2905 2HD2 LEU H  80     -17.255  12.304   9.449  1.00  0.00           H  
ATOM   2906 3HD2 LEU H  80     -16.704  13.913   9.974  1.00  0.00           H  
ATOM   2907  N   GLN H  81     -16.988  12.700  15.250  1.00  0.00           N  
ATOM   2908  CA  GLN H  81     -16.076  13.350  16.168  1.00  0.00           C  
ATOM   2909  C   GLN H  81     -14.685  13.235  15.606  1.00  0.00           C  
ATOM   2910  O   GLN H  81     -14.180  12.133  15.489  1.00  0.00           O  
ATOM   2911  CB  GLN H  81     -16.148  12.725  17.565  1.00  0.00           C  
ATOM   2912  CG  GLN H  81     -15.255  13.397  18.593  1.00  0.00           C  
ATOM   2913  CD  GLN H  81     -15.407  12.791  19.976  1.00  0.00           C  
ATOM   2914  OE1 GLN H  81     -16.454  12.233  20.313  1.00  0.00           O  
ATOM   2915  NE2 GLN H  81     -14.359  12.896  20.785  1.00  0.00           N  
ATOM   2916  H   GLN H  81     -17.119  11.700  15.312  1.00  0.00           H  
ATOM   2917  HA  GLN H  81     -16.359  14.399  16.251  1.00  0.00           H  
ATOM   2918 1HB  GLN H  81     -17.174  12.769  17.930  1.00  0.00           H  
ATOM   2919 2HB  GLN H  81     -15.866  11.674  17.509  1.00  0.00           H  
ATOM   2920 1HG  GLN H  81     -14.215  13.286  18.284  1.00  0.00           H  
ATOM   2921 2HG  GLN H  81     -15.516  14.453  18.653  1.00  0.00           H  
ATOM   2922 1HE2 GLN H  81     -14.401  12.516  21.710  1.00  0.00           H  
ATOM   2923 2HE2 GLN H  81     -13.528  13.357  20.472  1.00  0.00           H  
ATOM   2924  N   LEU H  82     -14.081  14.356  15.234  1.00  0.00           N  
ATOM   2925  CA  LEU H  82     -12.707  14.358  14.733  1.00  0.00           C  
ATOM   2926  C   LEU H  82     -11.806  14.890  15.821  1.00  0.00           C  
ATOM   2927  O   LEU H  82     -11.988  16.016  16.292  1.00  0.00           O  
ATOM   2928  CB  LEU H  82     -12.577  15.218  13.470  1.00  0.00           C  
ATOM   2929  CG  LEU H  82     -13.536  14.869  12.325  1.00  0.00           C  
ATOM   2930  CD1 LEU H  82     -13.310  15.826  11.163  1.00  0.00           C  
ATOM   2931  CD2 LEU H  82     -13.310  13.426  11.896  1.00  0.00           C  
ATOM   2932  H   LEU H  82     -14.582  15.232  15.299  1.00  0.00           H  
ATOM   2933  HA  LEU H  82     -12.430  13.335  14.480  1.00  0.00           H  
ATOM   2934 1HB  LEU H  82     -12.749  16.259  13.740  1.00  0.00           H  
ATOM   2935 2HB  LEU H  82     -11.560  15.126  13.090  1.00  0.00           H  
ATOM   2936  HG  LEU H  82     -14.565  14.990  12.662  1.00  0.00           H  
ATOM   2937 1HD1 LEU H  82     -13.992  15.578  10.350  1.00  0.00           H  
ATOM   2938 2HD1 LEU H  82     -13.497  16.848  11.492  1.00  0.00           H  
ATOM   2939 3HD1 LEU H  82     -12.282  15.739  10.813  1.00  0.00           H  
ATOM   2940 1HD2 LEU H  82     -13.993  13.177  11.083  1.00  0.00           H  
ATOM   2941 2HD2 LEU H  82     -12.282  13.303  11.557  1.00  0.00           H  
ATOM   2942 3HD2 LEU H  82     -13.495  12.762  12.741  1.00  0.00           H  
ATOM   2943  N   ASN H  82A    -10.846  14.065  16.221  1.00  0.00           N  
ATOM   2944  CA  ASN H  82A     -9.924  14.393  17.294  1.00  0.00           C  
ATOM   2945  C   ASN H  82A     -8.565  14.814  16.767  1.00  0.00           C  
ATOM   2946  O   ASN H  82A     -7.997  14.119  15.937  1.00  0.00           O  
ATOM   2947  CB  ASN H  82A     -9.782  13.219  18.245  1.00  0.00           C  
ATOM   2948  CG  ASN H  82A    -11.060  12.907  18.974  1.00  0.00           C  
ATOM   2949  OD1 ASN H  82A    -11.705  13.802  19.532  1.00  0.00           O  
ATOM   2950  ND2 ASN H  82A    -11.439  11.654  18.979  1.00  0.00           N  
ATOM   2951  H   ASN H  82A    -10.760  13.175  15.752  1.00  0.00           H  
ATOM   2952  HA  ASN H  82A    -10.325  15.244  17.847  1.00  0.00           H  
ATOM   2953 1HB  ASN H  82A     -9.470  12.334  17.688  1.00  0.00           H  
ATOM   2954 2HB  ASN H  82A     -9.004  13.435  18.977  1.00  0.00           H  
ATOM   2955 1HD2 ASN H  82A    -12.281  11.388  19.448  1.00  0.00           H  
ATOM   2956 2HD2 ASN H  82A    -10.886  10.963  18.514  1.00  0.00           H  
ATOM   2957  N   SER H  82B     -8.043  15.940  17.278  1.00  0.00           N  
ATOM   2958  CA  SER H  82B     -6.722  16.497  16.922  1.00  0.00           C  
ATOM   2959  C   SER H  82B     -6.468  16.528  15.414  1.00  0.00           C  
ATOM   2960  O   SER H  82B     -5.646  15.775  14.881  1.00  0.00           O  
ATOM   2961  CB  SER H  82B     -5.629  15.691  17.593  1.00  0.00           C  
ATOM   2962  OG  SER H  82B     -5.751  15.743  18.988  1.00  0.00           O  
ATOM   2963  H   SER H  82B     -8.613  16.424  17.956  1.00  0.00           H  
ATOM   2964  HA  SER H  82B     -6.673  17.527  17.277  1.00  0.00           H  
ATOM   2965 1HB  SER H  82B     -5.683  14.655  17.261  1.00  0.00           H  
ATOM   2966 2HB  SER H  82B     -4.656  16.080  17.297  1.00  0.00           H  
ATOM   2967  HG  SER H  82B     -5.908  16.665  19.206  1.00  0.00           H  
ATOM   2968  N   VAL H  82C     -7.191  17.403  14.729  1.00  0.00           N  
ATOM   2969  CA  VAL H  82C     -7.149  17.473  13.265  1.00  0.00           C  
ATOM   2970  C   VAL H  82C     -5.839  18.033  12.711  1.00  0.00           C  
ATOM   2971  O   VAL H  82C     -5.117  18.751  13.386  1.00  0.00           O  
ATOM   2972  CB  VAL H  82C     -8.313  18.346  12.756  1.00  0.00           C  
ATOM   2973  CG1 VAL H  82C     -9.648  17.752  13.178  1.00  0.00           C  
ATOM   2974  CG2 VAL H  82C     -8.164  19.765  13.283  1.00  0.00           C  
ATOM   2975  H   VAL H  82C     -7.789  18.039  15.235  1.00  0.00           H  
ATOM   2976  HA  VAL H  82C     -7.259  16.464  12.867  1.00  0.00           H  
ATOM   2977  HB  VAL H  82C     -8.296  18.359  11.667  1.00  0.00           H  
ATOM   2978 1HG1 VAL H  82C    -10.459  18.381  12.810  1.00  0.00           H  
ATOM   2979 2HG1 VAL H  82C     -9.748  16.750  12.760  1.00  0.00           H  
ATOM   2980 3HG1 VAL H  82C     -9.696  17.699  14.266  1.00  0.00           H  
ATOM   2981 1HG2 VAL H  82C     -8.989  20.376  12.919  1.00  0.00           H  
ATOM   2982 2HG2 VAL H  82C     -8.175  19.752  14.373  1.00  0.00           H  
ATOM   2983 3HG2 VAL H  82C     -7.220  20.186  12.935  1.00  0.00           H  
ATOM   2984  N   THR H  83      -5.545  17.662  11.472  1.00  0.00           N  
ATOM   2985  CA  THR H  83      -4.362  18.114  10.756  1.00  0.00           C  
ATOM   2986  C   THR H  83      -4.828  18.788   9.468  1.00  0.00           C  
ATOM   2987  O   THR H  83      -5.979  18.691   9.095  1.00  0.00           O  
ATOM   2988  CB  THR H  83      -3.398  16.954  10.442  1.00  0.00           C  
ATOM   2989  OG1 THR H  83      -4.041  16.020   9.565  1.00  0.00           O  
ATOM   2990  CG2 THR H  83      -2.986  16.243  11.721  1.00  0.00           C  
ATOM   2991  H   THR H  83      -6.186  17.031  11.013  1.00  0.00           H  
ATOM   2992  HA  THR H  83      -3.831  18.831  11.383  1.00  0.00           H  
ATOM   2993  HB  THR H  83      -2.509  17.343   9.946  1.00  0.00           H  
ATOM   2994  HG1 THR H  83      -4.978  15.975   9.777  1.00  0.00           H  
ATOM   2995 1HG2 THR H  83      -2.306  15.426  11.480  1.00  0.00           H  
ATOM   2996 2HG2 THR H  83      -2.486  16.948  12.385  1.00  0.00           H  
ATOM   2997 3HG2 THR H  83      -3.870  15.843  12.217  1.00  0.00           H  
ATOM   2998  N   THR H  84      -3.917  19.449   8.786  1.00  0.00           N  
ATOM   2999  CA  THR H  84      -4.194  20.156   7.531  1.00  0.00           C  
ATOM   3000  C   THR H  84      -4.661  19.168   6.444  1.00  0.00           C  
ATOM   3001  O   THR H  84      -5.437  19.522   5.557  1.00  0.00           O  
ATOM   3002  CB  THR H  84      -2.952  20.927   7.043  1.00  0.00           C  
ATOM   3003  OG1 THR H  84      -1.870  20.010   6.835  1.00  0.00           O  
ATOM   3004  CG2 THR H  84      -2.538  21.972   8.066  1.00  0.00           C  
ATOM   3005  H   THR H  84      -2.980  19.459   9.159  1.00  0.00           H  
ATOM   3006  HA  THR H  84      -4.996  20.873   7.708  1.00  0.00           H  
ATOM   3007  HB  THR H  84      -3.180  21.420   6.099  1.00  0.00           H  
ATOM   3008  HG1 THR H  84      -1.573  20.069   5.924  1.00  0.00           H  
ATOM   3009 1HG2 THR H  84      -1.659  22.506   7.705  1.00  0.00           H  
ATOM   3010 2HG2 THR H  84      -3.355  22.678   8.219  1.00  0.00           H  
ATOM   3011 3HG2 THR H  84      -2.300  21.483   9.010  1.00  0.00           H  
ATOM   3012  N   GLU H  85      -4.226  17.911   6.568  1.00  0.00           N  
ATOM   3013  CA  GLU H  85      -4.635  16.816   5.681  1.00  0.00           C  
ATOM   3014  C   GLU H  85      -6.104  16.388   5.828  1.00  0.00           C  
ATOM   3015  O   GLU H  85      -6.605  15.618   4.998  1.00  0.00           O  
ATOM   3016  CB  GLU H  85      -3.734  15.602   5.927  1.00  0.00           C  
ATOM   3017  CG  GLU H  85      -2.281  15.809   5.530  1.00  0.00           C  
ATOM   3018  CD  GLU H  85      -1.418  14.613   5.823  1.00  0.00           C  
ATOM   3019  OE1 GLU H  85      -1.911  13.679   6.410  1.00  0.00           O  
ATOM   3020  OE2 GLU H  85      -0.265  14.634   5.460  1.00  0.00           O  
ATOM   3021  H   GLU H  85      -3.579  17.721   7.319  1.00  0.00           H  
ATOM   3022  HA  GLU H  85      -4.521  17.146   4.648  1.00  0.00           H  
ATOM   3023 1HB  GLU H  85      -3.759  15.339   6.984  1.00  0.00           H  
ATOM   3024 2HB  GLU H  85      -4.116  14.749   5.367  1.00  0.00           H  
ATOM   3025 1HG  GLU H  85      -2.232  16.024   4.462  1.00  0.00           H  
ATOM   3026 2HG  GLU H  85      -1.888  16.674   6.064  1.00  0.00           H  
ATOM   3027  N   ASP H  86      -6.785  16.895   6.871  1.00  0.00           N  
ATOM   3028  CA  ASP H  86      -8.216  16.626   7.117  1.00  0.00           C  
ATOM   3029  C   ASP H  86      -9.137  17.626   6.401  1.00  0.00           C  
ATOM   3030  O   ASP H  86     -10.361  17.448   6.403  1.00  0.00           O  
ATOM   3031  CB  ASP H  86      -8.509  16.655   8.619  1.00  0.00           C  
ATOM   3032  CG  ASP H  86      -7.726  15.605   9.396  1.00  0.00           C  
ATOM   3033  OD1 ASP H  86      -7.390  14.597   8.822  1.00  0.00           O  
ATOM   3034  OD2 ASP H  86      -7.472  15.822  10.557  1.00  0.00           O  
ATOM   3035  H   ASP H  86      -6.280  17.488   7.513  1.00  0.00           H  
ATOM   3036  HA  ASP H  86      -8.453  15.633   6.732  1.00  0.00           H  
ATOM   3037 1HB  ASP H  86      -8.265  17.639   9.018  1.00  0.00           H  
ATOM   3038 2HB  ASP H  86      -9.574  16.489   8.785  1.00  0.00           H  
ATOM   3039  N   THR H  87      -8.544  18.659   5.776  1.00  0.00           N  
ATOM   3040  CA  THR H  87      -9.252  19.643   4.935  1.00  0.00           C  
ATOM   3041  C   THR H  87      -9.966  18.931   3.768  1.00  0.00           C  
ATOM   3042  O   THR H  87      -9.314  18.263   2.963  1.00  0.00           O  
ATOM   3043  CB  THR H  87      -8.285  20.708   4.384  1.00  0.00           C  
ATOM   3044  OG1 THR H  87      -7.673  21.410   5.475  1.00  0.00           O  
ATOM   3045  CG2 THR H  87      -9.029  21.699   3.503  1.00  0.00           C  
ATOM   3046  H   THR H  87      -7.547  18.749   5.906  1.00  0.00           H  
ATOM   3047  HA  THR H  87     -10.001  20.146   5.546  1.00  0.00           H  
ATOM   3048  HB  THR H  87      -7.505  20.224   3.799  1.00  0.00           H  
ATOM   3049  HG1 THR H  87      -6.790  21.065   5.621  1.00  0.00           H  
ATOM   3050 1HG2 THR H  87      -8.330  22.444   3.122  1.00  0.00           H  
ATOM   3051 2HG2 THR H  87      -9.486  21.171   2.666  1.00  0.00           H  
ATOM   3052 3HG2 THR H  87      -9.805  22.194   4.085  1.00  0.00           H  
ATOM   3053  N   ALA H  88     -11.291  19.057   3.703  1.00  0.00           N  
ATOM   3054  CA  ALA H  88     -12.125  18.288   2.767  1.00  0.00           C  
ATOM   3055  C   ALA H  88     -13.616  18.585   2.879  1.00  0.00           C  
ATOM   3056  O   ALA H  88     -14.055  19.387   3.724  1.00  0.00           O  
ATOM   3057  CB  ALA H  88     -11.888  16.799   2.972  1.00  0.00           C  
ATOM   3058  H   ALA H  88     -11.733  19.714   4.331  1.00  0.00           H  
ATOM   3059  HA  ALA H  88     -11.835  18.561   1.753  1.00  0.00           H  
ATOM   3060 1HB  ALA H  88     -12.494  16.233   2.265  1.00  0.00           H  
ATOM   3061 2HB  ALA H  88     -10.834  16.572   2.810  1.00  0.00           H  
ATOM   3062 3HB  ALA H  88     -12.164  16.524   3.989  1.00  0.00           H  
ATOM   3063  N   THR H  89     -14.398  17.966   1.993  1.00  0.00           N  
ATOM   3064  CA  THR H  89     -15.840  17.998   2.105  1.00  0.00           C  
ATOM   3065  C   THR H  89     -16.338  16.689   2.731  1.00  0.00           C  
ATOM   3066  O   THR H  89     -15.971  15.592   2.317  1.00  0.00           O  
ATOM   3067  CB  THR H  89     -16.500  18.221   0.732  1.00  0.00           C  
ATOM   3068  OG1 THR H  89     -15.977  19.415   0.135  1.00  0.00           O  
ATOM   3069  CG2 THR H  89     -18.008  18.352   0.881  1.00  0.00           C  
ATOM   3070  H   THR H  89     -13.975  17.462   1.226  1.00  0.00           H  
ATOM   3071  HA  THR H  89     -16.118  18.826   2.757  1.00  0.00           H  
ATOM   3072  HB  THR H  89     -16.277  17.377   0.080  1.00  0.00           H  
ATOM   3073  HG1 THR H  89     -16.433  20.179   0.498  1.00  0.00           H  
ATOM   3074 1HG2 THR H  89     -18.458  18.508  -0.099  1.00  0.00           H  
ATOM   3075 2HG2 THR H  89     -18.410  17.441   1.323  1.00  0.00           H  
ATOM   3076 3HG2 THR H  89     -18.238  19.200   1.524  1.00  0.00           H  
ATOM   3077  N   TYR H  90     -17.160  16.835   3.752  1.00  0.00           N  
ATOM   3078  CA  TYR H  90     -17.635  15.743   4.555  1.00  0.00           C  
ATOM   3079  C   TYR H  90     -19.100  15.545   4.228  1.00  0.00           C  
ATOM   3080  O   TYR H  90     -19.870  16.494   4.244  1.00  0.00           O  
ATOM   3081  CB  TYR H  90     -17.426  16.015   6.047  1.00  0.00           C  
ATOM   3082  CG  TYR H  90     -15.975  16.005   6.473  1.00  0.00           C  
ATOM   3083  CD1 TYR H  90     -15.125  17.021   6.060  1.00  0.00           C  
ATOM   3084  CD2 TYR H  90     -15.495  14.981   7.276  1.00  0.00           C  
ATOM   3085  CE1 TYR H  90     -13.799  17.011   6.449  1.00  0.00           C  
ATOM   3086  CE2 TYR H  90     -14.170  14.973   7.665  1.00  0.00           C  
ATOM   3087  CZ  TYR H  90     -13.322  15.982   7.254  1.00  0.00           C  
ATOM   3088  OH  TYR H  90     -12.002  15.973   7.641  1.00  0.00           O  
ATOM   3089  H   TYR H  90     -17.464  17.774   3.971  1.00  0.00           H  
ATOM   3090  HA  TYR H  90     -17.071  14.848   4.290  1.00  0.00           H  
ATOM   3091 1HB  TYR H  90     -17.849  16.987   6.303  1.00  0.00           H  
ATOM   3092 2HB  TYR H  90     -17.957  15.264   6.631  1.00  0.00           H  
ATOM   3093  HD1 TYR H  90     -15.502  17.824   5.429  1.00  0.00           H  
ATOM   3094  HD2 TYR H  90     -16.164  14.184   7.600  1.00  0.00           H  
ATOM   3095  HE1 TYR H  90     -13.131  17.808   6.125  1.00  0.00           H  
ATOM   3096  HE2 TYR H  90     -13.791  14.168   8.295  1.00  0.00           H  
ATOM   3097  HH  TYR H  90     -11.484  16.486   7.017  1.00  0.00           H  
ATOM   3098  N   TYR H  91     -19.460  14.307   3.891  1.00  0.00           N  
ATOM   3099  CA  TYR H  91     -20.831  13.941   3.542  1.00  0.00           C  
ATOM   3100  C   TYR H  91     -21.364  12.935   4.528  1.00  0.00           C  
ATOM   3101  O   TYR H  91     -20.667  12.002   4.948  1.00  0.00           O  
ATOM   3102  CB  TYR H  91     -20.906  13.380   2.120  1.00  0.00           C  
ATOM   3103  CG  TYR H  91     -20.644  14.409   1.043  1.00  0.00           C  
ATOM   3104  CD1 TYR H  91     -19.356  14.600   0.564  1.00  0.00           C  
ATOM   3105  CD2 TYR H  91     -21.691  15.163   0.534  1.00  0.00           C  
ATOM   3106  CE1 TYR H  91     -19.116  15.540  -0.419  1.00  0.00           C  
ATOM   3107  CE2 TYR H  91     -21.452  16.103  -0.449  1.00  0.00           C  
ATOM   3108  CZ  TYR H  91     -20.170  16.292  -0.925  1.00  0.00           C  
ATOM   3109  OH  TYR H  91     -19.932  17.229  -1.905  1.00  0.00           O  
ATOM   3110  H   TYR H  91     -18.743  13.595   3.879  1.00  0.00           H  
ATOM   3111  HA  TYR H  91     -21.451  14.836   3.591  1.00  0.00           H  
ATOM   3112 1HB  TYR H  91     -20.178  12.576   2.006  1.00  0.00           H  
ATOM   3113 2HB  TYR H  91     -21.894  12.953   1.949  1.00  0.00           H  
ATOM   3114  HD1 TYR H  91     -18.533  14.008   0.964  1.00  0.00           H  
ATOM   3115  HD2 TYR H  91     -22.703  15.014   0.911  1.00  0.00           H  
ATOM   3116  HE1 TYR H  91     -18.105  15.690  -0.795  1.00  0.00           H  
ATOM   3117  HE2 TYR H  91     -22.275  16.696  -0.849  1.00  0.00           H  
ATOM   3118  HH  TYR H  91     -20.755  17.667  -2.134  1.00  0.00           H  
ATOM   3119  N   CYS H  92     -22.638  13.093   4.837  1.00  0.00           N  
ATOM   3120  CA  CYS H  92     -23.346  12.132   5.623  1.00  0.00           C  
ATOM   3121  C   CYS H  92     -24.364  11.515   4.663  1.00  0.00           C  
ATOM   3122  O   CYS H  92     -24.772  12.112   3.680  1.00  0.00           O  
ATOM   3123  CB  CYS H  92     -23.963  12.779   6.865  1.00  0.00           C  
ATOM   3124  SG  CYS H  92     -25.315  13.939   6.576  1.00  0.00           S  
ATOM   3125  H   CYS H  92     -23.124  13.915   4.508  1.00  0.00           H  
ATOM   3126  HA  CYS H  92     -22.632  11.399   5.999  1.00  0.00           H  
ATOM   3127 1HB  CYS H  92     -24.349  12.004   7.527  1.00  0.00           H  
ATOM   3128 2HB  CYS H  92     -23.192  13.323   7.411  1.00  0.00           H  
ATOM   3129  N   ALA H  93     -24.662  10.257   4.900  1.00  0.00           N  
ATOM   3130  CA  ALA H  93     -25.569   9.475   4.086  1.00  0.00           C  
ATOM   3131  C   ALA H  93     -26.220   8.470   5.026  1.00  0.00           C  
ATOM   3132  O   ALA H  93     -25.840   8.369   6.203  1.00  0.00           O  
ATOM   3133  CB  ALA H  93     -24.844   8.787   2.939  1.00  0.00           C  
ATOM   3134  H   ALA H  93     -24.224   9.828   5.702  1.00  0.00           H  
ATOM   3135  HA  ALA H  93     -26.313  10.151   3.663  1.00  0.00           H  
ATOM   3136 1HB  ALA H  93     -25.550   8.178   2.374  1.00  0.00           H  
ATOM   3137 2HB  ALA H  93     -24.408   9.540   2.281  1.00  0.00           H  
ATOM   3138 3HB  ALA H  93     -24.056   8.152   3.336  1.00  0.00           H  
ATOM   3139  N   SER H  94     -27.190   7.729   4.509  1.00  0.00           N  
ATOM   3140  CA  SER H  94     -27.865   6.725   5.292  1.00  0.00           C  
ATOM   3141  C   SER H  94     -26.954   5.518   5.114  1.00  0.00           C  
ATOM   3142  O   SER H  94     -25.780   5.590   5.453  1.00  0.00           O  
ATOM   3143  CB  SER H  94     -29.275   6.459   4.801  1.00  0.00           C  
ATOM   3144  OG  SER H  94     -29.270   6.038   3.465  1.00  0.00           O  
ATOM   3145  H   SER H  94     -27.464   7.868   3.547  1.00  0.00           H  
ATOM   3146  HA  SER H  94     -27.934   7.078   6.322  1.00  0.00           H  
ATOM   3147 1HB  SER H  94     -29.739   5.695   5.424  1.00  0.00           H  
ATOM   3148 2HB  SER H  94     -29.871   7.366   4.897  1.00  0.00           H  
ATOM   3149  HG  SER H  94     -29.669   5.165   3.461  1.00  0.00           H  
ATOM   3150  N   TRP H  95     -26.101   3.733   5.524  1.00  0.00           N  
ATOM   3151  CA  TRP H  95     -25.104   3.139   4.641  1.00  0.00           C  
ATOM   3152  C   TRP H  95     -25.745   2.613   3.363  1.00  0.00           C  
ATOM   3153  O   TRP H  95     -26.943   2.332   3.327  1.00  0.00           O  
ATOM   3154  CB  TRP H  95     -24.368   1.997   5.344  1.00  0.00           C  
ATOM   3155  CG  TRP H  95     -25.229   0.795   5.594  1.00  0.00           C  
ATOM   3156  CD1 TRP H  95     -26.474   0.565   5.090  1.00  0.00           C  
ATOM   3157  CD2 TRP H  95     -24.909  -0.354   6.415  1.00  0.00           C  
ATOM   3158  NE1 TRP H  95     -26.950  -0.642   5.540  1.00  0.00           N  
ATOM   3159  CE2 TRP H  95     -26.005  -1.219   6.350  1.00  0.00           C  
ATOM   3160  CE3 TRP H  95     -23.798  -0.714   7.187  1.00  0.00           C  
ATOM   3161  CZ2 TRP H  95     -26.029  -2.425   7.031  1.00  0.00           C  
ATOM   3162  CZ3 TRP H  95     -23.821  -1.925   7.869  1.00  0.00           C  
ATOM   3163  CH2 TRP H  95     -24.908  -2.758   7.792  1.00  0.00           C  
ATOM   3164  H   TRP H  95     -26.372   3.239   6.362  1.00  0.00           H  
ATOM   3165  HA  TRP H  95     -24.378   3.907   4.373  1.00  0.00           H  
ATOM   3166 1HB  TRP H  95     -23.515   1.687   4.740  1.00  0.00           H  
ATOM   3167 2HB  TRP H  95     -23.982   2.347   6.301  1.00  0.00           H  
ATOM   3168  HD1 TRP H  95     -27.012   1.240   4.428  1.00  0.00           H  
ATOM   3169  HE1 TRP H  95     -27.850  -1.040   5.313  1.00  0.00           H  
ATOM   3170  HE3 TRP H  95     -22.931  -0.057   7.249  1.00  0.00           H  
ATOM   3171  HZ2 TRP H  95     -26.883  -3.101   6.983  1.00  0.00           H  
ATOM   3172  HZ3 TRP H  95     -22.952  -2.196   8.468  1.00  0.00           H  
ATOM   3173  HH2 TRP H  95     -24.893  -3.701   8.339  1.00  0.00           H  
ATOM   3174  N   GLY H  96     -24.939   2.481   2.314  1.00  0.00           N  
ATOM   3175  CA  GLY H  96     -25.447   2.106   1.000  1.00  0.00           C  
ATOM   3176  C   GLY H  96     -25.485   3.330   0.094  1.00  0.00           C  
ATOM   3177  O   GLY H  96     -25.340   3.218  -1.123  1.00  0.00           O  
ATOM   3178  H   GLY H  96     -23.949   2.644   2.431  1.00  0.00           H  
ATOM   3179 1HA  GLY H  96     -24.810   1.334   0.570  1.00  0.00           H  
ATOM   3180 2HA  GLY H  96     -26.444   1.679   1.104  1.00  0.00           H  
ATOM   3181  N   GLY H  97     -25.731   4.510   0.716  1.00  0.00           N  
ATOM   3182  CA  GLY H  97     -25.628   5.763  -0.022  1.00  0.00           C  
ATOM   3183  C   GLY H  97     -26.951   6.141  -0.675  1.00  0.00           C  
ATOM   3184  O   GLY H  97     -26.980   6.877  -1.661  1.00  0.00           O  
ATOM   3185  H   GLY H  97     -25.951   4.536   1.702  1.00  0.00           H  
ATOM   3186 1HA  GLY H  97     -25.307   6.547   0.665  1.00  0.00           H  
ATOM   3187 2HA  GLY H  97     -24.849   5.659  -0.777  1.00  0.00           H  
ATOM   3188  N   ASP H 101     -28.046   5.632  -0.120  1.00  0.00           N  
ATOM   3189  CA  ASP H 101     -29.372   5.883  -0.671  1.00  0.00           C  
ATOM   3190  C   ASP H 101     -29.715   7.366  -0.615  1.00  0.00           C  
ATOM   3191  O   ASP H 101     -30.166   7.947  -1.602  1.00  0.00           O  
ATOM   3192  CB  ASP H 101     -30.430   5.077   0.086  1.00  0.00           C  
ATOM   3193  CG  ASP H 101     -30.360   3.585  -0.206  1.00  0.00           C  
ATOM   3194  OD1 ASP H 101     -29.745   3.218  -1.179  1.00  0.00           O  
ATOM   3195  OD2 ASP H 101     -30.923   2.826   0.546  1.00  0.00           O  
ATOM   3196  H   ASP H 101     -27.957   5.057   0.705  1.00  0.00           H  
ATOM   3197  HA  ASP H 101     -29.370   5.558  -1.712  1.00  0.00           H  
ATOM   3198 1HB  ASP H 101     -30.305   5.229   1.158  1.00  0.00           H  
ATOM   3199 2HB  ASP H 101     -31.424   5.439  -0.182  1.00  0.00           H  
ATOM   3200  N   VAL H 102     -29.499   7.974   0.547  1.00  0.00           N  
ATOM   3201  CA  VAL H 102     -29.661   9.415   0.699  1.00  0.00           C  
ATOM   3202  C   VAL H 102     -28.392  10.039   1.266  1.00  0.00           C  
ATOM   3203  O   VAL H 102     -27.791   9.507   2.200  1.00  0.00           O  
ATOM   3204  CB  VAL H 102     -30.851   9.723   1.626  1.00  0.00           C  
ATOM   3205  CG1 VAL H 102     -30.996  11.225   1.825  1.00  0.00           C  
ATOM   3206  CG2 VAL H 102     -32.126   9.131   1.046  1.00  0.00           C  
ATOM   3207  H   VAL H 102     -29.216   7.424   1.345  1.00  0.00           H  
ATOM   3208  HA  VAL H 102     -29.854   9.856  -0.280  1.00  0.00           H  
ATOM   3209  HB  VAL H 102     -30.659   9.286   2.606  1.00  0.00           H  
ATOM   3210 1HG1 VAL H 102     -31.842  11.425   2.484  1.00  0.00           H  
ATOM   3211 2HG1 VAL H 102     -30.086  11.622   2.274  1.00  0.00           H  
ATOM   3212 3HG1 VAL H 102     -31.166  11.705   0.862  1.00  0.00           H  
ATOM   3213 1HG2 VAL H 102     -32.964   9.352   1.707  1.00  0.00           H  
ATOM   3214 2HG2 VAL H 102     -32.315   9.564   0.064  1.00  0.00           H  
ATOM   3215 3HG2 VAL H 102     -32.015   8.050   0.951  1.00  0.00           H  
ATOM   3216  N   TRP H 103     -27.988  11.169   0.695  1.00  0.00           N  
ATOM   3217  CA  TRP H 103     -26.843  12.033   0.952  1.00  0.00           C  
ATOM   3218  C   TRP H 103     -27.316  13.419   1.313  1.00  0.00           C  
ATOM   3219  O   TRP H 103     -28.285  13.909   0.721  1.00  0.00           O  
ATOM   3220  CB  TRP H 103     -25.925  12.102  -0.270  1.00  0.00           C  
ATOM   3221  CG  TRP H 103     -25.336  10.778  -0.652  1.00  0.00           C  
ATOM   3222  CD1 TRP H 103     -25.936   9.801  -1.388  1.00  0.00           C  
ATOM   3223  CD2 TRP H 103     -24.019  10.276  -0.317  1.00  0.00           C  
ATOM   3224  NE1 TRP H 103     -25.089   8.730  -1.533  1.00  0.00           N  
ATOM   3225  CE2 TRP H 103     -23.911   9.005  -0.885  1.00  0.00           C  
ATOM   3226  CE3 TRP H 103     -22.940  10.798   0.408  1.00  0.00           C  
ATOM   3227  CZ2 TRP H 103     -22.765   8.237  -0.752  1.00  0.00           C  
ATOM   3228  CZ3 TRP H 103     -21.790  10.029   0.540  1.00  0.00           C  
ATOM   3229  CH2 TRP H 103     -21.705   8.782  -0.026  1.00  0.00           C  
ATOM   3230  H   TRP H 103     -28.893  11.586   0.535  1.00  0.00           H  
ATOM   3231  HA  TRP H 103     -26.276  11.618   1.785  1.00  0.00           H  
ATOM   3232 1HB  TRP H 103     -26.483  12.488  -1.123  1.00  0.00           H  
ATOM   3233 2HB  TRP H 103     -25.109  12.796  -0.073  1.00  0.00           H  
ATOM   3234  HD1 TRP H 103     -26.941   9.861  -1.801  1.00  0.00           H  
ATOM   3235  HE1 TRP H 103     -25.298   7.878  -2.034  1.00  0.00           H  
ATOM   3236  HE3 TRP H 103     -23.002  11.788   0.857  1.00  0.00           H  
ATOM   3237  HZ2 TRP H 103     -22.678   7.244  -1.194  1.00  0.00           H  
ATOM   3238  HZ3 TRP H 103     -20.955  10.441   1.107  1.00  0.00           H  
ATOM   3239  HH2 TRP H 103     -20.788   8.205   0.097  1.00  0.00           H  
ATOM   3240  N   GLY H 104     -26.603  14.062   2.245  1.00  0.00           N  
ATOM   3241  CA  GLY H 104     -26.718  15.511   2.479  1.00  0.00           C  
ATOM   3242  C   GLY H 104     -25.921  16.363   1.468  1.00  0.00           C  
ATOM   3243  O   GLY H 104     -25.232  15.836   0.601  1.00  0.00           O  
ATOM   3244  H   GLY H 104     -25.962  13.522   2.809  1.00  0.00           H  
ATOM   3245 1HA  GLY H 104     -27.766  15.806   2.429  1.00  0.00           H  
ATOM   3246 2HA  GLY H 104     -26.365  15.747   3.483  1.00  0.00           H  
ATOM   3247  N   ALA H 105     -26.038  17.688   1.565  1.00  0.00           N  
ATOM   3248  CA  ALA H 105     -25.399  18.632   0.645  1.00  0.00           C  
ATOM   3249  C   ALA H 105     -23.854  18.608   0.773  1.00  0.00           C  
ATOM   3250  O   ALA H 105     -23.133  18.949  -0.167  1.00  0.00           O  
ATOM   3251  CB  ALA H 105     -25.931  20.038   0.894  1.00  0.00           C  
ATOM   3252  H   ALA H 105     -26.607  18.045   2.320  1.00  0.00           H  
ATOM   3253  HA  ALA H 105     -25.645  18.332  -0.373  1.00  0.00           H  
ATOM   3254 1HB  ALA H 105     -25.462  20.733   0.199  1.00  0.00           H  
ATOM   3255 2HB  ALA H 105     -27.010  20.049   0.746  1.00  0.00           H  
ATOM   3256 3HB  ALA H 105     -25.701  20.336   1.916  1.00  0.00           H  
ATOM   3257  N   GLY H 106     -23.360  18.217   1.942  1.00  0.00           N  
ATOM   3258  CA  GLY H 106     -21.931  18.185   2.236  1.00  0.00           C  
ATOM   3259  C   GLY H 106     -21.480  19.429   2.985  1.00  0.00           C  
ATOM   3260  O   GLY H 106     -22.030  20.516   2.789  1.00  0.00           O  
ATOM   3261  H   GLY H 106     -24.014  17.930   2.654  1.00  0.00           H  
ATOM   3262 1HA  GLY H 106     -21.701  17.301   2.831  1.00  0.00           H  
ATOM   3263 2HA  GLY H 106     -21.370  18.100   1.306  1.00  0.00           H  
ATOM   3264  N   THR H 107     -20.495  19.272   3.858  1.00  0.00           N  
ATOM   3265  CA  THR H 107     -19.965  20.400   4.615  1.00  0.00           C  
ATOM   3266  C   THR H 107     -18.451  20.511   4.430  1.00  0.00           C  
ATOM   3267  O   THR H 107     -17.724  19.522   4.477  1.00  0.00           O  
ATOM   3268  CB  THR H 107     -20.300  20.271   6.112  1.00  0.00           C  
ATOM   3269  OG1 THR H 107     -19.814  21.422   6.814  1.00  0.00           O  
ATOM   3270  CG2 THR H 107     -19.663  19.019   6.696  1.00  0.00           C  
ATOM   3271  H   THR H 107     -20.103  18.354   4.003  1.00  0.00           H  
ATOM   3272  HA  THR H 107     -20.422  21.315   4.239  1.00  0.00           H  
ATOM   3273  HB  THR H 107     -21.381  20.214   6.239  1.00  0.00           H  
ATOM   3274  HG1 THR H 107     -18.865  21.496   6.689  1.00  0.00           H  
ATOM   3275 1HG2 THR H 107     -19.911  18.944   7.755  1.00  0.00           H  
ATOM   3276 2HG2 THR H 107     -20.039  18.140   6.171  1.00  0.00           H  
ATOM   3277 3HG2 THR H 107     -18.581  19.074   6.580  1.00  0.00           H  
ATOM   3278  N   THR H 108     -18.003  21.737   4.197  1.00  0.00           N  
ATOM   3279  CA  THR H 108     -16.612  22.037   3.942  1.00  0.00           C  
ATOM   3280  C   THR H 108     -15.864  22.309   5.238  1.00  0.00           C  
ATOM   3281  O   THR H 108     -16.243  23.168   6.024  1.00  0.00           O  
ATOM   3282  CB  THR H 108     -16.473  23.246   2.997  1.00  0.00           C  
ATOM   3283  OG1 THR H 108     -17.101  22.949   1.744  1.00  0.00           O  
ATOM   3284  CG2 THR H 108     -15.007  23.571   2.760  1.00  0.00           C  
ATOM   3285  H   THR H 108     -18.676  22.491   4.199  1.00  0.00           H  
ATOM   3286  HA  THR H 108     -16.153  21.172   3.464  1.00  0.00           H  
ATOM   3287  HB  THR H 108     -16.965  24.111   3.439  1.00  0.00           H  
ATOM   3288  HG1 THR H 108     -17.010  23.701   1.154  1.00  0.00           H  
ATOM   3289 1HG2 THR H 108     -14.928  24.427   2.091  1.00  0.00           H  
ATOM   3290 2HG2 THR H 108     -14.528  23.809   3.711  1.00  0.00           H  
ATOM   3291 3HG2 THR H 108     -14.511  22.712   2.310  1.00  0.00           H  
ATOM   3292  N   VAL H 109     -14.808  21.541   5.463  1.00  0.00           N  
ATOM   3293  CA  VAL H 109     -13.972  21.714   6.628  1.00  0.00           C  
ATOM   3294  C   VAL H 109     -12.581  22.124   6.179  1.00  0.00           C  
ATOM   3295  O   VAL H 109     -11.946  21.425   5.404  1.00  0.00           O  
ATOM   3296  CB  VAL H 109     -13.900  20.412   7.447  1.00  0.00           C  
ATOM   3297  CG1 VAL H 109     -12.979  20.587   8.645  1.00  0.00           C  
ATOM   3298  CG2 VAL H 109     -15.295  20.004   7.894  1.00  0.00           C  
ATOM   3299  H   VAL H 109     -14.583  20.815   4.797  1.00  0.00           H  
ATOM   3300  HA  VAL H 109     -14.407  22.494   7.254  1.00  0.00           H  
ATOM   3301  HB  VAL H 109     -13.472  19.626   6.825  1.00  0.00           H  
ATOM   3302 1HG1 VAL H 109     -12.939  19.657   9.213  1.00  0.00           H  
ATOM   3303 2HG1 VAL H 109     -11.978  20.844   8.300  1.00  0.00           H  
ATOM   3304 3HG1 VAL H 109     -13.359  21.385   9.283  1.00  0.00           H  
ATOM   3305 1HG2 VAL H 109     -15.237  19.082   8.472  1.00  0.00           H  
ATOM   3306 2HG2 VAL H 109     -15.725  20.794   8.512  1.00  0.00           H  
ATOM   3307 3HG2 VAL H 109     -15.926  19.844   7.019  1.00  0.00           H  
ATOM   3308  N   THR H 110     -12.126  23.276   6.673  1.00  0.00           N  
ATOM   3309  CA  THR H 110     -10.783  23.765   6.436  1.00  0.00           C  
ATOM   3310  C   THR H 110     -10.020  23.706   7.765  1.00  0.00           C  
ATOM   3311  O   THR H 110     -10.522  24.148   8.794  1.00  0.00           O  
ATOM   3312  CB  THR H 110     -10.788  25.198   5.873  1.00  0.00           C  
ATOM   3313  OG1 THR H 110     -11.481  25.219   4.618  1.00  0.00           O  
ATOM   3314  CG2 THR H 110      -9.366  25.697   5.671  1.00  0.00           C  
ATOM   3315  H   THR H 110     -12.758  23.826   7.237  1.00  0.00           H  
ATOM   3316  HA  THR H 110     -10.303  23.117   5.703  1.00  0.00           H  
ATOM   3317  HB  THR H 110     -11.305  25.860   6.568  1.00  0.00           H  
ATOM   3318  HG1 THR H 110     -11.040  24.629   4.000  1.00  0.00           H  
ATOM   3319 1HG2 THR H 110      -9.390  26.711   5.273  1.00  0.00           H  
ATOM   3320 2HG2 THR H 110      -8.840  25.694   6.626  1.00  0.00           H  
ATOM   3321 3HG2 THR H 110      -8.847  25.045   4.970  1.00  0.00           H  
ATOM   3322  N   VAL H 111      -8.846  23.091   7.740  1.00  0.00           N  
ATOM   3323  CA  VAL H 111      -7.954  23.038   8.889  1.00  0.00           C  
ATOM   3324  C   VAL H 111      -6.730  23.833   8.459  1.00  0.00           C  
ATOM   3325  O   VAL H 111      -6.037  23.466   7.503  1.00  0.00           O  
ATOM   3326  CB  VAL H 111      -7.570  21.594   9.259  1.00  0.00           C  
ATOM   3327  CG1 VAL H 111      -6.663  21.579  10.480  1.00  0.00           C  
ATOM   3328  CG2 VAL H 111      -8.827  20.774   9.512  1.00  0.00           C  
ATOM   3329  H   VAL H 111      -8.565  22.642   6.879  1.00  0.00           H  
ATOM   3330  HA  VAL H 111      -8.467  23.479   9.745  1.00  0.00           H  
ATOM   3331  HB  VAL H 111      -7.009  21.154   8.436  1.00  0.00           H  
ATOM   3332 1HG1 VAL H 111      -6.402  20.550  10.729  1.00  0.00           H  
ATOM   3333 2HG1 VAL H 111      -5.755  22.142  10.265  1.00  0.00           H  
ATOM   3334 3HG1 VAL H 111      -7.181  22.035  11.325  1.00  0.00           H  
ATOM   3335 1HG2 VAL H 111      -8.548  19.753   9.774  1.00  0.00           H  
ATOM   3336 2HG2 VAL H 111      -9.392  21.217  10.333  1.00  0.00           H  
ATOM   3337 3HG2 VAL H 111      -9.442  20.762   8.612  1.00  0.00           H  
ATOM   3338  N   SER H 112      -6.541  24.975   9.121  1.00  0.00           N  
ATOM   3339  CA  SER H 112      -5.493  25.945   8.805  1.00  0.00           C  
ATOM   3340  C   SER H 112      -5.226  26.818  10.027  1.00  0.00           C  
ATOM   3341  O   SER H 112      -6.154  27.156  10.763  1.00  0.00           O  
ATOM   3342  OXT SER H 112      -4.109  27.178  10.275  1.00  0.00           O  
ATOM   3343  CB  SER H 112      -5.898  26.804   7.625  1.00  0.00           C  
ATOM   3344  OG  SER H 112      -4.914  27.761   7.340  1.00  0.00           O  
ATOM   3345  H   SER H 112      -7.173  25.165   9.886  1.00  0.00           H  
ATOM   3346  HA  SER H 112      -4.585  25.400   8.543  1.00  0.00           H  
ATOM   3347 1HB  SER H 112      -6.056  26.172   6.752  1.00  0.00           H  
ATOM   3348 2HB  SER H 112      -6.841  27.303   7.843  1.00  0.00           H  
ATOM   3349  HG  SER H 112      -4.241  27.305   6.827  1.00  0.00           H  
TER                                                                             
