# Supplementary material for: Structure-based cross-docking analysis of antibody–antigen interactions
Source: Sci Rep. 2017 Aug 15;7:8145. doi: 10.1038/s41598-017-08414-y (PMC5557897; doi:10.1038/s41598-017-08414-y)
Supplement: Supplementary file 2 — Supplementary Dataset 1 [file 41598_2017_8414_MOESM2_ESM.zip › antibody_homology_models/2VIS_lh.pdb]

ATOM      1  N   GLN L   1       5.670  48.667  -8.813  1.00  0.00           N  
ATOM      2  CA  GLN L   1       4.552  49.506  -8.412  1.00  0.00           C  
ATOM      3  C   GLN L   1       3.331  49.370  -9.327  1.00  0.00           C  
ATOM      4  O   GLN L   1       2.245  49.799  -8.919  1.00  0.00           O  
ATOM      5  CB  GLN L   1       4.998  50.970  -8.364  1.00  0.00           C  
ATOM      6  CG  GLN L   1       6.100  51.253  -7.358  1.00  0.00           C  
ATOM      7  CD  GLN L   1       5.680  50.936  -5.935  1.00  0.00           C  
ATOM      8  OE1 GLN L   1       4.633  51.392  -5.466  1.00  0.00           O  
ATOM      9  NE2 GLN L   1       6.494  50.151  -5.239  1.00  0.00           N  
ATOM     10 1H   GLN L   1       6.432  48.801  -8.179  1.00  0.00           H  
ATOM     11 2H   GLN L   1       5.389  47.707  -8.798  1.00  0.00           H  
ATOM     12 3H   GLN L   1       5.959  48.915  -9.738  1.00  0.00           H  
ATOM     13  HA  GLN L   1       4.229  49.200  -7.417  1.00  0.00           H  
ATOM     14 1HB  GLN L   1       5.354  51.274  -9.348  1.00  0.00           H  
ATOM     15 2HB  GLN L   1       4.145  51.602  -8.116  1.00  0.00           H  
ATOM     16 1HG  GLN L   1       6.967  50.639  -7.603  1.00  0.00           H  
ATOM     17 2HG  GLN L   1       6.363  52.309  -7.410  1.00  0.00           H  
ATOM     18 1HE2 GLN L   1       6.269  49.908  -4.295  1.00  0.00           H  
ATOM     19 2HE2 GLN L   1       7.333  49.803  -5.658  1.00  0.00           H  
ATOM     20  N   ALA L   2       3.469  48.721 -10.501  1.00  0.00           N  
ATOM     21  CA  ALA L   2       2.319  48.494 -11.363  1.00  0.00           C  
ATOM     22  C   ALA L   2       1.458  47.405 -10.712  1.00  0.00           C  
ATOM     23  O   ALA L   2       1.939  46.329 -10.323  1.00  0.00           O  
ATOM     24  CB  ALA L   2       2.753  48.094 -12.766  1.00  0.00           C  
ATOM     25  H   ALA L   2       4.376  48.386 -10.792  1.00  0.00           H  
ATOM     26  HA  ALA L   2       1.755  49.425 -11.427  1.00  0.00           H  
ATOM     27 1HB  ALA L   2       1.873  47.906 -13.380  1.00  0.00           H  
ATOM     28 2HB  ALA L   2       3.339  48.900 -13.209  1.00  0.00           H  
ATOM     29 3HB  ALA L   2       3.358  47.190 -12.715  1.00  0.00           H  
ATOM     30  N   VAL L   3       0.191  47.760 -10.518  1.00  0.00           N  
ATOM     31  CA  VAL L   3      -0.833  46.921  -9.929  1.00  0.00           C  
ATOM     32  C   VAL L   3      -1.933  46.745 -10.976  1.00  0.00           C  
ATOM     33  O   VAL L   3      -2.309  47.706 -11.663  1.00  0.00           O  
ATOM     34  CB  VAL L   3      -1.405  47.556  -8.648  1.00  0.00           C  
ATOM     35  CG1 VAL L   3      -2.541  46.709  -8.095  1.00  0.00           C  
ATOM     36  CG2 VAL L   3      -0.302  47.720  -7.615  1.00  0.00           C  
ATOM     37  H   VAL L   3      -0.049  48.695 -10.815  1.00  0.00           H  
ATOM     38  HA  VAL L   3      -0.385  45.962  -9.666  1.00  0.00           H  
ATOM     39  HB  VAL L   3      -1.823  48.533  -8.893  1.00  0.00           H  
ATOM     40 1HG1 VAL L   3      -2.934  47.173  -7.190  1.00  0.00           H  
ATOM     41 2HG1 VAL L   3      -3.335  46.635  -8.837  1.00  0.00           H  
ATOM     42 3HG1 VAL L   3      -2.169  45.713  -7.858  1.00  0.00           H  
ATOM     43 1HG2 VAL L   3      -0.713  48.171  -6.712  1.00  0.00           H  
ATOM     44 2HG2 VAL L   3       0.120  46.745  -7.374  1.00  0.00           H  
ATOM     45 3HG2 VAL L   3       0.481  48.364  -8.017  1.00  0.00           H  
ATOM     46  N   VAL L   4      -2.377  45.493 -11.134  1.00  0.00           N  
ATOM     47  CA  VAL L   4      -3.478  45.122 -12.005  1.00  0.00           C  
ATOM     48  C   VAL L   4      -4.591  44.676 -11.065  1.00  0.00           C  
ATOM     49  O   VAL L   4      -4.401  43.779 -10.242  1.00  0.00           O  
ATOM     50  CB  VAL L   4      -3.088  43.990 -12.974  1.00  0.00           C  
ATOM     51  CG1 VAL L   4      -4.274  43.603 -13.845  1.00  0.00           C  
ATOM     52  CG2 VAL L   4      -1.908  44.424 -13.830  1.00  0.00           C  
ATOM     53  H   VAL L   4      -1.904  44.774 -10.606  1.00  0.00           H  
ATOM     54  HA  VAL L   4      -3.757  45.992 -12.600  1.00  0.00           H  
ATOM     55  HB  VAL L   4      -2.813  43.108 -12.395  1.00  0.00           H  
ATOM     56 1HG1 VAL L   4      -3.981  42.802 -14.524  1.00  0.00           H  
ATOM     57 2HG1 VAL L   4      -5.094  43.261 -13.214  1.00  0.00           H  
ATOM     58 3HG1 VAL L   4      -4.597  44.468 -14.425  1.00  0.00           H  
ATOM     59 1HG2 VAL L   4      -1.638  43.619 -14.512  1.00  0.00           H  
ATOM     60 2HG2 VAL L   4      -2.182  45.310 -14.404  1.00  0.00           H  
ATOM     61 3HG2 VAL L   4      -1.059  44.656 -13.188  1.00  0.00           H  
ATOM     62  N   THR L   5      -5.716  45.389 -11.125  1.00  0.00           N  
ATOM     63  CA  THR L   5      -6.878  45.201 -10.250  1.00  0.00           C  
ATOM     64  C   THR L   5      -8.066  44.495 -10.941  1.00  0.00           C  
ATOM     65  O   THR L   5      -8.545  44.938 -11.993  1.00  0.00           O  
ATOM     66  CB  THR L   5      -7.350  46.557  -9.695  1.00  0.00           C  
ATOM     67  OG1 THR L   5      -6.312  47.134  -8.891  1.00  0.00           O  
ATOM     68  CG2 THR L   5      -8.602  46.382  -8.849  1.00  0.00           C  
ATOM     69  H   THR L   5      -5.746  46.106 -11.835  1.00  0.00           H  
ATOM     70  HA  THR L   5      -6.584  44.562  -9.417  1.00  0.00           H  
ATOM     71  HB  THR L   5      -7.568  47.234 -10.522  1.00  0.00           H  
ATOM     72  HG1 THR L   5      -6.315  46.723  -8.023  1.00  0.00           H  
ATOM     73 1HG2 THR L   5      -8.921  47.351  -8.465  1.00  0.00           H  
ATOM     74 2HG2 THR L   5      -9.396  45.954  -9.460  1.00  0.00           H  
ATOM     75 3HG2 THR L   5      -8.387  45.714  -8.015  1.00  0.00           H  
ATOM     76  N   GLN L   6      -8.559  43.433 -10.269  1.00  0.00           N  
ATOM     77  CA  GLN L   6      -9.702  42.602 -10.630  1.00  0.00           C  
ATOM     78  C   GLN L   6     -10.731  42.609  -9.501  1.00  0.00           C  
ATOM     79  O   GLN L   6     -10.349  42.723  -8.336  1.00  0.00           O  
ATOM     80  CB  GLN L   6      -9.238  41.165 -10.892  1.00  0.00           C  
ATOM     81  CG  GLN L   6      -8.368  41.026 -12.124  1.00  0.00           C  
ATOM     82  CD  GLN L   6      -8.091  39.590 -12.453  1.00  0.00           C  
ATOM     83  OE1 GLN L   6      -6.951  39.132 -12.395  1.00  0.00           O  
ATOM     84  NE2 GLN L   6      -9.123  38.852 -12.830  1.00  0.00           N  
ATOM     85  H   GLN L   6      -8.046  43.225  -9.424  1.00  0.00           H  
ATOM     86  HA  GLN L   6     -10.163  43.019 -11.525  1.00  0.00           H  
ATOM     87 1HB  GLN L   6      -8.674  40.802 -10.032  1.00  0.00           H  
ATOM     88 2HB  GLN L   6     -10.106  40.517 -11.010  1.00  0.00           H  
ATOM     89 1HG  GLN L   6      -8.880  41.482 -12.971  1.00  0.00           H  
ATOM     90 2HG  GLN L   6      -7.419  41.530 -11.947  1.00  0.00           H  
ATOM     91 1HE2 GLN L   6      -8.993  37.887 -13.061  1.00  0.00           H  
ATOM     92 2HE2 GLN L   6     -10.036  39.259 -12.886  1.00  0.00           H  
ATOM     93  N   GLU L   7     -12.025  42.473  -9.823  1.00  0.00           N  
ATOM     94  CA  GLU L   7     -13.055  42.421  -8.775  1.00  0.00           C  
ATOM     95  C   GLU L   7     -12.776  41.209  -7.856  1.00  0.00           C  
ATOM     96  O   GLU L   7     -12.579  40.131  -8.396  1.00  0.00           O  
ATOM     97  CB  GLU L   7     -14.453  42.322  -9.389  1.00  0.00           C  
ATOM     98  CG  GLU L   7     -14.884  43.552 -10.175  1.00  0.00           C  
ATOM     99  CD  GLU L   7     -14.399  43.537 -11.598  1.00  0.00           C  
ATOM    100  OE1 GLU L   7     -13.796  42.568 -11.990  1.00  0.00           O  
ATOM    101  OE2 GLU L   7     -14.633  44.497 -12.294  1.00  0.00           O  
ATOM    102  H   GLU L   7     -12.305  42.403 -10.791  1.00  0.00           H  
ATOM    103  HA  GLU L   7     -13.001  43.340  -8.191  1.00  0.00           H  
ATOM    104 1HB  GLU L   7     -14.494  41.464 -10.061  1.00  0.00           H  
ATOM    105 2HB  GLU L   7     -15.186  42.154  -8.600  1.00  0.00           H  
ATOM    106 1HG  GLU L   7     -15.974  43.607 -10.175  1.00  0.00           H  
ATOM    107 2HG  GLU L   7     -14.503  44.442  -9.676  1.00  0.00           H  
ATOM    108  N   SER L   8     -12.664  41.330  -6.506  1.00  0.00           N  
ATOM    109  CA  SER L   8     -12.324  40.140  -5.695  1.00  0.00           C  
ATOM    110  C   SER L   8     -13.265  38.947  -5.892  1.00  0.00           C  
ATOM    111  O   SER L   8     -12.791  37.815  -5.987  1.00  0.00           O  
ATOM    112  CB  SER L   8     -12.315  40.516  -4.226  1.00  0.00           C  
ATOM    113  OG  SER L   8     -11.275  41.413  -3.944  1.00  0.00           O  
ATOM    114  H   SER L   8     -12.807  42.217  -6.044  1.00  0.00           H  
ATOM    115  HA  SER L   8     -11.329  39.797  -5.983  1.00  0.00           H  
ATOM    116 1HB  SER L   8     -13.270  40.969  -3.960  1.00  0.00           H  
ATOM    117 2HB  SER L   8     -12.199  39.619  -3.620  1.00  0.00           H  
ATOM    118  HG  SER L   8     -10.527  41.125  -4.472  1.00  0.00           H  
ATOM    119  N   ALA L  10     -14.574  39.200  -5.975  1.00  0.00           N  
ATOM    120  CA  ALA L  10     -15.585  38.177  -6.205  1.00  0.00           C  
ATOM    121  C   ALA L  10     -16.818  38.733  -6.896  1.00  0.00           C  
ATOM    122  O   ALA L  10     -17.276  39.837  -6.572  1.00  0.00           O  
ATOM    123  CB  ALA L  10     -15.974  37.522  -4.887  1.00  0.00           C  
ATOM    124  H   ALA L  10     -14.863  40.162  -5.870  1.00  0.00           H  
ATOM    125  HA  ALA L  10     -15.158  37.421  -6.865  1.00  0.00           H  
ATOM    126 1HB  ALA L  10     -16.725  36.753  -5.072  1.00  0.00           H  
ATOM    127 2HB  ALA L  10     -15.095  37.067  -4.432  1.00  0.00           H  
ATOM    128 3HB  ALA L  10     -16.383  38.274  -4.214  1.00  0.00           H  
ATOM    129  N   LEU L  11     -17.377  37.935  -7.825  1.00  0.00           N  
ATOM    130  CA  LEU L  11     -18.588  38.252  -8.586  1.00  0.00           C  
ATOM    131  C   LEU L  11     -19.560  37.084  -8.560  1.00  0.00           C  
ATOM    132  O   LEU L  11     -19.134  35.930  -8.554  1.00  0.00           O  
ATOM    133  CB  LEU L  11     -18.254  38.615 -10.048  1.00  0.00           C  
ATOM    134  CG  LEU L  11     -17.441  39.885 -10.325  1.00  0.00           C  
ATOM    135  CD1 LEU L  11     -17.030  39.951 -11.771  1.00  0.00           C  
ATOM    136  CD2 LEU L  11     -18.211  41.150  -9.977  1.00  0.00           C  
ATOM    137  H   LEU L  11     -16.906  37.058  -7.992  1.00  0.00           H  
ATOM    138  HA  LEU L  11     -19.067  39.117  -8.129  1.00  0.00           H  
ATOM    139 1HB  LEU L  11     -17.691  37.794 -10.490  1.00  0.00           H  
ATOM    140 2HB  LEU L  11     -19.188  38.726 -10.601  1.00  0.00           H  
ATOM    141  HG  LEU L  11     -16.529  39.871  -9.728  1.00  0.00           H  
ATOM    142 1HD1 LEU L  11     -16.454  40.861 -11.944  1.00  0.00           H  
ATOM    143 2HD1 LEU L  11     -16.418  39.083 -12.015  1.00  0.00           H  
ATOM    144 3HD1 LEU L  11     -17.918  39.958 -12.401  1.00  0.00           H  
ATOM    145 1HD2 LEU L  11     -17.592  42.022 -10.190  1.00  0.00           H  
ATOM    146 2HD2 LEU L  11     -19.122  41.198 -10.573  1.00  0.00           H  
ATOM    147 3HD2 LEU L  11     -18.471  41.138  -8.918  1.00  0.00           H  
ATOM    148  N   THR L  12     -20.868  37.391  -8.568  1.00  0.00           N  
ATOM    149  CA  THR L  12     -21.956  36.412  -8.580  1.00  0.00           C  
ATOM    150  C   THR L  12     -22.704  36.425  -9.927  1.00  0.00           C  
ATOM    151  O   THR L  12     -22.867  37.481 -10.541  1.00  0.00           O  
ATOM    152  CB  THR L  12     -22.947  36.678  -7.432  1.00  0.00           C  
ATOM    153  OG1 THR L  12     -23.521  37.983  -7.585  1.00  0.00           O  
ATOM    154  CG2 THR L  12     -22.240  36.594  -6.088  1.00  0.00           C  
ATOM    155  H   THR L  12     -21.092  38.375  -8.566  1.00  0.00           H  
ATOM    156  HA  THR L  12     -21.529  35.418  -8.445  1.00  0.00           H  
ATOM    157  HB  THR L  12     -23.747  35.938  -7.463  1.00  0.00           H  
ATOM    158  HG1 THR L  12     -24.474  37.904  -7.674  1.00  0.00           H  
ATOM    159 1HG2 THR L  12     -22.956  36.784  -5.288  1.00  0.00           H  
ATOM    160 2HG2 THR L  12     -21.813  35.599  -5.963  1.00  0.00           H  
ATOM    161 3HG2 THR L  12     -21.446  37.337  -6.047  1.00  0.00           H  
ATOM    162  N   THR L  13     -23.177  35.257 -10.359  1.00  0.00           N  
ATOM    163  CA  THR L  13     -23.992  35.061 -11.559  1.00  0.00           C  
ATOM    164  C   THR L  13     -24.897  33.819 -11.326  1.00  0.00           C  
ATOM    165  O   THR L  13     -24.480  32.888 -10.644  1.00  0.00           O  
ATOM    166  CB  THR L  13     -23.121  34.873 -12.815  1.00  0.00           C  
ATOM    167  OG1 THR L  13     -23.960  34.793 -13.975  1.00  0.00           O  
ATOM    168  CG2 THR L  13     -22.292  33.603 -12.705  1.00  0.00           C  
ATOM    169  H   THR L  13     -22.937  34.457  -9.791  1.00  0.00           H  
ATOM    170  HA  THR L  13     -24.611  35.947 -11.706  1.00  0.00           H  
ATOM    171  HB  THR L  13     -22.453  35.727 -12.925  1.00  0.00           H  
ATOM    172  HG1 THR L  13     -24.327  33.909 -14.042  1.00  0.00           H  
ATOM    173 1HG2 THR L  13     -21.682  33.487 -13.601  1.00  0.00           H  
ATOM    174 2HG2 THR L  13     -21.644  33.665 -11.830  1.00  0.00           H  
ATOM    175 3HG2 THR L  13     -22.955  32.744 -12.604  1.00  0.00           H  
ATOM    176  N   SER L  14     -26.146  33.842 -11.824  1.00  0.00           N  
ATOM    177  CA  SER L  14     -27.054  32.691 -11.701  1.00  0.00           C  
ATOM    178  C   SER L  14     -26.948  31.803 -12.949  1.00  0.00           C  
ATOM    179  O   SER L  14     -26.615  32.347 -14.001  1.00  0.00           O  
ATOM    180  CB  SER L  14     -28.484  33.161 -11.516  1.00  0.00           C  
ATOM    181  OG  SER L  14     -28.617  33.913 -10.342  1.00  0.00           O  
ATOM    182  H   SER L  14     -26.467  34.676 -12.296  1.00  0.00           H  
ATOM    183  HA  SER L  14     -26.761  32.111 -10.825  1.00  0.00           H  
ATOM    184 1HB  SER L  14     -28.782  33.764 -12.373  1.00  0.00           H  
ATOM    185 2HB  SER L  14     -29.147  32.298 -11.475  1.00  0.00           H  
ATOM    186  HG  SER L  14     -29.290  33.471  -9.819  1.00  0.00           H  
ATOM    187  N   PRO L  15     -27.245  30.474 -12.894  1.00  0.00           N  
ATOM    188  CA  PRO L  15     -27.192  29.650 -14.126  1.00  0.00           C  
ATOM    189  C   PRO L  15     -28.058  30.240 -15.234  1.00  0.00           C  
ATOM    190  O   PRO L  15     -29.231  30.526 -15.006  1.00  0.00           O  
ATOM    191  CB  PRO L  15     -27.732  28.292 -13.662  1.00  0.00           C  
ATOM    192  CG  PRO L  15     -27.378  28.233 -12.216  1.00  0.00           C  
ATOM    193  CD  PRO L  15     -27.597  29.637 -11.719  1.00  0.00           C  
ATOM    194  HA  PRO L  15     -26.147  29.565 -14.459  1.00  0.00           H  
ATOM    195 1HB  PRO L  15     -28.817  28.239 -13.840  1.00  0.00           H  
ATOM    196 2HB  PRO L  15     -27.271  27.485 -14.249  1.00  0.00           H  
ATOM    197 1HG  PRO L  15     -28.013  27.497 -11.700  1.00  0.00           H  
ATOM    198 2HG  PRO L  15     -26.338  27.897 -12.093  1.00  0.00           H  
ATOM    199 1HD  PRO L  15     -28.652  29.767 -11.438  1.00  0.00           H  
ATOM    200 2HD  PRO L  15     -26.940  29.827 -10.857  1.00  0.00           H  
ATOM    201  N   GLY L  16     -27.438  30.500 -16.382  1.00  0.00           N  
ATOM    202  CA  GLY L  16     -28.108  31.087 -17.534  1.00  0.00           C  
ATOM    203  C   GLY L  16     -27.800  32.558 -17.737  1.00  0.00           C  
ATOM    204  O   GLY L  16     -28.009  33.089 -18.830  1.00  0.00           O  
ATOM    205  H   GLY L  16     -26.454  30.276 -16.446  1.00  0.00           H  
ATOM    206 1HA  GLY L  16     -27.819  30.548 -18.437  1.00  0.00           H  
ATOM    207 2HA  GLY L  16     -29.186  30.974 -17.424  1.00  0.00           H  
ATOM    208  N   GLU L  17     -27.296  33.209 -16.684  1.00  0.00           N  
ATOM    209  CA  GLU L  17     -26.984  34.635 -16.671  1.00  0.00           C  
ATOM    210  C   GLU L  17     -25.674  35.007 -17.337  1.00  0.00           C  
ATOM    211  O   GLU L  17     -24.904  34.139 -17.754  1.00  0.00           O  
ATOM    212  CB  GLU L  17     -26.964  35.140 -15.227  1.00  0.00           C  
ATOM    213  CG  GLU L  17     -28.312  35.083 -14.522  1.00  0.00           C  
ATOM    214  CD  GLU L  17     -29.304  36.067 -15.077  1.00  0.00           C  
ATOM    215  OE1 GLU L  17     -28.896  37.132 -15.475  1.00  0.00           O  
ATOM    216  OE2 GLU L  17     -30.470  35.753 -15.104  1.00  0.00           O  
ATOM    217  H   GLU L  17     -27.126  32.661 -15.853  1.00  0.00           H  
ATOM    218  HA  GLU L  17     -27.761  35.164 -17.223  1.00  0.00           H  
ATOM    219 1HB  GLU L  17     -26.257  34.548 -14.644  1.00  0.00           H  
ATOM    220 2HB  GLU L  17     -26.619  36.173 -15.207  1.00  0.00           H  
ATOM    221 1HG  GLU L  17     -28.720  34.078 -14.621  1.00  0.00           H  
ATOM    222 2HG  GLU L  17     -28.164  35.283 -13.462  1.00  0.00           H  
ATOM    223  N   THR L  18     -25.431  36.315 -17.452  1.00  0.00           N  
ATOM    224  CA  THR L  18     -24.230  36.868 -18.079  1.00  0.00           C  
ATOM    225  C   THR L  18     -23.482  37.750 -17.055  1.00  0.00           C  
ATOM    226  O   THR L  18     -24.105  38.519 -16.310  1.00  0.00           O  
ATOM    227  CB  THR L  18     -24.578  37.686 -19.336  1.00  0.00           C  
ATOM    228  OG1 THR L  18     -25.252  36.848 -20.284  1.00  0.00           O  
ATOM    229  CG2 THR L  18     -23.317  38.251 -19.972  1.00  0.00           C  
ATOM    230  H   THR L  18     -26.127  36.944 -17.080  1.00  0.00           H  
ATOM    231  HA  THR L  18     -23.584  36.042 -18.377  1.00  0.00           H  
ATOM    232  HB  THR L  18     -25.240  38.508 -19.064  1.00  0.00           H  
ATOM    233  HG1 THR L  18     -25.184  37.236 -21.160  1.00  0.00           H  
ATOM    234 1HG2 THR L  18     -23.582  38.826 -20.859  1.00  0.00           H  
ATOM    235 2HG2 THR L  18     -22.808  38.898 -19.258  1.00  0.00           H  
ATOM    236 3HG2 THR L  18     -22.655  37.433 -20.255  1.00  0.00           H  
ATOM    237  N   VAL L  19     -22.147  37.603 -17.017  1.00  0.00           N  
ATOM    238  CA  VAL L  19     -21.279  38.354 -16.114  1.00  0.00           C  
ATOM    239  C   VAL L  19     -20.032  38.821 -16.874  1.00  0.00           C  
ATOM    240  O   VAL L  19     -19.539  38.118 -17.753  1.00  0.00           O  
ATOM    241  CB  VAL L  19     -20.865  37.486 -14.911  1.00  0.00           C  
ATOM    242  CG1 VAL L  19     -20.078  36.270 -15.378  1.00  0.00           C  
ATOM    243  CG2 VAL L  19     -20.047  38.314 -13.932  1.00  0.00           C  
ATOM    244  H   VAL L  19     -21.735  36.935 -17.652  1.00  0.00           H  
ATOM    245  HA  VAL L  19     -21.830  39.219 -15.744  1.00  0.00           H  
ATOM    246  HB  VAL L  19     -21.762  37.117 -14.415  1.00  0.00           H  
ATOM    247 1HG1 VAL L  19     -19.794  35.667 -14.515  1.00  0.00           H  
ATOM    248 2HG1 VAL L  19     -20.695  35.673 -16.049  1.00  0.00           H  
ATOM    249 3HG1 VAL L  19     -19.181  36.596 -15.903  1.00  0.00           H  
ATOM    250 1HG2 VAL L  19     -19.758  37.694 -13.084  1.00  0.00           H  
ATOM    251 2HG2 VAL L  19     -19.152  38.688 -14.430  1.00  0.00           H  
ATOM    252 3HG2 VAL L  19     -20.644  39.155 -13.580  1.00  0.00           H  
ATOM    253  N   THR L  20     -19.569  40.035 -16.553  1.00  0.00           N  
ATOM    254  CA  THR L  20     -18.392  40.656 -17.144  1.00  0.00           C  
ATOM    255  C   THR L  20     -17.384  40.884 -16.038  1.00  0.00           C  
ATOM    256  O   THR L  20     -17.724  41.418 -14.972  1.00  0.00           O  
ATOM    257  CB  THR L  20     -18.727  41.985 -17.846  1.00  0.00           C  
ATOM    258  OG1 THR L  20     -19.654  41.744 -18.913  1.00  0.00           O  
ATOM    259  CG2 THR L  20     -17.467  42.624 -18.409  1.00  0.00           C  
ATOM    260  H   THR L  20     -20.089  40.537 -15.850  1.00  0.00           H  
ATOM    261  HA  THR L  20     -17.982  39.977 -17.892  1.00  0.00           H  
ATOM    262  HB  THR L  20     -19.186  42.668 -17.132  1.00  0.00           H  
ATOM    263  HG1 THR L  20     -19.198  41.315 -19.641  1.00  0.00           H  
ATOM    264 1HG2 THR L  20     -17.723  43.562 -18.901  1.00  0.00           H  
ATOM    265 2HG2 THR L  20     -16.765  42.819 -17.599  1.00  0.00           H  
ATOM    266 3HG2 THR L  20     -17.009  41.949 -19.131  1.00  0.00           H  
ATOM    267  N   LEU L  21     -16.149  40.441 -16.287  1.00  0.00           N  
ATOM    268  CA  LEU L  21     -15.035  40.598 -15.357  1.00  0.00           C  
ATOM    269  C   LEU L  21     -14.079  41.623 -15.921  1.00  0.00           C  
ATOM    270  O   LEU L  21     -13.848  41.629 -17.131  1.00  0.00           O  
ATOM    271  CB  LEU L  21     -14.311  39.265 -15.132  1.00  0.00           C  
ATOM    272  CG  LEU L  21     -15.163  38.136 -14.539  1.00  0.00           C  
ATOM    273  CD1 LEU L  21     -16.015  37.512 -15.636  1.00  0.00           C  
ATOM    274  CD2 LEU L  21     -14.256  37.098 -13.895  1.00  0.00           C  
ATOM    275  H   LEU L  21     -15.991  39.975 -17.170  1.00  0.00           H  
ATOM    276  HA  LEU L  21     -15.429  40.939 -14.400  1.00  0.00           H  
ATOM    277 1HB  LEU L  21     -13.918  38.917 -16.087  1.00  0.00           H  
ATOM    278 2HB  LEU L  21     -13.471  39.435 -14.458  1.00  0.00           H  
ATOM    279  HG  LEU L  21     -15.838  38.546 -13.786  1.00  0.00           H  
ATOM    280 1HD1 LEU L  21     -16.621  36.710 -15.215  1.00  0.00           H  
ATOM    281 2HD1 LEU L  21     -16.669  38.272 -16.066  1.00  0.00           H  
ATOM    282 3HD1 LEU L  21     -15.368  37.107 -16.414  1.00  0.00           H  
ATOM    283 1HD2 LEU L  21     -14.862  36.297 -13.472  1.00  0.00           H  
ATOM    284 2HD2 LEU L  21     -13.583  36.687 -14.647  1.00  0.00           H  
ATOM    285 3HD2 LEU L  21     -13.672  37.568 -13.103  1.00  0.00           H  
ATOM    286  N   THR L  22     -13.524  42.604 -15.036  1.00  0.00           N  
ATOM    287  CA  THR L  22     -12.620  43.511 -15.746  1.00  0.00           C  
ATOM    288  C   THR L  22     -11.266  43.548 -15.059  1.00  0.00           C  
ATOM    289  O   THR L  22     -11.116  43.067 -13.948  1.00  0.00           O  
ATOM    290  CB  THR L  22     -13.200  44.935 -15.828  1.00  0.00           C  
ATOM    291  OG1 THR L  22     -13.280  45.499 -14.512  1.00  0.00           O  
ATOM    292  CG2 THR L  22     -14.588  44.912 -16.450  1.00  0.00           C  
ATOM    293  H   THR L  22     -13.645  42.711 -14.038  1.00  0.00           H  
ATOM    294  HA  THR L  22     -12.485  43.140 -16.762  1.00  0.00           H  
ATOM    295  HB  THR L  22     -12.546  45.560 -16.436  1.00  0.00           H  
ATOM    296  HG1 THR L  22     -13.768  44.902 -13.938  1.00  0.00           H  
ATOM    297 1HG2 THR L  22     -14.981  45.927 -16.501  1.00  0.00           H  
ATOM    298 2HG2 THR L  22     -14.528  44.495 -17.456  1.00  0.00           H  
ATOM    299 3HG2 THR L  22     -15.249  44.296 -15.842  1.00  0.00           H  
ATOM    300  N   CYS L  23     -10.275  44.196 -15.654  1.00  0.00           N  
ATOM    301  CA  CYS L  23      -8.884  44.227 -15.317  1.00  0.00           C  
ATOM    302  C   CYS L  23      -8.470  45.668 -15.537  1.00  0.00           C  
ATOM    303  O   CYS L  23      -8.372  46.160 -16.618  1.00  0.00           O  
ATOM    304  CB  CYS L  23      -8.184  43.243 -16.233  1.00  0.00           C  
ATOM    305  SG  CYS L  23      -6.434  42.916 -16.172  1.00  0.00           S  
ATOM    306  H   CYS L  23     -10.600  44.725 -16.450  1.00  0.00           H  
ATOM    307  HA  CYS L  23      -8.772  43.912 -14.279  1.00  0.00           H  
ATOM    308 1HB  CYS L  23      -8.622  42.252 -16.105  1.00  0.00           H  
ATOM    309 2HB  CYS L  23      -8.341  43.537 -17.271  1.00  0.00           H  
ATOM    310  N   ARG L  24      -8.147  46.370 -14.490  1.00  0.00           N  
ATOM    311  CA  ARG L  24      -7.745  47.746 -14.321  1.00  0.00           C  
ATOM    312  C   ARG L  24      -6.249  47.836 -14.165  1.00  0.00           C  
ATOM    313  O   ARG L  24      -5.798  46.904 -13.523  1.00  0.00           O  
ATOM    314  CB  ARG L  24      -8.422  48.364 -13.107  1.00  0.00           C  
ATOM    315  CG  ARG L  24      -8.107  49.834 -12.878  1.00  0.00           C  
ATOM    316  CD  ARG L  24      -8.887  50.392 -11.743  1.00  0.00           C  
ATOM    317  NE  ARG L  24      -8.575  51.793 -11.509  1.00  0.00           N  
ATOM    318  CZ  ARG L  24      -9.102  52.538 -10.517  1.00  0.00           C  
ATOM    319  NH1 ARG L  24      -9.962  52.004  -9.679  1.00  0.00           N  
ATOM    320  NH2 ARG L  24      -8.753  53.806 -10.387  1.00  0.00           N  
ATOM    321  H   ARG L  24      -8.213  45.774 -13.677  1.00  0.00           H  
ATOM    322  HA  ARG L  24      -8.047  48.306 -15.207  1.00  0.00           H  
ATOM    323 1HB  ARG L  24      -9.503  48.270 -13.206  1.00  0.00           H  
ATOM    324 2HB  ARG L  24      -8.128  47.820 -12.209  1.00  0.00           H  
ATOM    325 1HG  ARG L  24      -7.046  49.948 -12.653  1.00  0.00           H  
ATOM    326 2HG  ARG L  24      -8.352  50.403 -13.775  1.00  0.00           H  
ATOM    327 1HD  ARG L  24      -9.952  50.312 -11.960  1.00  0.00           H  
ATOM    328 2HD  ARG L  24      -8.658  49.835 -10.836  1.00  0.00           H  
ATOM    329  HE  ARG L  24      -7.917  52.239 -12.133  1.00  0.00           H  
ATOM    330 1HH1 ARG L  24     -10.229  51.034  -9.779  1.00  0.00           H  
ATOM    331 2HH1 ARG L  24     -10.357  52.562  -8.936  1.00  0.00           H  
ATOM    332 1HH2 ARG L  24      -8.092  54.217 -11.032  1.00  0.00           H  
ATOM    333 2HH2 ARG L  24      -9.148  54.365  -9.645  1.00  0.00           H  
ATOM    334  N   SER L  25      -5.586  48.849 -14.615  1.00  0.00           N  
ATOM    335  CA  SER L  25      -4.167  48.951 -14.361  1.00  0.00           C  
ATOM    336  C   SER L  25      -3.864  50.290 -13.646  1.00  0.00           C  
ATOM    337  O   SER L  25      -4.413  51.358 -14.012  1.00  0.00           O  
ATOM    338  CB  SER L  25      -3.397  48.850 -15.665  1.00  0.00           C  
ATOM    339  OG  SER L  25      -2.030  49.076 -15.459  1.00  0.00           O  
ATOM    340  H   SER L  25      -6.045  49.576 -15.144  1.00  0.00           H  
ATOM    341  HA  SER L  25      -3.872  48.126 -13.712  1.00  0.00           H  
ATOM    342 1HB  SER L  25      -3.543  47.861 -16.097  1.00  0.00           H  
ATOM    343 2HB  SER L  25      -3.787  49.578 -16.374  1.00  0.00           H  
ATOM    344  HG  SER L  25      -1.581  48.293 -15.782  1.00  0.00           H  
ATOM    345  N   SER L  26      -2.837  50.265 -12.768  1.00  0.00           N  
ATOM    346  CA  SER L  26      -2.522  51.433 -11.971  1.00  0.00           C  
ATOM    347  C   SER L  26      -1.686  52.386 -12.810  1.00  0.00           C  
ATOM    348  O   SER L  26      -1.417  53.519 -12.424  1.00  0.00           O  
ATOM    349  CB  SER L  26      -1.774  51.037 -10.712  1.00  0.00           C  
ATOM    350  OG  SER L  26      -0.486  50.577 -11.017  1.00  0.00           O  
ATOM    351  H   SER L  26      -2.280  49.430 -12.660  1.00  0.00           H  
ATOM    352  HA  SER L  26      -3.456  51.917 -11.682  1.00  0.00           H  
ATOM    353 1HB  SER L  26      -1.707  51.896 -10.044  1.00  0.00           H  
ATOM    354 2HB  SER L  26      -2.328  50.258 -10.189  1.00  0.00           H  
ATOM    355  HG  SER L  26       0.121  51.171 -10.568  1.00  0.00           H  
ATOM    356  N   THR L  27      -1.252  51.853 -13.952  1.00  0.00           N  
ATOM    357  CA  THR L  27      -0.401  52.550 -14.898  1.00  0.00           C  
ATOM    358  C   THR L  27      -1.223  53.538 -15.664  1.00  0.00           C  
ATOM    359  O   THR L  27      -0.641  54.455 -16.201  1.00  0.00           O  
ATOM    360  CB  THR L  27       0.292  51.580 -15.873  1.00  0.00           C  
ATOM    361  OG1 THR L  27      -0.693  50.936 -16.692  1.00  0.00           O  
ATOM    362  CG2 THR L  27       1.077  50.526 -15.108  1.00  0.00           C  
ATOM    363  H   THR L  27      -1.542  50.907 -14.155  1.00  0.00           H  
ATOM    364  HA  THR L  27       0.374  53.079 -14.342  1.00  0.00           H  
ATOM    365  HB  THR L  27       0.973  52.136 -16.517  1.00  0.00           H  
ATOM    366  HG1 THR L  27      -1.220  50.342 -16.150  1.00  0.00           H  
ATOM    367 1HG2 THR L  27       1.560  49.849 -15.812  1.00  0.00           H  
ATOM    368 2HG2 THR L  27       1.834  51.012 -14.492  1.00  0.00           H  
ATOM    369 3HG2 THR L  27       0.400  49.961 -14.469  1.00  0.00           H  
ATOM    370  N   GLY L  28      -2.532  53.260 -15.596  1.00  0.00           N  
ATOM    371  CA  GLY L  28      -3.459  54.192 -16.221  1.00  0.00           C  
ATOM    372  C   GLY L  28      -4.616  53.573 -17.003  1.00  0.00           C  
ATOM    373  O   GLY L  28      -5.783  53.770 -16.571  1.00  0.00           O  
ATOM    374  H   GLY L  28      -2.896  52.438 -15.135  1.00  0.00           H  
ATOM    375 1HA  GLY L  28      -3.898  54.835 -15.458  1.00  0.00           H  
ATOM    376 2HA  GLY L  28      -2.917  54.837 -16.912  1.00  0.00           H  
ATOM    377  N   ALA L  29      -4.311  52.988 -18.178  1.00  0.00           N  
ATOM    378  CA  ALA L  29      -5.401  52.549 -19.083  1.00  0.00           C  
ATOM    379  C   ALA L  29      -5.056  51.222 -19.707  1.00  0.00           C  
ATOM    380  O   ALA L  29      -3.799  51.092 -19.781  1.00  0.00           O  
ATOM    381  CB  ALA L  29      -5.665  53.580 -20.171  1.00  0.00           C  
ATOM    382  H   ALA L  29      -3.351  52.839 -18.456  1.00  0.00           H  
ATOM    383  HA  ALA L  29      -6.308  52.433 -18.490  1.00  0.00           H  
ATOM    384 1HB  ALA L  29      -6.450  53.217 -20.834  1.00  0.00           H  
ATOM    385 2HB  ALA L  29      -5.982  54.517 -19.714  1.00  0.00           H  
ATOM    386 3HB  ALA L  29      -4.755  53.746 -20.745  1.00  0.00           H  
ATOM    387  N   VAL L  30      -5.905  50.324 -20.119  1.00  0.00           N  
ATOM    388  CA  VAL L  30      -5.403  49.104 -20.768  1.00  0.00           C  
ATOM    389  C   VAL L  30      -5.625  49.217 -22.275  1.00  0.00           C  
ATOM    390  O   VAL L  30      -6.824  49.270 -22.654  1.00  0.00           O  
ATOM    391  CB  VAL L  30      -6.124  47.854 -20.228  1.00  0.00           C  
ATOM    392  CG1 VAL L  30      -5.599  46.599 -20.910  1.00  0.00           C  
ATOM    393  CG2 VAL L  30      -5.944  47.764 -18.720  1.00  0.00           C  
ATOM    394  H   VAL L  30      -6.900  50.447 -20.004  1.00  0.00           H  
ATOM    395  HA  VAL L  30      -4.339  49.008 -20.551  1.00  0.00           H  
ATOM    396  HB  VAL L  30      -7.185  47.927 -20.464  1.00  0.00           H  
ATOM    397 1HG1 VAL L  30      -6.119  45.726 -20.516  1.00  0.00           H  
ATOM    398 2HG1 VAL L  30      -5.770  46.670 -21.984  1.00  0.00           H  
ATOM    399 3HG1 VAL L  30      -4.531  46.501 -20.718  1.00  0.00           H  
ATOM    400 1HG2 VAL L  30      -6.457  46.879 -18.345  1.00  0.00           H  
ATOM    401 2HG2 VAL L  30      -4.882  47.697 -18.484  1.00  0.00           H  
ATOM    402 3HG2 VAL L  30      -6.365  48.653 -18.250  1.00  0.00           H  
ATOM    403  N   THR L  30A     -4.613  49.268 -23.146  1.00  0.00           N  
ATOM    404  CA  THR L  30A     -4.756  49.432 -24.577  1.00  0.00           C  
ATOM    405  C   THR L  30A     -4.799  48.091 -25.309  1.00  0.00           C  
ATOM    406  O   THR L  30A     -4.804  47.063 -24.638  1.00  0.00           O  
ATOM    407  CB  THR L  30A     -3.609  50.291 -25.144  1.00  0.00           C  
ATOM    408  OG1 THR L  30A     -2.374  49.572 -25.038  1.00  0.00           O  
ATOM    409  CG2 THR L  30A     -3.497  51.600 -24.378  1.00  0.00           C  
ATOM    410  H   THR L  30A     -3.687  49.184 -22.750  1.00  0.00           H  
ATOM    411  HA  THR L  30A     -5.701  49.938 -24.775  1.00  0.00           H  
ATOM    412  HB  THR L  30A     -3.800  50.506 -26.195  1.00  0.00           H  
ATOM    413  HG1 THR L  30A     -2.225  49.325 -24.121  1.00  0.00           H  
ATOM    414 1HG2 THR L  30A     -2.683  52.194 -24.791  1.00  0.00           H  
ATOM    415 2HG2 THR L  30A     -4.432  52.154 -24.465  1.00  0.00           H  
ATOM    416 3HG2 THR L  30A     -3.297  51.392 -23.328  1.00  0.00           H  
ATOM    417  N   THR L  30B     -4.766  48.144 -26.748  1.00  0.00           N  
ATOM    418  CA  THR L  30B     -4.716  46.937 -27.520  1.00  0.00           C  
ATOM    419  C   THR L  30B     -3.277  46.373 -27.388  1.00  0.00           C  
ATOM    420  O   THR L  30B     -3.004  45.157 -27.405  1.00  0.00           O  
ATOM    421  CB  THR L  30B     -5.088  47.191 -28.992  1.00  0.00           C  
ATOM    422  OG1 THR L  30B     -4.161  48.120 -29.569  1.00  0.00           O  
ATOM    423  CG2 THR L  30B     -6.497  47.755 -29.097  1.00  0.00           C  
ATOM    424  H   THR L  30B     -4.719  49.034 -27.223  1.00  0.00           H  
ATOM    425  HA  THR L  30B     -5.436  46.231 -27.105  1.00  0.00           H  
ATOM    426  HB  THR L  30B     -5.036  46.255 -29.547  1.00  0.00           H  
ATOM    427  HG1 THR L  30B     -4.395  48.277 -30.487  1.00  0.00           H  
ATOM    428 1HG2 THR L  30B     -6.743  47.928 -30.144  1.00  0.00           H  
ATOM    429 2HG2 THR L  30B     -7.206  47.046 -28.669  1.00  0.00           H  
ATOM    430 3HG2 THR L  30B     -6.553  48.696 -28.551  1.00  0.00           H  
ATOM    431  N   SER L  30C     -2.329  47.259 -27.099  1.00  0.00           N  
ATOM    432  CA  SER L  30C     -0.912  46.935 -27.061  1.00  0.00           C  
ATOM    433  C   SER L  30C     -0.398  46.564 -25.663  1.00  0.00           C  
ATOM    434  O   SER L  30C      0.810  46.597 -25.344  1.00  0.00           O  
ATOM    435  CB  SER L  30C     -0.118  48.112 -27.594  1.00  0.00           C  
ATOM    436  OG  SER L  30C     -0.288  49.242 -26.782  1.00  0.00           O  
ATOM    437  H   SER L  30C     -2.623  48.204 -26.896  1.00  0.00           H  
ATOM    438  HA  SER L  30C     -0.738  46.066 -27.697  1.00  0.00           H  
ATOM    439 1HB  SER L  30C      0.938  47.848 -27.638  1.00  0.00           H  
ATOM    440 2HB  SER L  30C     -0.441  48.339 -28.609  1.00  0.00           H  
ATOM    441  HG  SER L  30C     -1.122  49.115 -26.324  1.00  0.00           H  
ATOM    442  N   ASN L  31      -1.331  46.144 -24.806  1.00  0.00           N  
ATOM    443  CA  ASN L  31      -1.130  45.584 -23.502  1.00  0.00           C  
ATOM    444  C   ASN L  31      -1.647  44.139 -23.477  1.00  0.00           C  
ATOM    445  O   ASN L  31      -1.639  43.429 -22.469  1.00  0.00           O  
ATOM    446  CB  ASN L  31      -1.809  46.437 -22.447  1.00  0.00           C  
ATOM    447  CG  ASN L  31      -1.177  47.794 -22.307  1.00  0.00           C  
ATOM    448  OD1 ASN L  31      -1.839  48.823 -22.490  1.00  0.00           O  
ATOM    449  ND2 ASN L  31       0.091  47.818 -21.987  1.00  0.00           N  
ATOM    450  H   ASN L  31      -2.273  46.252 -25.155  1.00  0.00           H  
ATOM    451  HA  ASN L  31      -0.059  45.561 -23.297  1.00  0.00           H  
ATOM    452 1HB  ASN L  31      -2.862  46.564 -22.702  1.00  0.00           H  
ATOM    453 2HB  ASN L  31      -1.765  45.928 -21.484  1.00  0.00           H  
ATOM    454 1HD2 ASN L  31       0.564  48.693 -21.880  1.00  0.00           H  
ATOM    455 2HD2 ASN L  31       0.588  46.961 -21.848  1.00  0.00           H  
ATOM    456  N   TYR L  32      -2.139  43.656 -24.593  1.00  0.00           N  
ATOM    457  CA  TYR L  32      -2.367  42.225 -24.814  1.00  0.00           C  
ATOM    458  C   TYR L  32      -2.961  41.462 -23.654  1.00  0.00           C  
ATOM    459  O   TYR L  32      -2.487  40.397 -23.274  1.00  0.00           O  
ATOM    460  CB  TYR L  32      -1.051  41.556 -25.218  1.00  0.00           C  
ATOM    461  CG  TYR L  32      -0.425  42.144 -26.463  1.00  0.00           C  
ATOM    462  CD1 TYR L  32       0.737  42.896 -26.367  1.00  0.00           C  
ATOM    463  CD2 TYR L  32      -1.012  41.931 -27.701  1.00  0.00           C  
ATOM    464  CE1 TYR L  32       1.309  43.432 -27.504  1.00  0.00           C  
ATOM    465  CE2 TYR L  32      -0.441  42.468 -28.838  1.00  0.00           C  
ATOM    466  CZ  TYR L  32       0.715  43.216 -28.743  1.00  0.00           C  
ATOM    467  OH  TYR L  32       1.284  43.750 -29.876  1.00  0.00           O  
ATOM    468  H   TYR L  32      -2.368  44.310 -25.329  1.00  0.00           H  
ATOM    469  HA  TYR L  32      -3.089  42.110 -25.622  1.00  0.00           H  
ATOM    470 1HB  TYR L  32      -0.332  41.644 -24.402  1.00  0.00           H  
ATOM    471 2HB  TYR L  32      -1.220  40.494 -25.391  1.00  0.00           H  
ATOM    472  HD1 TYR L  32       1.199  43.063 -25.394  1.00  0.00           H  
ATOM    473  HD2 TYR L  32      -1.926  41.341 -27.777  1.00  0.00           H  
ATOM    474  HE1 TYR L  32       2.221  44.023 -27.429  1.00  0.00           H  
ATOM    475  HE2 TYR L  32      -0.903  42.301 -29.812  1.00  0.00           H  
ATOM    476  HH  TYR L  32       2.124  44.157 -29.649  1.00  0.00           H  
ATOM    477  N   ALA L  33      -4.107  41.856 -23.102  1.00  0.00           N  
ATOM    478  CA  ALA L  33      -4.645  41.227 -21.903  1.00  0.00           C  
ATOM    479  C   ALA L  33      -4.866  39.741 -22.099  1.00  0.00           C  
ATOM    480  O   ALA L  33      -5.327  39.418 -23.162  1.00  0.00           O  
ATOM    481  CB  ALA L  33      -5.958  41.916 -21.559  1.00  0.00           C  
ATOM    482  H   ALA L  33      -4.617  42.617 -23.530  1.00  0.00           H  
ATOM    483  HA  ALA L  33      -3.917  41.348 -21.101  1.00  0.00           H  
ATOM    484 1HB  ALA L  33      -6.383  41.461 -20.664  1.00  0.00           H  
ATOM    485 2HB  ALA L  33      -5.778  42.975 -21.378  1.00  0.00           H  
ATOM    486 3HB  ALA L  33      -6.656  41.804 -22.388  1.00  0.00           H  
ATOM    487  N   ASN L  34      -4.589  38.849 -21.173  1.00  0.00           N  
ATOM    488  CA  ASN L  34      -4.922  37.432 -21.289  1.00  0.00           C  
ATOM    489  C   ASN L  34      -5.769  36.978 -20.117  1.00  0.00           C  
ATOM    490  O   ASN L  34      -5.623  37.608 -19.102  1.00  0.00           O  
ATOM    491  CB  ASN L  34      -3.665  36.589 -21.396  1.00  0.00           C  
ATOM    492  CG  ASN L  34      -2.786  37.004 -22.543  1.00  0.00           C  
ATOM    493  OD1 ASN L  34      -3.210  37.762 -23.423  1.00  0.00           O  
ATOM    494  ND2 ASN L  34      -1.569  36.523 -22.550  1.00  0.00           N  
ATOM    495  H   ASN L  34      -4.121  39.178 -20.341  1.00  0.00           H  
ATOM    496  HA  ASN L  34      -5.513  37.288 -22.195  1.00  0.00           H  
ATOM    497 1HB  ASN L  34      -3.095  36.667 -20.469  1.00  0.00           H  
ATOM    498 2HB  ASN L  34      -3.939  35.541 -21.524  1.00  0.00           H  
ATOM    499 1HD2 ASN L  34      -0.940  36.765 -23.289  1.00  0.00           H  
ATOM    500 2HD2 ASN L  34      -1.269  35.913 -21.817  1.00  0.00           H  
ATOM    501  N   TRP L  35      -6.593  35.965 -20.206  1.00  0.00           N  
ATOM    502  CA  TRP L  35      -7.419  35.459 -19.134  1.00  0.00           C  
ATOM    503  C   TRP L  35      -7.208  34.017 -18.705  1.00  0.00           C  
ATOM    504  O   TRP L  35      -7.238  33.069 -19.511  1.00  0.00           O  
ATOM    505  CB  TRP L  35      -8.919  35.712 -19.513  1.00  0.00           C  
ATOM    506  CG  TRP L  35      -9.259  37.187 -19.423  1.00  0.00           C  
ATOM    507  CD1 TRP L  35      -9.117  38.138 -20.384  1.00  0.00           C  
ATOM    508  CD2 TRP L  35      -9.730  37.898 -18.276  1.00  0.00           C  
ATOM    509  NE1 TRP L  35      -9.422  39.376 -19.909  1.00  0.00           N  
ATOM    510  CE2 TRP L  35      -9.848  39.256 -18.629  1.00  0.00           C  
ATOM    511  CE3 TRP L  35     -10.058  37.498 -16.963  1.00  0.00           C  
ATOM    512  CZ2 TRP L  35     -10.309  40.216 -17.735  1.00  0.00           C  
ATOM    513  CZ3 TRP L  35     -10.518  38.439 -16.073  1.00  0.00           C  
ATOM    514  CH2 TRP L  35     -10.623  39.778 -16.472  1.00  0.00           C  
ATOM    515  H   TRP L  35      -6.635  35.519 -21.111  1.00  0.00           H  
ATOM    516  HA  TRP L  35      -7.214  36.041 -18.235  1.00  0.00           H  
ATOM    517 1HB  TRP L  35      -9.106  35.353 -20.524  1.00  0.00           H  
ATOM    518 2HB  TRP L  35      -9.565  35.146 -18.840  1.00  0.00           H  
ATOM    519  HD1 TRP L  35      -8.800  37.947 -21.408  1.00  0.00           H  
ATOM    520  HE1 TRP L  35      -9.342  40.241 -20.425  1.00  0.00           H  
ATOM    521  HE3 TRP L  35      -9.950  36.455 -16.665  1.00  0.00           H  
ATOM    522  HZ2 TRP L  35     -10.423  41.262 -18.017  1.00  0.00           H  
ATOM    523  HZ3 TRP L  35     -10.795  38.135 -15.062  1.00  0.00           H  
ATOM    524  HH2 TRP L  35     -10.971  40.496 -15.729  1.00  0.00           H  
ATOM    525  N   VAL L  36      -7.037  33.693 -17.426  1.00  0.00           N  
ATOM    526  CA  VAL L  36      -6.760  32.321 -17.016  1.00  0.00           C  
ATOM    527  C   VAL L  36      -7.752  31.719 -16.021  1.00  0.00           C  
ATOM    528  O   VAL L  36      -8.031  32.244 -14.959  1.00  0.00           O  
ATOM    529  CB  VAL L  36      -5.351  32.257 -16.396  1.00  0.00           C  
ATOM    530  CG1 VAL L  36      -5.043  30.846 -15.919  1.00  0.00           C  
ATOM    531  CG2 VAL L  36      -4.318  32.722 -17.411  1.00  0.00           C  
ATOM    532  H   VAL L  36      -7.099  34.414 -16.721  1.00  0.00           H  
ATOM    533  HA  VAL L  36      -6.795  31.682 -17.899  1.00  0.00           H  
ATOM    534  HB  VAL L  36      -5.320  32.906 -15.521  1.00  0.00           H  
ATOM    535 1HG1 VAL L  36      -4.044  30.819 -15.483  1.00  0.00           H  
ATOM    536 2HG1 VAL L  36      -5.774  30.548 -15.167  1.00  0.00           H  
ATOM    537 3HG1 VAL L  36      -5.088  30.158 -16.763  1.00  0.00           H  
ATOM    538 1HG2 VAL L  36      -3.324  32.675 -16.965  1.00  0.00           H  
ATOM    539 2HG2 VAL L  36      -4.353  32.076 -18.288  1.00  0.00           H  
ATOM    540 3HG2 VAL L  36      -4.534  33.748 -17.707  1.00  0.00           H  
ATOM    541  N   GLN L  37      -8.244  30.585 -16.359  1.00  0.00           N  
ATOM    542  CA  GLN L  37      -9.285  29.941 -15.575  1.00  0.00           C  
ATOM    543  C   GLN L  37      -8.661  28.834 -14.691  1.00  0.00           C  
ATOM    544  O   GLN L  37      -7.994  27.943 -15.219  1.00  0.00           O  
ATOM    545  CB  GLN L  37     -10.340  29.363 -16.542  1.00  0.00           C  
ATOM    546  CG  GLN L  37     -11.571  28.712 -15.915  1.00  0.00           C  
ATOM    547  CD  GLN L  37     -12.495  28.091 -16.952  1.00  0.00           C  
ATOM    548  OE1 GLN L  37     -12.119  27.200 -17.732  1.00  0.00           O  
ATOM    549  NE2 GLN L  37     -13.752  28.534 -16.960  1.00  0.00           N  
ATOM    550  H   GLN L  37      -7.895  30.124 -17.188  1.00  0.00           H  
ATOM    551  HA  GLN L  37      -9.743  30.689 -14.928  1.00  0.00           H  
ATOM    552 1HB  GLN L  37     -10.708  30.155 -17.196  1.00  0.00           H  
ATOM    553 2HB  GLN L  37      -9.877  28.607 -17.175  1.00  0.00           H  
ATOM    554 1HG  GLN L  37     -11.246  27.924 -15.233  1.00  0.00           H  
ATOM    555 2HG  GLN L  37     -12.132  29.470 -15.368  1.00  0.00           H  
ATOM    556 1HE2 GLN L  37     -14.409  28.166 -17.619  1.00  0.00           H  
ATOM    557 2HE2 GLN L  37     -14.038  29.235 -16.307  1.00  0.00           H  
ATOM    558  N   GLU L  38      -8.848  28.930 -13.351  1.00  0.00           N  
ATOM    559  CA  GLU L  38      -8.500  27.878 -12.396  1.00  0.00           C  
ATOM    560  C   GLU L  38      -9.794  27.302 -11.783  1.00  0.00           C  
ATOM    561  O   GLU L  38     -10.414  27.920 -10.912  1.00  0.00           O  
ATOM    562  CB  GLU L  38      -7.582  28.423 -11.300  1.00  0.00           C  
ATOM    563  CG  GLU L  38      -7.125  27.382 -10.287  1.00  0.00           C  
ATOM    564  CD  GLU L  38      -6.433  27.986  -9.098  1.00  0.00           C  
ATOM    565  OE1 GLU L  38      -6.286  29.185  -9.066  1.00  0.00           O  
ATOM    566  OE2 GLU L  38      -6.050  27.249  -8.220  1.00  0.00           O  
ATOM    567  H   GLU L  38      -9.254  29.790 -13.010  1.00  0.00           H  
ATOM    568  HA  GLU L  38      -7.971  27.088 -12.929  1.00  0.00           H  
ATOM    569 1HB  GLU L  38      -6.692  28.860 -11.754  1.00  0.00           H  
ATOM    570 2HB  GLU L  38      -8.095  29.216 -10.756  1.00  0.00           H  
ATOM    571 1HG  GLU L  38      -7.994  26.821  -9.941  1.00  0.00           H  
ATOM    572 2HG  GLU L  38      -6.449  26.684 -10.779  1.00  0.00           H  
ATOM    573  N   LYS L  39     -10.218  26.129 -12.270  1.00  0.00           N  
ATOM    574  CA  LYS L  39     -11.404  25.469 -11.728  1.00  0.00           C  
ATOM    575  C   LYS L  39     -11.020  24.760 -10.394  1.00  0.00           C  
ATOM    576  O   LYS L  39      -9.830  24.468 -10.193  1.00  0.00           O  
ATOM    577  CB  LYS L  39     -11.979  24.473 -12.736  1.00  0.00           C  
ATOM    578  CG  LYS L  39     -12.562  25.112 -13.989  1.00  0.00           C  
ATOM    579  CD  LYS L  39     -13.172  24.067 -14.910  1.00  0.00           C  
ATOM    580  CE  LYS L  39     -13.759  24.704 -16.161  1.00  0.00           C  
ATOM    581  NZ  LYS L  39     -14.345  23.691 -17.080  1.00  0.00           N  
ATOM    582  H   LYS L  39      -9.713  25.688 -13.026  1.00  0.00           H  
ATOM    583  HA  LYS L  39     -12.159  26.228 -11.523  1.00  0.00           H  
ATOM    584 1HB  LYS L  39     -11.198  23.778 -13.047  1.00  0.00           H  
ATOM    585 2HB  LYS L  39     -12.767  23.888 -12.261  1.00  0.00           H  
ATOM    586 1HG  LYS L  39     -13.334  25.830 -13.706  1.00  0.00           H  
ATOM    587 2HG  LYS L  39     -11.777  25.643 -14.526  1.00  0.00           H  
ATOM    588 1HD  LYS L  39     -12.406  23.348 -15.204  1.00  0.00           H  
ATOM    589 2HD  LYS L  39     -13.963  23.533 -14.382  1.00  0.00           H  
ATOM    590 1HE  LYS L  39     -14.535  25.413 -15.878  1.00  0.00           H  
ATOM    591 2HE  LYS L  39     -12.977  25.248 -16.693  1.00  0.00           H  
ATOM    592 1HZ  LYS L  39     -14.722  24.153 -17.896  1.00  0.00           H  
ATOM    593 2HZ  LYS L  39     -13.628  23.038 -17.364  1.00  0.00           H  
ATOM    594 3HZ  LYS L  39     -15.084  23.193 -16.605  1.00  0.00           H  
ATOM    595  N   PRO L  40     -11.977  24.535  -9.452  1.00  0.00           N  
ATOM    596  CA  PRO L  40     -11.606  23.908  -8.156  1.00  0.00           C  
ATOM    597  C   PRO L  40     -10.837  22.583  -8.300  1.00  0.00           C  
ATOM    598  O   PRO L  40     -11.272  21.695  -9.033  1.00  0.00           O  
ATOM    599  CB  PRO L  40     -12.971  23.680  -7.496  1.00  0.00           C  
ATOM    600  CG  PRO L  40     -13.829  24.767  -8.049  1.00  0.00           C  
ATOM    601  CD  PRO L  40     -13.413  24.875  -9.492  1.00  0.00           C  
ATOM    602  HA  PRO L  40     -10.995  24.614  -7.574  1.00  0.00           H  
ATOM    603 1HB  PRO L  40     -13.344  22.675  -7.742  1.00  0.00           H  
ATOM    604 2HB  PRO L  40     -12.872  23.729  -6.402  1.00  0.00           H  
ATOM    605 1HG  PRO L  40     -14.892  24.507  -7.933  1.00  0.00           H  
ATOM    606 2HG  PRO L  40     -13.667  25.700  -7.491  1.00  0.00           H  
ATOM    607 1HD  PRO L  40     -13.980  24.149 -10.093  1.00  0.00           H  
ATOM    608 2HD  PRO L  40     -13.594  25.899  -9.850  1.00  0.00           H  
ATOM    609  N   ASP L  41      -9.670  22.507  -7.653  1.00  0.00           N  
ATOM    610  CA  ASP L  41      -8.758  21.361  -7.685  1.00  0.00           C  
ATOM    611  C   ASP L  41      -8.059  21.060  -9.004  1.00  0.00           C  
ATOM    612  O   ASP L  41      -7.237  20.137  -9.085  1.00  0.00           O  
ATOM    613  CB  ASP L  41      -9.525  20.108  -7.258  1.00  0.00           C  
ATOM    614  CG  ASP L  41     -10.065  20.199  -5.837  1.00  0.00           C  
ATOM    615  OD1 ASP L  41      -9.346  20.652  -4.977  1.00  0.00           O  
ATOM    616  OD2 ASP L  41     -11.190  19.815  -5.624  1.00  0.00           O  
ATOM    617  H   ASP L  41      -9.419  23.319  -7.107  1.00  0.00           H  
ATOM    618  HA  ASP L  41      -7.945  21.546  -6.982  1.00  0.00           H  
ATOM    619 1HB  ASP L  41     -10.362  19.943  -7.938  1.00  0.00           H  
ATOM    620 2HB  ASP L  41      -8.870  19.239  -7.327  1.00  0.00           H  
ATOM    621  N   HIS L  42      -8.378  21.840 -10.046  1.00  0.00           N  
ATOM    622  CA  HIS L  42      -7.879  21.633 -11.411  1.00  0.00           C  
ATOM    623  C   HIS L  42      -6.690  22.553 -11.754  1.00  0.00           C  
ATOM    624  O   HIS L  42      -6.344  23.461 -10.985  1.00  0.00           O  
ATOM    625  CB  HIS L  42      -9.006  21.856 -12.425  1.00  0.00           C  
ATOM    626  CG  HIS L  42     -10.047  20.780 -12.413  1.00  0.00           C  
ATOM    627  ND1 HIS L  42      -9.796  19.498 -12.854  1.00  0.00           N  
ATOM    628  CD2 HIS L  42     -11.341  20.796 -12.015  1.00  0.00           C  
ATOM    629  CE1 HIS L  42     -10.892  18.770 -12.726  1.00  0.00           C  
ATOM    630  NE2 HIS L  42     -11.843  19.534 -12.221  1.00  0.00           N  
ATOM    631  H   HIS L  42      -9.003  22.612  -9.863  1.00  0.00           H  
ATOM    632  HA  HIS L  42      -7.522  20.609 -11.516  1.00  0.00           H  
ATOM    633 1HB  HIS L  42      -9.496  22.808 -12.220  1.00  0.00           H  
ATOM    634 2HB  HIS L  42      -8.586  21.913 -13.428  1.00  0.00           H  
ATOM    635  HD2 HIS L  42     -11.883  21.650 -11.609  1.00  0.00           H  
ATOM    636  HE1 HIS L  42     -10.994  17.718 -12.993  1.00  0.00           H  
ATOM    637  HE2 HIS L  42     -12.788  19.244 -12.016  1.00  0.00           H  
ATOM    638  N   LEU L  43      -6.045  22.275 -12.899  1.00  0.00           N  
ATOM    639  CA  LEU L  43      -4.880  22.998 -13.401  1.00  0.00           C  
ATOM    640  C   LEU L  43      -5.310  24.325 -14.016  1.00  0.00           C  
ATOM    641  O   LEU L  43      -6.468  24.472 -14.410  1.00  0.00           O  
ATOM    642  CB  LEU L  43      -4.132  22.156 -14.443  1.00  0.00           C  
ATOM    643  CG  LEU L  43      -3.569  20.821 -13.939  1.00  0.00           C  
ATOM    644  CD1 LEU L  43      -2.864  20.103 -15.082  1.00  0.00           C  
ATOM    645  CD2 LEU L  43      -2.615  21.077 -12.782  1.00  0.00           C  
ATOM    646  H   LEU L  43      -6.413  21.503 -13.436  1.00  0.00           H  
ATOM    647  HA  LEU L  43      -4.209  23.195 -12.566  1.00  0.00           H  
ATOM    648 1HB  LEU L  43      -4.811  21.939 -15.266  1.00  0.00           H  
ATOM    649 2HB  LEU L  43      -3.299  22.742 -14.830  1.00  0.00           H  
ATOM    650  HG  LEU L  43      -4.388  20.185 -13.600  1.00  0.00           H  
ATOM    651 1HD1 LEU L  43      -2.464  19.154 -14.724  1.00  0.00           H  
ATOM    652 2HD1 LEU L  43      -3.575  19.916 -15.887  1.00  0.00           H  
ATOM    653 3HD1 LEU L  43      -2.049  20.723 -15.453  1.00  0.00           H  
ATOM    654 1HD2 LEU L  43      -2.215  20.128 -12.423  1.00  0.00           H  
ATOM    655 2HD2 LEU L  43      -1.795  21.711 -13.120  1.00  0.00           H  
ATOM    656 3HD2 LEU L  43      -3.149  21.574 -11.973  1.00  0.00           H  
ATOM    657  N   PHE L  44      -4.374  25.280 -14.122  1.00  0.00           N  
ATOM    658  CA  PHE L  44      -4.631  26.542 -14.820  1.00  0.00           C  
ATOM    659  C   PHE L  44      -4.867  26.276 -16.304  1.00  0.00           C  
ATOM    660  O   PHE L  44      -4.228  25.408 -16.896  1.00  0.00           O  
ATOM    661  CB  PHE L  44      -3.460  27.511 -14.644  1.00  0.00           C  
ATOM    662  CG  PHE L  44      -3.306  28.026 -13.241  1.00  0.00           C  
ATOM    663  CD1 PHE L  44      -2.370  27.471 -12.382  1.00  0.00           C  
ATOM    664  CD2 PHE L  44      -4.097  29.066 -12.777  1.00  0.00           C  
ATOM    665  CE1 PHE L  44      -2.227  27.944 -11.091  1.00  0.00           C  
ATOM    666  CE2 PHE L  44      -3.956  29.542 -11.488  1.00  0.00           C  
ATOM    667  CZ  PHE L  44      -3.020  28.979 -10.644  1.00  0.00           C  
ATOM    668  H   PHE L  44      -3.467  25.122 -13.708  1.00  0.00           H  
ATOM    669  HA  PHE L  44      -5.525  26.999 -14.392  1.00  0.00           H  
ATOM    670 1HB  PHE L  44      -2.533  27.016 -14.928  1.00  0.00           H  
ATOM    671 2HB  PHE L  44      -3.592  28.365 -15.307  1.00  0.00           H  
ATOM    672  HD1 PHE L  44      -1.742  26.653 -12.735  1.00  0.00           H  
ATOM    673  HD2 PHE L  44      -4.837  29.510 -13.444  1.00  0.00           H  
ATOM    674  HE1 PHE L  44      -1.487  27.498 -10.426  1.00  0.00           H  
ATOM    675  HE2 PHE L  44      -4.584  30.360 -11.137  1.00  0.00           H  
ATOM    676  HZ  PHE L  44      -2.909  29.352  -9.627  1.00  0.00           H  
ATOM    677  N   THR L  45      -5.779  27.027 -16.891  1.00  0.00           N  
ATOM    678  CA  THR L  45      -6.107  26.933 -18.308  1.00  0.00           C  
ATOM    679  C   THR L  45      -6.342  28.328 -18.852  1.00  0.00           C  
ATOM    680  O   THR L  45      -7.132  29.091 -18.275  1.00  0.00           O  
ATOM    681  CB  THR L  45      -7.348  26.054 -18.552  1.00  0.00           C  
ATOM    682  OG1 THR L  45      -7.105  24.732 -18.054  1.00  0.00           O  
ATOM    683  CG2 THR L  45      -7.666  25.981 -20.037  1.00  0.00           C  
ATOM    684  H   THR L  45      -6.266  27.700 -16.316  1.00  0.00           H  
ATOM    685  HA  THR L  45      -5.264  26.478 -18.829  1.00  0.00           H  
ATOM    686  HB  THR L  45      -8.202  26.476 -18.023  1.00  0.00           H  
ATOM    687  HG1 THR L  45      -6.163  24.613 -17.909  1.00  0.00           H  
ATOM    688 1HG2 THR L  45      -8.546  25.357 -20.190  1.00  0.00           H  
ATOM    689 2HG2 THR L  45      -7.863  26.984 -20.417  1.00  0.00           H  
ATOM    690 3HG2 THR L  45      -6.819  25.552 -20.570  1.00  0.00           H  
ATOM    691  N   GLY L  46      -5.624  28.639 -19.921  1.00  0.00           N  
ATOM    692  CA  GLY L  46      -5.696  29.927 -20.592  1.00  0.00           C  
ATOM    693  C   GLY L  46      -6.977  29.990 -21.353  1.00  0.00           C  
ATOM    694  O   GLY L  46      -7.453  28.949 -21.847  1.00  0.00           O  
ATOM    695  H   GLY L  46      -4.997  27.933 -20.277  1.00  0.00           H  
ATOM    696 1HA  GLY L  46      -5.638  30.726 -19.853  1.00  0.00           H  
ATOM    697 2HA  GLY L  46      -4.839  30.040 -21.255  1.00  0.00           H  
ATOM    698  N   LEU L  47      -7.586  31.154 -21.390  1.00  0.00           N  
ATOM    699  CA  LEU L  47      -8.817  31.375 -22.123  1.00  0.00           C  
ATOM    700  C   LEU L  47      -8.615  32.352 -23.231  1.00  0.00           C  
ATOM    701  O   LEU L  47      -8.937  32.078 -24.386  1.00  0.00           O  
ATOM    702  CB  LEU L  47      -9.899  31.911 -21.205  1.00  0.00           C  
ATOM    703  CG  LEU L  47     -10.364  31.077 -20.027  1.00  0.00           C  
ATOM    704  CD1 LEU L  47     -11.400  31.849 -19.266  1.00  0.00           C  
ATOM    705  CD2 LEU L  47     -10.971  29.716 -20.460  1.00  0.00           C  
ATOM    706  H   LEU L  47      -7.170  31.923 -20.884  1.00  0.00           H  
ATOM    707  HA  LEU L  47      -9.140  30.426 -22.551  1.00  0.00           H  
ATOM    708 1HB  LEU L  47      -9.557  32.853 -20.780  1.00  0.00           H  
ATOM    709 2HB  LEU L  47     -10.792  32.107 -21.797  1.00  0.00           H  
ATOM    710  HG  LEU L  47      -9.519  30.871 -19.369  1.00  0.00           H  
ATOM    711 1HD1 LEU L  47     -11.743  31.259 -18.416  1.00  0.00           H  
ATOM    712 2HD1 LEU L  47     -10.967  32.783 -18.908  1.00  0.00           H  
ATOM    713 3HD1 LEU L  47     -12.244  32.068 -19.920  1.00  0.00           H  
ATOM    714 1HD2 LEU L  47     -11.287  29.160 -19.577  1.00  0.00           H  
ATOM    715 2HD2 LEU L  47     -11.832  29.891 -21.107  1.00  0.00           H  
ATOM    716 3HD2 LEU L  47     -10.222  29.141 -21.003  1.00  0.00           H  
ATOM    717  N   ILE L  48      -8.123  33.526 -22.910  1.00  0.00           N  
ATOM    718  CA  ILE L  48      -7.882  34.626 -23.826  1.00  0.00           C  
ATOM    719  C   ILE L  48      -6.385  34.935 -23.887  1.00  0.00           C  
ATOM    720  O   ILE L  48      -5.676  34.884 -22.865  1.00  0.00           O  
ATOM    721  CB  ILE L  48      -8.663  35.883 -23.400  1.00  0.00           C  
ATOM    722  CG1 ILE L  48     -10.160  35.576 -23.309  1.00  0.00           C  
ATOM    723  CG2 ILE L  48      -8.408  37.023 -24.373  1.00  0.00           C  
ATOM    724  CD1 ILE L  48     -10.781  35.171 -24.626  1.00  0.00           C  
ATOM    725  H   ILE L  48      -7.883  33.635 -21.935  1.00  0.00           H  
ATOM    726  HA  ILE L  48      -8.222  34.331 -24.818  1.00  0.00           H  
ATOM    727  HB  ILE L  48      -8.343  36.189 -22.404  1.00  0.00           H  
ATOM    728 1HG1 ILE L  48     -10.323  34.772 -22.592  1.00  0.00           H  
ATOM    729 2HG1 ILE L  48     -10.689  36.455 -22.939  1.00  0.00           H  
ATOM    730 1HG2 ILE L  48      -8.967  37.903 -24.057  1.00  0.00           H  
ATOM    731 2HG2 ILE L  48      -7.344  37.256 -24.389  1.00  0.00           H  
ATOM    732 3HG2 ILE L  48      -8.730  36.728 -25.372  1.00  0.00           H  
ATOM    733 1HD1 ILE L  48     -11.843  34.970 -24.481  1.00  0.00           H  
ATOM    734 2HD1 ILE L  48     -10.660  35.978 -25.349  1.00  0.00           H  
ATOM    735 3HD1 ILE L  48     -10.291  34.273 -24.998  1.00  0.00           H  
ATOM    736  N   GLY L  49      -5.902  35.218 -25.095  1.00  0.00           N  
ATOM    737  CA  GLY L  49      -4.499  35.637 -25.303  1.00  0.00           C  
ATOM    738  C   GLY L  49      -4.416  36.728 -26.340  1.00  0.00           C  
ATOM    739  O   GLY L  49      -5.312  36.851 -27.156  1.00  0.00           O  
ATOM    740  H   GLY L  49      -6.517  35.144 -25.894  1.00  0.00           H  
ATOM    741 1HA  GLY L  49      -4.080  35.988 -24.360  1.00  0.00           H  
ATOM    742 2HA  GLY L  49      -3.906  34.779 -25.618  1.00  0.00           H  
ATOM    743  N   GLY L  50      -3.354  37.537 -26.304  1.00  0.00           N  
ATOM    744  CA  GLY L  50      -3.146  38.530 -27.362  1.00  0.00           C  
ATOM    745  C   GLY L  50      -4.348  39.463 -27.471  1.00  0.00           C  
ATOM    746  O   GLY L  50      -4.898  39.625 -28.548  1.00  0.00           O  
ATOM    747  H   GLY L  50      -2.684  37.473 -25.551  1.00  0.00           H  
ATOM    748 1HA  GLY L  50      -2.246  39.107 -27.148  1.00  0.00           H  
ATOM    749 2HA  GLY L  50      -2.983  38.021 -28.311  1.00  0.00           H  
ATOM    750  N   THR L  51      -4.716  40.076 -26.349  1.00  0.00           N  
ATOM    751  CA  THR L  51      -5.844  41.025 -26.220  1.00  0.00           C  
ATOM    752  C   THR L  51      -7.201  40.313 -26.204  1.00  0.00           C  
ATOM    753  O   THR L  51      -7.936  40.404 -25.232  1.00  0.00           O  
ATOM    754  CB  THR L  51      -5.829  42.059 -27.362  1.00  0.00           C  
ATOM    755  OG1 THR L  51      -4.586  42.772 -27.348  1.00  0.00           O  
ATOM    756  CG2 THR L  51      -6.976  43.045 -27.203  1.00  0.00           C  
ATOM    757  H   THR L  51      -4.163  39.855 -25.533  1.00  0.00           H  
ATOM    758  HA  THR L  51      -5.743  41.557 -25.274  1.00  0.00           H  
ATOM    759  HB  THR L  51      -5.928  41.546 -28.318  1.00  0.00           H  
ATOM    760  HG1 THR L  51      -4.683  43.594 -27.835  1.00  0.00           H  
ATOM    761 1HG2 THR L  51      -6.950  43.768 -28.019  1.00  0.00           H  
ATOM    762 2HG2 THR L  51      -7.924  42.507 -27.225  1.00  0.00           H  
ATOM    763 3HG2 THR L  51      -6.878  43.568 -26.253  1.00  0.00           H  
ATOM    764  N   ASN L  52      -7.531  39.603 -27.281  1.00  0.00           N  
ATOM    765  CA  ASN L  52      -8.877  39.058 -27.428  1.00  0.00           C  
ATOM    766  C   ASN L  52      -8.963  37.785 -28.268  1.00  0.00           C  
ATOM    767  O   ASN L  52      -9.994  37.531 -28.878  1.00  0.00           O  
ATOM    768  CB  ASN L  52      -9.792  40.119 -28.011  1.00  0.00           C  
ATOM    769  CG  ASN L  52      -9.382  40.540 -29.394  1.00  0.00           C  
ATOM    770  OD1 ASN L  52      -8.361  40.081 -29.919  1.00  0.00           O  
ATOM    771  ND2 ASN L  52     -10.157  41.406 -29.995  1.00  0.00           N  
ATOM    772  H   ASN L  52      -6.850  39.436 -28.010  1.00  0.00           H  
ATOM    773  HA  ASN L  52      -9.244  38.772 -26.441  1.00  0.00           H  
ATOM    774 1HB  ASN L  52     -10.814  39.739 -28.047  1.00  0.00           H  
ATOM    775 2HB  ASN L  52      -9.793  40.995 -27.362  1.00  0.00           H  
ATOM    776 1HD2 ASN L  52      -9.933  41.722 -30.918  1.00  0.00           H  
ATOM    777 2HD2 ASN L  52     -10.974  41.751 -29.533  1.00  0.00           H  
ATOM    778  N   ASN L  53      -7.895  36.993 -28.295  1.00  0.00           N  
ATOM    779  CA  ASN L  53      -7.898  35.749 -29.059  1.00  0.00           C  
ATOM    780  C   ASN L  53      -8.396  34.597 -28.209  1.00  0.00           C  
ATOM    781  O   ASN L  53      -7.743  34.209 -27.241  1.00  0.00           O  
ATOM    782  CB  ASN L  53      -6.515  35.448 -29.607  1.00  0.00           C  
ATOM    783  CG  ASN L  53      -5.999  36.538 -30.505  1.00  0.00           C  
ATOM    784  OD1 ASN L  53      -6.760  37.138 -31.273  1.00  0.00           O  
ATOM    785  ND2 ASN L  53      -4.721  36.805 -30.425  1.00  0.00           N  
ATOM    786  H   ASN L  53      -7.066  37.253 -27.779  1.00  0.00           H  
ATOM    787  HA  ASN L  53      -8.585  35.860 -29.899  1.00  0.00           H  
ATOM    788 1HB  ASN L  53      -5.816  35.314 -28.780  1.00  0.00           H  
ATOM    789 2HB  ASN L  53      -6.541  34.513 -30.168  1.00  0.00           H  
ATOM    790 1HD2 ASN L  53      -4.322  37.520 -30.999  1.00  0.00           H  
ATOM    791 2HD2 ASN L  53      -4.142  36.294 -29.790  1.00  0.00           H  
ATOM    792  N   ARG L  54      -9.561  34.059 -28.569  1.00  0.00           N  
ATOM    793  CA  ARG L  54     -10.217  32.995 -27.794  1.00  0.00           C  
ATOM    794  C   ARG L  54      -9.424  31.715 -27.957  1.00  0.00           C  
ATOM    795  O   ARG L  54      -9.063  31.324 -29.078  1.00  0.00           O  
ATOM    796  CB  ARG L  54     -11.650  32.772 -28.252  1.00  0.00           C  
ATOM    797  CG  ARG L  54     -12.446  31.792 -27.405  1.00  0.00           C  
ATOM    798  CD  ARG L  54     -13.846  31.663 -27.885  1.00  0.00           C  
ATOM    799  NE  ARG L  54     -14.591  32.901 -27.729  1.00  0.00           N  
ATOM    800  CZ  ARG L  54     -14.858  33.765 -28.729  1.00  0.00           C  
ATOM    801  NH1 ARG L  54     -14.435  33.511 -29.947  1.00  0.00           N  
ATOM    802  NH2 ARG L  54     -15.544  34.867 -28.483  1.00  0.00           N  
ATOM    803  H   ARG L  54     -10.013  34.413 -29.399  1.00  0.00           H  
ATOM    804  HA  ARG L  54     -10.239  33.294 -26.746  1.00  0.00           H  
ATOM    805 1HB  ARG L  54     -12.184  33.721 -28.249  1.00  0.00           H  
ATOM    806 2HB  ARG L  54     -11.651  32.399 -29.276  1.00  0.00           H  
ATOM    807 1HG  ARG L  54     -11.977  30.810 -27.446  1.00  0.00           H  
ATOM    808 2HG  ARG L  54     -12.471  32.140 -26.371  1.00  0.00           H  
ATOM    809 1HD  ARG L  54     -13.844  31.397 -28.942  1.00  0.00           H  
ATOM    810 2HD  ARG L  54     -14.355  30.884 -27.318  1.00  0.00           H  
ATOM    811  HE  ARG L  54     -14.933  33.132 -26.805  1.00  0.00           H  
ATOM    812 1HH1 ARG L  54     -13.911  32.668 -30.134  1.00  0.00           H  
ATOM    813 2HH1 ARG L  54     -14.636  34.157 -30.696  1.00  0.00           H  
ATOM    814 1HH2 ARG L  54     -15.869  35.063 -27.547  1.00  0.00           H  
ATOM    815 2HH2 ARG L  54     -15.745  35.514 -29.232  1.00  0.00           H  
ATOM    816  N   ALA L  55      -9.141  31.051 -26.847  1.00  0.00           N  
ATOM    817  CA  ALA L  55      -8.311  29.839 -26.899  1.00  0.00           C  
ATOM    818  C   ALA L  55      -9.160  28.710 -27.511  1.00  0.00           C  
ATOM    819  O   ALA L  55     -10.359  28.629 -27.232  1.00  0.00           O  
ATOM    820  CB  ALA L  55      -7.805  29.458 -25.516  1.00  0.00           C  
ATOM    821  H   ALA L  55      -9.491  31.371 -25.955  1.00  0.00           H  
ATOM    822  HA  ALA L  55      -7.452  30.044 -27.539  1.00  0.00           H  
ATOM    823 1HB  ALA L  55      -7.217  28.542 -25.583  1.00  0.00           H  
ATOM    824 2HB  ALA L  55      -7.181  30.261 -25.123  1.00  0.00           H  
ATOM    825 3HB  ALA L  55      -8.651  29.297 -24.850  1.00  0.00           H  
ATOM    826  N   PRO L  56      -8.566  27.865 -28.385  1.00  0.00           N  
ATOM    827  CA  PRO L  56      -9.342  26.742 -28.908  1.00  0.00           C  
ATOM    828  C   PRO L  56      -9.907  25.899 -27.765  1.00  0.00           C  
ATOM    829  O   PRO L  56      -9.196  25.614 -26.801  1.00  0.00           O  
ATOM    830  CB  PRO L  56      -8.314  25.963 -29.735  1.00  0.00           C  
ATOM    831  CG  PRO L  56      -7.297  26.986 -30.111  1.00  0.00           C  
ATOM    832  CD  PRO L  56      -7.188  27.870 -28.897  1.00  0.00           C  
ATOM    833  HA  PRO L  56     -10.150  27.128 -29.548  1.00  0.00           H  
ATOM    834 1HB  PRO L  56      -7.893  25.143 -29.135  1.00  0.00           H  
ATOM    835 2HB  PRO L  56      -8.802  25.506 -30.608  1.00  0.00           H  
ATOM    836 1HG  PRO L  56      -6.345  26.498 -30.367  1.00  0.00           H  
ATOM    837 2HG  PRO L  56      -7.623  27.535 -31.007  1.00  0.00           H  
ATOM    838 1HD  PRO L  56      -6.477  27.427 -28.183  1.00  0.00           H  
ATOM    839 2HD  PRO L  56      -6.857  28.874 -29.202  1.00  0.00           H  
ATOM    840  N   GLY L  57     -11.190  25.559 -27.849  1.00  0.00           N  
ATOM    841  CA  GLY L  57     -11.846  24.763 -26.812  1.00  0.00           C  
ATOM    842  C   GLY L  57     -12.753  25.577 -25.904  1.00  0.00           C  
ATOM    843  O   GLY L  57     -13.634  25.015 -25.252  1.00  0.00           O  
ATOM    844  H   GLY L  57     -11.725  25.858 -28.651  1.00  0.00           H  
ATOM    845 1HA  GLY L  57     -12.440  23.977 -27.278  1.00  0.00           H  
ATOM    846 2HA  GLY L  57     -11.091  24.274 -26.197  1.00  0.00           H  
ATOM    847  N   VAL L  58     -12.537  26.891 -25.836  1.00  0.00           N  
ATOM    848  CA  VAL L  58     -13.403  27.801 -25.079  1.00  0.00           C  
ATOM    849  C   VAL L  58     -14.589  28.183 -25.971  1.00  0.00           C  
ATOM    850  O   VAL L  58     -14.384  28.567 -27.132  1.00  0.00           O  
ATOM    851  CB  VAL L  58     -12.637  29.065 -24.646  1.00  0.00           C  
ATOM    852  CG1 VAL L  58     -13.562  30.023 -23.910  1.00  0.00           C  
ATOM    853  CG2 VAL L  58     -11.454  28.680 -23.771  1.00  0.00           C  
ATOM    854  H   VAL L  58     -11.740  27.266 -26.330  1.00  0.00           H  
ATOM    855  HA  VAL L  58     -13.747  27.285 -24.182  1.00  0.00           H  
ATOM    856  HB  VAL L  58     -12.279  29.584 -25.535  1.00  0.00           H  
ATOM    857 1HG1 VAL L  58     -13.004  30.911 -23.612  1.00  0.00           H  
ATOM    858 2HG1 VAL L  58     -14.382  30.314 -24.567  1.00  0.00           H  
ATOM    859 3HG1 VAL L  58     -13.963  29.533 -23.023  1.00  0.00           H  
ATOM    860 1HG2 VAL L  58     -10.917  29.578 -23.470  1.00  0.00           H  
ATOM    861 2HG2 VAL L  58     -11.812  28.156 -22.885  1.00  0.00           H  
ATOM    862 3HG2 VAL L  58     -10.784  28.028 -24.333  1.00  0.00           H  
ATOM    863  N   PRO L  59     -15.843  28.101 -25.433  1.00  0.00           N  
ATOM    864  CA  PRO L  59     -17.021  28.438 -26.250  1.00  0.00           C  
ATOM    865  C   PRO L  59     -17.172  29.930 -26.512  1.00  0.00           C  
ATOM    866  O   PRO L  59     -16.734  30.780 -25.723  1.00  0.00           O  
ATOM    867  CB  PRO L  59     -18.180  27.909 -25.399  1.00  0.00           C  
ATOM    868  CG  PRO L  59     -17.672  27.988 -24.000  1.00  0.00           C  
ATOM    869  CD  PRO L  59     -16.222  27.600 -24.106  1.00  0.00           C  
ATOM    870  HA  PRO L  59     -16.959  27.906 -27.211  1.00  0.00           H  
ATOM    871 1HB  PRO L  59     -19.078  28.524 -25.563  1.00  0.00           H  
ATOM    872 2HB  PRO L  59     -18.434  26.883 -25.705  1.00  0.00           H  
ATOM    873 1HG  PRO L  59     -17.812  29.003 -23.601  1.00  0.00           H  
ATOM    874 2HG  PRO L  59     -18.245  27.310 -23.350  1.00  0.00           H  
ATOM    875 1HD  PRO L  59     -15.648  28.103 -23.313  1.00  0.00           H  
ATOM    876 2HD  PRO L  59     -16.126  26.508 -24.021  1.00  0.00           H  
ATOM    877  N   ALA L  60     -17.871  30.215 -27.616  1.00  0.00           N  
ATOM    878  CA  ALA L  60     -18.209  31.512 -28.183  1.00  0.00           C  
ATOM    879  C   ALA L  60     -19.007  32.406 -27.226  1.00  0.00           C  
ATOM    880  O   ALA L  60     -19.101  33.612 -27.468  1.00  0.00           O  
ATOM    881  CB  ALA L  60     -19.004  31.292 -29.453  1.00  0.00           C  
ATOM    882  H   ALA L  60     -18.184  29.376 -28.083  1.00  0.00           H  
ATOM    883  HA  ALA L  60     -17.280  32.041 -28.396  1.00  0.00           H  
ATOM    884 1HB  ALA L  60     -19.266  32.256 -29.890  1.00  0.00           H  
ATOM    885 2HB  ALA L  60     -18.406  30.722 -30.162  1.00  0.00           H  
ATOM    886 3HB  ALA L  60     -19.914  30.741 -29.220  1.00  0.00           H  
ATOM    887  N   ARG L  61     -19.598  31.822 -26.160  1.00  0.00           N  
ATOM    888  CA  ARG L  61     -20.377  32.569 -25.159  1.00  0.00           C  
ATOM    889  C   ARG L  61     -19.410  33.309 -24.221  1.00  0.00           C  
ATOM    890  O   ARG L  61     -19.824  34.215 -23.492  1.00  0.00           O  
ATOM    891  CB  ARG L  61     -21.379  31.660 -24.403  1.00  0.00           C  
ATOM    892  CG  ARG L  61     -20.762  30.565 -23.547  1.00  0.00           C  
ATOM    893  CD  ARG L  61     -21.751  29.512 -23.093  1.00  0.00           C  
ATOM    894  NE  ARG L  61     -21.046  28.428 -22.404  1.00  0.00           N  
ATOM    895  CZ  ARG L  61     -20.706  28.448 -21.118  1.00  0.00           C  
ATOM    896  NH1 ARG L  61     -21.044  29.477 -20.352  1.00  0.00           N  
ATOM    897  NH2 ARG L  61     -20.022  27.441 -20.590  1.00  0.00           N  
ATOM    898  H   ARG L  61     -19.493  30.822 -26.056  1.00  0.00           H  
ATOM    899  HA  ARG L  61     -21.011  33.287 -25.680  1.00  0.00           H  
ATOM    900 1HB  ARG L  61     -22.000  32.269 -23.747  1.00  0.00           H  
ATOM    901 2HB  ARG L  61     -22.041  31.172 -25.119  1.00  0.00           H  
ATOM    902 1HG  ARG L  61     -19.983  30.054 -24.114  1.00  0.00           H  
ATOM    903 2HG  ARG L  61     -20.325  31.006 -22.649  1.00  0.00           H  
ATOM    904 1HD  ARG L  61     -22.474  29.962 -22.412  1.00  0.00           H  
ATOM    905 2HD  ARG L  61     -22.273  29.108 -23.960  1.00  0.00           H  
ATOM    906  HE  ARG L  61     -20.801  27.609 -22.943  1.00  0.00           H  
ATOM    907 1HH1 ARG L  61     -21.561  30.250 -20.744  1.00  0.00           H  
ATOM    908 2HH1 ARG L  61     -20.783  29.487 -19.377  1.00  0.00           H  
ATOM    909 1HH2 ARG L  61     -19.756  26.653 -21.164  1.00  0.00           H  
ATOM    910 2HH2 ARG L  61     -19.766  27.462 -19.613  1.00  0.00           H  
ATOM    911  N   PHE L  62     -18.103  32.968 -24.308  1.00  0.00           N  
ATOM    912  CA  PHE L  62     -16.997  33.660 -23.646  1.00  0.00           C  
ATOM    913  C   PHE L  62     -16.409  34.668 -24.607  1.00  0.00           C  
ATOM    914  O   PHE L  62     -15.994  34.303 -25.701  1.00  0.00           O  
ATOM    915  CB  PHE L  62     -15.924  32.666 -23.161  1.00  0.00           C  
ATOM    916  CG  PHE L  62     -16.184  31.886 -21.886  1.00  0.00           C  
ATOM    917  CD1 PHE L  62     -17.254  31.003 -21.791  1.00  0.00           C  
ATOM    918  CD2 PHE L  62     -15.312  31.977 -20.811  1.00  0.00           C  
ATOM    919  CE1 PHE L  62     -17.476  30.277 -20.622  1.00  0.00           C  
ATOM    920  CE2 PHE L  62     -15.526  31.227 -19.648  1.00  0.00           C  
ATOM    921  CZ  PHE L  62     -16.607  30.384 -19.564  1.00  0.00           C  
ATOM    922  H   PHE L  62     -17.906  32.164 -24.887  1.00  0.00           H  
ATOM    923  HA  PHE L  62     -17.386  34.170 -22.764  1.00  0.00           H  
ATOM    924 1HB  PHE L  62     -15.746  31.918 -23.932  1.00  0.00           H  
ATOM    925 2HB  PHE L  62     -14.985  33.195 -22.994  1.00  0.00           H  
ATOM    926  HD1 PHE L  62     -17.923  30.882 -22.643  1.00  0.00           H  
ATOM    927  HD2 PHE L  62     -14.453  32.646 -20.877  1.00  0.00           H  
ATOM    928  HE1 PHE L  62     -18.342  29.620 -20.545  1.00  0.00           H  
ATOM    929  HE2 PHE L  62     -14.836  31.314 -18.809  1.00  0.00           H  
ATOM    930  HZ  PHE L  62     -16.773  29.804 -18.659  1.00  0.00           H  
ATOM    931  N   SER L  63     -16.385  35.942 -24.209  1.00  0.00           N  
ATOM    932  CA  SER L  63     -15.912  37.044 -25.044  1.00  0.00           C  
ATOM    933  C   SER L  63     -14.954  37.954 -24.291  1.00  0.00           C  
ATOM    934  O   SER L  63     -15.282  38.447 -23.209  1.00  0.00           O  
ATOM    935  CB  SER L  63     -17.089  37.854 -25.552  1.00  0.00           C  
ATOM    936  OG  SER L  63     -16.654  38.968 -26.282  1.00  0.00           O  
ATOM    937  H   SER L  63     -16.716  36.139 -23.274  1.00  0.00           H  
ATOM    938  HA  SER L  63     -15.377  36.626 -25.898  1.00  0.00           H  
ATOM    939 1HB  SER L  63     -17.718  37.225 -26.181  1.00  0.00           H  
ATOM    940 2HB  SER L  63     -17.694  38.183 -24.709  1.00  0.00           H  
ATOM    941  HG  SER L  63     -15.749  38.776 -26.543  1.00  0.00           H  
ATOM    942  N   GLY L  64     -13.792  38.204 -24.898  1.00  0.00           N  
ATOM    943  CA  GLY L  64     -12.763  39.080 -24.352  1.00  0.00           C  
ATOM    944  C   GLY L  64     -12.714  40.374 -25.140  1.00  0.00           C  
ATOM    945  O   GLY L  64     -12.723  40.334 -26.371  1.00  0.00           O  
ATOM    946  H   GLY L  64     -13.633  37.752 -25.788  1.00  0.00           H  
ATOM    947 1HA  GLY L  64     -12.977  39.283 -23.303  1.00  0.00           H  
ATOM    948 2HA  GLY L  64     -11.798  38.576 -24.391  1.00  0.00           H  
ATOM    949  N   SER L  65     -12.694  41.529 -24.448  1.00  0.00           N  
ATOM    950  CA  SER L  65     -12.670  42.845 -25.102  1.00  0.00           C  
ATOM    951  C   SER L  65     -12.042  43.941 -24.223  1.00  0.00           C  
ATOM    952  O   SER L  65     -11.446  43.646 -23.190  1.00  0.00           O  
ATOM    953  CB  SER L  65     -14.081  43.247 -25.484  1.00  0.00           C  
ATOM    954  OG  SER L  65     -14.073  44.377 -26.313  1.00  0.00           O  
ATOM    955  H   SER L  65     -12.696  41.482 -23.440  1.00  0.00           H  
ATOM    956  HA  SER L  65     -12.064  42.771 -26.006  1.00  0.00           H  
ATOM    957 1HB  SER L  65     -14.568  42.420 -25.999  1.00  0.00           H  
ATOM    958 2HB  SER L  65     -14.655  43.457 -24.584  1.00  0.00           H  
ATOM    959  HG  SER L  65     -14.765  44.235 -26.963  1.00  0.00           H  
ATOM    960  N   LEU L  66     -12.159  45.213 -24.671  1.00  0.00           N  
ATOM    961  CA  LEU L  66     -11.682  46.391 -23.946  1.00  0.00           C  
ATOM    962  C   LEU L  66     -12.906  47.240 -23.580  1.00  0.00           C  
ATOM    963  O   LEU L  66     -13.584  47.744 -24.473  1.00  0.00           O  
ATOM    964  CB  LEU L  66     -10.695  47.202 -24.795  1.00  0.00           C  
ATOM    965  CG  LEU L  66      -9.392  46.484 -25.166  1.00  0.00           C  
ATOM    966  CD1 LEU L  66      -8.549  47.387 -26.057  1.00  0.00           C  
ATOM    967  CD2 LEU L  66      -8.638  46.111 -23.898  1.00  0.00           C  
ATOM    968  H   LEU L  66     -12.608  45.335 -25.568  1.00  0.00           H  
ATOM    969  HA  LEU L  66     -11.165  46.058 -23.047  1.00  0.00           H  
ATOM    970 1HB  LEU L  66     -11.189  47.490 -25.722  1.00  0.00           H  
ATOM    971 2HB  LEU L  66     -10.431  48.109 -24.251  1.00  0.00           H  
ATOM    972  HG  LEU L  66      -9.622  45.579 -25.730  1.00  0.00           H  
ATOM    973 1HD1 LEU L  66      -7.623  46.877 -26.321  1.00  0.00           H  
ATOM    974 2HD1 LEU L  66      -9.105  47.622 -26.966  1.00  0.00           H  
ATOM    975 3HD1 LEU L  66      -8.317  48.308 -25.526  1.00  0.00           H  
ATOM    976 1HD2 LEU L  66      -7.712  45.601 -24.161  1.00  0.00           H  
ATOM    977 2HD2 LEU L  66      -8.407  47.015 -23.334  1.00  0.00           H  
ATOM    978 3HD2 LEU L  66      -9.256  45.452 -23.289  1.00  0.00           H  
ATOM    979  N   ILE L  67     -13.237  47.321 -22.285  1.00  0.00           N  
ATOM    980  CA  ILE L  67     -14.407  48.076 -21.829  1.00  0.00           C  
ATOM    981  C   ILE L  67     -13.986  49.231 -20.899  1.00  0.00           C  
ATOM    982  O   ILE L  67     -13.640  49.004 -19.734  1.00  0.00           O  
ATOM    983  CB  ILE L  67     -15.402  47.156 -21.098  1.00  0.00           C  
ATOM    984  CG1 ILE L  67     -15.915  46.067 -22.044  1.00  0.00           C  
ATOM    985  CG2 ILE L  67     -16.560  47.966 -20.536  1.00  0.00           C  
ATOM    986  CD1 ILE L  67     -16.945  45.152 -21.420  1.00  0.00           C  
ATOM    987  H   ILE L  67     -12.662  46.847 -21.604  1.00  0.00           H  
ATOM    988  HA  ILE L  67     -14.905  48.501 -22.700  1.00  0.00           H  
ATOM    989  HB  ILE L  67     -14.894  46.649 -20.279  1.00  0.00           H  
ATOM    990 1HG1 ILE L  67     -16.358  46.529 -22.925  1.00  0.00           H  
ATOM    991 2HG1 ILE L  67     -15.078  45.455 -22.382  1.00  0.00           H  
ATOM    992 1HG2 ILE L  67     -17.254  47.300 -20.023  1.00  0.00           H  
ATOM    993 2HG2 ILE L  67     -16.179  48.704 -19.832  1.00  0.00           H  
ATOM    994 3HG2 ILE L  67     -17.079  48.473 -21.349  1.00  0.00           H  
ATOM    995 1HD1 ILE L  67     -17.260  44.407 -22.151  1.00  0.00           H  
ATOM    996 2HD1 ILE L  67     -16.510  44.651 -20.554  1.00  0.00           H  
ATOM    997 3HD1 ILE L  67     -17.808  45.738 -21.105  1.00  0.00           H  
ATOM    998  N   GLY L  68     -14.036  50.449 -21.439  1.00  0.00           N  
ATOM    999  CA  GLY L  68     -13.785  51.687 -20.708  1.00  0.00           C  
ATOM   1000  C   GLY L  68     -12.409  51.787 -20.091  1.00  0.00           C  
ATOM   1001  O   GLY L  68     -12.279  51.939 -18.869  1.00  0.00           O  
ATOM   1002  H   GLY L  68     -14.264  50.494 -22.422  1.00  0.00           H  
ATOM   1003 1HA  GLY L  68     -13.914  52.538 -21.378  1.00  0.00           H  
ATOM   1004 2HA  GLY L  68     -14.518  51.793 -19.909  1.00  0.00           H  
ATOM   1005  N   ASP L  69     -11.396  51.663 -20.948  1.00  0.00           N  
ATOM   1006  CA  ASP L  69      -9.985  51.647 -20.570  1.00  0.00           C  
ATOM   1007  C   ASP L  69      -9.550  50.446 -19.754  1.00  0.00           C  
ATOM   1008  O   ASP L  69      -8.501  50.482 -19.110  1.00  0.00           O  
ATOM   1009  CB  ASP L  69      -9.651  52.917 -19.783  1.00  0.00           C  
ATOM   1010  CG  ASP L  69      -9.806  54.185 -20.612  1.00  0.00           C  
ATOM   1011  OD1 ASP L  69      -9.485  54.154 -21.776  1.00  0.00           O  
ATOM   1012  OD2 ASP L  69     -10.244  55.173 -20.072  1.00  0.00           O  
ATOM   1013  H   ASP L  69     -11.645  51.575 -21.923  1.00  0.00           H  
ATOM   1014  HA  ASP L  69      -9.384  51.622 -21.479  1.00  0.00           H  
ATOM   1015 1HB  ASP L  69     -10.303  52.987 -18.912  1.00  0.00           H  
ATOM   1016 2HB  ASP L  69      -8.625  52.861 -19.420  1.00  0.00           H  
ATOM   1017  N   LYS L  70     -10.344  49.379 -19.786  1.00  0.00           N  
ATOM   1018  CA  LYS L  70     -10.039  48.143 -19.086  1.00  0.00           C  
ATOM   1019  C   LYS L  70     -10.132  46.967 -20.006  1.00  0.00           C  
ATOM   1020  O   LYS L  70     -10.690  47.077 -21.086  1.00  0.00           O  
ATOM   1021  CB  LYS L  70     -10.978  47.945 -17.895  1.00  0.00           C  
ATOM   1022  CG  LYS L  70     -10.848  49.004 -16.808  1.00  0.00           C  
ATOM   1023  CD  LYS L  70     -11.748  48.693 -15.622  1.00  0.00           C  
ATOM   1024  CE  LYS L  70     -13.214  48.918 -15.965  1.00  0.00           C  
ATOM   1025  NZ  LYS L  70     -14.090  48.790 -14.769  1.00  0.00           N  
ATOM   1026  H   LYS L  70     -11.195  49.443 -20.326  1.00  0.00           H  
ATOM   1027  HA  LYS L  70      -9.016  48.200 -18.713  1.00  0.00           H  
ATOM   1028 1HB  LYS L  70     -12.012  47.948 -18.242  1.00  0.00           H  
ATOM   1029 2HB  LYS L  70     -10.789  46.973 -17.439  1.00  0.00           H  
ATOM   1030 1HG  LYS L  70      -9.813  49.049 -16.467  1.00  0.00           H  
ATOM   1031 2HG  LYS L  70     -11.120  49.978 -17.215  1.00  0.00           H  
ATOM   1032 1HD  LYS L  70     -11.609  47.653 -15.323  1.00  0.00           H  
ATOM   1033 2HD  LYS L  70     -11.479  49.334 -14.783  1.00  0.00           H  
ATOM   1034 1HE  LYS L  70     -13.339  49.914 -16.387  1.00  0.00           H  
ATOM   1035 2HE  LYS L  70     -13.529  48.189 -16.710  1.00  0.00           H  
ATOM   1036 1HZ  LYS L  70     -15.052  48.945 -15.038  1.00  0.00           H  
ATOM   1037 2HZ  LYS L  70     -13.996  47.862 -14.379  1.00  0.00           H  
ATOM   1038 3HZ  LYS L  70     -13.820  49.474 -14.077  1.00  0.00           H  
ATOM   1039  N   ALA L  71      -9.563  45.840 -19.582  1.00  0.00           N  
ATOM   1040  CA  ALA L  71      -9.684  44.576 -20.291  1.00  0.00           C  
ATOM   1041  C   ALA L  71     -10.858  43.891 -19.651  1.00  0.00           C  
ATOM   1042  O   ALA L  71     -11.053  44.055 -18.444  1.00  0.00           O  
ATOM   1043  CB  ALA L  71      -8.409  43.758 -20.165  1.00  0.00           C  
ATOM   1044  H   ALA L  71      -9.025  45.876 -18.728  1.00  0.00           H  
ATOM   1045  HA  ALA L  71      -9.864  44.794 -21.344  1.00  0.00           H  
ATOM   1046 1HB  ALA L  71      -8.524  42.819 -20.704  1.00  0.00           H  
ATOM   1047 2HB  ALA L  71      -7.574  44.319 -20.588  1.00  0.00           H  
ATOM   1048 3HB  ALA L  71      -8.211  43.553 -19.115  1.00  0.00           H  
ATOM   1049  N   ALA L  72     -11.707  43.219 -20.441  1.00  0.00           N  
ATOM   1050  CA  ALA L  72     -12.906  42.611 -19.879  1.00  0.00           C  
ATOM   1051  C   ALA L  72     -13.159  41.207 -20.416  1.00  0.00           C  
ATOM   1052  O   ALA L  72     -12.809  40.906 -21.551  1.00  0.00           O  
ATOM   1053  CB  ALA L  72     -14.112  43.481 -20.125  1.00  0.00           C  
ATOM   1054  H   ALA L  72     -11.525  43.127 -21.429  1.00  0.00           H  
ATOM   1055  HA  ALA L  72     -12.766  42.519 -18.802  1.00  0.00           H  
ATOM   1056 1HB  ALA L  72     -14.997  43.008 -19.698  1.00  0.00           H  
ATOM   1057 2HB  ALA L  72     -13.961  44.454 -19.659  1.00  0.00           H  
ATOM   1058 3HB  ALA L  72     -14.254  43.611 -21.197  1.00  0.00           H  
ATOM   1059  N   LEU L  73     -13.746  40.339 -19.573  1.00  0.00           N  
ATOM   1060  CA  LEU L  73     -14.103  39.001 -19.986  1.00  0.00           C  
ATOM   1061  C   LEU L  73     -15.565  38.743 -19.655  1.00  0.00           C  
ATOM   1062  O   LEU L  73     -15.936  38.768 -18.483  1.00  0.00           O  
ATOM   1063  CB  LEU L  73     -13.209  37.966 -19.291  1.00  0.00           C  
ATOM   1064  CG  LEU L  73     -13.584  36.498 -19.526  1.00  0.00           C  
ATOM   1065  CD1 LEU L  73     -13.373  36.148 -20.993  1.00  0.00           C  
ATOM   1066  CD2 LEU L  73     -12.741  35.608 -18.625  1.00  0.00           C  
ATOM   1067  H   LEU L  73     -13.943  40.630 -18.626  1.00  0.00           H  
ATOM   1068  HA  LEU L  73     -13.956  38.921 -21.062  1.00  0.00           H  
ATOM   1069 1HB  LEU L  73     -12.185  38.106 -19.634  1.00  0.00           H  
ATOM   1070 2HB  LEU L  73     -13.237  38.148 -18.217  1.00  0.00           H  
ATOM   1071  HG  LEU L  73     -14.641  36.350 -19.297  1.00  0.00           H  
ATOM   1072 1HD1 LEU L  73     -13.641  35.105 -21.160  1.00  0.00           H  
ATOM   1073 2HD1 LEU L  73     -14.002  36.787 -21.613  1.00  0.00           H  
ATOM   1074 3HD1 LEU L  73     -12.328  36.301 -21.256  1.00  0.00           H  
ATOM   1075 1HD2 LEU L  73     -13.009  34.563 -18.792  1.00  0.00           H  
ATOM   1076 2HD2 LEU L  73     -11.686  35.753 -18.854  1.00  0.00           H  
ATOM   1077 3HD2 LEU L  73     -12.926  35.867 -17.583  1.00  0.00           H  
ATOM   1078  N   THR L  74     -16.399  38.527 -20.704  1.00  0.00           N  
ATOM   1079  CA  THR L  74     -17.824  38.231 -20.565  1.00  0.00           C  
ATOM   1080  C   THR L  74     -18.091  36.725 -20.717  1.00  0.00           C  
ATOM   1081  O   THR L  74     -17.610  36.072 -21.649  1.00  0.00           O  
ATOM   1082  CB  THR L  74     -18.654  39.015 -21.599  1.00  0.00           C  
ATOM   1083  OG1 THR L  74     -18.502  40.422 -21.369  1.00  0.00           O  
ATOM   1084  CG2 THR L  74     -20.125  38.644 -21.494  1.00  0.00           C  
ATOM   1085  H   THR L  74     -15.995  38.577 -21.628  1.00  0.00           H  
ATOM   1086  HA  THR L  74     -18.144  38.531 -19.567  1.00  0.00           H  
ATOM   1087  HB  THR L  74     -18.297  38.784 -22.603  1.00  0.00           H  
ATOM   1088  HG1 THR L  74     -18.131  40.836 -22.152  1.00  0.00           H  
ATOM   1089 1HG2 THR L  74     -20.696  39.207 -22.232  1.00  0.00           H  
ATOM   1090 2HG2 THR L  74     -20.245  37.576 -21.680  1.00  0.00           H  
ATOM   1091 3HG2 THR L  74     -20.490  38.881 -20.496  1.00  0.00           H  
ATOM   1092  N   ILE L  75     -18.865  36.191 -19.772  1.00  0.00           N  
ATOM   1093  CA  ILE L  75     -19.276  34.800 -19.705  1.00  0.00           C  
ATOM   1094  C   ILE L  75     -20.793  34.836 -19.789  1.00  0.00           C  
ATOM   1095  O   ILE L  75     -21.457  35.305 -18.857  1.00  0.00           O  
ATOM   1096  CB  ILE L  75     -18.808  34.106 -18.412  1.00  0.00           C  
ATOM   1097  CG1 ILE L  75     -17.282  34.149 -18.305  1.00  0.00           C  
ATOM   1098  CG2 ILE L  75     -19.308  32.671 -18.368  1.00  0.00           C  
ATOM   1099  CD1 ILE L  75     -16.750  33.681 -16.970  1.00  0.00           C  
ATOM   1100  H   ILE L  75     -19.177  36.831 -19.055  1.00  0.00           H  
ATOM   1101  HA  ILE L  75     -18.831  34.267 -20.545  1.00  0.00           H  
ATOM   1102  HB  ILE L  75     -19.200  34.644 -17.549  1.00  0.00           H  
ATOM   1103 1HG1 ILE L  75     -16.845  33.525 -19.084  1.00  0.00           H  
ATOM   1104 2HG1 ILE L  75     -16.934  35.169 -18.472  1.00  0.00           H  
ATOM   1105 1HG2 ILE L  75     -18.968  32.195 -17.448  1.00  0.00           H  
ATOM   1106 2HG2 ILE L  75     -20.397  32.664 -18.399  1.00  0.00           H  
ATOM   1107 3HG2 ILE L  75     -18.917  32.123 -19.226  1.00  0.00           H  
ATOM   1108 1HD1 ILE L  75     -15.661  33.741 -16.971  1.00  0.00           H  
ATOM   1109 2HD1 ILE L  75     -17.147  34.316 -16.177  1.00  0.00           H  
ATOM   1110 3HD1 ILE L  75     -17.056  32.650 -16.797  1.00  0.00           H  
ATOM   1111  N   THR L  76     -21.314  34.476 -20.973  1.00  0.00           N  
ATOM   1112  CA  THR L  76     -22.732  34.444 -21.338  1.00  0.00           C  
ATOM   1113  C   THR L  76     -23.284  33.047 -21.155  1.00  0.00           C  
ATOM   1114  O   THR L  76     -22.570  32.078 -21.417  1.00  0.00           O  
ATOM   1115  CB  THR L  76     -22.955  34.903 -22.791  1.00  0.00           C  
ATOM   1116  OG1 THR L  76     -22.509  36.257 -22.941  1.00  0.00           O  
ATOM   1117  CG2 THR L  76     -24.428  34.815 -23.159  1.00  0.00           C  
ATOM   1118  H   THR L  76     -20.623  34.206 -21.657  1.00  0.00           H  
ATOM   1119  HA  THR L  76     -23.274  35.125 -20.681  1.00  0.00           H  
ATOM   1120  HB  THR L  76     -22.380  34.269 -23.466  1.00  0.00           H  
ATOM   1121  HG1 THR L  76     -21.638  36.264 -23.344  1.00  0.00           H  
ATOM   1122 1HG2 THR L  76     -24.567  35.142 -24.189  1.00  0.00           H  
ATOM   1123 2HG2 THR L  76     -24.768  33.784 -23.057  1.00  0.00           H  
ATOM   1124 3HG2 THR L  76     -25.008  35.454 -22.494  1.00  0.00           H  
ATOM   1125  N   GLY L  77     -24.532  32.950 -20.687  1.00  0.00           N  
ATOM   1126  CA  GLY L  77     -25.259  31.690 -20.546  1.00  0.00           C  
ATOM   1127  C   GLY L  77     -24.561  30.755 -19.586  1.00  0.00           C  
ATOM   1128  O   GLY L  77     -24.289  29.602 -19.925  1.00  0.00           O  
ATOM   1129  H   GLY L  77     -24.985  33.813 -20.420  1.00  0.00           H  
ATOM   1130 1HA  GLY L  77     -26.270  31.891 -20.191  1.00  0.00           H  
ATOM   1131 2HA  GLY L  77     -25.350  31.212 -21.521  1.00  0.00           H  
ATOM   1132  N   ALA L  78     -24.210  31.287 -18.406  1.00  0.00           N  
ATOM   1133  CA  ALA L  78     -23.386  30.646 -17.397  1.00  0.00           C  
ATOM   1134  C   ALA L  78     -23.925  29.273 -16.969  1.00  0.00           C  
ATOM   1135  O   ALA L  78     -25.117  29.092 -16.730  1.00  0.00           O  
ATOM   1136  CB  ALA L  78     -23.257  31.560 -16.187  1.00  0.00           C  
ATOM   1137  H   ALA L  78     -24.566  32.216 -18.233  1.00  0.00           H  
ATOM   1138  HA  ALA L  78     -22.398  30.475 -17.825  1.00  0.00           H  
ATOM   1139 1HB  ALA L  78     -22.619  31.088 -15.441  1.00  0.00           H  
ATOM   1140 2HB  ALA L  78     -22.816  32.509 -16.495  1.00  0.00           H  
ATOM   1141 3HB  ALA L  78     -24.243  31.740 -15.761  1.00  0.00           H  
ATOM   1142  N   GLN L  79     -22.996  28.317 -16.917  1.00  0.00           N  
ATOM   1143  CA  GLN L  79     -23.155  26.951 -16.452  1.00  0.00           C  
ATOM   1144  C   GLN L  79     -22.546  26.833 -15.048  1.00  0.00           C  
ATOM   1145  O   GLN L  79     -21.597  27.566 -14.758  1.00  0.00           O  
ATOM   1146  CB  GLN L  79     -22.493  25.965 -17.418  1.00  0.00           C  
ATOM   1147  CG  GLN L  79     -23.024  26.034 -18.839  1.00  0.00           C  
ATOM   1148  CD  GLN L  79     -24.483  25.629 -18.933  1.00  0.00           C  
ATOM   1149  OE1 GLN L  79     -24.861  24.522 -18.538  1.00  0.00           O  
ATOM   1150  NE2 GLN L  79     -25.312  26.524 -19.456  1.00  0.00           N  
ATOM   1151  H   GLN L  79     -22.092  28.622 -17.248  1.00  0.00           H  
ATOM   1152  HA  GLN L  79     -24.220  26.724 -16.404  1.00  0.00           H  
ATOM   1153 1HB  GLN L  79     -21.420  26.152 -17.450  1.00  0.00           H  
ATOM   1154 2HB  GLN L  79     -22.637  24.948 -17.054  1.00  0.00           H  
ATOM   1155 1HG  GLN L  79     -22.929  27.057 -19.202  1.00  0.00           H  
ATOM   1156 2HG  GLN L  79     -22.441  25.360 -19.467  1.00  0.00           H  
ATOM   1157 1HE2 GLN L  79     -26.287  26.313 -19.544  1.00  0.00           H  
ATOM   1158 2HE2 GLN L  79     -24.964  27.409 -19.764  1.00  0.00           H  
ATOM   1159  N   THR L  80     -22.974  25.882 -14.181  1.00  0.00           N  
ATOM   1160  CA  THR L  80     -22.321  25.755 -12.862  1.00  0.00           C  
ATOM   1161  C   THR L  80     -20.844  25.356 -12.974  1.00  0.00           C  
ATOM   1162  O   THR L  80     -20.073  25.587 -12.037  1.00  0.00           O  
ATOM   1163  CB  THR L  80     -23.056  24.728 -11.981  1.00  0.00           C  
ATOM   1164  OG1 THR L  80     -23.059  23.451 -12.633  1.00  0.00           O  
ATOM   1165  CG2 THR L  80     -24.490  25.169 -11.731  1.00  0.00           C  
ATOM   1166  H   THR L  80     -23.733  25.257 -14.416  1.00  0.00           H  
ATOM   1167  HA  THR L  80     -22.357  26.724 -12.364  1.00  0.00           H  
ATOM   1168  HB  THR L  80     -22.540  24.632 -11.026  1.00  0.00           H  
ATOM   1169  HG1 THR L  80     -22.369  22.899 -12.257  1.00  0.00           H  
ATOM   1170 1HG2 THR L  80     -24.994  24.432 -11.107  1.00  0.00           H  
ATOM   1171 2HG2 THR L  80     -24.491  26.135 -11.225  1.00  0.00           H  
ATOM   1172 3HG2 THR L  80     -25.014  25.258 -12.682  1.00  0.00           H  
ATOM   1173  N   GLU L  81     -20.451  24.802 -14.139  1.00  0.00           N  
ATOM   1174  CA  GLU L  81     -19.083  24.390 -14.452  1.00  0.00           C  
ATOM   1175  C   GLU L  81     -18.180  25.584 -14.680  1.00  0.00           C  
ATOM   1176  O   GLU L  81     -16.961  25.447 -14.611  1.00  0.00           O  
ATOM   1177  CB  GLU L  81     -19.064  23.491 -15.690  1.00  0.00           C  
ATOM   1178  CG  GLU L  81     -19.763  22.151 -15.505  1.00  0.00           C  
ATOM   1179  CD  GLU L  81     -19.784  21.324 -16.760  1.00  0.00           C  
ATOM   1180  OE1 GLU L  81     -19.357  21.813 -17.779  1.00  0.00           O  
ATOM   1181  OE2 GLU L  81     -20.228  20.202 -16.700  1.00  0.00           O  
ATOM   1182  H   GLU L  81     -21.175  24.671 -14.831  1.00  0.00           H  
ATOM   1183  HA  GLU L  81     -18.689  23.827 -13.605  1.00  0.00           H  
ATOM   1184 1HB  GLU L  81     -19.544  24.006 -16.522  1.00  0.00           H  
ATOM   1185 2HB  GLU L  81     -18.032  23.292 -15.980  1.00  0.00           H  
ATOM   1186 1HG  GLU L  81     -19.251  21.591 -14.723  1.00  0.00           H  
ATOM   1187 2HG  GLU L  81     -20.786  22.330 -15.176  1.00  0.00           H  
ATOM   1188  N   ASP L  82     -18.774  26.754 -14.929  1.00  0.00           N  
ATOM   1189  CA  ASP L  82     -18.039  27.997 -15.158  1.00  0.00           C  
ATOM   1190  C   ASP L  82     -17.446  28.574 -13.885  1.00  0.00           C  
ATOM   1191  O   ASP L  82     -16.614  29.481 -13.979  1.00  0.00           O  
ATOM   1192  CB  ASP L  82     -18.954  29.040 -15.805  1.00  0.00           C  
ATOM   1193  CG  ASP L  82     -19.350  28.678 -17.230  1.00  0.00           C  
ATOM   1194  OD1 ASP L  82     -18.686  27.859 -17.821  1.00  0.00           O  
ATOM   1195  OD2 ASP L  82     -20.312  29.225 -17.714  1.00  0.00           O  
ATOM   1196  H   ASP L  82     -19.783  26.768 -14.958  1.00  0.00           H  
ATOM   1197  HA  ASP L  82     -17.210  27.789 -15.836  1.00  0.00           H  
ATOM   1198 1HB  ASP L  82     -19.860  29.148 -15.208  1.00  0.00           H  
ATOM   1199 2HB  ASP L  82     -18.451  30.008 -15.817  1.00  0.00           H  
ATOM   1200  N   GLU L  83     -17.886  28.079 -12.701  1.00  0.00           N  
ATOM   1201  CA  GLU L  83     -17.376  28.482 -11.398  1.00  0.00           C  
ATOM   1202  C   GLU L  83     -15.884  28.128 -11.329  1.00  0.00           C  
ATOM   1203  O   GLU L  83     -15.489  26.977 -11.547  1.00  0.00           O  
ATOM   1204  CB  GLU L  83     -18.147  27.794 -10.270  1.00  0.00           C  
ATOM   1205  CG  GLU L  83     -17.737  28.231  -8.870  1.00  0.00           C  
ATOM   1206  CD  GLU L  83     -18.581  27.608  -7.793  1.00  0.00           C  
ATOM   1207  OE1 GLU L  83     -19.463  26.851  -8.119  1.00  0.00           O  
ATOM   1208  OE2 GLU L  83     -18.342  27.890  -6.642  1.00  0.00           O  
ATOM   1209  H   GLU L  83     -18.618  27.385 -12.750  1.00  0.00           H  
ATOM   1210  HA  GLU L  83     -17.504  29.560 -11.295  1.00  0.00           H  
ATOM   1211 1HB  GLU L  83     -19.213  27.994 -10.384  1.00  0.00           H  
ATOM   1212 2HB  GLU L  83     -18.008  26.715 -10.338  1.00  0.00           H  
ATOM   1213 1HG  GLU L  83     -16.696  27.955  -8.706  1.00  0.00           H  
ATOM   1214 2HG  GLU L  83     -17.813  29.315  -8.803  1.00  0.00           H  
ATOM   1215  N   ALA L  84     -15.070  29.165 -11.092  1.00  0.00           N  
ATOM   1216  CA  ALA L  84     -13.604  29.152 -11.131  1.00  0.00           C  
ATOM   1217  C   ALA L  84     -13.095  30.516 -10.734  1.00  0.00           C  
ATOM   1218  O   ALA L  84     -13.887  31.451 -10.552  1.00  0.00           O  
ATOM   1219  CB  ALA L  84     -13.119  28.812 -12.548  1.00  0.00           C  
ATOM   1220  H   ALA L  84     -15.549  30.025 -10.865  1.00  0.00           H  
ATOM   1221  HA  ALA L  84     -13.253  28.410 -10.414  1.00  0.00           H  
ATOM   1222 1HB  ALA L  84     -12.029  28.804 -12.566  1.00  0.00           H  
ATOM   1223 2HB  ALA L  84     -13.493  27.829 -12.834  1.00  0.00           H  
ATOM   1224 3HB  ALA L  84     -13.488  29.560 -13.248  1.00  0.00           H  
ATOM   1225  N   ILE L  85     -11.753  30.613 -10.603  1.00  0.00           N  
ATOM   1226  CA  ILE L  85     -10.987  31.818 -10.326  1.00  0.00           C  
ATOM   1227  C   ILE L  85     -10.398  32.254 -11.667  1.00  0.00           C  
ATOM   1228  O   ILE L  85      -9.815  31.433 -12.388  1.00  0.00           O  
ATOM   1229  CB  ILE L  85      -9.876  31.578  -9.288  1.00  0.00           C  
ATOM   1230  CG1 ILE L  85     -10.474  31.065  -7.975  1.00  0.00           C  
ATOM   1231  CG2 ILE L  85      -9.084  32.855  -9.053  1.00  0.00           C  
ATOM   1232  CD1 ILE L  85      -9.443  30.565  -6.989  1.00  0.00           C  
ATOM   1233  H   ILE L  85     -11.267  29.735 -10.715  1.00  0.00           H  
ATOM   1234  HA  ILE L  85     -11.662  32.571  -9.922  1.00  0.00           H  
ATOM   1235  HB  ILE L  85      -9.201  30.804  -9.650  1.00  0.00           H  
ATOM   1236 1HG1 ILE L  85     -11.043  31.862  -7.499  1.00  0.00           H  
ATOM   1237 2HG1 ILE L  85     -11.167  30.250  -8.185  1.00  0.00           H  
ATOM   1238 1HG2 ILE L  85      -8.303  32.668  -8.316  1.00  0.00           H  
ATOM   1239 2HG2 ILE L  85      -8.629  33.178  -9.988  1.00  0.00           H  
ATOM   1240 3HG2 ILE L  85      -9.751  33.634  -8.685  1.00  0.00           H  
ATOM   1241 1HD1 ILE L  85      -9.943  30.217  -6.085  1.00  0.00           H  
ATOM   1242 2HD1 ILE L  85      -8.884  29.740  -7.434  1.00  0.00           H  
ATOM   1243 3HD1 ILE L  85      -8.759  31.373  -6.737  1.00  0.00           H  
ATOM   1244  N   TYR L  86     -10.625  33.527 -12.044  1.00  0.00           N  
ATOM   1245  CA  TYR L  86     -10.194  34.094 -13.323  1.00  0.00           C  
ATOM   1246  C   TYR L  86      -9.148  35.159 -13.104  1.00  0.00           C  
ATOM   1247  O   TYR L  86      -9.402  36.160 -12.426  1.00  0.00           O  
ATOM   1248  CB  TYR L  86     -11.384  34.673 -14.093  1.00  0.00           C  
ATOM   1249  CG  TYR L  86     -12.395  33.634 -14.527  1.00  0.00           C  
ATOM   1250  CD1 TYR L  86     -13.362  33.194 -13.637  1.00  0.00           C  
ATOM   1251  CD2 TYR L  86     -12.352  33.122 -15.814  1.00  0.00           C  
ATOM   1252  CE1 TYR L  86     -14.285  32.246 -14.033  1.00  0.00           C  
ATOM   1253  CE2 TYR L  86     -13.274  32.172 -16.211  1.00  0.00           C  
ATOM   1254  CZ  TYR L  86     -14.238  31.735 -15.326  1.00  0.00           C  
ATOM   1255  OH  TYR L  86     -15.157  30.790 -15.720  1.00  0.00           O  
ATOM   1256  H   TYR L  86     -11.124  34.112 -11.389  1.00  0.00           H  
ATOM   1257  HA  TYR L  86      -9.750  33.299 -13.922  1.00  0.00           H  
ATOM   1258 1HB  TYR L  86     -11.897  35.408 -13.471  1.00  0.00           H  
ATOM   1259 2HB  TYR L  86     -11.025  35.190 -14.982  1.00  0.00           H  
ATOM   1260  HD1 TYR L  86     -13.396  33.597 -12.624  1.00  0.00           H  
ATOM   1261  HD2 TYR L  86     -11.590  33.466 -16.514  1.00  0.00           H  
ATOM   1262  HE1 TYR L  86     -15.046  31.899 -13.333  1.00  0.00           H  
ATOM   1263  HE2 TYR L  86     -13.241  31.769 -17.223  1.00  0.00           H  
ATOM   1264  HH  TYR L  86     -15.648  30.483 -14.954  1.00  0.00           H  
ATOM   1265  N   PHE L  87      -7.935  34.919 -13.611  1.00  0.00           N  
ATOM   1266  CA  PHE L  87      -6.866  35.861 -13.551  1.00  0.00           C  
ATOM   1267  C   PHE L  87      -6.700  36.607 -14.887  1.00  0.00           C  
ATOM   1268  O   PHE L  87      -6.798  35.972 -15.958  1.00  0.00           O  
ATOM   1269  CB  PHE L  87      -5.568  35.143 -13.177  1.00  0.00           C  
ATOM   1270  CG  PHE L  87      -5.555  34.605 -11.775  1.00  0.00           C  
ATOM   1271  CD1 PHE L  87      -5.889  33.283 -11.521  1.00  0.00           C  
ATOM   1272  CD2 PHE L  87      -5.209  35.419 -10.707  1.00  0.00           C  
ATOM   1273  CE1 PHE L  87      -5.877  32.787 -10.231  1.00  0.00           C  
ATOM   1274  CE2 PHE L  87      -5.196  34.925  -9.417  1.00  0.00           C  
ATOM   1275  CZ  PHE L  87      -5.531  33.607  -9.179  1.00  0.00           C  
ATOM   1276  H   PHE L  87      -7.787  34.035 -14.076  1.00  0.00           H  
ATOM   1277  HA  PHE L  87      -7.098  36.600 -12.782  1.00  0.00           H  
ATOM   1278 1HB  PHE L  87      -5.401  34.313 -13.862  1.00  0.00           H  
ATOM   1279 2HB  PHE L  87      -4.729  35.829 -13.286  1.00  0.00           H  
ATOM   1280  HD1 PHE L  87      -6.162  32.634 -12.353  1.00  0.00           H  
ATOM   1281  HD2 PHE L  87      -4.945  36.460 -10.895  1.00  0.00           H  
ATOM   1282  HE1 PHE L  87      -6.142  31.746 -10.046  1.00  0.00           H  
ATOM   1283  HE2 PHE L  87      -4.922  35.576  -8.586  1.00  0.00           H  
ATOM   1284  HZ  PHE L  87      -5.522  33.218  -8.162  1.00  0.00           H  
ATOM   1285  N   CYS L  88      -6.324  37.902 -14.846  1.00  0.00           N  
ATOM   1286  CA  CYS L  88      -5.970  38.557 -16.081  1.00  0.00           C  
ATOM   1287  C   CYS L  88      -4.485  38.864 -16.015  1.00  0.00           C  
ATOM   1288  O   CYS L  88      -3.993  38.865 -14.891  1.00  0.00           O  
ATOM   1289  CB  CYS L  88      -6.690  39.882 -16.473  1.00  0.00           C  
ATOM   1290  SG  CYS L  88      -6.300  41.130 -15.216  1.00  0.00           S  
ATOM   1291  H   CYS L  88      -6.284  38.426 -13.983  1.00  0.00           H  
ATOM   1292  HA  CYS L  88      -6.195  37.882 -16.907  1.00  0.00           H  
ATOM   1293 1HB  CYS L  88      -6.353  40.202 -17.460  1.00  0.00           H  
ATOM   1294 2HB  CYS L  88      -7.764  39.708 -16.534  1.00  0.00           H  
ATOM   1295  N   ALA L  89      -3.827  39.031 -17.127  1.00  0.00           N  
ATOM   1296  CA  ALA L  89      -2.421  39.415 -17.075  1.00  0.00           C  
ATOM   1297  C   ALA L  89      -2.256  40.413 -18.216  1.00  0.00           C  
ATOM   1298  O   ALA L  89      -2.820  40.206 -19.305  1.00  0.00           O  
ATOM   1299  CB  ALA L  89      -1.520  38.198 -17.190  1.00  0.00           C  
ATOM   1300  H   ALA L  89      -4.267  38.900 -18.027  1.00  0.00           H  
ATOM   1301  HA  ALA L  89      -2.230  39.871 -16.104  1.00  0.00           H  
ATOM   1302 1HB  ALA L  89      -0.477  38.512 -17.148  1.00  0.00           H  
ATOM   1303 2HB  ALA L  89      -1.727  37.513 -16.368  1.00  0.00           H  
ATOM   1304 3HB  ALA L  89      -1.709  37.694 -18.138  1.00  0.00           H  
ATOM   1305  N   LEU L  90      -1.542  41.478 -17.983  1.00  0.00           N  
ATOM   1306  CA  LEU L  90      -1.354  42.591 -18.853  1.00  0.00           C  
ATOM   1307  C   LEU L  90       0.137  42.594 -19.208  1.00  0.00           C  
ATOM   1308  O   LEU L  90       1.000  42.121 -18.460  1.00  0.00           O  
ATOM   1309  CB  LEU L  90      -1.853  43.936 -18.255  1.00  0.00           C  
ATOM   1310  CG  LEU L  90      -3.358  43.946 -17.909  1.00  0.00           C  
ATOM   1311  CD1 LEU L  90      -3.831  45.249 -17.273  1.00  0.00           C  
ATOM   1312  CD2 LEU L  90      -4.290  43.670 -19.077  1.00  0.00           C  
ATOM   1313  H   LEU L  90      -1.089  41.478 -17.081  1.00  0.00           H  
ATOM   1314  HA  LEU L  90      -1.974  42.448 -19.737  1.00  0.00           H  
ATOM   1315 1HB  LEU L  90      -1.284  44.145 -17.350  1.00  0.00           H  
ATOM   1316 2HB  LEU L  90      -1.655  44.730 -18.974  1.00  0.00           H  
ATOM   1317  HG  LEU L  90      -3.564  43.183 -17.159  1.00  0.00           H  
ATOM   1318 1HD1 LEU L  90      -4.897  45.182 -17.058  1.00  0.00           H  
ATOM   1319 2HD1 LEU L  90      -3.284  45.420 -16.346  1.00  0.00           H  
ATOM   1320 3HD1 LEU L  90      -3.651  46.075 -17.959  1.00  0.00           H  
ATOM   1321 1HD2 LEU L  90      -5.324  43.699 -18.733  1.00  0.00           H  
ATOM   1322 2HD2 LEU L  90      -4.143  44.429 -19.847  1.00  0.00           H  
ATOM   1323 3HD2 LEU L  90      -4.072  42.686 -19.491  1.00  0.00           H  
ATOM   1324  N   TRP L  91       0.380  43.065 -20.430  1.00  0.00           N  
ATOM   1325  CA  TRP L  91       1.715  43.116 -20.978  1.00  0.00           C  
ATOM   1326  C   TRP L  91       2.313  44.504 -20.866  1.00  0.00           C  
ATOM   1327  O   TRP L  91       1.728  45.448 -21.370  1.00  0.00           O  
ATOM   1328  CB  TRP L  91       1.700  42.680 -22.444  1.00  0.00           C  
ATOM   1329  CG  TRP L  91       3.068  42.514 -23.033  1.00  0.00           C  
ATOM   1330  CD1 TRP L  91       3.963  41.526 -22.750  1.00  0.00           C  
ATOM   1331  CD2 TRP L  91       3.708  43.365 -24.015  1.00  0.00           C  
ATOM   1332  NE1 TRP L  91       5.110  41.702 -23.482  1.00  0.00           N  
ATOM   1333  CE2 TRP L  91       4.971  42.822 -24.264  1.00  0.00           C  
ATOM   1334  CE3 TRP L  91       3.315  44.525 -24.693  1.00  0.00           C  
ATOM   1335  CZ2 TRP L  91       5.854  43.399 -25.163  1.00  0.00           C  
ATOM   1336  CZ3 TRP L  91       4.200  45.103 -25.596  1.00  0.00           C  
ATOM   1337  CH2 TRP L  91       5.436  44.553 -25.825  1.00  0.00           C  
ATOM   1338  H   TRP L  91      -0.394  43.395 -20.990  1.00  0.00           H  
ATOM   1339  HA  TRP L  91       2.347  42.431 -20.414  1.00  0.00           H  
ATOM   1340 1HB  TRP L  91       1.169  41.733 -22.537  1.00  0.00           H  
ATOM   1341 2HB  TRP L  91       1.159  43.417 -23.038  1.00  0.00           H  
ATOM   1342  HD1 TRP L  91       3.792  40.715 -22.044  1.00  0.00           H  
ATOM   1343  HE1 TRP L  91       5.925  41.106 -23.452  1.00  0.00           H  
ATOM   1344  HE3 TRP L  91       2.334  44.964 -24.517  1.00  0.00           H  
ATOM   1345  HZ2 TRP L  91       6.840  42.978 -25.358  1.00  0.00           H  
ATOM   1346  HZ3 TRP L  91       3.886  46.007 -26.119  1.00  0.00           H  
ATOM   1347  HH2 TRP L  91       6.105  45.033 -26.540  1.00  0.00           H  
ATOM   1348  N   TYR L  92       3.463  44.673 -20.301  1.00  0.00           N  
ATOM   1349  CA  TYR L  92       4.159  45.933 -20.166  1.00  0.00           C  
ATOM   1350  C   TYR L  92       5.568  45.822 -20.700  1.00  0.00           C  
ATOM   1351  O   TYR L  92       6.615  45.639 -20.085  1.00  0.00           O  
ATOM   1352  CB  TYR L  92       4.175  46.385 -18.704  1.00  0.00           C  
ATOM   1353  CG  TYR L  92       2.798  46.520 -18.091  1.00  0.00           C  
ATOM   1354  CD1 TYR L  92       2.254  45.468 -17.369  1.00  0.00           C  
ATOM   1355  CD2 TYR L  92       2.080  47.695 -18.254  1.00  0.00           C  
ATOM   1356  CE1 TYR L  92       0.997  45.591 -16.809  1.00  0.00           C  
ATOM   1357  CE2 TYR L  92       0.822  47.818 -17.694  1.00  0.00           C  
ATOM   1358  CZ  TYR L  92       0.281  46.772 -16.975  1.00  0.00           C  
ATOM   1359  OH  TYR L  92      -0.970  46.895 -16.418  1.00  0.00           O  
ATOM   1360  H   TYR L  92       3.886  43.835 -19.931  1.00  0.00           H  
ATOM   1361  HA  TYR L  92       3.633  46.683 -20.757  1.00  0.00           H  
ATOM   1362 1HB  TYR L  92       4.744  45.670 -18.108  1.00  0.00           H  
ATOM   1363 2HB  TYR L  92       4.677  47.349 -18.627  1.00  0.00           H  
ATOM   1364  HD1 TYR L  92       2.819  44.544 -17.241  1.00  0.00           H  
ATOM   1365  HD2 TYR L  92       2.506  48.521 -18.823  1.00  0.00           H  
ATOM   1366  HE1 TYR L  92       0.570  44.766 -16.241  1.00  0.00           H  
ATOM   1367  HE2 TYR L  92       0.257  48.742 -17.822  1.00  0.00           H  
ATOM   1368  HH  TYR L  92      -1.206  46.075 -15.977  1.00  0.00           H  
ATOM   1369  N   SER L  93       5.586  46.041 -22.025  1.00  0.00           N  
ATOM   1370  CA  SER L  93       6.839  46.073 -22.797  1.00  0.00           C  
ATOM   1371  C   SER L  93       7.877  45.087 -22.272  1.00  0.00           C  
ATOM   1372  O   SER L  93       8.947  45.474 -21.796  1.00  0.00           O  
ATOM   1373  CB  SER L  93       7.422  47.473 -22.778  1.00  0.00           C  
ATOM   1374  OG  SER L  93       6.539  48.393 -23.359  1.00  0.00           O  
ATOM   1375  H   SER L  93       4.711  46.189 -22.503  1.00  0.00           H  
ATOM   1376  HA  SER L  93       6.616  45.797 -23.829  1.00  0.00           H  
ATOM   1377 1HB  SER L  93       7.631  47.765 -21.750  1.00  0.00           H  
ATOM   1378 2HB  SER L  93       8.367  47.480 -23.319  1.00  0.00           H  
ATOM   1379  HG  SER L  93       7.072  49.154 -23.601  1.00  0.00           H  
ATOM   1380  N   ASN L  94       7.633  43.724 -22.390  1.00  0.00           N  
ATOM   1381  CA  ASN L  94       8.372  42.491 -22.157  1.00  0.00           C  
ATOM   1382  C   ASN L  94       8.059  41.860 -20.833  1.00  0.00           C  
ATOM   1383  O   ASN L  94       8.474  40.726 -20.652  1.00  0.00           O  
ATOM   1384  CB  ASN L  94       9.865  42.741 -22.267  1.00  0.00           C  
ATOM   1385  CG  ASN L  94      10.274  43.196 -23.640  1.00  0.00           C  
ATOM   1386  OD1 ASN L  94       9.736  42.727 -24.650  1.00  0.00           O  
ATOM   1387  ND2 ASN L  94      11.218  44.101 -23.698  1.00  0.00           N  
ATOM   1388  H   ASN L  94       6.685  43.672 -22.737  1.00  0.00           H  
ATOM   1389  HA  ASN L  94       8.082  41.764 -22.917  1.00  0.00           H  
ATOM   1390 1HB  ASN L  94      10.161  43.500 -21.542  1.00  0.00           H  
ATOM   1391 2HB  ASN L  94      10.406  41.826 -22.024  1.00  0.00           H  
ATOM   1392 1HD2 ASN L  94      11.531  44.441 -24.585  1.00  0.00           H  
ATOM   1393 2HD2 ASN L  94      11.626  44.452 -22.856  1.00  0.00           H  
ATOM   1394  N   HIS L  95       7.291  42.527 -19.978  1.00  0.00           N  
ATOM   1395  CA  HIS L  95       6.923  41.971 -18.689  1.00  0.00           C  
ATOM   1396  C   HIS L  95       5.435  41.694 -18.554  1.00  0.00           C  
ATOM   1397  O   HIS L  95       4.693  42.546 -19.037  1.00  0.00           O  
ATOM   1398  CB  HIS L  95       7.363  42.916 -17.567  1.00  0.00           C  
ATOM   1399  CG  HIS L  95       8.817  43.270 -17.614  1.00  0.00           C  
ATOM   1400  ND1 HIS L  95       9.778  42.562 -16.922  1.00  0.00           N  
ATOM   1401  CD2 HIS L  95       9.474  44.255 -18.269  1.00  0.00           C  
ATOM   1402  CE1 HIS L  95      10.964  43.098 -17.151  1.00  0.00           C  
ATOM   1403  NE2 HIS L  95      10.807  44.126 -17.964  1.00  0.00           N  
ATOM   1404  H   HIS L  95       6.954  43.445 -20.232  1.00  0.00           H  
ATOM   1405  HA  HIS L  95       7.424  41.014 -18.550  1.00  0.00           H  
ATOM   1406 1HB  HIS L  95       6.785  43.839 -17.620  1.00  0.00           H  
ATOM   1407 2HB  HIS L  95       7.156  42.455 -16.601  1.00  0.00           H  
ATOM   1408  HD2 HIS L  95       9.029  45.011 -18.916  1.00  0.00           H  
ATOM   1409  HE1 HIS L  95      11.911  42.750 -16.739  1.00  0.00           H  
ATOM   1410  HE2 HIS L  95      11.544  44.725 -18.309  1.00  0.00           H  
ATOM   1411  N   TRP L  96       5.022  40.599 -17.896  1.00  0.00           N  
ATOM   1412  CA  TRP L  96       3.583  40.385 -17.723  1.00  0.00           C  
ATOM   1413  C   TRP L  96       3.273  40.780 -16.284  1.00  0.00           C  
ATOM   1414  O   TRP L  96       4.105  40.551 -15.406  1.00  0.00           O  
ATOM   1415  CB  TRP L  96       3.184  38.932 -17.987  1.00  0.00           C  
ATOM   1416  CG  TRP L  96       3.234  38.552 -19.436  1.00  0.00           C  
ATOM   1417  CD1 TRP L  96       4.263  37.935 -20.082  1.00  0.00           C  
ATOM   1418  CD2 TRP L  96       2.204  38.763 -20.432  1.00  0.00           C  
ATOM   1419  NE1 TRP L  96       3.947  37.749 -21.405  1.00  0.00           N  
ATOM   1420  CE2 TRP L  96       2.690  38.248 -21.637  1.00  0.00           C  
ATOM   1421  CE3 TRP L  96       0.927  39.337 -20.398  1.00  0.00           C  
ATOM   1422  CZ2 TRP L  96       1.947  38.290 -22.806  1.00  0.00           C  
ATOM   1423  CZ3 TRP L  96       0.181  39.378 -21.569  1.00  0.00           C  
ATOM   1424  CH2 TRP L  96       0.678  38.867 -22.742  1.00  0.00           C  
ATOM   1425  H   TRP L  96       5.669  39.922 -17.518  1.00  0.00           H  
ATOM   1426  HA  TRP L  96       3.052  41.014 -18.438  1.00  0.00           H  
ATOM   1427 1HB  TRP L  96       3.848  38.267 -17.435  1.00  0.00           H  
ATOM   1428 2HB  TRP L  96       2.172  38.761 -17.622  1.00  0.00           H  
ATOM   1429  HD1 TRP L  96       5.200  37.634 -19.617  1.00  0.00           H  
ATOM   1430  HE1 TRP L  96       4.542  37.317 -22.097  1.00  0.00           H  
ATOM   1431  HE3 TRP L  96       0.526  39.741 -19.469  1.00  0.00           H  
ATOM   1432  HZ2 TRP L  96       2.324  37.890 -23.747  1.00  0.00           H  
ATOM   1433  HZ3 TRP L  96      -0.812  39.827 -21.534  1.00  0.00           H  
ATOM   1434  HH2 TRP L  96       0.066  38.915 -23.643  1.00  0.00           H  
ATOM   1435  N   VAL L  97       2.140  41.357 -15.952  1.00  0.00           N  
ATOM   1436  CA  VAL L  97       1.854  41.653 -14.547  1.00  0.00           C  
ATOM   1437  C   VAL L  97       0.472  41.013 -14.398  1.00  0.00           C  
ATOM   1438  O   VAL L  97      -0.390  41.348 -15.238  1.00  0.00           O  
ATOM   1439  CB  VAL L  97       1.787  43.121 -14.087  1.00  0.00           C  
ATOM   1440  CG1 VAL L  97       1.392  43.173 -12.588  1.00  0.00           C  
ATOM   1441  CG2 VAL L  97       3.043  43.972 -14.209  1.00  0.00           C  
ATOM   1442  H   VAL L  97       1.458  41.603 -16.655  1.00  0.00           H  
ATOM   1443  HA  VAL L  97       2.640  41.211 -13.933  1.00  0.00           H  
ATOM   1444  HB  VAL L  97       1.031  43.643 -14.674  1.00  0.00           H  
ATOM   1445 1HG1 VAL L  97       1.344  44.211 -12.260  1.00  0.00           H  
ATOM   1446 2HG1 VAL L  97       0.418  42.705 -12.452  1.00  0.00           H  
ATOM   1447 3HG1 VAL L  97       2.137  42.641 -11.997  1.00  0.00           H  
ATOM   1448 1HG2 VAL L  97       2.837  44.980 -13.847  1.00  0.00           H  
ATOM   1449 2HG2 VAL L  97       3.843  43.529 -13.615  1.00  0.00           H  
ATOM   1450 3HG2 VAL L  97       3.353  44.019 -15.253  1.00  0.00           H  
ATOM   1451  N   PHE L  98       0.291  40.155 -13.410  1.00  0.00           N  
ATOM   1452  CA  PHE L  98      -1.018  39.571 -13.168  1.00  0.00           C  
ATOM   1453  C   PHE L  98      -1.976  40.418 -12.327  1.00  0.00           C  
ATOM   1454  O   PHE L  98      -1.519  41.152 -11.427  1.00  0.00           O  
ATOM   1455  CB  PHE L  98      -0.839  38.212 -12.489  1.00  0.00           C  
ATOM   1456  CG  PHE L  98      -0.289  37.149 -13.398  1.00  0.00           C  
ATOM   1457  CD1 PHE L  98       1.079  37.004 -13.572  1.00  0.00           C  
ATOM   1458  CD2 PHE L  98      -1.139  36.292 -14.080  1.00  0.00           C  
ATOM   1459  CE1 PHE L  98       1.585  36.027 -14.407  1.00  0.00           C  
ATOM   1460  CE2 PHE L  98      -0.636  35.313 -14.915  1.00  0.00           C  
ATOM   1461  CZ  PHE L  98       0.728  35.181 -15.079  1.00  0.00           C  
ATOM   1462  H   PHE L  98       1.063  39.898 -12.811  1.00  0.00           H  
ATOM   1463  HA  PHE L  98      -1.518  39.433 -14.128  1.00  0.00           H  
ATOM   1464 1HB  PHE L  98      -0.164  38.315 -11.641  1.00  0.00           H  
ATOM   1465 2HB  PHE L  98      -1.798  37.868 -12.105  1.00  0.00           H  
ATOM   1466  HD1 PHE L  98       1.757  37.672 -13.040  1.00  0.00           H  
ATOM   1467  HD2 PHE L  98      -2.217  36.397 -13.951  1.00  0.00           H  
ATOM   1468  HE1 PHE L  98       2.663  35.924 -14.535  1.00  0.00           H  
ATOM   1469  HE2 PHE L  98      -1.315  34.646 -15.446  1.00  0.00           H  
ATOM   1470  HZ  PHE L  98       1.126  34.411 -15.738  1.00  0.00           H  
ATOM   1471  N   GLY L  99      -3.273  40.206 -12.498  1.00  0.00           N  
ATOM   1472  CA  GLY L  99      -4.303  40.827 -11.684  1.00  0.00           C  
ATOM   1473  C   GLY L  99      -4.446  39.993 -10.400  1.00  0.00           C  
ATOM   1474  O   GLY L  99      -3.841  38.905 -10.297  1.00  0.00           O  
ATOM   1475  H   GLY L  99      -3.546  39.575 -13.238  1.00  0.00           H  
ATOM   1476 1HA  GLY L  99      -4.021  41.857 -11.463  1.00  0.00           H  
ATOM   1477 2HA  GLY L  99      -5.237  40.863 -12.244  1.00  0.00           H  
ATOM   1478  N   GLY L 100      -5.201  40.504  -9.463  1.00  0.00           N  
ATOM   1479  CA  GLY L 100      -5.423  39.809  -8.182  1.00  0.00           C  
ATOM   1480  C   GLY L 100      -6.319  38.549  -8.263  1.00  0.00           C  
ATOM   1481  O   GLY L 100      -6.220  37.700  -7.377  1.00  0.00           O  
ATOM   1482  H   GLY L 100      -5.654  41.391  -9.627  1.00  0.00           H  
ATOM   1483 1HA  GLY L 100      -4.464  39.505  -7.762  1.00  0.00           H  
ATOM   1484 2HA  GLY L 100      -5.882  40.495  -7.471  1.00  0.00           H  
ATOM   1485  N   GLY L 101      -7.133  38.434  -9.314  1.00  0.00           N  
ATOM   1486  CA  GLY L 101      -8.048  37.312  -9.501  1.00  0.00           C  
ATOM   1487  C   GLY L 101      -9.461  37.551  -8.990  1.00  0.00           C  
ATOM   1488  O   GLY L 101      -9.666  38.187  -7.948  1.00  0.00           O  
ATOM   1489  H   GLY L 101      -7.105  39.167 -10.008  1.00  0.00           H  
ATOM   1490 1HA  GLY L 101      -8.113  37.068 -10.562  1.00  0.00           H  
ATOM   1491 2HA  GLY L 101      -7.654  36.433  -8.993  1.00  0.00           H  
ATOM   1492  N   THR L 102     -10.445  37.024  -9.742  1.00  0.00           N  
ATOM   1493  CA  THR L 102     -11.875  37.101  -9.445  1.00  0.00           C  
ATOM   1494  C   THR L 102     -12.471  35.697  -9.249  1.00  0.00           C  
ATOM   1495  O   THR L 102     -12.342  34.841 -10.138  1.00  0.00           O  
ATOM   1496  CB  THR L 102     -12.634  37.840 -10.562  1.00  0.00           C  
ATOM   1497  OG1 THR L 102     -12.103  39.163 -10.710  1.00  0.00           O  
ATOM   1498  CG2 THR L 102     -14.116  37.926 -10.234  1.00  0.00           C  
ATOM   1499  H   THR L 102     -10.142  36.542 -10.577  1.00  0.00           H  
ATOM   1500  HA  THR L 102     -12.006  37.657  -8.516  1.00  0.00           H  
ATOM   1501  HB  THR L 102     -12.506  37.305 -11.504  1.00  0.00           H  
ATOM   1502  HG1 THR L 102     -12.336  39.688  -9.940  1.00  0.00           H  
ATOM   1503 1HG2 THR L 102     -14.636  38.451 -11.035  1.00  0.00           H  
ATOM   1504 2HG2 THR L 102     -14.525  36.921 -10.133  1.00  0.00           H  
ATOM   1505 3HG2 THR L 102     -14.250  38.468  -9.299  1.00  0.00           H  
ATOM   1506  N   LYS L 103     -13.163  35.474  -8.117  1.00  0.00           N  
ATOM   1507  CA  LYS L 103     -13.870  34.218  -7.962  1.00  0.00           C  
ATOM   1508  C   LYS L 103     -15.246  34.381  -8.549  1.00  0.00           C  
ATOM   1509  O   LYS L 103     -15.995  35.251  -8.093  1.00  0.00           O  
ATOM   1510  CB  LYS L 103     -13.954  33.798  -6.494  1.00  0.00           C  
ATOM   1511  CG  LYS L 103     -14.612  32.444  -6.264  1.00  0.00           C  
ATOM   1512  CD  LYS L 103     -14.599  32.067  -4.790  1.00  0.00           C  
ATOM   1513  CE  LYS L 103     -15.263  30.718  -4.557  1.00  0.00           C  
ATOM   1514  NZ  LYS L 103     -15.246  30.330  -3.120  1.00  0.00           N  
ATOM   1515  H   LYS L 103     -13.203  36.156  -7.373  1.00  0.00           H  
ATOM   1516  HA  LYS L 103     -13.326  33.445  -8.506  1.00  0.00           H  
ATOM   1517 1HB  LYS L 103     -12.950  33.758  -6.069  1.00  0.00           H  
ATOM   1518 2HB  LYS L 103     -14.517  34.544  -5.933  1.00  0.00           H  
ATOM   1519 1HG  LYS L 103     -15.645  32.478  -6.612  1.00  0.00           H  
ATOM   1520 2HG  LYS L 103     -14.081  31.680  -6.831  1.00  0.00           H  
ATOM   1521 1HD  LYS L 103     -13.567  32.022  -4.435  1.00  0.00           H  
ATOM   1522 2HD  LYS L 103     -15.129  32.826  -4.215  1.00  0.00           H  
ATOM   1523 1HE  LYS L 103     -16.296  30.757  -4.897  1.00  0.00           H  
ATOM   1524 2HE  LYS L 103     -14.743  29.952  -5.132  1.00  0.00           H  
ATOM   1525 1HZ  LYS L 103     -15.695  29.432  -3.008  1.00  0.00           H  
ATOM   1526 2HZ  LYS L 103     -14.290  30.271  -2.798  1.00  0.00           H  
ATOM   1527 3HZ  LYS L 103     -15.741  31.023  -2.578  1.00  0.00           H  
ATOM   1528  N   LEU L 104     -15.586  33.587  -9.571  1.00  0.00           N  
ATOM   1529  CA  LEU L 104     -16.930  33.721 -10.079  1.00  0.00           C  
ATOM   1530  C   LEU L 104     -17.676  32.533  -9.517  1.00  0.00           C  
ATOM   1531  O   LEU L 104     -17.233  31.383  -9.624  1.00  0.00           O  
ATOM   1532  CB  LEU L 104     -16.965  33.727 -11.613  1.00  0.00           C  
ATOM   1533  CG  LEU L 104     -18.360  33.787 -12.246  1.00  0.00           C  
ATOM   1534  CD1 LEU L 104     -19.009  35.125 -11.921  1.00  0.00           C  
ATOM   1535  CD2 LEU L 104     -18.245  33.587 -13.750  1.00  0.00           C  
ATOM   1536  H   LEU L 104     -14.963  32.915  -9.997  1.00  0.00           H  
ATOM   1537  HA  LEU L 104     -17.338  34.669  -9.730  1.00  0.00           H  
ATOM   1538 1HB  LEU L 104     -16.402  34.587 -11.970  1.00  0.00           H  
ATOM   1539 2HB  LEU L 104     -16.475  32.823 -11.975  1.00  0.00           H  
ATOM   1540  HG  LEU L 104     -18.986  33.001 -11.823  1.00  0.00           H  
ATOM   1541 1HD1 LEU L 104     -20.001  35.168 -12.371  1.00  0.00           H  
ATOM   1542 2HD1 LEU L 104     -19.097  35.233 -10.839  1.00  0.00           H  
ATOM   1543 3HD1 LEU L 104     -18.396  35.933 -12.318  1.00  0.00           H  
ATOM   1544 1HD2 LEU L 104     -19.237  33.629 -14.200  1.00  0.00           H  
ATOM   1545 2HD2 LEU L 104     -17.620  34.373 -14.175  1.00  0.00           H  
ATOM   1546 3HD2 LEU L 104     -17.794  32.616 -13.955  1.00  0.00           H  
ATOM   1547  N   THR L 105     -18.731  32.856  -8.774  1.00  0.00           N  
ATOM   1548  CA  THR L 105     -19.580  31.854  -8.178  1.00  0.00           C  
ATOM   1549  C   THR L 105     -20.842  31.868  -8.946  1.00  0.00           C  
ATOM   1550  O   THR L 105     -21.458  32.924  -9.107  1.00  0.00           O  
ATOM   1551  CB  THR L 105     -19.856  32.113  -6.685  1.00  0.00           C  
ATOM   1552  OG1 THR L 105     -18.623  32.075  -5.955  1.00  0.00           O  
ATOM   1553  CG2 THR L 105     -20.803  31.062  -6.128  1.00  0.00           C  
ATOM   1554  H   THR L 105     -18.942  33.833  -8.624  1.00  0.00           H  
ATOM   1555  HA  THR L 105     -19.081  30.888  -8.255  1.00  0.00           H  
ATOM   1556  HB  THR L 105     -20.304  33.099  -6.564  1.00  0.00           H  
ATOM   1557  HG1 THR L 105     -18.216  31.212  -6.060  1.00  0.00           H  
ATOM   1558 1HG2 THR L 105     -20.987  31.261  -5.072  1.00  0.00           H  
ATOM   1559 2HG2 THR L 105     -21.746  31.095  -6.673  1.00  0.00           H  
ATOM   1560 3HG2 THR L 105     -20.356  30.074  -6.237  1.00  0.00           H  
ATOM   1561  N   VAL L 106     -21.241  30.696  -9.409  1.00  0.00           N  
ATOM   1562  CA  VAL L 106     -22.480  30.465 -10.115  1.00  0.00           C  
ATOM   1563  C   VAL L 106     -23.446  30.148  -8.982  1.00  0.00           C  
ATOM   1564  O   VAL L 106     -23.169  29.256  -8.174  1.00  0.00           O  
ATOM   1565  CB  VAL L 106     -22.379  29.301 -11.119  1.00  0.00           C  
ATOM   1566  CG1 VAL L 106     -23.712  29.084 -11.818  1.00  0.00           C  
ATOM   1567  CG2 VAL L 106     -21.278  29.583 -12.130  1.00  0.00           C  
ATOM   1568  H   VAL L 106     -20.616  29.919  -9.245  1.00  0.00           H  
ATOM   1569  HA  VAL L 106     -22.731  31.365 -10.677  1.00  0.00           H  
ATOM   1570  HB  VAL L 106     -22.148  28.384 -10.576  1.00  0.00           H  
ATOM   1571 1HG1 VAL L 106     -23.623  28.257 -12.524  1.00  0.00           H  
ATOM   1572 2HG1 VAL L 106     -24.477  28.848 -11.079  1.00  0.00           H  
ATOM   1573 3HG1 VAL L 106     -23.993  29.990 -12.356  1.00  0.00           H  
ATOM   1574 1HG2 VAL L 106     -21.212  28.756 -12.836  1.00  0.00           H  
ATOM   1575 2HG2 VAL L 106     -21.507  30.503 -12.669  1.00  0.00           H  
ATOM   1576 3HG2 VAL L 106     -20.326  29.694 -11.611  1.00  0.00           H  
ATOM   1577  N   LEU L 107     -24.530  30.911  -8.863  1.00  0.00           N  
ATOM   1578  CA  LEU L 107     -25.425  30.854  -7.715  1.00  0.00           C  
ATOM   1579  C   LEU L 107     -26.374  29.669  -7.662  1.00  0.00           C  
ATOM   1580  O   LEU L 107     -27.475  29.749  -8.192  1.00  0.00           O  
ATOM   1581  CB  LEU L 107     -26.256  32.142  -7.670  1.00  0.00           C  
ATOM   1582  CG  LEU L 107     -25.458  33.444  -7.524  1.00  0.00           C  
ATOM   1583  CD1 LEU L 107     -26.406  34.633  -7.598  1.00  0.00           C  
ATOM   1584  CD2 LEU L 107     -24.700  33.430  -6.205  1.00  0.00           C  
ATOM   1585  H   LEU L 107     -24.731  31.558  -9.613  1.00  0.00           H  
ATOM   1586  HA  LEU L 107     -24.823  30.780  -6.810  1.00  0.00           H  
ATOM   1587 1HB  LEU L 107     -26.838  32.212  -8.587  1.00  0.00           H  
ATOM   1588 2HB  LEU L 107     -26.947  32.082  -6.829  1.00  0.00           H  
ATOM   1589  HG  LEU L 107     -24.749  33.531  -8.348  1.00  0.00           H  
ATOM   1590 1HD1 LEU L 107     -25.839  35.558  -7.495  1.00  0.00           H  
ATOM   1591 2HD1 LEU L 107     -26.920  34.629  -8.560  1.00  0.00           H  
ATOM   1592 3HD1 LEU L 107     -27.138  34.565  -6.795  1.00  0.00           H  
ATOM   1593 1HD2 LEU L 107     -24.132  34.355  -6.101  1.00  0.00           H  
ATOM   1594 2HD2 LEU L 107     -25.408  33.345  -5.380  1.00  0.00           H  
ATOM   1595 3HD2 LEU L 107     -24.017  32.581  -6.186  1.00  0.00           H  
ATOM   1596  N   GLY L 108     -25.949  28.607  -7.006  1.00  0.00           N  
ATOM   1597  CA  GLY L 108     -26.757  27.383  -6.826  1.00  0.00           C  
ATOM   1598  C   GLY L 108     -27.423  27.197  -5.490  1.00  0.00           C  
ATOM   1599  O   GLY L 108     -27.993  26.127  -5.229  1.00  0.00           O  
ATOM   1600  H   GLY L 108     -25.021  28.645  -6.611  1.00  0.00           H  
ATOM   1601 1HA  GLY L 108     -27.548  27.355  -7.576  1.00  0.00           H  
ATOM   1602 2HA  GLY L 108     -26.130  26.507  -6.987  1.00  0.00           H  
ATOM   1603  N   GLN L 109     -27.290  28.136  -4.573  1.00  0.00           N  
ATOM   1604  CA  GLN L 109     -27.943  28.023  -3.257  1.00  0.00           C  
ATOM   1605  C   GLN L 109     -28.069  29.413  -2.696  1.00  0.00           C  
ATOM   1606  O   GLN L 109     -27.381  30.305  -3.202  1.00  0.00           O  
ATOM   1607  OXT GLN L 109     -28.820  29.627  -1.785  1.00  0.00           O  
ATOM   1608  CB  GLN L 109     -27.149  27.129  -2.298  1.00  0.00           C  
ATOM   1609  CG  GLN L 109     -27.816  26.919  -0.949  1.00  0.00           C  
ATOM   1610  CD  GLN L 109     -27.025  25.985  -0.053  1.00  0.00           C  
ATOM   1611  OE1 GLN L 109     -25.875  25.645  -0.346  1.00  0.00           O  
ATOM   1612  NE2 GLN L 109     -27.638  25.561   1.046  1.00  0.00           N  
ATOM   1613  H   GLN L 109     -26.730  28.951  -4.775  1.00  0.00           H  
ATOM   1614  HA  GLN L 109     -28.927  27.576  -3.396  1.00  0.00           H  
ATOM   1615 1HB  GLN L 109     -26.998  26.151  -2.754  1.00  0.00           H  
ATOM   1616 2HB  GLN L 109     -26.167  27.565  -2.123  1.00  0.00           H  
ATOM   1617 1HG  GLN L 109     -27.903  27.882  -0.445  1.00  0.00           H  
ATOM   1618 2HG  GLN L 109     -28.805  26.488  -1.107  1.00  0.00           H  
ATOM   1619 1HE2 GLN L 109     -27.167  24.943   1.677  1.00  0.00           H  
ATOM   1620 2HE2 GLN L 109     -28.572  25.861   1.246  1.00  0.00           H  
ATOM   1621  N   GLN H   1      -2.616  16.195 -25.767  1.00  0.00           N  
ATOM   1622  CA  GLN H   1      -1.341  15.489 -25.478  1.00  0.00           C  
ATOM   1623  C   GLN H   1      -0.250  16.423 -24.964  1.00  0.00           C  
ATOM   1624  O   GLN H   1       0.830  15.966 -24.596  1.00  0.00           O  
ATOM   1625  CB  GLN H   1      -0.834  14.767 -26.729  1.00  0.00           C  
ATOM   1626  CG  GLN H   1      -1.773  13.693 -27.251  1.00  0.00           C  
ATOM   1627  CD  GLN H   1      -2.003  12.585 -26.241  1.00  0.00           C  
ATOM   1628  OE1 GLN H   1      -1.054  12.009 -25.702  1.00  0.00           O  
ATOM   1629  NE2 GLN H   1      -3.269  12.279 -25.977  1.00  0.00           N  
ATOM   1630 1H   GLN H   1      -3.293  15.538 -26.099  1.00  0.00           H  
ATOM   1631 2H   GLN H   1      -2.954  16.629 -24.932  1.00  0.00           H  
ATOM   1632 3H   GLN H   1      -2.460  16.894 -26.465  1.00  0.00           H  
ATOM   1633  HA  GLN H   1      -1.523  14.750 -24.698  1.00  0.00           H  
ATOM   1634 1HB  GLN H   1      -0.674  15.491 -27.528  1.00  0.00           H  
ATOM   1635 2HB  GLN H   1       0.127  14.299 -26.515  1.00  0.00           H  
ATOM   1636 1HG  GLN H   1      -2.736  14.148 -27.484  1.00  0.00           H  
ATOM   1637 2HG  GLN H   1      -1.341  13.252 -28.149  1.00  0.00           H  
ATOM   1638 1HE2 GLN H   1      -3.483  11.557 -25.319  1.00  0.00           H  
ATOM   1639 2HE2 GLN H   1      -4.009  12.772 -26.436  1.00  0.00           H  
ATOM   1640  N   VAL H   2      -0.523  17.725 -24.945  1.00  0.00           N  
ATOM   1641  CA  VAL H   2       0.443  18.696 -24.431  1.00  0.00           C  
ATOM   1642  C   VAL H   2       0.571  18.524 -22.919  1.00  0.00           C  
ATOM   1643  O   VAL H   2      -0.426  18.498 -22.204  1.00  0.00           O  
ATOM   1644  CB  VAL H   2       0.001  20.135 -24.757  1.00  0.00           C  
ATOM   1645  CG1 VAL H   2       0.947  21.140 -24.118  1.00  0.00           C  
ATOM   1646  CG2 VAL H   2      -0.054  20.330 -26.265  1.00  0.00           C  
ATOM   1647  H   VAL H   2      -1.414  18.054 -25.292  1.00  0.00           H  
ATOM   1648  HA  VAL H   2       1.406  18.513 -24.909  1.00  0.00           H  
ATOM   1649  HB  VAL H   2      -0.987  20.307 -24.331  1.00  0.00           H  
ATOM   1650 1HG1 VAL H   2       0.620  22.152 -24.359  1.00  0.00           H  
ATOM   1651 2HG1 VAL H   2       0.944  21.006 -23.036  1.00  0.00           H  
ATOM   1652 3HG1 VAL H   2       1.956  20.985 -24.501  1.00  0.00           H  
ATOM   1653 1HG2 VAL H   2      -0.367  21.349 -26.489  1.00  0.00           H  
ATOM   1654 2HG2 VAL H   2       0.933  20.151 -26.692  1.00  0.00           H  
ATOM   1655 3HG2 VAL H   2      -0.768  19.628 -26.697  1.00  0.00           H  
ATOM   1656  N   GLN H   3       1.805  18.406 -22.435  1.00  0.00           N  
ATOM   1657  CA  GLN H   3       2.034  18.244 -21.010  1.00  0.00           C  
ATOM   1658  C   GLN H   3       3.332  18.905 -20.562  1.00  0.00           C  
ATOM   1659  O   GLN H   3       4.321  18.874 -21.282  1.00  0.00           O  
ATOM   1660  CB  GLN H   3       2.054  16.758 -20.643  1.00  0.00           C  
ATOM   1661  CG  GLN H   3       2.218  16.485 -19.158  1.00  0.00           C  
ATOM   1662  CD  GLN H   3       0.970  16.825 -18.366  1.00  0.00           C  
ATOM   1663  OE1 GLN H   3      -0.102  16.257 -18.596  1.00  0.00           O  
ATOM   1664  NE2 GLN H   3       1.100  17.755 -17.427  1.00  0.00           N  
ATOM   1665  H   GLN H   3       2.598  18.427 -23.061  1.00  0.00           H  
ATOM   1666  HA  GLN H   3       1.219  18.727 -20.472  1.00  0.00           H  
ATOM   1667 1HB  GLN H   3       1.126  16.289 -20.971  1.00  0.00           H  
ATOM   1668 2HB  GLN H   3       2.873  16.265 -21.168  1.00  0.00           H  
ATOM   1669 1HG  GLN H   3       2.436  15.427 -19.015  1.00  0.00           H  
ATOM   1670 2HG  GLN H   3       3.040  17.090 -18.776  1.00  0.00           H  
ATOM   1671 1HE2 GLN H   3       0.311  18.021 -16.872  1.00  0.00           H  
ATOM   1672 2HE2 GLN H   3       1.988  18.190 -17.273  1.00  0.00           H  
ATOM   1673  N   LEU H   4       3.288  19.539 -19.390  1.00  0.00           N  
ATOM   1674  CA  LEU H   4       4.465  20.147 -18.787  1.00  0.00           C  
ATOM   1675  C   LEU H   4       4.545  19.589 -17.384  1.00  0.00           C  
ATOM   1676  O   LEU H   4       3.519  19.404 -16.733  1.00  0.00           O  
ATOM   1677  CB  LEU H   4       4.367  21.677 -18.763  1.00  0.00           C  
ATOM   1678  CG  LEU H   4       4.320  22.362 -20.135  1.00  0.00           C  
ATOM   1679  CD1 LEU H   4       2.871  22.512 -20.579  1.00  0.00           C  
ATOM   1680  CD2 LEU H   4       5.009  23.716 -20.051  1.00  0.00           C  
ATOM   1681  H   LEU H   4       2.403  19.596 -18.905  1.00  0.00           H  
ATOM   1682  HA  LEU H   4       5.337  19.874 -19.380  1.00  0.00           H  
ATOM   1683 1HB  LEU H   4       3.465  21.959 -18.222  1.00  0.00           H  
ATOM   1684 2HB  LEU H   4       5.228  22.073 -18.225  1.00  0.00           H  
ATOM   1685  HG  LEU H   4       4.831  21.740 -20.870  1.00  0.00           H  
ATOM   1686 1HD1 LEU H   4       2.837  22.999 -21.554  1.00  0.00           H  
ATOM   1687 2HD1 LEU H   4       2.408  21.528 -20.650  1.00  0.00           H  
ATOM   1688 3HD1 LEU H   4       2.329  23.117 -19.853  1.00  0.00           H  
ATOM   1689 1HD2 LEU H   4       4.976  24.202 -21.026  1.00  0.00           H  
ATOM   1690 2HD2 LEU H   4       4.498  24.339 -19.317  1.00  0.00           H  
ATOM   1691 3HD2 LEU H   4       6.047  23.578 -19.749  1.00  0.00           H  
ATOM   1692  N   LYS H   5       5.758  19.308 -16.920  1.00  0.00           N  
ATOM   1693  CA  LYS H   5       5.942  18.764 -15.591  1.00  0.00           C  
ATOM   1694  C   LYS H   5       7.167  19.345 -14.898  1.00  0.00           C  
ATOM   1695  O   LYS H   5       8.305  19.178 -15.368  1.00  0.00           O  
ATOM   1696  CB  LYS H   5       6.050  17.240 -15.657  1.00  0.00           C  
ATOM   1697  CG  LYS H   5       6.170  16.558 -14.300  1.00  0.00           C  
ATOM   1698  CD  LYS H   5       6.196  15.045 -14.442  1.00  0.00           C  
ATOM   1699  CE  LYS H   5       6.327  14.362 -13.088  1.00  0.00           C  
ATOM   1700  NZ  LYS H   5       6.353  12.879 -13.213  1.00  0.00           N  
ATOM   1701  H   LYS H   5       6.568  19.476 -17.501  1.00  0.00           H  
ATOM   1702  HA  LYS H   5       5.074  19.029 -14.986  1.00  0.00           H  
ATOM   1703 1HB  LYS H   5       5.172  16.834 -16.159  1.00  0.00           H  
ATOM   1704 2HB  LYS H   5       6.923  16.963 -16.247  1.00  0.00           H  
ATOM   1705 1HG  LYS H   5       7.086  16.885 -13.807  1.00  0.00           H  
ATOM   1706 2HG  LYS H   5       5.322  16.841 -13.676  1.00  0.00           H  
ATOM   1707 1HD  LYS H   5       5.277  14.707 -14.923  1.00  0.00           H  
ATOM   1708 2HD  LYS H   5       7.040  14.753 -15.068  1.00  0.00           H  
ATOM   1709 1HE  LYS H   5       7.246  14.690 -12.604  1.00  0.00           H  
ATOM   1710 2HE  LYS H   5       5.487  14.646 -12.456  1.00  0.00           H  
ATOM   1711 1HZ  LYS H   5       6.440  12.465 -12.295  1.00  0.00           H  
ATOM   1712 2HZ  LYS H   5       5.496  12.562 -13.645  1.00  0.00           H  
ATOM   1713 3HZ  LYS H   5       7.139  12.602 -13.783  1.00  0.00           H  
ATOM   1714  N   GLU H   6       6.937  20.028 -13.777  1.00  0.00           N  
ATOM   1715  CA  GLU H   6       8.038  20.599 -13.017  1.00  0.00           C  
ATOM   1716  C   GLU H   6       8.640  19.568 -12.067  1.00  0.00           C  
ATOM   1717  O   GLU H   6       7.937  18.723 -11.534  1.00  0.00           O  
ATOM   1718  CB  GLU H   6       7.578  21.797 -12.193  1.00  0.00           C  
ATOM   1719  CG  GLU H   6       6.892  22.902 -12.998  1.00  0.00           C  
ATOM   1720  CD  GLU H   6       5.419  22.629 -13.232  1.00  0.00           C  
ATOM   1721  OE1 GLU H   6       4.955  21.519 -12.910  1.00  0.00           O  
ATOM   1722  OE2 GLU H   6       4.720  23.524 -13.746  1.00  0.00           O  
ATOM   1723  H   GLU H   6       5.991  20.156 -13.446  1.00  0.00           H  
ATOM   1724  HA  GLU H   6       8.815  20.913 -13.715  1.00  0.00           H  
ATOM   1725 1HB  GLU H   6       6.879  21.466 -11.426  1.00  0.00           H  
ATOM   1726 2HB  GLU H   6       8.435  22.242 -11.686  1.00  0.00           H  
ATOM   1727 1HG  GLU H   6       6.994  23.846 -12.461  1.00  0.00           H  
ATOM   1728 2HG  GLU H   6       7.396  23.006 -13.957  1.00  0.00           H  
ATOM   1729  N   SER H   7       9.943  19.666 -11.842  1.00  0.00           N  
ATOM   1730  CA  SER H   7      10.614  18.772 -10.911  1.00  0.00           C  
ATOM   1731  C   SER H   7      11.826  19.479 -10.342  1.00  0.00           C  
ATOM   1732  O   SER H   7      12.303  20.469 -10.901  1.00  0.00           O  
ATOM   1733  CB  SER H   7      11.028  17.486 -11.598  1.00  0.00           C  
ATOM   1734  OG  SER H   7      12.029  17.725 -12.550  1.00  0.00           O  
ATOM   1735  H   SER H   7      10.482  20.371 -12.322  1.00  0.00           H  
ATOM   1736  HA  SER H   7       9.919  18.525 -10.107  1.00  0.00           H  
ATOM   1737 1HB  SER H   7      11.391  16.776 -10.856  1.00  0.00           H  
ATOM   1738 2HB  SER H   7      10.162  17.038 -12.083  1.00  0.00           H  
ATOM   1739  HG  SER H   7      11.643  18.321 -13.197  1.00  0.00           H  
ATOM   1740  N   GLY H   8      12.334  18.979  -9.219  1.00  0.00           N  
ATOM   1741  CA  GLY H   8      13.498  19.596  -8.611  1.00  0.00           C  
ATOM   1742  C   GLY H   8      13.430  19.624  -7.094  1.00  0.00           C  
ATOM   1743  O   GLY H   8      12.377  19.351  -6.524  1.00  0.00           O  
ATOM   1744  H   GLY H   8      11.920  18.169  -8.778  1.00  0.00           H  
ATOM   1745 1HA  GLY H   8      14.396  19.055  -8.912  1.00  0.00           H  
ATOM   1746 2HA  GLY H   8      13.601  20.617  -8.976  1.00  0.00           H  
ATOM   1747  N   PRO H   9      14.537  19.940  -6.409  1.00  0.00           N  
ATOM   1748  CA  PRO H   9      14.538  20.013  -4.943  1.00  0.00           C  
ATOM   1749  C   PRO H   9      13.486  20.980  -4.415  1.00  0.00           C  
ATOM   1750  O   PRO H   9      13.525  22.169  -4.732  1.00  0.00           O  
ATOM   1751  CB  PRO H   9      15.953  20.505  -4.626  1.00  0.00           C  
ATOM   1752  CG  PRO H   9      16.772  20.034  -5.780  1.00  0.00           C  
ATOM   1753  CD  PRO H   9      15.871  20.209  -6.973  1.00  0.00           C  
ATOM   1754  HA  PRO H   9      14.367  19.008  -4.530  1.00  0.00           H  
ATOM   1755 1HB  PRO H   9      15.957  21.601  -4.520  1.00  0.00           H  
ATOM   1756 2HB  PRO H   9      16.291  20.088  -3.665  1.00  0.00           H  
ATOM   1757 1HG  PRO H   9      17.696  20.625  -5.857  1.00  0.00           H  
ATOM   1758 2HG  PRO H   9      17.075  18.987  -5.627  1.00  0.00           H  
ATOM   1759 1HD  PRO H   9      15.958  21.237  -7.351  1.00  0.00           H  
ATOM   1760 2HD  PRO H   9      16.149  19.484  -7.753  1.00  0.00           H  
ATOM   1761  N   GLY H  10      12.562  20.453  -3.611  1.00  0.00           N  
ATOM   1762  CA  GLY H  10      11.498  21.261  -3.035  1.00  0.00           C  
ATOM   1763  C   GLY H  10      11.847  21.923  -1.715  1.00  0.00           C  
ATOM   1764  O   GLY H  10      11.008  22.581  -1.095  1.00  0.00           O  
ATOM   1765  H   GLY H  10      12.601  19.466  -3.396  1.00  0.00           H  
ATOM   1766 1HA  GLY H  10      11.216  22.045  -3.737  1.00  0.00           H  
ATOM   1767 2HA  GLY H  10      10.617  20.641  -2.875  1.00  0.00           H  
ATOM   1768  N   LEU H  11      13.091  21.754  -1.284  1.00  0.00           N  
ATOM   1769  CA  LEU H  11      13.543  22.345  -0.040  1.00  0.00           C  
ATOM   1770  C   LEU H  11      14.939  22.941  -0.213  1.00  0.00           C  
ATOM   1771  O   LEU H  11      15.891  22.216  -0.496  1.00  0.00           O  
ATOM   1772  CB  LEU H  11      13.553  21.293   1.076  1.00  0.00           C  
ATOM   1773  CG  LEU H  11      14.069  21.772   2.439  1.00  0.00           C  
ATOM   1774  CD1 LEU H  11      13.150  22.862   2.975  1.00  0.00           C  
ATOM   1775  CD2 LEU H  11      14.138  20.594   3.399  1.00  0.00           C  
ATOM   1776  H   LEU H  11      13.738  21.204  -1.831  1.00  0.00           H  
ATOM   1777  HA  LEU H  11      12.853  23.140   0.236  1.00  0.00           H  
ATOM   1778 1HB  LEU H  11      12.537  20.926   1.217  1.00  0.00           H  
ATOM   1779 2HB  LEU H  11      14.177  20.457   0.761  1.00  0.00           H  
ATOM   1780  HG  LEU H  11      15.063  22.203   2.320  1.00  0.00           H  
ATOM   1781 1HD1 LEU H  11      13.517  23.203   3.943  1.00  0.00           H  
ATOM   1782 2HD1 LEU H  11      13.135  23.700   2.278  1.00  0.00           H  
ATOM   1783 3HD1 LEU H  11      12.142  22.464   3.088  1.00  0.00           H  
ATOM   1784 1HD2 LEU H  11      14.506  20.936   4.368  1.00  0.00           H  
ATOM   1785 2HD2 LEU H  11      13.144  20.164   3.519  1.00  0.00           H  
ATOM   1786 3HD2 LEU H  11      14.815  19.839   3.000  1.00  0.00           H  
ATOM   1787  N   VAL H  12      15.063  24.252  -0.050  1.00  0.00           N  
ATOM   1788  CA  VAL H  12      16.360  24.908  -0.181  1.00  0.00           C  
ATOM   1789  C   VAL H  12      16.652  25.923   0.925  1.00  0.00           C  
ATOM   1790  O   VAL H  12      15.775  26.665   1.363  1.00  0.00           O  
ATOM   1791  CB  VAL H  12      16.440  25.622  -1.544  1.00  0.00           C  
ATOM   1792  CG1 VAL H  12      17.815  26.242  -1.741  1.00  0.00           C  
ATOM   1793  CG2 VAL H  12      16.125  24.641  -2.662  1.00  0.00           C  
ATOM   1794  H   VAL H  12      14.250  24.812   0.167  1.00  0.00           H  
ATOM   1795  HA  VAL H  12      17.139  24.147  -0.131  1.00  0.00           H  
ATOM   1796  HB  VAL H  12      15.715  26.436  -1.560  1.00  0.00           H  
ATOM   1797 1HG1 VAL H  12      17.854  26.742  -2.709  1.00  0.00           H  
ATOM   1798 2HG1 VAL H  12      18.004  26.967  -0.950  1.00  0.00           H  
ATOM   1799 3HG1 VAL H  12      18.574  25.460  -1.707  1.00  0.00           H  
ATOM   1800 1HG2 VAL H  12      16.182  25.152  -3.622  1.00  0.00           H  
ATOM   1801 2HG2 VAL H  12      16.847  23.822  -2.642  1.00  0.00           H  
ATOM   1802 3HG2 VAL H  12      15.120  24.241  -2.523  1.00  0.00           H  
ATOM   1803  N   ALA H  13      17.899  25.934   1.389  1.00  0.00           N  
ATOM   1804  CA  ALA H  13      18.304  26.844   2.449  1.00  0.00           C  
ATOM   1805  C   ALA H  13      18.454  28.265   1.912  1.00  0.00           C  
ATOM   1806  O   ALA H  13      18.783  28.465   0.742  1.00  0.00           O  
ATOM   1807  CB  ALA H  13      19.603  26.373   3.086  1.00  0.00           C  
ATOM   1808  H   ALA H  13      18.581  25.298   1.000  1.00  0.00           H  
ATOM   1809  HA  ALA H  13      17.521  26.850   3.208  1.00  0.00           H  
ATOM   1810 1HB  ALA H  13      19.893  27.065   3.876  1.00  0.00           H  
ATOM   1811 2HB  ALA H  13      19.462  25.378   3.509  1.00  0.00           H  
ATOM   1812 3HB  ALA H  13      20.386  26.338   2.331  1.00  0.00           H  
ATOM   1813  N   PRO H  14      18.220  29.268   2.765  1.00  0.00           N  
ATOM   1814  CA  PRO H  14      18.359  30.673   2.372  1.00  0.00           C  
ATOM   1815  C   PRO H  14      19.759  30.990   1.825  1.00  0.00           C  
ATOM   1816  O   PRO H  14      20.750  30.380   2.230  1.00  0.00           O  
ATOM   1817  CB  PRO H  14      18.088  31.416   3.685  1.00  0.00           C  
ATOM   1818  CG  PRO H  14      17.215  30.487   4.457  1.00  0.00           C  
ATOM   1819  CD  PRO H  14      17.752  29.117   4.141  1.00  0.00           C  
ATOM   1820  HA  PRO H  14      17.598  30.913   1.615  1.00  0.00           H  
ATOM   1821 1HB  PRO H  14      19.036  31.634   4.196  1.00  0.00           H  
ATOM   1822 2HB  PRO H  14      17.605  32.382   3.477  1.00  0.00           H  
ATOM   1823 1HG  PRO H  14      17.263  30.724   5.529  1.00  0.00           H  
ATOM   1824 2HG  PRO H  14      16.165  30.610   4.152  1.00  0.00           H  
ATOM   1825 1HD  PRO H  14      18.574  28.877   4.832  1.00  0.00           H  
ATOM   1826 2HD  PRO H  14      16.945  28.376   4.227  1.00  0.00           H  
ATOM   1827  N   SER H  15      19.828  31.960   0.916  1.00  0.00           N  
ATOM   1828  CA  SER H  15      21.090  32.388   0.323  1.00  0.00           C  
ATOM   1829  C   SER H  15      21.612  31.381  -0.695  1.00  0.00           C  
ATOM   1830  O   SER H  15      22.542  31.684  -1.443  1.00  0.00           O  
ATOM   1831  CB  SER H  15      22.127  32.597   1.411  1.00  0.00           C  
ATOM   1832  OG  SER H  15      21.661  33.494   2.382  1.00  0.00           O  
ATOM   1833  H   SER H  15      18.971  32.412   0.629  1.00  0.00           H  
ATOM   1834  HA  SER H  15      20.926  33.334  -0.195  1.00  0.00           H  
ATOM   1835 1HB  SER H  15      22.363  31.641   1.877  1.00  0.00           H  
ATOM   1836 2HB  SER H  15      23.045  32.982   0.968  1.00  0.00           H  
ATOM   1837  HG  SER H  15      21.199  34.187   1.904  1.00  0.00           H  
ATOM   1838  N   GLN H  16      21.016  30.188  -0.727  1.00  0.00           N  
ATOM   1839  CA  GLN H  16      21.413  29.151  -1.683  1.00  0.00           C  
ATOM   1840  C   GLN H  16      20.731  29.295  -3.042  1.00  0.00           C  
ATOM   1841  O   GLN H  16      20.067  30.292  -3.299  1.00  0.00           O  
ATOM   1842  CB  GLN H  16      21.114  27.764  -1.108  1.00  0.00           C  
ATOM   1843  CG  GLN H  16      21.806  27.475   0.212  1.00  0.00           C  
ATOM   1844  CD  GLN H  16      23.317  27.446   0.080  1.00  0.00           C  
ATOM   1845  OE1 GLN H  16      23.867  26.722  -0.756  1.00  0.00           O  
ATOM   1846  NE2 GLN H  16      23.998  28.233   0.904  1.00  0.00           N  
ATOM   1847  H   GLN H  16      20.269  29.994  -0.074  1.00  0.00           H  
ATOM   1848  HA  GLN H  16      22.485  29.235  -1.859  1.00  0.00           H  
ATOM   1849 1HB  GLN H  16      20.040  27.658  -0.955  1.00  0.00           H  
ATOM   1850 2HB  GLN H  16      21.419  27.000  -1.822  1.00  0.00           H  
ATOM   1851 1HG  GLN H  16      21.541  28.253   0.928  1.00  0.00           H  
ATOM   1852 2HG  GLN H  16      21.477  26.503   0.579  1.00  0.00           H  
ATOM   1853 1HE2 GLN H  16      24.998  28.256   0.862  1.00  0.00           H  
ATOM   1854 2HE2 GLN H  16      23.513  28.804   1.566  1.00  0.00           H  
ATOM   1855  N   SER H  17      20.865  28.271  -3.884  1.00  0.00           N  
ATOM   1856  CA  SER H  17      20.291  28.307  -5.236  1.00  0.00           C  
ATOM   1857  C   SER H  17      19.185  27.300  -5.543  1.00  0.00           C  
ATOM   1858  O   SER H  17      19.264  26.128  -5.179  1.00  0.00           O  
ATOM   1859  CB  SER H  17      21.407  28.110  -6.242  1.00  0.00           C  
ATOM   1860  OG  SER H  17      20.900  28.041  -7.547  1.00  0.00           O  
ATOM   1861  H   SER H  17      21.375  27.451  -3.588  1.00  0.00           H  
ATOM   1862  HA  SER H  17      19.829  29.283  -5.391  1.00  0.00           H  
ATOM   1863 1HB  SER H  17      22.114  28.935  -6.167  1.00  0.00           H  
ATOM   1864 2HB  SER H  17      21.948  27.194  -6.010  1.00  0.00           H  
ATOM   1865  HG  SER H  17      20.196  28.692  -7.593  1.00  0.00           H  
ATOM   1866  N   LEU H  18      18.160  27.792  -6.237  1.00  0.00           N  
ATOM   1867  CA  LEU H  18      17.022  26.978  -6.647  1.00  0.00           C  
ATOM   1868  C   LEU H  18      17.261  26.465  -8.067  1.00  0.00           C  
ATOM   1869  O   LEU H  18      17.625  27.230  -8.957  1.00  0.00           O  
ATOM   1870  CB  LEU H  18      15.742  27.812  -6.635  1.00  0.00           C  
ATOM   1871  CG  LEU H  18      14.475  27.083  -7.116  1.00  0.00           C  
ATOM   1872  CD1 LEU H  18      14.122  25.919  -6.202  1.00  0.00           C  
ATOM   1873  CD2 LEU H  18      13.331  28.091  -7.177  1.00  0.00           C  
ATOM   1874  H   LEU H  18      18.179  28.772  -6.486  1.00  0.00           H  
ATOM   1875  HA  LEU H  18      16.936  26.135  -5.962  1.00  0.00           H  
ATOM   1876 1HB  LEU H  18      15.561  28.159  -5.620  1.00  0.00           H  
ATOM   1877 2HB  LEU H  18      15.889  28.683  -7.273  1.00  0.00           H  
ATOM   1878  HG  LEU H  18      14.650  26.661  -8.106  1.00  0.00           H  
ATOM   1879 1HD1 LEU H  18      13.223  25.426  -6.570  1.00  0.00           H  
ATOM   1880 2HD1 LEU H  18      14.946  25.205  -6.188  1.00  0.00           H  
ATOM   1881 3HD1 LEU H  18      13.945  26.291  -5.194  1.00  0.00           H  
ATOM   1882 1HD2 LEU H  18      12.424  27.592  -7.517  1.00  0.00           H  
ATOM   1883 2HD2 LEU H  18      13.164  28.511  -6.185  1.00  0.00           H  
ATOM   1884 3HD2 LEU H  18      13.588  28.891  -7.871  1.00  0.00           H  
ATOM   1885  N   SER H  19      17.047  25.174  -8.273  1.00  0.00           N  
ATOM   1886  CA  SER H  19      17.237  24.566  -9.581  1.00  0.00           C  
ATOM   1887  C   SER H  19      16.031  23.715  -9.922  1.00  0.00           C  
ATOM   1888  O   SER H  19      15.795  22.666  -9.322  1.00  0.00           O  
ATOM   1889  CB  SER H  19      18.497  23.723  -9.603  1.00  0.00           C  
ATOM   1890  OG  SER H  19      18.664  23.102 -10.848  1.00  0.00           O  
ATOM   1891  H   SER H  19      16.742  24.598  -7.502  1.00  0.00           H  
ATOM   1892  HA  SER H  19      17.340  25.362 -10.321  1.00  0.00           H  
ATOM   1893 1HB  SER H  19      19.360  24.353  -9.389  1.00  0.00           H  
ATOM   1894 2HB  SER H  19      18.440  22.967  -8.821  1.00  0.00           H  
ATOM   1895  HG  SER H  19      17.806  23.139 -11.279  1.00  0.00           H  
ATOM   1896  N   ILE H  20      15.242  24.180 -10.879  1.00  0.00           N  
ATOM   1897  CA  ILE H  20      14.030  23.467 -11.257  1.00  0.00           C  
ATOM   1898  C   ILE H  20      14.050  23.135 -12.731  1.00  0.00           C  
ATOM   1899  O   ILE H  20      14.512  23.932 -13.558  1.00  0.00           O  
ATOM   1900  CB  ILE H  20      12.773  24.295 -10.933  1.00  0.00           C  
ATOM   1901  CG1 ILE H  20      12.687  24.570  -9.429  1.00  0.00           C  
ATOM   1902  CG2 ILE H  20      11.523  23.576 -11.418  1.00  0.00           C  
ATOM   1903  CD1 ILE H  20      11.570  25.513  -9.044  1.00  0.00           C  
ATOM   1904  H   ILE H  20      15.477  25.039 -11.357  1.00  0.00           H  
ATOM   1905  HA  ILE H  20      13.985  22.539 -10.690  1.00  0.00           H  
ATOM   1906  HB  ILE H  20      12.837  25.264 -11.427  1.00  0.00           H  
ATOM   1907 1HG1 ILE H  20      12.541  23.631  -8.895  1.00  0.00           H  
ATOM   1908 2HG1 ILE H  20      13.629  24.998  -9.084  1.00  0.00           H  
ATOM   1909 1HG2 ILE H  20      10.644  24.174 -11.180  1.00  0.00           H  
ATOM   1910 2HG2 ILE H  20      11.582  23.430 -12.495  1.00  0.00           H  
ATOM   1911 3HG2 ILE H  20      11.447  22.606 -10.924  1.00  0.00           H  
ATOM   1912 1HD1 ILE H  20      11.575  25.659  -7.962  1.00  0.00           H  
ATOM   1913 2HD1 ILE H  20      11.718  26.474  -9.540  1.00  0.00           H  
ATOM   1914 3HD1 ILE H  20      10.615  25.090  -9.348  1.00  0.00           H  
ATOM   1915  N   THR H  21      13.521  21.958 -13.048  1.00  0.00           N  
ATOM   1916  CA  THR H  21      13.424  21.485 -14.422  1.00  0.00           C  
ATOM   1917  C   THR H  21      11.957  21.318 -14.844  1.00  0.00           C  
ATOM   1918  O   THR H  21      11.141  20.772 -14.098  1.00  0.00           O  
ATOM   1919  CB  THR H  21      14.175  20.154 -14.600  1.00  0.00           C  
ATOM   1920  OG1 THR H  21      15.557  20.333 -14.266  1.00  0.00           O  
ATOM   1921  CG2 THR H  21      14.064  19.666 -16.037  1.00  0.00           C  
ATOM   1922  H   THR H  21      13.174  21.373 -12.301  1.00  0.00           H  
ATOM   1923  HA  THR H  21      13.880  22.227 -15.077  1.00  0.00           H  
ATOM   1924  HB  THR H  21      13.749  19.403 -13.934  1.00  0.00           H  
ATOM   1925  HG1 THR H  21      15.721  19.987 -13.385  1.00  0.00           H  
ATOM   1926 1HG2 THR H  21      14.601  18.724 -16.144  1.00  0.00           H  
ATOM   1927 2HG2 THR H  21      13.015  19.517 -16.290  1.00  0.00           H  
ATOM   1928 3HG2 THR H  21      14.498  20.407 -16.707  1.00  0.00           H  
ATOM   1929  N   CYS H  22      11.643  21.790 -16.045  1.00  0.00           N  
ATOM   1930  CA  CYS H  22      10.320  21.612 -16.637  1.00  0.00           C  
ATOM   1931  C   CYS H  22      10.514  20.706 -17.863  1.00  0.00           C  
ATOM   1932  O   CYS H  22      11.193  21.070 -18.824  1.00  0.00           O  
ATOM   1933  CB  CYS H  22       9.731  22.964 -17.064  1.00  0.00           C  
ATOM   1934  SG  CYS H  22       8.115  22.915 -17.927  1.00  0.00           S  
ATOM   1935  H   CYS H  22      12.351  22.293 -16.563  1.00  0.00           H  
ATOM   1936  HA  CYS H  22       9.669  21.150 -15.896  1.00  0.00           H  
ATOM   1937 1HB  CYS H  22       9.599  23.597 -16.186  1.00  0.00           H  
ATOM   1938 2HB  CYS H  22      10.427  23.471 -17.732  1.00  0.00           H  
ATOM   1939  N   THR H  23       9.948  19.512 -17.802  1.00  0.00           N  
ATOM   1940  CA  THR H  23      10.024  18.579 -18.902  1.00  0.00           C  
ATOM   1941  C   THR H  23       8.707  18.623 -19.643  1.00  0.00           C  
ATOM   1942  O   THR H  23       7.639  18.561 -19.042  1.00  0.00           O  
ATOM   1943  CB  THR H  23      10.325  17.146 -18.421  1.00  0.00           C  
ATOM   1944  OG1 THR H  23      11.577  17.128 -17.723  1.00  0.00           O  
ATOM   1945  CG2 THR H  23      10.394  16.192 -19.602  1.00  0.00           C  
ATOM   1946  H   THR H  23       9.451  19.246 -16.964  1.00  0.00           H  
ATOM   1947  HA  THR H  23      10.834  18.888 -19.563  1.00  0.00           H  
ATOM   1948  HB  THR H  23       9.540  16.819 -17.740  1.00  0.00           H  
ATOM   1949  HG1 THR H  23      11.415  17.106 -16.777  1.00  0.00           H  
ATOM   1950 1HG2 THR H  23      10.606  15.185 -19.244  1.00  0.00           H  
ATOM   1951 2HG2 THR H  23       9.439  16.196 -20.129  1.00  0.00           H  
ATOM   1952 3HG2 THR H  23      11.183  16.509 -20.281  1.00  0.00           H  
ATOM   1953  N   VAL H  24       8.790  18.716 -20.986  1.00  0.00           N  
ATOM   1954  CA  VAL H  24       7.565  18.853 -21.756  1.00  0.00           C  
ATOM   1955  C   VAL H  24       7.397  17.741 -22.794  1.00  0.00           C  
ATOM   1956  O   VAL H  24       8.361  17.092 -23.191  1.00  0.00           O  
ATOM   1957  CB  VAL H  24       7.550  20.218 -22.470  1.00  0.00           C  
ATOM   1958  CG1 VAL H  24       7.684  21.349 -21.461  1.00  0.00           C  
ATOM   1959  CG2 VAL H  24       8.670  20.277 -23.498  1.00  0.00           C  
ATOM   1960  H   VAL H  24       9.675  18.676 -21.470  1.00  0.00           H  
ATOM   1961  HA  VAL H  24       6.718  18.802 -21.072  1.00  0.00           H  
ATOM   1962  HB  VAL H  24       6.590  20.345 -22.970  1.00  0.00           H  
ATOM   1963 1HG1 VAL H  24       7.671  22.306 -21.983  1.00  0.00           H  
ATOM   1964 2HG1 VAL H  24       6.853  21.309 -20.758  1.00  0.00           H  
ATOM   1965 3HG1 VAL H  24       8.624  21.244 -20.921  1.00  0.00           H  
ATOM   1966 1HG2 VAL H  24       8.652  21.244 -24.000  1.00  0.00           H  
ATOM   1967 2HG2 VAL H  24       9.629  20.144 -22.999  1.00  0.00           H  
ATOM   1968 3HG2 VAL H  24       8.530  19.485 -24.234  1.00  0.00           H  
ATOM   1969  N   SER H  25       6.156  17.532 -23.224  1.00  0.00           N  
ATOM   1970  CA  SER H  25       5.839  16.508 -24.211  1.00  0.00           C  
ATOM   1971  C   SER H  25       4.567  16.940 -24.926  1.00  0.00           C  
ATOM   1972  O   SER H  25       3.739  17.655 -24.352  1.00  0.00           O  
ATOM   1973  CB  SER H  25       5.652  15.154 -23.555  1.00  0.00           C  
ATOM   1974  OG  SER H  25       5.344  14.173 -24.506  1.00  0.00           O  
ATOM   1975  H   SER H  25       5.413  18.105 -22.851  1.00  0.00           H  
ATOM   1976  HA  SER H  25       6.669  16.437 -24.915  1.00  0.00           H  
ATOM   1977 1HB  SER H  25       6.564  14.878 -23.025  1.00  0.00           H  
ATOM   1978 2HB  SER H  25       4.852  15.214 -22.818  1.00  0.00           H  
ATOM   1979  HG  SER H  25       4.393  14.051 -24.463  1.00  0.00           H  
ATOM   1980  N   GLY H  26       4.419  16.524 -26.179  1.00  0.00           N  
ATOM   1981  CA  GLY H  26       3.233  16.888 -26.933  1.00  0.00           C  
ATOM   1982  C   GLY H  26       3.518  18.004 -27.919  1.00  0.00           C  
ATOM   1983  O   GLY H  26       2.667  18.359 -28.731  1.00  0.00           O  
ATOM   1984  H   GLY H  26       5.126  15.952 -26.619  1.00  0.00           H  
ATOM   1985 1HA  GLY H  26       2.862  16.015 -27.470  1.00  0.00           H  
ATOM   1986 2HA  GLY H  26       2.447  17.201 -26.247  1.00  0.00           H  
ATOM   1987  N   PHE H  27       4.716  18.573 -27.829  1.00  0.00           N  
ATOM   1988  CA  PHE H  27       5.119  19.665 -28.709  1.00  0.00           C  
ATOM   1989  C   PHE H  27       6.637  19.756 -28.731  1.00  0.00           C  
ATOM   1990  O   PHE H  27       7.318  19.084 -27.953  1.00  0.00           O  
ATOM   1991  CB  PHE H  27       4.519  20.993 -28.245  1.00  0.00           C  
ATOM   1992  CG  PHE H  27       4.991  21.431 -26.888  1.00  0.00           C  
ATOM   1993  CD1 PHE H  27       6.027  22.343 -26.759  1.00  0.00           C  
ATOM   1994  CD2 PHE H  27       4.400  20.930 -25.737  1.00  0.00           C  
ATOM   1995  CE1 PHE H  27       6.462  22.746 -25.510  1.00  0.00           C  
ATOM   1996  CE2 PHE H  27       4.832  21.332 -24.488  1.00  0.00           C  
ATOM   1997  CZ  PHE H  27       5.865  22.241 -24.375  1.00  0.00           C  
ATOM   1998  H   PHE H  27       5.365  18.239 -27.131  1.00  0.00           H  
ATOM   1999  HA  PHE H  27       4.751  19.453 -29.714  1.00  0.00           H  
ATOM   2000 1HB  PHE H  27       4.771  21.775 -28.961  1.00  0.00           H  
ATOM   2001 2HB  PHE H  27       3.433  20.912 -28.218  1.00  0.00           H  
ATOM   2002  HD1 PHE H  27       6.499  22.744 -27.656  1.00  0.00           H  
ATOM   2003  HD2 PHE H  27       3.585  20.212 -25.827  1.00  0.00           H  
ATOM   2004  HE1 PHE H  27       7.278  23.464 -25.423  1.00  0.00           H  
ATOM   2005  HE2 PHE H  27       4.359  20.931 -23.592  1.00  0.00           H  
ATOM   2006  HZ  PHE H  27       6.208  22.557 -23.391  1.00  0.00           H  
ATOM   2007  N   LEU H  28       7.161  20.584 -29.627  1.00  0.00           N  
ATOM   2008  CA  LEU H  28       8.588  20.857 -29.683  1.00  0.00           C  
ATOM   2009  C   LEU H  28       8.970  22.236 -29.156  1.00  0.00           C  
ATOM   2010  O   LEU H  28       8.286  23.222 -29.420  1.00  0.00           O  
ATOM   2011  CB  LEU H  28       9.078  20.717 -31.130  1.00  0.00           C  
ATOM   2012  CG  LEU H  28       8.843  19.348 -31.782  1.00  0.00           C  
ATOM   2013  CD1 LEU H  28       9.309  19.390 -33.232  1.00  0.00           C  
ATOM   2014  CD2 LEU H  28       9.589  18.279 -30.999  1.00  0.00           C  
ATOM   2015  H   LEU H  28       6.548  21.037 -30.290  1.00  0.00           H  
ATOM   2016  HA  LEU H  28       9.104  20.128 -29.058  1.00  0.00           H  
ATOM   2017 1HB  LEU H  28       8.576  21.466 -31.740  1.00  0.00           H  
ATOM   2018 2HB  LEU H  28      10.148  20.917 -31.155  1.00  0.00           H  
ATOM   2019  HG  LEU H  28       7.777  19.123 -31.781  1.00  0.00           H  
ATOM   2020 1HD1 LEU H  28       9.142  18.418 -33.695  1.00  0.00           H  
ATOM   2021 2HD1 LEU H  28       8.746  20.151 -33.773  1.00  0.00           H  
ATOM   2022 3HD1 LEU H  28      10.371  19.631 -33.266  1.00  0.00           H  
ATOM   2023 1HD2 LEU H  28       9.421  17.306 -31.462  1.00  0.00           H  
ATOM   2024 2HD2 LEU H  28      10.655  18.503 -31.001  1.00  0.00           H  
ATOM   2025 3HD2 LEU H  28       9.224  18.259 -29.972  1.00  0.00           H  
ATOM   2026  N   LEU H  29      10.078  22.294 -28.422  1.00  0.00           N  
ATOM   2027  CA  LEU H  29      10.588  23.555 -27.906  1.00  0.00           C  
ATOM   2028  C   LEU H  29      11.207  24.354 -29.053  1.00  0.00           C  
ATOM   2029  O   LEU H  29      11.421  25.558 -28.935  1.00  0.00           O  
ATOM   2030  CB  LEU H  29      11.627  23.310 -26.806  1.00  0.00           C  
ATOM   2031  CG  LEU H  29      11.082  22.735 -25.492  1.00  0.00           C  
ATOM   2032  CD1 LEU H  29      12.238  22.458 -24.540  1.00  0.00           C  
ATOM   2033  CD2 LEU H  29      10.093  23.715 -24.880  1.00  0.00           C  
ATOM   2034  H   LEU H  29      10.578  21.440 -28.217  1.00  0.00           H  
ATOM   2035  HA  LEU H  29       9.756  24.115 -27.479  1.00  0.00           H  
ATOM   2036 1HB  LEU H  29      12.377  22.617 -27.185  1.00  0.00           H  
ATOM   2037 2HB  LEU H  29      12.119  24.254 -26.575  1.00  0.00           H  
ATOM   2038  HG  LEU H  29      10.580  21.788 -25.690  1.00  0.00           H  
ATOM   2039 1HD1 LEU H  29      11.851  22.049 -23.607  1.00  0.00           H  
ATOM   2040 2HD1 LEU H  29      12.920  21.739 -24.995  1.00  0.00           H  
ATOM   2041 3HD1 LEU H  29      12.771  23.385 -24.336  1.00  0.00           H  
ATOM   2042 1HD2 LEU H  29       9.705  23.306 -23.947  1.00  0.00           H  
ATOM   2043 2HD2 LEU H  29      10.595  24.662 -24.680  1.00  0.00           H  
ATOM   2044 3HD2 LEU H  29       9.269  23.881 -25.574  1.00  0.00           H  
ATOM   2045  N   ILE H  30      11.487  23.684 -30.171  1.00  0.00           N  
ATOM   2046  CA  ILE H  30      12.021  24.389 -31.331  1.00  0.00           C  
ATOM   2047  C   ILE H  30      10.934  25.265 -31.941  1.00  0.00           C  
ATOM   2048  O   ILE H  30      11.232  26.199 -32.692  1.00  0.00           O  
ATOM   2049  CB  ILE H  30      12.557  23.406 -32.387  1.00  0.00           C  
ATOM   2050  CG1 ILE H  30      13.547  24.111 -33.318  1.00  0.00           C  
ATOM   2051  CG2 ILE H  30      11.411  22.802 -33.182  1.00  0.00           C  
ATOM   2052  CD1 ILE H  30      14.803  24.589 -32.626  1.00  0.00           C  
ATOM   2053  H   ILE H  30      11.334  22.687 -30.229  1.00  0.00           H  
ATOM   2054  HA  ILE H  30      12.846  25.019 -31.002  1.00  0.00           H  
ATOM   2055  HB  ILE H  30      13.106  22.605 -31.892  1.00  0.00           H  
ATOM   2056 1HG1 ILE H  30      13.837  23.434 -34.121  1.00  0.00           H  
ATOM   2057 2HG1 ILE H  30      13.063  24.974 -33.778  1.00  0.00           H  
ATOM   2058 1HG2 ILE H  30      11.807  22.111 -33.924  1.00  0.00           H  
ATOM   2059 2HG2 ILE H  30      10.743  22.268 -32.509  1.00  0.00           H  
ATOM   2060 3HG2 ILE H  30      10.858  23.597 -33.685  1.00  0.00           H  
ATOM   2061 1HD1 ILE H  30      15.455  25.079 -33.351  1.00  0.00           H  
ATOM   2062 2HD1 ILE H  30      14.538  25.298 -31.840  1.00  0.00           H  
ATOM   2063 3HD1 ILE H  30      15.323  23.739 -32.188  1.00  0.00           H  
ATOM   2064  N   SER H  31       9.678  24.961 -31.611  1.00  0.00           N  
ATOM   2065  CA  SER H  31       8.552  25.797 -32.017  1.00  0.00           C  
ATOM   2066  C   SER H  31       7.914  26.620 -30.900  1.00  0.00           C  
ATOM   2067  O   SER H  31       7.302  27.654 -31.173  1.00  0.00           O  
ATOM   2068  CB  SER H  31       7.489  24.918 -32.647  1.00  0.00           C  
ATOM   2069  OG  SER H  31       6.999  23.983 -31.725  1.00  0.00           O  
ATOM   2070  H   SER H  31       9.503  24.129 -31.066  1.00  0.00           H  
ATOM   2071  HA  SER H  31       8.906  26.521 -32.753  1.00  0.00           H  
ATOM   2072 1HB  SER H  31       6.670  25.540 -33.008  1.00  0.00           H  
ATOM   2073 2HB  SER H  31       7.908  24.399 -33.507  1.00  0.00           H  
ATOM   2074  HG  SER H  31       6.468  24.481 -31.100  1.00  0.00           H  
ATOM   2075  N   ASN H  32       8.081  26.222 -29.484  1.00  0.00           N  
ATOM   2076  CA  ASN H  32       7.275  26.918 -28.483  1.00  0.00           C  
ATOM   2077  C   ASN H  32       8.091  27.344 -27.278  1.00  0.00           C  
ATOM   2078  O   ASN H  32       9.026  26.656 -26.875  1.00  0.00           O  
ATOM   2079  CB  ASN H  32       6.110  26.050 -28.045  1.00  0.00           C  
ATOM   2080  CG  ASN H  32       5.056  25.918 -29.110  1.00  0.00           C  
ATOM   2081  OD1 ASN H  32       5.214  25.148 -30.064  1.00  0.00           O  
ATOM   2082  ND2 ASN H  32       3.984  26.653 -28.964  1.00  0.00           N  
ATOM   2083  H   ASN H  32       8.649  25.438 -29.199  1.00  0.00           H  
ATOM   2084  HA  ASN H  32       6.881  27.832 -28.931  1.00  0.00           H  
ATOM   2085 1HB  ASN H  32       6.475  25.055 -27.786  1.00  0.00           H  
ATOM   2086 2HB  ASN H  32       5.655  26.476 -27.151  1.00  0.00           H  
ATOM   2087 1HD2 ASN H  32       3.249  26.606 -29.642  1.00  0.00           H  
ATOM   2088 2HD2 ASN H  32       3.898  27.262 -28.176  1.00  0.00           H  
ATOM   2089  N   GLY H  33       7.723  28.480 -26.702  1.00  0.00           N  
ATOM   2090  CA  GLY H  33       8.493  29.018 -25.600  1.00  0.00           C  
ATOM   2091  C   GLY H  33       7.800  28.590 -24.319  1.00  0.00           C  
ATOM   2092  O   GLY H  33       6.665  28.099 -24.357  1.00  0.00           O  
ATOM   2093  H   GLY H  33       6.906  28.980 -27.022  1.00  0.00           H  
ATOM   2094 1HA  GLY H  33       9.515  28.642 -25.652  1.00  0.00           H  
ATOM   2095 2HA  GLY H  33       8.545  30.103 -25.688  1.00  0.00           H  
ATOM   2096  N   VAL H  34       8.475  28.767 -23.189  1.00  0.00           N  
ATOM   2097  CA  VAL H  34       7.918  28.388 -21.890  1.00  0.00           C  
ATOM   2098  C   VAL H  34       8.149  29.503 -20.873  1.00  0.00           C  
ATOM   2099  O   VAL H  34       9.257  30.004 -20.721  1.00  0.00           O  
ATOM   2100  CB  VAL H  34       8.564  27.085 -21.383  1.00  0.00           C  
ATOM   2101  CG1 VAL H  34       8.053  26.744 -19.991  1.00  0.00           C  
ATOM   2102  CG2 VAL H  34       8.275  25.952 -22.356  1.00  0.00           C  
ATOM   2103  H   VAL H  34       9.399  29.173 -23.229  1.00  0.00           H  
ATOM   2104  HA  VAL H  34       6.847  28.223 -22.008  1.00  0.00           H  
ATOM   2105  HB  VAL H  34       9.641  27.231 -21.304  1.00  0.00           H  
ATOM   2106 1HG1 VAL H  34       8.520  25.820 -19.648  1.00  0.00           H  
ATOM   2107 2HG1 VAL H  34       8.303  27.553 -19.304  1.00  0.00           H  
ATOM   2108 3HG1 VAL H  34       6.972  26.613 -20.022  1.00  0.00           H  
ATOM   2109 1HG2 VAL H  34       8.735  25.034 -21.992  1.00  0.00           H  
ATOM   2110 2HG2 VAL H  34       7.197  25.810 -22.440  1.00  0.00           H  
ATOM   2111 3HG2 VAL H  34       8.686  26.199 -23.335  1.00  0.00           H  
ATOM   2112  N   HIS H  35       7.082  29.875 -20.181  1.00  0.00           N  
ATOM   2113  CA  HIS H  35       7.150  30.829 -19.088  1.00  0.00           C  
ATOM   2114  C   HIS H  35       7.374  30.125 -17.762  1.00  0.00           C  
ATOM   2115  O   HIS H  35       7.107  28.931 -17.621  1.00  0.00           O  
ATOM   2116  CB  HIS H  35       5.869  31.667 -19.019  1.00  0.00           C  
ATOM   2117  CG  HIS H  35       5.642  32.520 -20.228  1.00  0.00           C  
ATOM   2118  ND1 HIS H  35       5.975  33.857 -20.269  1.00  0.00           N  
ATOM   2119  CD2 HIS H  35       5.114  32.226 -21.440  1.00  0.00           C  
ATOM   2120  CE1 HIS H  35       5.663  34.350 -21.455  1.00  0.00           C  
ATOM   2121  NE2 HIS H  35       5.139  33.381 -22.183  1.00  0.00           N  
ATOM   2122  H   HIS H  35       6.188  29.477 -20.430  1.00  0.00           H  
ATOM   2123  HA  HIS H  35       7.988  31.507 -19.249  1.00  0.00           H  
ATOM   2124 1HB  HIS H  35       5.009  31.007 -18.900  1.00  0.00           H  
ATOM   2125 2HB  HIS H  35       5.906  32.317 -18.145  1.00  0.00           H  
ATOM   2126  HD2 HIS H  35       4.739  31.256 -21.765  1.00  0.00           H  
ATOM   2127  HE1 HIS H  35       5.813  35.380 -21.777  1.00  0.00           H  
ATOM   2128  HE2 HIS H  35       4.808  33.469 -23.133  1.00  0.00           H  
ATOM   2129  N   TRP H  36       7.845  30.893 -16.788  1.00  0.00           N  
ATOM   2130  CA  TRP H  36       7.979  30.425 -15.419  1.00  0.00           C  
ATOM   2131  C   TRP H  36       7.148  31.410 -14.608  1.00  0.00           C  
ATOM   2132  O   TRP H  36       7.206  32.620 -14.832  1.00  0.00           O  
ATOM   2133  CB  TRP H  36       9.436  30.407 -14.952  1.00  0.00           C  
ATOM   2134  CG  TRP H  36      10.255  29.325 -15.590  1.00  0.00           C  
ATOM   2135  CD1 TRP H  36      10.964  29.416 -16.750  1.00  0.00           C  
ATOM   2136  CD2 TRP H  36      10.455  27.976 -15.102  1.00  0.00           C  
ATOM   2137  NE1 TRP H  36      11.587  28.223 -17.018  1.00  0.00           N  
ATOM   2138  CE2 TRP H  36      11.288  27.330 -16.020  1.00  0.00           C  
ATOM   2139  CE3 TRP H  36      10.002  27.276 -13.977  1.00  0.00           C  
ATOM   2140  CZ2 TRP H  36      11.681  26.012 -15.853  1.00  0.00           C  
ATOM   2141  CZ3 TRP H  36      10.398  25.953 -13.810  1.00  0.00           C  
ATOM   2142  CH2 TRP H  36      11.215  25.339 -14.723  1.00  0.00           C  
ATOM   2143  H   TRP H  36       8.118  31.839 -17.014  1.00  0.00           H  
ATOM   2144  HA  TRP H  36       7.598  29.405 -15.364  1.00  0.00           H  
ATOM   2145 1HB  TRP H  36       9.903  31.366 -15.175  1.00  0.00           H  
ATOM   2146 2HB  TRP H  36       9.470  30.269 -13.871  1.00  0.00           H  
ATOM   2147  HD1 TRP H  36      11.026  30.306 -17.373  1.00  0.00           H  
ATOM   2148  HE1 TRP H  36      12.171  28.031 -17.821  1.00  0.00           H  
ATOM   2149  HE3 TRP H  36       9.354  27.760 -13.247  1.00  0.00           H  
ATOM   2150  HZ2 TRP H  36      12.330  25.506 -16.568  1.00  0.00           H  
ATOM   2151  HZ3 TRP H  36      10.039  25.415 -12.932  1.00  0.00           H  
ATOM   2152  HH2 TRP H  36      11.507  24.302 -14.560  1.00  0.00           H  
ATOM   2153  N   VAL H  37       6.357  30.876 -13.691  1.00  0.00           N  
ATOM   2154  CA  VAL H  37       5.516  31.688 -12.822  1.00  0.00           C  
ATOM   2155  C   VAL H  37       5.621  31.108 -11.423  1.00  0.00           C  
ATOM   2156  O   VAL H  37       5.673  29.891 -11.262  1.00  0.00           O  
ATOM   2157  CB  VAL H  37       4.051  31.684 -13.294  1.00  0.00           C  
ATOM   2158  CG1 VAL H  37       3.178  32.473 -12.330  1.00  0.00           C  
ATOM   2159  CG2 VAL H  37       3.958  32.258 -14.700  1.00  0.00           C  
ATOM   2160  H   VAL H  37       6.338  29.871 -13.594  1.00  0.00           H  
ATOM   2161  HA  VAL H  37       5.880  32.716 -12.850  1.00  0.00           H  
ATOM   2162  HB  VAL H  37       3.682  30.658 -13.295  1.00  0.00           H  
ATOM   2163 1HG1 VAL H  37       2.145  32.459 -12.679  1.00  0.00           H  
ATOM   2164 2HG1 VAL H  37       3.232  32.022 -11.339  1.00  0.00           H  
ATOM   2165 3HG1 VAL H  37       3.530  33.504 -12.281  1.00  0.00           H  
ATOM   2166 1HG2 VAL H  37       2.918  32.252 -15.027  1.00  0.00           H  
ATOM   2167 2HG2 VAL H  37       4.332  33.282 -14.700  1.00  0.00           H  
ATOM   2168 3HG2 VAL H  37       4.556  31.653 -15.381  1.00  0.00           H  
ATOM   2169  N   ARG H  38       5.713  31.914 -10.394  1.00  0.00           N  
ATOM   2170  CA  ARG H  38       5.648  31.444  -9.006  1.00  0.00           C  
ATOM   2171  C   ARG H  38       4.431  32.017  -8.299  1.00  0.00           C  
ATOM   2172  O   ARG H  38       3.950  33.110  -8.610  1.00  0.00           O  
ATOM   2173  CB  ARG H  38       6.904  31.836  -8.240  1.00  0.00           C  
ATOM   2174  CG  ARG H  38       7.044  33.324  -7.959  1.00  0.00           C  
ATOM   2175  CD  ARG H  38       8.254  33.619  -7.151  1.00  0.00           C  
ATOM   2176  NE  ARG H  38       8.306  35.013  -6.741  1.00  0.00           N  
ATOM   2177  CZ  ARG H  38       9.230  35.534  -5.911  1.00  0.00           C  
ATOM   2178  NH1 ARG H  38      10.172  34.763  -5.410  1.00  0.00           N  
ATOM   2179  NH2 ARG H  38       9.192  36.817  -5.598  1.00  0.00           N  
ATOM   2180  H   ARG H  38       5.705  32.908 -10.578  1.00  0.00           H  
ATOM   2181  HA  ARG H  38       5.574  30.356  -9.013  1.00  0.00           H  
ATOM   2182 1HB  ARG H  38       6.924  31.317  -7.284  1.00  0.00           H  
ATOM   2183 2HB  ARG H  38       7.785  31.524  -8.802  1.00  0.00           H  
ATOM   2184 1HG  ARG H  38       7.118  33.867  -8.901  1.00  0.00           H  
ATOM   2185 2HG  ARG H  38       6.169  33.672  -7.408  1.00  0.00           H  
ATOM   2186 1HD  ARG H  38       8.252  33.001  -6.253  1.00  0.00           H  
ATOM   2187 2HD  ARG H  38       9.145  33.404  -7.737  1.00  0.00           H  
ATOM   2188  HE  ARG H  38       7.597  35.637  -7.105  1.00  0.00           H  
ATOM   2189 1HH1 ARG H  38      10.201  33.782  -5.649  1.00  0.00           H  
ATOM   2190 2HH1 ARG H  38      10.865  35.152  -4.788  1.00  0.00           H  
ATOM   2191 1HH2 ARG H  38       8.469  37.409  -5.983  1.00  0.00           H  
ATOM   2192 2HH2 ARG H  38       9.885  37.206  -4.977  1.00  0.00           H  
ATOM   2193  N   GLN H  39       3.943  31.287  -7.319  1.00  0.00           N  
ATOM   2194  CA  GLN H  39       2.703  31.679  -6.706  1.00  0.00           C  
ATOM   2195  C   GLN H  39       2.824  31.531  -5.215  1.00  0.00           C  
ATOM   2196  O   GLN H  39       2.451  30.508  -4.669  1.00  0.00           O  
ATOM   2197  CB  GLN H  39       1.537  30.838  -7.235  1.00  0.00           C  
ATOM   2198  CG  GLN H  39       0.173  31.282  -6.737  1.00  0.00           C  
ATOM   2199  CD  GLN H  39      -0.041  30.957  -5.271  1.00  0.00           C  
ATOM   2200  OE1 GLN H  39       0.490  29.971  -4.754  1.00  0.00           O  
ATOM   2201  NE2 GLN H  39      -0.823  31.788  -4.589  1.00  0.00           N  
ATOM   2202  H   GLN H  39       4.417  30.459  -6.986  1.00  0.00           H  
ATOM   2203  HA  GLN H  39       2.512  32.724  -6.950  1.00  0.00           H  
ATOM   2204 1HB  GLN H  39       1.525  30.876  -8.324  1.00  0.00           H  
ATOM   2205 2HB  GLN H  39       1.678  29.796  -6.946  1.00  0.00           H  
ATOM   2206 1HG  GLN H  39       0.084  32.362  -6.864  1.00  0.00           H  
ATOM   2207 2HG  GLN H  39      -0.598  30.773  -7.316  1.00  0.00           H  
ATOM   2208 1HE2 GLN H  39      -1.001  31.625  -3.617  1.00  0.00           H  
ATOM   2209 2HE2 GLN H  39      -1.234  32.577  -5.047  1.00  0.00           H  
ATOM   2210  N   PRO H  40       3.341  32.576  -4.584  1.00  0.00           N  
ATOM   2211  CA  PRO H  40       3.526  32.608  -3.140  1.00  0.00           C  
ATOM   2212  C   PRO H  40       2.263  33.163  -2.498  1.00  0.00           C  
ATOM   2213  O   PRO H  40       1.565  33.984  -3.091  1.00  0.00           O  
ATOM   2214  CB  PRO H  40       4.728  33.541  -2.951  1.00  0.00           C  
ATOM   2215  CG  PRO H  40       4.559  34.574  -4.013  1.00  0.00           C  
ATOM   2216  CD  PRO H  40       3.941  33.829  -5.166  1.00  0.00           C  
ATOM   2217  HA  PRO H  40       3.761  31.595  -2.782  1.00  0.00           H  
ATOM   2218 1HB  PRO H  40       4.718  33.966  -1.937  1.00  0.00           H  
ATOM   2219 2HB  PRO H  40       5.665  32.973  -3.053  1.00  0.00           H  
ATOM   2220 1HG  PRO H  40       3.921  35.392  -3.648  1.00  0.00           H  
ATOM   2221 2HG  PRO H  40       5.532  35.018  -4.269  1.00  0.00           H  
ATOM   2222 1HD  PRO H  40       3.162  34.450  -5.630  1.00  0.00           H  
ATOM   2223 2HD  PRO H  40       4.722  33.573  -5.899  1.00  0.00           H  
ATOM   2224  N   PRO H  41       1.962  32.726  -1.282  1.00  0.00           N  
ATOM   2225  CA  PRO H  41       0.775  33.226  -0.596  1.00  0.00           C  
ATOM   2226  C   PRO H  41       0.809  34.748  -0.446  1.00  0.00           C  
ATOM   2227  O   PRO H  41       1.821  35.321  -0.025  1.00  0.00           O  
ATOM   2228  CB  PRO H  41       0.847  32.523   0.763  1.00  0.00           C  
ATOM   2229  CG  PRO H  41       1.621  31.279   0.491  1.00  0.00           C  
ATOM   2230  CD  PRO H  41       2.665  31.699  -0.510  1.00  0.00           C  
ATOM   2231  HA  PRO H  41      -0.122  32.918  -1.154  1.00  0.00           H  
ATOM   2232 1HB  PRO H  41       1.335  33.178   1.500  1.00  0.00           H  
ATOM   2233 2HB  PRO H  41      -0.168  32.321   1.137  1.00  0.00           H  
ATOM   2234 1HG  PRO H  41       2.059  30.893   1.424  1.00  0.00           H  
ATOM   2235 2HG  PRO H  41       0.955  30.494   0.105  1.00  0.00           H  
ATOM   2236 1HD  PRO H  41       3.538  32.107   0.020  1.00  0.00           H  
ATOM   2237 2HD  PRO H  41       2.952  30.834  -1.125  1.00  0.00           H  
ATOM   2238  N   GLY H  42      -0.296  35.404  -0.797  1.00  0.00           N  
ATOM   2239  CA  GLY H  42      -0.416  36.836  -0.568  1.00  0.00           C  
ATOM   2240  C   GLY H  42       0.033  37.700  -1.729  1.00  0.00           C  
ATOM   2241  O   GLY H  42      -0.173  38.915  -1.727  1.00  0.00           O  
ATOM   2242  H   GLY H  42      -1.064  34.909  -1.229  1.00  0.00           H  
ATOM   2243 1HA  GLY H  42      -1.455  37.083  -0.348  1.00  0.00           H  
ATOM   2244 2HA  GLY H  42       0.173  37.115   0.305  1.00  0.00           H  
ATOM   2245  N   LYS H  43       0.654  37.075  -2.726  1.00  0.00           N  
ATOM   2246  CA  LYS H  43       1.112  37.820  -3.887  1.00  0.00           C  
ATOM   2247  C   LYS H  43       0.564  37.307  -5.217  1.00  0.00           C  
ATOM   2248  O   LYS H  43       1.075  37.662  -6.284  1.00  0.00           O  
ATOM   2249  CB  LYS H  43       2.641  37.810  -3.927  1.00  0.00           C  
ATOM   2250  CG  LYS H  43       3.306  38.438  -2.709  1.00  0.00           C  
ATOM   2251  CD  LYS H  43       2.998  39.925  -2.617  1.00  0.00           C  
ATOM   2252  CE  LYS H  43       3.729  40.572  -1.450  1.00  0.00           C  
ATOM   2253  NZ  LYS H  43       3.406  42.019  -1.323  1.00  0.00           N  
ATOM   2254  H   LYS H  43       0.813  36.078  -2.687  1.00  0.00           H  
ATOM   2255  HA  LYS H  43       0.763  38.849  -3.798  1.00  0.00           H  
ATOM   2256 1HB  LYS H  43       2.997  36.783  -4.009  1.00  0.00           H  
ATOM   2257 2HB  LYS H  43       2.985  38.348  -4.811  1.00  0.00           H  
ATOM   2258 1HG  LYS H  43       2.950  37.945  -1.805  1.00  0.00           H  
ATOM   2259 2HG  LYS H  43       4.385  38.303  -2.774  1.00  0.00           H  
ATOM   2260 1HD  LYS H  43       3.299  40.418  -3.542  1.00  0.00           H  
ATOM   2261 2HD  LYS H  43       1.925  40.067  -2.484  1.00  0.00           H  
ATOM   2262 1HE  LYS H  43       3.454  40.068  -0.524  1.00  0.00           H  
ATOM   2263 2HE  LYS H  43       4.805  40.464  -1.590  1.00  0.00           H  
ATOM   2264 1HZ  LYS H  43       3.911  42.410  -0.540  1.00  0.00           H  
ATOM   2265 2HZ  LYS H  43       3.675  42.500  -2.170  1.00  0.00           H  
ATOM   2266 3HZ  LYS H  43       2.414  42.131  -1.173  1.00  0.00           H  
ATOM   2267  N   GLY H  44      -0.472  36.470  -5.153  1.00  0.00           N  
ATOM   2268  CA  GLY H  44      -1.092  35.969  -6.371  1.00  0.00           C  
ATOM   2269  C   GLY H  44      -0.092  35.308  -7.288  1.00  0.00           C  
ATOM   2270  O   GLY H  44       0.808  34.600  -6.822  1.00  0.00           O  
ATOM   2271  H   GLY H  44      -0.836  36.175  -4.259  1.00  0.00           H  
ATOM   2272 1HA  GLY H  44      -1.872  35.251  -6.114  1.00  0.00           H  
ATOM   2273 2HA  GLY H  44      -1.574  36.791  -6.899  1.00  0.00           H  
ATOM   2274  N   LEU H  45      -0.210  35.551  -8.586  1.00  0.00           N  
ATOM   2275  CA  LEU H  45       0.738  34.977  -9.548  1.00  0.00           C  
ATOM   2276  C   LEU H  45       1.797  36.017  -9.925  1.00  0.00           C  
ATOM   2277  O   LEU H  45       1.484  37.201 -10.092  1.00  0.00           O  
ATOM   2278  CB  LEU H  45       0.004  34.497 -10.807  1.00  0.00           C  
ATOM   2279  CG  LEU H  45      -1.037  33.391 -10.589  1.00  0.00           C  
ATOM   2280  CD1 LEU H  45      -1.814  33.164 -11.878  1.00  0.00           C  
ATOM   2281  CD2 LEU H  45      -0.338  32.117 -10.140  1.00  0.00           C  
ATOM   2282  H   LEU H  45      -0.961  36.137  -8.925  1.00  0.00           H  
ATOM   2283  HA  LEU H  45       1.227  34.121  -9.084  1.00  0.00           H  
ATOM   2284 1HB  LEU H  45      -0.506  35.347 -11.257  1.00  0.00           H  
ATOM   2285 2HB  LEU H  45       0.741  34.123 -11.518  1.00  0.00           H  
ATOM   2286  HG  LEU H  45      -1.746  33.705  -9.823  1.00  0.00           H  
ATOM   2287 1HD1 LEU H  45      -2.554  32.378 -11.723  1.00  0.00           H  
ATOM   2288 2HD1 LEU H  45      -2.320  34.086 -12.166  1.00  0.00           H  
ATOM   2289 3HD1 LEU H  45      -1.128  32.864 -12.669  1.00  0.00           H  
ATOM   2290 1HD2 LEU H  45      -1.078  31.331  -9.984  1.00  0.00           H  
ATOM   2291 2HD2 LEU H  45       0.371  31.801 -10.906  1.00  0.00           H  
ATOM   2292 3HD2 LEU H  45       0.195  32.303  -9.207  1.00  0.00           H  
ATOM   2293  N   GLU H  46       3.051  35.575 -10.051  1.00  0.00           N  
ATOM   2294  CA  GLU H  46       4.136  36.457 -10.475  1.00  0.00           C  
ATOM   2295  C   GLU H  46       4.855  35.843 -11.687  1.00  0.00           C  
ATOM   2296  O   GLU H  46       5.406  34.741 -11.587  1.00  0.00           O  
ATOM   2297  CB  GLU H  46       5.123  36.690  -9.330  1.00  0.00           C  
ATOM   2298  CG  GLU H  46       6.262  37.643  -9.666  1.00  0.00           C  
ATOM   2299  CD  GLU H  46       7.136  37.950  -8.482  1.00  0.00           C  
ATOM   2300  OE1 GLU H  46       6.886  37.416  -7.428  1.00  0.00           O  
ATOM   2301  OE2 GLU H  46       8.055  38.720  -8.631  1.00  0.00           O  
ATOM   2302  H   GLU H  46       3.256  34.606  -9.849  1.00  0.00           H  
ATOM   2303  HA  GLU H  46       3.707  37.417 -10.764  1.00  0.00           H  
ATOM   2304 1HB  GLU H  46       4.591  37.094  -8.468  1.00  0.00           H  
ATOM   2305 2HB  GLU H  46       5.560  35.738  -9.027  1.00  0.00           H  
ATOM   2306 1HG  GLU H  46       6.875  37.197 -10.449  1.00  0.00           H  
ATOM   2307 2HG  GLU H  46       5.843  38.570 -10.053  1.00  0.00           H  
ATOM   2308  N   TRP H  47       4.825  36.533 -12.822  1.00  0.00           N  
ATOM   2309  CA  TRP H  47       5.598  36.110 -13.988  1.00  0.00           C  
ATOM   2310  C   TRP H  47       7.062  36.216 -13.561  1.00  0.00           C  
ATOM   2311  O   TRP H  47       7.471  37.252 -13.044  1.00  0.00           O  
ATOM   2312  CB  TRP H  47       5.315  36.985 -15.211  1.00  0.00           C  
ATOM   2313  CG  TRP H  47       6.157  36.638 -16.402  1.00  0.00           C  
ATOM   2314  CD1 TRP H  47       6.005  35.559 -17.220  1.00  0.00           C  
ATOM   2315  CD2 TRP H  47       7.291  37.377 -16.917  1.00  0.00           C  
ATOM   2316  NE1 TRP H  47       6.963  35.574 -18.204  1.00  0.00           N  
ATOM   2317  CE2 TRP H  47       7.757  36.680 -18.035  1.00  0.00           C  
ATOM   2318  CE3 TRP H  47       7.937  38.556 -16.525  1.00  0.00           C  
ATOM   2319  CZ2 TRP H  47       8.846  37.119 -18.771  1.00  0.00           C  
ATOM   2320  CZ3 TRP H  47       9.028  38.997 -17.265  1.00  0.00           C  
ATOM   2321  CH2 TRP H  47       9.470  38.297 -18.359  1.00  0.00           C  
ATOM   2322  H   TRP H  47       4.256  37.365 -12.884  1.00  0.00           H  
ATOM   2323  HA  TRP H  47       5.317  35.087 -14.236  1.00  0.00           H  
ATOM   2324 1HB  TRP H  47       4.267  36.889 -15.492  1.00  0.00           H  
ATOM   2325 2HB  TRP H  47       5.492  38.030 -14.959  1.00  0.00           H  
ATOM   2326  HD1 TRP H  47       5.236  34.797 -17.110  1.00  0.00           H  
ATOM   2327  HE1 TRP H  47       7.067  34.884 -18.934  1.00  0.00           H  
ATOM   2328  HE3 TRP H  47       7.589  39.117 -15.659  1.00  0.00           H  
ATOM   2329  HZ2 TRP H  47       9.212  36.577 -19.644  1.00  0.00           H  
ATOM   2330  HZ3 TRP H  47       9.526  39.915 -16.953  1.00  0.00           H  
ATOM   2331  HH2 TRP H  47      10.328  38.672 -18.917  1.00  0.00           H  
ATOM   2332  N   LEU H  48       7.709  35.169 -13.805  1.00  0.00           N  
ATOM   2333  CA  LEU H  48       9.124  35.094 -13.412  1.00  0.00           C  
ATOM   2334  C   LEU H  48      10.072  35.305 -14.593  1.00  0.00           C  
ATOM   2335  O   LEU H  48      11.028  36.067 -14.506  1.00  0.00           O  
ATOM   2336  CB  LEU H  48       9.416  33.736 -12.763  1.00  0.00           C  
ATOM   2337  CG  LEU H  48      10.870  33.504 -12.332  1.00  0.00           C  
ATOM   2338  CD1 LEU H  48      11.283  34.579 -11.335  1.00  0.00           C  
ATOM   2339  CD2 LEU H  48      11.005  32.115 -11.725  1.00  0.00           C  
ATOM   2340  H   LEU H  48       7.279  34.369 -14.248  1.00  0.00           H  
ATOM   2341  HA  LEU H  48       9.323  35.882 -12.685  1.00  0.00           H  
ATOM   2342 1HB  LEU H  48       8.789  33.630 -11.880  1.00  0.00           H  
ATOM   2343 2HB  LEU H  48       9.151  32.948 -13.469  1.00  0.00           H  
ATOM   2344  HG  LEU H  48      11.525  33.585 -13.200  1.00  0.00           H  
ATOM   2345 1HD1 LEU H  48      12.316  34.413 -11.029  1.00  0.00           H  
ATOM   2346 2HD1 LEU H  48      11.197  35.560 -11.803  1.00  0.00           H  
ATOM   2347 3HD1 LEU H  48      10.634  34.533 -10.462  1.00  0.00           H  
ATOM   2348 1HD2 LEU H  48      12.039  31.950 -11.419  1.00  0.00           H  
ATOM   2349 2HD2 LEU H  48      10.352  32.032 -10.855  1.00  0.00           H  
ATOM   2350 3HD2 LEU H  48      10.721  31.365 -12.463  1.00  0.00           H  
ATOM   2351  N   GLY H  49       9.789  34.639 -15.712  1.00  0.00           N  
ATOM   2352  CA  GLY H  49      10.623  34.765 -16.887  1.00  0.00           C  
ATOM   2353  C   GLY H  49      10.083  33.910 -18.006  1.00  0.00           C  
ATOM   2354  O   GLY H  49       9.082  33.226 -17.832  1.00  0.00           O  
ATOM   2355  H   GLY H  49       8.982  34.034 -15.746  1.00  0.00           H  
ATOM   2356 1HA  GLY H  49      10.661  35.809 -17.197  1.00  0.00           H  
ATOM   2357 2HA  GLY H  49      11.642  34.465 -16.644  1.00  0.00           H  
ATOM   2358  N   VAL H  50      10.773  33.914 -19.142  1.00  0.00           N  
ATOM   2359  CA  VAL H  50      10.364  33.121 -20.302  1.00  0.00           C  
ATOM   2360  C   VAL H  50      11.570  32.829 -21.144  1.00  0.00           C  
ATOM   2361  O   VAL H  50      12.477  33.648 -21.211  1.00  0.00           O  
ATOM   2362  CB  VAL H  50       9.316  33.867 -21.148  1.00  0.00           C  
ATOM   2363  CG1 VAL H  50       9.935  35.091 -21.807  1.00  0.00           C  
ATOM   2364  CG2 VAL H  50       8.732  32.929 -22.194  1.00  0.00           C  
ATOM   2365  H   VAL H  50      11.606  34.483 -19.205  1.00  0.00           H  
ATOM   2366  HA  VAL H  50       9.917  32.192 -19.946  1.00  0.00           H  
ATOM   2367  HB  VAL H  50       8.520  34.223 -20.494  1.00  0.00           H  
ATOM   2368 1HG1 VAL H  50       9.180  35.606 -22.401  1.00  0.00           H  
ATOM   2369 2HG1 VAL H  50      10.314  35.765 -21.039  1.00  0.00           H  
ATOM   2370 3HG1 VAL H  50      10.755  34.780 -22.454  1.00  0.00           H  
ATOM   2371 1HG2 VAL H  50       7.991  33.463 -22.788  1.00  0.00           H  
ATOM   2372 2HG2 VAL H  50       9.529  32.569 -22.845  1.00  0.00           H  
ATOM   2373 3HG2 VAL H  50       8.257  32.082 -21.699  1.00  0.00           H  
ATOM   2374  N   ILE H  51      11.549  31.697 -21.835  1.00  0.00           N  
ATOM   2375  CA  ILE H  51      12.561  31.399 -22.855  1.00  0.00           C  
ATOM   2376  C   ILE H  51      11.820  31.126 -24.100  1.00  0.00           C  
ATOM   2377  O   ILE H  51      10.782  30.454 -24.068  1.00  0.00           O  
ATOM   2378  CB  ILE H  51      13.446  30.192 -22.493  1.00  0.00           C  
ATOM   2379  CG1 ILE H  51      14.566  30.023 -23.523  1.00  0.00           C  
ATOM   2380  CG2 ILE H  51      12.607  28.926 -22.402  1.00  0.00           C  
ATOM   2381  CD1 ILE H  51      15.711  29.160 -23.044  1.00  0.00           C  
ATOM   2382  H   ILE H  51      10.818  31.024 -21.657  1.00  0.00           H  
ATOM   2383  HA  ILE H  51      13.216  32.264 -22.955  1.00  0.00           H  
ATOM   2384  HB  ILE H  51      13.926  30.368 -21.531  1.00  0.00           H  
ATOM   2385 1HG1 ILE H  51      14.160  29.578 -24.431  1.00  0.00           H  
ATOM   2386 2HG1 ILE H  51      14.966  31.001 -23.790  1.00  0.00           H  
ATOM   2387 1HG2 ILE H  51      13.248  28.083 -22.146  1.00  0.00           H  
ATOM   2388 2HG2 ILE H  51      11.845  29.050 -21.633  1.00  0.00           H  
ATOM   2389 3HG2 ILE H  51      12.126  28.739 -23.362  1.00  0.00           H  
ATOM   2390 1HD1 ILE H  51      16.465  29.088 -23.828  1.00  0.00           H  
ATOM   2391 2HD1 ILE H  51      16.155  29.607 -22.153  1.00  0.00           H  
ATOM   2392 3HD1 ILE H  51      15.341  28.165 -22.804  1.00  0.00           H  
ATOM   2393  N   TRP H  52      12.347  31.687 -25.197  1.00  0.00           N  
ATOM   2394  CA  TRP H  52      11.725  31.664 -26.510  1.00  0.00           C  
ATOM   2395  C   TRP H  52      12.121  30.384 -27.212  1.00  0.00           C  
ATOM   2396  O   TRP H  52      13.019  29.709 -26.748  1.00  0.00           O  
ATOM   2397  CB  TRP H  52      12.148  32.874 -27.344  1.00  0.00           C  
ATOM   2398  CG  TRP H  52      11.623  34.176 -26.819  1.00  0.00           C  
ATOM   2399  CD1 TRP H  52      10.979  34.377 -25.635  1.00  0.00           C  
ATOM   2400  CD2 TRP H  52      11.696  35.472 -27.461  1.00  0.00           C  
ATOM   2401  NE1 TRP H  52      10.646  35.701 -25.496  1.00  0.00           N  
ATOM   2402  CE2 TRP H  52      11.079  36.387 -26.603  1.00  0.00           C  
ATOM   2403  CE3 TRP H  52      12.229  35.922 -28.675  1.00  0.00           C  
ATOM   2404  CZ2 TRP H  52      10.974  37.732 -26.919  1.00  0.00           C  
ATOM   2405  CZ3 TRP H  52      12.124  37.272 -28.991  1.00  0.00           C  
ATOM   2406  CH2 TRP H  52      11.514  38.153 -28.134  1.00  0.00           C  
ATOM   2407  H   TRP H  52      13.235  32.151 -25.082  1.00  0.00           H  
ATOM   2408  HA  TRP H  52      10.643  31.698 -26.382  1.00  0.00           H  
ATOM   2409 1HB  TRP H  52      13.237  32.931 -27.376  1.00  0.00           H  
ATOM   2410 2HB  TRP H  52      11.797  32.752 -28.368  1.00  0.00           H  
ATOM   2411  HD1 TRP H  52      10.761  33.599 -24.905  1.00  0.00           H  
ATOM   2412  HE1 TRP H  52      10.162  36.107 -24.708  1.00  0.00           H  
ATOM   2413  HE3 TRP H  52      12.717  35.228 -29.357  1.00  0.00           H  
ATOM   2414  HZ2 TRP H  52      10.492  38.448 -26.252  1.00  0.00           H  
ATOM   2415  HZ3 TRP H  52      12.541  37.614 -29.938  1.00  0.00           H  
ATOM   2416  HH2 TRP H  52      11.449  39.205 -28.413  1.00  0.00           H  
ATOM   2417  N   ALA H  53      11.419  30.007 -28.274  1.00  0.00           N  
ATOM   2418  CA  ALA H  53      11.833  28.788 -28.994  1.00  0.00           C  
ATOM   2419  C   ALA H  53      13.252  28.930 -29.521  1.00  0.00           C  
ATOM   2420  O   ALA H  53      14.006  27.964 -29.530  1.00  0.00           O  
ATOM   2421  CB  ALA H  53      10.875  28.488 -30.140  1.00  0.00           C  
ATOM   2422  H   ALA H  53      10.617  30.524 -28.601  1.00  0.00           H  
ATOM   2423  HA  ALA H  53      11.810  27.955 -28.291  1.00  0.00           H  
ATOM   2424 1HB  ALA H  53      11.206  27.592 -30.666  1.00  0.00           H  
ATOM   2425 2HB  ALA H  53       9.872  28.327 -29.744  1.00  0.00           H  
ATOM   2426 3HB  ALA H  53      10.861  29.329 -30.831  1.00  0.00           H  
ATOM   2427  N   GLY H  54      13.622  30.156 -29.886  1.00  0.00           N  
ATOM   2428  CA  GLY H  54      14.989  30.475 -30.370  1.00  0.00           C  
ATOM   2429  C   GLY H  54      16.121  30.580 -29.353  1.00  0.00           C  
ATOM   2430  O   GLY H  54      17.287  30.805 -29.714  1.00  0.00           O  
ATOM   2431  H   GLY H  54      12.936  30.894 -29.828  1.00  0.00           H  
ATOM   2432 1HA  GLY H  54      15.307  29.718 -31.087  1.00  0.00           H  
ATOM   2433 2HA  GLY H  54      14.975  31.429 -30.895  1.00  0.00           H  
ATOM   2434  N   GLY H  55      15.773  30.466 -28.081  1.00  0.00           N  
ATOM   2435  CA  GLY H  55      16.731  30.564 -26.985  1.00  0.00           C  
ATOM   2436  C   GLY H  55      16.805  31.905 -26.272  1.00  0.00           C  
ATOM   2437  O   GLY H  55      17.507  32.015 -25.253  1.00  0.00           O  
ATOM   2438  H   GLY H  55      14.799  30.307 -27.869  1.00  0.00           H  
ATOM   2439 1HA  GLY H  55      16.496  29.814 -26.230  1.00  0.00           H  
ATOM   2440 2HA  GLY H  55      17.731  30.345 -27.356  1.00  0.00           H  
ATOM   2441  N   ASN H  56      16.161  32.941 -26.811  1.00  0.00           N  
ATOM   2442  CA  ASN H  56      16.217  34.262 -26.154  1.00  0.00           C  
ATOM   2443  C   ASN H  56      15.364  34.265 -24.899  1.00  0.00           C  
ATOM   2444  O   ASN H  56      14.358  33.558 -24.835  1.00  0.00           O  
ATOM   2445  CB  ASN H  56      15.774  35.364 -27.099  1.00  0.00           C  
ATOM   2446  CG  ASN H  56      16.750  35.590 -28.221  1.00  0.00           C  
ATOM   2447  OD1 ASN H  56      17.966  35.466 -28.036  1.00  0.00           O  
ATOM   2448  ND2 ASN H  56      16.240  35.918 -29.380  1.00  0.00           N  
ATOM   2449  H   ASN H  56      15.634  32.839 -27.666  1.00  0.00           H  
ATOM   2450  HA  ASN H  56      17.249  34.458 -25.859  1.00  0.00           H  
ATOM   2451 1HB  ASN H  56      14.802  35.110 -27.524  1.00  0.00           H  
ATOM   2452 2HB  ASN H  56      15.656  36.294 -26.543  1.00  0.00           H  
ATOM   2453 1HD2 ASN H  56      16.842  36.081 -30.163  1.00  0.00           H  
ATOM   2454 2HD2 ASN H  56      15.250  36.007 -29.484  1.00  0.00           H  
ATOM   2455  N   THR H  57      15.737  35.069 -23.906  1.00  0.00           N  
ATOM   2456  CA  THR H  57      15.029  35.099 -22.624  1.00  0.00           C  
ATOM   2457  C   THR H  57      14.673  36.500 -22.188  1.00  0.00           C  
ATOM   2458  O   THR H  57      15.277  37.477 -22.633  1.00  0.00           O  
ATOM   2459  CB  THR H  57      15.863  34.428 -21.517  1.00  0.00           C  
ATOM   2460  OG1 THR H  57      17.082  35.158 -21.325  1.00  0.00           O  
ATOM   2461  CG2 THR H  57      16.190  32.991 -21.891  1.00  0.00           C  
ATOM   2462  H   THR H  57      16.533  35.677 -24.043  1.00  0.00           H  
ATOM   2463  HA  THR H  57      14.094  34.547 -22.732  1.00  0.00           H  
ATOM   2464  HB  THR H  57      15.302  34.435 -20.582  1.00  0.00           H  
ATOM   2465  HG1 THR H  57      17.587  34.757 -20.613  1.00  0.00           H  
ATOM   2466 1HG2 THR H  57      16.780  32.533 -21.097  1.00  0.00           H  
ATOM   2467 2HG2 THR H  57      15.266  32.431 -22.026  1.00  0.00           H  
ATOM   2468 3HG2 THR H  57      16.761  32.978 -22.819  1.00  0.00           H  
ATOM   2469  N   ASN H  58      13.707  36.550 -21.269  1.00  0.00           N  
ATOM   2470  CA  ASN H  58      13.300  37.750 -20.558  1.00  0.00           C  
ATOM   2471  C   ASN H  58      13.069  37.462 -19.080  1.00  0.00           C  
ATOM   2472  O   ASN H  58      12.615  36.378 -18.705  1.00  0.00           O  
ATOM   2473  CB  ASN H  58      12.055  38.347 -21.189  1.00  0.00           C  
ATOM   2474  CG  ASN H  58      12.300  38.854 -22.583  1.00  0.00           C  
ATOM   2475  OD1 ASN H  58      13.018  39.842 -22.780  1.00  0.00           O  
ATOM   2476  ND2 ASN H  58      11.718  38.198 -23.554  1.00  0.00           N  
ATOM   2477  H   ASN H  58      13.240  35.678 -21.069  1.00  0.00           H  
ATOM   2478  HA  ASN H  58      14.107  38.482 -20.622  1.00  0.00           H  
ATOM   2479 1HB  ASN H  58      11.267  37.593 -21.223  1.00  0.00           H  
ATOM   2480 2HB  ASN H  58      11.694  39.171 -20.573  1.00  0.00           H  
ATOM   2481 1HD2 ASN H  58      11.846  38.491 -24.502  1.00  0.00           H  
ATOM   2482 2HD2 ASN H  58      11.147  37.405 -23.349  1.00  0.00           H  
ATOM   2483  N   TYR H  59      13.377  38.435 -18.160  1.00  0.00           N  
ATOM   2484  CA  TYR H  59      13.251  38.247 -16.722  1.00  0.00           C  
ATOM   2485  C   TYR H  59      12.499  39.369 -16.019  1.00  0.00           C  
ATOM   2486  O   TYR H  59      12.352  40.470 -16.519  1.00  0.00           O  
ATOM   2487  CB  TYR H  59      14.639  38.088 -16.098  1.00  0.00           C  
ATOM   2488  CG  TYR H  59      15.480  37.011 -16.746  1.00  0.00           C  
ATOM   2489  CD1 TYR H  59      16.603  37.356 -17.482  1.00  0.00           C  
ATOM   2490  CD2 TYR H  59      15.127  35.677 -16.604  1.00  0.00           C  
ATOM   2491  CE1 TYR H  59      17.371  36.372 -18.074  1.00  0.00           C  
ATOM   2492  CE2 TYR H  59      15.895  34.693 -17.195  1.00  0.00           C  
ATOM   2493  CZ  TYR H  59      17.012  35.036 -17.928  1.00  0.00           C  
ATOM   2494  OH  TYR H  59      17.777  34.056 -18.517  1.00  0.00           O  
ATOM   2495  H   TYR H  59      13.711  39.320 -18.514  1.00  0.00           H  
ATOM   2496  HA  TYR H  59      12.674  37.340 -16.541  1.00  0.00           H  
ATOM   2497 1HB  TYR H  59      15.181  39.033 -16.171  1.00  0.00           H  
ATOM   2498 2HB  TYR H  59      14.537  37.850 -15.040  1.00  0.00           H  
ATOM   2499  HD1 TYR H  59      16.880  38.405 -17.594  1.00  0.00           H  
ATOM   2500  HD2 TYR H  59      14.243  35.405 -16.026  1.00  0.00           H  
ATOM   2501  HE1 TYR H  59      18.254  36.643 -18.653  1.00  0.00           H  
ATOM   2502  HE2 TYR H  59      15.617  33.644 -17.084  1.00  0.00           H  
ATOM   2503  HH  TYR H  59      18.511  34.462 -18.985  1.00  0.00           H  
ATOM   2504  N   ASN H  60      11.932  38.964 -14.894  1.00  0.00           N  
ATOM   2505  CA  ASN H  60      11.275  39.756 -13.882  1.00  0.00           C  
ATOM   2506  C   ASN H  60      12.162  40.923 -13.459  1.00  0.00           C  
ATOM   2507  O   ASN H  60      13.239  40.691 -12.940  1.00  0.00           O  
ATOM   2508  CB  ASN H  60      11.099  38.756 -12.727  1.00  0.00           C  
ATOM   2509  CG  ASN H  60      10.431  39.307 -11.546  1.00  0.00           C  
ATOM   2510  OD1 ASN H  60      11.004  40.109 -10.812  1.00  0.00           O  
ATOM   2511  ND2 ASN H  60       9.215  38.813 -11.285  1.00  0.00           N  
ATOM   2512  H   ASN H  60      11.990  37.963 -14.773  1.00  0.00           H  
ATOM   2513  HA  ASN H  60      10.362  40.175 -14.308  1.00  0.00           H  
ATOM   2514 1HB  ASN H  60      10.516  37.901 -13.072  1.00  0.00           H  
ATOM   2515 2HB  ASN H  60      12.074  38.383 -12.415  1.00  0.00           H  
ATOM   2516 1HD2 ASN H  60       8.702  39.144 -10.492  1.00  0.00           H  
ATOM   2517 2HD2 ASN H  60       8.821  38.114 -11.880  1.00  0.00           H  
ATOM   2518  N   SER H  61      11.730  42.168 -13.677  1.00  0.00           N  
ATOM   2519  CA  SER H  61      12.598  43.335 -13.395  1.00  0.00           C  
ATOM   2520  C   SER H  61      13.241  43.288 -11.997  1.00  0.00           C  
ATOM   2521  O   SER H  61      14.434  43.573 -11.846  1.00  0.00           O  
ATOM   2522  CB  SER H  61      11.796  44.615 -13.533  1.00  0.00           C  
ATOM   2523  OG  SER H  61      12.591  45.737 -13.265  1.00  0.00           O  
ATOM   2524  H   SER H  61      10.800  42.323 -14.039  1.00  0.00           H  
ATOM   2525  HA  SER H  61      13.411  43.346 -14.123  1.00  0.00           H  
ATOM   2526 1HB  SER H  61      11.393  44.684 -14.543  1.00  0.00           H  
ATOM   2527 2HB  SER H  61      10.952  44.591 -12.845  1.00  0.00           H  
ATOM   2528  HG  SER H  61      12.903  45.632 -12.363  1.00  0.00           H  
ATOM   2529  N   ALA H  62      12.439  42.957 -10.983  1.00  0.00           N  
ATOM   2530  CA  ALA H  62      12.916  42.913  -9.596  1.00  0.00           C  
ATOM   2531  C   ALA H  62      13.943  41.797  -9.338  1.00  0.00           C  
ATOM   2532  O   ALA H  62      14.899  42.018  -8.599  1.00  0.00           O  
ATOM   2533  CB  ALA H  62      11.717  42.783  -8.609  1.00  0.00           C  
ATOM   2534  H   ALA H  62      11.474  42.731 -11.178  1.00  0.00           H  
ATOM   2535  HA  ALA H  62      13.422  43.854  -9.382  1.00  0.00           H  
ATOM   2536 1HB  ALA H  62      12.090  42.753  -7.585  1.00  0.00           H  
ATOM   2537 2HB  ALA H  62      11.055  43.640  -8.726  1.00  0.00           H  
ATOM   2538 3HB  ALA H  62      11.167  41.868  -8.822  1.00  0.00           H  
ATOM   2539  N   LEU H  63      13.748  40.627  -9.961  1.00  0.00           N  
ATOM   2540  CA  LEU H  63      14.566  39.427  -9.697  1.00  0.00           C  
ATOM   2541  C   LEU H  63      15.647  39.156 -10.756  1.00  0.00           C  
ATOM   2542  O   LEU H  63      16.501  38.282 -10.564  1.00  0.00           O  
ATOM   2543  CB  LEU H  63      13.653  38.199  -9.592  1.00  0.00           C  
ATOM   2544  CG  LEU H  63      12.593  38.251  -8.486  1.00  0.00           C  
ATOM   2545  CD1 LEU H  63      11.701  37.021  -8.577  1.00  0.00           C  
ATOM   2546  CD2 LEU H  63      13.278  38.331  -7.129  1.00  0.00           C  
ATOM   2547  H   LEU H  63      13.003  40.574 -10.640  1.00  0.00           H  
ATOM   2548  HA  LEU H  63      15.087  39.566  -8.750  1.00  0.00           H  
ATOM   2549 1HB  LEU H  63      13.136  38.070 -10.541  1.00  0.00           H  
ATOM   2550 2HB  LEU H  63      14.273  37.319  -9.418  1.00  0.00           H  
ATOM   2551  HG  LEU H  63      11.963  39.130  -8.625  1.00  0.00           H  
ATOM   2552 1HD1 LEU H  63      10.948  37.058  -7.790  1.00  0.00           H  
ATOM   2553 2HD1 LEU H  63      11.209  37.000  -9.550  1.00  0.00           H  
ATOM   2554 3HD1 LEU H  63      12.306  36.123  -8.457  1.00  0.00           H  
ATOM   2555 1HD2 LEU H  63      12.524  38.368  -6.342  1.00  0.00           H  
ATOM   2556 2HD2 LEU H  63      13.907  37.451  -6.988  1.00  0.00           H  
ATOM   2557 3HD2 LEU H  63      13.894  39.228  -7.084  1.00  0.00           H  
ATOM   2558  N   MET H  64      15.582  39.853 -11.888  1.00  0.00           N  
ATOM   2559  CA  MET H  64      16.455  39.520 -13.030  1.00  0.00           C  
ATOM   2560  C   MET H  64      17.956  39.381 -12.751  1.00  0.00           C  
ATOM   2561  O   MET H  64      18.641  38.699 -13.530  1.00  0.00           O  
ATOM   2562  CB  MET H  64      16.255  40.573 -14.119  1.00  0.00           C  
ATOM   2563  CG  MET H  64      16.793  41.952 -13.767  1.00  0.00           C  
ATOM   2564  SD  MET H  64      16.493  43.168 -15.066  1.00  0.00           S  
ATOM   2565  CE  MET H  64      17.646  42.614 -16.319  1.00  0.00           C  
ATOM   2566  H   MET H  64      14.929  40.620 -11.974  1.00  0.00           H  
ATOM   2567  HA  MET H  64      16.166  38.541 -13.413  1.00  0.00           H  
ATOM   2568 1HB  MET H  64      16.746  40.247 -15.035  1.00  0.00           H  
ATOM   2569 2HB  MET H  64      15.191  40.674 -14.336  1.00  0.00           H  
ATOM   2570 1HG  MET H  64      16.321  42.304 -12.851  1.00  0.00           H  
ATOM   2571 2HG  MET H  64      17.867  41.891 -13.595  1.00  0.00           H  
ATOM   2572 1HE  MET H  64      17.579  43.268 -17.190  1.00  0.00           H  
ATOM   2573 2HE  MET H  64      18.661  42.643 -15.919  1.00  0.00           H  
ATOM   2574 3HE  MET H  64      17.402  41.594 -16.613  1.00  0.00           H  
ATOM   2575  N   SER H  65      18.453  39.986 -11.661  1.00  0.00           N  
ATOM   2576  CA  SER H  65      19.882  39.891 -11.299  1.00  0.00           C  
ATOM   2577  C   SER H  65      20.279  38.542 -10.671  1.00  0.00           C  
ATOM   2578  O   SER H  65      21.462  38.281 -10.446  1.00  0.00           O  
ATOM   2579  CB  SER H  65      20.235  41.009 -10.338  1.00  0.00           C  
ATOM   2580  OG  SER H  65      19.601  40.828  -9.102  1.00  0.00           O  
ATOM   2581  H   SER H  65      17.831  40.520 -11.070  1.00  0.00           H  
ATOM   2582  HA  SER H  65      20.477  40.001 -12.206  1.00  0.00           H  
ATOM   2583 1HB  SER H  65      21.314  41.039 -10.195  1.00  0.00           H  
ATOM   2584 2HB  SER H  65      19.935  41.965 -10.766  1.00  0.00           H  
ATOM   2585  HG  SER H  65      18.698  41.132  -9.220  1.00  0.00           H  
ATOM   2586  N   ARG H  66      19.293  37.713 -10.356  1.00  0.00           N  
ATOM   2587  CA  ARG H  66      19.505  36.416  -9.721  1.00  0.00           C  
ATOM   2588  C   ARG H  66      18.742  35.289 -10.428  1.00  0.00           C  
ATOM   2589  O   ARG H  66      18.476  34.271  -9.814  1.00  0.00           O  
ATOM   2590  CB  ARG H  66      19.078  36.470  -8.262  1.00  0.00           C  
ATOM   2591  CG  ARG H  66      19.882  37.427  -7.395  1.00  0.00           C  
ATOM   2592  CD  ARG H  66      21.290  36.977  -7.241  1.00  0.00           C  
ATOM   2593  NE  ARG H  66      22.041  37.842  -6.344  1.00  0.00           N  
ATOM   2594  CZ  ARG H  66      22.690  38.960  -6.725  1.00  0.00           C  
ATOM   2595  NH1 ARG H  66      22.671  39.333  -7.986  1.00  0.00           N  
ATOM   2596  NH2 ARG H  66      23.345  39.679  -5.831  1.00  0.00           N  
ATOM   2597  H   ARG H  66      18.351  38.007 -10.573  1.00  0.00           H  
ATOM   2598  HA  ARG H  66      20.569  36.178  -9.767  1.00  0.00           H  
ATOM   2599 1HB  ARG H  66      18.033  36.770  -8.200  1.00  0.00           H  
ATOM   2600 2HB  ARG H  66      19.162  35.477  -7.821  1.00  0.00           H  
ATOM   2601 1HG  ARG H  66      19.888  38.416  -7.854  1.00  0.00           H  
ATOM   2602 2HG  ARG H  66      19.431  37.488  -6.405  1.00  0.00           H  
ATOM   2603 1HD  ARG H  66      21.306  35.968  -6.833  1.00  0.00           H  
ATOM   2604 2HD  ARG H  66      21.782  36.983  -8.212  1.00  0.00           H  
ATOM   2605  HE  ARG H  66      22.077  37.586  -5.366  1.00  0.00           H  
ATOM   2606 1HH1 ARG H  66      22.171  38.782  -8.669  1.00  0.00           H  
ATOM   2607 2HH1 ARG H  66      23.158  40.171  -8.271  1.00  0.00           H  
ATOM   2608 1HH2 ARG H  66      23.359  39.392  -4.862  1.00  0.00           H  
ATOM   2609 2HH2 ARG H  66      23.832  40.517  -6.116  1.00  0.00           H  
ATOM   2610  N   VAL H  67      18.426  35.461 -11.716  1.00  0.00           N  
ATOM   2611  CA  VAL H  67      17.649  34.472 -12.483  1.00  0.00           C  
ATOM   2612  C   VAL H  67      18.344  34.068 -13.770  1.00  0.00           C  
ATOM   2613  O   VAL H  67      18.850  34.912 -14.472  1.00  0.00           O  
ATOM   2614  CB  VAL H  67      16.258  35.037 -12.827  1.00  0.00           C  
ATOM   2615  CG1 VAL H  67      15.470  34.039 -13.663  1.00  0.00           C  
ATOM   2616  CG2 VAL H  67      15.508  35.380 -11.549  1.00  0.00           C  
ATOM   2617  H   VAL H  67      18.737  36.305 -12.174  1.00  0.00           H  
ATOM   2618  HA  VAL H  67      17.523  33.579 -11.870  1.00  0.00           H  
ATOM   2619  HB  VAL H  67      16.380  35.936 -13.430  1.00  0.00           H  
ATOM   2620 1HG1 VAL H  67      14.489  34.454 -13.897  1.00  0.00           H  
ATOM   2621 2HG1 VAL H  67      16.008  33.836 -14.589  1.00  0.00           H  
ATOM   2622 3HG1 VAL H  67      15.346  33.112 -13.103  1.00  0.00           H  
ATOM   2623 1HG2 VAL H  67      14.525  35.779 -11.799  1.00  0.00           H  
ATOM   2624 2HG2 VAL H  67      15.391  34.481 -10.943  1.00  0.00           H  
ATOM   2625 3HG2 VAL H  67      16.070  36.126 -10.986  1.00  0.00           H  
ATOM   2626  N   SER H  68      18.356  32.748 -14.068  1.00  0.00           N  
ATOM   2627  CA  SER H  68      18.821  32.249 -15.355  1.00  0.00           C  
ATOM   2628  C   SER H  68      17.852  31.182 -15.830  1.00  0.00           C  
ATOM   2629  O   SER H  68      17.589  30.194 -15.138  1.00  0.00           O  
ATOM   2630  CB  SER H  68      20.223  31.682 -15.245  1.00  0.00           C  
ATOM   2631  OG  SER H  68      20.650  31.156 -16.472  1.00  0.00           O  
ATOM   2632  H   SER H  68      18.014  32.092 -13.379  1.00  0.00           H  
ATOM   2633  HA  SER H  68      18.841  33.080 -16.062  1.00  0.00           H  
ATOM   2634 1HB  SER H  68      20.908  32.466 -14.924  1.00  0.00           H  
ATOM   2635 2HB  SER H  68      20.240  30.901 -14.486  1.00  0.00           H  
ATOM   2636  HG  SER H  68      19.925  31.294 -17.085  1.00  0.00           H  
ATOM   2637  N   ILE H  69      17.313  31.386 -17.020  1.00  0.00           N  
ATOM   2638  CA  ILE H  69      16.401  30.411 -17.599  1.00  0.00           C  
ATOM   2639  C   ILE H  69      17.026  29.934 -18.899  1.00  0.00           C  
ATOM   2640  O   ILE H  69      17.462  30.748 -19.709  1.00  0.00           O  
ATOM   2641  CB  ILE H  69      15.005  31.005 -17.856  1.00  0.00           C  
ATOM   2642  CG1 ILE H  69      14.337  31.390 -16.533  1.00  0.00           C  
ATOM   2643  CG2 ILE H  69      14.139  30.018 -18.624  1.00  0.00           C  
ATOM   2644  CD1 ILE H  69      13.126  32.280 -16.696  1.00  0.00           C  
ATOM   2645  H   ILE H  69      17.532  32.223 -17.541  1.00  0.00           H  
ATOM   2646  HA  ILE H  69      16.289  29.585 -16.897  1.00  0.00           H  
ATOM   2647  HB  ILE H  69      15.100  31.920 -18.439  1.00  0.00           H  
ATOM   2648 1HG1 ILE H  69      14.029  30.488 -16.005  1.00  0.00           H  
ATOM   2649 2HG1 ILE H  69      15.057  31.909 -15.899  1.00  0.00           H  
ATOM   2650 1HG2 ILE H  69      13.156  30.454 -18.797  1.00  0.00           H  
ATOM   2651 2HG2 ILE H  69      14.609  29.792 -19.580  1.00  0.00           H  
ATOM   2652 3HG2 ILE H  69      14.033  29.100 -18.046  1.00  0.00           H  
ATOM   2653 1HD1 ILE H  69      12.709  32.511 -15.716  1.00  0.00           H  
ATOM   2654 2HD1 ILE H  69      13.420  33.206 -17.192  1.00  0.00           H  
ATOM   2655 3HD1 ILE H  69      12.377  31.768 -17.298  1.00  0.00           H  
ATOM   2656  N   SER H  70      17.069  28.622 -19.072  1.00  0.00           N  
ATOM   2657  CA  SER H  70      17.711  27.990 -20.221  1.00  0.00           C  
ATOM   2658  C   SER H  70      16.873  26.810 -20.648  1.00  0.00           C  
ATOM   2659  O   SER H  70      15.824  26.558 -20.073  1.00  0.00           O  
ATOM   2660  CB  SER H  70      19.119  27.540 -19.881  1.00  0.00           C  
ATOM   2661  OG  SER H  70      19.795  27.099 -21.026  1.00  0.00           O  
ATOM   2662  H   SER H  70      16.632  28.040 -18.371  1.00  0.00           H  
ATOM   2663  HA  SER H  70      17.770  28.720 -21.029  1.00  0.00           H  
ATOM   2664 1HB  SER H  70      19.665  28.367 -19.428  1.00  0.00           H  
ATOM   2665 2HB  SER H  70      19.076  26.736 -19.148  1.00  0.00           H  
ATOM   2666  HG  SER H  70      20.694  27.428 -20.945  1.00  0.00           H  
ATOM   2667  N   LYS H  71      17.332  26.087 -21.666  1.00  0.00           N  
ATOM   2668  CA  LYS H  71      16.613  24.911 -22.130  1.00  0.00           C  
ATOM   2669  C   LYS H  71      17.547  23.992 -22.889  1.00  0.00           C  
ATOM   2670  O   LYS H  71      18.650  24.384 -23.286  1.00  0.00           O  
ATOM   2671  CB  LYS H  71      15.428  25.311 -23.010  1.00  0.00           C  
ATOM   2672  CG  LYS H  71      15.817  25.864 -24.375  1.00  0.00           C  
ATOM   2673  CD  LYS H  71      14.588  26.255 -25.184  1.00  0.00           C  
ATOM   2674  CE  LYS H  71      14.974  27.004 -26.450  1.00  0.00           C  
ATOM   2675  NZ  LYS H  71      15.799  26.166 -27.362  1.00  0.00           N  
ATOM   2676  H   LYS H  71      18.190  26.351 -22.128  1.00  0.00           H  
ATOM   2677  HA  LYS H  71      16.231  24.374 -21.261  1.00  0.00           H  
ATOM   2678 1HB  LYS H  71      14.785  24.444 -23.171  1.00  0.00           H  
ATOM   2679 2HB  LYS H  71      14.833  26.069 -22.500  1.00  0.00           H  
ATOM   2680 1HG  LYS H  71      16.450  26.742 -24.245  1.00  0.00           H  
ATOM   2681 2HG  LYS H  71      16.379  25.111 -24.926  1.00  0.00           H  
ATOM   2682 1HD  LYS H  71      14.032  25.357 -25.456  1.00  0.00           H  
ATOM   2683 2HD  LYS H  71      13.942  26.892 -24.579  1.00  0.00           H  
ATOM   2684 1HE  LYS H  71      14.073  27.314 -26.978  1.00  0.00           H  
ATOM   2685 2HE  LYS H  71      15.540  27.897 -26.188  1.00  0.00           H  
ATOM   2686 1HZ  LYS H  71      16.034  26.699 -28.189  1.00  0.00           H  
ATOM   2687 2HZ  LYS H  71      16.648  25.888 -26.890  1.00  0.00           H  
ATOM   2688 3HZ  LYS H  71      15.277  25.343 -27.630  1.00  0.00           H  
ATOM   2689  N   ASP H  72      17.105  22.757 -23.072  1.00  0.00           N  
ATOM   2690  CA  ASP H  72      17.856  21.777 -23.847  1.00  0.00           C  
ATOM   2691  C   ASP H  72      16.766  21.246 -24.763  1.00  0.00           C  
ATOM   2692  O   ASP H  72      15.997  20.373 -24.378  1.00  0.00           O  
ATOM   2693  CB  ASP H  72      18.381  20.641 -22.972  1.00  0.00           C  
ATOM   2694  CG  ASP H  72      19.195  19.628 -23.763  1.00  0.00           C  
ATOM   2695  OD1 ASP H  72      18.977  19.527 -24.990  1.00  0.00           O  
ATOM   2696  OD2 ASP H  72      20.049  18.929 -23.160  1.00  0.00           O  
ATOM   2697  H   ASP H  72      16.222  22.489 -22.662  1.00  0.00           H  
ATOM   2698  HA  ASP H  72      18.672  22.291 -24.357  1.00  0.00           H  
ATOM   2699 1HB  ASP H  72      19.004  21.052 -22.176  1.00  0.00           H  
ATOM   2700 2HB  ASP H  72      17.543  20.129 -22.498  1.00  0.00           H  
ATOM   2701  N   ASN H  73      16.698  21.786 -25.968  1.00  0.00           N  
ATOM   2702  CA  ASN H  73      15.686  21.355 -26.920  1.00  0.00           C  
ATOM   2703  C   ASN H  73      15.692  19.868 -27.215  1.00  0.00           C  
ATOM   2704  O   ASN H  73      14.635  19.267 -27.353  1.00  0.00           O  
ATOM   2705  CB  ASN H  73      15.839  22.133 -28.213  1.00  0.00           C  
ATOM   2706  CG  ASN H  73      14.861  21.695 -29.269  1.00  0.00           C  
ATOM   2707  OD1 ASN H  73      13.645  21.694 -29.044  1.00  0.00           O  
ATOM   2708  ND2 ASN H  73      15.368  21.323 -30.416  1.00  0.00           N  
ATOM   2709  H   ASN H  73      17.351  22.507 -26.237  1.00  0.00           H  
ATOM   2710  HA  ASN H  73      14.702  21.558 -26.495  1.00  0.00           H  
ATOM   2711 1HB  ASN H  73      15.693  23.195 -28.018  1.00  0.00           H  
ATOM   2712 2HB  ASN H  73      16.852  22.006 -28.597  1.00  0.00           H  
ATOM   2713 1HD2 ASN H  73      14.766  21.022 -31.156  1.00  0.00           H  
ATOM   2714 2HD2 ASN H  73      16.359  21.341 -30.553  1.00  0.00           H  
ATOM   2715  N   SER H  74      16.874  19.269 -27.308  1.00  0.00           N  
ATOM   2716  CA  SER H  74      16.969  17.848 -27.630  1.00  0.00           C  
ATOM   2717  C   SER H  74      16.371  16.944 -26.548  1.00  0.00           C  
ATOM   2718  O   SER H  74      15.980  15.810 -26.826  1.00  0.00           O  
ATOM   2719  CB  SER H  74      18.422  17.477 -27.853  1.00  0.00           C  
ATOM   2720  OG  SER H  74      19.133  17.485 -26.644  1.00  0.00           O  
ATOM   2721  H   SER H  74      17.721  19.798 -27.156  1.00  0.00           H  
ATOM   2722  HA  SER H  74      16.409  17.662 -28.548  1.00  0.00           H  
ATOM   2723 1HB  SER H  74      18.480  16.488 -28.304  1.00  0.00           H  
ATOM   2724 2HB  SER H  74      18.875  18.181 -28.549  1.00  0.00           H  
ATOM   2725  HG  SER H  74      18.966  18.341 -26.245  1.00  0.00           H  
ATOM   2726  N   LYS H  75      16.292  17.442 -25.319  1.00  0.00           N  
ATOM   2727  CA  LYS H  75      15.715  16.674 -24.221  1.00  0.00           C  
ATOM   2728  C   LYS H  75      14.329  17.184 -23.820  1.00  0.00           C  
ATOM   2729  O   LYS H  75      13.716  16.665 -22.889  1.00  0.00           O  
ATOM   2730  CB  LYS H  75      16.650  16.704 -23.011  1.00  0.00           C  
ATOM   2731  CG  LYS H  75      17.996  16.027 -23.240  1.00  0.00           C  
ATOM   2732  CD  LYS H  75      18.853  16.063 -21.985  1.00  0.00           C  
ATOM   2733  CE  LYS H  75      20.211  15.418 -22.220  1.00  0.00           C  
ATOM   2734  NZ  LYS H  75      21.084  15.504 -21.019  1.00  0.00           N  
ATOM   2735  H   LYS H  75      16.639  18.374 -25.140  1.00  0.00           H  
ATOM   2736  HA  LYS H  75      15.594  15.641 -24.548  1.00  0.00           H  
ATOM   2737 1HB  LYS H  75      16.843  17.738 -22.725  1.00  0.00           H  
ATOM   2738 2HB  LYS H  75      16.169  16.215 -22.166  1.00  0.00           H  
ATOM   2739 1HG  LYS H  75      17.835  14.987 -23.529  1.00  0.00           H  
ATOM   2740 2HG  LYS H  75      18.526  16.532 -24.047  1.00  0.00           H  
ATOM   2741 1HD  LYS H  75      19.001  17.099 -21.674  1.00  0.00           H  
ATOM   2742 2HD  LYS H  75      18.344  15.531 -21.180  1.00  0.00           H  
ATOM   2743 1HE  LYS H  75      20.075  14.370 -22.483  1.00  0.00           H  
ATOM   2744 2HE  LYS H  75      20.710  15.915 -23.052  1.00  0.00           H  
ATOM   2745 1HZ  LYS H  75      21.974  15.065 -21.216  1.00  0.00           H  
ATOM   2746 2HZ  LYS H  75      21.234  16.473 -20.778  1.00  0.00           H  
ATOM   2747 3HZ  LYS H  75      20.641  15.029 -20.246  1.00  0.00           H  
ATOM   2748  N   SER H  76      13.838  18.198 -24.529  1.00  0.00           N  
ATOM   2749  CA  SER H  76      12.548  18.801 -24.194  1.00  0.00           C  
ATOM   2750  C   SER H  76      12.538  19.224 -22.737  1.00  0.00           C  
ATOM   2751  O   SER H  76      11.602  18.938 -21.991  1.00  0.00           O  
ATOM   2752  CB  SER H  76      11.417  17.825 -24.458  1.00  0.00           C  
ATOM   2753  OG  SER H  76      11.372  17.463 -25.811  1.00  0.00           O  
ATOM   2754  H   SER H  76      14.361  18.560 -25.311  1.00  0.00           H  
ATOM   2755  HA  SER H  76      12.402  19.679 -24.823  1.00  0.00           H  
ATOM   2756 1HB  SER H  76      11.554  16.935 -23.844  1.00  0.00           H  
ATOM   2757 2HB  SER H  76      10.470  18.280 -24.169  1.00  0.00           H  
ATOM   2758  HG  SER H  76      11.798  16.604 -25.869  1.00  0.00           H  
ATOM   2759  N   GLN H  77      13.586  19.920 -22.328  1.00  0.00           N  
ATOM   2760  CA  GLN H  77      13.632  20.398 -20.956  1.00  0.00           C  
ATOM   2761  C   GLN H  77      13.913  21.881 -20.877  1.00  0.00           C  
ATOM   2762  O   GLN H  77      14.652  22.425 -21.684  1.00  0.00           O  
ATOM   2763  CB  GLN H  77      14.695  19.631 -20.162  1.00  0.00           C  
ATOM   2764  CG  GLN H  77      14.393  18.154 -19.985  1.00  0.00           C  
ATOM   2765  CD  GLN H  77      15.358  17.477 -19.032  1.00  0.00           C  
ATOM   2766  OE1 GLN H  77      16.579  17.596 -19.172  1.00  0.00           O  
ATOM   2767  NE2 GLN H  77      14.816  16.758 -18.053  1.00  0.00           N  
ATOM   2768  H   GLN H  77      14.355  20.128 -22.948  1.00  0.00           H  
ATOM   2769  HA  GLN H  77      12.659  20.226 -20.497  1.00  0.00           H  
ATOM   2770 1HB  GLN H  77      15.658  19.721 -20.664  1.00  0.00           H  
ATOM   2771 2HB  GLN H  77      14.799  20.074 -19.172  1.00  0.00           H  
ATOM   2772 1HG  GLN H  77      13.384  18.044 -19.587  1.00  0.00           H  
ATOM   2773 2HG  GLN H  77      14.467  17.660 -20.954  1.00  0.00           H  
ATOM   2774 1HE2 GLN H  77      15.403  16.289 -17.392  1.00  0.00           H  
ATOM   2775 2HE2 GLN H  77      13.821  16.687 -17.977  1.00  0.00           H  
ATOM   2776  N   VAL H  78      13.277  22.544 -19.920  1.00  0.00           N  
ATOM   2777  CA  VAL H  78      13.491  23.964 -19.719  1.00  0.00           C  
ATOM   2778  C   VAL H  78      13.961  24.078 -18.270  1.00  0.00           C  
ATOM   2779  O   VAL H  78      13.425  23.408 -17.392  1.00  0.00           O  
ATOM   2780  CB  VAL H  78      12.205  24.780 -19.952  1.00  0.00           C  
ATOM   2781  CG1 VAL H  78      12.458  26.258 -19.694  1.00  0.00           C  
ATOM   2782  CG2 VAL H  78      11.701  24.559 -21.370  1.00  0.00           C  
ATOM   2783  H   VAL H  78      12.631  22.054 -19.316  1.00  0.00           H  
ATOM   2784  HA  VAL H  78      14.239  24.306 -20.435  1.00  0.00           H  
ATOM   2785  HB  VAL H  78      11.446  24.454 -19.241  1.00  0.00           H  
ATOM   2786 1HG1 VAL H  78      11.539  26.819 -19.862  1.00  0.00           H  
ATOM   2787 2HG1 VAL H  78      12.783  26.396 -18.662  1.00  0.00           H  
ATOM   2788 3HG1 VAL H  78      13.232  26.618 -20.370  1.00  0.00           H  
ATOM   2789 1HG2 VAL H  78      10.791  25.138 -21.527  1.00  0.00           H  
ATOM   2790 2HG2 VAL H  78      12.463  24.879 -22.081  1.00  0.00           H  
ATOM   2791 3HG2 VAL H  78      11.487  23.500 -21.519  1.00  0.00           H  
ATOM   2792  N   PHE H  79      14.936  24.943 -18.011  1.00  0.00           N  
ATOM   2793  CA  PHE H  79      15.515  25.028 -16.678  1.00  0.00           C  
ATOM   2794  C   PHE H  79      15.412  26.389 -16.030  1.00  0.00           C  
ATOM   2795  O   PHE H  79      15.480  27.418 -16.699  1.00  0.00           O  
ATOM   2796  CB  PHE H  79      16.989  24.623 -16.731  1.00  0.00           C  
ATOM   2797  CG  PHE H  79      17.222  23.260 -17.317  1.00  0.00           C  
ATOM   2798  CD1 PHE H  79      17.494  23.107 -18.668  1.00  0.00           C  
ATOM   2799  CD2 PHE H  79      17.168  22.127 -16.518  1.00  0.00           C  
ATOM   2800  CE1 PHE H  79      17.709  21.852 -19.208  1.00  0.00           C  
ATOM   2801  CE2 PHE H  79      17.383  20.873 -17.054  1.00  0.00           C  
ATOM   2802  CZ  PHE H  79      17.653  20.736 -18.401  1.00  0.00           C  
ATOM   2803  H   PHE H  79      15.285  25.551 -18.738  1.00  0.00           H  
ATOM   2804  HA  PHE H  79      14.979  24.339 -16.023  1.00  0.00           H  
ATOM   2805 1HB  PHE H  79      17.543  25.348 -17.326  1.00  0.00           H  
ATOM   2806 2HB  PHE H  79      17.407  24.638 -15.726  1.00  0.00           H  
ATOM   2807  HD1 PHE H  79      17.539  23.990 -19.306  1.00  0.00           H  
ATOM   2808  HD2 PHE H  79      16.954  22.236 -15.454  1.00  0.00           H  
ATOM   2809  HE1 PHE H  79      17.921  21.746 -20.271  1.00  0.00           H  
ATOM   2810  HE2 PHE H  79      17.339  19.991 -16.416  1.00  0.00           H  
ATOM   2811  HZ  PHE H  79      17.821  19.747 -18.826  1.00  0.00           H  
ATOM   2812  N   LEU H  80      15.244  26.391 -14.709  1.00  0.00           N  
ATOM   2813  CA  LEU H  80      15.185  27.609 -13.943  1.00  0.00           C  
ATOM   2814  C   LEU H  80      16.289  27.498 -12.876  1.00  0.00           C  
ATOM   2815  O   LEU H  80      16.386  26.484 -12.171  1.00  0.00           O  
ATOM   2816  CB  LEU H  80      13.804  27.794 -13.301  1.00  0.00           C  
ATOM   2817  CG  LEU H  80      13.681  28.957 -12.308  1.00  0.00           C  
ATOM   2818  CD1 LEU H  80      13.818  30.278 -13.052  1.00  0.00           C  
ATOM   2819  CD2 LEU H  80      12.343  28.870 -11.588  1.00  0.00           C  
ATOM   2820  H   LEU H  80      15.157  25.505 -14.232  1.00  0.00           H  
ATOM   2821  HA  LEU H  80      15.367  28.448 -14.613  1.00  0.00           H  
ATOM   2822 1HB  LEU H  80      13.072  27.956 -14.092  1.00  0.00           H  
ATOM   2823 2HB  LEU H  80      13.540  26.878 -12.773  1.00  0.00           H  
ATOM   2824  HG  LEU H  80      14.490  28.899 -11.579  1.00  0.00           H  
ATOM   2825 1HD1 LEU H  80      13.731  31.104 -12.347  1.00  0.00           H  
ATOM   2826 2HD1 LEU H  80      14.791  30.321 -13.541  1.00  0.00           H  
ATOM   2827 3HD1 LEU H  80      13.031  30.356 -13.801  1.00  0.00           H  
ATOM   2828 1HD2 LEU H  80      12.257  29.696 -10.881  1.00  0.00           H  
ATOM   2829 2HD2 LEU H  80      11.534  28.929 -12.315  1.00  0.00           H  
ATOM   2830 3HD2 LEU H  80      12.281  27.924 -11.050  1.00  0.00           H  
ATOM   2831  N   LYS H  81      17.115  28.528 -12.795  1.00  0.00           N  
ATOM   2832  CA  LYS H  81      18.165  28.611 -11.771  1.00  0.00           C  
ATOM   2833  C   LYS H  81      18.034  29.987 -11.146  1.00  0.00           C  
ATOM   2834  O   LYS H  81      18.074  31.018 -11.826  1.00  0.00           O  
ATOM   2835  CB  LYS H  81      19.561  28.400 -12.358  1.00  0.00           C  
ATOM   2836  CG  LYS H  81      20.680  28.375 -11.324  1.00  0.00           C  
ATOM   2837  CD  LYS H  81      22.019  28.047 -11.968  1.00  0.00           C  
ATOM   2838  CE  LYS H  81      23.133  27.992 -10.933  1.00  0.00           C  
ATOM   2839  NZ  LYS H  81      24.443  27.642 -11.544  1.00  0.00           N  
ATOM   2840  H   LYS H  81      17.018  29.280 -13.462  1.00  0.00           H  
ATOM   2841  HA  LYS H  81      17.991  27.826 -11.033  1.00  0.00           H  
ATOM   2842 1HB  LYS H  81      19.588  27.457 -12.904  1.00  0.00           H  
ATOM   2843 2HB  LYS H  81      19.781  29.196 -13.069  1.00  0.00           H  
ATOM   2844 1HG  LYS H  81      20.749  29.349 -10.839  1.00  0.00           H  
ATOM   2845 2HG  LYS H  81      20.457  27.626 -10.566  1.00  0.00           H  
ATOM   2846 1HD  LYS H  81      21.954  27.081 -12.472  1.00  0.00           H  
ATOM   2847 2HD  LYS H  81      22.262  28.809 -12.709  1.00  0.00           H  
ATOM   2848 1HE  LYS H  81      23.222  28.960 -10.443  1.00  0.00           H  
ATOM   2849 2HE  LYS H  81      22.890  27.247 -10.176  1.00  0.00           H  
ATOM   2850 1HZ  LYS H  81      25.154  27.616 -10.827  1.00  0.00           H  
ATOM   2851 2HZ  LYS H  81      24.379  26.736 -11.986  1.00  0.00           H  
ATOM   2852 3HZ  LYS H  81      24.689  28.336 -12.235  1.00  0.00           H  
ATOM   2853  N   MET H  82      17.836  30.015  -9.832  1.00  0.00           N  
ATOM   2854  CA  MET H  82      17.704  31.284  -9.140  1.00  0.00           C  
ATOM   2855  C   MET H  82      18.637  31.343  -7.929  1.00  0.00           C  
ATOM   2856  O   MET H  82      18.709  30.394  -7.145  1.00  0.00           O  
ATOM   2857  CB  MET H  82      16.253  31.503  -8.714  1.00  0.00           C  
ATOM   2858  CG  MET H  82      15.271  31.631  -9.870  1.00  0.00           C  
ATOM   2859  SD  MET H  82      13.569  31.845  -9.314  1.00  0.00           S  
ATOM   2860  CE  MET H  82      13.657  33.473  -8.572  1.00  0.00           C  
ATOM   2861  H   MET H  82      17.775  29.157  -9.303  1.00  0.00           H  
ATOM   2862  HA  MET H  82      17.994  32.082  -9.823  1.00  0.00           H  
ATOM   2863 1HB  MET H  82      15.928  30.673  -8.090  1.00  0.00           H  
ATOM   2864 2HB  MET H  82      16.183  32.412  -8.114  1.00  0.00           H  
ATOM   2865 1HG  MET H  82      15.543  32.487 -10.486  1.00  0.00           H  
ATOM   2866 2HG  MET H  82      15.320  30.736 -10.489  1.00  0.00           H  
ATOM   2867 1HE  MET H  82      12.677  33.748  -8.181  1.00  0.00           H  
ATOM   2868 2HE  MET H  82      14.384  33.463  -7.759  1.00  0.00           H  
ATOM   2869 3HE  MET H  82      13.965  34.200  -9.325  1.00  0.00           H  
ATOM   2870  N   LYS H  82A     19.328  32.473  -7.790  1.00  0.00           N  
ATOM   2871  CA  LYS H  82A     20.287  32.689  -6.701  1.00  0.00           C  
ATOM   2872  C   LYS H  82A     19.768  33.548  -5.571  1.00  0.00           C  
ATOM   2873  O   LYS H  82A     18.747  34.232  -5.682  1.00  0.00           O  
ATOM   2874  CB  LYS H  82A     21.569  33.315  -7.252  1.00  0.00           C  
ATOM   2875  CG  LYS H  82A     22.339  32.424  -8.219  1.00  0.00           C  
ATOM   2876  CD  LYS H  82A     23.616  33.100  -8.695  1.00  0.00           C  
ATOM   2877  CE  LYS H  82A     24.387  32.211  -9.660  1.00  0.00           C  
ATOM   2878  NZ  LYS H  82A     25.633  32.864 -10.143  1.00  0.00           N  
ATOM   2879  H   LYS H  82A     19.180  33.207  -8.467  1.00  0.00           H  
ATOM   2880  HA  LYS H  82A     20.528  31.723  -6.256  1.00  0.00           H  
ATOM   2881 1HB  LYS H  82A     21.327  34.242  -7.771  1.00  0.00           H  
ATOM   2882 2HB  LYS H  82A     22.235  33.566  -6.426  1.00  0.00           H  
ATOM   2883 1HG  LYS H  82A     22.596  31.487  -7.724  1.00  0.00           H  
ATOM   2884 2HG  LYS H  82A     21.713  32.199  -9.082  1.00  0.00           H  
ATOM   2885 1HD  LYS H  82A     23.367  34.036  -9.196  1.00  0.00           H  
ATOM   2886 2HD  LYS H  82A     24.250  33.324  -7.837  1.00  0.00           H  
ATOM   2887 1HE  LYS H  82A     24.649  31.278  -9.163  1.00  0.00           H  
ATOM   2888 2HE  LYS H  82A     23.759  31.976 -10.519  1.00  0.00           H  
ATOM   2889 1HZ  LYS H  82A     26.114  32.244 -10.779  1.00  0.00           H  
ATOM   2890 2HZ  LYS H  82A     25.401  33.723 -10.622  1.00  0.00           H  
ATOM   2891 3HZ  LYS H  82A     26.233  33.069  -9.357  1.00  0.00           H  
ATOM   2892  N   SER H  82B     20.530  33.530  -4.480  1.00  0.00           N  
ATOM   2893  CA  SER H  82B     20.244  34.347  -3.325  1.00  0.00           C  
ATOM   2894  C   SER H  82B     18.806  34.214  -2.843  1.00  0.00           C  
ATOM   2895  O   SER H  82B     18.096  35.211  -2.715  1.00  0.00           O  
ATOM   2896  CB  SER H  82B     20.538  35.798  -3.648  1.00  0.00           C  
ATOM   2897  OG  SER H  82B     21.894  35.979  -3.954  1.00  0.00           O  
ATOM   2898  H   SER H  82B     21.336  32.922  -4.465  1.00  0.00           H  
ATOM   2899  HA  SER H  82B     20.887  34.024  -2.505  1.00  0.00           H  
ATOM   2900 1HB  SER H  82B     19.925  36.115  -4.492  1.00  0.00           H  
ATOM   2901 2HB  SER H  82B     20.269  36.422  -2.797  1.00  0.00           H  
ATOM   2902  HG  SER H  82B     22.382  35.462  -3.309  1.00  0.00           H  
ATOM   2903  N   LEU H  82C     18.387  32.988  -2.565  1.00  0.00           N  
ATOM   2904  CA  LEU H  82C     17.013  32.746  -2.138  1.00  0.00           C  
ATOM   2905  C   LEU H  82C     16.749  33.302  -0.755  1.00  0.00           C  
ATOM   2906  O   LEU H  82C     17.647  33.385   0.061  1.00  0.00           O  
ATOM   2907  CB  LEU H  82C     16.711  31.242  -2.149  1.00  0.00           C  
ATOM   2908  CG  LEU H  82C     16.800  30.555  -3.518  1.00  0.00           C  
ATOM   2909  CD1 LEU H  82C     16.686  29.047  -3.338  1.00  0.00           C  
ATOM   2910  CD2 LEU H  82C     15.696  31.082  -4.422  1.00  0.00           C  
ATOM   2911  H   LEU H  82C     19.021  32.206  -2.649  1.00  0.00           H  
ATOM   2912  HA  LEU H  82C     16.341  33.243  -2.836  1.00  0.00           H  
ATOM   2913 1HB  LEU H  82C     17.412  30.742  -1.481  1.00  0.00           H  
ATOM   2914 2HB  LEU H  82C     15.703  31.087  -1.764  1.00  0.00           H  
ATOM   2915  HG  LEU H  82C     17.770  30.766  -3.967  1.00  0.00           H  
ATOM   2916 1HD1 LEU H  82C     16.749  28.560  -4.310  1.00  0.00           H  
ATOM   2917 2HD1 LEU H  82C     17.498  28.695  -2.703  1.00  0.00           H  
ATOM   2918 3HD1 LEU H  82C     15.730  28.807  -2.873  1.00  0.00           H  
ATOM   2919 1HD2 LEU H  82C     15.759  30.595  -5.396  1.00  0.00           H  
ATOM   2920 2HD2 LEU H  82C     14.725  30.872  -3.973  1.00  0.00           H  
ATOM   2921 3HD2 LEU H  82C     15.811  32.159  -4.547  1.00  0.00           H  
ATOM   2922  N   GLN H  83      15.511  33.698  -0.499  1.00  0.00           N  
ATOM   2923  CA  GLN H  83      15.130  34.194   0.815  1.00  0.00           C  
ATOM   2924  C   GLN H  83      13.743  33.640   1.127  1.00  0.00           C  
ATOM   2925  O   GLN H  83      13.111  33.021   0.266  1.00  0.00           O  
ATOM   2926  CB  GLN H  83      15.132  35.725   0.861  1.00  0.00           C  
ATOM   2927  CG  GLN H  83      14.116  36.376  -0.062  1.00  0.00           C  
ATOM   2928  CD  GLN H  83      14.189  37.890  -0.025  1.00  0.00           C  
ATOM   2929  OE1 GLN H  83      15.215  38.468   0.345  1.00  0.00           O  
ATOM   2930  NE2 GLN H  83      13.099  38.544  -0.411  1.00  0.00           N  
ATOM   2931  H   GLN H  83      14.816  33.659  -1.231  1.00  0.00           H  
ATOM   2932  HA  GLN H  83      15.855  33.832   1.545  1.00  0.00           H  
ATOM   2933 1HB  GLN H  83      14.927  36.059   1.877  1.00  0.00           H  
ATOM   2934 2HB  GLN H  83      16.121  36.095   0.588  1.00  0.00           H  
ATOM   2935 1HG  GLN H  83      14.306  36.049  -1.085  1.00  0.00           H  
ATOM   2936 2HG  GLN H  83      13.115  36.075   0.246  1.00  0.00           H  
ATOM   2937 1HE2 GLN H  83      13.088  39.545  -0.407  1.00  0.00           H  
ATOM   2938 2HE2 GLN H  83      12.288  38.036  -0.704  1.00  0.00           H  
ATOM   2939  N   THR H  84      13.274  33.857   2.352  1.00  0.00           N  
ATOM   2940  CA  THR H  84      11.982  33.340   2.794  1.00  0.00           C  
ATOM   2941  C   THR H  84      10.822  33.561   1.834  1.00  0.00           C  
ATOM   2942  O   THR H  84      10.017  32.653   1.609  1.00  0.00           O  
ATOM   2943  CB  THR H  84      11.611  33.955   4.157  1.00  0.00           C  
ATOM   2944  OG1 THR H  84      12.603  33.602   5.129  1.00  0.00           O  
ATOM   2945  CG2 THR H  84      10.253  33.449   4.618  1.00  0.00           C  
ATOM   2946  H   THR H  84      13.834  34.398   2.996  1.00  0.00           H  
ATOM   2947  HA  THR H  84      12.062  32.258   2.904  1.00  0.00           H  
ATOM   2948  HB  THR H  84      11.578  35.041   4.069  1.00  0.00           H  
ATOM   2949  HG1 THR H  84      12.193  33.095   5.834  1.00  0.00           H  
ATOM   2950 1HG2 THR H  84      10.007  33.894   5.581  1.00  0.00           H  
ATOM   2951 2HG2 THR H  84       9.494  33.726   3.886  1.00  0.00           H  
ATOM   2952 3HG2 THR H  84      10.283  32.365   4.716  1.00  0.00           H  
ATOM   2953  N   ASP H  85      10.739  34.767   1.288  1.00  0.00           N  
ATOM   2954  CA  ASP H  85       9.661  35.133   0.382  1.00  0.00           C  
ATOM   2955  C   ASP H  85       9.695  34.405  -0.962  1.00  0.00           C  
ATOM   2956  O   ASP H  85       8.773  34.553  -1.766  1.00  0.00           O  
ATOM   2957  CB  ASP H  85       9.693  36.644   0.134  1.00  0.00           C  
ATOM   2958  CG  ASP H  85       9.269  37.452   1.353  1.00  0.00           C  
ATOM   2959  OD1 ASP H  85       8.666  36.889   2.236  1.00  0.00           O  
ATOM   2960  OD2 ASP H  85       9.551  38.626   1.391  1.00  0.00           O  
ATOM   2961  H   ASP H  85      11.448  35.451   1.509  1.00  0.00           H  
ATOM   2962  HA  ASP H  85       8.712  34.867   0.849  1.00  0.00           H  
ATOM   2963 1HB  ASP H  85      10.702  36.944  -0.149  1.00  0.00           H  
ATOM   2964 2HB  ASP H  85       9.031  36.891  -0.696  1.00  0.00           H  
ATOM   2965  N   ASP H  86      10.741  33.621  -1.214  1.00  0.00           N  
ATOM   2966  CA  ASP H  86      10.823  32.855  -2.447  1.00  0.00           C  
ATOM   2967  C   ASP H  86      10.099  31.524  -2.267  1.00  0.00           C  
ATOM   2968  O   ASP H  86       9.997  30.720  -3.190  1.00  0.00           O  
ATOM   2969  CB  ASP H  86      12.279  32.632  -2.869  1.00  0.00           C  
ATOM   2970  CG  ASP H  86      12.988  33.932  -3.217  1.00  0.00           C  
ATOM   2971  OD1 ASP H  86      12.367  34.789  -3.891  1.00  0.00           O  
ATOM   2972  OD2 ASP H  86      14.171  34.107  -2.828  1.00  0.00           O  
ATOM   2973  H   ASP H  86      11.491  33.554  -0.541  1.00  0.00           H  
ATOM   2974  HA  ASP H  86      10.338  33.424  -3.241  1.00  0.00           H  
ATOM   2975 1HB  ASP H  86      12.821  32.138  -2.063  1.00  0.00           H  
ATOM   2976 2HB  ASP H  86      12.309  31.971  -3.736  1.00  0.00           H  
ATOM   2977  N   THR H  87       9.602  31.290  -1.054  1.00  0.00           N  
ATOM   2978  CA  THR H  87       8.758  30.141  -0.793  1.00  0.00           C  
ATOM   2979  C   THR H  87       7.512  30.343  -1.657  1.00  0.00           C  
ATOM   2980  O   THR H  87       6.836  31.363  -1.541  1.00  0.00           O  
ATOM   2981  CB  THR H  87       8.390  30.007   0.696  1.00  0.00           C  
ATOM   2982  OG1 THR H  87       9.577  29.780   1.466  1.00  0.00           O  
ATOM   2983  CG2 THR H  87       7.426  28.849   0.904  1.00  0.00           C  
ATOM   2984  H   THR H  87       9.814  31.927  -0.300  1.00  0.00           H  
ATOM   2985  HA  THR H  87       9.300  29.240  -1.082  1.00  0.00           H  
ATOM   2986  HB  THR H  87       7.920  30.929   1.039  1.00  0.00           H  
ATOM   2987  HG1 THR H  87       9.864  30.606   1.862  1.00  0.00           H  
ATOM   2988 1HG2 THR H  87       7.176  28.769   1.962  1.00  0.00           H  
ATOM   2989 2HG2 THR H  87       6.517  29.024   0.329  1.00  0.00           H  
ATOM   2990 3HG2 THR H  87       7.892  27.922   0.571  1.00  0.00           H  
ATOM   2991  N   ALA H  88       7.201  29.358  -2.487  1.00  0.00           N  
ATOM   2992  CA  ALA H  88       6.082  29.503  -3.420  1.00  0.00           C  
ATOM   2993  C   ALA H  88       5.867  28.205  -4.172  1.00  0.00           C  
ATOM   2994  O   ALA H  88       6.679  27.291  -4.088  1.00  0.00           O  
ATOM   2995  CB  ALA H  88       6.424  30.595  -4.419  1.00  0.00           C  
ATOM   2996  H   ALA H  88       7.732  28.501  -2.486  1.00  0.00           H  
ATOM   2997  HA  ALA H  88       5.186  29.725  -2.841  1.00  0.00           H  
ATOM   2998 1HB  ALA H  88       5.601  30.716  -5.121  1.00  0.00           H  
ATOM   2999 2HB  ALA H  88       6.589  31.534  -3.889  1.00  0.00           H  
ATOM   3000 3HB  ALA H  88       7.327  30.322  -4.962  1.00  0.00           H  
ATOM   3001  N   MET H  89       4.766  28.124  -4.927  1.00  0.00           N  
ATOM   3002  CA  MET H  89       4.590  26.996  -5.807  1.00  0.00           C  
ATOM   3003  C   MET H  89       5.046  27.528  -7.165  1.00  0.00           C  
ATOM   3004  O   MET H  89       4.608  28.602  -7.597  1.00  0.00           O  
ATOM   3005  CB  MET H  89       3.146  26.502  -5.823  1.00  0.00           C  
ATOM   3006  CG  MET H  89       2.656  25.940  -4.496  1.00  0.00           C  
ATOM   3007  SD  MET H  89       0.953  25.350  -4.576  1.00  0.00           S  
ATOM   3008  CE  MET H  89       0.061  26.900  -4.657  1.00  0.00           C  
ATOM   3009  H   MET H  89       4.051  28.838  -4.892  1.00  0.00           H  
ATOM   3010  HA  MET H  89       5.219  26.180  -5.452  1.00  0.00           H  
ATOM   3011 1HB  MET H  89       2.484  27.321  -6.103  1.00  0.00           H  
ATOM   3012 2HB  MET H  89       3.037  25.721  -6.578  1.00  0.00           H  
ATOM   3013 1HG  MET H  89       3.295  25.111  -4.195  1.00  0.00           H  
ATOM   3014 2HG  MET H  89       2.716  26.712  -3.730  1.00  0.00           H  
ATOM   3015 1HE  MET H  89      -1.009  26.701  -4.710  1.00  0.00           H  
ATOM   3016 2HE  MET H  89       0.277  27.490  -3.765  1.00  0.00           H  
ATOM   3017 3HE  MET H  89       0.373  27.454  -5.543  1.00  0.00           H  
ATOM   3018  N   TYR H  90       5.925  26.784  -7.813  1.00  0.00           N  
ATOM   3019  CA  TYR H  90       6.509  27.200  -9.102  1.00  0.00           C  
ATOM   3020  C   TYR H  90       5.911  26.424 -10.267  1.00  0.00           C  
ATOM   3021  O   TYR H  90       5.817  25.205 -10.232  1.00  0.00           O  
ATOM   3022  CB  TYR H  90       8.029  27.024  -9.085  1.00  0.00           C  
ATOM   3023  CG  TYR H  90       8.747  28.013  -8.193  1.00  0.00           C  
ATOM   3024  CD1 TYR H  90       8.680  27.881  -6.815  1.00  0.00           C  
ATOM   3025  CD2 TYR H  90       9.473  29.052  -8.756  1.00  0.00           C  
ATOM   3026  CE1 TYR H  90       9.336  28.784  -6.001  1.00  0.00           C  
ATOM   3027  CE2 TYR H  90      10.130  29.956  -7.942  1.00  0.00           C  
ATOM   3028  CZ  TYR H  90      10.063  29.824  -6.571  1.00  0.00           C  
ATOM   3029  OH  TYR H  90      10.717  30.724  -5.760  1.00  0.00           O  
ATOM   3030  H   TYR H  90       6.203  25.901  -7.408  1.00  0.00           H  
ATOM   3031  HA  TYR H  90       6.281  28.254  -9.260  1.00  0.00           H  
ATOM   3032 1HB  TYR H  90       8.275  26.018  -8.744  1.00  0.00           H  
ATOM   3033 2HB  TYR H  90       8.419  27.133 -10.096  1.00  0.00           H  
ATOM   3034  HD1 TYR H  90       8.109  27.064  -6.373  1.00  0.00           H  
ATOM   3035  HD2 TYR H  90       9.526  29.157  -9.840  1.00  0.00           H  
ATOM   3036  HE1 TYR H  90       9.284  28.680  -4.917  1.00  0.00           H  
ATOM   3037  HE2 TYR H  90      10.700  30.773  -8.384  1.00  0.00           H  
ATOM   3038  HH  TYR H  90      10.383  30.646  -4.863  1.00  0.00           H  
ATOM   3039  N   TYR H  91       5.537  27.153 -11.319  1.00  0.00           N  
ATOM   3040  CA  TYR H  91       4.904  26.562 -12.483  1.00  0.00           C  
ATOM   3041  C   TYR H  91       5.636  26.909 -13.756  1.00  0.00           C  
ATOM   3042  O   TYR H  91       6.229  27.993 -13.869  1.00  0.00           O  
ATOM   3043  CB  TYR H  91       3.444  27.009 -12.580  1.00  0.00           C  
ATOM   3044  CG  TYR H  91       2.620  26.673 -11.357  1.00  0.00           C  
ATOM   3045  CD1 TYR H  91       2.703  27.470 -10.225  1.00  0.00           C  
ATOM   3046  CD2 TYR H  91       1.781  25.568 -11.367  1.00  0.00           C  
ATOM   3047  CE1 TYR H  91       1.951  27.163  -9.107  1.00  0.00           C  
ATOM   3048  CE2 TYR H  91       1.029  25.262 -10.250  1.00  0.00           C  
ATOM   3049  CZ  TYR H  91       1.112  26.055  -9.124  1.00  0.00           C  
ATOM   3050  OH  TYR H  91       0.362  25.749  -8.011  1.00  0.00           O  
ATOM   3051  H   TYR H  91       5.701  28.148 -11.301  1.00  0.00           H  
ATOM   3052  HA  TYR H  91       4.931  25.477 -12.379  1.00  0.00           H  
ATOM   3053 1HB  TYR H  91       3.402  28.088 -12.733  1.00  0.00           H  
ATOM   3054 2HB  TYR H  91       2.976  26.538 -13.445  1.00  0.00           H  
ATOM   3055  HD1 TYR H  91       3.363  28.338 -10.216  1.00  0.00           H  
ATOM   3056  HD2 TYR H  91       1.716  24.942 -12.257  1.00  0.00           H  
ATOM   3057  HE1 TYR H  91       2.016  27.789  -8.218  1.00  0.00           H  
ATOM   3058  HE2 TYR H  91       0.370  24.393 -10.258  1.00  0.00           H  
ATOM   3059  HH  TYR H  91      -0.114  24.929  -8.162  1.00  0.00           H  
ATOM   3060  N   CYS H  92       5.600  26.000 -14.725  1.00  0.00           N  
ATOM   3061  CA  CYS H  92       6.118  26.383 -16.046  1.00  0.00           C  
ATOM   3062  C   CYS H  92       4.880  26.292 -16.924  1.00  0.00           C  
ATOM   3063  O   CYS H  92       3.947  25.522 -16.636  1.00  0.00           O  
ATOM   3064  CB  CYS H  92       7.224  25.456 -16.550  1.00  0.00           C  
ATOM   3065  SG  CYS H  92       6.737  23.717 -16.660  1.00  0.00           S  
ATOM   3066  H   CYS H  92       5.235  25.068 -14.591  1.00  0.00           H  
ATOM   3067  HA  CYS H  92       6.542  27.385 -15.974  1.00  0.00           H  
ATOM   3068 1HB  CYS H  92       7.547  25.779 -17.539  1.00  0.00           H  
ATOM   3069 2HB  CYS H  92       8.086  25.523 -15.886  1.00  0.00           H  
ATOM   3070  N   ALA H  93       4.858  27.078 -17.988  1.00  0.00           N  
ATOM   3071  CA  ALA H  93       3.657  27.161 -18.817  1.00  0.00           C  
ATOM   3072  C   ALA H  93       4.081  27.323 -20.261  1.00  0.00           C  
ATOM   3073  O   ALA H  93       5.060  27.999 -20.566  1.00  0.00           O  
ATOM   3074  CB  ALA H  93       2.820  28.369 -18.369  1.00  0.00           C  
ATOM   3075  H   ALA H  93       5.666  27.628 -18.238  1.00  0.00           H  
ATOM   3076  HA  ALA H  93       3.102  26.230 -18.702  1.00  0.00           H  
ATOM   3077 1HB  ALA H  93       1.923  28.438 -18.983  1.00  0.00           H  
ATOM   3078 2HB  ALA H  93       2.536  28.249 -17.323  1.00  0.00           H  
ATOM   3079 3HB  ALA H  93       3.408  29.279 -18.482  1.00  0.00           H  
ATOM   3080  N   ARG H  94       3.323  26.709 -21.152  1.00  0.00           N  
ATOM   3081  CA  ARG H  94       3.586  26.808 -22.562  1.00  0.00           C  
ATOM   3082  C   ARG H  94       2.785  27.891 -23.270  1.00  0.00           C  
ATOM   3083  O   ARG H  94       1.645  28.153 -22.884  1.00  0.00           O  
ATOM   3084  CB  ARG H  94       3.301  25.469 -23.227  1.00  0.00           C  
ATOM   3085  CG  ARG H  94       3.489  25.451 -24.736  1.00  0.00           C  
ATOM   3086  CD  ARG H  94       2.798  24.295 -25.361  1.00  0.00           C  
ATOM   3087  NE  ARG H  94       3.061  24.213 -26.789  1.00  0.00           N  
ATOM   3088  CZ  ARG H  94       2.180  23.767 -27.705  1.00  0.00           C  
ATOM   3089  NH1 ARG H  94       0.986  23.367 -27.328  1.00  0.00           N  
ATOM   3090  NH2 ARG H  94       2.516  23.731 -28.983  1.00  0.00           N  
ATOM   3091  H   ARG H  94       2.537  26.157 -20.837  1.00  0.00           H  
ATOM   3092  HA  ARG H  94       4.638  27.059 -22.701  1.00  0.00           H  
ATOM   3093 1HB  ARG H  94       3.955  24.708 -22.804  1.00  0.00           H  
ATOM   3094 2HB  ARG H  94       2.274  25.171 -23.019  1.00  0.00           H  
ATOM   3095 1HG  ARG H  94       3.081  26.367 -25.164  1.00  0.00           H  
ATOM   3096 2HG  ARG H  94       4.552  25.384 -24.970  1.00  0.00           H  
ATOM   3097 1HD  ARG H  94       3.143  23.371 -24.897  1.00  0.00           H  
ATOM   3098 2HD  ARG H  94       1.722  24.393 -25.218  1.00  0.00           H  
ATOM   3099  HE  ARG H  94       3.970  24.512 -27.117  1.00  0.00           H  
ATOM   3100 1HH1 ARG H  94       0.729  23.394 -26.352  1.00  0.00           H  
ATOM   3101 2HH1 ARG H  94       0.325  23.033 -28.015  1.00  0.00           H  
ATOM   3102 1HH2 ARG H  94       3.435  24.039 -29.272  1.00  0.00           H  
ATOM   3103 2HH2 ARG H  94       1.856  23.397 -29.669  1.00  0.00           H  
ATOM   3104  N   ASP H  95       3.618  28.680 -23.999  1.00  0.00           N  
ATOM   3105  CA  ASP H  95       3.109  29.710 -24.897  1.00  0.00           C  
ATOM   3106  C   ASP H  95       3.178  29.281 -26.357  1.00  0.00           C  
ATOM   3107  O   ASP H  95       3.584  28.161 -26.667  1.00  0.00           O  
ATOM   3108  CB  ASP H  95       3.892  31.012 -24.709  1.00  0.00           C  
ATOM   3109  CG  ASP H  95       5.298  30.947 -25.290  1.00  0.00           C  
ATOM   3110  OD1 ASP H  95       5.531  30.119 -26.139  1.00  0.00           O  
ATOM   3111  OD2 ASP H  95       6.125  31.725 -24.879  1.00  0.00           O  
ATOM   3112  H   ASP H  95       4.617  28.549 -23.917  1.00  0.00           H  
ATOM   3113  HA  ASP H  95       2.062  29.894 -24.653  1.00  0.00           H  
ATOM   3114 1HB  ASP H  95       3.354  31.831 -25.186  1.00  0.00           H  
ATOM   3115 2HB  ASP H  95       3.964  31.243 -23.646  1.00  0.00           H  
ATOM   3116  N   PHE H  96       2.779  30.179 -27.251  1.00  0.00           N  
ATOM   3117  CA  PHE H  96       2.985  29.981 -28.681  1.00  0.00           C  
ATOM   3118  C   PHE H  96       3.968  31.006 -29.232  1.00  0.00           C  
ATOM   3119  O   PHE H  96       3.864  32.198 -28.941  1.00  0.00           O  
ATOM   3120  CB  PHE H  96       1.657  30.079 -29.434  1.00  0.00           C  
ATOM   3121  CG  PHE H  96       0.750  28.902 -29.220  1.00  0.00           C  
ATOM   3122  CD1 PHE H  96       0.005  28.785 -28.055  1.00  0.00           C  
ATOM   3123  CD2 PHE H  96       0.639  27.908 -30.181  1.00  0.00           C  
ATOM   3124  CE1 PHE H  96      -0.830  27.701 -27.857  1.00  0.00           C  
ATOM   3125  CE2 PHE H  96      -0.195  26.825 -29.985  1.00  0.00           C  
ATOM   3126  CZ  PHE H  96      -0.930  26.722 -28.821  1.00  0.00           C  
ATOM   3127  H   PHE H  96       2.321  31.021 -26.932  1.00  0.00           H  
ATOM   3128  HA  PHE H  96       3.400  28.984 -28.836  1.00  0.00           H  
ATOM   3129 1HB  PHE H  96       1.128  30.978 -29.121  1.00  0.00           H  
ATOM   3130 2HB  PHE H  96       1.851  30.169 -30.502  1.00  0.00           H  
ATOM   3131  HD1 PHE H  96       0.084  29.560 -27.293  1.00  0.00           H  
ATOM   3132  HD2 PHE H  96       1.220  27.990 -31.100  1.00  0.00           H  
ATOM   3133  HE1 PHE H  96      -1.409  27.622 -26.937  1.00  0.00           H  
ATOM   3134  HE2 PHE H  96      -0.274  26.051 -30.749  1.00  0.00           H  
ATOM   3135  HZ  PHE H  96      -1.587  25.867 -28.665  1.00  0.00           H  
ATOM   3136  N   TYR H  97       4.938  30.517 -30.062  1.00  0.00           N  
ATOM   3137  CA  TYR H  97       6.006  31.396 -30.522  1.00  0.00           C  
ATOM   3138  C   TYR H  97       6.079  31.454 -32.043  1.00  0.00           C  
ATOM   3139  O   TYR H  97       5.723  32.461 -32.653  1.00  0.00           O  
ATOM   3140  CB  TYR H  97       7.350  30.944 -29.947  1.00  0.00           C  
ATOM   3141  CG  TYR H  97       8.513  31.823 -30.350  1.00  0.00           C  
ATOM   3142  CD1 TYR H  97       8.704  33.048 -29.728  1.00  0.00           C  
ATOM   3143  CD2 TYR H  97       9.389  31.404 -31.340  1.00  0.00           C  
ATOM   3144  CE1 TYR H  97       9.766  33.851 -30.096  1.00  0.00           C  
ATOM   3145  CE2 TYR H  97      10.451  32.207 -31.708  1.00  0.00           C  
ATOM   3146  CZ  TYR H  97      10.641  33.426 -31.089  1.00  0.00           C  
ATOM   3147  OH  TYR H  97      11.699  34.226 -31.455  1.00  0.00           O  
ATOM   3148  H   TYR H  97       4.917  29.559 -30.382  1.00  0.00           H  
ATOM   3149  HA  TYR H  97       5.792  32.400 -30.153  1.00  0.00           H  
ATOM   3150 1HB  TYR H  97       7.294  30.931 -28.858  1.00  0.00           H  
ATOM   3151 2HB  TYR H  97       7.563  29.927 -30.276  1.00  0.00           H  
ATOM   3152  HD1 TYR H  97       8.016  33.378 -28.949  1.00  0.00           H  
ATOM   3153  HD2 TYR H  97       9.238  30.442 -31.830  1.00  0.00           H  
ATOM   3154  HE1 TYR H  97       9.916  34.814 -29.607  1.00  0.00           H  
ATOM   3155  HE2 TYR H  97      11.139  31.878 -32.487  1.00  0.00           H  
ATOM   3156  HH  TYR H  97      12.203  33.792 -32.148  1.00  0.00           H  
ATOM   3157  N   ASP H  98       6.544  30.366 -32.649  1.00  0.00           N  
ATOM   3158  CA  ASP H  98       6.777  30.332 -34.088  1.00  0.00           C  
ATOM   3159  C   ASP H  98       5.494  29.984 -34.831  1.00  0.00           C  
ATOM   3160  O   ASP H  98       5.388  28.920 -35.442  1.00  0.00           O  
ATOM   3161  CB  ASP H  98       7.870  29.318 -34.434  1.00  0.00           C  
ATOM   3162  CG  ASP H  98       8.310  29.395 -35.890  1.00  0.00           C  
ATOM   3163  OD1 ASP H  98       7.975  30.356 -36.542  1.00  0.00           O  
ATOM   3164  OD2 ASP H  98       8.976  28.492 -36.337  1.00  0.00           O  
ATOM   3165  H   ASP H  98       6.740  29.542 -32.099  1.00  0.00           H  
ATOM   3166  HA  ASP H  98       7.105  31.321 -34.411  1.00  0.00           H  
ATOM   3167 1HB  ASP H  98       8.739  29.488 -33.798  1.00  0.00           H  
ATOM   3168 2HB  ASP H  98       7.509  28.310 -34.232  1.00  0.00           H  
ATOM   3169  N   TYR H  99       4.520  30.886 -34.775  1.00  0.00           N  
ATOM   3170  CA  TYR H  99       3.232  30.665 -35.421  1.00  0.00           C  
ATOM   3171  C   TYR H  99       2.732  31.940 -36.087  1.00  0.00           C  
ATOM   3172  O   TYR H  99       2.992  33.044 -35.610  1.00  0.00           O  
ATOM   3173  CB  TYR H  99       2.204  30.154 -34.409  1.00  0.00           C  
ATOM   3174  CG  TYR H  99       2.543  28.802 -33.823  1.00  0.00           C  
ATOM   3175  CD1 TYR H  99       3.393  28.712 -32.730  1.00  0.00           C  
ATOM   3176  CD2 TYR H  99       2.005  27.651 -34.379  1.00  0.00           C  
ATOM   3177  CE1 TYR H  99       3.703  27.477 -32.195  1.00  0.00           C  
ATOM   3178  CE2 TYR H  99       2.315  26.415 -33.844  1.00  0.00           C  
ATOM   3179  CZ  TYR H  99       3.160  26.326 -32.757  1.00  0.00           C  
ATOM   3180  OH  TYR H  99       3.469  25.096 -32.224  1.00  0.00           O  
ATOM   3181  H   TYR H  99       4.676  31.748 -34.272  1.00  0.00           H  
ATOM   3182  HA  TYR H  99       3.360  29.910 -36.198  1.00  0.00           H  
ATOM   3183 1HB  TYR H  99       2.115  30.868 -33.588  1.00  0.00           H  
ATOM   3184 2HB  TYR H  99       1.228  30.083 -34.887  1.00  0.00           H  
ATOM   3185  HD1 TYR H  99       3.816  29.617 -32.293  1.00  0.00           H  
ATOM   3186  HD2 TYR H  99       1.338  27.721 -35.239  1.00  0.00           H  
ATOM   3187  HE1 TYR H  99       4.370  27.407 -31.337  1.00  0.00           H  
ATOM   3188  HE2 TYR H  99       1.893  25.510 -34.282  1.00  0.00           H  
ATOM   3189  HH  TYR H  99       4.067  25.211 -31.482  1.00  0.00           H  
ATOM   3190  N   ASP H 100       2.012  31.781 -37.193  1.00  0.00           N  
ATOM   3191  CA  ASP H 100       1.389  32.911 -37.870  1.00  0.00           C  
ATOM   3192  C   ASP H 100      -0.114  32.954 -37.625  1.00  0.00           C  
ATOM   3193  O   ASP H 100      -0.794  33.892 -38.040  1.00  0.00           O  
ATOM   3194  CB  ASP H 100       1.661  32.848 -39.375  1.00  0.00           C  
ATOM   3195  CG  ASP H 100       3.135  33.012 -39.718  1.00  0.00           C  
ATOM   3196  OD1 ASP H 100       3.828  33.670 -38.977  1.00  0.00           O  
ATOM   3197  OD2 ASP H 100       3.555  32.479 -40.717  1.00  0.00           O  
ATOM   3198  H   ASP H 100       1.894  30.853 -37.573  1.00  0.00           H  
ATOM   3199  HA  ASP H 100       1.838  33.823 -37.476  1.00  0.00           H  
ATOM   3200 1HB  ASP H 100       1.316  31.891 -39.768  1.00  0.00           H  
ATOM   3201 2HB  ASP H 100       1.096  33.632 -39.881  1.00  0.00           H  
ATOM   3202  N   VAL H 100A     -0.628  31.932 -36.949  1.00  0.00           N  
ATOM   3203  CA  VAL H 100A     -2.057  31.831 -36.681  1.00  0.00           C  
ATOM   3204  C   VAL H 100A     -2.323  31.821 -35.181  1.00  0.00           C  
ATOM   3205  O   VAL H 100A     -3.268  32.450 -34.705  1.00  0.00           O  
ATOM   3206  CB  VAL H 100A     -2.635  30.551 -37.314  1.00  0.00           C  
ATOM   3207  CG1 VAL H 100A     -4.100  30.386 -36.939  1.00  0.00           C  
ATOM   3208  CG2 VAL H 100A     -2.466  30.600 -38.825  1.00  0.00           C  
ATOM   3209  H   VAL H 100A     -0.012  31.206 -36.612  1.00  0.00           H  
ATOM   3210  HA  VAL H 100A     -2.559  32.695 -37.118  1.00  0.00           H  
ATOM   3211  HB  VAL H 100A     -2.102  29.688 -36.916  1.00  0.00           H  
ATOM   3212 1HG1 VAL H 100A     -4.492  29.476 -37.395  1.00  0.00           H  
ATOM   3213 2HG1 VAL H 100A     -4.193  30.317 -35.856  1.00  0.00           H  
ATOM   3214 3HG1 VAL H 100A     -4.666  31.244 -37.300  1.00  0.00           H  
ATOM   3215 1HG2 VAL H 100A     -2.876  29.691 -39.266  1.00  0.00           H  
ATOM   3216 2HG2 VAL H 100A     -2.995  31.467 -39.222  1.00  0.00           H  
ATOM   3217 3HG2 VAL H 100A     -1.407  30.676 -39.071  1.00  0.00           H  
ATOM   3218  N   PHE H 100B     -1.485  31.103 -34.441  1.00  0.00           N  
ATOM   3219  CA  PHE H 100B     -1.651  30.978 -32.998  1.00  0.00           C  
ATOM   3220  C   PHE H 100B     -0.993  32.139 -32.263  1.00  0.00           C  
ATOM   3221  O   PHE H 100B      0.228  32.179 -32.112  1.00  0.00           O  
ATOM   3222  CB  PHE H 100B     -1.060  29.656 -32.505  1.00  0.00           C  
ATOM   3223  CG  PHE H 100B     -1.821  28.444 -32.963  1.00  0.00           C  
ATOM   3224  CD1 PHE H 100B     -1.547  27.858 -34.189  1.00  0.00           C  
ATOM   3225  CD2 PHE H 100B     -2.812  27.889 -32.168  1.00  0.00           C  
ATOM   3226  CE1 PHE H 100B     -2.247  26.743 -34.611  1.00  0.00           C  
ATOM   3227  CE2 PHE H 100B     -3.512  26.774 -32.586  1.00  0.00           C  
ATOM   3228  CZ  PHE H 100B     -3.229  26.201 -33.810  1.00  0.00           C  
ATOM   3229  H   PHE H 100B     -0.713  30.631 -34.890  1.00  0.00           H  
ATOM   3230  HA  PHE H 100B     -2.718  30.989 -32.773  1.00  0.00           H  
ATOM   3231 1HB  PHE H 100B     -0.033  29.565 -32.855  1.00  0.00           H  
ATOM   3232 2HB  PHE H 100B     -1.036  29.652 -31.416  1.00  0.00           H  
ATOM   3233  HD1 PHE H 100B     -0.770  28.287 -34.823  1.00  0.00           H  
ATOM   3234  HD2 PHE H 100B     -3.036  28.342 -31.201  1.00  0.00           H  
ATOM   3235  HE1 PHE H 100B     -2.022  26.293 -35.578  1.00  0.00           H  
ATOM   3236  HE2 PHE H 100B     -4.288  26.346 -31.951  1.00  0.00           H  
ATOM   3237  HZ  PHE H 100B     -3.781  25.323 -34.141  1.00  0.00           H  
ATOM   3238  N   TYR H 100C     -1.810  33.083 -31.807  1.00  0.00           N  
ATOM   3239  CA  TYR H 100C     -1.319  34.202 -31.013  1.00  0.00           C  
ATOM   3240  C   TYR H 100C     -1.779  34.074 -29.566  1.00  0.00           C  
ATOM   3241  O   TYR H 100C     -2.674  34.794 -29.123  1.00  0.00           O  
ATOM   3242  CB  TYR H 100C     -1.788  35.533 -31.607  1.00  0.00           C  
ATOM   3243  CG  TYR H 100C     -1.281  35.787 -33.009  1.00  0.00           C  
ATOM   3244  CD1 TYR H 100C     -2.058  35.432 -34.102  1.00  0.00           C  
ATOM   3245  CD2 TYR H 100C     -0.040  36.376 -33.202  1.00  0.00           C  
ATOM   3246  CE1 TYR H 100C     -1.595  35.664 -35.383  1.00  0.00           C  
ATOM   3247  CE2 TYR H 100C      0.423  36.608 -34.483  1.00  0.00           C  
ATOM   3248  CZ  TYR H 100C     -0.350  36.255 -35.570  1.00  0.00           C  
ATOM   3249  OH  TYR H 100C      0.111  36.486 -36.846  1.00  0.00           O  
ATOM   3250  H   TYR H 100C     -2.796  33.023 -32.016  1.00  0.00           H  
ATOM   3251  HA  TYR H 100C     -0.229  34.186 -31.007  1.00  0.00           H  
ATOM   3252 1HB  TYR H 100C     -2.878  35.558 -31.629  1.00  0.00           H  
ATOM   3253 2HB  TYR H 100C     -1.455  36.352 -30.971  1.00  0.00           H  
ATOM   3254  HD1 TYR H 100C     -3.033  34.969 -33.951  1.00  0.00           H  
ATOM   3255  HD2 TYR H 100C      0.570  36.654 -32.343  1.00  0.00           H  
ATOM   3256  HE1 TYR H 100C     -2.205  35.385 -36.242  1.00  0.00           H  
ATOM   3257  HE2 TYR H 100C      1.398  37.070 -34.634  1.00  0.00           H  
ATOM   3258  HH  TYR H 100C     -0.538  36.174 -37.481  1.00  0.00           H  
ATOM   3259  N   TYR H 100D     -1.161  33.154 -28.834  1.00  0.00           N  
ATOM   3260  CA  TYR H 100D     -1.545  32.890 -27.452  1.00  0.00           C  
ATOM   3261  C   TYR H 100D     -0.323  32.815 -26.545  1.00  0.00           C  
ATOM   3262  O   TYR H 100D      0.806  32.683 -27.018  1.00  0.00           O  
ATOM   3263  CB  TYR H 100D     -2.354  31.595 -27.358  1.00  0.00           C  
ATOM   3264  CG  TYR H 100D     -3.517  31.530 -28.323  1.00  0.00           C  
ATOM   3265  CD1 TYR H 100D     -3.359  30.919 -29.559  1.00  0.00           C  
ATOM   3266  CD2 TYR H 100D     -4.740  32.081 -27.973  1.00  0.00           C  
ATOM   3267  CE1 TYR H 100D     -4.421  30.860 -30.440  1.00  0.00           C  
ATOM   3268  CE2 TYR H 100D     -5.802  32.022 -28.855  1.00  0.00           C  
ATOM   3269  CZ  TYR H 100D     -5.645  31.414 -30.084  1.00  0.00           C  
ATOM   3270  OH  TYR H 100D     -6.703  31.355 -30.962  1.00  0.00           O  
ATOM   3271  H   TYR H 100D     -0.407  32.623 -29.245  1.00  0.00           H  
ATOM   3272  HA  TYR H 100D     -2.163  33.716 -27.098  1.00  0.00           H  
ATOM   3273 1HB  TYR H 100D     -1.701  30.743 -27.553  1.00  0.00           H  
ATOM   3274 2HB  TYR H 100D     -2.745  31.483 -26.347  1.00  0.00           H  
ATOM   3275  HD1 TYR H 100D     -2.397  30.486 -29.834  1.00  0.00           H  
ATOM   3276  HD2 TYR H 100D     -4.864  32.562 -27.003  1.00  0.00           H  
ATOM   3277  HE1 TYR H 100D     -4.297  30.380 -31.411  1.00  0.00           H  
ATOM   3278  HE2 TYR H 100D     -6.764  32.456 -28.580  1.00  0.00           H  
ATOM   3279  HH  TYR H 100D     -7.478  31.750 -30.555  1.00  0.00           H  
ATOM   3280  N   ALA H 100E     -0.555  32.900 -25.240  1.00  0.00           N  
ATOM   3281  CA  ALA H 100E      0.521  32.793 -24.262  1.00  0.00           C  
ATOM   3282  C   ALA H 100E      0.034  32.190 -22.950  1.00  0.00           C  
ATOM   3283  O   ALA H 100E     -1.107  32.408 -22.542  1.00  0.00           O  
ATOM   3284  CB  ALA H 100E      1.141  34.161 -24.016  1.00  0.00           C  
ATOM   3285  H   ALA H 100E     -1.501  33.042 -24.916  1.00  0.00           H  
ATOM   3286  HA  ALA H 100E      1.282  32.129 -24.672  1.00  0.00           H  
ATOM   3287 1HB  ALA H 100E      1.949  34.069 -23.290  1.00  0.00           H  
ATOM   3288 2HB  ALA H 100E      1.538  34.554 -24.952  1.00  0.00           H  
ATOM   3289 3HB  ALA H 100E      0.383  34.840 -23.630  1.00  0.00           H  
ATOM   3290  N   MET H 100F      0.905  31.431 -22.295  1.00  0.00           N  
ATOM   3291  CA  MET H 100F      0.615  30.906 -20.965  1.00  0.00           C  
ATOM   3292  C   MET H 100F     -0.684  30.111 -20.984  1.00  0.00           C  
ATOM   3293  O   MET H 100F     -1.568  30.330 -20.155  1.00  0.00           O  
ATOM   3294  CB  MET H 100F      0.539  32.042 -19.947  1.00  0.00           C  
ATOM   3295  CG  MET H 100F      1.858  32.762 -19.706  1.00  0.00           C  
ATOM   3296  SD  MET H 100F      1.729  34.047 -18.447  1.00  0.00           S  
ATOM   3297  CE  MET H 100F      0.877  35.330 -19.360  1.00  0.00           C  
ATOM   3298  H   MET H 100F      1.791  31.212 -22.728  1.00  0.00           H  
ATOM   3299  HA  MET H 100F      1.414  30.225 -20.672  1.00  0.00           H  
ATOM   3300 1HB  MET H 100F     -0.188  32.781 -20.281  1.00  0.00           H  
ATOM   3301 2HB  MET H 100F      0.191  31.650 -18.990  1.00  0.00           H  
ATOM   3302 1HG  MET H 100F      2.612  32.042 -19.388  1.00  0.00           H  
ATOM   3303 2HG  MET H 100F      2.197  33.222 -20.634  1.00  0.00           H  
ATOM   3304 1HE  MET H 100F      0.723  36.195 -18.714  1.00  0.00           H  
ATOM   3305 2HE  MET H 100F      1.477  35.623 -20.222  1.00  0.00           H  
ATOM   3306 3HE  MET H 100F     -0.089  34.955 -19.700  1.00  0.00           H  
ATOM   3307  N   ASP H 101      -0.794  29.189 -21.933  1.00  0.00           N  
ATOM   3308  CA  ASP H 101      -2.035  28.454 -22.148  1.00  0.00           C  
ATOM   3309  C   ASP H 101      -2.037  27.111 -21.429  1.00  0.00           C  
ATOM   3310  O   ASP H 101      -3.051  26.701 -20.863  1.00  0.00           O  
ATOM   3311  CB  ASP H 101      -2.269  28.233 -23.644  1.00  0.00           C  
ATOM   3312  CG  ASP H 101      -2.314  29.533 -24.436  1.00  0.00           C  
ATOM   3313  OD1 ASP H 101      -3.220  30.303 -24.224  1.00  0.00           O  
ATOM   3314  OD2 ASP H 101      -1.441  29.743 -25.244  1.00  0.00           O  
ATOM   3315  H   ASP H 101       0.002  28.991 -22.521  1.00  0.00           H  
ATOM   3316  HA  ASP H 101      -2.852  29.061 -21.756  1.00  0.00           H  
ATOM   3317 1HB  ASP H 101      -1.473  27.606 -24.047  1.00  0.00           H  
ATOM   3318 2HB  ASP H 101      -3.210  27.702 -23.791  1.00  0.00           H  
ATOM   3319  N   TYR H 102      -0.897  26.431 -21.454  1.00  0.00           N  
ATOM   3320  CA  TYR H 102      -0.787  25.098 -20.874  1.00  0.00           C  
ATOM   3321  C   TYR H 102       0.136  25.097 -19.661  1.00  0.00           C  
ATOM   3322  O   TYR H 102       1.326  25.390 -19.775  1.00  0.00           O  
ATOM   3323  CB  TYR H 102      -0.288  24.098 -21.919  1.00  0.00           C  
ATOM   3324  CG  TYR H 102      -1.186  23.983 -23.131  1.00  0.00           C  
ATOM   3325  CD1 TYR H 102      -0.971  24.796 -24.234  1.00  0.00           C  
ATOM   3326  CD2 TYR H 102      -2.224  23.064 -23.139  1.00  0.00           C  
ATOM   3327  CE1 TYR H 102      -1.791  24.691 -25.341  1.00  0.00           C  
ATOM   3328  CE2 TYR H 102      -3.044  22.958 -24.246  1.00  0.00           C  
ATOM   3329  CZ  TYR H 102      -2.830  23.768 -25.343  1.00  0.00           C  
ATOM   3330  OH  TYR H 102      -3.647  23.663 -26.445  1.00  0.00           O  
ATOM   3331  H   TYR H 102      -0.085  26.847 -21.887  1.00  0.00           H  
ATOM   3332  HA  TYR H 102      -1.780  24.790 -20.547  1.00  0.00           H  
ATOM   3333 1HB  TYR H 102       0.706  24.392 -22.259  1.00  0.00           H  
ATOM   3334 2HB  TYR H 102      -0.200  23.111 -21.466  1.00  0.00           H  
ATOM   3335  HD1 TYR H 102      -0.154  25.519 -24.227  1.00  0.00           H  
ATOM   3336  HD2 TYR H 102      -2.394  22.425 -22.273  1.00  0.00           H  
ATOM   3337  HE1 TYR H 102      -1.622  25.330 -26.207  1.00  0.00           H  
ATOM   3338  HE2 TYR H 102      -3.861  22.236 -24.252  1.00  0.00           H  
ATOM   3339  HH  TYR H 102      -4.315  22.992 -26.285  1.00  0.00           H  
ATOM   3340  N   TRP H 103      -0.421  24.767 -18.501  1.00  0.00           N  
ATOM   3341  CA  TRP H 103       0.383  24.832 -17.288  1.00  0.00           C  
ATOM   3342  C   TRP H 103       0.734  23.464 -16.744  1.00  0.00           C  
ATOM   3343  O   TRP H 103      -0.062  22.545 -16.839  1.00  0.00           O  
ATOM   3344  CB  TRP H 103      -0.356  25.625 -16.209  1.00  0.00           C  
ATOM   3345  CG  TRP H 103      -0.492  27.083 -16.526  1.00  0.00           C  
ATOM   3346  CD1 TRP H 103      -1.064  27.626 -17.638  1.00  0.00           C  
ATOM   3347  CD2 TRP H 103      -0.046  28.200 -15.719  1.00  0.00           C  
ATOM   3348  NE1 TRP H 103      -1.005  28.996 -17.580  1.00  0.00           N  
ATOM   3349  CE2 TRP H 103      -0.386  29.365 -16.412  1.00  0.00           C  
ATOM   3350  CE3 TRP H 103       0.603  28.302 -14.483  1.00  0.00           C  
ATOM   3351  CZ2 TRP H 103      -0.098  30.626 -15.913  1.00  0.00           C  
ATOM   3352  CZ3 TRP H 103       0.892  29.566 -13.982  1.00  0.00           C  
ATOM   3353  CH2 TRP H 103       0.549  30.697 -14.679  1.00  0.00           C  
ATOM   3354  H   TRP H 103      -0.645  25.623 -18.988  1.00  0.00           H  
ATOM   3355  HA  TRP H 103       1.319  25.341 -17.520  1.00  0.00           H  
ATOM   3356 1HB  TRP H 103      -1.355  25.209 -16.072  1.00  0.00           H  
ATOM   3357 2HB  TRP H 103       0.171  25.528 -15.261  1.00  0.00           H  
ATOM   3358  HD1 TRP H 103      -1.505  27.055 -18.453  1.00  0.00           H  
ATOM   3359  HE1 TRP H 103      -1.357  29.631 -18.282  1.00  0.00           H  
ATOM   3360  HE3 TRP H 103       0.875  27.407 -13.924  1.00  0.00           H  
ATOM   3361  HZ2 TRP H 103      -0.361  31.536 -16.451  1.00  0.00           H  
ATOM   3362  HZ3 TRP H 103       1.399  29.637 -13.019  1.00  0.00           H  
ATOM   3363  HH2 TRP H 103       0.790  31.673 -14.257  1.00  0.00           H  
ATOM   3364  N   GLY H 104       1.925  23.347 -16.153  1.00  0.00           N  
ATOM   3365  CA  GLY H 104       2.294  22.113 -15.483  1.00  0.00           C  
ATOM   3366  C   GLY H 104       1.541  22.043 -14.155  1.00  0.00           C  
ATOM   3367  O   GLY H 104       0.788  22.954 -13.808  1.00  0.00           O  
ATOM   3368  H   GLY H 104       2.581  24.114 -16.167  1.00  0.00           H  
ATOM   3369 1HA  GLY H 104       2.046  21.264 -16.120  1.00  0.00           H  
ATOM   3370 2HA  GLY H 104       3.371  22.093 -15.325  1.00  0.00           H  
ATOM   3371  N   GLN H 105       1.776  20.985 -13.388  1.00  0.00           N  
ATOM   3372  CA  GLN H 105       1.060  20.773 -12.127  1.00  0.00           C  
ATOM   3373  C   GLN H 105       1.633  21.613 -10.984  1.00  0.00           C  
ATOM   3374  O   GLN H 105       0.980  21.829  -9.951  1.00  0.00           O  
ATOM   3375  CB  GLN H 105       1.093  19.291 -11.745  1.00  0.00           C  
ATOM   3376  CG  GLN H 105       0.316  18.387 -12.687  1.00  0.00           C  
ATOM   3377  CD  GLN H 105       0.403  16.925 -12.289  1.00  0.00           C  
ATOM   3378  OE1 GLN H 105       1.360  16.501 -11.636  1.00  0.00           O  
ATOM   3379  NE2 GLN H 105      -0.599  16.146 -12.681  1.00  0.00           N  
ATOM   3380  H   GLN H 105       2.466  20.309 -13.682  1.00  0.00           H  
ATOM   3381  HA  GLN H 105       0.022  21.077 -12.264  1.00  0.00           H  
ATOM   3382 1HB  GLN H 105       2.126  18.944 -11.722  1.00  0.00           H  
ATOM   3383 2HB  GLN H 105       0.683  19.164 -10.743  1.00  0.00           H  
ATOM   3384 1HG  GLN H 105      -0.733  18.683 -12.675  1.00  0.00           H  
ATOM   3385 2HG  GLN H 105       0.723  18.492 -13.693  1.00  0.00           H  
ATOM   3386 1HE2 GLN H 105      -0.597  15.173 -12.448  1.00  0.00           H  
ATOM   3387 2HE2 GLN H 105      -1.356  16.532 -13.209  1.00  0.00           H  
ATOM   3388  N   GLY H 106       2.860  22.082 -11.173  1.00  0.00           N  
ATOM   3389  CA  GLY H 106       3.509  22.919 -10.184  1.00  0.00           C  
ATOM   3390  C   GLY H 106       4.330  22.155  -9.160  1.00  0.00           C  
ATOM   3391  O   GLY H 106       4.081  20.972  -8.911  1.00  0.00           O  
ATOM   3392  H   GLY H 106       3.353  21.851 -12.024  1.00  0.00           H  
ATOM   3393 1HA  GLY H 106       4.167  23.629 -10.685  1.00  0.00           H  
ATOM   3394 2HA  GLY H 106       2.757  23.500  -9.650  1.00  0.00           H  
ATOM   3395  N   THR H 107       5.326  22.820  -8.583  1.00  0.00           N  
ATOM   3396  CA  THR H 107       6.154  22.180  -7.564  1.00  0.00           C  
ATOM   3397  C   THR H 107       6.327  23.147  -6.402  1.00  0.00           C  
ATOM   3398  O   THR H 107       6.597  24.344  -6.594  1.00  0.00           O  
ATOM   3399  CB  THR H 107       7.529  21.764  -8.119  1.00  0.00           C  
ATOM   3400  OG1 THR H 107       8.283  21.109  -7.091  1.00  0.00           O  
ATOM   3401  CG2 THR H 107       8.298  22.981  -8.609  1.00  0.00           C  
ATOM   3402  H   THR H 107       5.519  23.776  -8.846  1.00  0.00           H  
ATOM   3403  HA  THR H 107       5.644  21.280  -7.219  1.00  0.00           H  
ATOM   3404  HB  THR H 107       7.392  21.070  -8.948  1.00  0.00           H  
ATOM   3405  HG1 THR H 107       8.405  21.710  -6.352  1.00  0.00           H  
ATOM   3406 1HG2 THR H 107       9.267  22.667  -8.998  1.00  0.00           H  
ATOM   3407 2HG2 THR H 107       7.732  23.474  -9.399  1.00  0.00           H  
ATOM   3408 3HG2 THR H 107       8.446  23.674  -7.782  1.00  0.00           H  
ATOM   3409  N   SER H 108       6.140  22.635  -5.186  1.00  0.00           N  
ATOM   3410  CA  SER H 108       6.261  23.452  -3.985  1.00  0.00           C  
ATOM   3411  C   SER H 108       7.703  23.598  -3.561  1.00  0.00           C  
ATOM   3412  O   SER H 108       8.421  22.608  -3.446  1.00  0.00           O  
ATOM   3413  CB  SER H 108       5.458  22.842  -2.852  1.00  0.00           C  
ATOM   3414  OG  SER H 108       5.656  23.550  -1.658  1.00  0.00           O  
ATOM   3415  H   SER H 108       5.909  21.655  -5.095  1.00  0.00           H  
ATOM   3416  HA  SER H 108       5.865  24.445  -4.200  1.00  0.00           H  
ATOM   3417 1HB  SER H 108       4.399  22.850  -3.111  1.00  0.00           H  
ATOM   3418 2HB  SER H 108       5.753  21.802  -2.715  1.00  0.00           H  
ATOM   3419  HG  SER H 108       6.599  23.506  -1.479  1.00  0.00           H  
ATOM   3420  N   VAL H 109       8.122  24.837  -3.344  1.00  0.00           N  
ATOM   3421  CA  VAL H 109       9.490  25.114  -2.918  1.00  0.00           C  
ATOM   3422  C   VAL H 109       9.411  25.843  -1.603  1.00  0.00           C  
ATOM   3423  O   VAL H 109       8.727  26.865  -1.492  1.00  0.00           O  
ATOM   3424  CB  VAL H 109      10.244  25.973  -3.952  1.00  0.00           C  
ATOM   3425  CG1 VAL H 109      11.643  26.302  -3.453  1.00  0.00           C  
ATOM   3426  CG2 VAL H 109      10.306  25.241  -5.285  1.00  0.00           C  
ATOM   3427  H   VAL H 109       7.481  25.607  -3.475  1.00  0.00           H  
ATOM   3428  HA  VAL H 109      10.019  24.166  -2.813  1.00  0.00           H  
ATOM   3429  HB  VAL H 109       9.717  26.918  -4.079  1.00  0.00           H  
ATOM   3430 1HG1 VAL H 109      12.162  26.908  -4.196  1.00  0.00           H  
ATOM   3431 2HG1 VAL H 109      11.574  26.856  -2.517  1.00  0.00           H  
ATOM   3432 3HG1 VAL H 109      12.197  25.378  -3.288  1.00  0.00           H  
ATOM   3433 1HG2 VAL H 109      10.839  25.854  -6.011  1.00  0.00           H  
ATOM   3434 2HG2 VAL H 109      10.827  24.293  -5.156  1.00  0.00           H  
ATOM   3435 3HG2 VAL H 109       9.293  25.053  -5.643  1.00  0.00           H  
ATOM   3436  N   THR H 110      10.088  25.310  -0.592  1.00  0.00           N  
ATOM   3437  CA  THR H 110      10.124  25.978   0.688  1.00  0.00           C  
ATOM   3438  C   THR H 110      11.565  26.428   0.862  1.00  0.00           C  
ATOM   3439  O   THR H 110      12.486  25.645   0.670  1.00  0.00           O  
ATOM   3440  CB  THR H 110       9.680  25.064   1.846  1.00  0.00           C  
ATOM   3441  OG1 THR H 110       8.328  24.640   1.630  1.00  0.00           O  
ATOM   3442  CG2 THR H 110       9.769  25.803   3.172  1.00  0.00           C  
ATOM   3443  H   THR H 110      10.581  24.436  -0.704  1.00  0.00           H  
ATOM   3444  HA  THR H 110       9.439  26.826   0.656  1.00  0.00           H  
ATOM   3445  HB  THR H 110      10.321  24.185   1.882  1.00  0.00           H  
ATOM   3446  HG1 THR H 110       7.754  25.409   1.591  1.00  0.00           H  
ATOM   3447 1HG2 THR H 110       9.452  25.143   3.979  1.00  0.00           H  
ATOM   3448 2HG2 THR H 110      10.799  26.118   3.345  1.00  0.00           H  
ATOM   3449 3HG2 THR H 110       9.122  26.679   3.146  1.00  0.00           H  
ATOM   3450  N   VAL H 111      11.754  27.700   1.168  1.00  0.00           N  
ATOM   3451  CA  VAL H 111      13.087  28.202   1.414  1.00  0.00           C  
ATOM   3452  C   VAL H 111      13.142  28.409   2.915  1.00  0.00           C  
ATOM   3453  O   VAL H 111      12.396  29.214   3.480  1.00  0.00           O  
ATOM   3454  CB  VAL H 111      13.357  29.519   0.662  1.00  0.00           C  
ATOM   3455  CG1 VAL H 111      14.757  30.031   0.969  1.00  0.00           C  
ATOM   3456  CG2 VAL H 111      13.174  29.310  -0.833  1.00  0.00           C  
ATOM   3457  H   VAL H 111      10.969  28.332   1.232  1.00  0.00           H  
ATOM   3458  HA  VAL H 111      13.806  27.462   1.060  1.00  0.00           H  
ATOM   3459  HB  VAL H 111      12.655  30.277   1.012  1.00  0.00           H  
ATOM   3460 1HG1 VAL H 111      14.930  30.963   0.430  1.00  0.00           H  
ATOM   3461 2HG1 VAL H 111      14.852  30.208   2.040  1.00  0.00           H  
ATOM   3462 3HG1 VAL H 111      15.491  29.290   0.655  1.00  0.00           H  
ATOM   3463 1HG2 VAL H 111      13.365  30.245  -1.358  1.00  0.00           H  
ATOM   3464 2HG2 VAL H 111      13.872  28.548  -1.181  1.00  0.00           H  
ATOM   3465 3HG2 VAL H 111      12.153  28.984  -1.032  1.00  0.00           H  
ATOM   3466  N   SER H 112      14.022  27.655   3.574  1.00  0.00           N  
ATOM   3467  CA  SER H 112      14.092  27.699   5.031  1.00  0.00           C  
ATOM   3468  C   SER H 112      15.344  26.995   5.561  1.00  0.00           C  
ATOM   3469  O   SER H 112      15.882  26.107   4.908  1.00  0.00           O  
ATOM   3470  OXT SER H 112      15.807  27.311   6.622  1.00  0.00           O  
ATOM   3471  CB  SER H 112      12.853  27.060   5.625  1.00  0.00           C  
ATOM   3472  OG  SER H 112      12.917  27.045   7.024  1.00  0.00           O  
ATOM   3473  H   SER H 112      14.650  27.045   3.071  1.00  0.00           H  
ATOM   3474  HA  SER H 112      14.136  28.743   5.344  1.00  0.00           H  
ATOM   3475 1HB  SER H 112      11.969  27.612   5.305  1.00  0.00           H  
ATOM   3476 2HB  SER H 112      12.754  26.041   5.251  1.00  0.00           H  
ATOM   3477  HG  SER H 112      12.390  27.790   7.322  1.00  0.00           H  
TER                                                                             
