# Supplementary material for: Structure-based cross-docking analysis of antibody–antigen interactions
Source: Sci Rep. 2017 Aug 15;7:8145. doi: 10.1038/s41598-017-08414-y (PMC5557897; doi:10.1038/s41598-017-08414-y)
Supplement: Supplementary file 2 — Supplementary Dataset 1 [file 41598_2017_8414_MOESM2_ESM.zip › antibody_homology_models/1AHW_lh.pdb]

ATOM      1  N   ASP L   1     -16.221   2.371 -12.394  1.00  0.00           N  
ATOM      2  CA  ASP L   1     -16.057   1.019 -13.003  1.00  0.00           C  
ATOM      3  C   ASP L   1     -16.072  -0.015 -11.884  1.00  0.00           C  
ATOM      4  O   ASP L   1     -15.091  -0.729 -11.648  1.00  0.00           O  
ATOM      5  CB  ASP L   1     -14.754   0.908 -13.799  1.00  0.00           C  
ATOM      6  CG  ASP L   1     -14.757   1.760 -15.061  1.00  0.00           C  
ATOM      7  OD1 ASP L   1     -15.817   2.010 -15.584  1.00  0.00           O  
ATOM      8  OD2 ASP L   1     -13.699   2.154 -15.490  1.00  0.00           O  
ATOM      9 1H   ASP L   1     -16.214   3.065 -13.114  1.00  0.00           H  
ATOM     10 2H   ASP L   1     -17.090   2.412 -11.901  1.00  0.00           H  
ATOM     11 3H   ASP L   1     -15.469   2.544 -11.758  1.00  0.00           H  
ATOM     12  HA  ASP L   1     -16.887   0.845 -13.689  1.00  0.00           H  
ATOM     13 1HB  ASP L   1     -13.917   1.216 -13.172  1.00  0.00           H  
ATOM     14 2HB  ASP L   1     -14.587  -0.132 -14.081  1.00  0.00           H  
ATOM     15  N   ILE L   2     -17.212  -0.089 -11.204  1.00  0.00           N  
ATOM     16  CA  ILE L   2     -17.422  -1.003 -10.087  1.00  0.00           C  
ATOM     17  C   ILE L   2     -16.420  -0.714  -8.988  1.00  0.00           C  
ATOM     18  O   ILE L   2     -15.463  -1.467  -8.799  1.00  0.00           O  
ATOM     19  CB  ILE L   2     -17.295  -2.472 -10.532  1.00  0.00           C  
ATOM     20  CG1 ILE L   2     -18.299  -2.781 -11.645  1.00  0.00           C  
ATOM     21  CG2 ILE L   2     -17.503  -3.405  -9.349  1.00  0.00           C  
ATOM     22  CD1 ILE L   2     -18.084  -4.123 -12.307  1.00  0.00           C  
ATOM     23  H   ILE L   2     -17.963   0.525 -11.486  1.00  0.00           H  
ATOM     24  HA  ILE L   2     -18.429  -0.850  -9.700  1.00  0.00           H  
ATOM     25  HB  ILE L   2     -16.302  -2.641 -10.947  1.00  0.00           H  
ATOM     26 1HG1 ILE L   2     -19.310  -2.758 -11.240  1.00  0.00           H  
ATOM     27 2HG1 ILE L   2     -18.239  -2.010 -12.414  1.00  0.00           H  
ATOM     28 1HG2 ILE L   2     -17.410  -4.439  -9.681  1.00  0.00           H  
ATOM     29 2HG2 ILE L   2     -16.751  -3.200  -8.588  1.00  0.00           H  
ATOM     30 3HG2 ILE L   2     -18.496  -3.246  -8.930  1.00  0.00           H  
ATOM     31 1HD1 ILE L   2     -18.833  -4.270 -13.085  1.00  0.00           H  
ATOM     32 2HD1 ILE L   2     -17.088  -4.154 -12.751  1.00  0.00           H  
ATOM     33 3HD1 ILE L   2     -18.174  -4.913 -11.563  1.00  0.00           H  
ATOM     34  N   LYS L   3     -16.621   0.391  -8.283  1.00  0.00           N  
ATOM     35  CA  LYS L   3     -15.741   0.715  -7.180  1.00  0.00           C  
ATOM     36  C   LYS L   3     -16.512   0.308  -5.931  1.00  0.00           C  
ATOM     37  O   LYS L   3     -17.743   0.409  -5.875  1.00  0.00           O  
ATOM     38  CB  LYS L   3     -15.365   2.197  -7.159  1.00  0.00           C  
ATOM     39  CG  LYS L   3     -14.408   2.589  -6.041  1.00  0.00           C  
ATOM     40  CD  LYS L   3     -14.032   4.060  -6.123  1.00  0.00           C  
ATOM     41  CE  LYS L   3     -13.095   4.457  -4.992  1.00  0.00           C  
ATOM     42  NZ  LYS L   3     -12.717   5.896  -5.063  1.00  0.00           N  
ATOM     43  H   LYS L   3     -17.384   1.016  -8.503  1.00  0.00           H  
ATOM     44  HA  LYS L   3     -14.822   0.139  -7.290  1.00  0.00           H  
ATOM     45 1HB  LYS L   3     -14.900   2.468  -8.108  1.00  0.00           H  
ATOM     46 2HB  LYS L   3     -16.267   2.800  -7.053  1.00  0.00           H  
ATOM     47 1HG  LYS L   3     -14.878   2.395  -5.075  1.00  0.00           H  
ATOM     48 2HG  LYS L   3     -13.502   1.987  -6.110  1.00  0.00           H  
ATOM     49 1HD  LYS L   3     -13.542   4.257  -7.078  1.00  0.00           H  
ATOM     50 2HD  LYS L   3     -14.934   4.669  -6.066  1.00  0.00           H  
ATOM     51 1HE  LYS L   3     -13.581   4.268  -4.036  1.00  0.00           H  
ATOM     52 2HE  LYS L   3     -12.189   3.854  -5.041  1.00  0.00           H  
ATOM     53 1HZ  LYS L   3     -12.097   6.118  -4.296  1.00  0.00           H  
ATOM     54 2HZ  LYS L   3     -12.250   6.078  -5.939  1.00  0.00           H  
ATOM     55 3HZ  LYS L   3     -13.548   6.465  -4.998  1.00  0.00           H  
ATOM     56  N   MET L   4     -15.788  -0.196  -4.946  1.00  0.00           N  
ATOM     57  CA  MET L   4     -16.413  -0.649  -3.720  1.00  0.00           C  
ATOM     58  C   MET L   4     -16.348   0.415  -2.638  1.00  0.00           C  
ATOM     59  O   MET L   4     -15.350   1.122  -2.505  1.00  0.00           O  
ATOM     60  CB  MET L   4     -15.751  -1.939  -3.240  1.00  0.00           C  
ATOM     61  CG  MET L   4     -15.625  -3.016  -4.307  1.00  0.00           C  
ATOM     62  SD  MET L   4     -17.220  -3.522  -4.977  1.00  0.00           S  
ATOM     63  CE  MET L   4     -17.999  -4.207  -3.517  1.00  0.00           C  
ATOM     64  H   MET L   4     -14.785  -0.271  -5.042  1.00  0.00           H  
ATOM     65  HA  MET L   4     -17.466  -0.847  -3.921  1.00  0.00           H  
ATOM     66 1HB  MET L   4     -14.751  -1.718  -2.868  1.00  0.00           H  
ATOM     67 2HB  MET L   4     -16.324  -2.355  -2.410  1.00  0.00           H  
ATOM     68 1HG  MET L   4     -15.008  -2.646  -5.126  1.00  0.00           H  
ATOM     69 2HG  MET L   4     -15.136  -3.893  -3.882  1.00  0.00           H  
ATOM     70 1HE  MET L   4     -18.997  -4.564  -3.771  1.00  0.00           H  
ATOM     71 2HE  MET L   4     -17.400  -5.037  -3.141  1.00  0.00           H  
ATOM     72 3HE  MET L   4     -18.073  -3.437  -2.749  1.00  0.00           H  
ATOM     73  N   THR L   5     -17.427   0.526  -1.873  1.00  0.00           N  
ATOM     74  CA  THR L   5     -17.493   1.465  -0.769  1.00  0.00           C  
ATOM     75  C   THR L   5     -17.678   0.667   0.504  1.00  0.00           C  
ATOM     76  O   THR L   5     -18.604  -0.136   0.605  1.00  0.00           O  
ATOM     77  CB  THR L   5     -18.638   2.480  -0.939  1.00  0.00           C  
ATOM     78  OG1 THR L   5     -18.431   3.242  -2.136  1.00  0.00           O  
ATOM     79  CG2 THR L   5     -18.697   3.423   0.253  1.00  0.00           C  
ATOM     80  H   THR L   5     -18.225  -0.062  -2.066  1.00  0.00           H  
ATOM     81  HA  THR L   5     -16.556   2.021  -0.731  1.00  0.00           H  
ATOM     82  HB  THR L   5     -19.586   1.949  -1.022  1.00  0.00           H  
ATOM     83  HG1 THR L   5     -17.527   3.122  -2.439  1.00  0.00           H  
ATOM     84 1HG2 THR L   5     -19.512   4.133   0.115  1.00  0.00           H  
ATOM     85 2HG2 THR L   5     -18.866   2.848   1.163  1.00  0.00           H  
ATOM     86 3HG2 THR L   5     -17.755   3.964   0.335  1.00  0.00           H  
ATOM     87  N   GLN L   6     -16.794   0.879   1.474  1.00  0.00           N  
ATOM     88  CA  GLN L   6     -16.900   0.156   2.740  1.00  0.00           C  
ATOM     89  C   GLN L   6     -17.270   1.064   3.905  1.00  0.00           C  
ATOM     90  O   GLN L   6     -16.774   2.179   4.029  1.00  0.00           O  
ATOM     91  CB  GLN L   6     -15.584  -0.562   3.049  1.00  0.00           C  
ATOM     92  CG  GLN L   6     -15.195  -1.617   2.026  1.00  0.00           C  
ATOM     93  CD  GLN L   6     -13.926  -2.353   2.407  1.00  0.00           C  
ATOM     94  OE1 GLN L   6     -12.907  -2.260   1.717  1.00  0.00           O  
ATOM     95  NE2 GLN L   6     -13.979  -3.090   3.511  1.00  0.00           N  
ATOM     96  H   GLN L   6     -16.042   1.539   1.348  1.00  0.00           H  
ATOM     97  HA  GLN L   6     -17.692  -0.587   2.649  1.00  0.00           H  
ATOM     98 1HB  GLN L   6     -14.776   0.167   3.103  1.00  0.00           H  
ATOM     99 2HB  GLN L   6     -15.654  -1.047   4.022  1.00  0.00           H  
ATOM    100 1HG  GLN L   6     -16.003  -2.346   1.947  1.00  0.00           H  
ATOM    101 2HG  GLN L   6     -15.034  -1.132   1.063  1.00  0.00           H  
ATOM    102 1HE2 GLN L   6     -13.171  -3.599   3.812  1.00  0.00           H  
ATOM    103 2HE2 GLN L   6     -14.826  -3.138   4.041  1.00  0.00           H  
ATOM    104  N   SER L   7     -18.142   0.564   4.766  1.00  0.00           N  
ATOM    105  CA  SER L   7     -18.635   1.337   5.888  1.00  0.00           C  
ATOM    106  C   SER L   7     -18.728   0.400   7.077  1.00  0.00           C  
ATOM    107  O   SER L   7     -19.158  -0.748   6.937  1.00  0.00           O  
ATOM    108  CB  SER L   7     -19.986   1.951   5.578  1.00  0.00           C  
ATOM    109  OG  SER L   7     -20.482   2.657   6.683  1.00  0.00           O  
ATOM    110  H   SER L   7     -18.474  -0.382   4.635  1.00  0.00           H  
ATOM    111  HA  SER L   7     -17.930   2.145   6.089  1.00  0.00           H  
ATOM    112 1HB  SER L   7     -19.894   2.623   4.725  1.00  0.00           H  
ATOM    113 2HB  SER L   7     -20.688   1.165   5.301  1.00  0.00           H  
ATOM    114  HG  SER L   7     -21.423   2.468   6.717  1.00  0.00           H  
ATOM    115  N   PRO L   8     -18.287   0.858   8.259  1.00  0.00           N  
ATOM    116  CA  PRO L   8     -17.736   2.197   8.503  1.00  0.00           C  
ATOM    117  C   PRO L   8     -16.323   2.292   7.935  1.00  0.00           C  
ATOM    118  O   PRO L   8     -15.638   1.277   7.819  1.00  0.00           O  
ATOM    119  CB  PRO L   8     -17.744   2.309  10.032  1.00  0.00           C  
ATOM    120  CG  PRO L   8     -17.576   0.905  10.502  1.00  0.00           C  
ATOM    121  CD  PRO L   8     -18.353   0.082   9.510  1.00  0.00           C  
ATOM    122  HA  PRO L   8     -18.400   2.949   8.052  1.00  0.00           H  
ATOM    123 1HB  PRO L   8     -16.930   2.971  10.363  1.00  0.00           H  
ATOM    124 2HB  PRO L   8     -18.686   2.764  10.371  1.00  0.00           H  
ATOM    125 1HG  PRO L   8     -16.510   0.639  10.531  1.00  0.00           H  
ATOM    126 2HG  PRO L   8     -17.957   0.802  11.530  1.00  0.00           H  
ATOM    127 1HD  PRO L   8     -17.867  -0.896   9.383  1.00  0.00           H  
ATOM    128 2HD  PRO L   8     -19.387  -0.042   9.866  1.00  0.00           H  
ATOM    129  N   SER L   9     -15.885   3.494   7.578  1.00  0.00           N  
ATOM    130  CA  SER L   9     -14.567   3.659   6.975  1.00  0.00           C  
ATOM    131  C   SER L   9     -13.560   3.406   8.082  1.00  0.00           C  
ATOM    132  O   SER L   9     -12.447   2.953   7.837  1.00  0.00           O  
ATOM    133  CB  SER L   9     -14.390   5.047   6.389  1.00  0.00           C  
ATOM    134  OG  SER L   9     -14.390   6.021   7.395  1.00  0.00           O  
ATOM    135  H   SER L   9     -16.464   4.308   7.724  1.00  0.00           H  
ATOM    136  HA  SER L   9     -14.463   2.933   6.167  1.00  0.00           H  
ATOM    137 1HB  SER L   9     -13.453   5.091   5.835  1.00  0.00           H  
ATOM    138 2HB  SER L   9     -15.196   5.248   5.684  1.00  0.00           H  
ATOM    139  HG  SER L   9     -13.537   5.952   7.830  1.00  0.00           H  
ATOM    140  N   SER L  10     -13.987   3.709   9.307  1.00  0.00           N  
ATOM    141  CA  SER L  10     -13.203   3.516  10.528  1.00  0.00           C  
ATOM    142  C   SER L  10     -14.170   3.321  11.684  1.00  0.00           C  
ATOM    143  O   SER L  10     -15.176   4.022  11.779  1.00  0.00           O  
ATOM    144  CB  SER L  10     -12.297   4.704  10.788  1.00  0.00           C  
ATOM    145  OG  SER L  10     -11.583   4.538  11.982  1.00  0.00           O  
ATOM    146  H   SER L  10     -14.916   4.098   9.375  1.00  0.00           H  
ATOM    147  HA  SER L  10     -12.580   2.630  10.403  1.00  0.00           H  
ATOM    148 1HB  SER L  10     -11.601   4.819   9.958  1.00  0.00           H  
ATOM    149 2HB  SER L  10     -12.895   5.613  10.842  1.00  0.00           H  
ATOM    150  HG  SER L  10     -11.530   3.591  12.130  1.00  0.00           H  
ATOM    151  N   MET L  11     -13.858   2.373  12.561  1.00  0.00           N  
ATOM    152  CA  MET L  11     -14.719   2.068  13.698  1.00  0.00           C  
ATOM    153  C   MET L  11     -13.964   1.320  14.790  1.00  0.00           C  
ATOM    154  O   MET L  11     -13.038   0.563  14.512  1.00  0.00           O  
ATOM    155  CB  MET L  11     -15.928   1.256  13.237  1.00  0.00           C  
ATOM    156  CG  MET L  11     -16.914   0.911  14.344  1.00  0.00           C  
ATOM    157  SD  MET L  11     -17.701   2.370  15.054  1.00  0.00           S  
ATOM    158  CE  MET L  11     -18.678   2.937  13.665  1.00  0.00           C  
ATOM    159  H   MET L  11     -13.003   1.851  12.438  1.00  0.00           H  
ATOM    160  HA  MET L  11     -15.069   3.006  14.128  1.00  0.00           H  
ATOM    161 1HB  MET L  11     -16.467   1.810  12.470  1.00  0.00           H  
ATOM    162 2HB  MET L  11     -15.589   0.321  12.788  1.00  0.00           H  
ATOM    163 1HG  MET L  11     -17.691   0.258  13.948  1.00  0.00           H  
ATOM    164 2HG  MET L  11     -16.395   0.378  15.141  1.00  0.00           H  
ATOM    165 1HE  MET L  11     -19.226   3.837  13.948  1.00  0.00           H  
ATOM    166 2HE  MET L  11     -18.020   3.161  12.824  1.00  0.00           H  
ATOM    167 3HE  MET L  11     -19.385   2.159  13.376  1.00  0.00           H  
ATOM    168  N   TYR L  12     -14.380   1.534  16.033  1.00  0.00           N  
ATOM    169  CA  TYR L  12     -13.785   0.849  17.170  1.00  0.00           C  
ATOM    170  C   TYR L  12     -14.874  -0.003  17.804  1.00  0.00           C  
ATOM    171  O   TYR L  12     -16.055   0.214  17.563  1.00  0.00           O  
ATOM    172  CB  TYR L  12     -13.197   1.838  18.179  1.00  0.00           C  
ATOM    173  CG  TYR L  12     -14.229   2.736  18.826  1.00  0.00           C  
ATOM    174  CD1 TYR L  12     -14.829   2.356  20.018  1.00  0.00           C  
ATOM    175  CD2 TYR L  12     -14.575   3.938  18.228  1.00  0.00           C  
ATOM    176  CE1 TYR L  12     -15.771   3.176  20.609  1.00  0.00           C  
ATOM    177  CE2 TYR L  12     -15.517   4.758  18.819  1.00  0.00           C  
ATOM    178  CZ  TYR L  12     -16.113   4.380  20.004  1.00  0.00           C  
ATOM    179  OH  TYR L  12     -17.052   5.197  20.593  1.00  0.00           O  
ATOM    180  H   TYR L  12     -15.132   2.190  16.191  1.00  0.00           H  
ATOM    181  HA  TYR L  12     -12.977   0.214  16.807  1.00  0.00           H  
ATOM    182 1HB  TYR L  12     -12.680   1.290  18.968  1.00  0.00           H  
ATOM    183 2HB  TYR L  12     -12.461   2.470  17.682  1.00  0.00           H  
ATOM    184  HD1 TYR L  12     -14.557   1.411  20.488  1.00  0.00           H  
ATOM    185  HD2 TYR L  12     -14.104   4.236  17.291  1.00  0.00           H  
ATOM    186  HE1 TYR L  12     -16.242   2.878  21.545  1.00  0.00           H  
ATOM    187  HE2 TYR L  12     -15.789   5.703  18.348  1.00  0.00           H  
ATOM    188  HH  TYR L  12     -17.365   4.790  21.404  1.00  0.00           H  
ATOM    189  N   ALA L  13     -14.463  -0.971  18.613  1.00  0.00           N  
ATOM    190  CA  ALA L  13     -15.394  -1.837  19.311  1.00  0.00           C  
ATOM    191  C   ALA L  13     -14.722  -2.431  20.546  1.00  0.00           C  
ATOM    192  O   ALA L  13     -13.495  -2.428  20.669  1.00  0.00           O  
ATOM    193  CB  ALA L  13     -15.862  -2.947  18.381  1.00  0.00           C  
ATOM    194  H   ALA L  13     -13.471  -1.105  18.745  1.00  0.00           H  
ATOM    195  HA  ALA L  13     -16.242  -1.233  19.633  1.00  0.00           H  
ATOM    196 1HB  ALA L  13     -16.560  -3.596  18.911  1.00  0.00           H  
ATOM    197 2HB  ALA L  13     -16.358  -2.511  17.514  1.00  0.00           H  
ATOM    198 3HB  ALA L  13     -15.003  -3.532  18.052  1.00  0.00           H  
ATOM    199  N   SER L  14     -15.537  -2.935  21.463  1.00  0.00           N  
ATOM    200  CA  SER L  14     -15.040  -3.413  22.743  1.00  0.00           C  
ATOM    201  C   SER L  14     -14.847  -4.914  22.584  1.00  0.00           C  
ATOM    202  O   SER L  14     -15.378  -5.511  21.642  1.00  0.00           O  
ATOM    203  CB  SER L  14     -16.009  -3.102  23.867  1.00  0.00           C  
ATOM    204  OG  SER L  14     -17.214  -3.796  23.698  1.00  0.00           O  
ATOM    205  H   SER L  14     -16.527  -2.990  21.267  1.00  0.00           H  
ATOM    206  HA  SER L  14     -14.097  -2.909  22.958  1.00  0.00           H  
ATOM    207 1HB  SER L  14     -15.559  -3.375  24.821  1.00  0.00           H  
ATOM    208 2HB  SER L  14     -16.204  -2.030  23.892  1.00  0.00           H  
ATOM    209  HG  SER L  14     -17.564  -3.517  22.848  1.00  0.00           H  
ATOM    210  N   LEU L  15     -14.080  -5.547  23.493  1.00  0.00           N  
ATOM    211  CA  LEU L  15     -13.852  -6.994  23.395  1.00  0.00           C  
ATOM    212  C   LEU L  15     -15.155  -7.749  23.612  1.00  0.00           C  
ATOM    213  O   LEU L  15     -15.970  -7.355  24.439  1.00  0.00           O  
ATOM    214  CB  LEU L  15     -12.812  -7.449  24.426  1.00  0.00           C  
ATOM    215  CG  LEU L  15     -11.375  -6.973  24.176  1.00  0.00           C  
ATOM    216  CD1 LEU L  15     -10.511  -7.307  25.384  1.00  0.00           C  
ATOM    217  CD2 LEU L  15     -10.833  -7.634  22.917  1.00  0.00           C  
ATOM    218  H   LEU L  15     -13.655  -5.032  24.250  1.00  0.00           H  
ATOM    219  HA  LEU L  15     -13.474  -7.218  22.398  1.00  0.00           H  
ATOM    220 1HB  LEU L  15     -13.114  -7.087  25.408  1.00  0.00           H  
ATOM    221 2HB  LEU L  15     -12.800  -8.538  24.452  1.00  0.00           H  
ATOM    222  HG  LEU L  15     -11.367  -5.890  24.049  1.00  0.00           H  
ATOM    223 1HD1 LEU L  15      -9.490  -6.968  25.206  1.00  0.00           H  
ATOM    224 2HD1 LEU L  15     -10.910  -6.805  26.266  1.00  0.00           H  
ATOM    225 3HD1 LEU L  15     -10.513  -8.384  25.547  1.00  0.00           H  
ATOM    226 1HD2 LEU L  15      -9.812  -7.296  22.738  1.00  0.00           H  
ATOM    227 2HD2 LEU L  15     -10.840  -8.717  23.043  1.00  0.00           H  
ATOM    228 3HD2 LEU L  15     -11.459  -7.365  22.066  1.00  0.00           H  
ATOM    229  N   GLY L  16     -15.355  -8.825  22.861  1.00  0.00           N  
ATOM    230  CA  GLY L  16     -16.589  -9.577  22.979  1.00  0.00           C  
ATOM    231  C   GLY L  16     -17.740  -9.004  22.172  1.00  0.00           C  
ATOM    232  O   GLY L  16     -18.795  -9.630  22.089  1.00  0.00           O  
ATOM    233  H   GLY L  16     -14.654  -9.130  22.202  1.00  0.00           H  
ATOM    234 1HA  GLY L  16     -16.422 -10.604  22.654  1.00  0.00           H  
ATOM    235 2HA  GLY L  16     -16.892  -9.617  24.025  1.00  0.00           H  
ATOM    236  N   GLU L  17     -17.556  -7.818  21.589  1.00  0.00           N  
ATOM    237  CA  GLU L  17     -18.628  -7.175  20.828  1.00  0.00           C  
ATOM    238  C   GLU L  17     -18.759  -7.825  19.450  1.00  0.00           C  
ATOM    239  O   GLU L  17     -17.777  -8.314  18.885  1.00  0.00           O  
ATOM    240  CB  GLU L  17     -18.361  -5.676  20.680  1.00  0.00           C  
ATOM    241  CG  GLU L  17     -19.476  -4.904  19.987  1.00  0.00           C  
ATOM    242  CD  GLU L  17     -19.249  -3.418  19.992  1.00  0.00           C  
ATOM    243  OE1 GLU L  17     -18.293  -2.984  20.589  1.00  0.00           O  
ATOM    244  OE2 GLU L  17     -20.033  -2.716  19.398  1.00  0.00           O  
ATOM    245  H   GLU L  17     -16.664  -7.352  21.672  1.00  0.00           H  
ATOM    246  HA  GLU L  17     -19.565  -7.309  21.370  1.00  0.00           H  
ATOM    247 1HB  GLU L  17     -18.210  -5.234  21.665  1.00  0.00           H  
ATOM    248 2HB  GLU L  17     -17.445  -5.524  20.109  1.00  0.00           H  
ATOM    249 1HG  GLU L  17     -19.553  -5.245  18.955  1.00  0.00           H  
ATOM    250 2HG  GLU L  17     -20.419  -5.125  20.485  1.00  0.00           H  
ATOM    251  N   ARG L  18     -19.974  -7.838  18.911  1.00  0.00           N  
ATOM    252  CA  ARG L  18     -20.215  -8.383  17.581  1.00  0.00           C  
ATOM    253  C   ARG L  18     -19.996  -7.291  16.541  1.00  0.00           C  
ATOM    254  O   ARG L  18     -20.883  -6.476  16.288  1.00  0.00           O  
ATOM    255  CB  ARG L  18     -21.629  -8.933  17.461  1.00  0.00           C  
ATOM    256  CG  ARG L  18     -21.939  -9.620  16.141  1.00  0.00           C  
ATOM    257  CD  ARG L  18     -23.299 -10.217  16.138  1.00  0.00           C  
ATOM    258  NE  ARG L  18     -23.603 -10.869  14.875  1.00  0.00           N  
ATOM    259  CZ  ARG L  18     -24.760 -11.501  14.598  1.00  0.00           C  
ATOM    260  NH1 ARG L  18     -25.711 -11.556  15.504  1.00  0.00           N  
ATOM    261  NH2 ARG L  18     -24.940 -12.064  13.417  1.00  0.00           N  
ATOM    262  H   ARG L  18     -20.749  -7.461  19.437  1.00  0.00           H  
ATOM    263  HA  ARG L  18     -19.513  -9.200  17.410  1.00  0.00           H  
ATOM    264 1HB  ARG L  18     -21.807  -9.654  18.258  1.00  0.00           H  
ATOM    265 2HB  ARG L  18     -22.347  -8.122  17.588  1.00  0.00           H  
ATOM    266 1HG  ARG L  18     -21.881  -8.894  15.330  1.00  0.00           H  
ATOM    267 2HG  ARG L  18     -21.215 -10.417  15.967  1.00  0.00           H  
ATOM    268 1HD  ARG L  18     -23.372 -10.960  16.932  1.00  0.00           H  
ATOM    269 2HD  ARG L  18     -24.039  -9.435  16.304  1.00  0.00           H  
ATOM    270  HE  ARG L  18     -22.895 -10.848  14.153  1.00  0.00           H  
ATOM    271 1HH1 ARG L  18     -25.574 -11.125  16.408  1.00  0.00           H  
ATOM    272 2HH1 ARG L  18     -26.579 -12.029  15.297  1.00  0.00           H  
ATOM    273 1HH2 ARG L  18     -24.209 -12.022  12.720  1.00  0.00           H  
ATOM    274 2HH2 ARG L  18     -25.807 -12.537  13.210  1.00  0.00           H  
ATOM    275  N   VAL L  19     -18.812  -7.271  15.939  1.00  0.00           N  
ATOM    276  CA  VAL L  19     -18.502  -6.268  14.928  1.00  0.00           C  
ATOM    277  C   VAL L  19     -19.028  -6.713  13.560  1.00  0.00           C  
ATOM    278  O   VAL L  19     -19.079  -7.909  13.267  1.00  0.00           O  
ATOM    279  CB  VAL L  19     -16.981  -6.036  14.848  1.00  0.00           C  
ATOM    280  CG1 VAL L  19     -16.647  -5.080  13.713  1.00  0.00           C  
ATOM    281  CG2 VAL L  19     -16.470  -5.497  16.176  1.00  0.00           C  
ATOM    282  H   VAL L  19     -18.112  -7.959  16.181  1.00  0.00           H  
ATOM    283  HA  VAL L  19     -18.984  -5.331  15.211  1.00  0.00           H  
ATOM    284  HB  VAL L  19     -16.489  -6.983  14.626  1.00  0.00           H  
ATOM    285 1HG1 VAL L  19     -15.568  -4.927  13.671  1.00  0.00           H  
ATOM    286 2HG1 VAL L  19     -16.989  -5.503  12.769  1.00  0.00           H  
ATOM    287 3HG1 VAL L  19     -17.141  -4.124  13.885  1.00  0.00           H  
ATOM    288 1HG2 VAL L  19     -15.394  -5.335  16.113  1.00  0.00           H  
ATOM    289 2HG2 VAL L  19     -16.966  -4.552  16.400  1.00  0.00           H  
ATOM    290 3HG2 VAL L  19     -16.683  -6.216  16.967  1.00  0.00           H  
ATOM    291  N   THR L  20     -19.434  -5.749  12.732  1.00  0.00           N  
ATOM    292  CA  THR L  20     -19.855  -6.034  11.361  1.00  0.00           C  
ATOM    293  C   THR L  20     -19.671  -4.859  10.415  1.00  0.00           C  
ATOM    294  O   THR L  20     -20.110  -3.753  10.716  1.00  0.00           O  
ATOM    295  CB  THR L  20     -21.330  -6.476  11.328  1.00  0.00           C  
ATOM    296  OG1 THR L  20     -21.668  -6.921  10.008  1.00  0.00           O  
ATOM    297  CG2 THR L  20     -22.241  -5.323  11.720  1.00  0.00           C  
ATOM    298  H   THR L  20     -19.453  -4.795  13.064  1.00  0.00           H  
ATOM    299  HA  THR L  20     -19.241  -6.846  10.972  1.00  0.00           H  
ATOM    300  HB  THR L  20     -21.478  -7.302  12.024  1.00  0.00           H  
ATOM    301  HG1 THR L  20     -21.498  -6.216   9.380  1.00  0.00           H  
ATOM    302 1HG2 THR L  20     -23.279  -5.654  11.691  1.00  0.00           H  
ATOM    303 2HG2 THR L  20     -21.993  -4.990  12.728  1.00  0.00           H  
ATOM    304 3HG2 THR L  20     -22.104  -4.498  11.022  1.00  0.00           H  
ATOM    305  N   ILE L  21     -19.033  -5.103   9.271  1.00  0.00           N  
ATOM    306  CA  ILE L  21     -18.765  -4.039   8.311  1.00  0.00           C  
ATOM    307  C   ILE L  21     -19.354  -4.387   6.949  1.00  0.00           C  
ATOM    308  O   ILE L  21     -19.577  -5.559   6.646  1.00  0.00           O  
ATOM    309  CB  ILE L  21     -17.252  -3.787   8.171  1.00  0.00           C  
ATOM    310  CG1 ILE L  21     -16.563  -5.005   7.551  1.00  0.00           C  
ATOM    311  CG2 ILE L  21     -16.641  -3.458   9.525  1.00  0.00           C  
ATOM    312  CD1 ILE L  21     -16.493  -4.964   6.041  1.00  0.00           C  
ATOM    313  H   ILE L  21     -18.727  -6.043   9.063  1.00  0.00           H  
ATOM    314  HA  ILE L  21     -19.234  -3.124   8.669  1.00  0.00           H  
ATOM    315  HB  ILE L  21     -17.084  -2.951   7.494  1.00  0.00           H  
ATOM    316 1HG1 ILE L  21     -15.548  -5.085   7.938  1.00  0.00           H  
ATOM    317 2HG1 ILE L  21     -17.095  -5.912   7.841  1.00  0.00           H  
ATOM    318 1HG2 ILE L  21     -15.572  -3.284   9.408  1.00  0.00           H  
ATOM    319 2HG2 ILE L  21     -17.113  -2.563   9.928  1.00  0.00           H  
ATOM    320 3HG2 ILE L  21     -16.800  -4.292  10.208  1.00  0.00           H  
ATOM    321 1HD1 ILE L  21     -15.991  -5.860   5.675  1.00  0.00           H  
ATOM    322 2HD1 ILE L  21     -17.502  -4.919   5.631  1.00  0.00           H  
ATOM    323 3HD1 ILE L  21     -15.934  -4.083   5.727  1.00  0.00           H  
ATOM    324  N   THR L  22     -19.559  -3.388   6.192  1.00  0.00           N  
ATOM    325  CA  THR L  22     -20.204  -3.682   4.937  1.00  0.00           C  
ATOM    326  C   THR L  22     -19.525  -3.069   3.729  1.00  0.00           C  
ATOM    327  O   THR L  22     -18.961  -2.057   3.812  1.00  0.00           O  
ATOM    328  CB  THR L  22     -21.672  -3.218   4.976  1.00  0.00           C  
ATOM    329  OG1 THR L  22     -22.341  -3.638   3.780  1.00  0.00           O  
ATOM    330  CG2 THR L  22     -21.750  -1.703   5.092  1.00  0.00           C  
ATOM    331  H   THR L  22     -19.254  -2.443   6.379  1.00  0.00           H  
ATOM    332  HA  THR L  22     -20.180  -4.761   4.780  1.00  0.00           H  
ATOM    333  HB  THR L  22     -22.174  -3.668   5.834  1.00  0.00           H  
ATOM    334  HG1 THR L  22     -22.068  -4.531   3.558  1.00  0.00           H  
ATOM    335 1HG2 THR L  22     -22.795  -1.394   5.119  1.00  0.00           H  
ATOM    336 2HG2 THR L  22     -21.252  -1.382   6.007  1.00  0.00           H  
ATOM    337 3HG2 THR L  22     -21.259  -1.247   4.233  1.00  0.00           H  
ATOM    338  N   CYS L  23     -19.650  -3.710   2.589  1.00  0.00           N  
ATOM    339  CA  CYS L  23     -19.009  -3.317   1.361  1.00  0.00           C  
ATOM    340  C   CYS L  23     -20.034  -3.354   0.277  1.00  0.00           C  
ATOM    341  O   CYS L  23     -20.694  -4.299   0.135  1.00  0.00           O  
ATOM    342  CB  CYS L  23     -17.845  -4.244   1.009  1.00  0.00           C  
ATOM    343  SG  CYS L  23     -16.955  -3.775  -0.494  1.00  0.00           S  
ATOM    344  H   CYS L  23     -20.239  -4.530   2.595  1.00  0.00           H  
ATOM    345  HA  CYS L  23     -18.613  -2.309   1.485  1.00  0.00           H  
ATOM    346 1HB  CYS L  23     -17.131  -4.260   1.833  1.00  0.00           H  
ATOM    347 2HB  CYS L  23     -18.216  -5.260   0.878  1.00  0.00           H  
ATOM    348  N   LYS L  24     -20.133  -2.316  -0.513  1.00  0.00           N  
ATOM    349  CA  LYS L  24     -21.187  -2.218  -1.471  1.00  0.00           C  
ATOM    350  C   LYS L  24     -20.624  -1.923  -2.846  1.00  0.00           C  
ATOM    351  O   LYS L  24     -19.671  -1.240  -2.988  1.00  0.00           O  
ATOM    352  CB  LYS L  24     -22.187  -1.140  -1.054  1.00  0.00           C  
ATOM    353  CG  LYS L  24     -22.901  -1.419   0.262  1.00  0.00           C  
ATOM    354  CD  LYS L  24     -23.950  -0.356   0.558  1.00  0.00           C  
ATOM    355  CE  LYS L  24     -24.669  -0.638   1.870  1.00  0.00           C  
ATOM    356  NZ  LYS L  24     -25.713   0.381   2.162  1.00  0.00           N  
ATOM    357  H   LYS L  24     -19.456  -1.570  -0.449  1.00  0.00           H  
ATOM    358  HA  LYS L  24     -21.705  -3.177  -1.515  1.00  0.00           H  
ATOM    359 1HB  LYS L  24     -21.674  -0.183  -0.959  1.00  0.00           H  
ATOM    360 2HB  LYS L  24     -22.946  -1.029  -1.828  1.00  0.00           H  
ATOM    361 1HG  LYS L  24     -23.388  -2.394   0.213  1.00  0.00           H  
ATOM    362 2HG  LYS L  24     -22.174  -1.436   1.073  1.00  0.00           H  
ATOM    363 1HD  LYS L  24     -23.470   0.621   0.619  1.00  0.00           H  
ATOM    364 2HD  LYS L  24     -24.682  -0.333  -0.248  1.00  0.00           H  
ATOM    365 1HE  LYS L  24     -25.139  -1.619   1.823  1.00  0.00           H  
ATOM    366 2HE  LYS L  24     -23.947  -0.644   2.686  1.00  0.00           H  
ATOM    367 1HZ  LYS L  24     -26.165   0.160   3.037  1.00  0.00           H  
ATOM    368 2HZ  LYS L  24     -25.285   1.295   2.226  1.00  0.00           H  
ATOM    369 3HZ  LYS L  24     -26.399   0.383   1.420  1.00  0.00           H  
ATOM    370  N   ALA L  25     -21.239  -2.481  -3.858  1.00  0.00           N  
ATOM    371  CA  ALA L  25     -20.855  -2.263  -5.225  1.00  0.00           C  
ATOM    372  C   ALA L  25     -21.840  -1.430  -5.990  1.00  0.00           C  
ATOM    373  O   ALA L  25     -22.962  -1.300  -5.625  1.00  0.00           O  
ATOM    374  CB  ALA L  25     -20.689  -3.545  -5.885  1.00  0.00           C  
ATOM    375  H   ALA L  25     -22.019  -3.092  -3.657  1.00  0.00           H  
ATOM    376  HA  ALA L  25     -19.913  -1.715  -5.229  1.00  0.00           H  
ATOM    377 1HB  ALA L  25     -20.397  -3.385  -6.922  1.00  0.00           H  
ATOM    378 2HB  ALA L  25     -19.917  -4.120  -5.376  1.00  0.00           H  
ATOM    379 3HB  ALA L  25     -21.629  -4.093  -5.854  1.00  0.00           H  
ATOM    380  N   SER L  26     -21.367  -0.865  -7.078  1.00  0.00           N  
ATOM    381  CA  SER L  26     -22.211  -0.198  -8.038  1.00  0.00           C  
ATOM    382  C   SER L  26     -22.847  -1.112  -9.082  1.00  0.00           C  
ATOM    383  O   SER L  26     -23.845  -0.781  -9.644  1.00  0.00           O  
ATOM    384  CB  SER L  26     -21.398   0.872  -8.739  1.00  0.00           C  
ATOM    385  OG  SER L  26     -20.413   0.300  -9.558  1.00  0.00           O  
ATOM    386  H   SER L  26     -20.371  -0.905  -7.242  1.00  0.00           H  
ATOM    387  HA  SER L  26     -23.041   0.267  -7.504  1.00  0.00           H  
ATOM    388 1HB  SER L  26     -22.058   1.494  -9.344  1.00  0.00           H  
ATOM    389 2HB  SER L  26     -20.928   1.516  -7.999  1.00  0.00           H  
ATOM    390  HG  SER L  26     -20.874  -0.315 -10.135  1.00  0.00           H  
ATOM    391  N   GLN L  27     -22.287  -2.280  -9.293  1.00  0.00           N  
ATOM    392  CA  GLN L  27     -22.879  -3.230 -10.180  1.00  0.00           C  
ATOM    393  C   GLN L  27     -22.953  -4.514  -9.437  1.00  0.00           C  
ATOM    394  O   GLN L  27     -22.329  -4.684  -8.429  1.00  0.00           O  
ATOM    395  CB  GLN L  27     -22.069  -3.388 -11.470  1.00  0.00           C  
ATOM    396  CG  GLN L  27     -21.938  -2.112 -12.283  1.00  0.00           C  
ATOM    397  CD  GLN L  27     -23.249  -1.698 -12.924  1.00  0.00           C  
ATOM    398  OE1 GLN L  27     -24.132  -2.527 -13.158  1.00  0.00           O  
ATOM    399  NE2 GLN L  27     -23.383  -0.408 -13.213  1.00  0.00           N  
ATOM    400  H   GLN L  27     -21.424  -2.516  -8.824  1.00  0.00           H  
ATOM    401  HA  GLN L  27     -23.875  -2.879 -10.449  1.00  0.00           H  
ATOM    402 1HB  GLN L  27     -21.065  -3.739 -11.229  1.00  0.00           H  
ATOM    403 2HB  GLN L  27     -22.536  -4.144 -12.102  1.00  0.00           H  
ATOM    404 1HG  GLN L  27     -21.609  -1.307 -11.626  1.00  0.00           H  
ATOM    405 2HG  GLN L  27     -21.206  -2.271 -13.075  1.00  0.00           H  
ATOM    406 1HE2 GLN L  27     -24.227  -0.075 -13.637  1.00  0.00           H  
ATOM    407 2HE2 GLN L  27     -22.642   0.231 -13.007  1.00  0.00           H  
ATOM    408  N   ASP L  28     -23.792  -5.392  -9.940  1.00  0.00           N  
ATOM    409  CA  ASP L  28     -23.945  -6.728  -9.459  1.00  0.00           C  
ATOM    410  C   ASP L  28     -22.739  -7.555  -9.762  1.00  0.00           C  
ATOM    411  O   ASP L  28     -22.452  -7.841 -10.882  1.00  0.00           O  
ATOM    412  CB  ASP L  28     -25.185  -7.380 -10.075  1.00  0.00           C  
ATOM    413  CG  ASP L  28     -25.454  -8.776  -9.530  1.00  0.00           C  
ATOM    414  OD1 ASP L  28     -24.570  -9.337  -8.928  1.00  0.00           O  
ATOM    415  OD2 ASP L  28     -26.541  -9.267  -9.721  1.00  0.00           O  
ATOM    416  H   ASP L  28     -24.357  -5.081 -10.717  1.00  0.00           H  
ATOM    417  HA  ASP L  28     -24.070  -6.694  -8.377  1.00  0.00           H  
ATOM    418 1HB  ASP L  28     -26.058  -6.756  -9.882  1.00  0.00           H  
ATOM    419 2HB  ASP L  28     -25.063  -7.445 -11.157  1.00  0.00           H  
ATOM    420  N   ILE L  29     -22.036  -7.967  -8.732  1.00  0.00           N  
ATOM    421  CA  ILE L  29     -20.847  -8.739  -8.917  1.00  0.00           C  
ATOM    422  C   ILE L  29     -21.023 -10.110  -8.380  1.00  0.00           C  
ATOM    423  O   ILE L  29     -20.086 -10.794  -8.141  1.00  0.00           O  
ATOM    424  CB  ILE L  29     -19.639  -8.072  -8.233  1.00  0.00           C  
ATOM    425  CG1 ILE L  29     -19.887  -7.932  -6.729  1.00  0.00           C  
ATOM    426  CG2 ILE L  29     -19.358  -6.714  -8.858  1.00  0.00           C  
ATOM    427  CD1 ILE L  29     -18.663  -7.517  -5.945  1.00  0.00           C  
ATOM    428  H   ILE L  29     -22.335  -7.740  -7.794  1.00  0.00           H  
ATOM    429  HA  ILE L  29     -20.641  -8.807  -9.984  1.00  0.00           H  
ATOM    430  HB  ILE L  29     -18.760  -8.704  -8.351  1.00  0.00           H  
ATOM    431 1HG1 ILE L  29     -20.670  -7.195  -6.556  1.00  0.00           H  
ATOM    432 2HG1 ILE L  29     -20.240  -8.883  -6.329  1.00  0.00           H  
ATOM    433 1HG2 ILE L  29     -18.502  -6.256  -8.363  1.00  0.00           H  
ATOM    434 2HG2 ILE L  29     -19.140  -6.839  -9.917  1.00  0.00           H  
ATOM    435 3HG2 ILE L  29     -20.231  -6.071  -8.741  1.00  0.00           H  
ATOM    436 1HD1 ILE L  29     -18.917  -7.440  -4.887  1.00  0.00           H  
ATOM    437 2HD1 ILE L  29     -17.877  -8.261  -6.076  1.00  0.00           H  
ATOM    438 3HD1 ILE L  29     -18.312  -6.551  -6.304  1.00  0.00           H  
ATOM    439  N   ARG L  30     -22.257 -10.653  -8.152  1.00  0.00           N  
ATOM    440  CA  ARG L  30     -22.664 -12.008  -7.938  1.00  0.00           C  
ATOM    441  C   ARG L  30     -22.009 -12.509  -6.696  1.00  0.00           C  
ATOM    442  O   ARG L  30     -22.304 -12.058  -5.645  1.00  0.00           O  
ATOM    443  CB  ARG L  30     -22.287 -12.893  -9.117  1.00  0.00           C  
ATOM    444  CG  ARG L  30     -22.932 -12.505 -10.439  1.00  0.00           C  
ATOM    445  CD  ARG L  30     -24.404 -12.352 -10.308  1.00  0.00           C  
ATOM    446  NE  ARG L  30     -25.053 -13.612  -9.984  1.00  0.00           N  
ATOM    447  CZ  ARG L  30     -26.337 -13.732  -9.593  1.00  0.00           C  
ATOM    448  NH1 ARG L  30     -27.094 -12.663  -9.483  1.00  0.00           N  
ATOM    449  NH2 ARG L  30     -26.836 -14.926  -9.321  1.00  0.00           N  
ATOM    450  H   ARG L  30     -22.959  -9.928  -8.181  1.00  0.00           H  
ATOM    451  HA  ARG L  30     -23.748 -12.030  -7.828  1.00  0.00           H  
ATOM    452 1HB  ARG L  30     -21.208 -12.871  -9.258  1.00  0.00           H  
ATOM    453 2HB  ARG L  30     -22.569 -13.924  -8.903  1.00  0.00           H  
ATOM    454 1HG  ARG L  30     -22.517 -11.557 -10.782  1.00  0.00           H  
ATOM    455 2HG  ARG L  30     -22.732 -13.279 -11.182  1.00  0.00           H  
ATOM    456 1HD  ARG L  30     -24.626 -11.640  -9.514  1.00  0.00           H  
ATOM    457 2HD  ARG L  30     -24.816 -11.988 -11.248  1.00  0.00           H  
ATOM    458  HE  ARG L  30     -24.503 -14.457 -10.057  1.00  0.00           H  
ATOM    459 1HH1 ARG L  30     -26.712 -11.751  -9.692  1.00  0.00           H  
ATOM    460 2HH1 ARG L  30     -28.056 -12.753  -9.190  1.00  0.00           H  
ATOM    461 1HH2 ARG L  30     -26.254 -15.748  -9.406  1.00  0.00           H  
ATOM    462 2HH2 ARG L  30     -27.797 -15.016  -9.028  1.00  0.00           H  
ATOM    463  N   LYS L  31     -21.125 -13.461  -6.813  1.00  0.00           N  
ATOM    464  CA  LYS L  31     -20.465 -13.934  -5.643  1.00  0.00           C  
ATOM    465  C   LYS L  31     -18.983 -13.662  -5.657  1.00  0.00           C  
ATOM    466  O   LYS L  31     -18.282 -14.117  -4.841  1.00  0.00           O  
ATOM    467  CB  LYS L  31     -20.721 -15.433  -5.477  1.00  0.00           C  
ATOM    468  CG  LYS L  31     -22.179 -15.799  -5.234  1.00  0.00           C  
ATOM    469  CD  LYS L  31     -22.346 -17.297  -5.031  1.00  0.00           C  
ATOM    470  CE  LYS L  31     -23.802 -17.664  -4.780  1.00  0.00           C  
ATOM    471  NZ  LYS L  31     -23.985 -19.131  -4.611  1.00  0.00           N  
ATOM    472  H   LYS L  31     -20.895 -13.873  -7.706  1.00  0.00           H  
ATOM    473  HA  LYS L  31     -20.871 -13.406  -4.780  1.00  0.00           H  
ATOM    474 1HB  LYS L  31     -20.388 -15.960  -6.371  1.00  0.00           H  
ATOM    475 2HB  LYS L  31     -20.137 -15.810  -4.638  1.00  0.00           H  
ATOM    476 1HG  LYS L  31     -22.543 -15.278  -4.347  1.00  0.00           H  
ATOM    477 2HG  LYS L  31     -22.780 -15.487  -6.088  1.00  0.00           H  
ATOM    478 1HD  LYS L  31     -21.995 -17.826  -5.918  1.00  0.00           H  
ATOM    479 2HD  LYS L  31     -21.749 -17.618  -4.178  1.00  0.00           H  
ATOM    480 1HE  LYS L  31     -24.154 -17.160  -3.882  1.00  0.00           H  
ATOM    481 2HE  LYS L  31     -24.411 -17.329  -5.620  1.00  0.00           H  
ATOM    482 1HZ  LYS L  31     -24.961 -19.332  -4.448  1.00  0.00           H  
ATOM    483 2HZ  LYS L  31     -23.679 -19.608  -5.448  1.00  0.00           H  
ATOM    484 3HZ  LYS L  31     -23.440 -19.450  -3.823  1.00  0.00           H  
ATOM    485  N   TYR L  32     -18.530 -12.845  -6.575  1.00  0.00           N  
ATOM    486  CA  TYR L  32     -17.126 -12.604  -6.750  1.00  0.00           C  
ATOM    487  C   TYR L  32     -16.555 -11.506  -5.889  1.00  0.00           C  
ATOM    488  O   TYR L  32     -16.191 -10.482  -6.370  1.00  0.00           O  
ATOM    489  CB  TYR L  32     -16.840 -12.344  -8.206  1.00  0.00           C  
ATOM    490  CG  TYR L  32     -17.087 -13.538  -9.045  1.00  0.00           C  
ATOM    491  CD1 TYR L  32     -18.293 -13.744  -9.633  1.00  0.00           C  
ATOM    492  CD2 TYR L  32     -16.135 -14.494  -9.198  1.00  0.00           C  
ATOM    493  CE1 TYR L  32     -18.526 -14.831 -10.363  1.00  0.00           C  
ATOM    494  CE2 TYR L  32     -16.369 -15.581  -9.936  1.00  0.00           C  
ATOM    495  CZ  TYR L  32     -17.565 -15.741 -10.517  1.00  0.00           C  
ATOM    496  OH  TYR L  32     -17.799 -16.832 -11.262  1.00  0.00           O  
ATOM    497  H   TYR L  32     -19.189 -12.370  -7.176  1.00  0.00           H  
ATOM    498  HA  TYR L  32     -16.583 -13.504  -6.462  1.00  0.00           H  
ATOM    499 1HB  TYR L  32     -17.467 -11.524  -8.560  1.00  0.00           H  
ATOM    500 2HB  TYR L  32     -15.801 -12.035  -8.323  1.00  0.00           H  
ATOM    501  HD1 TYR L  32     -19.092 -13.012  -9.510  1.00  0.00           H  
ATOM    502  HD2 TYR L  32     -15.166 -14.381  -8.714  1.00  0.00           H  
ATOM    503  HE1 TYR L  32     -19.502 -14.977 -10.825  1.00  0.00           H  
ATOM    504  HE2 TYR L  32     -15.587 -16.331 -10.063  1.00  0.00           H  
ATOM    505  HH  TYR L  32     -16.996 -17.355 -11.322  1.00  0.00           H  
ATOM    506  N   LEU L  33     -16.469 -11.737  -4.596  1.00  0.00           N  
ATOM    507  CA  LEU L  33     -15.935 -10.665  -3.669  1.00  0.00           C  
ATOM    508  C   LEU L  33     -15.140 -11.384  -2.611  1.00  0.00           C  
ATOM    509  O   LEU L  33     -15.504 -12.520  -2.201  1.00  0.00           O  
ATOM    510  CB  LEU L  33     -17.051  -9.841  -3.016  1.00  0.00           C  
ATOM    511  CG  LEU L  33     -16.589  -8.730  -2.065  1.00  0.00           C  
ATOM    512  CD1 LEU L  33     -17.543  -7.547  -2.164  1.00  0.00           C  
ATOM    513  CD2 LEU L  33     -16.533  -9.270  -0.643  1.00  0.00           C  
ATOM    514  H   LEU L  33     -16.755 -12.625  -4.209  1.00  0.00           H  
ATOM    515  HA  LEU L  33     -15.318  -9.981  -4.251  1.00  0.00           H  
ATOM    516 1HB  LEU L  33     -17.647  -9.378  -3.801  1.00  0.00           H  
ATOM    517 2HB  LEU L  33     -17.696 -10.515  -2.451  1.00  0.00           H  
ATOM    518  HG  LEU L  33     -15.598  -8.385  -2.362  1.00  0.00           H  
ATOM    519 1HD1 LEU L  33     -17.215  -6.757  -1.487  1.00  0.00           H  
ATOM    520 2HD1 LEU L  33     -17.549  -7.170  -3.186  1.00  0.00           H  
ATOM    521 3HD1 LEU L  33     -18.547  -7.867  -1.888  1.00  0.00           H  
ATOM    522 1HD2 LEU L  33     -16.203  -8.481   0.033  1.00  0.00           H  
ATOM    523 2HD2 LEU L  33     -17.523  -9.615  -0.344  1.00  0.00           H  
ATOM    524 3HD2 LEU L  33     -15.830 -10.102  -0.599  1.00  0.00           H  
ATOM    525  N   ASN L  34     -14.013 -10.854  -2.266  1.00  0.00           N  
ATOM    526  CA  ASN L  34     -13.197 -11.438  -1.212  1.00  0.00           C  
ATOM    527  C   ASN L  34     -13.032 -10.343  -0.163  1.00  0.00           C  
ATOM    528  O   ASN L  34     -13.161  -9.118  -0.528  1.00  0.00           O  
ATOM    529  CB  ASN L  34     -11.861 -11.935  -1.733  1.00  0.00           C  
ATOM    530  CG  ASN L  34     -12.011 -12.973  -2.810  1.00  0.00           C  
ATOM    531  OD1 ASN L  34     -13.037 -13.657  -2.892  1.00  0.00           O  
ATOM    532  ND2 ASN L  34     -11.006 -13.103  -3.639  1.00  0.00           N  
ATOM    533  H   ASN L  34     -13.688 -10.019  -2.734  1.00  0.00           H  
ATOM    534  HA  ASN L  34     -13.732 -12.292  -0.794  1.00  0.00           H  
ATOM    535 1HB  ASN L  34     -11.290 -11.095  -2.130  1.00  0.00           H  
ATOM    536 2HB  ASN L  34     -11.287 -12.362  -0.910  1.00  0.00           H  
ATOM    537 1HD2 ASN L  34     -11.050 -13.778  -4.376  1.00  0.00           H  
ATOM    538 2HD2 ASN L  34     -10.195 -12.528  -3.536  1.00  0.00           H  
ATOM    539  N   TRP L  35     -12.683 -10.779   1.077  1.00  0.00           N  
ATOM    540  CA  TRP L  35     -12.182  -9.880   2.156  1.00  0.00           C  
ATOM    541  C   TRP L  35     -10.750 -10.226   2.639  1.00  0.00           C  
ATOM    542  O   TRP L  35     -10.337 -11.395   2.835  1.00  0.00           O  
ATOM    543  CB  TRP L  35     -13.134  -9.925   3.353  1.00  0.00           C  
ATOM    544  CG  TRP L  35     -14.388  -9.129   3.150  1.00  0.00           C  
ATOM    545  CD1 TRP L  35     -14.504  -7.773   3.174  1.00  0.00           C  
ATOM    546  CD2 TRP L  35     -15.718  -9.641   2.894  1.00  0.00           C  
ATOM    547  NE1 TRP L  35     -15.808  -7.405   2.950  1.00  0.00           N  
ATOM    548  CE2 TRP L  35     -16.565  -8.536   2.775  1.00  0.00           C  
ATOM    549  CE3 TRP L  35     -16.249 -10.930   2.756  1.00  0.00           C  
ATOM    550  CZ2 TRP L  35     -17.922  -8.674   2.526  1.00  0.00           C  
ATOM    551  CZ3 TRP L  35     -17.609 -11.069   2.504  1.00  0.00           C  
ATOM    552  CH2 TRP L  35     -18.422  -9.970   2.392  1.00  0.00           C  
ATOM    553  H   TRP L  35     -12.772 -11.768   1.262  1.00  0.00           H  
ATOM    554  HA  TRP L  35     -12.149  -8.861   1.770  1.00  0.00           H  
ATOM    555 1HB  TRP L  35     -13.413 -10.960   3.556  1.00  0.00           H  
ATOM    556 2HB  TRP L  35     -12.625  -9.544   4.237  1.00  0.00           H  
ATOM    557  HD1 TRP L  35     -13.682  -7.079   3.343  1.00  0.00           H  
ATOM    558  HE1 TRP L  35     -16.156  -6.457   2.921  1.00  0.00           H  
ATOM    559  HE3 TRP L  35     -15.607 -11.807   2.841  1.00  0.00           H  
ATOM    560  HZ2 TRP L  35     -18.584  -7.815   2.435  1.00  0.00           H  
ATOM    561  HZ3 TRP L  35     -18.015 -12.076   2.399  1.00  0.00           H  
ATOM    562  HH2 TRP L  35     -19.484 -10.115   2.194  1.00  0.00           H  
ATOM    563  N   TYR L  36      -9.965  -9.185   2.801  1.00  0.00           N  
ATOM    564  CA  TYR L  36      -8.564  -9.323   3.156  1.00  0.00           C  
ATOM    565  C   TYR L  36      -8.323  -8.590   4.449  1.00  0.00           C  
ATOM    566  O   TYR L  36      -9.008  -7.627   4.718  1.00  0.00           O  
ATOM    567  CB  TYR L  36      -7.652  -8.787   2.050  1.00  0.00           C  
ATOM    568  CG  TYR L  36      -7.796  -9.518   0.733  1.00  0.00           C  
ATOM    569  CD1 TYR L  36      -8.678  -9.047  -0.229  1.00  0.00           C  
ATOM    570  CD2 TYR L  36      -7.047 -10.659   0.487  1.00  0.00           C  
ATOM    571  CE1 TYR L  36      -8.809  -9.714  -1.432  1.00  0.00           C  
ATOM    572  CE2 TYR L  36      -7.178 -11.326  -0.715  1.00  0.00           C  
ATOM    573  CZ  TYR L  36      -8.055 -10.857  -1.672  1.00  0.00           C  
ATOM    574  OH  TYR L  36      -8.186 -11.522  -2.870  1.00  0.00           O  
ATOM    575  H   TYR L  36     -10.352  -8.261   2.673  1.00  0.00           H  
ATOM    576  HA  TYR L  36      -8.345 -10.382   3.295  1.00  0.00           H  
ATOM    577 1HB  TYR L  36      -7.869  -7.732   1.879  1.00  0.00           H  
ATOM    578 2HB  TYR L  36      -6.613  -8.861   2.368  1.00  0.00           H  
ATOM    579  HD1 TYR L  36      -9.267  -8.150  -0.036  1.00  0.00           H  
ATOM    580  HD2 TYR L  36      -6.355 -11.029   1.244  1.00  0.00           H  
ATOM    581  HE1 TYR L  36      -9.501  -9.344  -2.187  1.00  0.00           H  
ATOM    582  HE2 TYR L  36      -6.590 -12.223  -0.908  1.00  0.00           H  
ATOM    583  HH  TYR L  36      -7.525 -12.216  -2.923  1.00  0.00           H  
ATOM    584  N   GLN L  37      -7.371  -9.092   5.162  1.00  0.00           N  
ATOM    585  CA  GLN L  37      -6.975  -8.429   6.403  1.00  0.00           C  
ATOM    586  C   GLN L  37      -5.536  -7.950   6.316  1.00  0.00           C  
ATOM    587  O   GLN L  37      -4.698  -8.596   5.698  1.00  0.00           O  
ATOM    588  CB  GLN L  37      -7.143  -9.370   7.599  1.00  0.00           C  
ATOM    589  CG  GLN L  37      -6.232 -10.585   7.568  1.00  0.00           C  
ATOM    590  CD  GLN L  37      -6.394 -11.462   8.795  1.00  0.00           C  
ATOM    591  OE1 GLN L  37      -7.047 -11.075   9.769  1.00  0.00           O  
ATOM    592  NE2 GLN L  37      -5.800 -12.648   8.756  1.00  0.00           N  
ATOM    593  H   GLN L  37      -6.829  -9.877   4.829  1.00  0.00           H  
ATOM    594  HA  GLN L  37      -7.618  -7.562   6.552  1.00  0.00           H  
ATOM    595 1HB  GLN L  37      -6.944  -8.825   8.522  1.00  0.00           H  
ATOM    596 2HB  GLN L  37      -8.174  -9.724   7.643  1.00  0.00           H  
ATOM    597 1HG  GLN L  37      -6.470 -11.183   6.687  1.00  0.00           H  
ATOM    598 2HG  GLN L  37      -5.196 -10.249   7.522  1.00  0.00           H  
ATOM    599 1HE2 GLN L  37      -5.872 -13.271   9.538  1.00  0.00           H  
ATOM    600 2HE2 GLN L  37      -5.281 -12.922   7.946  1.00  0.00           H  
ATOM    601  N   GLN L  38      -5.245  -6.822   6.940  1.00  0.00           N  
ATOM    602  CA  GLN L  38      -3.888  -6.305   6.912  1.00  0.00           C  
ATOM    603  C   GLN L  38      -3.536  -5.446   8.119  1.00  0.00           C  
ATOM    604  O   GLN L  38      -4.315  -4.610   8.592  1.00  0.00           O  
ATOM    605  CB  GLN L  38      -3.670  -5.496   5.631  1.00  0.00           C  
ATOM    606  CG  GLN L  38      -2.255  -4.973   5.457  1.00  0.00           C  
ATOM    607  CD  GLN L  38      -2.063  -4.246   4.140  1.00  0.00           C  
ATOM    608  OE1 GLN L  38      -2.954  -3.528   3.676  1.00  0.00           O  
ATOM    609  NE2 GLN L  38      -0.898  -4.427   3.529  1.00  0.00           N  
ATOM    610  H   GLN L  38      -5.956  -6.309   7.441  1.00  0.00           H  
ATOM    611  HA  GLN L  38      -3.197  -7.147   6.922  1.00  0.00           H  
ATOM    612 1HB  GLN L  38      -3.909  -6.114   4.765  1.00  0.00           H  
ATOM    613 2HB  GLN L  38      -4.348  -4.642   5.620  1.00  0.00           H  
ATOM    614 1HG  GLN L  38      -2.034  -4.278   6.267  1.00  0.00           H  
ATOM    615 2HG  GLN L  38      -1.562  -5.814   5.488  1.00  0.00           H  
ATOM    616 1HE2 GLN L  38      -0.714  -3.973   2.656  1.00  0.00           H  
ATOM    617 2HE2 GLN L  38      -0.204  -5.018   3.940  1.00  0.00           H  
ATOM    618  N   LYS L  39      -2.341  -5.691   8.624  1.00  0.00           N  
ATOM    619  CA  LYS L  39      -1.847  -4.981   9.772  1.00  0.00           C  
ATOM    620  C   LYS L  39      -0.624  -4.197   9.290  1.00  0.00           C  
ATOM    621  O   LYS L  39       0.042  -4.589   8.320  1.00  0.00           O  
ATOM    622  CB  LYS L  39      -1.497  -5.934  10.915  1.00  0.00           C  
ATOM    623  CG  LYS L  39      -2.684  -6.705  11.478  1.00  0.00           C  
ATOM    624  CD  LYS L  39      -2.256  -7.633  12.605  1.00  0.00           C  
ATOM    625  CE  LYS L  39      -3.440  -8.409  13.163  1.00  0.00           C  
ATOM    626  NZ  LYS L  39      -3.034  -9.332  14.258  1.00  0.00           N  
ATOM    627  H   LYS L  39      -1.759  -6.396   8.193  1.00  0.00           H  
ATOM    628  HA  LYS L  39      -2.627  -4.304  10.123  1.00  0.00           H  
ATOM    629 1HB  LYS L  39      -0.760  -6.660  10.571  1.00  0.00           H  
ATOM    630 2HB  LYS L  39      -1.045  -5.372  11.733  1.00  0.00           H  
ATOM    631 1HG  LYS L  39      -3.426  -6.003  11.858  1.00  0.00           H  
ATOM    632 2HG  LYS L  39      -3.142  -7.297  10.686  1.00  0.00           H  
ATOM    633 1HD  LYS L  39      -1.512  -8.339  12.233  1.00  0.00           H  
ATOM    634 2HD  LYS L  39      -1.807  -7.048  13.407  1.00  0.00           H  
ATOM    635 1HE  LYS L  39      -4.182  -7.712  13.549  1.00  0.00           H  
ATOM    636 2HE  LYS L  39      -3.901  -8.992  12.367  1.00  0.00           H  
ATOM    637 1HZ  LYS L  39      -3.845  -9.827  14.600  1.00  0.00           H  
ATOM    638 2HZ  LYS L  39      -2.358  -9.996  13.906  1.00  0.00           H  
ATOM    639 3HZ  LYS L  39      -2.622  -8.801  15.011  1.00  0.00           H  
ATOM    640  N   PRO L  40      -0.333  -3.060   9.942  1.00  0.00           N  
ATOM    641  CA  PRO L  40       0.736  -2.134   9.555  1.00  0.00           C  
ATOM    642  C   PRO L  40       2.083  -2.780   9.233  1.00  0.00           C  
ATOM    643  O   PRO L  40       2.560  -3.636   9.976  1.00  0.00           O  
ATOM    644  CB  PRO L  40       0.826  -1.220  10.765  1.00  0.00           C  
ATOM    645  CG  PRO L  40      -0.598  -1.118  11.183  1.00  0.00           C  
ATOM    646  CD  PRO L  40      -1.112  -2.538  11.041  1.00  0.00           C  
ATOM    647  HA  PRO L  40       0.416  -1.560   8.673  1.00  0.00           H  
ATOM    648 1HB  PRO L  40       1.483  -1.666  11.527  1.00  0.00           H  
ATOM    649 2HB  PRO L  40       1.276  -0.257  10.478  1.00  0.00           H  
ATOM    650 1HG  PRO L  40      -0.666  -0.736  12.213  1.00  0.00           H  
ATOM    651 2HG  PRO L  40      -1.132  -0.400  10.543  1.00  0.00           H  
ATOM    652 1HD  PRO L  40      -0.917  -3.094  11.971  1.00  0.00           H  
ATOM    653 2HD  PRO L  40      -2.188  -2.519  10.819  1.00  0.00           H  
ATOM    654  N   TRP L  41       2.682  -2.378   8.114  1.00  0.00           N  
ATOM    655  CA  TRP L  41       3.958  -2.942   7.678  1.00  0.00           C  
ATOM    656  C   TRP L  41       3.928  -4.460   7.513  1.00  0.00           C  
ATOM    657  O   TRP L  41       4.902  -5.147   7.836  1.00  0.00           O  
ATOM    658  CB  TRP L  41       5.054  -2.570   8.678  1.00  0.00           C  
ATOM    659  CG  TRP L  41       5.224  -1.092   8.857  1.00  0.00           C  
ATOM    660  CD1 TRP L  41       4.734  -0.333   9.877  1.00  0.00           C  
ATOM    661  CD2 TRP L  41       5.939  -0.182   7.987  1.00  0.00           C  
ATOM    662  NE1 TRP L  41       5.092   0.982   9.702  1.00  0.00           N  
ATOM    663  CE2 TRP L  41       5.832   1.092   8.552  1.00  0.00           C  
ATOM    664  CE3 TRP L  41       6.653  -0.344   6.793  1.00  0.00           C  
ATOM    665  CZ2 TRP L  41       6.408   2.206   7.965  1.00  0.00           C  
ATOM    666  CZ3 TRP L  41       7.234   0.774   6.204  1.00  0.00           C  
ATOM    667  CH2 TRP L  41       7.114   2.016   6.777  1.00  0.00           C  
ATOM    668  H   TRP L  41       2.243  -1.663   7.552  1.00  0.00           H  
ATOM    669  HA  TRP L  41       4.207  -2.521   6.704  1.00  0.00           H  
ATOM    670 1HB  TRP L  41       4.825  -3.009   9.649  1.00  0.00           H  
ATOM    671 2HB  TRP L  41       6.005  -2.986   8.347  1.00  0.00           H  
ATOM    672  HD1 TRP L  41       4.144  -0.713  10.709  1.00  0.00           H  
ATOM    673  HE1 TRP L  41       4.850   1.744  10.320  1.00  0.00           H  
ATOM    674  HE3 TRP L  41       6.754  -1.327   6.336  1.00  0.00           H  
ATOM    675  HZ2 TRP L  41       6.324   3.201   8.403  1.00  0.00           H  
ATOM    676  HZ3 TRP L  41       7.786   0.640   5.275  1.00  0.00           H  
ATOM    677  HH2 TRP L  41       7.582   2.871   6.289  1.00  0.00           H  
ATOM    678  N   LYS L  42       2.809  -4.976   7.007  1.00  0.00           N  
ATOM    679  CA  LYS L  42       2.656  -6.406   6.708  1.00  0.00           C  
ATOM    680  C   LYS L  42       1.831  -6.619   5.447  1.00  0.00           C  
ATOM    681  O   LYS L  42       1.070  -5.747   5.040  1.00  0.00           O  
ATOM    682  CB  LYS L  42       2.010  -7.138   7.885  1.00  0.00           C  
ATOM    683  CG  LYS L  42       2.830  -7.114   9.168  1.00  0.00           C  
ATOM    684  CD  LYS L  42       2.158  -7.922  10.268  1.00  0.00           C  
ATOM    685  CE  LYS L  42       2.964  -7.880  11.558  1.00  0.00           C  
ATOM    686  NZ  LYS L  42       2.326  -8.678  12.640  1.00  0.00           N  
ATOM    687  H   LYS L  42       2.037  -4.350   6.826  1.00  0.00           H  
ATOM    688  HA  LYS L  42       3.645  -6.832   6.537  1.00  0.00           H  
ATOM    689 1HB  LYS L  42       1.038  -6.694   8.100  1.00  0.00           H  
ATOM    690 2HB  LYS L  42       1.841  -8.181   7.616  1.00  0.00           H  
ATOM    691 1HG  LYS L  42       3.819  -7.530   8.976  1.00  0.00           H  
ATOM    692 2HG  LYS L  42       2.947  -6.085   9.505  1.00  0.00           H  
ATOM    693 1HD  LYS L  42       1.162  -7.519  10.459  1.00  0.00           H  
ATOM    694 2HD  LYS L  42       2.056  -8.959   9.948  1.00  0.00           H  
ATOM    695 1HE  LYS L  42       3.963  -8.274  11.375  1.00  0.00           H  
ATOM    696 2HE  LYS L  42       3.061  -6.848  11.894  1.00  0.00           H  
ATOM    697 1HZ  LYS L  42       2.890  -8.624  13.476  1.00  0.00           H  
ATOM    698 2HZ  LYS L  42       1.404  -8.309  12.831  1.00  0.00           H  
ATOM    699 3HZ  LYS L  42       2.248  -9.641  12.347  1.00  0.00           H  
ATOM    700  N   SER L  43       1.980  -7.786   4.831  1.00  0.00           N  
ATOM    701  CA  SER L  43       1.260  -8.077   3.599  1.00  0.00           C  
ATOM    702  C   SER L  43      -0.167  -8.472   3.897  1.00  0.00           C  
ATOM    703  O   SER L  43      -0.458  -9.059   4.938  1.00  0.00           O  
ATOM    704  CB  SER L  43       1.951  -9.187   2.831  1.00  0.00           C  
ATOM    705  OG  SER L  43       1.900 -10.395   3.539  1.00  0.00           O  
ATOM    706  H   SER L  43       2.600  -8.485   5.216  1.00  0.00           H  
ATOM    707  HA  SER L  43       1.253  -7.178   2.982  1.00  0.00           H  
ATOM    708 1HB  SER L  43       1.471  -9.311   1.860  1.00  0.00           H  
ATOM    709 2HB  SER L  43       2.989  -8.912   2.650  1.00  0.00           H  
ATOM    710  HG  SER L  43       1.022 -10.753   3.389  1.00  0.00           H  
ATOM    711  N   PRO L  44      -1.096  -8.128   3.004  1.00  0.00           N  
ATOM    712  CA  PRO L  44      -2.451  -8.536   3.376  1.00  0.00           C  
ATOM    713  C   PRO L  44      -2.536 -10.063   3.436  1.00  0.00           C  
ATOM    714  O   PRO L  44      -1.680 -10.759   2.885  1.00  0.00           O  
ATOM    715  CB  PRO L  44      -3.315  -7.959   2.250  1.00  0.00           C  
ATOM    716  CG  PRO L  44      -2.476  -6.875   1.664  1.00  0.00           C  
ATOM    717  CD  PRO L  44      -1.067  -7.396   1.765  1.00  0.00           C  
ATOM    718  HA  PRO L  44      -2.713  -8.081   4.343  1.00  0.00           H  
ATOM    719 1HB  PRO L  44      -3.563  -8.747   1.524  1.00  0.00           H  
ATOM    720 2HB  PRO L  44      -4.267  -7.588   2.659  1.00  0.00           H  
ATOM    721 1HG  PRO L  44      -2.781  -6.678   0.626  1.00  0.00           H  
ATOM    722 2HG  PRO L  44      -2.622  -5.938   2.221  1.00  0.00           H  
ATOM    723 1HD  PRO L  44      -0.854  -8.047   0.904  1.00  0.00           H  
ATOM    724 2HD  PRO L  44      -0.364  -6.551   1.796  1.00  0.00           H  
ATOM    725  N   LYS L  45      -3.537 -10.580   4.137  1.00  0.00           N  
ATOM    726  CA  LYS L  45      -3.768 -12.014   4.181  1.00  0.00           C  
ATOM    727  C   LYS L  45      -5.168 -12.253   3.666  1.00  0.00           C  
ATOM    728  O   LYS L  45      -6.011 -11.384   3.777  1.00  0.00           O  
ATOM    729  CB  LYS L  45      -3.600 -12.573   5.595  1.00  0.00           C  
ATOM    730  CG  LYS L  45      -2.188 -12.455   6.154  1.00  0.00           C  
ATOM    731  CD  LYS L  45      -2.084 -13.091   7.532  1.00  0.00           C  
ATOM    732  CE  LYS L  45      -0.673 -12.979   8.090  1.00  0.00           C  
ATOM    733  NZ  LYS L  45      -0.553 -13.611   9.432  1.00  0.00           N  
ATOM    734  H   LYS L  45      -4.153  -9.966   4.649  1.00  0.00           H  
ATOM    735  HA  LYS L  45      -3.037 -12.502   3.536  1.00  0.00           H  
ATOM    736 1HB  LYS L  45      -4.274 -12.051   6.275  1.00  0.00           H  
ATOM    737 2HB  LYS L  45      -3.876 -13.627   5.605  1.00  0.00           H  
ATOM    738 1HG  LYS L  45      -1.487 -12.950   5.481  1.00  0.00           H  
ATOM    739 2HG  LYS L  45      -1.913 -11.403   6.227  1.00  0.00           H  
ATOM    740 1HD  LYS L  45      -2.777 -12.597   8.214  1.00  0.00           H  
ATOM    741 2HD  LYS L  45      -2.356 -14.145   7.467  1.00  0.00           H  
ATOM    742 1HE  LYS L  45       0.026 -13.462   7.410  1.00  0.00           H  
ATOM    743 2HE  LYS L  45      -0.398 -11.927   8.172  1.00  0.00           H  
ATOM    744 1HZ  LYS L  45       0.395 -13.515   9.766  1.00  0.00           H  
ATOM    745 2HZ  LYS L  45      -1.185 -13.157  10.076  1.00  0.00           H  
ATOM    746 3HZ  LYS L  45      -0.788 -14.591   9.365  1.00  0.00           H  
ATOM    747  N   THR L  46      -5.439 -13.427   3.079  1.00  0.00           N  
ATOM    748  CA  THR L  46      -6.809 -13.577   2.573  1.00  0.00           C  
ATOM    749  C   THR L  46      -7.645 -14.021   3.760  1.00  0.00           C  
ATOM    750  O   THR L  46      -7.254 -14.927   4.499  1.00  0.00           O  
ATOM    751  CB  THR L  46      -6.912 -14.595   1.422  1.00  0.00           C  
ATOM    752  OG1 THR L  46      -6.104 -14.158   0.321  1.00  0.00           O  
ATOM    753  CG2 THR L  46      -8.355 -14.736   0.962  1.00  0.00           C  
ATOM    754  H   THR L  46      -4.786 -14.191   2.965  1.00  0.00           H  
ATOM    755  HA  THR L  46      -7.144 -12.613   2.189  1.00  0.00           H  
ATOM    756  HB  THR L  46      -6.547 -15.565   1.760  1.00  0.00           H  
ATOM    757  HG1 THR L  46      -5.913 -14.905  -0.251  1.00  0.00           H  
ATOM    758 1HG2 THR L  46      -8.408 -15.460   0.149  1.00  0.00           H  
ATOM    759 2HG2 THR L  46      -8.969 -15.079   1.794  1.00  0.00           H  
ATOM    760 3HG2 THR L  46      -8.721 -13.772   0.614  1.00  0.00           H  
ATOM    761  N   LEU L  47      -8.782 -13.376   3.968  1.00  0.00           N  
ATOM    762  CA  LEU L  47      -9.608 -13.737   5.101  1.00  0.00           C  
ATOM    763  C   LEU L  47     -10.795 -14.600   4.661  1.00  0.00           C  
ATOM    764  O   LEU L  47     -10.966 -15.724   5.123  1.00  0.00           O  
ATOM    765  CB  LEU L  47     -10.111 -12.472   5.808  1.00  0.00           C  
ATOM    766  CG  LEU L  47     -10.836 -12.698   7.141  1.00  0.00           C  
ATOM    767  CD1 LEU L  47      -9.839 -13.181   8.186  1.00  0.00           C  
ATOM    768  CD2 LEU L  47     -11.507 -11.405   7.580  1.00  0.00           C  
ATOM    769  H   LEU L  47      -9.087 -12.635   3.353  1.00  0.00           H  
ATOM    770  HA  LEU L  47      -9.003 -14.314   5.800  1.00  0.00           H  
ATOM    771 1HB  LEU L  47      -9.260 -11.820   6.001  1.00  0.00           H  
ATOM    772 2HB  LEU L  47     -10.798 -11.951   5.141  1.00  0.00           H  
ATOM    773  HG  LEU L  47     -11.591 -13.475   7.017  1.00  0.00           H  
ATOM    774 1HD1 LEU L  47     -10.355 -13.342   9.133  1.00  0.00           H  
ATOM    775 2HD1 LEU L  47      -9.389 -14.117   7.855  1.00  0.00           H  
ATOM    776 3HD1 LEU L  47      -9.061 -12.430   8.320  1.00  0.00           H  
ATOM    777 1HD2 LEU L  47     -12.023 -11.567   8.527  1.00  0.00           H  
ATOM    778 2HD2 LEU L  47     -10.752 -10.628   7.706  1.00  0.00           H  
ATOM    779 3HD2 LEU L  47     -12.226 -11.093   6.823  1.00  0.00           H  
ATOM    780  N   ILE L  48     -11.650 -14.086   3.741  1.00  0.00           N  
ATOM    781  CA  ILE L  48     -12.856 -14.719   3.195  1.00  0.00           C  
ATOM    782  C   ILE L  48     -12.829 -14.674   1.665  1.00  0.00           C  
ATOM    783  O   ILE L  48     -12.501 -13.646   1.092  1.00  0.00           O  
ATOM    784  CB  ILE L  48     -14.130 -14.030   3.715  1.00  0.00           C  
ATOM    785  CG1 ILE L  48     -14.189 -14.098   5.244  1.00  0.00           C  
ATOM    786  CG2 ILE L  48     -15.368 -14.669   3.103  1.00  0.00           C  
ATOM    787  CD1 ILE L  48     -15.243 -13.203   5.854  1.00  0.00           C  
ATOM    788  H   ILE L  48     -11.395 -13.160   3.427  1.00  0.00           H  
ATOM    789  HA  ILE L  48     -12.876 -15.760   3.517  1.00  0.00           H  
ATOM    790  HB  ILE L  48     -14.108 -12.974   3.447  1.00  0.00           H  
ATOM    791 1HG1 ILE L  48     -14.389 -15.123   5.555  1.00  0.00           H  
ATOM    792 2HG1 ILE L  48     -13.221 -13.815   5.658  1.00  0.00           H  
ATOM    793 1HG2 ILE L  48     -16.260 -14.169   3.481  1.00  0.00           H  
ATOM    794 2HG2 ILE L  48     -15.329 -14.570   2.018  1.00  0.00           H  
ATOM    795 3HG2 ILE L  48     -15.402 -15.725   3.370  1.00  0.00           H  
ATOM    796 1HD1 ILE L  48     -15.223 -13.305   6.939  1.00  0.00           H  
ATOM    797 2HD1 ILE L  48     -15.041 -12.166   5.584  1.00  0.00           H  
ATOM    798 3HD1 ILE L  48     -16.224 -13.490   5.482  1.00  0.00           H  
ATOM    799  N   TYR L  49     -13.158 -15.787   1.006  1.00  0.00           N  
ATOM    800  CA  TYR L  49     -13.020 -15.850  -0.435  1.00  0.00           C  
ATOM    801  C   TYR L  49     -14.351 -16.383  -1.007  1.00  0.00           C  
ATOM    802  O   TYR L  49     -15.140 -17.051  -0.306  1.00  0.00           O  
ATOM    803  CB  TYR L  49     -11.839 -16.736  -0.837  1.00  0.00           C  
ATOM    804  CG  TYR L  49     -12.001 -18.187  -0.441  1.00  0.00           C  
ATOM    805  CD1 TYR L  49     -12.569 -19.089  -1.329  1.00  0.00           C  
ATOM    806  CD2 TYR L  49     -11.582 -18.615   0.809  1.00  0.00           C  
ATOM    807  CE1 TYR L  49     -12.717 -20.414  -0.968  1.00  0.00           C  
ATOM    808  CE2 TYR L  49     -11.730 -19.940   1.171  1.00  0.00           C  
ATOM    809  CZ  TYR L  49     -12.295 -20.837   0.288  1.00  0.00           C  
ATOM    810  OH  TYR L  49     -12.442 -22.157   0.648  1.00  0.00           O  
ATOM    811  H   TYR L  49     -13.503 -16.595   1.504  1.00  0.00           H  
ATOM    812  HA  TYR L  49     -12.837 -14.843  -0.809  1.00  0.00           H  
ATOM    813 1HB  TYR L  49     -11.702 -16.691  -1.919  1.00  0.00           H  
ATOM    814 2HB  TYR L  49     -10.927 -16.357  -0.377  1.00  0.00           H  
ATOM    815  HD1 TYR L  49     -12.898 -18.752  -2.312  1.00  0.00           H  
ATOM    816  HD2 TYR L  49     -11.136 -17.906   1.507  1.00  0.00           H  
ATOM    817  HE1 TYR L  49     -13.163 -21.122  -1.665  1.00  0.00           H  
ATOM    818  HE2 TYR L  49     -11.401 -20.276   2.154  1.00  0.00           H  
ATOM    819  HH  TYR L  49     -12.127 -22.279   1.547  1.00  0.00           H  
ATOM    820  N   TYR L  50     -14.618 -16.038  -2.262  1.00  0.00           N  
ATOM    821  CA  TYR L  50     -15.881 -16.374  -2.918  1.00  0.00           C  
ATOM    822  C   TYR L  50     -17.091 -16.101  -2.036  1.00  0.00           C  
ATOM    823  O   TYR L  50     -17.941 -16.978  -1.806  1.00  0.00           O  
ATOM    824  CB  TYR L  50     -15.875 -17.842  -3.352  1.00  0.00           C  
ATOM    825  CG  TYR L  50     -15.099 -18.099  -4.624  1.00  0.00           C  
ATOM    826  CD1 TYR L  50     -14.157 -19.117  -4.668  1.00  0.00           C  
ATOM    827  CD2 TYR L  50     -15.329 -17.318  -5.747  1.00  0.00           C  
ATOM    828  CE1 TYR L  50     -13.447 -19.352  -5.830  1.00  0.00           C  
ATOM    829  CE2 TYR L  50     -14.619 -17.553  -6.909  1.00  0.00           C  
ATOM    830  CZ  TYR L  50     -13.682 -18.565  -6.952  1.00  0.00           C  
ATOM    831  OH  TYR L  50     -12.976 -18.800  -8.109  1.00  0.00           O  
ATOM    832  H   TYR L  50     -13.916 -15.524  -2.776  1.00  0.00           H  
ATOM    833  HA  TYR L  50     -15.989 -15.746  -3.803  1.00  0.00           H  
ATOM    834 1HB  TYR L  50     -15.443 -18.454  -2.559  1.00  0.00           H  
ATOM    835 2HB  TYR L  50     -16.900 -18.180  -3.504  1.00  0.00           H  
ATOM    836  HD1 TYR L  50     -13.976 -19.730  -3.785  1.00  0.00           H  
ATOM    837  HD2 TYR L  50     -16.068 -16.518  -5.712  1.00  0.00           H  
ATOM    838  HE1 TYR L  50     -12.708 -20.151  -5.864  1.00  0.00           H  
ATOM    839  HE2 TYR L  50     -14.799 -16.939  -7.791  1.00  0.00           H  
ATOM    840  HH  TYR L  50     -12.292 -19.452  -7.939  1.00  0.00           H  
ATOM    841  N   ALA L  51     -17.117 -14.861  -1.555  1.00  0.00           N  
ATOM    842  CA  ALA L  51     -18.173 -14.250  -0.771  1.00  0.00           C  
ATOM    843  C   ALA L  51     -18.448 -14.801   0.618  1.00  0.00           C  
ATOM    844  O   ALA L  51     -18.642 -14.027   1.545  1.00  0.00           O  
ATOM    845  CB  ALA L  51     -19.482 -14.232  -1.571  1.00  0.00           C  
ATOM    846  H   ALA L  51     -16.298 -14.316  -1.784  1.00  0.00           H  
ATOM    847  HA  ALA L  51     -17.897 -13.212  -0.583  1.00  0.00           H  
ATOM    848 1HB  ALA L  51     -20.267 -13.772  -0.971  1.00  0.00           H  
ATOM    849 2HB  ALA L  51     -19.340 -13.659  -2.487  1.00  0.00           H  
ATOM    850 3HB  ALA L  51     -19.768 -15.253  -1.821  1.00  0.00           H  
ATOM    851  N   THR L  52     -18.482 -16.126   0.765  1.00  0.00           N  
ATOM    852  CA  THR L  52     -18.814 -16.705   2.061  1.00  0.00           C  
ATOM    853  C   THR L  52     -17.888 -17.742   2.638  1.00  0.00           C  
ATOM    854  O   THR L  52     -18.118 -18.205   3.742  1.00  0.00           O  
ATOM    855  CB  THR L  52     -20.222 -17.326   1.996  1.00  0.00           C  
ATOM    856  OG1 THR L  52     -20.240 -18.372   1.018  1.00  0.00           O  
ATOM    857  CG2 THR L  52     -21.254 -16.271   1.625  1.00  0.00           C  
ATOM    858  H   THR L  52     -18.280 -16.740  -0.011  1.00  0.00           H  
ATOM    859  HA  THR L  52     -18.807 -15.909   2.807  1.00  0.00           H  
ATOM    860  HB  THR L  52     -20.477 -17.750   2.968  1.00  0.00           H  
ATOM    861  HG1 THR L  52     -19.378 -18.437   0.602  1.00  0.00           H  
ATOM    862 1HG2 THR L  52     -22.243 -16.729   1.585  1.00  0.00           H  
ATOM    863 2HG2 THR L  52     -21.250 -15.480   2.374  1.00  0.00           H  
ATOM    864 3HG2 THR L  52     -21.009 -15.850   0.651  1.00  0.00           H  
ATOM    865  N   SER L  53     -16.840 -18.128   1.920  1.00  0.00           N  
ATOM    866  CA  SER L  53     -16.006 -19.203   2.424  1.00  0.00           C  
ATOM    867  C   SER L  53     -14.798 -18.662   3.181  1.00  0.00           C  
ATOM    868  O   SER L  53     -14.126 -17.773   2.693  1.00  0.00           O  
ATOM    869  CB  SER L  53     -15.546 -20.082   1.277  1.00  0.00           C  
ATOM    870  OG  SER L  53     -16.631 -20.739   0.681  1.00  0.00           O  
ATOM    871  H   SER L  53     -16.607 -17.699   1.036  1.00  0.00           H  
ATOM    872  HA  SER L  53     -16.598 -19.805   3.115  1.00  0.00           H  
ATOM    873 1HB  SER L  53     -15.035 -19.472   0.534  1.00  0.00           H  
ATOM    874 2HB  SER L  53     -14.832 -20.816   1.646  1.00  0.00           H  
ATOM    875  HG  SER L  53     -16.333 -21.004  -0.192  1.00  0.00           H  
ATOM    876  N   LEU L  54     -14.535 -19.193   4.283  1.00  0.00           N  
ATOM    877  CA  LEU L  54     -13.522 -18.679   5.212  1.00  0.00           C  
ATOM    878  C   LEU L  54     -12.177 -19.300   4.909  1.00  0.00           C  
ATOM    879  O   LEU L  54     -12.079 -20.513   4.796  1.00  0.00           O  
ATOM    880  CB  LEU L  54     -13.935 -19.021   6.644  1.00  0.00           C  
ATOM    881  CG  LEU L  54     -13.206 -18.372   7.806  1.00  0.00           C  
ATOM    882  CD1 LEU L  54     -13.487 -16.855   7.822  1.00  0.00           C  
ATOM    883  CD2 LEU L  54     -13.705 -19.056   9.103  1.00  0.00           C  
ATOM    884  H   LEU L  54     -15.156 -19.927   4.591  1.00  0.00           H  
ATOM    885  HA  LEU L  54     -13.455 -17.599   5.087  1.00  0.00           H  
ATOM    886 1HB  LEU L  54     -14.984 -18.763   6.774  1.00  0.00           H  
ATOM    887 2HB  LEU L  54     -13.825 -20.096   6.790  1.00  0.00           H  
ATOM    888  HG  LEU L  54     -12.131 -18.516   7.687  1.00  0.00           H  
ATOM    889 1HD1 LEU L  54     -12.960 -16.397   8.657  1.00  0.00           H  
ATOM    890 2HD1 LEU L  54     -13.140 -16.411   6.887  1.00  0.00           H  
ATOM    891 3HD1 LEU L  54     -14.557 -16.685   7.929  1.00  0.00           H  
ATOM    892 1HD2 LEU L  54     -13.203 -18.615   9.964  1.00  0.00           H  
ATOM    893 2HD2 LEU L  54     -14.783 -18.911   9.198  1.00  0.00           H  
ATOM    894 3HD2 LEU L  54     -13.486 -20.123   9.060  1.00  0.00           H  
ATOM    895  N   ALA L  55     -11.137 -18.473   4.800  1.00  0.00           N  
ATOM    896  CA  ALA L  55      -9.808 -18.930   4.397  1.00  0.00           C  
ATOM    897  C   ALA L  55      -9.215 -19.867   5.440  1.00  0.00           C  
ATOM    898  O   ALA L  55      -9.484 -19.737   6.626  1.00  0.00           O  
ATOM    899  CB  ALA L  55      -8.871 -17.731   4.185  1.00  0.00           C  
ATOM    900  H   ALA L  55     -11.281 -17.494   5.004  1.00  0.00           H  
ATOM    901  HA  ALA L  55      -9.909 -19.484   3.463  1.00  0.00           H  
ATOM    902 1HB  ALA L  55      -7.885 -18.087   3.887  1.00  0.00           H  
ATOM    903 2HB  ALA L  55      -9.276 -17.087   3.405  1.00  0.00           H  
ATOM    904 3HB  ALA L  55      -8.788 -17.168   5.113  1.00  0.00           H  
ATOM    905  N   ASP L  56      -8.388 -20.805   4.992  1.00  0.00           N  
ATOM    906  CA  ASP L  56      -7.783 -21.753   5.930  1.00  0.00           C  
ATOM    907  C   ASP L  56      -6.874 -21.021   6.939  1.00  0.00           C  
ATOM    908  O   ASP L  56      -6.169 -20.079   6.586  1.00  0.00           O  
ATOM    909  CB  ASP L  56      -6.979 -22.814   5.175  1.00  0.00           C  
ATOM    910  CG  ASP L  56      -7.860 -23.786   4.401  1.00  0.00           C  
ATOM    911  OD1 ASP L  56      -9.047 -23.786   4.623  1.00  0.00           O  
ATOM    912  OD2 ASP L  56      -7.336 -24.517   3.595  1.00  0.00           O  
ATOM    913  H   ASP L  56      -8.168 -20.877   4.008  1.00  0.00           H  
ATOM    914  HA  ASP L  56      -8.581 -22.249   6.484  1.00  0.00           H  
ATOM    915 1HB  ASP L  56      -6.299 -22.327   4.476  1.00  0.00           H  
ATOM    916 2HB  ASP L  56      -6.371 -23.381   5.881  1.00  0.00           H  
ATOM    917  N   GLY L  57      -6.939 -21.442   8.198  1.00  0.00           N  
ATOM    918  CA  GLY L  57      -6.207 -20.770   9.253  1.00  0.00           C  
ATOM    919  C   GLY L  57      -6.920 -19.612   9.938  1.00  0.00           C  
ATOM    920  O   GLY L  57      -6.443 -19.083  10.947  1.00  0.00           O  
ATOM    921  H   GLY L  57      -7.507 -22.244   8.427  1.00  0.00           H  
ATOM    922 1HA  GLY L  57      -5.947 -21.489  10.030  1.00  0.00           H  
ATOM    923 2HA  GLY L  57      -5.273 -20.377   8.854  1.00  0.00           H  
ATOM    924  N   VAL L  58      -8.068 -19.202   9.414  1.00  0.00           N  
ATOM    925  CA  VAL L  58      -8.768 -18.072  10.002  1.00  0.00           C  
ATOM    926  C   VAL L  58      -9.714 -18.519  11.123  1.00  0.00           C  
ATOM    927  O   VAL L  58     -10.476 -19.474  10.956  1.00  0.00           O  
ATOM    928  CB  VAL L  58      -9.570 -17.327   8.918  1.00  0.00           C  
ATOM    929  CG1 VAL L  58     -10.389 -16.205   9.539  1.00  0.00           C  
ATOM    930  CG2 VAL L  58      -8.626 -16.783   7.857  1.00  0.00           C  
ATOM    931  H   VAL L  58      -8.467 -19.664   8.609  1.00  0.00           H  
ATOM    932  HA  VAL L  58      -8.030 -17.390  10.426  1.00  0.00           H  
ATOM    933  HB  VAL L  58     -10.274 -18.022   8.459  1.00  0.00           H  
ATOM    934 1HG1 VAL L  58     -10.950 -15.690   8.759  1.00  0.00           H  
ATOM    935 2HG1 VAL L  58     -11.083 -16.622  10.269  1.00  0.00           H  
ATOM    936 3HG1 VAL L  58      -9.722 -15.498  10.032  1.00  0.00           H  
ATOM    937 1HG2 VAL L  58      -9.200 -16.259   7.094  1.00  0.00           H  
ATOM    938 2HG2 VAL L  58      -7.919 -16.093   8.319  1.00  0.00           H  
ATOM    939 3HG2 VAL L  58      -8.081 -17.608   7.398  1.00  0.00           H  
ATOM    940  N   PRO L  59      -9.686 -17.776  12.327  1.00  0.00           N  
ATOM    941  CA  PRO L  59     -10.578 -18.065  13.455  1.00  0.00           C  
ATOM    942  C   PRO L  59     -12.052 -18.081  13.090  1.00  0.00           C  
ATOM    943  O   PRO L  59     -12.505 -17.276  12.278  1.00  0.00           O  
ATOM    944  CB  PRO L  59     -10.266 -16.920  14.424  1.00  0.00           C  
ATOM    945  CG  PRO L  59      -8.849 -16.565  14.128  1.00  0.00           C  
ATOM    946  CD  PRO L  59      -8.737 -16.690  12.631  1.00  0.00           C  
ATOM    947  HA  PRO L  59     -10.308 -19.039  13.890  1.00  0.00           H  
ATOM    948 1HB  PRO L  59     -10.960 -16.084  14.253  1.00  0.00           H  
ATOM    949 2HB  PRO L  59     -10.414 -17.255  15.462  1.00  0.00           H  
ATOM    950 1HG  PRO L  59      -8.629 -15.549  14.485  1.00  0.00           H  
ATOM    951 2HG  PRO L  59      -8.168 -17.244  14.661  1.00  0.00           H  
ATOM    952 1HD  PRO L  59      -9.040 -15.742  12.161  1.00  0.00           H  
ATOM    953 2HD  PRO L  59      -7.702 -16.945  12.360  1.00  0.00           H  
ATOM    954  N   SER L  60     -12.786 -19.001  13.710  1.00  0.00           N  
ATOM    955  CA  SER L  60     -14.206 -19.234  13.424  1.00  0.00           C  
ATOM    956  C   SER L  60     -15.142 -18.080  13.769  1.00  0.00           C  
ATOM    957  O   SER L  60     -16.293 -18.057  13.328  1.00  0.00           O  
ATOM    958  CB  SER L  60     -14.665 -20.471  14.172  1.00  0.00           C  
ATOM    959  OG  SER L  60     -14.649 -20.255  15.556  1.00  0.00           O  
ATOM    960  H   SER L  60     -12.328 -19.562  14.415  1.00  0.00           H  
ATOM    961  HA  SER L  60     -14.321 -19.397  12.351  1.00  0.00           H  
ATOM    962 1HB  SER L  60     -15.673 -20.735  13.854  1.00  0.00           H  
ATOM    963 2HB  SER L  60     -14.013 -21.308  13.924  1.00  0.00           H  
ATOM    964  HG  SER L  60     -15.229 -20.921  15.934  1.00  0.00           H  
ATOM    965  N   ARG L  61     -14.650 -17.133  14.557  1.00  0.00           N  
ATOM    966  CA  ARG L  61     -15.378 -15.905  14.843  1.00  0.00           C  
ATOM    967  C   ARG L  61     -15.845 -15.150  13.611  1.00  0.00           C  
ATOM    968  O   ARG L  61     -16.835 -14.427  13.658  1.00  0.00           O  
ATOM    969  CB  ARG L  61     -14.509 -14.976  15.678  1.00  0.00           C  
ATOM    970  CG  ARG L  61     -14.189 -15.484  17.075  1.00  0.00           C  
ATOM    971  CD  ARG L  61     -15.418 -15.869  17.815  1.00  0.00           C  
ATOM    972  NE  ARG L  61     -15.122 -16.304  19.170  1.00  0.00           N  
ATOM    973  CZ  ARG L  61     -16.024 -16.835  20.018  1.00  0.00           C  
ATOM    974  NH1 ARG L  61     -17.272 -16.991  19.636  1.00  0.00           N  
ATOM    975  NH2 ARG L  61     -15.654 -17.200  21.233  1.00  0.00           N  
ATOM    976  H   ARG L  61     -13.739 -17.272  14.971  1.00  0.00           H  
ATOM    977  HA  ARG L  61     -16.274 -16.158  15.410  1.00  0.00           H  
ATOM    978 1HB  ARG L  61     -13.564 -14.803  15.166  1.00  0.00           H  
ATOM    979 2HB  ARG L  61     -15.006 -14.011  15.784  1.00  0.00           H  
ATOM    980 1HG  ARG L  61     -13.543 -16.359  17.005  1.00  0.00           H  
ATOM    981 2HG  ARG L  61     -13.681 -14.701  17.639  1.00  0.00           H  
ATOM    982 1HD  ARG L  61     -16.092 -15.015  17.870  1.00  0.00           H  
ATOM    983 2HD  ARG L  61     -15.914 -16.688  17.295  1.00  0.00           H  
ATOM    984  HE  ARG L  61     -14.171 -16.200  19.500  1.00  0.00           H  
ATOM    985 1HH1 ARG L  61     -17.555 -16.712  18.707  1.00  0.00           H  
ATOM    986 2HH1 ARG L  61     -17.949 -17.389  20.271  1.00  0.00           H  
ATOM    987 1HH2 ARG L  61     -14.694 -17.080  21.527  1.00  0.00           H  
ATOM    988 2HH2 ARG L  61     -16.330 -17.598  21.868  1.00  0.00           H  
ATOM    989  N   PHE L  62     -15.120 -15.307  12.513  1.00  0.00           N  
ATOM    990  CA  PHE L  62     -15.441 -14.620  11.268  1.00  0.00           C  
ATOM    991  C   PHE L  62     -16.418 -15.286  10.319  1.00  0.00           C  
ATOM    992  O   PHE L  62     -16.472 -16.505  10.195  1.00  0.00           O  
ATOM    993  CB  PHE L  62     -14.142 -14.367  10.501  1.00  0.00           C  
ATOM    994  CG  PHE L  62     -13.232 -13.371  11.162  1.00  0.00           C  
ATOM    995  CD1 PHE L  62     -12.418 -13.750  12.219  1.00  0.00           C  
ATOM    996  CD2 PHE L  62     -13.190 -12.054  10.730  1.00  0.00           C  
ATOM    997  CE1 PHE L  62     -11.581 -12.834  12.829  1.00  0.00           C  
ATOM    998  CE2 PHE L  62     -12.353 -11.137  11.336  1.00  0.00           C  
ATOM    999  CZ  PHE L  62     -11.548 -11.528  12.387  1.00  0.00           C  
ATOM   1000  H   PHE L  62     -14.321 -15.925  12.542  1.00  0.00           H  
ATOM   1001  HA  PHE L  62     -15.913 -13.667  11.510  1.00  0.00           H  
ATOM   1002 1HB  PHE L  62     -13.598 -15.303  10.389  1.00  0.00           H  
ATOM   1003 2HB  PHE L  62     -14.376 -14.003   9.501  1.00  0.00           H  
ATOM   1004  HD1 PHE L  62     -12.443 -14.782  12.567  1.00  0.00           H  
ATOM   1005  HD2 PHE L  62     -13.827 -11.745   9.900  1.00  0.00           H  
ATOM   1006  HE1 PHE L  62     -10.946 -13.145  13.658  1.00  0.00           H  
ATOM   1007  HE2 PHE L  62     -12.329 -10.106  10.986  1.00  0.00           H  
ATOM   1008  HZ  PHE L  62     -10.889 -10.806  12.867  1.00  0.00           H  
ATOM   1009  N   SER L  63     -17.173 -14.446   9.626  1.00  0.00           N  
ATOM   1010  CA  SER L  63     -18.095 -14.887   8.593  1.00  0.00           C  
ATOM   1011  C   SER L  63     -18.291 -13.738   7.589  1.00  0.00           C  
ATOM   1012  O   SER L  63     -17.858 -12.601   7.826  1.00  0.00           O  
ATOM   1013  CB  SER L  63     -19.420 -15.300   9.203  1.00  0.00           C  
ATOM   1014  OG  SER L  63     -20.094 -14.194   9.735  1.00  0.00           O  
ATOM   1015  H   SER L  63     -17.098 -13.460   9.830  1.00  0.00           H  
ATOM   1016  HA  SER L  63     -17.660 -15.750   8.087  1.00  0.00           H  
ATOM   1017 1HB  SER L  63     -20.039 -15.775   8.442  1.00  0.00           H  
ATOM   1018 2HB  SER L  63     -19.246 -16.035   9.988  1.00  0.00           H  
ATOM   1019  HG  SER L  63     -19.502 -13.808  10.385  1.00  0.00           H  
ATOM   1020  N   GLY L  64     -18.924 -14.043   6.461  1.00  0.00           N  
ATOM   1021  CA  GLY L  64     -19.178 -13.031   5.459  1.00  0.00           C  
ATOM   1022  C   GLY L  64     -20.391 -13.425   4.655  1.00  0.00           C  
ATOM   1023  O   GLY L  64     -20.727 -14.605   4.597  1.00  0.00           O  
ATOM   1024  H   GLY L  64     -19.234 -14.989   6.294  1.00  0.00           H  
ATOM   1025 1HA  GLY L  64     -19.333 -12.068   5.946  1.00  0.00           H  
ATOM   1026 2HA  GLY L  64     -18.305 -12.929   4.816  1.00  0.00           H  
ATOM   1027  N   SER L  65     -21.068 -12.454   4.051  1.00  0.00           N  
ATOM   1028  CA  SER L  65     -22.251 -12.757   3.248  1.00  0.00           C  
ATOM   1029  C   SER L  65     -22.711 -11.592   2.401  1.00  0.00           C  
ATOM   1030  O   SER L  65     -21.994 -10.603   2.238  1.00  0.00           O  
ATOM   1031  CB  SER L  65     -23.389 -13.193   4.152  1.00  0.00           C  
ATOM   1032  OG  SER L  65     -24.464 -13.686   3.403  1.00  0.00           O  
ATOM   1033  H   SER L  65     -20.770 -11.494   4.143  1.00  0.00           H  
ATOM   1034  HA  SER L  65     -22.007 -13.573   2.567  1.00  0.00           H  
ATOM   1035 1HB  SER L  65     -23.034 -13.965   4.836  1.00  0.00           H  
ATOM   1036 2HB  SER L  65     -23.718 -12.348   4.755  1.00  0.00           H  
ATOM   1037  HG  SER L  65     -24.610 -14.586   3.708  1.00  0.00           H  
ATOM   1038  N   GLY L  66     -23.916 -11.720   1.856  1.00  0.00           N  
ATOM   1039  CA  GLY L  66     -24.473 -10.665   1.037  1.00  0.00           C  
ATOM   1040  C   GLY L  66     -24.525 -11.112  -0.410  1.00  0.00           C  
ATOM   1041  O   GLY L  66     -24.259 -12.273  -0.712  1.00  0.00           O  
ATOM   1042  H   GLY L  66     -24.456 -12.560   2.010  1.00  0.00           H  
ATOM   1043 1HA  GLY L  66     -25.472 -10.416   1.395  1.00  0.00           H  
ATOM   1044 2HA  GLY L  66     -23.864  -9.768   1.136  1.00  0.00           H  
ATOM   1045  N   SER L  67     -24.881 -10.198  -1.306  1.00  0.00           N  
ATOM   1046  CA  SER L  67     -24.986 -10.517  -2.724  1.00  0.00           C  
ATOM   1047  C   SER L  67     -25.248  -9.274  -3.561  1.00  0.00           C  
ATOM   1048  O   SER L  67     -25.510  -8.187  -3.042  1.00  0.00           O  
ATOM   1049  CB  SER L  67     -26.094 -11.527  -2.948  1.00  0.00           C  
ATOM   1050  OG  SER L  67     -27.349 -10.964  -2.682  1.00  0.00           O  
ATOM   1051  H   SER L  67     -25.086  -9.259  -0.997  1.00  0.00           H  
ATOM   1052  HA  SER L  67     -24.041 -10.952  -3.052  1.00  0.00           H  
ATOM   1053 1HB  SER L  67     -26.062 -11.880  -3.979  1.00  0.00           H  
ATOM   1054 2HB  SER L  67     -25.936 -12.390  -2.302  1.00  0.00           H  
ATOM   1055  HG  SER L  67     -27.846 -11.026  -3.501  1.00  0.00           H  
ATOM   1056  N   GLY L  68     -25.168  -9.448  -4.870  1.00  0.00           N  
ATOM   1057  CA  GLY L  68     -25.434  -8.349  -5.771  1.00  0.00           C  
ATOM   1058  C   GLY L  68     -24.540  -7.142  -5.561  1.00  0.00           C  
ATOM   1059  O   GLY L  68     -23.426  -7.074  -6.088  1.00  0.00           O  
ATOM   1060  H   GLY L  68     -24.920 -10.349  -5.253  1.00  0.00           H  
ATOM   1061 1HA  GLY L  68     -25.313  -8.685  -6.801  1.00  0.00           H  
ATOM   1062 2HA  GLY L  68     -26.469  -8.028  -5.657  1.00  0.00           H  
ATOM   1063  N   GLN L  69     -25.027  -6.191  -4.767  1.00  0.00           N  
ATOM   1064  CA  GLN L  69     -24.313  -4.941  -4.527  1.00  0.00           C  
ATOM   1065  C   GLN L  69     -24.010  -4.663  -3.061  1.00  0.00           C  
ATOM   1066  O   GLN L  69     -23.324  -3.691  -2.730  1.00  0.00           O  
ATOM   1067  CB  GLN L  69     -25.114  -3.770  -5.103  1.00  0.00           C  
ATOM   1068  CG  GLN L  69     -25.202  -3.764  -6.620  1.00  0.00           C  
ATOM   1069  CD  GLN L  69     -26.047  -2.618  -7.145  1.00  0.00           C  
ATOM   1070  OE1 GLN L  69     -27.156  -2.824  -7.646  1.00  0.00           O  
ATOM   1071  NE2 GLN L  69     -25.525  -1.402  -7.034  1.00  0.00           N  
ATOM   1072  H   GLN L  69     -25.920  -6.342  -4.320  1.00  0.00           H  
ATOM   1073  HA  GLN L  69     -23.347  -4.992  -5.030  1.00  0.00           H  
ATOM   1074 1HB  GLN L  69     -26.129  -3.795  -4.707  1.00  0.00           H  
ATOM   1075 2HB  GLN L  69     -24.662  -2.830  -4.787  1.00  0.00           H  
ATOM   1076 1HG  GLN L  69     -24.198  -3.665  -7.031  1.00  0.00           H  
ATOM   1077 2HG  GLN L  69     -25.651  -4.699  -6.952  1.00  0.00           H  
ATOM   1078 1HE2 GLN L  69     -26.037  -0.606  -7.363  1.00  0.00           H  
ATOM   1079 2HE2 GLN L  69     -24.623  -1.278  -6.621  1.00  0.00           H  
ATOM   1080  N   ASP L  70     -24.532  -5.513  -2.184  1.00  0.00           N  
ATOM   1081  CA  ASP L  70     -24.343  -5.335  -0.753  1.00  0.00           C  
ATOM   1082  C   ASP L  70     -23.691  -6.593  -0.191  1.00  0.00           C  
ATOM   1083  O   ASP L  70     -24.142  -7.698  -0.478  1.00  0.00           O  
ATOM   1084  CB  ASP L  70     -25.674  -5.062  -0.048  1.00  0.00           C  
ATOM   1085  CG  ASP L  70     -26.392  -3.834  -0.593  1.00  0.00           C  
ATOM   1086  OD1 ASP L  70     -25.756  -2.819  -0.748  1.00  0.00           O  
ATOM   1087  OD2 ASP L  70     -27.569  -3.924  -0.848  1.00  0.00           O  
ATOM   1088  H   ASP L  70     -25.073  -6.298  -2.515  1.00  0.00           H  
ATOM   1089  HA  ASP L  70     -23.690  -4.477  -0.594  1.00  0.00           H  
ATOM   1090 1HB  ASP L  70     -26.329  -5.927  -0.159  1.00  0.00           H  
ATOM   1091 2HB  ASP L  70     -25.499  -4.919   1.018  1.00  0.00           H  
ATOM   1092  N   TYR L  71     -22.621  -6.418   0.581  1.00  0.00           N  
ATOM   1093  CA  TYR L  71     -21.887  -7.531   1.194  1.00  0.00           C  
ATOM   1094  C   TYR L  71     -21.418  -7.130   2.581  1.00  0.00           C  
ATOM   1095  O   TYR L  71     -21.307  -5.940   2.883  1.00  0.00           O  
ATOM   1096  CB  TYR L  71     -20.698  -7.951   0.328  1.00  0.00           C  
ATOM   1097  CG  TYR L  71     -21.086  -8.416  -1.058  1.00  0.00           C  
ATOM   1098  CD1 TYR L  71     -21.258  -7.490  -2.077  1.00  0.00           C  
ATOM   1099  CD2 TYR L  71     -21.270  -9.767  -1.311  1.00  0.00           C  
ATOM   1100  CE1 TYR L  71     -21.613  -7.915  -3.343  1.00  0.00           C  
ATOM   1101  CE2 TYR L  71     -21.624 -10.191  -2.577  1.00  0.00           C  
ATOM   1102  CZ  TYR L  71     -21.796  -9.271  -3.590  1.00  0.00           C  
ATOM   1103  OH  TYR L  71     -22.149  -9.693  -4.851  1.00  0.00           O  
ATOM   1104  H   TYR L  71     -22.309  -5.472   0.749  1.00  0.00           H  
ATOM   1105  HA  TYR L  71     -22.562  -8.382   1.285  1.00  0.00           H  
ATOM   1106 1HB  TYR L  71     -20.007  -7.113   0.225  1.00  0.00           H  
ATOM   1107 2HB  TYR L  71     -20.158  -8.761   0.819  1.00  0.00           H  
ATOM   1108  HD1 TYR L  71     -21.114  -6.428  -1.879  1.00  0.00           H  
ATOM   1109  HD2 TYR L  71     -21.135 -10.494  -0.510  1.00  0.00           H  
ATOM   1110  HE1 TYR L  71     -21.748  -7.188  -4.144  1.00  0.00           H  
ATOM   1111  HE2 TYR L  71     -21.770 -11.254  -2.775  1.00  0.00           H  
ATOM   1112  HH  TYR L  71     -22.235 -10.649  -4.855  1.00  0.00           H  
ATOM   1113  N   SER L  72     -21.119  -8.115   3.423  1.00  0.00           N  
ATOM   1114  CA  SER L  72     -20.643  -7.804   4.763  1.00  0.00           C  
ATOM   1115  C   SER L  72     -19.711  -8.814   5.427  1.00  0.00           C  
ATOM   1116  O   SER L  72     -19.742 -10.007   5.126  1.00  0.00           O  
ATOM   1117  CB  SER L  72     -21.849  -7.602   5.660  1.00  0.00           C  
ATOM   1118  OG  SER L  72     -22.563  -8.797   5.818  1.00  0.00           O  
ATOM   1119  H   SER L  72     -21.216  -9.082   3.147  1.00  0.00           H  
ATOM   1120  HA  SER L  72     -20.060  -6.883   4.718  1.00  0.00           H  
ATOM   1121 1HB  SER L  72     -21.521  -7.240   6.634  1.00  0.00           H  
ATOM   1122 2HB  SER L  72     -22.498  -6.840   5.231  1.00  0.00           H  
ATOM   1123  HG  SER L  72     -22.552  -8.990   6.758  1.00  0.00           H  
ATOM   1124  N   LEU L  73     -18.890  -8.310   6.343  1.00  0.00           N  
ATOM   1125  CA  LEU L  73     -17.938  -9.122   7.092  1.00  0.00           C  
ATOM   1126  C   LEU L  73     -18.301  -8.973   8.575  1.00  0.00           C  
ATOM   1127  O   LEU L  73     -18.199  -7.887   9.150  1.00  0.00           O  
ATOM   1128  CB  LEU L  73     -16.509  -8.631   6.848  1.00  0.00           C  
ATOM   1129  CG  LEU L  73     -15.366  -9.409   7.505  1.00  0.00           C  
ATOM   1130  CD1 LEU L  73     -14.053  -8.929   6.933  1.00  0.00           C  
ATOM   1131  CD2 LEU L  73     -15.369  -9.212   9.005  1.00  0.00           C  
ATOM   1132  H   LEU L  73     -18.936  -7.317   6.521  1.00  0.00           H  
ATOM   1133  HA  LEU L  73     -18.036 -10.157   6.767  1.00  0.00           H  
ATOM   1134 1HB  LEU L  73     -16.317  -8.640   5.777  1.00  0.00           H  
ATOM   1135 2HB  LEU L  73     -16.429  -7.603   7.202  1.00  0.00           H  
ATOM   1136  HG  LEU L  73     -15.479 -10.472   7.290  1.00  0.00           H  
ATOM   1137 1HD1 LEU L  73     -13.232  -9.477   7.395  1.00  0.00           H  
ATOM   1138 2HD1 LEU L  73     -14.041  -9.098   5.856  1.00  0.00           H  
ATOM   1139 3HD1 LEU L  73     -13.936  -7.864   7.135  1.00  0.00           H  
ATOM   1140 1HD2 LEU L  73     -14.548  -9.776   9.448  1.00  0.00           H  
ATOM   1141 2HD2 LEU L  73     -15.247  -8.153   9.234  1.00  0.00           H  
ATOM   1142 3HD2 LEU L  73     -16.316  -9.566   9.416  1.00  0.00           H  
ATOM   1143  N   THR L  74     -18.717 -10.080   9.181  1.00  0.00           N  
ATOM   1144  CA  THR L  74     -19.191 -10.105  10.564  1.00  0.00           C  
ATOM   1145  C   THR L  74     -18.245 -10.860  11.500  1.00  0.00           C  
ATOM   1146  O   THR L  74     -17.774 -11.958  11.174  1.00  0.00           O  
ATOM   1147  CB  THR L  74     -20.594 -10.733  10.644  1.00  0.00           C  
ATOM   1148  OG1 THR L  74     -21.515  -9.952   9.872  1.00  0.00           O  
ATOM   1149  CG2 THR L  74     -21.071 -10.791  12.088  1.00  0.00           C  
ATOM   1150  H   THR L  74     -18.701 -10.940   8.652  1.00  0.00           H  
ATOM   1151  HA  THR L  74     -19.248  -9.079  10.929  1.00  0.00           H  
ATOM   1152  HB  THR L  74     -20.565 -11.743  10.237  1.00  0.00           H  
ATOM   1153  HG1 THR L  74     -21.375  -9.020  10.055  1.00  0.00           H  
ATOM   1154 1HG2 THR L  74     -22.064 -11.238  12.125  1.00  0.00           H  
ATOM   1155 2HG2 THR L  74     -20.379 -11.394  12.675  1.00  0.00           H  
ATOM   1156 3HG2 THR L  74     -21.112  -9.783  12.498  1.00  0.00           H  
ATOM   1157  N   ILE L  75     -17.982 -10.276  12.668  1.00  0.00           N  
ATOM   1158  CA  ILE L  75     -17.145 -10.920  13.663  1.00  0.00           C  
ATOM   1159  C   ILE L  75     -18.032 -11.263  14.849  1.00  0.00           C  
ATOM   1160  O   ILE L  75     -18.609 -10.377  15.475  1.00  0.00           O  
ATOM   1161  CB  ILE L  75     -15.979 -10.017  14.104  1.00  0.00           C  
ATOM   1162  CG1 ILE L  75     -15.125  -9.621  12.897  1.00  0.00           C  
ATOM   1163  CG2 ILE L  75     -15.130 -10.720  15.152  1.00  0.00           C  
ATOM   1164  CD1 ILE L  75     -14.086  -8.566  13.205  1.00  0.00           C  
ATOM   1165  H   ILE L  75     -18.373  -9.366  12.868  1.00  0.00           H  
ATOM   1166  HA  ILE L  75     -16.723 -11.824  13.226  1.00  0.00           H  
ATOM   1167  HB  ILE L  75     -16.373  -9.096  14.529  1.00  0.00           H  
ATOM   1168 1HG1 ILE L  75     -14.614 -10.501  12.508  1.00  0.00           H  
ATOM   1169 2HG1 ILE L  75     -15.770  -9.241  12.104  1.00  0.00           H  
ATOM   1170 1HG2 ILE L  75     -14.309 -10.070  15.453  1.00  0.00           H  
ATOM   1171 2HG2 ILE L  75     -15.745 -10.954  16.021  1.00  0.00           H  
ATOM   1172 3HG2 ILE L  75     -14.727 -11.643  14.735  1.00  0.00           H  
ATOM   1173 1HD1 ILE L  75     -13.522  -8.337  12.300  1.00  0.00           H  
ATOM   1174 2HD1 ILE L  75     -14.580  -7.663  13.563  1.00  0.00           H  
ATOM   1175 3HD1 ILE L  75     -13.407  -8.938  13.971  1.00  0.00           H  
ATOM   1176  N   SER L  76     -18.151 -12.557  15.133  1.00  0.00           N  
ATOM   1177  CA  SER L  76     -19.021 -13.059  16.192  1.00  0.00           C  
ATOM   1178  C   SER L  76     -18.660 -12.413  17.533  1.00  0.00           C  
ATOM   1179  O   SER L  76     -19.485 -11.739  18.142  1.00  0.00           O  
ATOM   1180  CB  SER L  76     -18.907 -14.568  16.292  1.00  0.00           C  
ATOM   1181  OG  SER L  76     -19.678 -15.060  17.354  1.00  0.00           O  
ATOM   1182  H   SER L  76     -17.613 -13.212  14.585  1.00  0.00           H  
ATOM   1183  HA  SER L  76     -20.052 -12.800  15.945  1.00  0.00           H  
ATOM   1184 1HB  SER L  76     -19.238 -15.021  15.358  1.00  0.00           H  
ATOM   1185 2HB  SER L  76     -17.864 -14.845  16.438  1.00  0.00           H  
ATOM   1186  HG  SER L  76     -20.311 -14.369  17.564  1.00  0.00           H  
ATOM   1187  N   SER L  77     -17.421 -12.610  17.977  1.00  0.00           N  
ATOM   1188  CA  SER L  77     -16.947 -12.062  19.251  1.00  0.00           C  
ATOM   1189  C   SER L  77     -15.530 -11.460  19.130  1.00  0.00           C  
ATOM   1190  O   SER L  77     -14.531 -12.189  19.086  1.00  0.00           O  
ATOM   1191  CB  SER L  77     -16.954 -13.147  20.311  1.00  0.00           C  
ATOM   1192  OG  SER L  77     -16.462 -12.663  21.530  1.00  0.00           O  
ATOM   1193  H   SER L  77     -16.789 -13.159  17.412  1.00  0.00           H  
ATOM   1194  HA  SER L  77     -17.623 -11.262  19.556  1.00  0.00           H  
ATOM   1195 1HB  SER L  77     -17.971 -13.515  20.446  1.00  0.00           H  
ATOM   1196 2HB  SER L  77     -16.346 -13.986  19.977  1.00  0.00           H  
ATOM   1197  HG  SER L  77     -17.229 -12.372  22.028  1.00  0.00           H  
ATOM   1198  N   LEU L  78     -15.448 -10.130  19.084  1.00  0.00           N  
ATOM   1199  CA  LEU L  78     -14.178  -9.442  18.851  1.00  0.00           C  
ATOM   1200  C   LEU L  78     -13.070  -9.756  19.845  1.00  0.00           C  
ATOM   1201  O   LEU L  78     -13.259  -9.633  21.052  1.00  0.00           O  
ATOM   1202  CB  LEU L  78     -14.421  -7.927  18.854  1.00  0.00           C  
ATOM   1203  CG  LEU L  78     -13.222  -7.060  18.449  1.00  0.00           C  
ATOM   1204  CD1 LEU L  78     -12.905  -7.288  16.977  1.00  0.00           C  
ATOM   1205  CD2 LEU L  78     -13.539  -5.597  18.719  1.00  0.00           C  
ATOM   1206  H   LEU L  78     -16.288  -9.585  19.216  1.00  0.00           H  
ATOM   1207  HA  LEU L  78     -13.795  -9.744  17.877  1.00  0.00           H  
ATOM   1208 1HB  LEU L  78     -15.238  -7.704  18.168  1.00  0.00           H  
ATOM   1209 2HB  LEU L  78     -14.724  -7.626  19.856  1.00  0.00           H  
ATOM   1210  HG  LEU L  78     -12.347  -7.354  19.028  1.00  0.00           H  
ATOM   1211 1HD1 LEU L  78     -12.053  -6.672  16.688  1.00  0.00           H  
ATOM   1212 2HD1 LEU L  78     -12.663  -8.338  16.816  1.00  0.00           H  
ATOM   1213 3HD1 LEU L  78     -13.769  -7.016  16.372  1.00  0.00           H  
ATOM   1214 1HD2 LEU L  78     -12.686  -4.980  18.431  1.00  0.00           H  
ATOM   1215 2HD2 LEU L  78     -14.413  -5.300  18.139  1.00  0.00           H  
ATOM   1216 3HD2 LEU L  78     -13.745  -5.460  19.780  1.00  0.00           H  
ATOM   1217  N   GLU L  79     -11.913 -10.153  19.322  1.00  0.00           N  
ATOM   1218  CA  GLU L  79     -10.742 -10.461  20.136  1.00  0.00           C  
ATOM   1219  C   GLU L  79      -9.729  -9.364  19.816  1.00  0.00           C  
ATOM   1220  O   GLU L  79      -9.886  -8.652  18.825  1.00  0.00           O  
ATOM   1221  CB  GLU L  79     -10.177 -11.849  19.827  1.00  0.00           C  
ATOM   1222  CG  GLU L  79     -11.124 -12.998  20.144  1.00  0.00           C  
ATOM   1223  CD  GLU L  79     -10.515 -14.347  19.880  1.00  0.00           C  
ATOM   1224  OE1 GLU L  79      -9.406 -14.395  19.404  1.00  0.00           O  
ATOM   1225  OE2 GLU L  79     -11.159 -15.332  20.156  1.00  0.00           O  
ATOM   1226  H   GLU L  79     -11.852 -10.243  18.318  1.00  0.00           H  
ATOM   1227  HA  GLU L  79     -11.037 -10.446  21.186  1.00  0.00           H  
ATOM   1228 1HB  GLU L  79      -9.920 -11.910  18.769  1.00  0.00           H  
ATOM   1229 2HB  GLU L  79      -9.260 -12.004  20.396  1.00  0.00           H  
ATOM   1230 1HG  GLU L  79     -11.410 -12.940  21.194  1.00  0.00           H  
ATOM   1231 2HG  GLU L  79     -12.025 -12.888  19.543  1.00  0.00           H  
ATOM   1232  N   SER L  80      -8.690  -9.242  20.638  1.00  0.00           N  
ATOM   1233  CA  SER L  80      -7.676  -8.205  20.464  1.00  0.00           C  
ATOM   1234  C   SER L  80      -6.917  -8.294  19.142  1.00  0.00           C  
ATOM   1235  O   SER L  80      -6.570  -7.267  18.555  1.00  0.00           O  
ATOM   1236  CB  SER L  80      -6.687  -8.272  21.611  1.00  0.00           C  
ATOM   1237  OG  SER L  80      -5.966  -9.474  21.583  1.00  0.00           O  
ATOM   1238  H   SER L  80      -8.602  -9.891  21.408  1.00  0.00           H  
ATOM   1239  HA  SER L  80      -8.170  -7.233  20.474  1.00  0.00           H  
ATOM   1240 1HB  SER L  80      -5.998  -7.430  21.547  1.00  0.00           H  
ATOM   1241 2HB  SER L  80      -7.220  -8.187  22.557  1.00  0.00           H  
ATOM   1242  HG  SER L  80      -5.281  -9.356  20.920  1.00  0.00           H  
ATOM   1243  N   ASP L  81      -6.666  -9.519  18.677  1.00  0.00           N  
ATOM   1244  CA  ASP L  81      -5.954  -9.748  17.415  1.00  0.00           C  
ATOM   1245  C   ASP L  81      -6.719  -9.373  16.152  1.00  0.00           C  
ATOM   1246  O   ASP L  81      -6.136  -9.314  15.069  1.00  0.00           O  
ATOM   1247  CB  ASP L  81      -5.551 -11.221  17.317  1.00  0.00           C  
ATOM   1248  CG  ASP L  81      -4.412 -11.587  18.260  1.00  0.00           C  
ATOM   1249  OD1 ASP L  81      -3.765 -10.694  18.753  1.00  0.00           O  
ATOM   1250  OD2 ASP L  81      -4.201 -12.756  18.478  1.00  0.00           O  
ATOM   1251  H   ASP L  81      -6.978 -10.315  19.217  1.00  0.00           H  
ATOM   1252  HA  ASP L  81      -5.056  -9.130  17.408  1.00  0.00           H  
ATOM   1253 1HB  ASP L  81      -6.411 -11.850  17.548  1.00  0.00           H  
ATOM   1254 2HB  ASP L  81      -5.244 -11.447  16.295  1.00  0.00           H  
ATOM   1255  N   ASP L  82      -8.014  -9.118  16.287  1.00  0.00           N  
ATOM   1256  CA  ASP L  82      -8.825  -8.736  15.139  1.00  0.00           C  
ATOM   1257  C   ASP L  82      -8.623  -7.281  14.734  1.00  0.00           C  
ATOM   1258  O   ASP L  82      -9.085  -6.850  13.679  1.00  0.00           O  
ATOM   1259  CB  ASP L  82     -10.306  -8.979  15.438  1.00  0.00           C  
ATOM   1260  CG  ASP L  82     -10.641 -10.453  15.617  1.00  0.00           C  
ATOM   1261  OD1 ASP L  82      -9.917 -11.273  15.104  1.00  0.00           O  
ATOM   1262  OD2 ASP L  82     -11.618 -10.746  16.264  1.00  0.00           O  
ATOM   1263  H   ASP L  82      -8.450  -9.186  17.195  1.00  0.00           H  
ATOM   1264  HA  ASP L  82      -8.532  -9.352  14.288  1.00  0.00           H  
ATOM   1265 1HB  ASP L  82     -10.586  -8.445  16.346  1.00  0.00           H  
ATOM   1266 2HB  ASP L  82     -10.912  -8.580  14.624  1.00  0.00           H  
ATOM   1267  N   THR L  83      -7.906  -6.540  15.573  1.00  0.00           N  
ATOM   1268  CA  THR L  83      -7.564  -5.149  15.293  1.00  0.00           C  
ATOM   1269  C   THR L  83      -6.744  -5.024  14.024  1.00  0.00           C  
ATOM   1270  O   THR L  83      -5.582  -5.418  13.990  1.00  0.00           O  
ATOM   1271  CB  THR L  83      -6.790  -4.521  16.467  1.00  0.00           C  
ATOM   1272  OG1 THR L  83      -7.556  -4.650  17.671  1.00  0.00           O  
ATOM   1273  CG2 THR L  83      -6.518  -3.048  16.199  1.00  0.00           C  
ATOM   1274  H   THR L  83      -7.590  -6.961  16.435  1.00  0.00           H  
ATOM   1275  HA  THR L  83      -8.488  -4.587  15.151  1.00  0.00           H  
ATOM   1276  HB  THR L  83      -5.842  -5.041  16.598  1.00  0.00           H  
ATOM   1277  HG1 THR L  83      -7.301  -5.456  18.127  1.00  0.00           H  
ATOM   1278 1HG2 THR L  83      -5.971  -2.621  17.038  1.00  0.00           H  
ATOM   1279 2HG2 THR L  83      -5.926  -2.947  15.289  1.00  0.00           H  
ATOM   1280 3HG2 THR L  83      -7.463  -2.521  16.076  1.00  0.00           H  
ATOM   1281  N   ALA L  84      -7.346  -4.461  12.984  1.00  0.00           N  
ATOM   1282  CA  ALA L  84      -6.699  -4.413  11.682  1.00  0.00           C  
ATOM   1283  C   ALA L  84      -7.583  -3.666  10.689  1.00  0.00           C  
ATOM   1284  O   ALA L  84      -8.712  -3.300  11.012  1.00  0.00           O  
ATOM   1285  CB  ALA L  84      -6.430  -5.843  11.182  1.00  0.00           C  
ATOM   1286  H   ALA L  84      -8.266  -4.059  13.092  1.00  0.00           H  
ATOM   1287  HA  ALA L  84      -5.761  -3.868  11.790  1.00  0.00           H  
ATOM   1288 1HB  ALA L  84      -5.947  -5.801  10.205  1.00  0.00           H  
ATOM   1289 2HB  ALA L  84      -5.780  -6.360  11.887  1.00  0.00           H  
ATOM   1290 3HB  ALA L  84      -7.373  -6.381  11.095  1.00  0.00           H  
ATOM   1291  N   THR L  85      -7.051  -3.423   9.492  1.00  0.00           N  
ATOM   1292  CA  THR L  85      -7.794  -2.769   8.431  1.00  0.00           C  
ATOM   1293  C   THR L  85      -8.213  -3.915   7.496  1.00  0.00           C  
ATOM   1294  O   THR L  85      -7.386  -4.766   7.124  1.00  0.00           O  
ATOM   1295  CB  THR L  85      -6.962  -1.707   7.688  1.00  0.00           C  
ATOM   1296  OG1 THR L  85      -6.505  -0.717   8.619  1.00  0.00           O  
ATOM   1297  CG2 THR L  85      -7.795  -1.035   6.608  1.00  0.00           C  
ATOM   1298  H   THR L  85      -6.097  -3.706   9.323  1.00  0.00           H  
ATOM   1299  HA  THR L  85      -8.654  -2.264   8.871  1.00  0.00           H  
ATOM   1300  HB  THR L  85      -6.095  -2.181   7.228  1.00  0.00           H  
ATOM   1301  HG1 THR L  85      -5.600  -0.473   8.408  1.00  0.00           H  
ATOM   1302 1HG2 THR L  85      -7.191  -0.288   6.094  1.00  0.00           H  
ATOM   1303 2HG2 THR L  85      -8.135  -1.783   5.892  1.00  0.00           H  
ATOM   1304 3HG2 THR L  85      -8.659  -0.551   7.063  1.00  0.00           H  
ATOM   1305  N   TYR L  86      -9.496  -3.942   7.130  1.00  0.00           N  
ATOM   1306  CA  TYR L  86     -10.032  -4.980   6.256  1.00  0.00           C  
ATOM   1307  C   TYR L  86     -10.495  -4.413   4.913  1.00  0.00           C  
ATOM   1308  O   TYR L  86     -11.118  -3.358   4.867  1.00  0.00           O  
ATOM   1309  CB  TYR L  86     -11.186  -5.708   6.948  1.00  0.00           C  
ATOM   1310  CG  TYR L  86     -10.779  -6.442   8.206  1.00  0.00           C  
ATOM   1311  CD1 TYR L  86     -10.767  -5.777   9.423  1.00  0.00           C  
ATOM   1312  CD2 TYR L  86     -10.416  -7.779   8.142  1.00  0.00           C  
ATOM   1313  CE1 TYR L  86     -10.394  -6.448  10.572  1.00  0.00           C  
ATOM   1314  CE2 TYR L  86     -10.043  -8.449   9.291  1.00  0.00           C  
ATOM   1315  CZ  TYR L  86     -10.032  -7.788  10.502  1.00  0.00           C  
ATOM   1316  OH  TYR L  86      -9.661  -8.456  11.647  1.00  0.00           O  
ATOM   1317  H   TYR L  86     -10.113  -3.219   7.471  1.00  0.00           H  
ATOM   1318  HA  TYR L  86      -9.239  -5.698   6.046  1.00  0.00           H  
ATOM   1319 1HB  TYR L  86     -11.965  -4.990   7.210  1.00  0.00           H  
ATOM   1320 2HB  TYR L  86     -11.625  -6.430   6.259  1.00  0.00           H  
ATOM   1321  HD1 TYR L  86     -11.052  -4.726   9.474  1.00  0.00           H  
ATOM   1322  HD2 TYR L  86     -10.424  -8.301   7.185  1.00  0.00           H  
ATOM   1323  HE1 TYR L  86     -10.385  -5.926  11.529  1.00  0.00           H  
ATOM   1324  HE2 TYR L  86      -9.758  -9.501   9.240  1.00  0.00           H  
ATOM   1325  HH  TYR L  86      -9.523  -7.822  12.355  1.00  0.00           H  
ATOM   1326  N   TYR L  87     -10.246  -5.137   3.792  1.00  0.00           N  
ATOM   1327  CA  TYR L  87     -10.521  -4.647   2.458  1.00  0.00           C  
ATOM   1328  C   TYR L  87     -11.328  -5.681   1.660  1.00  0.00           C  
ATOM   1329  O   TYR L  87     -11.054  -6.903   1.708  1.00  0.00           O  
ATOM   1330  CB  TYR L  87      -9.224  -4.413   1.685  1.00  0.00           C  
ATOM   1331  CG  TYR L  87      -8.218  -3.488   2.336  1.00  0.00           C  
ATOM   1332  CD1 TYR L  87      -8.241  -2.111   2.092  1.00  0.00           C  
ATOM   1333  CD2 TYR L  87      -7.256  -3.988   3.212  1.00  0.00           C  
ATOM   1334  CE1 TYR L  87      -7.335  -1.258   2.715  1.00  0.00           C  
ATOM   1335  CE2 TYR L  87      -6.334  -3.149   3.835  1.00  0.00           C  
ATOM   1336  CZ  TYR L  87      -6.380  -1.777   3.591  1.00  0.00           C  
ATOM   1337  OH  TYR L  87      -5.545  -0.924   4.259  1.00  0.00           O  
ATOM   1338  H   TYR L  87      -9.853  -6.060   3.905  1.00  0.00           H  
ATOM   1339  HA  TYR L  87     -11.124  -3.742   2.539  1.00  0.00           H  
ATOM   1340 1HB  TYR L  87      -8.719  -5.367   1.522  1.00  0.00           H  
ATOM   1341 2HB  TYR L  87      -9.455  -3.993   0.707  1.00  0.00           H  
ATOM   1342  HD1 TYR L  87      -8.975  -1.692   1.405  1.00  0.00           H  
ATOM   1343  HD2 TYR L  87      -7.214  -5.056   3.423  1.00  0.00           H  
ATOM   1344  HE1 TYR L  87      -7.368  -0.187   2.514  1.00  0.00           H  
ATOM   1345  HE2 TYR L  87      -5.584  -3.566   4.507  1.00  0.00           H  
ATOM   1346  HH  TYR L  87      -4.885  -1.433   4.737  1.00  0.00           H  
ATOM   1347  N   CYS L  88     -12.327  -5.194   0.924  1.00  0.00           N  
ATOM   1348  CA  CYS L  88     -13.103  -6.091   0.093  1.00  0.00           C  
ATOM   1349  C   CYS L  88     -12.451  -5.908  -1.275  1.00  0.00           C  
ATOM   1350  O   CYS L  88     -11.824  -4.885  -1.562  1.00  0.00           O  
ATOM   1351  CB  CYS L  88     -14.590  -5.735   0.063  1.00  0.00           C  
ATOM   1352  SG  CYS L  88     -14.924  -3.989  -0.273  1.00  0.00           S  
ATOM   1353  H   CYS L  88     -12.555  -4.210   0.932  1.00  0.00           H  
ATOM   1354  HA  CYS L  88     -13.016  -7.099   0.498  1.00  0.00           H  
ATOM   1355 1HB  CYS L  88     -15.090  -6.328  -0.703  1.00  0.00           H  
ATOM   1356 2HB  CYS L  88     -15.044  -5.987   1.021  1.00  0.00           H  
ATOM   1357  N   LEU L  89     -12.537  -6.928  -2.102  1.00  0.00           N  
ATOM   1358  CA  LEU L  89     -12.031  -6.841  -3.448  1.00  0.00           C  
ATOM   1359  C   LEU L  89     -13.124  -7.338  -4.355  1.00  0.00           C  
ATOM   1360  O   LEU L  89     -13.757  -8.347  -4.059  1.00  0.00           O  
ATOM   1361  CB  LEU L  89     -10.756  -7.676  -3.623  1.00  0.00           C  
ATOM   1362  CG  LEU L  89     -10.374  -8.010  -5.070  1.00  0.00           C  
ATOM   1363  CD1 LEU L  89      -9.891  -6.749  -5.774  1.00  0.00           C  
ATOM   1364  CD2 LEU L  89      -9.297  -9.085  -5.076  1.00  0.00           C  
ATOM   1365  H   LEU L  89     -12.963  -7.789  -1.792  1.00  0.00           H  
ATOM   1366  HA  LEU L  89     -11.788  -5.800  -3.659  1.00  0.00           H  
ATOM   1367 1HB  LEU L  89      -9.923  -7.135  -3.177  1.00  0.00           H  
ATOM   1368 2HB  LEU L  89     -10.880  -8.616  -3.087  1.00  0.00           H  
ATOM   1369  HG  LEU L  89     -11.252  -8.374  -5.604  1.00  0.00           H  
ATOM   1370 1HD1 LEU L  89      -9.619  -6.987  -6.802  1.00  0.00           H  
ATOM   1371 2HD1 LEU L  89     -10.687  -6.004  -5.772  1.00  0.00           H  
ATOM   1372 3HD1 LEU L  89      -9.021  -6.352  -5.252  1.00  0.00           H  
ATOM   1373 1HD2 LEU L  89      -9.026  -9.324  -6.105  1.00  0.00           H  
ATOM   1374 2HD2 LEU L  89      -8.418  -8.722  -4.543  1.00  0.00           H  
ATOM   1375 3HD2 LEU L  89      -9.675  -9.981  -4.583  1.00  0.00           H  
ATOM   1376  N   GLN L  90     -13.371  -6.640  -5.459  1.00  0.00           N  
ATOM   1377  CA  GLN L  90     -14.295  -7.184  -6.425  1.00  0.00           C  
ATOM   1378  C   GLN L  90     -13.552  -7.799  -7.578  1.00  0.00           C  
ATOM   1379  O   GLN L  90     -12.522  -7.269  -8.028  1.00  0.00           O  
ATOM   1380  CB  GLN L  90     -15.277  -6.112  -6.947  1.00  0.00           C  
ATOM   1381  CG  GLN L  90     -14.775  -5.169  -8.030  1.00  0.00           C  
ATOM   1382  CD  GLN L  90     -14.889  -5.744  -9.424  1.00  0.00           C  
ATOM   1383  OE1 GLN L  90     -15.671  -6.659  -9.677  1.00  0.00           O  
ATOM   1384  NE2 GLN L  90     -14.106  -5.202 -10.346  1.00  0.00           N  
ATOM   1385  H   GLN L  90     -12.937  -5.747  -5.641  1.00  0.00           H  
ATOM   1386  HA  GLN L  90     -14.884  -7.962  -5.940  1.00  0.00           H  
ATOM   1387 1HB  GLN L  90     -16.164  -6.597  -7.352  1.00  0.00           H  
ATOM   1388 2HB  GLN L  90     -15.600  -5.479  -6.119  1.00  0.00           H  
ATOM   1389 1HG  GLN L  90     -15.361  -4.252  -8.001  1.00  0.00           H  
ATOM   1390 2HG  GLN L  90     -13.724  -4.948  -7.848  1.00  0.00           H  
ATOM   1391 1HE2 GLN L  90     -14.134  -5.538 -11.289  1.00  0.00           H  
ATOM   1392 2HE2 GLN L  90     -13.487  -4.456 -10.100  1.00  0.00           H  
ATOM   1393  N   HIS L  91     -14.071  -8.947  -8.030  1.00  0.00           N  
ATOM   1394  CA  HIS L  91     -13.541  -9.630  -9.197  1.00  0.00           C  
ATOM   1395  C   HIS L  91     -14.676 -10.214 -10.042  1.00  0.00           C  
ATOM   1396  O   HIS L  91     -14.552 -11.277 -10.639  1.00  0.00           O  
ATOM   1397  CB  HIS L  91     -12.572 -10.741  -8.780  1.00  0.00           C  
ATOM   1398  CG  HIS L  91     -13.010 -11.496  -7.564  1.00  0.00           C  
ATOM   1399  ND1 HIS L  91     -13.460 -12.799  -7.620  1.00  0.00           N  
ATOM   1400  CD2 HIS L  91     -13.069 -11.133  -6.262  1.00  0.00           C  
ATOM   1401  CE1 HIS L  91     -13.776 -13.204  -6.402  1.00  0.00           C  
ATOM   1402  NE2 HIS L  91     -13.548 -12.212  -5.561  1.00  0.00           N  
ATOM   1403  H   HIS L  91     -14.856  -9.349  -7.539  1.00  0.00           H  
ATOM   1404  HA  HIS L  91     -12.994  -8.920  -9.817  1.00  0.00           H  
ATOM   1405 1HB  HIS L  91     -12.457 -11.450  -9.600  1.00  0.00           H  
ATOM   1406 2HB  HIS L  91     -11.591 -10.311  -8.579  1.00  0.00           H  
ATOM   1407  HD2 HIS L  91     -12.788 -10.164  -5.846  1.00  0.00           H  
ATOM   1408  HE1 HIS L  91     -14.159 -14.189  -6.137  1.00  0.00           H  
ATOM   1409  HE2 HIS L  91     -13.699 -12.238  -4.562  1.00  0.00           H  
ATOM   1410  N   GLY L  92     -15.786  -9.475 -10.089  1.00  0.00           N  
ATOM   1411  CA  GLY L  92     -16.956  -9.880 -10.856  1.00  0.00           C  
ATOM   1412  C   GLY L  92     -16.632  -9.507 -12.292  1.00  0.00           C  
ATOM   1413  O   GLY L  92     -17.023 -10.191 -13.255  1.00  0.00           O  
ATOM   1414  H   GLY L  92     -15.812  -8.605  -9.576  1.00  0.00           H  
ATOM   1415 1HA  GLY L  92     -17.126 -10.948 -10.724  1.00  0.00           H  
ATOM   1416 2HA  GLY L  92     -17.837  -9.365 -10.474  1.00  0.00           H  
ATOM   1417  N   GLU L  93     -15.923  -8.387 -12.432  1.00  0.00           N  
ATOM   1418  CA  GLU L  93     -15.473  -7.955 -13.748  1.00  0.00           C  
ATOM   1419  C   GLU L  93     -14.343  -6.933 -13.727  1.00  0.00           C  
ATOM   1420  O   GLU L  93     -14.229  -6.120 -12.820  1.00  0.00           O  
ATOM   1421  CB  GLU L  93     -16.657  -7.374 -14.525  1.00  0.00           C  
ATOM   1422  CG  GLU L  93     -16.334  -6.965 -15.954  1.00  0.00           C  
ATOM   1423  CD  GLU L  93     -15.786  -8.099 -16.777  1.00  0.00           C  
ATOM   1424  OE1 GLU L  93     -16.565  -8.876 -17.275  1.00  0.00           O  
ATOM   1425  OE2 GLU L  93     -14.588  -8.190 -16.906  1.00  0.00           O  
ATOM   1426  H   GLU L  93     -15.689  -7.828 -11.625  1.00  0.00           H  
ATOM   1427  HA  GLU L  93     -15.085  -8.822 -14.284  1.00  0.00           H  
ATOM   1428 1HB  GLU L  93     -17.464  -8.106 -14.560  1.00  0.00           H  
ATOM   1429 2HB  GLU L  93     -17.037  -6.494 -14.004  1.00  0.00           H  
ATOM   1430 1HG  GLU L  93     -17.239  -6.593 -16.429  1.00  0.00           H  
ATOM   1431 2HG  GLU L  93     -15.607  -6.155 -15.934  1.00  0.00           H  
ATOM   1432  N   SER L  94     -13.534  -6.946 -14.661  1.00  0.00           N  
ATOM   1433  CA  SER L  94     -12.389  -6.079 -14.792  1.00  0.00           C  
ATOM   1434  C   SER L  94     -12.873  -4.681 -15.072  1.00  0.00           C  
ATOM   1435  O   SER L  94     -13.889  -4.487 -15.735  1.00  0.00           O  
ATOM   1436  CB  SER L  94     -11.475  -6.556 -15.905  1.00  0.00           C  
ATOM   1437  OG  SER L  94     -12.138  -6.544 -17.139  1.00  0.00           O  
ATOM   1438  H   SER L  94     -13.782  -7.556 -15.428  1.00  0.00           H  
ATOM   1439  HA  SER L  94     -11.831  -6.098 -13.855  1.00  0.00           H  
ATOM   1440 1HB  SER L  94     -10.597  -5.913 -15.954  1.00  0.00           H  
ATOM   1441 2HB  SER L  94     -11.129  -7.565 -15.683  1.00  0.00           H  
ATOM   1442  HG  SER L  94     -12.935  -7.065 -17.017  1.00  0.00           H  
ATOM   1443  N   PRO L  95     -12.134  -3.684 -14.574  1.00  0.00           N  
ATOM   1444  CA  PRO L  95     -10.940  -3.904 -13.747  1.00  0.00           C  
ATOM   1445  C   PRO L  95     -11.263  -4.263 -12.312  1.00  0.00           C  
ATOM   1446  O   PRO L  95     -12.276  -3.825 -11.776  1.00  0.00           O  
ATOM   1447  CB  PRO L  95     -10.219  -2.553 -13.826  1.00  0.00           C  
ATOM   1448  CG  PRO L  95     -11.323  -1.559 -13.942  1.00  0.00           C  
ATOM   1449  CD  PRO L  95     -12.347  -2.233 -14.814  1.00  0.00           C  
ATOM   1450  HA  PRO L  95     -10.332  -4.704 -14.195  1.00  0.00           H  
ATOM   1451 1HB  PRO L  95      -9.600  -2.405 -12.929  1.00  0.00           H  
ATOM   1452 2HB  PRO L  95      -9.541  -2.540 -14.691  1.00  0.00           H  
ATOM   1453 1HG  PRO L  95     -11.714  -1.308 -12.944  1.00  0.00           H  
ATOM   1454 2HG  PRO L  95     -10.945  -0.622 -14.378  1.00  0.00           H  
ATOM   1455 1HD  PRO L  95     -13.357  -1.925 -14.501  1.00  0.00           H  
ATOM   1456 2HD  PRO L  95     -12.170  -1.964 -15.865  1.00  0.00           H  
ATOM   1457  N   TYR L  96     -10.405  -5.076 -11.707  1.00  0.00           N  
ATOM   1458  CA  TYR L  96     -10.605  -5.526 -10.328  1.00  0.00           C  
ATOM   1459  C   TYR L  96     -10.337  -4.331  -9.399  1.00  0.00           C  
ATOM   1460  O   TYR L  96      -9.390  -3.579  -9.618  1.00  0.00           O  
ATOM   1461  CB  TYR L  96      -9.692  -6.706  -9.989  1.00  0.00           C  
ATOM   1462  CG  TYR L  96     -10.022  -7.971 -10.751  1.00  0.00           C  
ATOM   1463  CD1 TYR L  96     -11.148  -8.020 -11.559  1.00  0.00           C  
ATOM   1464  CD2 TYR L  96      -9.198  -9.082 -10.640  1.00  0.00           C  
ATOM   1465  CE1 TYR L  96     -11.449  -9.175 -12.255  1.00  0.00           C  
ATOM   1466  CE2 TYR L  96      -9.499 -10.237 -11.336  1.00  0.00           C  
ATOM   1467  CZ  TYR L  96     -10.619 -10.285 -12.140  1.00  0.00           C  
ATOM   1468  OH  TYR L  96     -10.919 -11.436 -12.833  1.00  0.00           O  
ATOM   1469  H   TYR L  96      -9.592  -5.394 -12.216  1.00  0.00           H  
ATOM   1470  HA  TYR L  96     -11.639  -5.852 -10.217  1.00  0.00           H  
ATOM   1471 1HB  TYR L  96      -8.656  -6.439 -10.204  1.00  0.00           H  
ATOM   1472 2HB  TYR L  96      -9.759  -6.924  -8.923  1.00  0.00           H  
ATOM   1473  HD1 TYR L  96     -11.795  -7.147 -11.646  1.00  0.00           H  
ATOM   1474  HD2 TYR L  96      -8.314  -9.043 -10.004  1.00  0.00           H  
ATOM   1475  HE1 TYR L  96     -12.333  -9.214 -12.890  1.00  0.00           H  
ATOM   1476  HE2 TYR L  96      -8.852 -11.110 -11.248  1.00  0.00           H  
ATOM   1477  HH  TYR L  96     -10.254 -12.103 -12.646  1.00  0.00           H  
ATOM   1478  N   THR L  97     -11.158  -4.158  -8.364  1.00  0.00           N  
ATOM   1479  CA  THR L  97     -10.980  -3.027  -7.448  1.00  0.00           C  
ATOM   1480  C   THR L  97     -11.100  -3.376  -5.950  1.00  0.00           C  
ATOM   1481  O   THR L  97     -11.829  -4.302  -5.566  1.00  0.00           O  
ATOM   1482  CB  THR L  97     -11.995  -1.918  -7.783  1.00  0.00           C  
ATOM   1483  OG1 THR L  97     -13.323  -2.390  -7.522  1.00  0.00           O  
ATOM   1484  CG2 THR L  97     -11.882  -1.516  -9.245  1.00  0.00           C  
ATOM   1485  H   THR L  97     -11.915  -4.809  -8.200  1.00  0.00           H  
ATOM   1486  HA  THR L  97      -9.970  -2.635  -7.576  1.00  0.00           H  
ATOM   1487  HB  THR L  97     -11.803  -1.048  -7.157  1.00  0.00           H  
ATOM   1488  HG1 THR L  97     -13.951  -1.875  -8.035  1.00  0.00           H  
ATOM   1489 1HG2 THR L  97     -12.606  -0.732  -9.463  1.00  0.00           H  
ATOM   1490 2HG2 THR L  97     -10.877  -1.146  -9.445  1.00  0.00           H  
ATOM   1491 3HG2 THR L  97     -12.082  -2.380  -9.876  1.00  0.00           H  
ATOM   1492  N   PHE L  98     -10.355  -2.643  -5.118  1.00  0.00           N  
ATOM   1493  CA  PHE L  98     -10.447  -2.773  -3.660  1.00  0.00           C  
ATOM   1494  C   PHE L  98     -11.324  -1.667  -3.067  1.00  0.00           C  
ATOM   1495  O   PHE L  98     -11.450  -0.582  -3.642  1.00  0.00           O  
ATOM   1496  CB  PHE L  98      -9.055  -2.723  -3.028  1.00  0.00           C  
ATOM   1497  CG  PHE L  98      -8.197  -3.911  -3.357  1.00  0.00           C  
ATOM   1498  CD1 PHE L  98      -7.437  -3.935  -4.517  1.00  0.00           C  
ATOM   1499  CD2 PHE L  98      -8.147  -5.007  -2.509  1.00  0.00           C  
ATOM   1500  CE1 PHE L  98      -6.647  -5.028  -4.822  1.00  0.00           C  
ATOM   1501  CE2 PHE L  98      -7.358  -6.099  -2.810  1.00  0.00           C  
ATOM   1502  CZ  PHE L  98      -6.607  -6.109  -3.968  1.00  0.00           C  
ATOM   1503  H   PHE L  98      -9.707  -1.976  -5.512  1.00  0.00           H  
ATOM   1504  HA  PHE L  98     -10.901  -3.737  -3.426  1.00  0.00           H  
ATOM   1505 1HB  PHE L  98      -8.536  -1.825  -3.362  1.00  0.00           H  
ATOM   1506 2HB  PHE L  98      -9.150  -2.662  -1.944  1.00  0.00           H  
ATOM   1507  HD1 PHE L  98      -7.467  -3.079  -5.192  1.00  0.00           H  
ATOM   1508  HD2 PHE L  98      -8.741  -4.999  -1.594  1.00  0.00           H  
ATOM   1509  HE1 PHE L  98      -6.055  -5.033  -5.737  1.00  0.00           H  
ATOM   1510  HE2 PHE L  98      -7.328  -6.954  -2.134  1.00  0.00           H  
ATOM   1511  HZ  PHE L  98      -5.985  -6.971  -4.207  1.00  0.00           H  
ATOM   1512  N   GLY L  99     -11.944  -1.958  -1.922  1.00  0.00           N  
ATOM   1513  CA  GLY L  99     -12.745  -0.956  -1.233  1.00  0.00           C  
ATOM   1514  C   GLY L  99     -11.686  -0.113  -0.519  1.00  0.00           C  
ATOM   1515  O   GLY L  99     -10.503  -0.468  -0.542  1.00  0.00           O  
ATOM   1516  H   GLY L  99     -11.862  -2.881  -1.522  1.00  0.00           H  
ATOM   1517 1HA  GLY L  99     -13.337  -0.400  -1.960  1.00  0.00           H  
ATOM   1518 2HA  GLY L  99     -13.445  -1.450  -0.560  1.00  0.00           H  
ATOM   1519  N   GLY L 100     -12.116   1.000   0.116  1.00  0.00           N  
ATOM   1520  CA  GLY L 100     -11.202   1.886   0.806  1.00  0.00           C  
ATOM   1521  C   GLY L 100     -10.634   1.221   2.047  1.00  0.00           C  
ATOM   1522  O   GLY L 100      -9.522   1.531   2.495  1.00  0.00           O  
ATOM   1523  H   GLY L 100     -13.102   1.224   0.100  1.00  0.00           H  
ATOM   1524 1HA  GLY L 100     -10.391   2.168   0.134  1.00  0.00           H  
ATOM   1525 2HA  GLY L 100     -11.723   2.802   1.083  1.00  0.00           H  
ATOM   1526  N   GLY L 101     -11.402   0.293   2.604  1.00  0.00           N  
ATOM   1527  CA  GLY L 101     -10.942  -0.430   3.768  1.00  0.00           C  
ATOM   1528  C   GLY L 101     -11.588   0.073   5.040  1.00  0.00           C  
ATOM   1529  O   GLY L 101     -11.802   1.272   5.218  1.00  0.00           O  
ATOM   1530  H   GLY L 101     -12.313   0.082   2.222  1.00  0.00           H  
ATOM   1531 1HA  GLY L 101     -11.162  -1.491   3.648  1.00  0.00           H  
ATOM   1532 2HA  GLY L 101      -9.860  -0.334   3.852  1.00  0.00           H  
ATOM   1533  N   THR L 102     -11.924  -0.862   5.922  1.00  0.00           N  
ATOM   1534  CA  THR L 102     -12.543  -0.553   7.198  1.00  0.00           C  
ATOM   1535  C   THR L 102     -11.456  -0.741   8.251  1.00  0.00           C  
ATOM   1536  O   THR L 102     -11.020  -1.858   8.494  1.00  0.00           O  
ATOM   1537  CB  THR L 102     -13.760  -1.450   7.494  1.00  0.00           C  
ATOM   1538  OG1 THR L 102     -13.341  -2.819   7.565  1.00  0.00           O  
ATOM   1539  CG2 THR L 102     -14.810  -1.300   6.403  1.00  0.00           C  
ATOM   1540  H   THR L 102     -11.737  -1.826   5.686  1.00  0.00           H  
ATOM   1541  HA  THR L 102     -12.891   0.480   7.173  1.00  0.00           H  
ATOM   1542  HB  THR L 102     -14.196  -1.167   8.452  1.00  0.00           H  
ATOM   1543  HG1 THR L 102     -13.676  -3.213   8.374  1.00  0.00           H  
ATOM   1544 1HG2 THR L 102     -15.662  -1.941   6.629  1.00  0.00           H  
ATOM   1545 2HG2 THR L 102     -15.138  -0.262   6.354  1.00  0.00           H  
ATOM   1546 3HG2 THR L 102     -14.382  -1.591   5.445  1.00  0.00           H  
ATOM   1547  N   LYS L 103     -11.002   0.360   8.847  1.00  0.00           N  
ATOM   1548  CA  LYS L 103      -9.979   0.325   9.891  1.00  0.00           C  
ATOM   1549  C   LYS L 103     -10.699  -0.054  11.189  1.00  0.00           C  
ATOM   1550  O   LYS L 103     -11.528   0.703  11.676  1.00  0.00           O  
ATOM   1551  CB  LYS L 103      -9.257   1.665  10.026  1.00  0.00           C  
ATOM   1552  CG  LYS L 103      -8.092   1.658  11.007  1.00  0.00           C  
ATOM   1553  CD  LYS L 103      -7.372   2.998  11.021  1.00  0.00           C  
ATOM   1554  CE  LYS L 103      -6.199   2.987  11.990  1.00  0.00           C  
ATOM   1555  NZ  LYS L 103      -5.486   4.293  12.015  1.00  0.00           N  
ATOM   1556  H   LYS L 103     -11.384   1.250   8.562  1.00  0.00           H  
ATOM   1557  HA  LYS L 103      -9.239  -0.430   9.625  1.00  0.00           H  
ATOM   1558 1HB  LYS L 103      -8.873   1.971   9.053  1.00  0.00           H  
ATOM   1559 2HB  LYS L 103      -9.964   2.429  10.353  1.00  0.00           H  
ATOM   1560 1HG  LYS L 103      -8.462   1.443  12.010  1.00  0.00           H  
ATOM   1561 2HG  LYS L 103      -7.385   0.878  10.724  1.00  0.00           H  
ATOM   1562 1HD  LYS L 103      -7.004   3.224  10.019  1.00  0.00           H  
ATOM   1563 2HD  LYS L 103      -8.069   3.781  11.319  1.00  0.00           H  
ATOM   1564 1HE  LYS L 103      -6.558   2.763  12.994  1.00  0.00           H  
ATOM   1565 2HE  LYS L 103      -5.494   2.208  11.699  1.00  0.00           H  
ATOM   1566 1HZ  LYS L 103      -4.716   4.244  12.668  1.00  0.00           H  
ATOM   1567 2HZ  LYS L 103      -5.132   4.502  11.093  1.00  0.00           H  
ATOM   1568 3HZ  LYS L 103      -6.125   5.020  12.303  1.00  0.00           H  
ATOM   1569  N   LEU L 104     -10.393  -1.220  11.746  1.00  0.00           N  
ATOM   1570  CA  LEU L 104     -11.032  -1.645  12.989  1.00  0.00           C  
ATOM   1571  C   LEU L 104     -10.138  -1.509  14.208  1.00  0.00           C  
ATOM   1572  O   LEU L 104      -9.160  -2.234  14.337  1.00  0.00           O  
ATOM   1573  CB  LEU L 104     -11.487  -3.105  12.864  1.00  0.00           C  
ATOM   1574  CG  LEU L 104     -12.139  -3.708  14.114  1.00  0.00           C  
ATOM   1575  CD1 LEU L 104     -13.412  -2.940  14.444  1.00  0.00           C  
ATOM   1576  CD2 LEU L 104     -12.436  -5.181  13.871  1.00  0.00           C  
ATOM   1577  H   LEU L 104      -9.711  -1.825  11.311  1.00  0.00           H  
ATOM   1578  HA  LEU L 104     -11.904  -1.015  13.162  1.00  0.00           H  
ATOM   1579 1HB  LEU L 104     -12.205  -3.176  12.048  1.00  0.00           H  
ATOM   1580 2HB  LEU L 104     -10.621  -3.718  12.613  1.00  0.00           H  
ATOM   1581  HG  LEU L 104     -11.461  -3.610  14.962  1.00  0.00           H  
ATOM   1582 1HD1 LEU L 104     -13.876  -3.369  15.332  1.00  0.00           H  
ATOM   1583 2HD1 LEU L 104     -13.168  -1.895  14.631  1.00  0.00           H  
ATOM   1584 3HD1 LEU L 104     -14.105  -3.007  13.605  1.00  0.00           H  
ATOM   1585 1HD2 LEU L 104     -12.900  -5.610  14.760  1.00  0.00           H  
ATOM   1586 2HD2 LEU L 104     -13.115  -5.280  13.024  1.00  0.00           H  
ATOM   1587 3HD2 LEU L 104     -11.507  -5.708  13.656  1.00  0.00           H  
ATOM   1588  N   GLU L 105     -10.490  -0.596  15.112  1.00  0.00           N  
ATOM   1589  CA  GLU L 105      -9.679  -0.354  16.304  1.00  0.00           C  
ATOM   1590  C   GLU L 105     -10.327  -1.024  17.503  1.00  0.00           C  
ATOM   1591  O   GLU L 105     -11.522  -1.286  17.508  1.00  0.00           O  
ATOM   1592  CB  GLU L 105      -9.517   1.145  16.561  1.00  0.00           C  
ATOM   1593  CG  GLU L 105      -8.740   1.887  15.483  1.00  0.00           C  
ATOM   1594  CD  GLU L 105      -8.554   3.346  15.795  1.00  0.00           C  
ATOM   1595  OE1 GLU L 105      -9.137   3.810  16.746  1.00  0.00           O  
ATOM   1596  OE2 GLU L 105      -7.830   3.998  15.081  1.00  0.00           O  
ATOM   1597  H   GLU L 105     -11.333  -0.057  14.973  1.00  0.00           H  
ATOM   1598  HA  GLU L 105      -8.690  -0.784  16.143  1.00  0.00           H  
ATOM   1599 1HB  GLU L 105     -10.500   1.609  16.644  1.00  0.00           H  
ATOM   1600 2HB  GLU L 105      -9.003   1.298  17.509  1.00  0.00           H  
ATOM   1601 1HG  GLU L 105      -7.760   1.424  15.372  1.00  0.00           H  
ATOM   1602 2HG  GLU L 105      -9.267   1.787  14.535  1.00  0.00           H  
ATOM   1603  N   ILE L 106      -9.519  -1.339  18.504  1.00  0.00           N  
ATOM   1604  CA  ILE L 106     -10.003  -2.022  19.691  1.00  0.00           C  
ATOM   1605  C   ILE L 106     -10.129  -1.084  20.883  1.00  0.00           C  
ATOM   1606  O   ILE L 106      -9.325  -0.162  21.056  1.00  0.00           O  
ATOM   1607  CB  ILE L 106      -9.073  -3.192  20.059  1.00  0.00           C  
ATOM   1608  CG1 ILE L 106      -9.688  -4.032  21.181  1.00  0.00           C  
ATOM   1609  CG2 ILE L 106      -7.703  -2.673  20.467  1.00  0.00           C  
ATOM   1610  CD1 ILE L 106     -10.948  -4.762  20.777  1.00  0.00           C  
ATOM   1611  H   ILE L 106      -8.541  -1.097  18.440  1.00  0.00           H  
ATOM   1612  HA  ILE L 106     -10.995  -2.421  19.480  1.00  0.00           H  
ATOM   1613  HB  ILE L 106      -8.960  -3.851  19.199  1.00  0.00           H  
ATOM   1614 1HG1 ILE L 106      -8.963  -4.767  21.526  1.00  0.00           H  
ATOM   1615 2HG1 ILE L 106      -9.926  -3.388  22.028  1.00  0.00           H  
ATOM   1616 1HG2 ILE L 106      -7.058  -3.513  20.725  1.00  0.00           H  
ATOM   1617 2HG2 ILE L 106      -7.262  -2.118  19.640  1.00  0.00           H  
ATOM   1618 3HG2 ILE L 106      -7.805  -2.016  21.331  1.00  0.00           H  
ATOM   1619 1HD1 ILE L 106     -11.325  -5.334  21.625  1.00  0.00           H  
ATOM   1620 2HD1 ILE L 106     -11.703  -4.040  20.462  1.00  0.00           H  
ATOM   1621 3HD1 ILE L 106     -10.727  -5.439  19.953  1.00  0.00           H  
ATOM   1622  N   ASN L 107     -11.140  -1.335  21.712  1.00  0.00           N  
ATOM   1623  CA  ASN L 107     -11.338  -0.568  22.937  1.00  0.00           C  
ATOM   1624  C   ASN L 107     -10.843  -1.382  24.125  1.00  0.00           C  
ATOM   1625  O   ASN L 107     -11.054  -2.591  24.180  1.00  0.00           O  
ATOM   1626  CB  ASN L 107     -12.795  -0.178  23.111  1.00  0.00           C  
ATOM   1627  CG  ASN L 107     -13.020   0.692  24.317  1.00  0.00           C  
ATOM   1628  OD1 ASN L 107     -13.268   0.192  25.421  1.00  0.00           O  
ATOM   1629  ND2 ASN L 107     -12.937   1.984  24.128  1.00  0.00           N  
ATOM   1630  H   ASN L 107     -11.786  -2.078  21.487  1.00  0.00           H  
ATOM   1631  HA  ASN L 107     -10.744   0.345  22.873  1.00  0.00           H  
ATOM   1632 1HB  ASN L 107     -13.138   0.355  22.224  1.00  0.00           H  
ATOM   1633 2HB  ASN L 107     -13.403  -1.078  23.209  1.00  0.00           H  
ATOM   1634 1HD2 ASN L 107     -13.079   2.611  24.894  1.00  0.00           H  
ATOM   1635 2HD2 ASN L 107     -12.735   2.344  23.218  1.00  0.00           H  
ATOM   1636  N   ARG L 108     -10.177  -0.718  25.068  1.00  0.00           N  
ATOM   1637  CA  ARG L 108      -9.676  -1.384  26.269  1.00  0.00           C  
ATOM   1638  C   ARG L 108      -9.415  -0.387  27.384  1.00  0.00           C  
ATOM   1639  O   ARG L 108      -9.418   0.821  27.162  1.00  0.00           O  
ATOM   1640  CB  ARG L 108      -8.393  -2.144  25.967  1.00  0.00           C  
ATOM   1641  CG  ARG L 108      -7.226  -1.278  25.523  1.00  0.00           C  
ATOM   1642  CD  ARG L 108      -5.986  -2.076  25.342  1.00  0.00           C  
ATOM   1643  NE  ARG L 108      -4.892  -1.270  24.826  1.00  0.00           N  
ATOM   1644  CZ  ARG L 108      -4.073  -0.516  25.585  1.00  0.00           C  
ATOM   1645  NH1 ARG L 108      -4.236  -0.477  26.889  1.00  0.00           N  
ATOM   1646  NH2 ARG L 108      -3.104   0.183  25.019  1.00  0.00           N  
ATOM   1647  H   ARG L 108     -10.014   0.272  24.950  1.00  0.00           H  
ATOM   1648  HA  ARG L 108     -10.429  -2.096  26.609  1.00  0.00           H  
ATOM   1649 1HB  ARG L 108      -8.078  -2.692  26.854  1.00  0.00           H  
ATOM   1650 2HB  ARG L 108      -8.580  -2.875  25.181  1.00  0.00           H  
ATOM   1651 1HG  ARG L 108      -7.468  -0.801  24.573  1.00  0.00           H  
ATOM   1652 2HG  ARG L 108      -7.034  -0.512  26.275  1.00  0.00           H  
ATOM   1653 1HD  ARG L 108      -5.680  -2.493  26.301  1.00  0.00           H  
ATOM   1654 2HD  ARG L 108      -6.175  -2.886  24.638  1.00  0.00           H  
ATOM   1655  HE  ARG L 108      -4.735  -1.274  23.827  1.00  0.00           H  
ATOM   1656 1HH1 ARG L 108      -4.976  -1.012  27.322  1.00  0.00           H  
ATOM   1657 2HH1 ARG L 108      -3.622   0.087  27.458  1.00  0.00           H  
ATOM   1658 1HH2 ARG L 108      -2.979   0.153  24.017  1.00  0.00           H  
ATOM   1659 2HH2 ARG L 108      -2.491   0.747  25.588  1.00  0.00           H  
ATOM   1660  N   ALA L 109      -9.164  -0.901  28.582  1.00  0.00           N  
ATOM   1661  CA  ALA L 109      -8.905  -0.044  29.730  1.00  0.00           C  
ATOM   1662  C   ALA L 109      -7.695   0.852  29.484  1.00  0.00           C  
ATOM   1663  O   ALA L 109      -6.766   0.484  28.756  1.00  0.00           O  
ATOM   1664  OXT ALA L 109      -7.634   1.933  30.001  1.00  0.00           O  
ATOM   1665  CB  ALA L 109      -8.680  -0.888  30.973  1.00  0.00           C  
ATOM   1666  H   ALA L 109      -9.150  -1.903  28.702  1.00  0.00           H  
ATOM   1667  HA  ALA L 109      -9.773   0.599  29.876  1.00  0.00           H  
ATOM   1668 1HB  ALA L 109      -8.488  -0.238  31.825  1.00  0.00           H  
ATOM   1669 2HB  ALA L 109      -9.567  -1.492  31.168  1.00  0.00           H  
ATOM   1670 3HB  ALA L 109      -7.824  -1.543  30.816  1.00  0.00           H  
ATOM   1671  N   ILE H   2       5.064 -22.449  -1.168  1.00  0.00           N  
ATOM   1672  CA  ILE H   2       4.905 -21.344  -2.112  1.00  0.00           C  
ATOM   1673  C   ILE H   2       5.590 -20.116  -1.531  1.00  0.00           C  
ATOM   1674  O   ILE H   2       5.267 -19.678  -0.426  1.00  0.00           O  
ATOM   1675  CB  ILE H   2       3.422 -21.042  -2.392  1.00  0.00           C  
ATOM   1676  CG1 ILE H   2       2.685 -22.319  -2.805  1.00  0.00           C  
ATOM   1677  CG2 ILE H   2       3.290 -19.976  -3.469  1.00  0.00           C  
ATOM   1678  CD1 ILE H   2       3.255 -22.981  -4.039  1.00  0.00           C  
ATOM   1679 1H   ILE H   2       4.620 -23.267  -1.533  1.00  0.00           H  
ATOM   1680 2H   ILE H   2       6.038 -22.632  -1.030  1.00  0.00           H  
ATOM   1681 3H   ILE H   2       4.645 -22.204  -0.294  1.00  0.00           H  
ATOM   1682  HA  ILE H   2       5.376 -21.624  -3.054  1.00  0.00           H  
ATOM   1683  HB  ILE H   2       2.945 -20.685  -1.480  1.00  0.00           H  
ATOM   1684 1HG1 ILE H   2       2.717 -23.038  -1.987  1.00  0.00           H  
ATOM   1685 2HG1 ILE H   2       1.637 -22.090  -2.996  1.00  0.00           H  
ATOM   1686 1HG2 ILE H   2       2.235 -19.775  -3.655  1.00  0.00           H  
ATOM   1687 2HG2 ILE H   2       3.780 -19.062  -3.137  1.00  0.00           H  
ATOM   1688 3HG2 ILE H   2       3.760 -20.327  -4.388  1.00  0.00           H  
ATOM   1689 1HD1 ILE H   2       2.681 -23.878  -4.269  1.00  0.00           H  
ATOM   1690 2HD1 ILE H   2       3.201 -22.289  -4.881  1.00  0.00           H  
ATOM   1691 3HD1 ILE H   2       4.295 -23.252  -3.859  1.00  0.00           H  
ATOM   1692  N   GLN H   3       6.540 -19.561  -2.282  1.00  0.00           N  
ATOM   1693  CA  GLN H   3       7.277 -18.385  -1.834  1.00  0.00           C  
ATOM   1694  C   GLN H   3       7.411 -17.371  -2.963  1.00  0.00           C  
ATOM   1695  O   GLN H   3       7.726 -17.734  -4.098  1.00  0.00           O  
ATOM   1696  CB  GLN H   3       8.662 -18.782  -1.316  1.00  0.00           C  
ATOM   1697  CG  GLN H   3       9.491 -17.618  -0.801  1.00  0.00           C  
ATOM   1698  CD  GLN H   3      10.830 -18.063  -0.244  1.00  0.00           C  
ATOM   1699  OE1 GLN H   3      11.190 -19.241  -0.321  1.00  0.00           O  
ATOM   1700  NE2 GLN H   3      11.577 -17.122   0.322  1.00  0.00           N  
ATOM   1701  H   GLN H   3       6.757 -19.962  -3.184  1.00  0.00           H  
ATOM   1702  HA  GLN H   3       6.722 -17.919  -1.019  1.00  0.00           H  
ATOM   1703 1HB  GLN H   3       8.555 -19.503  -0.506  1.00  0.00           H  
ATOM   1704 2HB  GLN H   3       9.223 -19.268  -2.114  1.00  0.00           H  
ATOM   1705 1HG  GLN H   3       9.675 -16.925  -1.622  1.00  0.00           H  
ATOM   1706 2HG  GLN H   3       8.940 -17.116  -0.006  1.00  0.00           H  
ATOM   1707 1HE2 GLN H   3      12.470 -17.355   0.707  1.00  0.00           H  
ATOM   1708 2HE2 GLN H   3      11.246 -16.178   0.363  1.00  0.00           H  
ATOM   1709  N   LEU H   4       7.167 -16.105  -2.638  1.00  0.00           N  
ATOM   1710  CA  LEU H   4       7.352 -15.005  -3.596  1.00  0.00           C  
ATOM   1711  C   LEU H   4       8.373 -14.019  -3.041  1.00  0.00           C  
ATOM   1712  O   LEU H   4       8.108 -13.316  -2.050  1.00  0.00           O  
ATOM   1713  CB  LEU H   4       6.024 -14.288  -3.869  1.00  0.00           C  
ATOM   1714  CG  LEU H   4       4.903 -15.161  -4.447  1.00  0.00           C  
ATOM   1715  CD1 LEU H   4       3.626 -14.340  -4.559  1.00  0.00           C  
ATOM   1716  CD2 LEU H   4       5.328 -15.700  -5.805  1.00  0.00           C  
ATOM   1717  H   LEU H   4       6.845 -15.895  -1.705  1.00  0.00           H  
ATOM   1718  HA  LEU H   4       7.718 -15.422  -4.534  1.00  0.00           H  
ATOM   1719 1HB  LEU H   4       5.663 -13.860  -2.936  1.00  0.00           H  
ATOM   1720 2HB  LEU H   4       6.206 -13.475  -4.571  1.00  0.00           H  
ATOM   1721  HG  LEU H   4       4.706 -15.994  -3.772  1.00  0.00           H  
ATOM   1722 1HD1 LEU H   4       2.829 -14.961  -4.970  1.00  0.00           H  
ATOM   1723 2HD1 LEU H   4       3.334 -13.984  -3.571  1.00  0.00           H  
ATOM   1724 3HD1 LEU H   4       3.798 -13.489  -5.217  1.00  0.00           H  
ATOM   1725 1HD2 LEU H   4       4.532 -16.322  -6.215  1.00  0.00           H  
ATOM   1726 2HD2 LEU H   4       5.524 -14.868  -6.481  1.00  0.00           H  
ATOM   1727 3HD2 LEU H   4       6.233 -16.298  -5.692  1.00  0.00           H  
ATOM   1728  N   GLN H   5       9.540 -13.968  -3.683  1.00  0.00           N  
ATOM   1729  CA  GLN H   5      10.628 -13.112  -3.236  1.00  0.00           C  
ATOM   1730  C   GLN H   5      10.759 -11.908  -4.152  1.00  0.00           C  
ATOM   1731  O   GLN H   5      11.057 -12.060  -5.344  1.00  0.00           O  
ATOM   1732  CB  GLN H   5      11.947 -13.887  -3.189  1.00  0.00           C  
ATOM   1733  CG  GLN H   5      13.148 -13.050  -2.782  1.00  0.00           C  
ATOM   1734  CD  GLN H   5      13.070 -12.592  -1.339  1.00  0.00           C  
ATOM   1735  OE1 GLN H   5      13.167 -13.399  -0.410  1.00  0.00           O  
ATOM   1736  NE2 GLN H   5      12.893 -11.290  -1.140  1.00  0.00           N  
ATOM   1737  H   GLN H   5       9.672 -14.542  -4.503  1.00  0.00           H  
ATOM   1738  HA  GLN H   5      10.400 -12.759  -2.230  1.00  0.00           H  
ATOM   1739 1HB  GLN H   5      11.858 -14.713  -2.485  1.00  0.00           H  
ATOM   1740 2HB  GLN H   5      12.153 -14.315  -4.171  1.00  0.00           H  
ATOM   1741 1HG  GLN H   5      14.051 -13.646  -2.903  1.00  0.00           H  
ATOM   1742 2HG  GLN H   5      13.195 -12.167  -3.419  1.00  0.00           H  
ATOM   1743 1HE2 GLN H   5      12.834 -10.928  -0.210  1.00  0.00           H  
ATOM   1744 2HE2 GLN H   5      12.820 -10.670  -1.922  1.00  0.00           H  
ATOM   1745  N   GLN H   6      10.536 -10.721  -3.592  1.00  0.00           N  
ATOM   1746  CA  GLN H   6      10.625  -9.478  -4.345  1.00  0.00           C  
ATOM   1747  C   GLN H   6      11.982  -8.799  -4.236  1.00  0.00           C  
ATOM   1748  O   GLN H   6      12.754  -9.062  -3.308  1.00  0.00           O  
ATOM   1749  CB  GLN H   6       9.535  -8.508  -3.881  1.00  0.00           C  
ATOM   1750  CG  GLN H   6       8.120  -8.971  -4.183  1.00  0.00           C  
ATOM   1751  CD  GLN H   6       7.073  -7.975  -3.722  1.00  0.00           C  
ATOM   1752  OE1 GLN H   6       5.988  -8.356  -3.276  1.00  0.00           O  
ATOM   1753  NE2 GLN H   6       7.393  -6.690  -3.828  1.00  0.00           N  
ATOM   1754  H   GLN H   6      10.296 -10.686  -2.611  1.00  0.00           H  
ATOM   1755  HA  GLN H   6      10.474  -9.701  -5.401  1.00  0.00           H  
ATOM   1756 1HB  GLN H   6       9.616  -8.358  -2.804  1.00  0.00           H  
ATOM   1757 2HB  GLN H   6       9.681  -7.539  -4.358  1.00  0.00           H  
ATOM   1758 1HG  GLN H   6       8.015  -9.103  -5.260  1.00  0.00           H  
ATOM   1759 2HG  GLN H   6       7.941  -9.917  -3.672  1.00  0.00           H  
ATOM   1760 1HE2 GLN H   6       6.743  -5.986  -3.539  1.00  0.00           H  
ATOM   1761 2HE2 GLN H   6       8.285  -6.425  -4.196  1.00  0.00           H  
ATOM   1762  N   SER H   7      12.249  -7.925  -5.201  1.00  0.00           N  
ATOM   1763  CA  SER H   7      13.461  -7.121  -5.231  1.00  0.00           C  
ATOM   1764  C   SER H   7      13.420  -6.015  -4.172  1.00  0.00           C  
ATOM   1765  O   SER H   7      12.358  -5.713  -3.591  1.00  0.00           O  
ATOM   1766  CB  SER H   7      13.645  -6.515  -6.608  1.00  0.00           C  
ATOM   1767  OG  SER H   7      12.599  -5.633  -6.913  1.00  0.00           O  
ATOM   1768  H   SER H   7      11.571  -7.820  -5.942  1.00  0.00           H  
ATOM   1769  HA  SER H   7      14.311  -7.769  -5.013  1.00  0.00           H  
ATOM   1770 1HB  SER H   7      14.595  -5.984  -6.647  1.00  0.00           H  
ATOM   1771 2HB  SER H   7      13.683  -7.309  -7.353  1.00  0.00           H  
ATOM   1772  HG  SER H   7      12.917  -4.758  -6.682  1.00  0.00           H  
ATOM   1773  N   GLY H   8      14.583  -5.413  -3.926  1.00  0.00           N  
ATOM   1774  CA  GLY H   8      14.730  -4.445  -2.842  1.00  0.00           C  
ATOM   1775  C   GLY H   8      14.188  -3.046  -3.098  1.00  0.00           C  
ATOM   1776  O   GLY H   8      13.698  -2.738  -4.198  1.00  0.00           O  
ATOM   1777  H   GLY H   8      15.383  -5.631  -4.502  1.00  0.00           H  
ATOM   1778 1HA  GLY H   8      14.228  -4.819  -1.950  1.00  0.00           H  
ATOM   1779 2HA  GLY H   8      15.785  -4.333  -2.595  1.00  0.00           H  
ATOM   1780  N   ALA H   9      14.269  -2.174  -2.082  1.00  0.00           N  
ATOM   1781  CA  ALA H   9      13.691  -0.838  -2.235  1.00  0.00           C  
ATOM   1782  C   ALA H   9      14.495  -0.020  -3.236  1.00  0.00           C  
ATOM   1783  O   ALA H   9      15.702  -0.248  -3.399  1.00  0.00           O  
ATOM   1784  CB  ALA H   9      13.630  -0.123  -0.894  1.00  0.00           C  
ATOM   1785  H   ALA H   9      14.718  -2.419  -1.211  1.00  0.00           H  
ATOM   1786  HA  ALA H   9      12.677  -0.950  -2.619  1.00  0.00           H  
ATOM   1787 1HB  ALA H   9      13.206   0.871  -1.030  1.00  0.00           H  
ATOM   1788 2HB  ALA H   9      13.006  -0.694  -0.205  1.00  0.00           H  
ATOM   1789 3HB  ALA H   9      14.635  -0.036  -0.482  1.00  0.00           H  
ATOM   1790  N   GLU H  10      13.825   0.916  -3.895  1.00  0.00           N  
ATOM   1791  CA  GLU H  10      14.457   1.752  -4.921  1.00  0.00           C  
ATOM   1792  C   GLU H  10      14.140   3.228  -4.738  1.00  0.00           C  
ATOM   1793  O   GLU H  10      13.014   3.595  -4.398  1.00  0.00           O  
ATOM   1794  CB  GLU H  10      14.012   1.307  -6.315  1.00  0.00           C  
ATOM   1795  CG  GLU H  10      14.443  -0.103  -6.692  1.00  0.00           C  
ATOM   1796  CD  GLU H  10      15.923  -0.219  -6.927  1.00  0.00           C  
ATOM   1797  OE1 GLU H  10      16.569   0.796  -7.035  1.00  0.00           O  
ATOM   1798  OE2 GLU H  10      16.409  -1.323  -6.998  1.00  0.00           O  
ATOM   1799  H   GLU H  10      12.848   1.056  -3.679  1.00  0.00           H  
ATOM   1800  HA  GLU H  10      15.538   1.637  -4.843  1.00  0.00           H  
ATOM   1801 1HB  GLU H  10      12.924   1.353  -6.382  1.00  0.00           H  
ATOM   1802 2HB  GLU H  10      14.415   1.991  -7.062  1.00  0.00           H  
ATOM   1803 1HG  GLU H  10      14.161  -0.784  -5.890  1.00  0.00           H  
ATOM   1804 2HG  GLU H  10      13.912  -0.406  -7.594  1.00  0.00           H  
ATOM   1805  N   LEU H  11      15.145   4.069  -4.972  1.00  0.00           N  
ATOM   1806  CA  LEU H  11      14.956   5.509  -5.075  1.00  0.00           C  
ATOM   1807  C   LEU H  11      15.126   5.940  -6.526  1.00  0.00           C  
ATOM   1808  O   LEU H  11      16.173   5.698  -7.131  1.00  0.00           O  
ATOM   1809  CB  LEU H  11      15.957   6.252  -4.182  1.00  0.00           C  
ATOM   1810  CG  LEU H  11      15.925   7.782  -4.278  1.00  0.00           C  
ATOM   1811  CD1 LEU H  11      14.586   8.296  -3.766  1.00  0.00           C  
ATOM   1812  CD2 LEU H  11      17.078   8.365  -3.474  1.00  0.00           C  
ATOM   1813  H   LEU H  11      16.074   3.687  -5.079  1.00  0.00           H  
ATOM   1814  HA  LEU H  11      13.948   5.750  -4.740  1.00  0.00           H  
ATOM   1815 1HB  LEU H  11      15.764   5.981  -3.144  1.00  0.00           H  
ATOM   1816 2HB  LEU H  11      16.963   5.924  -4.440  1.00  0.00           H  
ATOM   1817  HG  LEU H  11      16.021   8.083  -5.322  1.00  0.00           H  
ATOM   1818 1HD1 LEU H  11      14.563   9.384  -3.835  1.00  0.00           H  
ATOM   1819 2HD1 LEU H  11      13.781   7.878  -4.371  1.00  0.00           H  
ATOM   1820 3HD1 LEU H  11      14.454   7.996  -2.727  1.00  0.00           H  
ATOM   1821 1HD2 LEU H  11      17.055   9.454  -3.544  1.00  0.00           H  
ATOM   1822 2HD2 LEU H  11      16.982   8.066  -2.431  1.00  0.00           H  
ATOM   1823 3HD2 LEU H  11      18.023   7.997  -3.873  1.00  0.00           H  
ATOM   1824  N   VAL H  12      14.093   6.576  -7.069  1.00  0.00           N  
ATOM   1825  CA  VAL H  12      14.031   6.907  -8.494  1.00  0.00           C  
ATOM   1826  C   VAL H  12      13.737   8.381  -8.713  1.00  0.00           C  
ATOM   1827  O   VAL H  12      13.099   9.033  -7.882  1.00  0.00           O  
ATOM   1828  CB  VAL H  12      12.944   6.068  -9.192  1.00  0.00           C  
ATOM   1829  CG1 VAL H  12      13.317   4.594  -9.175  1.00  0.00           C  
ATOM   1830  CG2 VAL H  12      11.601   6.293  -8.514  1.00  0.00           C  
ATOM   1831  H   VAL H  12      13.325   6.840  -6.469  1.00  0.00           H  
ATOM   1832  HA  VAL H  12      14.996   6.675  -8.946  1.00  0.00           H  
ATOM   1833  HB  VAL H  12      12.879   6.371 -10.238  1.00  0.00           H  
ATOM   1834 1HG1 VAL H  12      12.538   4.015  -9.673  1.00  0.00           H  
ATOM   1835 2HG1 VAL H  12      14.263   4.451  -9.697  1.00  0.00           H  
ATOM   1836 3HG1 VAL H  12      13.416   4.255  -8.144  1.00  0.00           H  
ATOM   1837 1HG2 VAL H  12      10.838   5.698  -9.013  1.00  0.00           H  
ATOM   1838 2HG2 VAL H  12      11.668   5.996  -7.467  1.00  0.00           H  
ATOM   1839 3HG2 VAL H  12      11.335   7.348  -8.575  1.00  0.00           H  
ATOM   1840  N   ARG H  13      14.200   8.918  -9.838  1.00  0.00           N  
ATOM   1841  CA  ARG H  13      13.947  10.313 -10.153  1.00  0.00           C  
ATOM   1842  C   ARG H  13      12.618  10.448 -10.905  1.00  0.00           C  
ATOM   1843  O   ARG H  13      12.223   9.525 -11.629  1.00  0.00           O  
ATOM   1844  CB  ARG H  13      15.077  10.887 -10.995  1.00  0.00           C  
ATOM   1845  CG  ARG H  13      16.427  10.946 -10.298  1.00  0.00           C  
ATOM   1846  CD  ARG H  13      17.496  11.428 -11.210  1.00  0.00           C  
ATOM   1847  NE  ARG H  13      17.767  10.477 -12.275  1.00  0.00           N  
ATOM   1848  CZ  ARG H  13      18.562  10.723 -13.337  1.00  0.00           C  
ATOM   1849  NH1 ARG H  13      19.152  11.891 -13.460  1.00  0.00           N  
ATOM   1850  NH2 ARG H  13      18.746   9.789 -14.254  1.00  0.00           N  
ATOM   1851  H   ARG H  13      14.735   8.356 -10.486  1.00  0.00           H  
ATOM   1852  HA  ARG H  13      13.889  10.874  -9.220  1.00  0.00           H  
ATOM   1853 1HB  ARG H  13      15.199  10.291 -11.898  1.00  0.00           H  
ATOM   1854 2HB  ARG H  13      14.821  11.901 -11.305  1.00  0.00           H  
ATOM   1855 1HG  ARG H  13      16.369  11.628  -9.448  1.00  0.00           H  
ATOM   1856 2HG  ARG H  13      16.700   9.951  -9.947  1.00  0.00           H  
ATOM   1857 1HD  ARG H  13      17.191  12.370 -11.665  1.00  0.00           H  
ATOM   1858 2HD  ARG H  13      18.415  11.580 -10.646  1.00  0.00           H  
ATOM   1859  HE  ARG H  13      17.332   9.567 -12.217  1.00  0.00           H  
ATOM   1860 1HH1 ARG H  13      19.010  12.605 -12.758  1.00  0.00           H  
ATOM   1861 2HH1 ARG H  13      19.746  12.075 -14.254  1.00  0.00           H  
ATOM   1862 1HH2 ARG H  13      18.293   8.892 -14.160  1.00  0.00           H  
ATOM   1863 2HH2 ARG H  13      19.340   9.974 -15.049  1.00  0.00           H  
ATOM   1864  N   PRO H  14      11.924  11.588 -10.735  1.00  0.00           N  
ATOM   1865  CA  PRO H  14      10.693  11.814 -11.492  1.00  0.00           C  
ATOM   1866  C   PRO H  14      10.938  11.673 -12.998  1.00  0.00           C  
ATOM   1867  O   PRO H  14      11.953  12.160 -13.515  1.00  0.00           O  
ATOM   1868  CB  PRO H  14      10.315  13.251 -11.114  1.00  0.00           C  
ATOM   1869  CG  PRO H  14      10.926  13.447  -9.769  1.00  0.00           C  
ATOM   1870  CD  PRO H  14      12.239  12.715  -9.843  1.00  0.00           C  
ATOM   1871  HA  PRO H  14       9.925  11.102 -11.156  1.00  0.00           H  
ATOM   1872 1HB  PRO H  14      10.704  13.953 -11.866  1.00  0.00           H  
ATOM   1873 2HB  PRO H  14       9.220  13.362 -11.107  1.00  0.00           H  
ATOM   1874 1HG  PRO H  14      11.050  14.520  -9.560  1.00  0.00           H  
ATOM   1875 2HG  PRO H  14      10.261  13.047  -8.988  1.00  0.00           H  
ATOM   1876 1HD  PRO H  14      13.005  13.377 -10.275  1.00  0.00           H  
ATOM   1877 2HD  PRO H  14      12.534  12.386  -8.835  1.00  0.00           H  
ATOM   1878  N   GLY H  15      10.016  11.006 -13.687  1.00  0.00           N  
ATOM   1879  CA  GLY H  15      10.150  10.775 -15.130  1.00  0.00           C  
ATOM   1880  C   GLY H  15      10.870   9.500 -15.535  1.00  0.00           C  
ATOM   1881  O   GLY H  15      10.846   9.118 -16.714  1.00  0.00           O  
ATOM   1882  H   GLY H  15       9.201  10.651 -13.205  1.00  0.00           H  
ATOM   1883 1HA  GLY H  15       9.160  10.745 -15.587  1.00  0.00           H  
ATOM   1884 2HA  GLY H  15      10.688  11.607 -15.583  1.00  0.00           H  
ATOM   1885  N   ALA H  16      11.513   8.840 -14.569  1.00  0.00           N  
ATOM   1886  CA  ALA H  16      12.258   7.607 -14.833  1.00  0.00           C  
ATOM   1887  C   ALA H  16      11.320   6.408 -14.893  1.00  0.00           C  
ATOM   1888  O   ALA H  16      10.107   6.548 -14.712  1.00  0.00           O  
ATOM   1889  CB  ALA H  16      13.356   7.390 -13.773  1.00  0.00           C  
ATOM   1890  H   ALA H  16      11.483   9.205 -13.627  1.00  0.00           H  
ATOM   1891  HA  ALA H  16      12.744   7.706 -15.803  1.00  0.00           H  
ATOM   1892 1HB  ALA H  16      13.895   6.468 -13.993  1.00  0.00           H  
ATOM   1893 2HB  ALA H  16      14.050   8.229 -13.794  1.00  0.00           H  
ATOM   1894 3HB  ALA H  16      12.900   7.318 -12.788  1.00  0.00           H  
ATOM   1895  N   LEU H  17      11.889   5.233 -15.146  1.00  0.00           N  
ATOM   1896  CA  LEU H  17      11.130   3.988 -15.117  1.00  0.00           C  
ATOM   1897  C   LEU H  17      11.782   3.046 -14.125  1.00  0.00           C  
ATOM   1898  O   LEU H  17      12.996   3.104 -13.920  1.00  0.00           O  
ATOM   1899  CB  LEU H  17      11.078   3.342 -16.508  1.00  0.00           C  
ATOM   1900  CG  LEU H  17      10.332   4.141 -17.585  1.00  0.00           C  
ATOM   1901  CD1 LEU H  17      11.294   5.114 -18.252  1.00  0.00           C  
ATOM   1902  CD2 LEU H  17       9.731   3.182 -18.602  1.00  0.00           C  
ATOM   1903  H   LEU H  17      12.875   5.203 -15.365  1.00  0.00           H  
ATOM   1904  HA  LEU H  17      10.110   4.212 -14.805  1.00  0.00           H  
ATOM   1905 1HB  LEU H  17      12.097   3.188 -16.857  1.00  0.00           H  
ATOM   1906 2HB  LEU H  17      10.594   2.370 -16.422  1.00  0.00           H  
ATOM   1907  HG  LEU H  17       9.536   4.723 -17.121  1.00  0.00           H  
ATOM   1908 1HD1 LEU H  17      10.764   5.683 -19.018  1.00  0.00           H  
ATOM   1909 2HD1 LEU H  17      11.694   5.801 -17.505  1.00  0.00           H  
ATOM   1910 3HD1 LEU H  17      12.112   4.561 -18.712  1.00  0.00           H  
ATOM   1911 1HD2 LEU H  17       9.201   3.750 -19.368  1.00  0.00           H  
ATOM   1912 2HD2 LEU H  17      10.526   2.600 -19.069  1.00  0.00           H  
ATOM   1913 3HD2 LEU H  17       9.035   2.509 -18.101  1.00  0.00           H  
ATOM   1914  N   VAL H  18      10.977   2.182 -13.511  1.00  0.00           N  
ATOM   1915  CA  VAL H  18      11.478   1.219 -12.528  1.00  0.00           C  
ATOM   1916  C   VAL H  18      10.917  -0.158 -12.850  1.00  0.00           C  
ATOM   1917  O   VAL H  18       9.769  -0.274 -13.288  1.00  0.00           O  
ATOM   1918  CB  VAL H  18      11.069   1.626 -11.100  1.00  0.00           C  
ATOM   1919  CG1 VAL H  18       9.558   1.560 -10.939  1.00  0.00           C  
ATOM   1920  CG2 VAL H  18      11.759   0.724 -10.088  1.00  0.00           C  
ATOM   1921  H   VAL H  18       9.991   2.191 -13.733  1.00  0.00           H  
ATOM   1922  HA  VAL H  18      12.567   1.203 -12.583  1.00  0.00           H  
ATOM   1923  HB  VAL H  18      11.366   2.660 -10.928  1.00  0.00           H  
ATOM   1924 1HG1 VAL H  18       9.288   1.850  -9.922  1.00  0.00           H  
ATOM   1925 2HG1 VAL H  18       9.087   2.239 -11.648  1.00  0.00           H  
ATOM   1926 3HG1 VAL H  18       9.216   0.541 -11.127  1.00  0.00           H  
ATOM   1927 1HG2 VAL H  18      11.467   1.018  -9.080  1.00  0.00           H  
ATOM   1928 2HG2 VAL H  18      11.468  -0.312 -10.264  1.00  0.00           H  
ATOM   1929 3HG2 VAL H  18      12.840   0.819 -10.193  1.00  0.00           H  
ATOM   1930  N   LYS H  19      11.724  -1.192 -12.635  1.00  0.00           N  
ATOM   1931  CA  LYS H  19      11.266  -2.564 -12.835  1.00  0.00           C  
ATOM   1932  C   LYS H  19      11.419  -3.407 -11.563  1.00  0.00           C  
ATOM   1933  O   LYS H  19      12.525  -3.572 -11.048  1.00  0.00           O  
ATOM   1934  CB  LYS H  19      12.029  -3.214 -13.990  1.00  0.00           C  
ATOM   1935  CG  LYS H  19      11.596  -4.640 -14.307  1.00  0.00           C  
ATOM   1936  CD  LYS H  19      12.220  -5.131 -15.605  1.00  0.00           C  
ATOM   1937  CE  LYS H  19      13.716  -5.361 -15.448  1.00  0.00           C  
ATOM   1938  NZ  LYS H  19      14.321  -5.943 -16.676  1.00  0.00           N  
ATOM   1939  H   LYS H  19      12.672  -1.031 -12.327  1.00  0.00           H  
ATOM   1940  HA  LYS H  19      10.204  -2.541 -13.084  1.00  0.00           H  
ATOM   1941 1HB  LYS H  19      11.901  -2.616 -14.893  1.00  0.00           H  
ATOM   1942 2HB  LYS H  19      13.093  -3.232 -13.757  1.00  0.00           H  
ATOM   1943 1HG  LYS H  19      11.898  -5.300 -13.496  1.00  0.00           H  
ATOM   1944 2HG  LYS H  19      10.511  -4.677 -14.399  1.00  0.00           H  
ATOM   1945 1HD  LYS H  19      11.745  -6.065 -15.906  1.00  0.00           H  
ATOM   1946 2HD  LYS H  19      12.056  -4.391 -16.390  1.00  0.00           H  
ATOM   1947 1HE  LYS H  19      14.208  -4.415 -15.229  1.00  0.00           H  
ATOM   1948 2HE  LYS H  19      13.894  -6.041 -14.615  1.00  0.00           H  
ATOM   1949 1HZ  LYS H  19      15.312  -6.080 -16.532  1.00  0.00           H  
ATOM   1950 2HZ  LYS H  19      13.885  -6.830 -16.881  1.00  0.00           H  
ATOM   1951 3HZ  LYS H  19      14.179  -5.313 -17.453  1.00  0.00           H  
ATOM   1952  N   LEU H  20      10.300  -3.930 -11.067  1.00  0.00           N  
ATOM   1953  CA  LEU H  20      10.292  -4.731  -9.848  1.00  0.00           C  
ATOM   1954  C   LEU H  20      10.157  -6.203 -10.198  1.00  0.00           C  
ATOM   1955  O   LEU H  20       9.397  -6.558 -11.101  1.00  0.00           O  
ATOM   1956  CB  LEU H  20       9.141  -4.303  -8.928  1.00  0.00           C  
ATOM   1957  CG  LEU H  20       9.360  -2.997  -8.153  1.00  0.00           C  
ATOM   1958  CD1 LEU H  20       9.369  -1.825  -9.125  1.00  0.00           C  
ATOM   1959  CD2 LEU H  20       8.262  -2.835  -7.112  1.00  0.00           C  
ATOM   1960  H   LEU H  20       9.430  -3.767 -11.556  1.00  0.00           H  
ATOM   1961  HA  LEU H  20      11.233  -4.571  -9.323  1.00  0.00           H  
ATOM   1962 1HB  LEU H  20       8.241  -4.185  -9.531  1.00  0.00           H  
ATOM   1963 2HB  LEU H  20       8.964  -5.095  -8.202  1.00  0.00           H  
ATOM   1964  HG  LEU H  20      10.330  -3.027  -7.657  1.00  0.00           H  
ATOM   1965 1HD1 LEU H  20       9.524  -0.897  -8.574  1.00  0.00           H  
ATOM   1966 2HD1 LEU H  20      10.175  -1.957  -9.846  1.00  0.00           H  
ATOM   1967 3HD1 LEU H  20       8.416  -1.780  -9.650  1.00  0.00           H  
ATOM   1968 1HD2 LEU H  20       8.417  -1.908  -6.560  1.00  0.00           H  
ATOM   1969 2HD2 LEU H  20       7.291  -2.804  -7.608  1.00  0.00           H  
ATOM   1970 3HD2 LEU H  20       8.289  -3.678  -6.420  1.00  0.00           H  
ATOM   1971  N   SER H  21      10.887  -7.058  -9.486  1.00  0.00           N  
ATOM   1972  CA  SER H  21      10.844  -8.491  -9.739  1.00  0.00           C  
ATOM   1973  C   SER H  21      10.157  -9.251  -8.619  1.00  0.00           C  
ATOM   1974  O   SER H  21      10.124  -8.803  -7.463  1.00  0.00           O  
ATOM   1975  CB  SER H  21      12.249  -9.026  -9.928  1.00  0.00           C  
ATOM   1976  OG  SER H  21      12.981  -8.945  -8.735  1.00  0.00           O  
ATOM   1977  H   SER H  21      11.487  -6.706  -8.753  1.00  0.00           H  
ATOM   1978  HA  SER H  21      10.275  -8.664 -10.654  1.00  0.00           H  
ATOM   1979 1HB  SER H  21      12.201 -10.063 -10.258  1.00  0.00           H  
ATOM   1980 2HB  SER H  21      12.753  -8.457 -10.707  1.00  0.00           H  
ATOM   1981  HG  SER H  21      13.257  -9.842  -8.533  1.00  0.00           H  
ATOM   1982  N   CYS H  22       9.614 -10.406  -8.993  1.00  0.00           N  
ATOM   1983  CA  CYS H  22       8.919 -11.311  -8.084  1.00  0.00           C  
ATOM   1984  C   CYS H  22       9.289 -12.747  -8.456  1.00  0.00           C  
ATOM   1985  O   CYS H  22       8.773 -13.296  -9.431  1.00  0.00           O  
ATOM   1986  CB  CYS H  22       7.404 -11.075  -8.195  1.00  0.00           C  
ATOM   1987  SG  CYS H  22       6.348 -12.141  -7.177  1.00  0.00           S  
ATOM   1988  H   CYS H  22       9.699 -10.657  -9.967  1.00  0.00           H  
ATOM   1989  HA  CYS H  22       9.236 -11.089  -7.065  1.00  0.00           H  
ATOM   1990 1HB  CYS H  22       7.175 -10.046  -7.919  1.00  0.00           H  
ATOM   1991 2HB  CYS H  22       7.089 -11.213  -9.230  1.00  0.00           H  
ATOM   1992  N   LYS H  23      10.189 -13.349  -7.669  1.00  0.00           N  
ATOM   1993  CA  LYS H  23      10.673 -14.698  -7.901  1.00  0.00           C  
ATOM   1994  C   LYS H  23       9.780 -15.716  -7.219  1.00  0.00           C  
ATOM   1995  O   LYS H  23       9.603 -15.686  -5.989  1.00  0.00           O  
ATOM   1996  CB  LYS H  23      12.114 -14.845  -7.411  1.00  0.00           C  
ATOM   1997  CG  LYS H  23      12.735 -16.209  -7.677  1.00  0.00           C  
ATOM   1998  CD  LYS H  23      14.178 -16.264  -7.200  1.00  0.00           C  
ATOM   1999  CE  LYS H  23      14.795 -17.631  -7.455  1.00  0.00           C  
ATOM   2000  NZ  LYS H  23      16.209 -17.696  -6.994  1.00  0.00           N  
ATOM   2001  H   LYS H  23      10.541 -12.830  -6.878  1.00  0.00           H  
ATOM   2002  HA  LYS H  23      10.651 -14.894  -8.974  1.00  0.00           H  
ATOM   2003 1HB  LYS H  23      12.740 -14.091  -7.890  1.00  0.00           H  
ATOM   2004 2HB  LYS H  23      12.152 -14.664  -6.336  1.00  0.00           H  
ATOM   2005 1HG  LYS H  23      12.161 -16.978  -7.160  1.00  0.00           H  
ATOM   2006 2HG  LYS H  23      12.707 -16.418  -8.747  1.00  0.00           H  
ATOM   2007 1HD  LYS H  23      14.763 -15.506  -7.722  1.00  0.00           H  
ATOM   2008 2HD  LYS H  23      14.215 -16.052  -6.131  1.00  0.00           H  
ATOM   2009 1HE  LYS H  23      14.220 -18.392  -6.931  1.00  0.00           H  
ATOM   2010 2HE  LYS H  23      14.762 -17.850  -8.521  1.00  0.00           H  
ATOM   2011 1HZ  LYS H  23      16.581 -18.617  -7.181  1.00  0.00           H  
ATOM   2012 2HZ  LYS H  23      16.757 -17.006  -7.488  1.00  0.00           H  
ATOM   2013 3HZ  LYS H  23      16.250 -17.513  -6.003  1.00  0.00           H  
ATOM   2014  N   ALA H  24       9.244 -16.603  -7.991  1.00  0.00           N  
ATOM   2015  CA  ALA H  24       8.393 -17.656  -7.498  1.00  0.00           C  
ATOM   2016  C   ALA H  24       9.137 -18.973  -7.274  1.00  0.00           C  
ATOM   2017  O   ALA H  24      10.027 -19.342  -8.054  1.00  0.00           O  
ATOM   2018  CB  ALA H  24       7.258 -17.872  -8.482  1.00  0.00           C  
ATOM   2019  H   ALA H  24       9.424 -16.542  -8.983  1.00  0.00           H  
ATOM   2020  HA  ALA H  24       8.005 -17.351  -6.526  1.00  0.00           H  
ATOM   2021 1HB  ALA H  24       6.606 -18.667  -8.119  1.00  0.00           H  
ATOM   2022 2HB  ALA H  24       6.684 -16.951  -8.582  1.00  0.00           H  
ATOM   2023 3HB  ALA H  24       7.666 -18.153  -9.452  1.00  0.00           H  
ATOM   2024  N   SER H  25       8.762 -19.662  -6.202  1.00  0.00           N  
ATOM   2025  CA  SER H  25       9.318 -20.964  -5.882  1.00  0.00           C  
ATOM   2026  C   SER H  25       8.207 -21.804  -5.247  1.00  0.00           C  
ATOM   2027  O   SER H  25       7.331 -21.269  -4.546  1.00  0.00           O  
ATOM   2028  CB  SER H  25      10.500 -20.831  -4.942  1.00  0.00           C  
ATOM   2029  OG  SER H  25      11.018 -22.089  -4.607  1.00  0.00           O  
ATOM   2030  H   SER H  25       8.064 -19.261  -5.589  1.00  0.00           H  
ATOM   2031  HA  SER H  25       9.663 -21.429  -6.807  1.00  0.00           H  
ATOM   2032 1HB  SER H  25      11.276 -20.230  -5.416  1.00  0.00           H  
ATOM   2033 2HB  SER H  25      10.188 -20.311  -4.037  1.00  0.00           H  
ATOM   2034  HG  SER H  25      11.500 -21.967  -3.786  1.00  0.00           H  
ATOM   2035  N   GLY H  26       8.219 -23.109  -5.533  1.00  0.00           N  
ATOM   2036  CA  GLY H  26       7.239 -24.010  -4.951  1.00  0.00           C  
ATOM   2037  C   GLY H  26       6.128 -24.389  -5.911  1.00  0.00           C  
ATOM   2038  O   GLY H  26       5.321 -25.261  -5.596  1.00  0.00           O  
ATOM   2039  H   GLY H  26       8.918 -23.479  -6.161  1.00  0.00           H  
ATOM   2040 1HA  GLY H  26       7.736 -24.921  -4.618  1.00  0.00           H  
ATOM   2041 2HA  GLY H  26       6.795 -23.546  -4.072  1.00  0.00           H  
ATOM   2042  N   PHE H  27       6.082 -23.736  -7.067  1.00  0.00           N  
ATOM   2043  CA  PHE H  27       5.053 -23.984  -8.081  1.00  0.00           C  
ATOM   2044  C   PHE H  27       5.567 -23.482  -9.434  1.00  0.00           C  
ATOM   2045  O   PHE H  27       6.518 -22.711  -9.472  1.00  0.00           O  
ATOM   2046  CB  PHE H  27       3.741 -23.285  -7.719  1.00  0.00           C  
ATOM   2047  CG  PHE H  27       3.803 -21.788  -7.826  1.00  0.00           C  
ATOM   2048  CD1 PHE H  27       3.274 -21.135  -8.929  1.00  0.00           C  
ATOM   2049  CD2 PHE H  27       4.391 -21.030  -6.824  1.00  0.00           C  
ATOM   2050  CE1 PHE H  27       3.330 -19.757  -9.028  1.00  0.00           C  
ATOM   2051  CE2 PHE H  27       4.447 -19.654  -6.920  1.00  0.00           C  
ATOM   2052  CZ  PHE H  27       3.917 -19.017  -8.024  1.00  0.00           C  
ATOM   2053  H   PHE H  27       6.793 -23.041  -7.247  1.00  0.00           H  
ATOM   2054  HA  PHE H  27       4.867 -25.058  -8.130  1.00  0.00           H  
ATOM   2055 1HB  PHE H  27       2.947 -23.640  -8.375  1.00  0.00           H  
ATOM   2056 2HB  PHE H  27       3.462 -23.542  -6.698  1.00  0.00           H  
ATOM   2057  HD1 PHE H  27       2.809 -21.720  -9.723  1.00  0.00           H  
ATOM   2058  HD2 PHE H  27       4.810 -21.534  -5.953  1.00  0.00           H  
ATOM   2059  HE1 PHE H  27       2.911 -19.257  -9.901  1.00  0.00           H  
ATOM   2060  HE2 PHE H  27       4.911 -19.070  -6.126  1.00  0.00           H  
ATOM   2061  HZ  PHE H  27       3.963 -17.931  -8.102  1.00  0.00           H  
ATOM   2062  N   ASN H  28       4.934 -23.926 -10.526  1.00  0.00           N  
ATOM   2063  CA  ASN H  28       5.229 -23.446 -11.884  1.00  0.00           C  
ATOM   2064  C   ASN H  28       4.322 -22.263 -12.260  1.00  0.00           C  
ATOM   2065  O   ASN H  28       3.102 -22.419 -12.343  1.00  0.00           O  
ATOM   2066  CB  ASN H  28       5.085 -24.571 -12.892  1.00  0.00           C  
ATOM   2067  CG  ASN H  28       5.483 -24.157 -14.282  1.00  0.00           C  
ATOM   2068  OD1 ASN H  28       5.447 -22.969 -14.623  1.00  0.00           O  
ATOM   2069  ND2 ASN H  28       5.863 -25.113 -15.090  1.00  0.00           N  
ATOM   2070  H   ASN H  28       4.217 -24.625 -10.395  1.00  0.00           H  
ATOM   2071  HA  ASN H  28       6.259 -23.087 -11.909  1.00  0.00           H  
ATOM   2072 1HB  ASN H  28       5.705 -25.416 -12.586  1.00  0.00           H  
ATOM   2073 2HB  ASN H  28       4.051 -24.914 -12.910  1.00  0.00           H  
ATOM   2074 1HD2 ASN H  28       6.139 -24.897 -16.027  1.00  0.00           H  
ATOM   2075 2HD2 ASN H  28       5.877 -26.061 -14.772  1.00  0.00           H  
ATOM   2076  N   ILE H  29       4.899 -21.095 -12.522  1.00  0.00           N  
ATOM   2077  CA  ILE H  29       4.072 -19.894 -12.681  1.00  0.00           C  
ATOM   2078  C   ILE H  29       3.163 -19.951 -13.900  1.00  0.00           C  
ATOM   2079  O   ILE H  29       2.189 -19.218 -13.986  1.00  0.00           O  
ATOM   2080  CB  ILE H  29       4.957 -18.637 -12.779  1.00  0.00           C  
ATOM   2081  CG1 ILE H  29       5.801 -18.677 -14.056  1.00  0.00           C  
ATOM   2082  CG2 ILE H  29       5.848 -18.518 -11.553  1.00  0.00           C  
ATOM   2083  CD1 ILE H  29       6.514 -17.380 -14.358  1.00  0.00           C  
ATOM   2084  H   ILE H  29       5.903 -21.017 -12.615  1.00  0.00           H  
ATOM   2085  HA  ILE H  29       3.429 -19.799 -11.806  1.00  0.00           H  
ATOM   2086  HB  ILE H  29       4.325 -17.752 -12.847  1.00  0.00           H  
ATOM   2087 1HG1 ILE H  29       6.548 -19.466 -13.974  1.00  0.00           H  
ATOM   2088 2HG1 ILE H  29       5.163 -18.921 -14.907  1.00  0.00           H  
ATOM   2089 1HG2 ILE H  29       6.467 -17.625 -11.638  1.00  0.00           H  
ATOM   2090 2HG2 ILE H  29       5.229 -18.444 -10.659  1.00  0.00           H  
ATOM   2091 3HG2 ILE H  29       6.487 -19.397 -11.480  1.00  0.00           H  
ATOM   2092 1HD1 ILE H  29       7.091 -17.486 -15.277  1.00  0.00           H  
ATOM   2093 2HD1 ILE H  29       5.781 -16.581 -14.480  1.00  0.00           H  
ATOM   2094 3HD1 ILE H  29       7.185 -17.134 -13.536  1.00  0.00           H  
ATOM   2095  N   LYS H  30       3.475 -20.854 -14.820  1.00  0.00           N  
ATOM   2096  CA  LYS H  30       2.727 -21.033 -16.056  1.00  0.00           C  
ATOM   2097  C   LYS H  30       1.227 -21.288 -15.801  1.00  0.00           C  
ATOM   2098  O   LYS H  30       0.356 -20.861 -16.571  1.00  0.00           O  
ATOM   2099  CB  LYS H  30       3.326 -22.185 -16.864  1.00  0.00           C  
ATOM   2100  CG  LYS H  30       2.716 -22.368 -18.247  1.00  0.00           C  
ATOM   2101  CD  LYS H  30       3.415 -23.480 -19.017  1.00  0.00           C  
ATOM   2102  CE  LYS H  30       2.799 -23.671 -20.395  1.00  0.00           C  
ATOM   2103  NZ  LYS H  30       3.474 -24.754 -21.161  1.00  0.00           N  
ATOM   2104  H   LYS H  30       4.276 -21.442 -14.640  1.00  0.00           H  
ATOM   2105  HA  LYS H  30       2.799 -20.116 -16.640  1.00  0.00           H  
ATOM   2106 1HB  LYS H  30       4.398 -22.022 -16.990  1.00  0.00           H  
ATOM   2107 2HB  LYS H  30       3.200 -23.119 -16.316  1.00  0.00           H  
ATOM   2108 1HG  LYS H  30       1.659 -22.616 -18.148  1.00  0.00           H  
ATOM   2109 2HG  LYS H  30       2.803 -21.438 -18.809  1.00  0.00           H  
ATOM   2110 1HD  LYS H  30       4.472 -23.233 -19.132  1.00  0.00           H  
ATOM   2111 2HD  LYS H  30       3.335 -24.414 -18.461  1.00  0.00           H  
ATOM   2112 1HE  LYS H  30       1.743 -23.920 -20.289  1.00  0.00           H  
ATOM   2113 2HE  LYS H  30       2.875 -22.742 -20.960  1.00  0.00           H  
ATOM   2114 1HZ  LYS H  30       3.037 -24.849 -22.066  1.00  0.00           H  
ATOM   2115 2HZ  LYS H  30       4.451 -24.525 -21.280  1.00  0.00           H  
ATOM   2116 3HZ  LYS H  30       3.392 -25.625 -20.654  1.00  0.00           H  
ATOM   2117  N   ASP H  31       0.934 -21.959 -14.698  1.00  0.00           N  
ATOM   2118  CA  ASP H  31      -0.425 -22.375 -14.387  1.00  0.00           C  
ATOM   2119  C   ASP H  31      -1.218 -21.415 -13.514  1.00  0.00           C  
ATOM   2120  O   ASP H  31      -2.410 -21.615 -13.317  1.00  0.00           O  
ATOM   2121  CB  ASP H  31      -0.392 -23.744 -13.704  1.00  0.00           C  
ATOM   2122  CG  ASP H  31       0.089 -24.856 -14.627  1.00  0.00           C  
ATOM   2123  OD1 ASP H  31      -0.090 -24.733 -15.816  1.00  0.00           O  
ATOM   2124  OD2 ASP H  31       0.631 -25.816 -14.135  1.00  0.00           O  
ATOM   2125  H   ASP H  31       1.678 -22.188 -14.054  1.00  0.00           H  
ATOM   2126  HA  ASP H  31      -0.985 -22.453 -15.320  1.00  0.00           H  
ATOM   2127 1HB  ASP H  31       0.266 -23.702 -12.836  1.00  0.00           H  
ATOM   2128 2HB  ASP H  31      -1.391 -23.997 -13.346  1.00  0.00           H  
ATOM   2129  N   TYR H  32      -0.668 -20.201 -13.096  1.00  0.00           N  
ATOM   2130  CA  TYR H  32      -1.342 -19.429 -12.064  1.00  0.00           C  
ATOM   2131  C   TYR H  32      -1.461 -17.967 -12.425  1.00  0.00           C  
ATOM   2132  O   TYR H  32      -0.771 -17.491 -13.312  1.00  0.00           O  
ATOM   2133  CB  TYR H  32      -0.610 -19.576 -10.728  1.00  0.00           C  
ATOM   2134  CG  TYR H  32      -0.599 -20.990 -10.191  1.00  0.00           C  
ATOM   2135  CD1 TYR H  32       0.423 -21.859 -10.545  1.00  0.00           C  
ATOM   2136  CD2 TYR H  32      -1.611 -21.418  -9.344  1.00  0.00           C  
ATOM   2137  CE1 TYR H  32       0.433 -23.150 -10.054  1.00  0.00           C  
ATOM   2138  CE2 TYR H  32      -1.601 -22.710  -8.854  1.00  0.00           C  
ATOM   2139  CZ  TYR H  32      -0.584 -23.574  -9.206  1.00  0.00           C  
ATOM   2140  OH  TYR H  32      -0.574 -24.860  -8.717  1.00  0.00           O  
ATOM   2141  H   TYR H  32       0.200 -19.857 -13.479  1.00  0.00           H  
ATOM   2142  HA  TYR H  32      -2.356 -19.813 -11.952  1.00  0.00           H  
ATOM   2143 1HB  TYR H  32       0.424 -19.247 -10.841  1.00  0.00           H  
ATOM   2144 2HB  TYR H  32      -1.078 -18.933  -9.984  1.00  0.00           H  
ATOM   2145  HD1 TYR H  32       1.218 -21.523 -11.210  1.00  0.00           H  
ATOM   2146  HD2 TYR H  32      -2.414 -20.736  -9.067  1.00  0.00           H  
ATOM   2147  HE1 TYR H  32       1.236 -23.833 -10.332  1.00  0.00           H  
ATOM   2148  HE2 TYR H  32      -2.397 -23.046  -8.189  1.00  0.00           H  
ATOM   2149  HH  TYR H  32      -1.340 -24.993  -8.152  1.00  0.00           H  
ATOM   2150  N   TYR H  33      -2.344 -17.247 -11.735  1.00  0.00           N  
ATOM   2151  CA  TYR H  33      -2.536 -15.824 -12.028  1.00  0.00           C  
ATOM   2152  C   TYR H  33      -1.749 -15.195 -10.887  1.00  0.00           C  
ATOM   2153  O   TYR H  33      -1.757 -15.734  -9.787  1.00  0.00           O  
ATOM   2154  CB  TYR H  33      -4.005 -15.396 -12.043  1.00  0.00           C  
ATOM   2155  CG  TYR H  33      -4.830 -16.083 -13.108  1.00  0.00           C  
ATOM   2156  CD1 TYR H  33      -5.283 -17.379 -12.906  1.00  0.00           C  
ATOM   2157  CD2 TYR H  33      -5.134 -15.419 -14.287  1.00  0.00           C  
ATOM   2158  CE1 TYR H  33      -6.037 -18.007 -13.878  1.00  0.00           C  
ATOM   2159  CE2 TYR H  33      -5.888 -16.047 -15.259  1.00  0.00           C  
ATOM   2160  CZ  TYR H  33      -6.339 -17.336 -15.058  1.00  0.00           C  
ATOM   2161  OH  TYR H  33      -7.090 -17.961 -16.026  1.00  0.00           O  
ATOM   2162  H   TYR H  33      -2.889 -17.677 -11.002  1.00  0.00           H  
ATOM   2163  HA  TYR H  33      -2.130 -15.618 -13.019  1.00  0.00           H  
ATOM   2164 1HB  TYR H  33      -4.456 -15.607 -11.073  1.00  0.00           H  
ATOM   2165 2HB  TYR H  33      -4.068 -14.320 -12.206  1.00  0.00           H  
ATOM   2166  HD1 TYR H  33      -5.044 -17.901 -11.979  1.00  0.00           H  
ATOM   2167  HD2 TYR H  33      -4.778 -14.401 -14.446  1.00  0.00           H  
ATOM   2168  HE1 TYR H  33      -6.393 -19.025 -13.719  1.00  0.00           H  
ATOM   2169  HE2 TYR H  33      -6.127 -15.525 -16.186  1.00  0.00           H  
ATOM   2170  HH  TYR H  33      -6.962 -17.515 -16.867  1.00  0.00           H  
ATOM   2171  N   MET H  34      -1.043 -14.104 -11.151  1.00  0.00           N  
ATOM   2172  CA  MET H  34      -0.320 -13.405 -10.097  1.00  0.00           C  
ATOM   2173  C   MET H  34      -0.684 -11.929 -10.297  1.00  0.00           C  
ATOM   2174  O   MET H  34      -0.730 -11.436 -11.427  1.00  0.00           O  
ATOM   2175  CB  MET H  34       1.186 -13.645 -10.179  1.00  0.00           C  
ATOM   2176  CG  MET H  34       1.606 -15.092  -9.968  1.00  0.00           C  
ATOM   2177  SD  MET H  34       3.383 -15.337 -10.162  1.00  0.00           S  
ATOM   2178  CE  MET H  34       3.548 -15.216 -11.941  1.00  0.00           C  
ATOM   2179  H   MET H  34      -1.001 -13.748 -12.096  1.00  0.00           H  
ATOM   2180  HA  MET H  34      -0.666 -13.779  -9.133  1.00  0.00           H  
ATOM   2181 1HB  MET H  34       1.551 -13.331 -11.156  1.00  0.00           H  
ATOM   2182 2HB  MET H  34       1.694 -13.037  -9.429  1.00  0.00           H  
ATOM   2183 1HG  MET H  34       1.322 -15.411  -8.965  1.00  0.00           H  
ATOM   2184 2HG  MET H  34       1.090 -15.729 -10.686  1.00  0.00           H  
ATOM   2185 1HE  MET H  34       4.594 -15.347 -12.219  1.00  0.00           H  
ATOM   2186 2HE  MET H  34       2.946 -15.992 -12.416  1.00  0.00           H  
ATOM   2187 3HE  MET H  34       3.204 -14.236 -12.273  1.00  0.00           H  
ATOM   2188  N   HIS H  35      -0.974 -11.222  -9.216  1.00  0.00           N  
ATOM   2189  CA  HIS H  35      -1.287  -9.818  -9.333  1.00  0.00           C  
ATOM   2190  C   HIS H  35      -0.124  -8.919  -8.900  1.00  0.00           C  
ATOM   2191  O   HIS H  35       0.822  -9.377  -8.251  1.00  0.00           O  
ATOM   2192  CB  HIS H  35      -2.532  -9.490  -8.502  1.00  0.00           C  
ATOM   2193  CG  HIS H  35      -3.741 -10.281  -8.892  1.00  0.00           C  
ATOM   2194  ND1 HIS H  35      -4.989  -9.711  -9.034  1.00  0.00           N  
ATOM   2195  CD2 HIS H  35      -3.895 -11.598  -9.168  1.00  0.00           C  
ATOM   2196  CE1 HIS H  35      -5.858 -10.644  -9.383  1.00  0.00           C  
ATOM   2197  NE2 HIS H  35      -5.220 -11.796  -9.470  1.00  0.00           N  
ATOM   2198  H   HIS H  35      -0.980 -11.653  -8.302  1.00  0.00           H  
ATOM   2199  HA  HIS H  35      -1.495  -9.577 -10.375  1.00  0.00           H  
ATOM   2200 1HB  HIS H  35      -2.326  -9.679  -7.447  1.00  0.00           H  
ATOM   2201 2HB  HIS H  35      -2.769  -8.432  -8.604  1.00  0.00           H  
ATOM   2202  HD2 HIS H  35      -3.114 -12.358  -9.153  1.00  0.00           H  
ATOM   2203  HE1 HIS H  35      -6.921 -10.488  -9.567  1.00  0.00           H  
ATOM   2204  HE2 HIS H  35      -5.633 -12.684  -9.719  1.00  0.00           H  
ATOM   2205  N   TRP H  36      -0.238  -7.638  -9.238  1.00  0.00           N  
ATOM   2206  CA  TRP H  36       0.519  -6.566  -8.557  1.00  0.00           C  
ATOM   2207  C   TRP H  36      -0.511  -5.595  -7.946  1.00  0.00           C  
ATOM   2208  O   TRP H  36      -1.494  -5.189  -8.607  1.00  0.00           O  
ATOM   2209  CB  TRP H  36       1.443  -5.828  -9.528  1.00  0.00           C  
ATOM   2210  CG  TRP H  36       2.610  -6.650  -9.986  1.00  0.00           C  
ATOM   2211  CD1 TRP H  36       2.645  -7.487 -11.061  1.00  0.00           C  
ATOM   2212  CD2 TRP H  36       3.924  -6.719  -9.380  1.00  0.00           C  
ATOM   2213  NE1 TRP H  36       3.883  -8.070 -11.166  1.00  0.00           N  
ATOM   2214  CE2 TRP H  36       4.679  -7.610 -10.147  1.00  0.00           C  
ATOM   2215  CE3 TRP H  36       4.510  -6.104  -8.267  1.00  0.00           C  
ATOM   2216  CZ2 TRP H  36       5.997  -7.909  -9.839  1.00  0.00           C  
ATOM   2217  CZ3 TRP H  36       5.832  -6.402  -7.959  1.00  0.00           C  
ATOM   2218  CH2 TRP H  36       6.556  -7.282  -8.726  1.00  0.00           C  
ATOM   2219  H   TRP H  36      -0.866  -7.394  -9.990  1.00  0.00           H  
ATOM   2220  HA  TRP H  36       1.135  -7.018  -7.779  1.00  0.00           H  
ATOM   2221 1HB  TRP H  36       0.877  -5.517 -10.406  1.00  0.00           H  
ATOM   2222 2HB  TRP H  36       1.826  -4.927  -9.049  1.00  0.00           H  
ATOM   2223  HD1 TRP H  36       1.811  -7.667 -11.737  1.00  0.00           H  
ATOM   2224  HE1 TRP H  36       4.163  -8.731 -11.877  1.00  0.00           H  
ATOM   2225  HE3 TRP H  36       3.942  -5.404  -7.657  1.00  0.00           H  
ATOM   2226  HZ2 TRP H  36       6.588  -8.604 -10.434  1.00  0.00           H  
ATOM   2227  HZ3 TRP H  36       6.281  -5.921  -7.090  1.00  0.00           H  
ATOM   2228  HH2 TRP H  36       7.590  -7.494  -8.455  1.00  0.00           H  
ATOM   2229  N   VAL H  37      -0.285  -5.235  -6.683  1.00  0.00           N  
ATOM   2230  CA  VAL H  37      -1.188  -4.403  -5.899  1.00  0.00           C  
ATOM   2231  C   VAL H  37      -0.260  -3.318  -5.318  1.00  0.00           C  
ATOM   2232  O   VAL H  37       0.939  -3.531  -5.251  1.00  0.00           O  
ATOM   2233  CB  VAL H  37      -1.893  -5.199  -4.784  1.00  0.00           C  
ATOM   2234  CG1 VAL H  37      -2.712  -6.335  -5.377  1.00  0.00           C  
ATOM   2235  CG2 VAL H  37      -0.863  -5.733  -3.800  1.00  0.00           C  
ATOM   2236  H   VAL H  37       0.569  -5.570  -6.260  1.00  0.00           H  
ATOM   2237  HA  VAL H  37      -1.958  -4.007  -6.563  1.00  0.00           H  
ATOM   2238  HB  VAL H  37      -2.587  -4.540  -4.263  1.00  0.00           H  
ATOM   2239 1HG1 VAL H  37      -3.203  -6.887  -4.575  1.00  0.00           H  
ATOM   2240 2HG1 VAL H  37      -3.466  -5.927  -6.050  1.00  0.00           H  
ATOM   2241 3HG1 VAL H  37      -2.056  -7.007  -5.930  1.00  0.00           H  
ATOM   2242 1HG2 VAL H  37      -1.368  -6.294  -3.014  1.00  0.00           H  
ATOM   2243 2HG2 VAL H  37      -0.166  -6.387  -4.322  1.00  0.00           H  
ATOM   2244 3HG2 VAL H  37      -0.317  -4.900  -3.357  1.00  0.00           H  
ATOM   2245  N   LYS H  38      -0.795  -2.219  -4.918  1.00  0.00           N  
ATOM   2246  CA  LYS H  38      -0.111  -0.979  -4.543  1.00  0.00           C  
ATOM   2247  C   LYS H  38      -0.653  -0.455  -3.221  1.00  0.00           C  
ATOM   2248  O   LYS H  38      -1.863  -0.349  -3.041  1.00  0.00           O  
ATOM   2249  CB  LYS H  38      -0.266   0.078  -5.636  1.00  0.00           C  
ATOM   2250  CG  LYS H  38       0.429   1.400  -5.334  1.00  0.00           C  
ATOM   2251  CD  LYS H  38       0.248   2.392  -6.474  1.00  0.00           C  
ATOM   2252  CE  LYS H  38       0.907   3.727  -6.158  1.00  0.00           C  
ATOM   2253  NZ  LYS H  38       0.709   4.718  -7.248  1.00  0.00           N  
ATOM   2254  H   LYS H  38      -1.804  -2.253  -4.882  1.00  0.00           H  
ATOM   2255  HA  LYS H  38       0.951  -1.194  -4.418  1.00  0.00           H  
ATOM   2256 1HB  LYS H  38       0.137  -0.305  -6.573  1.00  0.00           H  
ATOM   2257 2HB  LYS H  38      -1.325   0.286  -5.794  1.00  0.00           H  
ATOM   2258 1HG  LYS H  38       0.017   1.829  -4.421  1.00  0.00           H  
ATOM   2259 2HG  LYS H  38       1.494   1.224  -5.184  1.00  0.00           H  
ATOM   2260 1HD  LYS H  38       0.689   1.985  -7.384  1.00  0.00           H  
ATOM   2261 2HD  LYS H  38      -0.815   2.555  -6.648  1.00  0.00           H  
ATOM   2262 1HE  LYS H  38       0.488   4.129  -5.237  1.00  0.00           H  
ATOM   2263 2HE  LYS H  38       1.976   3.578  -6.009  1.00  0.00           H  
ATOM   2264 1HZ  LYS H  38       1.159   5.587  -7.001  1.00  0.00           H  
ATOM   2265 2HZ  LYS H  38       1.110   4.362  -8.104  1.00  0.00           H  
ATOM   2266 3HZ  LYS H  38      -0.280   4.877  -7.383  1.00  0.00           H  
ATOM   2267  N   GLN H  39       0.246  -0.127  -2.297  1.00  0.00           N  
ATOM   2268  CA  GLN H  39      -0.197   0.396  -1.006  1.00  0.00           C  
ATOM   2269  C   GLN H  39       0.486   1.717  -0.672  1.00  0.00           C  
ATOM   2270  O   GLN H  39       1.723   1.781  -0.604  1.00  0.00           O  
ATOM   2271  CB  GLN H  39       0.072  -0.623   0.104  1.00  0.00           C  
ATOM   2272  CG  GLN H  39      -0.207  -0.106   1.505  1.00  0.00           C  
ATOM   2273  CD  GLN H  39       0.290  -1.052   2.581  1.00  0.00           C  
ATOM   2274  OE1 GLN H  39       0.988  -2.029   2.294  1.00  0.00           O  
ATOM   2275  NE2 GLN H  39      -0.066  -0.768   3.828  1.00  0.00           N  
ATOM   2276  H   GLN H  39       1.234  -0.235  -2.472  1.00  0.00           H  
ATOM   2277  HA  GLN H  39      -1.270   0.581  -1.058  1.00  0.00           H  
ATOM   2278 1HB  GLN H  39      -0.544  -1.508  -0.057  1.00  0.00           H  
ATOM   2279 2HB  GLN H  39       1.115  -0.938   0.063  1.00  0.00           H  
ATOM   2280 1HG  GLN H  39       0.296   0.853   1.634  1.00  0.00           H  
ATOM   2281 2HG  GLN H  39      -1.283   0.017   1.628  1.00  0.00           H  
ATOM   2282 1HE2 GLN H  39       0.232  -1.357   4.581  1.00  0.00           H  
ATOM   2283 2HE2 GLN H  39      -0.633   0.034   4.017  1.00  0.00           H  
ATOM   2284  N   ARG H  40      -0.330   2.751  -0.468  1.00  0.00           N  
ATOM   2285  CA  ARG H  40       0.121   4.058   0.015  1.00  0.00           C  
ATOM   2286  C   ARG H  40      -0.508   4.347   1.381  1.00  0.00           C  
ATOM   2287  O   ARG H  40      -1.634   3.912   1.642  1.00  0.00           O  
ATOM   2288  CB  ARG H  40      -0.251   5.160  -0.966  1.00  0.00           C  
ATOM   2289  CG  ARG H  40       0.495   5.116  -2.291  1.00  0.00           C  
ATOM   2290  CD  ARG H  40       0.157   6.279  -3.150  1.00  0.00           C  
ATOM   2291  NE  ARG H  40      -1.217   6.225  -3.620  1.00  0.00           N  
ATOM   2292  CZ  ARG H  40      -1.836   7.215  -4.293  1.00  0.00           C  
ATOM   2293  NH1 ARG H  40      -1.191   8.328  -4.564  1.00  0.00           N  
ATOM   2294  NH2 ARG H  40      -3.092   7.069  -4.678  1.00  0.00           N  
ATOM   2295  H   ARG H  40      -1.311   2.610  -0.662  1.00  0.00           H  
ATOM   2296  HA  ARG H  40       1.207   4.035   0.111  1.00  0.00           H  
ATOM   2297 1HB  ARG H  40      -1.317   5.107  -1.186  1.00  0.00           H  
ATOM   2298 2HB  ARG H  40      -0.058   6.132  -0.511  1.00  0.00           H  
ATOM   2299 1HG  ARG H  40       1.569   5.128  -2.104  1.00  0.00           H  
ATOM   2300 2HG  ARG H  40       0.230   4.204  -2.827  1.00  0.00           H  
ATOM   2301 1HD  ARG H  40       0.287   7.201  -2.583  1.00  0.00           H  
ATOM   2302 2HD  ARG H  40       0.814   6.292  -4.019  1.00  0.00           H  
ATOM   2303  HE  ARG H  40      -1.747   5.384  -3.430  1.00  0.00           H  
ATOM   2304 1HH1 ARG H  40      -0.230   8.440  -4.269  1.00  0.00           H  
ATOM   2305 2HH1 ARG H  40      -1.654   9.070  -5.068  1.00  0.00           H  
ATOM   2306 1HH2 ARG H  40      -3.589   6.213  -4.469  1.00  0.00           H  
ATOM   2307 2HH2 ARG H  40      -3.554   7.811  -5.181  1.00  0.00           H  
ATOM   2308  N   PRO H  41       0.212   5.079   2.258  1.00  0.00           N  
ATOM   2309  CA  PRO H  41      -0.310   5.411   3.588  1.00  0.00           C  
ATOM   2310  C   PRO H  41      -1.674   6.090   3.531  1.00  0.00           C  
ATOM   2311  O   PRO H  41      -1.869   7.034   2.757  1.00  0.00           O  
ATOM   2312  CB  PRO H  41       0.758   6.359   4.143  1.00  0.00           C  
ATOM   2313  CG  PRO H  41       2.016   5.926   3.470  1.00  0.00           C  
ATOM   2314  CD  PRO H  41       1.590   5.582   2.067  1.00  0.00           C  
ATOM   2315  HA  PRO H  41      -0.377   4.493   4.190  1.00  0.00           H  
ATOM   2316 1HB  PRO H  41       0.491   7.402   3.918  1.00  0.00           H  
ATOM   2317 2HB  PRO H  41       0.808   6.268   5.238  1.00  0.00           H  
ATOM   2318 1HG  PRO H  41       2.761   6.735   3.500  1.00  0.00           H  
ATOM   2319 2HG  PRO H  41       2.456   5.069   4.001  1.00  0.00           H  
ATOM   2320 1HD  PRO H  41       1.610   6.489   1.445  1.00  0.00           H  
ATOM   2321 2HD  PRO H  41       2.264   4.815   1.657  1.00  0.00           H  
ATOM   2322  N   GLU H  42      -2.603   5.598   4.353  1.00  0.00           N  
ATOM   2323  CA  GLU H  42      -3.959   6.143   4.427  1.00  0.00           C  
ATOM   2324  C   GLU H  42      -4.778   6.009   3.153  1.00  0.00           C  
ATOM   2325  O   GLU H  42      -5.806   6.679   3.005  1.00  0.00           O  
ATOM   2326  CB  GLU H  42      -3.892   7.621   4.816  1.00  0.00           C  
ATOM   2327  CG  GLU H  42      -3.216   7.888   6.154  1.00  0.00           C  
ATOM   2328  CD  GLU H  42      -3.208   9.346   6.524  1.00  0.00           C  
ATOM   2329  OE1 GLU H  42      -3.591  10.149   5.708  1.00  0.00           O  
ATOM   2330  OE2 GLU H  42      -2.818   9.656   7.625  1.00  0.00           O  
ATOM   2331  H   GLU H  42      -2.352   4.818   4.944  1.00  0.00           H  
ATOM   2332  HA  GLU H  42      -4.510   5.596   5.192  1.00  0.00           H  
ATOM   2333 1HB  GLU H  42      -3.349   8.175   4.051  1.00  0.00           H  
ATOM   2334 2HB  GLU H  42      -4.901   8.030   4.864  1.00  0.00           H  
ATOM   2335 1HG  GLU H  42      -3.738   7.331   6.932  1.00  0.00           H  
ATOM   2336 2HG  GLU H  42      -2.190   7.524   6.110  1.00  0.00           H  
ATOM   2337  N   GLN H  43      -4.329   5.151   2.235  1.00  0.00           N  
ATOM   2338  CA  GLN H  43      -5.058   4.907   0.984  1.00  0.00           C  
ATOM   2339  C   GLN H  43      -5.327   3.425   0.700  1.00  0.00           C  
ATOM   2340  O   GLN H  43      -5.788   3.064  -0.393  1.00  0.00           O  
ATOM   2341  CB  GLN H  43      -4.286   5.515  -0.190  1.00  0.00           C  
ATOM   2342  CG  GLN H  43      -4.113   7.022  -0.108  1.00  0.00           C  
ATOM   2343  CD  GLN H  43      -5.434   7.762  -0.192  1.00  0.00           C  
ATOM   2344  OE1 GLN H  43      -6.237   7.527  -1.100  1.00  0.00           O  
ATOM   2345  NE2 GLN H  43      -5.668   8.663   0.755  1.00  0.00           N  
ATOM   2346  H   GLN H  43      -3.467   4.656   2.407  1.00  0.00           H  
ATOM   2347  HA  GLN H  43      -6.034   5.387   1.053  1.00  0.00           H  
ATOM   2348 1HB  GLN H  43      -3.295   5.065  -0.246  1.00  0.00           H  
ATOM   2349 2HB  GLN H  43      -4.802   5.286  -1.122  1.00  0.00           H  
ATOM   2350 1HG  GLN H  43      -3.641   7.272   0.842  1.00  0.00           H  
ATOM   2351 2HG  GLN H  43      -3.483   7.351  -0.935  1.00  0.00           H  
ATOM   2352 1HE2 GLN H  43      -6.524   9.183   0.752  1.00  0.00           H  
ATOM   2353 2HE2 GLN H  43      -4.990   8.822   1.473  1.00  0.00           H  
ATOM   2354  N   GLY H  44      -5.035   2.575   1.683  1.00  0.00           N  
ATOM   2355  CA  GLY H  44      -5.358   1.152   1.609  1.00  0.00           C  
ATOM   2356  C   GLY H  44      -4.627   0.406   0.506  1.00  0.00           C  
ATOM   2357  O   GLY H  44      -3.458   0.678   0.227  1.00  0.00           O  
ATOM   2358  H   GLY H  44      -4.574   2.932   2.508  1.00  0.00           H  
ATOM   2359 1HA  GLY H  44      -5.117   0.675   2.559  1.00  0.00           H  
ATOM   2360 2HA  GLY H  44      -6.428   1.030   1.449  1.00  0.00           H  
ATOM   2361  N   LEU H  45      -5.328  -0.537  -0.116  1.00  0.00           N  
ATOM   2362  CA  LEU H  45      -4.753  -1.398  -1.150  1.00  0.00           C  
ATOM   2363  C   LEU H  45      -5.366  -1.083  -2.509  1.00  0.00           C  
ATOM   2364  O   LEU H  45      -6.583  -0.909  -2.614  1.00  0.00           O  
ATOM   2365  CB  LEU H  45      -4.982  -2.875  -0.806  1.00  0.00           C  
ATOM   2366  CG  LEU H  45      -4.378  -3.351   0.522  1.00  0.00           C  
ATOM   2367  CD1 LEU H  45      -4.929  -4.728   0.866  1.00  0.00           C  
ATOM   2368  CD2 LEU H  45      -2.861  -3.381   0.408  1.00  0.00           C  
ATOM   2369  H   LEU H  45      -6.299  -0.655   0.139  1.00  0.00           H  
ATOM   2370  HA  LEU H  45      -3.680  -1.214  -1.196  1.00  0.00           H  
ATOM   2371 1HB  LEU H  45      -6.054  -3.061  -0.767  1.00  0.00           H  
ATOM   2372 2HB  LEU H  45      -4.557  -3.487  -1.601  1.00  0.00           H  
ATOM   2373  HG  LEU H  45      -4.668  -2.666   1.319  1.00  0.00           H  
ATOM   2374 1HD1 LEU H  45      -4.500  -5.066   1.810  1.00  0.00           H  
ATOM   2375 2HD1 LEU H  45      -6.014  -4.673   0.961  1.00  0.00           H  
ATOM   2376 3HD1 LEU H  45      -4.668  -5.432   0.077  1.00  0.00           H  
ATOM   2377 1HD2 LEU H  45      -2.432  -3.719   1.352  1.00  0.00           H  
ATOM   2378 2HD2 LEU H  45      -2.570  -4.067  -0.389  1.00  0.00           H  
ATOM   2379 3HD2 LEU H  45      -2.493  -2.381   0.178  1.00  0.00           H  
ATOM   2380  N   GLU H  46      -4.519  -1.014  -3.539  1.00  0.00           N  
ATOM   2381  CA  GLU H  46      -4.983  -0.724  -4.908  1.00  0.00           C  
ATOM   2382  C   GLU H  46      -4.488  -1.802  -5.866  1.00  0.00           C  
ATOM   2383  O   GLU H  46      -3.507  -2.475  -5.578  1.00  0.00           O  
ATOM   2384  CB  GLU H  46      -4.496   0.650  -5.374  1.00  0.00           C  
ATOM   2385  CG  GLU H  46      -4.958   1.808  -4.501  1.00  0.00           C  
ATOM   2386  CD  GLU H  46      -4.518   3.147  -5.027  1.00  0.00           C  
ATOM   2387  OE1 GLU H  46      -4.225   3.238  -6.195  1.00  0.00           O  
ATOM   2388  OE2 GLU H  46      -4.475   4.079  -4.259  1.00  0.00           O  
ATOM   2389  H   GLU H  46      -3.534  -1.161  -3.375  1.00  0.00           H  
ATOM   2390  HA  GLU H  46      -6.073  -0.721  -4.911  1.00  0.00           H  
ATOM   2391 1HB  GLU H  46      -3.406   0.660  -5.396  1.00  0.00           H  
ATOM   2392 2HB  GLU H  46      -4.846   0.835  -6.389  1.00  0.00           H  
ATOM   2393 1HG  GLU H  46      -6.045   1.794  -4.442  1.00  0.00           H  
ATOM   2394 2HG  GLU H  46      -4.564   1.671  -3.495  1.00  0.00           H  
ATOM   2395  N   TRP H  47      -5.171  -1.960  -7.002  1.00  0.00           N  
ATOM   2396  CA  TRP H  47      -4.873  -3.050  -7.930  1.00  0.00           C  
ATOM   2397  C   TRP H  47      -4.198  -2.456  -9.156  1.00  0.00           C  
ATOM   2398  O   TRP H  47      -4.646  -1.441  -9.699  1.00  0.00           O  
ATOM   2399  CB  TRP H  47      -6.143  -3.800  -8.335  1.00  0.00           C  
ATOM   2400  CG  TRP H  47      -5.875  -5.065  -9.092  1.00  0.00           C  
ATOM   2401  CD1 TRP H  47      -5.274  -6.191  -8.613  1.00  0.00           C  
ATOM   2402  CD2 TRP H  47      -6.201  -5.343 -10.476  1.00  0.00           C  
ATOM   2403  NE1 TRP H  47      -5.201  -7.144  -9.598  1.00  0.00           N  
ATOM   2404  CE2 TRP H  47      -5.766  -6.643 -10.744  1.00  0.00           C  
ATOM   2405  CE3 TRP H  47      -6.819  -4.603 -11.492  1.00  0.00           C  
ATOM   2406  CZ2 TRP H  47      -5.924  -7.227 -11.991  1.00  0.00           C  
ATOM   2407  CZ3 TRP H  47      -6.979  -5.189 -12.742  1.00  0.00           C  
ATOM   2408  CH2 TRP H  47      -6.544  -6.468 -12.984  1.00  0.00           C  
ATOM   2409  H   TRP H  47      -5.911  -1.311  -7.227  1.00  0.00           H  
ATOM   2410  HA  TRP H  47      -4.205  -3.754  -7.433  1.00  0.00           H  
ATOM   2411 1HB  TRP H  47      -6.718  -4.050  -7.443  1.00  0.00           H  
ATOM   2412 2HB  TRP H  47      -6.765  -3.155  -8.955  1.00  0.00           H  
ATOM   2413  HD1 TRP H  47      -4.904  -6.315  -7.597  1.00  0.00           H  
ATOM   2414  HE1 TRP H  47      -4.798  -8.065  -9.498  1.00  0.00           H  
ATOM   2415  HE3 TRP H  47      -7.169  -3.589 -11.304  1.00  0.00           H  
ATOM   2416  HZ2 TRP H  47      -5.585  -8.241 -12.204  1.00  0.00           H  
ATOM   2417  HZ3 TRP H  47      -7.460  -4.607 -13.528  1.00  0.00           H  
ATOM   2418  HH2 TRP H  47      -6.686  -6.897 -13.976  1.00  0.00           H  
ATOM   2419  N   ILE H  48      -3.061  -3.121  -9.686  1.00  0.00           N  
ATOM   2420  CA  ILE H  48      -2.341  -2.672 -10.873  1.00  0.00           C  
ATOM   2421  C   ILE H  48      -2.741  -3.563 -12.019  1.00  0.00           C  
ATOM   2422  O   ILE H  48      -3.208  -3.098 -13.049  1.00  0.00           O  
ATOM   2423  CB  ILE H  48      -0.815  -2.719 -10.675  1.00  0.00           C  
ATOM   2424  CG1 ILE H  48      -0.388  -1.739  -9.579  1.00  0.00           C  
ATOM   2425  CG2 ILE H  48      -0.099  -2.407 -11.980  1.00  0.00           C  
ATOM   2426  CD1 ILE H  48       1.065  -1.863  -9.180  1.00  0.00           C  
ATOM   2427  H   ILE H  48      -2.728  -3.932  -9.187  1.00  0.00           H  
ATOM   2428  HA  ILE H  48      -2.621  -1.639 -11.077  1.00  0.00           H  
ATOM   2429  HB  ILE H  48      -0.522  -3.713 -10.339  1.00  0.00           H  
ATOM   2430 1HG1 ILE H  48      -0.563  -0.717  -9.916  1.00  0.00           H  
ATOM   2431 2HG1 ILE H  48      -0.999  -1.898  -8.690  1.00  0.00           H  
ATOM   2432 1HG2 ILE H  48       0.978  -2.444 -11.823  1.00  0.00           H  
ATOM   2433 2HG2 ILE H  48      -0.381  -3.141 -12.733  1.00  0.00           H  
ATOM   2434 3HG2 ILE H  48      -0.383  -1.411 -12.322  1.00  0.00           H  
ATOM   2435 1HD1 ILE H  48       1.291  -1.136  -8.399  1.00  0.00           H  
ATOM   2436 2HD1 ILE H  48       1.255  -2.870  -8.805  1.00  0.00           H  
ATOM   2437 3HD1 ILE H  48       1.697  -1.673 -10.046  1.00  0.00           H  
ATOM   2438  N   GLY H  49      -2.558  -4.854 -11.823  1.00  0.00           N  
ATOM   2439  CA  GLY H  49      -2.854  -5.801 -12.876  1.00  0.00           C  
ATOM   2440  C   GLY H  49      -2.514  -7.218 -12.456  1.00  0.00           C  
ATOM   2441  O   GLY H  49      -2.152  -7.474 -11.282  1.00  0.00           O  
ATOM   2442  H   GLY H  49      -2.208  -5.194 -10.938  1.00  0.00           H  
ATOM   2443 1HA  GLY H  49      -3.911  -5.739 -13.134  1.00  0.00           H  
ATOM   2444 2HA  GLY H  49      -2.290  -5.539 -13.770  1.00  0.00           H  
ATOM   2445  N   LEU H  50      -2.660  -8.154 -13.385  1.00  0.00           N  
ATOM   2446  CA  LEU H  50      -2.286  -9.536 -13.114  1.00  0.00           C  
ATOM   2447  C   LEU H  50      -1.717 -10.205 -14.315  1.00  0.00           C  
ATOM   2448  O   LEU H  50      -1.808  -9.688 -15.417  1.00  0.00           O  
ATOM   2449  CB  LEU H  50      -3.501 -10.336 -12.626  1.00  0.00           C  
ATOM   2450  CG  LEU H  50      -4.686 -10.404 -13.597  1.00  0.00           C  
ATOM   2451  CD1 LEU H  50      -4.341 -11.330 -14.756  1.00  0.00           C  
ATOM   2452  CD2 LEU H  50      -5.922 -10.892 -12.856  1.00  0.00           C  
ATOM   2453  H   LEU H  50      -3.034  -7.915 -14.292  1.00  0.00           H  
ATOM   2454  HA  LEU H  50      -1.528  -9.542 -12.331  1.00  0.00           H  
ATOM   2455 1HB  LEU H  50      -3.184 -11.356 -12.418  1.00  0.00           H  
ATOM   2456 2HB  LEU H  50      -3.858  -9.892 -11.697  1.00  0.00           H  
ATOM   2457  HG  LEU H  50      -4.877  -9.412 -14.008  1.00  0.00           H  
ATOM   2458 1HD1 LEU H  50      -5.184 -11.378 -15.446  1.00  0.00           H  
ATOM   2459 2HD1 LEU H  50      -3.466 -10.946 -15.279  1.00  0.00           H  
ATOM   2460 3HD1 LEU H  50      -4.128 -12.327 -14.373  1.00  0.00           H  
ATOM   2461 1HD2 LEU H  50      -6.765 -10.940 -13.546  1.00  0.00           H  
ATOM   2462 2HD2 LEU H  50      -5.732 -11.884 -12.446  1.00  0.00           H  
ATOM   2463 3HD2 LEU H  50      -6.156 -10.203 -12.045  1.00  0.00           H  
ATOM   2464  N   ILE H  51      -1.143 -11.376 -14.112  1.00  0.00           N  
ATOM   2465  CA  ILE H  51      -0.622 -12.083 -15.268  1.00  0.00           C  
ATOM   2466  C   ILE H  51      -0.944 -13.572 -15.201  1.00  0.00           C  
ATOM   2467  O   ILE H  51      -0.972 -14.172 -14.124  1.00  0.00           O  
ATOM   2468  CB  ILE H  51       0.901 -11.890 -15.383  1.00  0.00           C  
ATOM   2469  CG1 ILE H  51       1.427 -12.544 -16.663  1.00  0.00           C  
ATOM   2470  CG2 ILE H  51       1.604 -12.464 -14.161  1.00  0.00           C  
ATOM   2471  CD1 ILE H  51       2.799 -12.062 -17.076  1.00  0.00           C  
ATOM   2472  H   ILE H  51      -1.055 -11.794 -13.197  1.00  0.00           H  
ATOM   2473  HA  ILE H  51      -1.091 -11.677 -16.163  1.00  0.00           H  
ATOM   2474  HB  ILE H  51       1.129 -10.828 -15.455  1.00  0.00           H  
ATOM   2475 1HG1 ILE H  51       1.471 -13.624 -16.529  1.00  0.00           H  
ATOM   2476 2HG1 ILE H  51       0.736 -12.345 -17.483  1.00  0.00           H  
ATOM   2477 1HG2 ILE H  51       2.679 -12.320 -14.259  1.00  0.00           H  
ATOM   2478 2HG2 ILE H  51       1.250 -11.955 -13.266  1.00  0.00           H  
ATOM   2479 3HG2 ILE H  51       1.387 -13.530 -14.083  1.00  0.00           H  
ATOM   2480 1HD1 ILE H  51       3.103 -12.569 -17.992  1.00  0.00           H  
ATOM   2481 2HD1 ILE H  51       2.769 -10.985 -17.251  1.00  0.00           H  
ATOM   2482 3HD1 ILE H  51       3.515 -12.281 -16.285  1.00  0.00           H  
ATOM   2483  N   ASP H  52      -1.243 -14.150 -16.355  1.00  0.00           N  
ATOM   2484  CA  ASP H  52      -1.314 -15.601 -16.482  1.00  0.00           C  
ATOM   2485  C   ASP H  52      -0.141 -15.931 -17.440  1.00  0.00           C  
ATOM   2486  O   ASP H  52      -0.276 -15.829 -18.657  1.00  0.00           O  
ATOM   2487  CB  ASP H  52      -2.659 -16.073 -17.040  1.00  0.00           C  
ATOM   2488  CG  ASP H  52      -2.737 -17.586 -17.197  1.00  0.00           C  
ATOM   2489  OD1 ASP H  52      -1.708 -18.220 -17.175  1.00  0.00           O  
ATOM   2490  OD2 ASP H  52      -3.824 -18.093 -17.339  1.00  0.00           O  
ATOM   2491  H   ASP H  52      -1.426 -13.575 -17.166  1.00  0.00           H  
ATOM   2492  HA  ASP H  52      -1.192 -16.042 -15.493  1.00  0.00           H  
ATOM   2493 1HB  ASP H  52      -3.461 -15.750 -16.376  1.00  0.00           H  
ATOM   2494 2HB  ASP H  52      -2.832 -15.612 -18.012  1.00  0.00           H  
ATOM   2495  N   PRO H  52A      1.033 -16.309 -16.898  1.00  0.00           N  
ATOM   2496  CA  PRO H  52A      2.194 -16.573 -17.769  1.00  0.00           C  
ATOM   2497  C   PRO H  52A      1.997 -17.608 -18.904  1.00  0.00           C  
ATOM   2498  O   PRO H  52A      2.732 -17.594 -19.893  1.00  0.00           O  
ATOM   2499  CB  PRO H  52A      3.226 -17.077 -16.753  1.00  0.00           C  
ATOM   2500  CG  PRO H  52A      2.857 -16.384 -15.485  1.00  0.00           C  
ATOM   2501  CD  PRO H  52A      1.352 -16.396 -15.476  1.00  0.00           C  
ATOM   2502  HA  PRO H  52A      2.514 -15.632 -18.241  1.00  0.00           H  
ATOM   2503 1HB  PRO H  52A      3.171 -18.173 -16.673  1.00  0.00           H  
ATOM   2504 2HB  PRO H  52A      4.241 -16.829 -17.094  1.00  0.00           H  
ATOM   2505 1HG  PRO H  52A      3.290 -16.915 -14.624  1.00  0.00           H  
ATOM   2506 2HG  PRO H  52A      3.274 -15.366 -15.473  1.00  0.00           H  
ATOM   2507 1HD  PRO H  52A      0.994 -17.338 -15.035  1.00  0.00           H  
ATOM   2508 2HD  PRO H  52A      0.981 -15.534 -14.902  1.00  0.00           H  
ATOM   2509  N   GLU H  53       1.002 -18.485 -18.766  1.00  0.00           N  
ATOM   2510  CA  GLU H  53       0.713 -19.500 -19.782  1.00  0.00           C  
ATOM   2511  C   GLU H  53       0.732 -19.001 -21.217  1.00  0.00           C  
ATOM   2512  O   GLU H  53       1.428 -19.568 -22.063  1.00  0.00           O  
ATOM   2513  CB  GLU H  53      -0.653 -20.129 -19.500  1.00  0.00           C  
ATOM   2514  CG  GLU H  53      -1.042 -21.245 -20.459  1.00  0.00           C  
ATOM   2515  CD  GLU H  53      -2.370 -21.865 -20.127  1.00  0.00           C  
ATOM   2516  OE1 GLU H  53      -2.980 -21.444 -19.174  1.00  0.00           O  
ATOM   2517  OE2 GLU H  53      -2.776 -22.762 -20.828  1.00  0.00           O  
ATOM   2518  H   GLU H  53       0.431 -18.446 -17.934  1.00  0.00           H  
ATOM   2519  HA  GLU H  53       1.480 -20.273 -19.727  1.00  0.00           H  
ATOM   2520 1HB  GLU H  53      -0.664 -20.538 -18.488  1.00  0.00           H  
ATOM   2521 2HB  GLU H  53      -1.424 -19.361 -19.549  1.00  0.00           H  
ATOM   2522 1HG  GLU H  53      -1.085 -20.842 -21.470  1.00  0.00           H  
ATOM   2523 2HG  GLU H  53      -0.271 -22.014 -20.437  1.00  0.00           H  
ATOM   2524  N   ASN H  54      -0.040 -17.957 -21.491  1.00  0.00           N  
ATOM   2525  CA  ASN H  54      -0.039 -17.286 -22.790  1.00  0.00           C  
ATOM   2526  C   ASN H  54       0.684 -15.942 -22.740  1.00  0.00           C  
ATOM   2527  O   ASN H  54       0.927 -15.324 -23.776  1.00  0.00           O  
ATOM   2528  CB  ASN H  54      -1.460 -17.103 -23.291  1.00  0.00           C  
ATOM   2529  CG  ASN H  54      -2.134 -18.410 -23.607  1.00  0.00           C  
ATOM   2530  OD1 ASN H  54      -1.506 -19.334 -24.137  1.00  0.00           O  
ATOM   2531  ND2 ASN H  54      -3.401 -18.505 -23.292  1.00  0.00           N  
ATOM   2532  H   ASN H  54      -0.653 -17.617 -20.763  1.00  0.00           H  
ATOM   2533  HA  ASN H  54       0.505 -17.909 -23.501  1.00  0.00           H  
ATOM   2534 1HB  ASN H  54      -2.048 -16.578 -22.537  1.00  0.00           H  
ATOM   2535 2HB  ASN H  54      -1.453 -16.485 -24.189  1.00  0.00           H  
ATOM   2536 1HD2 ASN H  54      -3.900 -19.351 -23.479  1.00  0.00           H  
ATOM   2537 2HD2 ASN H  54      -3.869 -17.732 -22.865  1.00  0.00           H  
ATOM   2538  N   GLY H  55       1.005 -15.489 -21.532  1.00  0.00           N  
ATOM   2539  CA  GLY H  55       1.630 -14.192 -21.383  1.00  0.00           C  
ATOM   2540  C   GLY H  55       0.646 -13.050 -21.240  1.00  0.00           C  
ATOM   2541  O   GLY H  55       1.042 -11.886 -21.219  1.00  0.00           O  
ATOM   2542  H   GLY H  55       0.816 -16.042 -20.709  1.00  0.00           H  
ATOM   2543 1HA  GLY H  55       2.277 -14.198 -20.506  1.00  0.00           H  
ATOM   2544 2HA  GLY H  55       2.262 -13.991 -22.247  1.00  0.00           H  
ATOM   2545  N   ASN H  56      -0.632 -13.373 -21.097  1.00  0.00           N  
ATOM   2546  CA  ASN H  56      -1.640 -12.332 -21.010  1.00  0.00           C  
ATOM   2547  C   ASN H  56      -1.701 -11.569 -19.688  1.00  0.00           C  
ATOM   2548  O   ASN H  56      -1.591 -12.142 -18.599  1.00  0.00           O  
ATOM   2549  CB  ASN H  56      -2.999 -12.936 -21.313  1.00  0.00           C  
ATOM   2550  CG  ASN H  56      -3.127 -13.382 -22.743  1.00  0.00           C  
ATOM   2551  OD1 ASN H  56      -2.494 -12.816 -23.642  1.00  0.00           O  
ATOM   2552  ND2 ASN H  56      -3.934 -14.387 -22.971  1.00  0.00           N  
ATOM   2553  H   ASN H  56      -0.920 -14.341 -21.047  1.00  0.00           H  
ATOM   2554  HA  ASN H  56      -1.410 -11.566 -21.752  1.00  0.00           H  
ATOM   2555 1HB  ASN H  56      -3.171 -13.792 -20.660  1.00  0.00           H  
ATOM   2556 2HB  ASN H  56      -3.777 -12.202 -21.103  1.00  0.00           H  
ATOM   2557 1HD2 ASN H  56      -4.059 -14.727 -23.904  1.00  0.00           H  
ATOM   2558 2HD2 ASN H  56      -4.426 -14.815 -22.213  1.00  0.00           H  
ATOM   2559  N   THR H  57      -1.874 -10.255 -19.810  1.00  0.00           N  
ATOM   2560  CA  THR H  57      -1.986  -9.365 -18.662  1.00  0.00           C  
ATOM   2561  C   THR H  57      -3.221  -8.442 -18.709  1.00  0.00           C  
ATOM   2562  O   THR H  57      -3.753  -8.120 -19.793  1.00  0.00           O  
ATOM   2563  CB  THR H  57      -0.714  -8.507 -18.533  1.00  0.00           C  
ATOM   2564  OG1 THR H  57      -0.574  -7.679 -19.694  1.00  0.00           O  
ATOM   2565  CG2 THR H  57       0.515  -9.393 -18.395  1.00  0.00           C  
ATOM   2566  H   THR H  57      -1.929  -9.867 -20.740  1.00  0.00           H  
ATOM   2567  HA  THR H  57      -2.094  -9.973 -17.763  1.00  0.00           H  
ATOM   2568  HB  THR H  57      -0.794  -7.868 -17.654  1.00  0.00           H  
ATOM   2569  HG1 THR H  57      -0.818  -8.180 -20.476  1.00  0.00           H  
ATOM   2570 1HG2 THR H  57       1.404  -8.769 -18.305  1.00  0.00           H  
ATOM   2571 2HG2 THR H  57       0.416 -10.016 -17.506  1.00  0.00           H  
ATOM   2572 3HG2 THR H  57       0.606 -10.028 -19.275  1.00  0.00           H  
ATOM   2573  N   ILE H  58      -3.677  -8.086 -17.529  1.00  0.00           N  
ATOM   2574  CA  ILE H  58      -4.865  -7.254 -17.430  1.00  0.00           C  
ATOM   2575  C   ILE H  58      -4.481  -6.112 -16.486  1.00  0.00           C  
ATOM   2576  O   ILE H  58      -3.862  -6.347 -15.465  1.00  0.00           O  
ATOM   2577  CB  ILE H  58      -6.082  -8.031 -16.896  1.00  0.00           C  
ATOM   2578  CG1 ILE H  58      -6.413  -9.206 -17.819  1.00  0.00           C  
ATOM   2579  CG2 ILE H  58      -7.282  -7.107 -16.754  1.00  0.00           C  
ATOM   2580  CD1 ILE H  58      -7.458 -10.145 -17.261  1.00  0.00           C  
ATOM   2581  H   ILE H  58      -3.176  -8.329 -16.688  1.00  0.00           H  
ATOM   2582  HA  ILE H  58      -5.116  -6.890 -18.426  1.00  0.00           H  
ATOM   2583  HB  ILE H  58      -5.844  -8.454 -15.920  1.00  0.00           H  
ATOM   2584 1HG1 ILE H  58      -6.769  -8.828 -18.776  1.00  0.00           H  
ATOM   2585 2HG1 ILE H  58      -5.508  -9.783 -18.013  1.00  0.00           H  
ATOM   2586 1HG2 ILE H  58      -8.134  -7.673 -16.376  1.00  0.00           H  
ATOM   2587 2HG2 ILE H  58      -7.043  -6.304 -16.059  1.00  0.00           H  
ATOM   2588 3HG2 ILE H  58      -7.532  -6.683 -17.727  1.00  0.00           H  
ATOM   2589 1HD1 ILE H  58      -7.639 -10.952 -17.972  1.00  0.00           H  
ATOM   2590 2HD1 ILE H  58      -7.106 -10.564 -16.318  1.00  0.00           H  
ATOM   2591 3HD1 ILE H  58      -8.385  -9.598 -17.092  1.00  0.00           H  
ATOM   2592  N   TYR H  59      -4.831  -4.883 -16.846  1.00  0.00           N  
ATOM   2593  CA  TYR H  59      -4.488  -3.695 -16.055  1.00  0.00           C  
ATOM   2594  C   TYR H  59      -5.687  -2.828 -15.664  1.00  0.00           C  
ATOM   2595  O   TYR H  59      -6.654  -2.673 -16.408  1.00  0.00           O  
ATOM   2596  CB  TYR H  59      -3.552  -2.752 -16.844  1.00  0.00           C  
ATOM   2597  CG  TYR H  59      -2.328  -3.388 -17.429  1.00  0.00           C  
ATOM   2598  CD1 TYR H  59      -1.132  -3.411 -16.731  1.00  0.00           C  
ATOM   2599  CD2 TYR H  59      -2.380  -4.033 -18.648  1.00  0.00           C  
ATOM   2600  CE1 TYR H  59      -0.024  -4.074 -17.236  1.00  0.00           C  
ATOM   2601  CE2 TYR H  59      -1.267  -4.709 -19.159  1.00  0.00           C  
ATOM   2602  CZ  TYR H  59      -0.099  -4.728 -18.446  1.00  0.00           C  
ATOM   2603  OH  TYR H  59       0.977  -5.455 -18.908  1.00  0.00           O  
ATOM   2604  H   TYR H  59      -5.355  -4.771 -17.702  1.00  0.00           H  
ATOM   2605  HA  TYR H  59      -4.042  -4.022 -15.116  1.00  0.00           H  
ATOM   2606 1HB  TYR H  59      -4.103  -2.298 -17.669  1.00  0.00           H  
ATOM   2607 2HB  TYR H  59      -3.216  -1.945 -16.193  1.00  0.00           H  
ATOM   2608  HD1 TYR H  59      -1.050  -2.902 -15.771  1.00  0.00           H  
ATOM   2609  HD2 TYR H  59      -3.301  -4.020 -19.232  1.00  0.00           H  
ATOM   2610  HE1 TYR H  59       0.910  -4.082 -16.674  1.00  0.00           H  
ATOM   2611  HE2 TYR H  59      -1.332  -5.216 -20.122  1.00  0.00           H  
ATOM   2612  HH  TYR H  59       0.663  -6.277 -19.294  1.00  0.00           H  
ATOM   2613  N   ASP H  60      -5.603  -2.248 -14.481  1.00  0.00           N  
ATOM   2614  CA  ASP H  60      -6.609  -1.297 -14.036  1.00  0.00           C  
ATOM   2615  C   ASP H  60      -6.269  -0.109 -14.995  1.00  0.00           C  
ATOM   2616  O   ASP H  60      -5.104   0.213 -15.220  1.00  0.00           O  
ATOM   2617  CB  ASP H  60      -6.316  -0.923 -12.570  1.00  0.00           C  
ATOM   2618  CG  ASP H  60      -7.329   0.032 -11.983  1.00  0.00           C  
ATOM   2619  OD1 ASP H  60      -7.458   1.175 -12.466  1.00  0.00           O  
ATOM   2620  OD2 ASP H  60      -7.994  -0.361 -11.003  1.00  0.00           O  
ATOM   2621  H   ASP H  60      -4.827  -2.465 -13.873  1.00  0.00           H  
ATOM   2622  HA  ASP H  60      -7.594  -1.744 -14.177  1.00  0.00           H  
ATOM   2623 1HB  ASP H  60      -6.299  -1.828 -11.962  1.00  0.00           H  
ATOM   2624 2HB  ASP H  60      -5.329  -0.465 -12.502  1.00  0.00           H  
ATOM   2625  N   PRO H  61      -7.277   0.540 -15.576  1.00  0.00           N  
ATOM   2626  CA  PRO H  61      -7.112   1.792 -16.343  1.00  0.00           C  
ATOM   2627  C   PRO H  61      -6.253   2.915 -15.746  1.00  0.00           C  
ATOM   2628  O   PRO H  61      -5.721   3.753 -16.481  1.00  0.00           O  
ATOM   2629  CB  PRO H  61      -8.567   2.255 -16.469  1.00  0.00           C  
ATOM   2630  CG  PRO H  61      -9.358   0.992 -16.418  1.00  0.00           C  
ATOM   2631  CD  PRO H  61      -8.638   0.140 -15.408  1.00  0.00           C  
ATOM   2632  HA  PRO H  61      -6.670   1.560 -17.323  1.00  0.00           H  
ATOM   2633 1HB  PRO H  61      -8.814   2.946 -15.650  1.00  0.00           H  
ATOM   2634 2HB  PRO H  61      -8.706   2.808 -17.410  1.00  0.00           H  
ATOM   2635 1HG  PRO H  61     -10.397   1.206 -16.128  1.00  0.00           H  
ATOM   2636 2HG  PRO H  61      -9.395   0.527 -17.415  1.00  0.00           H  
ATOM   2637 1HD  PRO H  61      -9.009   0.373 -14.399  1.00  0.00           H  
ATOM   2638 2HD  PRO H  61      -8.797  -0.923 -15.644  1.00  0.00           H  
ATOM   2639  N   LYS H  62      -6.128   2.938 -14.424  1.00  0.00           N  
ATOM   2640  CA  LYS H  62      -5.241   3.871 -13.738  1.00  0.00           C  
ATOM   2641  C   LYS H  62      -3.771   3.543 -14.100  1.00  0.00           C  
ATOM   2642  O   LYS H  62      -2.920   4.442 -14.211  1.00  0.00           O  
ATOM   2643  CB  LYS H  62      -5.458   3.808 -12.225  1.00  0.00           C  
ATOM   2644  CG  LYS H  62      -4.647   4.823 -11.431  1.00  0.00           C  
ATOM   2645  CD  LYS H  62      -5.002   4.778  -9.952  1.00  0.00           C  
ATOM   2646  CE  LYS H  62      -4.186   5.785  -9.155  1.00  0.00           C  
ATOM   2647  NZ  LYS H  62      -4.526   5.756  -7.707  1.00  0.00           N  
ATOM   2648  H   LYS H  62      -6.670   2.283 -13.880  1.00  0.00           H  
ATOM   2649  HA  LYS H  62      -5.470   4.881 -14.079  1.00  0.00           H  
ATOM   2650 1HB  LYS H  62      -6.512   3.972 -12.001  1.00  0.00           H  
ATOM   2651 2HB  LYS H  62      -5.197   2.814 -11.861  1.00  0.00           H  
ATOM   2652 1HG  LYS H  62      -3.584   4.612 -11.548  1.00  0.00           H  
ATOM   2653 2HG  LYS H  62      -4.845   5.825 -11.812  1.00  0.00           H  
ATOM   2654 1HD  LYS H  62      -6.062   4.999  -9.824  1.00  0.00           H  
ATOM   2655 2HD  LYS H  62      -4.808   3.779  -9.562  1.00  0.00           H  
ATOM   2656 1HE  LYS H  62      -3.125   5.568  -9.271  1.00  0.00           H  
ATOM   2657 2HE  LYS H  62      -4.372   6.789  -9.538  1.00  0.00           H  
ATOM   2658 1HZ  LYS H  62      -3.965   6.437  -7.215  1.00  0.00           H  
ATOM   2659 2HZ  LYS H  62      -5.505   5.975  -7.585  1.00  0.00           H  
ATOM   2660 3HZ  LYS H  62      -4.339   4.835  -7.335  1.00  0.00           H  
ATOM   2661  N   PHE H  63      -3.513   2.252 -14.319  1.00  0.00           N  
ATOM   2662  CA  PHE H  63      -2.196   1.721 -14.647  1.00  0.00           C  
ATOM   2663  C   PHE H  63      -2.010   1.182 -16.043  1.00  0.00           C  
ATOM   2664  O   PHE H  63      -0.911   0.770 -16.420  1.00  0.00           O  
ATOM   2665  CB  PHE H  63      -1.867   0.612 -13.659  1.00  0.00           C  
ATOM   2666  CG  PHE H  63      -1.760   1.088 -12.252  1.00  0.00           C  
ATOM   2667  CD1 PHE H  63      -0.565   1.626 -11.779  1.00  0.00           C  
ATOM   2668  CD2 PHE H  63      -2.850   1.025 -11.410  1.00  0.00           C  
ATOM   2669  CE1 PHE H  63      -0.465   2.093 -10.491  1.00  0.00           C  
ATOM   2670  CE2 PHE H  63      -2.767   1.485 -10.128  1.00  0.00           C  
ATOM   2671  CZ  PHE H  63      -1.561   2.027  -9.662  1.00  0.00           C  
ATOM   2672  H   PHE H  63      -4.296   1.617 -14.248  1.00  0.00           H  
ATOM   2673  HA  PHE H  63      -1.466   2.527 -14.557  1.00  0.00           H  
ATOM   2674 1HB  PHE H  63      -2.637  -0.155 -13.704  1.00  0.00           H  
ATOM   2675 2HB  PHE H  63      -0.922   0.146 -13.937  1.00  0.00           H  
ATOM   2676  HD1 PHE H  63       0.297   1.675 -12.446  1.00  0.00           H  
ATOM   2677  HD2 PHE H  63      -3.785   0.601 -11.777  1.00  0.00           H  
ATOM   2678  HE1 PHE H  63       0.476   2.510 -10.135  1.00  0.00           H  
ATOM   2679  HE2 PHE H  63      -3.631   1.433  -9.469  1.00  0.00           H  
ATOM   2680  HZ  PHE H  63      -1.496   2.395  -8.639  1.00  0.00           H  
ATOM   2681  N   GLN H  64      -3.087   1.184 -16.811  1.00  0.00           N  
ATOM   2682  CA  GLN H  64      -3.051   0.757 -18.195  1.00  0.00           C  
ATOM   2683  C   GLN H  64      -1.956   1.429 -19.021  1.00  0.00           C  
ATOM   2684  O   GLN H  64      -1.374   0.784 -19.878  1.00  0.00           O  
ATOM   2685  CB  GLN H  64      -4.411   1.016 -18.847  1.00  0.00           C  
ATOM   2686  CG  GLN H  64      -4.507   0.560 -20.293  1.00  0.00           C  
ATOM   2687  CD  GLN H  64      -4.421  -0.948 -20.429  1.00  0.00           C  
ATOM   2688  OE1 GLN H  64      -5.179  -1.687 -19.795  1.00  0.00           O  
ATOM   2689  NE2 GLN H  64      -3.497  -1.415 -21.260  1.00  0.00           N  
ATOM   2690  H   GLN H  64      -3.963   1.494 -16.415  1.00  0.00           H  
ATOM   2691  HA  GLN H  64      -2.840  -0.312 -18.223  1.00  0.00           H  
ATOM   2692 1HB  GLN H  64      -5.189   0.505 -18.280  1.00  0.00           H  
ATOM   2693 2HB  GLN H  64      -4.632   2.085 -18.817  1.00  0.00           H  
ATOM   2694 1HG  GLN H  64      -5.462   0.886 -20.705  1.00  0.00           H  
ATOM   2695 2HG  GLN H  64      -3.686   1.001 -20.857  1.00  0.00           H  
ATOM   2696 1HE2 GLN H  64      -3.394  -2.403 -21.392  1.00  0.00           H  
ATOM   2697 2HE2 GLN H  64      -2.903  -0.781 -21.757  1.00  0.00           H  
ATOM   2698  N   GLY H  65      -1.663   2.705 -18.770  1.00  0.00           N  
ATOM   2699  CA  GLY H  65      -0.550   3.374 -19.467  1.00  0.00           C  
ATOM   2700  C   GLY H  65       0.693   3.614 -18.632  1.00  0.00           C  
ATOM   2701  O   GLY H  65       1.630   4.258 -19.088  1.00  0.00           O  
ATOM   2702  H   GLY H  65      -2.205   3.224 -18.095  1.00  0.00           H  
ATOM   2703 1HA  GLY H  65      -0.253   2.780 -20.332  1.00  0.00           H  
ATOM   2704 2HA  GLY H  65      -0.884   4.341 -19.841  1.00  0.00           H  
ATOM   2705  N   LYS H  66       0.691   3.111 -17.409  1.00  0.00           N  
ATOM   2706  CA  LYS H  66       1.779   3.310 -16.497  1.00  0.00           C  
ATOM   2707  C   LYS H  66       2.520   2.002 -16.237  1.00  0.00           C  
ATOM   2708  O   LYS H  66       3.751   1.962 -16.199  1.00  0.00           O  
ATOM   2709  CB  LYS H  66       1.264   3.905 -15.185  1.00  0.00           C  
ATOM   2710  CG  LYS H  66       0.870   5.374 -15.273  1.00  0.00           C  
ATOM   2711  CD  LYS H  66       0.297   5.872 -13.955  1.00  0.00           C  
ATOM   2712  CE  LYS H  66       1.371   5.953 -12.879  1.00  0.00           C  
ATOM   2713  NZ  LYS H  66       2.364   7.023 -13.164  1.00  0.00           N  
ATOM   2714  H   LYS H  66      -0.108   2.568 -17.113  1.00  0.00           H  
ATOM   2715  HA  LYS H  66       2.485   4.008 -16.947  1.00  0.00           H  
ATOM   2716 1HB  LYS H  66       0.392   3.344 -14.848  1.00  0.00           H  
ATOM   2717 2HB  LYS H  66       2.031   3.810 -14.417  1.00  0.00           H  
ATOM   2718 1HG  LYS H  66       1.746   5.971 -15.528  1.00  0.00           H  
ATOM   2719 2HG  LYS H  66       0.123   5.504 -16.056  1.00  0.00           H  
ATOM   2720 1HD  LYS H  66      -0.137   6.862 -14.098  1.00  0.00           H  
ATOM   2721 2HD  LYS H  66      -0.488   5.195 -13.620  1.00  0.00           H  
ATOM   2722 1HE  LYS H  66       0.905   6.153 -11.915  1.00  0.00           H  
ATOM   2723 2HE  LYS H  66       1.893   4.998 -12.814  1.00  0.00           H  
ATOM   2724 1HZ  LYS H  66       3.058   7.044 -12.429  1.00  0.00           H  
ATOM   2725 2HZ  LYS H  66       2.816   6.838 -14.048  1.00  0.00           H  
ATOM   2726 3HZ  LYS H  66       1.894   7.916 -13.207  1.00  0.00           H  
ATOM   2727  N   ALA H  67       1.749   0.934 -16.050  1.00  0.00           N  
ATOM   2728  CA  ALA H  67       2.316  -0.362 -15.771  1.00  0.00           C  
ATOM   2729  C   ALA H  67       2.536  -1.239 -16.982  1.00  0.00           C  
ATOM   2730  O   ALA H  67       1.881  -1.084 -18.022  1.00  0.00           O  
ATOM   2731  CB  ALA H  67       1.451  -1.076 -14.783  1.00  0.00           C  
ATOM   2732  H   ALA H  67       0.744   1.030 -16.101  1.00  0.00           H  
ATOM   2733  HA  ALA H  67       3.305  -0.213 -15.337  1.00  0.00           H  
ATOM   2734 1HB  ALA H  67       1.875  -2.057 -14.568  1.00  0.00           H  
ATOM   2735 2HB  ALA H  67       1.396  -0.496 -13.860  1.00  0.00           H  
ATOM   2736 3HB  ALA H  67       0.450  -1.196 -15.194  1.00  0.00           H  
ATOM   2737  N   SER H  68       3.541  -2.167 -16.896  1.00  0.00           N  
ATOM   2738  CA  SER H  68       3.716  -3.213 -17.904  1.00  0.00           C  
ATOM   2739  C   SER H  68       4.199  -4.464 -17.190  1.00  0.00           C  
ATOM   2740  O   SER H  68       5.195  -4.410 -16.462  1.00  0.00           O  
ATOM   2741  CB  SER H  68       4.709  -2.790 -18.969  1.00  0.00           C  
ATOM   2742  OG  SER H  68       4.900  -3.810 -19.911  1.00  0.00           O  
ATOM   2743  H   SER H  68       4.184  -2.123 -16.118  1.00  0.00           H  
ATOM   2744  HA  SER H  68       2.755  -3.393 -18.387  1.00  0.00           H  
ATOM   2745 1HB  SER H  68       4.346  -1.893 -19.468  1.00  0.00           H  
ATOM   2746 2HB  SER H  68       5.661  -2.543 -18.501  1.00  0.00           H  
ATOM   2747  HG  SER H  68       4.320  -4.527 -19.645  1.00  0.00           H  
ATOM   2748  N   ILE H  69       3.497  -5.579 -17.397  1.00  0.00           N  
ATOM   2749  CA  ILE H  69       3.812  -6.838 -16.740  1.00  0.00           C  
ATOM   2750  C   ILE H  69       4.342  -7.880 -17.708  1.00  0.00           C  
ATOM   2751  O   ILE H  69       3.781  -8.087 -18.796  1.00  0.00           O  
ATOM   2752  CB  ILE H  69       2.571  -7.400 -16.022  1.00  0.00           C  
ATOM   2753  CG1 ILE H  69       2.047  -6.392 -14.995  1.00  0.00           C  
ATOM   2754  CG2 ILE H  69       2.898  -8.724 -15.353  1.00  0.00           C  
ATOM   2755  CD1 ILE H  69       0.678  -6.732 -14.451  1.00  0.00           C  
ATOM   2756  H   ILE H  69       2.717  -5.540 -18.036  1.00  0.00           H  
ATOM   2757  HA  ILE H  69       4.589  -6.656 -15.999  1.00  0.00           H  
ATOM   2758  HB  ILE H  69       1.772  -7.556 -16.745  1.00  0.00           H  
ATOM   2759 1HG1 ILE H  69       2.742  -6.331 -14.157  1.00  0.00           H  
ATOM   2760 2HG1 ILE H  69       1.996  -5.402 -15.449  1.00  0.00           H  
ATOM   2761 1HG2 ILE H  69       2.011  -9.107 -14.849  1.00  0.00           H  
ATOM   2762 2HG2 ILE H  69       3.226  -9.442 -16.106  1.00  0.00           H  
ATOM   2763 3HG2 ILE H  69       3.694  -8.577 -14.622  1.00  0.00           H  
ATOM   2764 1HD1 ILE H  69       0.375  -5.971 -13.730  1.00  0.00           H  
ATOM   2765 2HD1 ILE H  69      -0.041  -6.763 -15.269  1.00  0.00           H  
ATOM   2766 3HD1 ILE H  69       0.712  -7.702 -13.960  1.00  0.00           H  
ATOM   2767  N   THR H  70       5.424  -8.527 -17.296  1.00  0.00           N  
ATOM   2768  CA  THR H  70       6.000  -9.646 -18.036  1.00  0.00           C  
ATOM   2769  C   THR H  70       6.298 -10.802 -17.080  1.00  0.00           C  
ATOM   2770  O   THR H  70       6.272 -10.640 -15.846  1.00  0.00           O  
ATOM   2771  CB  THR H  70       7.284  -9.231 -18.778  1.00  0.00           C  
ATOM   2772  OG1 THR H  70       8.304  -8.901 -17.825  1.00  0.00           O  
ATOM   2773  CG2 THR H  70       7.019  -8.026 -19.668  1.00  0.00           C  
ATOM   2774  H   THR H  70       5.863  -8.230 -16.437  1.00  0.00           H  
ATOM   2775  HA  THR H  70       5.274  -9.981 -18.777  1.00  0.00           H  
ATOM   2776  HB  THR H  70       7.635 -10.060 -19.391  1.00  0.00           H  
ATOM   2777  HG1 THR H  70       9.162  -8.921 -18.255  1.00  0.00           H  
ATOM   2778 1HG2 THR H  70       7.938  -7.748 -20.185  1.00  0.00           H  
ATOM   2779 2HG2 THR H  70       6.253  -8.279 -20.402  1.00  0.00           H  
ATOM   2780 3HG2 THR H  70       6.678  -7.191 -19.059  1.00  0.00           H  
ATOM   2781  N   ALA H  71       6.581 -11.976 -17.638  1.00  0.00           N  
ATOM   2782  CA  ALA H  71       6.989 -13.102 -16.815  1.00  0.00           C  
ATOM   2783  C   ALA H  71       7.868 -14.083 -17.588  1.00  0.00           C  
ATOM   2784  O   ALA H  71       7.564 -14.459 -18.710  1.00  0.00           O  
ATOM   2785  CB  ALA H  71       5.768 -13.808 -16.213  1.00  0.00           C  
ATOM   2786  H   ALA H  71       6.516 -12.098 -18.640  1.00  0.00           H  
ATOM   2787  HA  ALA H  71       7.582 -12.718 -15.985  1.00  0.00           H  
ATOM   2788 1HB  ALA H  71       6.098 -14.647 -15.601  1.00  0.00           H  
ATOM   2789 2HB  ALA H  71       5.209 -13.105 -15.595  1.00  0.00           H  
ATOM   2790 3HB  ALA H  71       5.129 -14.174 -17.015  1.00  0.00           H  
ATOM   2791  N   ASP H  72       8.965 -14.485 -16.961  1.00  0.00           N  
ATOM   2792  CA  ASP H  72       9.902 -15.413 -17.559  1.00  0.00           C  
ATOM   2793  C   ASP H  72       9.516 -16.809 -17.066  1.00  0.00           C  
ATOM   2794  O   ASP H  72       9.775 -17.151 -15.913  1.00  0.00           O  
ATOM   2795  CB  ASP H  72      11.346 -15.076 -17.179  1.00  0.00           C  
ATOM   2796  CG  ASP H  72      12.363 -15.995 -17.843  1.00  0.00           C  
ATOM   2797  OD1 ASP H  72      11.969 -17.023 -18.341  1.00  0.00           O  
ATOM   2798  OD2 ASP H  72      13.523 -15.660 -17.845  1.00  0.00           O  
ATOM   2799  H   ASP H  72       9.150 -14.128 -16.035  1.00  0.00           H  
ATOM   2800  HA  ASP H  72       9.812 -15.346 -18.643  1.00  0.00           H  
ATOM   2801 1HB  ASP H  72      11.567 -14.048 -17.465  1.00  0.00           H  
ATOM   2802 2HB  ASP H  72      11.464 -15.148 -16.098  1.00  0.00           H  
ATOM   2803  N   THR H  73       8.897 -17.614 -17.936  1.00  0.00           N  
ATOM   2804  CA  THR H  73       8.402 -18.937 -17.530  1.00  0.00           C  
ATOM   2805  C   THR H  73       9.510 -19.854 -17.024  1.00  0.00           C  
ATOM   2806  O   THR H  73       9.342 -20.532 -16.005  1.00  0.00           O  
ATOM   2807  CB  THR H  73       7.670 -19.631 -18.693  1.00  0.00           C  
ATOM   2808  OG1 THR H  73       6.542 -18.839 -19.089  1.00  0.00           O  
ATOM   2809  CG2 THR H  73       7.194 -21.014 -18.275  1.00  0.00           C  
ATOM   2810  H   THR H  73       8.763 -17.311 -18.892  1.00  0.00           H  
ATOM   2811  HA  THR H  73       7.698 -18.806 -16.708  1.00  0.00           H  
ATOM   2812  HB  THR H  73       8.346 -19.726 -19.542  1.00  0.00           H  
ATOM   2813  HG1 THR H  73       6.515 -18.780 -20.047  1.00  0.00           H  
ATOM   2814 1HG2 THR H  73       6.679 -21.488 -19.110  1.00  0.00           H  
ATOM   2815 2HG2 THR H  73       8.050 -21.620 -17.984  1.00  0.00           H  
ATOM   2816 3HG2 THR H  73       6.510 -20.923 -17.432  1.00  0.00           H  
ATOM   2817  N   SER H  74      10.629 -19.870 -17.738  1.00  0.00           N  
ATOM   2818  CA  SER H  74      11.787 -20.695 -17.375  1.00  0.00           C  
ATOM   2819  C   SER H  74      12.368 -20.282 -16.016  1.00  0.00           C  
ATOM   2820  O   SER H  74      12.683 -21.139 -15.182  1.00  0.00           O  
ATOM   2821  CB  SER H  74      12.856 -20.589 -18.445  1.00  0.00           C  
ATOM   2822  OG  SER H  74      13.974 -21.367 -18.116  1.00  0.00           O  
ATOM   2823  H   SER H  74      10.680 -19.290 -18.564  1.00  0.00           H  
ATOM   2824  HA  SER H  74      11.462 -21.734 -17.303  1.00  0.00           H  
ATOM   2825 1HB  SER H  74      12.448 -20.918 -19.400  1.00  0.00           H  
ATOM   2826 2HB  SER H  74      13.155 -19.547 -18.558  1.00  0.00           H  
ATOM   2827  HG  SER H  74      14.479 -20.851 -17.483  1.00  0.00           H  
ATOM   2828  N   SER H  75      12.505 -18.975 -15.809  1.00  0.00           N  
ATOM   2829  CA  SER H  75      13.066 -18.434 -14.573  1.00  0.00           C  
ATOM   2830  C   SER H  75      12.085 -18.427 -13.416  1.00  0.00           C  
ATOM   2831  O   SER H  75      12.493 -18.324 -12.259  1.00  0.00           O  
ATOM   2832  CB  SER H  75      13.560 -17.021 -14.815  1.00  0.00           C  
ATOM   2833  OG  SER H  75      14.635 -17.011 -15.713  1.00  0.00           O  
ATOM   2834  H   SER H  75      12.209 -18.338 -16.535  1.00  0.00           H  
ATOM   2835  HA  SER H  75      13.908 -19.059 -14.273  1.00  0.00           H  
ATOM   2836 1HB  SER H  75      12.746 -16.413 -15.211  1.00  0.00           H  
ATOM   2837 2HB  SER H  75      13.869 -16.577 -13.869  1.00  0.00           H  
ATOM   2838  HG  SER H  75      14.353 -16.474 -16.458  1.00  0.00           H  
ATOM   2839  N   ASN H  76      10.795 -18.532 -13.725  1.00  0.00           N  
ATOM   2840  CA  ASN H  76       9.758 -18.470 -12.690  1.00  0.00           C  
ATOM   2841  C   ASN H  76       9.747 -17.090 -11.990  1.00  0.00           C  
ATOM   2842  O   ASN H  76       9.561 -16.990 -10.771  1.00  0.00           O  
ATOM   2843  CB  ASN H  76       9.953 -19.586 -11.680  1.00  0.00           C  
ATOM   2844  CG  ASN H  76       9.780 -20.951 -12.287  1.00  0.00           C  
ATOM   2845  OD1 ASN H  76       8.806 -21.206 -13.004  1.00  0.00           O  
ATOM   2846  ND2 ASN H  76      10.708 -21.833 -12.013  1.00  0.00           N  
ATOM   2847  H   ASN H  76      10.520 -18.658 -14.688  1.00  0.00           H  
ATOM   2848  HA  ASN H  76       8.785 -18.596 -13.167  1.00  0.00           H  
ATOM   2849 1HB  ASN H  76      10.953 -19.516 -11.249  1.00  0.00           H  
ATOM   2850 2HB  ASN H  76       9.237 -19.470 -10.867  1.00  0.00           H  
ATOM   2851 1HD2 ASN H  76      10.645 -22.758 -12.389  1.00  0.00           H  
ATOM   2852 2HD2 ASN H  76      11.479 -21.582 -11.428  1.00  0.00           H  
ATOM   2853  N   THR H  77       9.941 -16.031 -12.768  1.00  0.00           N  
ATOM   2854  CA  THR H  77       9.978 -14.670 -12.212  1.00  0.00           C  
ATOM   2855  C   THR H  77       9.049 -13.732 -12.982  1.00  0.00           C  
ATOM   2856  O   THR H  77       9.073 -13.681 -14.218  1.00  0.00           O  
ATOM   2857  CB  THR H  77      11.410 -14.103 -12.226  1.00  0.00           C  
ATOM   2858  OG1 THR H  77      12.275 -14.963 -11.474  1.00  0.00           O  
ATOM   2859  CG2 THR H  77      11.435 -12.707 -11.622  1.00  0.00           C  
ATOM   2860  H   THR H  77      10.065 -16.161 -13.761  1.00  0.00           H  
ATOM   2861  HA  THR H  77       9.636 -14.709 -11.178  1.00  0.00           H  
ATOM   2862  HB  THR H  77      11.771 -14.054 -13.253  1.00  0.00           H  
ATOM   2863  HG1 THR H  77      11.748 -15.523 -10.900  1.00  0.00           H  
ATOM   2864 1HG2 THR H  77      12.454 -12.322 -11.641  1.00  0.00           H  
ATOM   2865 2HG2 THR H  77      10.787 -12.048 -12.199  1.00  0.00           H  
ATOM   2866 3HG2 THR H  77      11.084 -12.751 -10.591  1.00  0.00           H  
ATOM   2867  N   ALA H  78       8.229 -12.996 -12.241  1.00  0.00           N  
ATOM   2868  CA  ALA H  78       7.348 -11.988 -12.819  1.00  0.00           C  
ATOM   2869  C   ALA H  78       7.931 -10.608 -12.575  1.00  0.00           C  
ATOM   2870  O   ALA H  78       8.596 -10.371 -11.557  1.00  0.00           O  
ATOM   2871  CB  ALA H  78       5.944 -12.087 -12.205  1.00  0.00           C  
ATOM   2872  H   ALA H  78       8.223 -13.141 -11.242  1.00  0.00           H  
ATOM   2873  HA  ALA H  78       7.291 -12.164 -13.894  1.00  0.00           H  
ATOM   2874 1HB  ALA H  78       5.299 -11.328 -12.649  1.00  0.00           H  
ATOM   2875 2HB  ALA H  78       5.529 -13.075 -12.404  1.00  0.00           H  
ATOM   2876 3HB  ALA H  78       6.004 -11.927 -11.130  1.00  0.00           H  
ATOM   2877  N   TYR H  79       7.681  -9.697 -13.505  1.00  0.00           N  
ATOM   2878  CA  TYR H  79       8.230  -8.359 -13.439  1.00  0.00           C  
ATOM   2879  C   TYR H  79       7.151  -7.314 -13.671  1.00  0.00           C  
ATOM   2880  O   TYR H  79       6.236  -7.526 -14.490  1.00  0.00           O  
ATOM   2881  CB  TYR H  79       9.281  -8.179 -14.527  1.00  0.00           C  
ATOM   2882  CG  TYR H  79      10.472  -9.090 -14.419  1.00  0.00           C  
ATOM   2883  CD1 TYR H  79      11.580  -8.717 -13.660  1.00  0.00           C  
ATOM   2884  CD2 TYR H  79      10.496 -10.323 -15.072  1.00  0.00           C  
ATOM   2885  CE1 TYR H  79      12.680  -9.541 -13.553  1.00  0.00           C  
ATOM   2886  CE2 TYR H  79      11.594 -11.156 -14.969  1.00  0.00           C  
ATOM   2887  CZ  TYR H  79      12.679 -10.757 -14.207  1.00  0.00           C  
ATOM   2888  OH  TYR H  79      13.771 -11.581 -14.103  1.00  0.00           O  
ATOM   2889  H   TYR H  79       7.087  -9.947 -14.283  1.00  0.00           H  
ATOM   2890  HA  TYR H  79       8.635  -8.200 -12.439  1.00  0.00           H  
ATOM   2891 1HB  TYR H  79       8.826  -8.348 -15.505  1.00  0.00           H  
ATOM   2892 2HB  TYR H  79       9.650  -7.153 -14.512  1.00  0.00           H  
ATOM   2893  HD1 TYR H  79      11.586  -7.759 -13.139  1.00  0.00           H  
ATOM   2894  HD2 TYR H  79       9.642 -10.638 -15.673  1.00  0.00           H  
ATOM   2895  HE1 TYR H  79      13.537  -9.232 -12.955  1.00  0.00           H  
ATOM   2896  HE2 TYR H  79      11.600 -12.117 -15.483  1.00  0.00           H  
ATOM   2897  HH  TYR H  79      13.734 -12.247 -14.796  1.00  0.00           H  
ATOM   2898  N   LEU H  80       7.258  -6.196 -12.953  1.00  0.00           N  
ATOM   2899  CA  LEU H  80       6.405  -5.043 -13.199  1.00  0.00           C  
ATOM   2900  C   LEU H  80       7.242  -3.820 -13.520  1.00  0.00           C  
ATOM   2901  O   LEU H  80       8.115  -3.427 -12.735  1.00  0.00           O  
ATOM   2902  CB  LEU H  80       5.519  -4.762 -11.979  1.00  0.00           C  
ATOM   2903  CG  LEU H  80       4.746  -3.436 -12.009  1.00  0.00           C  
ATOM   2904  CD1 LEU H  80       3.659  -3.506 -13.072  1.00  0.00           C  
ATOM   2905  CD2 LEU H  80       4.151  -3.165 -10.634  1.00  0.00           C  
ATOM   2906  H   LEU H  80       7.949  -6.149 -12.219  1.00  0.00           H  
ATOM   2907  HA  LEU H  80       5.763  -5.263 -14.052  1.00  0.00           H  
ATOM   2908 1HB  LEU H  80       4.791  -5.566 -11.885  1.00  0.00           H  
ATOM   2909 2HB  LEU H  80       6.146  -4.760 -11.087  1.00  0.00           H  
ATOM   2910  HG  LEU H  80       5.424  -2.626 -12.277  1.00  0.00           H  
ATOM   2911 1HD1 LEU H  80       3.111  -2.564 -13.093  1.00  0.00           H  
ATOM   2912 2HD1 LEU H  80       4.114  -3.682 -14.047  1.00  0.00           H  
ATOM   2913 3HD1 LEU H  80       2.973  -4.319 -12.839  1.00  0.00           H  
ATOM   2914 1HD2 LEU H  80       3.603  -2.222 -10.655  1.00  0.00           H  
ATOM   2915 2HD2 LEU H  80       3.472  -3.974 -10.365  1.00  0.00           H  
ATOM   2916 3HD2 LEU H  80       4.951  -3.103  -9.897  1.00  0.00           H  
ATOM   2917  N   GLN H  81       6.982  -3.209 -14.671  1.00  0.00           N  
ATOM   2918  CA  GLN H  81       7.662  -1.964 -15.006  1.00  0.00           C  
ATOM   2919  C   GLN H  81       6.670  -0.806 -14.880  1.00  0.00           C  
ATOM   2920  O   GLN H  81       5.551  -0.881 -15.397  1.00  0.00           O  
ATOM   2921  CB  GLN H  81       8.249  -2.021 -16.419  1.00  0.00           C  
ATOM   2922  CG  GLN H  81       9.042  -0.788 -16.813  1.00  0.00           C  
ATOM   2923  CD  GLN H  81       9.681  -0.924 -18.182  1.00  0.00           C  
ATOM   2924  OE1 GLN H  81       9.094  -1.500 -19.102  1.00  0.00           O  
ATOM   2925  NE2 GLN H  81      10.892  -0.396 -18.326  1.00  0.00           N  
ATOM   2926  H   GLN H  81       6.316  -3.595 -15.324  1.00  0.00           H  
ATOM   2927  HA  GLN H  81       8.479  -1.817 -14.301  1.00  0.00           H  
ATOM   2928 1HB  GLN H  81       8.904  -2.887 -16.505  1.00  0.00           H  
ATOM   2929 2HB  GLN H  81       7.442  -2.148 -17.142  1.00  0.00           H  
ATOM   2930 1HG  GLN H  81       8.374   0.072 -16.832  1.00  0.00           H  
ATOM   2931 2HG  GLN H  81       9.835  -0.629 -16.080  1.00  0.00           H  
ATOM   2932 1HE2 GLN H  81      11.363  -0.455 -19.206  1.00  0.00           H  
ATOM   2933 2HE2 GLN H  81      11.331   0.063 -17.553  1.00  0.00           H  
ATOM   2934  N   LEU H  82       7.080   0.256 -14.193  1.00  0.00           N  
ATOM   2935  CA  LEU H  82       6.241   1.451 -14.047  1.00  0.00           C  
ATOM   2936  C   LEU H  82       6.960   2.642 -14.663  1.00  0.00           C  
ATOM   2937  O   LEU H  82       8.081   2.970 -14.256  1.00  0.00           O  
ATOM   2938  CB  LEU H  82       5.932   1.726 -12.570  1.00  0.00           C  
ATOM   2939  CG  LEU H  82       5.218   0.595 -11.818  1.00  0.00           C  
ATOM   2940  CD1 LEU H  82       5.192   0.914 -10.329  1.00  0.00           C  
ATOM   2941  CD2 LEU H  82       3.810   0.429 -12.367  1.00  0.00           C  
ATOM   2942  H   LEU H  82       7.993   0.241 -13.761  1.00  0.00           H  
ATOM   2943  HA  LEU H  82       5.300   1.279 -14.569  1.00  0.00           H  
ATOM   2944 1HB  LEU H  82       6.867   1.931 -12.052  1.00  0.00           H  
ATOM   2945 2HB  LEU H  82       5.304   2.615 -12.507  1.00  0.00           H  
ATOM   2946  HG  LEU H  82       5.773  -0.334 -11.950  1.00  0.00           H  
ATOM   2947 1HD1 LEU H  82       4.685   0.110  -9.794  1.00  0.00           H  
ATOM   2948 2HD1 LEU H  82       6.213   1.009  -9.959  1.00  0.00           H  
ATOM   2949 3HD1 LEU H  82       4.659   1.849 -10.167  1.00  0.00           H  
ATOM   2950 1HD2 LEU H  82       3.304  -0.375 -11.832  1.00  0.00           H  
ATOM   2951 2HD2 LEU H  82       3.256   1.359 -12.235  1.00  0.00           H  
ATOM   2952 3HD2 LEU H  82       3.860   0.184 -13.428  1.00  0.00           H  
ATOM   2953  N   SER H  82A      6.313   3.280 -15.639  1.00  0.00           N  
ATOM   2954  CA  SER H  82A      6.917   4.376 -16.408  1.00  0.00           C  
ATOM   2955  C   SER H  82A      6.386   5.750 -15.980  1.00  0.00           C  
ATOM   2956  O   SER H  82A      5.384   5.837 -15.255  1.00  0.00           O  
ATOM   2957  CB  SER H  82A      6.659   4.171 -17.887  1.00  0.00           C  
ATOM   2958  OG  SER H  82A      5.308   4.378 -18.195  1.00  0.00           O  
ATOM   2959  H   SER H  82A      5.369   2.993 -15.852  1.00  0.00           H  
ATOM   2960  HA  SER H  82A      7.994   4.369 -16.233  1.00  0.00           H  
ATOM   2961 1HB  SER H  82A      7.276   4.859 -18.465  1.00  0.00           H  
ATOM   2962 2HB  SER H  82A      6.949   3.159 -18.169  1.00  0.00           H  
ATOM   2963  HG  SER H  82A      4.831   3.645 -17.798  1.00  0.00           H  
ATOM   2964  N   SER H  82B      7.072   6.800 -16.443  1.00  0.00           N  
ATOM   2965  CA  SER H  82B      6.747   8.213 -16.183  1.00  0.00           C  
ATOM   2966  C   SER H  82B      6.481   8.477 -14.699  1.00  0.00           C  
ATOM   2967  O   SER H  82B      5.431   8.990 -14.313  1.00  0.00           O  
ATOM   2968  CB  SER H  82B      5.536   8.624 -16.997  1.00  0.00           C  
ATOM   2969  OG  SER H  82B      5.789   8.504 -18.370  1.00  0.00           O  
ATOM   2970  H   SER H  82B      7.873   6.577 -17.015  1.00  0.00           H  
ATOM   2971  HA  SER H  82B      7.599   8.825 -16.484  1.00  0.00           H  
ATOM   2972 1HB  SER H  82B      4.685   8.001 -16.725  1.00  0.00           H  
ATOM   2973 2HB  SER H  82B      5.273   9.656 -16.761  1.00  0.00           H  
ATOM   2974  HG  SER H  82B      5.166   7.851 -18.697  1.00  0.00           H  
ATOM   2975  N   LEU H  82C      7.453   8.114 -13.874  1.00  0.00           N  
ATOM   2976  CA  LEU H  82C      7.232   8.063 -12.438  1.00  0.00           C  
ATOM   2977  C   LEU H  82C      7.084   9.454 -11.820  1.00  0.00           C  
ATOM   2978  O   LEU H  82C      7.830  10.381 -12.164  1.00  0.00           O  
ATOM   2979  CB  LEU H  82C      8.392   7.321 -11.763  1.00  0.00           C  
ATOM   2980  CG  LEU H  82C      8.536   5.838 -12.128  1.00  0.00           C  
ATOM   2981  CD1 LEU H  82C      9.845   5.301 -11.566  1.00  0.00           C  
ATOM   2982  CD2 LEU H  82C      7.347   5.062 -11.583  1.00  0.00           C  
ATOM   2983  H   LEU H  82C      8.363   7.870 -14.240  1.00  0.00           H  
ATOM   2984  HA  LEU H  82C      6.306   7.521 -12.250  1.00  0.00           H  
ATOM   2985 1HB  LEU H  82C      9.323   7.819 -12.026  1.00  0.00           H  
ATOM   2986 2HB  LEU H  82C      8.263   7.385 -10.682  1.00  0.00           H  
ATOM   2987  HG  LEU H  82C      8.571   5.734 -13.213  1.00  0.00           H  
ATOM   2988 1HD1 LEU H  82C      9.948   4.248 -11.826  1.00  0.00           H  
ATOM   2989 2HD1 LEU H  82C     10.680   5.861 -11.988  1.00  0.00           H  
ATOM   2990 3HD1 LEU H  82C      9.847   5.409 -10.482  1.00  0.00           H  
ATOM   2991 1HD2 LEU H  82C      7.449   4.008 -11.843  1.00  0.00           H  
ATOM   2992 2HD2 LEU H  82C      7.312   5.166 -10.498  1.00  0.00           H  
ATOM   2993 3HD2 LEU H  82C      6.426   5.455 -12.014  1.00  0.00           H  
ATOM   2994  N   THR H  83       6.123   9.588 -10.911  1.00  0.00           N  
ATOM   2995  CA  THR H  83       5.977  10.798 -10.082  1.00  0.00           C  
ATOM   2996  C   THR H  83       5.802  10.362  -8.627  1.00  0.00           C  
ATOM   2997  O   THR H  83       5.795   9.166  -8.347  1.00  0.00           O  
ATOM   2998  CB  THR H  83       4.783  11.665 -10.526  1.00  0.00           C  
ATOM   2999  OG1 THR H  83       3.559  10.960 -10.278  1.00  0.00           O  
ATOM   3000  CG2 THR H  83       4.883  11.992 -12.008  1.00  0.00           C  
ATOM   3001  H   THR H  83       5.469   8.827 -10.787  1.00  0.00           H  
ATOM   3002  HA  THR H  83       6.881  11.399 -10.185  1.00  0.00           H  
ATOM   3003  HB  THR H  83       4.775  12.592  -9.955  1.00  0.00           H  
ATOM   3004  HG1 THR H  83       3.539  10.160 -10.809  1.00  0.00           H  
ATOM   3005 1HG2 THR H  83       4.032  12.604 -12.304  1.00  0.00           H  
ATOM   3006 2HG2 THR H  83       5.807  12.537 -12.199  1.00  0.00           H  
ATOM   3007 3HG2 THR H  83       4.883  11.068 -12.586  1.00  0.00           H  
ATOM   3008  N   SER H  84       5.662  11.342  -7.724  1.00  0.00           N  
ATOM   3009  CA  SER H  84       5.462  11.083  -6.290  1.00  0.00           C  
ATOM   3010  C   SER H  84       4.207  10.262  -6.001  1.00  0.00           C  
ATOM   3011  O   SER H  84       4.106   9.617  -4.944  1.00  0.00           O  
ATOM   3012  CB  SER H  84       5.384  12.398  -5.539  1.00  0.00           C  
ATOM   3013  OG  SER H  84       4.225  13.106  -5.884  1.00  0.00           O  
ATOM   3014  H   SER H  84       5.696  12.296  -8.053  1.00  0.00           H  
ATOM   3015  HA  SER H  84       6.314  10.512  -5.919  1.00  0.00           H  
ATOM   3016 1HB  SER H  84       5.389  12.205  -4.466  1.00  0.00           H  
ATOM   3017 2HB  SER H  84       6.262  13.000  -5.766  1.00  0.00           H  
ATOM   3018  HG  SER H  84       3.488  12.572  -5.578  1.00  0.00           H  
ATOM   3019  N   GLU H  85       3.255  10.287  -6.938  1.00  0.00           N  
ATOM   3020  CA  GLU H  85       2.060   9.460  -6.846  1.00  0.00           C  
ATOM   3021  C   GLU H  85       2.440   7.981  -6.842  1.00  0.00           C  
ATOM   3022  O   GLU H  85       1.698   7.147  -6.331  1.00  0.00           O  
ATOM   3023  CB  GLU H  85       1.110   9.759  -8.008  1.00  0.00           C  
ATOM   3024  CG  GLU H  85       0.450  11.130  -7.943  1.00  0.00           C  
ATOM   3025  CD  GLU H  85      -0.505  11.265  -6.790  1.00  0.00           C  
ATOM   3026  OE1 GLU H  85      -1.208  10.323  -6.511  1.00  0.00           O  
ATOM   3027  OE2 GLU H  85      -0.533  12.313  -6.186  1.00  0.00           O  
ATOM   3028  H   GLU H  85       3.370  10.900  -7.732  1.00  0.00           H  
ATOM   3029  HA  GLU H  85       1.550   9.693  -5.911  1.00  0.00           H  
ATOM   3030 1HB  GLU H  85       1.653   9.694  -8.949  1.00  0.00           H  
ATOM   3031 2HB  GLU H  85       0.319   9.009  -8.034  1.00  0.00           H  
ATOM   3032 1HG  GLU H  85       1.224  11.891  -7.850  1.00  0.00           H  
ATOM   3033 2HG  GLU H  85      -0.086  11.307  -8.874  1.00  0.00           H  
ATOM   3034  N   ASP H  86       3.600   7.661  -7.414  1.00  0.00           N  
ATOM   3035  CA  ASP H  86       4.046   6.263  -7.503  1.00  0.00           C  
ATOM   3036  C   ASP H  86       4.879   5.823  -6.293  1.00  0.00           C  
ATOM   3037  O   ASP H  86       5.278   4.652  -6.214  1.00  0.00           O  
ATOM   3038  CB  ASP H  86       4.862   6.052  -8.781  1.00  0.00           C  
ATOM   3039  CG  ASP H  86       4.027   6.191 -10.047  1.00  0.00           C  
ATOM   3040  OD1 ASP H  86       3.027   5.522 -10.151  1.00  0.00           O  
ATOM   3041  OD2 ASP H  86       4.398   6.964 -10.897  1.00  0.00           O  
ATOM   3042  H   ASP H  86       4.185   8.390  -7.795  1.00  0.00           H  
ATOM   3043  HA  ASP H  86       3.166   5.620  -7.537  1.00  0.00           H  
ATOM   3044 1HB  ASP H  86       5.675   6.778  -8.817  1.00  0.00           H  
ATOM   3045 2HB  ASP H  86       5.311   5.059  -8.766  1.00  0.00           H  
ATOM   3046  N   THR H  87       5.133   6.751  -5.364  1.00  0.00           N  
ATOM   3047  CA  THR H  87       5.806   6.395  -4.108  1.00  0.00           C  
ATOM   3048  C   THR H  87       4.850   5.532  -3.287  1.00  0.00           C  
ATOM   3049  O   THR H  87       3.788   5.995  -2.854  1.00  0.00           O  
ATOM   3050  CB  THR H  87       6.228   7.638  -3.304  1.00  0.00           C  
ATOM   3051  OG1 THR H  87       7.160   8.412  -4.071  1.00  0.00           O  
ATOM   3052  CG2 THR H  87       6.875   7.228  -1.990  1.00  0.00           C  
ATOM   3053  H   THR H  87       4.861   7.711  -5.521  1.00  0.00           H  
ATOM   3054  HA  THR H  87       6.706   5.829  -4.347  1.00  0.00           H  
ATOM   3055  HB  THR H  87       5.351   8.251  -3.096  1.00  0.00           H  
ATOM   3056  HG1 THR H  87       6.857   9.322  -4.117  1.00  0.00           H  
ATOM   3057 1HG2 THR H  87       7.167   8.120  -1.435  1.00  0.00           H  
ATOM   3058 2HG2 THR H  87       6.165   6.650  -1.399  1.00  0.00           H  
ATOM   3059 3HG2 THR H  87       7.757   6.623  -2.192  1.00  0.00           H  
ATOM   3060  N   ALA H  88       5.239   4.280  -3.079  1.00  0.00           N  
ATOM   3061  CA  ALA H  88       4.355   3.284  -2.479  1.00  0.00           C  
ATOM   3062  C   ALA H  88       5.072   1.976  -2.217  1.00  0.00           C  
ATOM   3063  O   ALA H  88       6.190   1.761  -2.688  1.00  0.00           O  
ATOM   3064  CB  ALA H  88       3.169   3.027  -3.411  1.00  0.00           C  
ATOM   3065  H   ALA H  88       6.175   4.011  -3.346  1.00  0.00           H  
ATOM   3066  HA  ALA H  88       4.015   3.669  -1.517  1.00  0.00           H  
ATOM   3067 1HB  ALA H  88       2.509   2.282  -2.963  1.00  0.00           H  
ATOM   3068 2HB  ALA H  88       2.619   3.954  -3.565  1.00  0.00           H  
ATOM   3069 3HB  ALA H  88       3.534   2.657  -4.369  1.00  0.00           H  
ATOM   3070  N   VAL H  89       4.417   1.094  -1.465  1.00  0.00           N  
ATOM   3071  CA  VAL H  89       4.895  -0.263  -1.317  1.00  0.00           C  
ATOM   3072  C   VAL H  89       4.131  -1.092  -2.335  1.00  0.00           C  
ATOM   3073  O   VAL H  89       2.898  -1.001  -2.397  1.00  0.00           O  
ATOM   3074  CB  VAL H  89       4.615  -0.823   0.081  1.00  0.00           C  
ATOM   3075  CG1 VAL H  89       5.072  -2.266   0.161  1.00  0.00           C  
ATOM   3076  CG2 VAL H  89       5.316   0.027   1.142  1.00  0.00           C  
ATOM   3077  H   VAL H  89       3.574   1.374  -0.986  1.00  0.00           H  
ATOM   3078  HA  VAL H  89       5.968  -0.275  -1.508  1.00  0.00           H  
ATOM   3079  HB  VAL H  89       3.540  -0.808   0.261  1.00  0.00           H  
ATOM   3080 1HG1 VAL H  89       4.870  -2.657   1.159  1.00  0.00           H  
ATOM   3081 2HG1 VAL H  89       4.533  -2.859  -0.577  1.00  0.00           H  
ATOM   3082 3HG1 VAL H  89       6.142  -2.319  -0.039  1.00  0.00           H  
ATOM   3083 1HG2 VAL H  89       5.108  -0.382   2.130  1.00  0.00           H  
ATOM   3084 2HG2 VAL H  89       6.392   0.016   0.964  1.00  0.00           H  
ATOM   3085 3HG2 VAL H  89       4.949   1.051   1.089  1.00  0.00           H  
ATOM   3086  N   TYR H  90       4.860  -1.888  -3.120  1.00  0.00           N  
ATOM   3087  CA  TYR H  90       4.273  -2.738  -4.167  1.00  0.00           C  
ATOM   3088  C   TYR H  90       4.425  -4.196  -3.786  1.00  0.00           C  
ATOM   3089  O   TYR H  90       5.504  -4.617  -3.374  1.00  0.00           O  
ATOM   3090  CB  TYR H  90       4.922  -2.474  -5.527  1.00  0.00           C  
ATOM   3091  CG  TYR H  90       4.671  -1.082  -6.063  1.00  0.00           C  
ATOM   3092  CD1 TYR H  90       5.575  -0.063  -5.798  1.00  0.00           C  
ATOM   3093  CD2 TYR H  90       3.538  -0.823  -6.818  1.00  0.00           C  
ATOM   3094  CE1 TYR H  90       5.346   1.208  -6.288  1.00  0.00           C  
ATOM   3095  CE2 TYR H  90       3.308   0.448  -7.308  1.00  0.00           C  
ATOM   3096  CZ  TYR H  90       4.208   1.461  -7.045  1.00  0.00           C  
ATOM   3097  OH  TYR H  90       3.980   2.728  -7.532  1.00  0.00           O  
ATOM   3098  H   TYR H  90       5.861  -1.897  -2.983  1.00  0.00           H  
ATOM   3099  HA  TYR H  90       3.210  -2.506  -4.246  1.00  0.00           H  
ATOM   3100 1HB  TYR H  90       6.000  -2.621  -5.450  1.00  0.00           H  
ATOM   3101 2HB  TYR H  90       4.545  -3.192  -6.256  1.00  0.00           H  
ATOM   3102  HD1 TYR H  90       6.467  -0.266  -5.204  1.00  0.00           H  
ATOM   3103  HD2 TYR H  90       2.826  -1.623  -7.026  1.00  0.00           H  
ATOM   3104  HE1 TYR H  90       6.057   2.008  -6.079  1.00  0.00           H  
ATOM   3105  HE2 TYR H  90       2.416   0.651  -7.902  1.00  0.00           H  
ATOM   3106  HH  TYR H  90       4.559   3.350  -7.085  1.00  0.00           H  
ATOM   3107  N   TYR H  91       3.344  -4.960  -3.930  1.00  0.00           N  
ATOM   3108  CA  TYR H  91       3.387  -6.389  -3.640  1.00  0.00           C  
ATOM   3109  C   TYR H  91       3.053  -7.182  -4.856  1.00  0.00           C  
ATOM   3110  O   TYR H  91       2.197  -6.777  -5.645  1.00  0.00           O  
ATOM   3111  CB  TYR H  91       2.349  -6.796  -2.576  1.00  0.00           C  
ATOM   3112  CG  TYR H  91       2.485  -6.084  -1.257  1.00  0.00           C  
ATOM   3113  CD1 TYR H  91       3.233  -6.632  -0.218  1.00  0.00           C  
ATOM   3114  CD2 TYR H  91       1.857  -4.854  -1.052  1.00  0.00           C  
ATOM   3115  CE1 TYR H  91       3.351  -5.960   1.001  1.00  0.00           C  
ATOM   3116  CE2 TYR H  91       1.965  -4.180   0.151  1.00  0.00           C  
ATOM   3117  CZ  TYR H  91       2.713  -4.739   1.172  1.00  0.00           C  
ATOM   3118  OH  TYR H  91       2.814  -4.053   2.370  1.00  0.00           O  
ATOM   3119  H   TYR H  91       2.478  -4.548  -4.246  1.00  0.00           H  
ATOM   3120  HA  TYR H  91       4.400  -6.649  -3.331  1.00  0.00           H  
ATOM   3121 1HB  TYR H  91       1.346  -6.602  -2.954  1.00  0.00           H  
ATOM   3122 2HB  TYR H  91       2.426  -7.866  -2.384  1.00  0.00           H  
ATOM   3123  HD1 TYR H  91       3.733  -7.590  -0.353  1.00  0.00           H  
ATOM   3124  HD2 TYR H  91       1.263  -4.406  -1.850  1.00  0.00           H  
ATOM   3125  HE1 TYR H  91       3.938  -6.397   1.809  1.00  0.00           H  
ATOM   3126  HE2 TYR H  91       1.465  -3.221   0.286  1.00  0.00           H  
ATOM   3127  HH  TYR H  91       2.164  -3.347   2.388  1.00  0.00           H  
ATOM   3128  N   CYS H  92       3.729  -8.315  -5.010  1.00  0.00           N  
ATOM   3129  CA  CYS H  92       3.225  -9.346  -5.901  1.00  0.00           C  
ATOM   3130  C   CYS H  92       2.477 -10.383  -5.058  1.00  0.00           C  
ATOM   3131  O   CYS H  92       2.726 -10.524  -3.849  1.00  0.00           O  
ATOM   3132  CB  CYS H  92       4.343  -9.986  -6.718  1.00  0.00           C  
ATOM   3133  SG  CYS H  92       5.568 -10.895  -5.785  1.00  0.00           S  
ATOM   3134  H   CYS H  92       4.594  -8.472  -4.515  1.00  0.00           H  
ATOM   3135  HA  CYS H  92       2.549  -8.882  -6.620  1.00  0.00           H  
ATOM   3136 1HB  CYS H  92       3.915 -10.676  -7.443  1.00  0.00           H  
ATOM   3137 2HB  CYS H  92       4.875  -9.214  -7.274  1.00  0.00           H  
ATOM   3138  N   ALA H  93       1.558 -11.106  -5.687  1.00  0.00           N  
ATOM   3139  CA  ALA H  93       0.785 -12.112  -4.962  1.00  0.00           C  
ATOM   3140  C   ALA H  93       0.168 -13.110  -5.933  1.00  0.00           C  
ATOM   3141  O   ALA H  93      -0.217 -12.734  -7.044  1.00  0.00           O  
ATOM   3142  CB  ALA H  93      -0.306 -11.441  -4.095  1.00  0.00           C  
ATOM   3143  H   ALA H  93       1.385 -10.967  -6.672  1.00  0.00           H  
ATOM   3144  HA  ALA H  93       1.465 -12.651  -4.302  1.00  0.00           H  
ATOM   3145 1HB  ALA H  93      -0.871 -12.206  -3.563  1.00  0.00           H  
ATOM   3146 2HB  ALA H  93       0.163 -10.771  -3.376  1.00  0.00           H  
ATOM   3147 3HB  ALA H  93      -0.980 -10.874  -4.734  1.00  0.00           H  
ATOM   3148  N   ARG H  94       0.083 -14.371  -5.507  1.00  0.00           N  
ATOM   3149  CA  ARG H  94      -0.463 -15.452  -6.328  1.00  0.00           C  
ATOM   3150  C   ARG H  94      -1.854 -15.786  -5.791  1.00  0.00           C  
ATOM   3151  O   ARG H  94      -2.058 -15.839  -4.583  1.00  0.00           O  
ATOM   3152  CB  ARG H  94       0.425 -16.687  -6.289  1.00  0.00           C  
ATOM   3153  CG  ARG H  94      -0.079 -17.863  -7.109  1.00  0.00           C  
ATOM   3154  CD  ARG H  94       0.652 -19.114  -6.783  1.00  0.00           C  
ATOM   3155  NE  ARG H  94       0.301 -19.619  -5.465  1.00  0.00           N  
ATOM   3156  CZ  ARG H  94      -0.787 -20.367  -5.197  1.00  0.00           C  
ATOM   3157  NH1 ARG H  94      -1.618 -20.688  -6.164  1.00  0.00           N  
ATOM   3158  NH2 ARG H  94      -1.018 -20.779  -3.963  1.00  0.00           N  
ATOM   3159  H   ARG H  94       0.412 -14.578  -4.576  1.00  0.00           H  
ATOM   3160  HA  ARG H  94      -0.521 -15.108  -7.360  1.00  0.00           H  
ATOM   3161 1HB  ARG H  94       1.418 -16.431  -6.656  1.00  0.00           H  
ATOM   3162 2HB  ARG H  94       0.534 -17.025  -5.259  1.00  0.00           H  
ATOM   3163 1HG  ARG H  94      -1.138 -18.022  -6.905  1.00  0.00           H  
ATOM   3164 2HG  ARG H  94       0.058 -17.653  -8.171  1.00  0.00           H  
ATOM   3165 1HD  ARG H  94       0.408 -19.881  -7.517  1.00  0.00           H  
ATOM   3166 2HD  ARG H  94       1.725 -18.923  -6.800  1.00  0.00           H  
ATOM   3167  HE  ARG H  94       0.918 -19.393  -4.695  1.00  0.00           H  
ATOM   3168 1HH1 ARG H  94      -1.441 -20.373  -7.107  1.00  0.00           H  
ATOM   3169 2HH1 ARG H  94      -2.433 -21.249  -5.963  1.00  0.00           H  
ATOM   3170 1HH2 ARG H  94      -0.379 -20.532  -3.219  1.00  0.00           H  
ATOM   3171 2HH2 ARG H  94      -1.833 -21.339  -3.762  1.00  0.00           H  
ATOM   3172  N   ASP H  95      -2.684 -15.561  -7.124  1.00  0.00           N  
ATOM   3173  CA  ASP H  95      -4.126 -15.769  -7.174  1.00  0.00           C  
ATOM   3174  C   ASP H  95      -4.483 -17.173  -7.644  1.00  0.00           C  
ATOM   3175  O   ASP H  95      -4.369 -17.489  -8.829  1.00  0.00           O  
ATOM   3176  CB  ASP H  95      -4.779 -14.738  -8.098  1.00  0.00           C  
ATOM   3177  CG  ASP H  95      -6.283 -14.936  -8.237  1.00  0.00           C  
ATOM   3178  OD1 ASP H  95      -6.773 -15.947  -7.794  1.00  0.00           O  
ATOM   3179  OD2 ASP H  95      -6.927 -14.073  -8.785  1.00  0.00           O  
ATOM   3180  H   ASP H  95      -2.200 -15.265  -7.960  1.00  0.00           H  
ATOM   3181  HA  ASP H  95      -4.529 -15.643  -6.169  1.00  0.00           H  
ATOM   3182 1HB  ASP H  95      -4.593 -13.735  -7.714  1.00  0.00           H  
ATOM   3183 2HB  ASP H  95      -4.327 -14.798  -9.088  1.00  0.00           H  
ATOM   3184  N   ASN H  96      -4.914 -18.013  -6.710  1.00  0.00           N  
ATOM   3185  CA  ASN H  96      -5.193 -19.412  -7.007  1.00  0.00           C  
ATOM   3186  C   ASN H  96      -6.444 -19.524  -7.869  1.00  0.00           C  
ATOM   3187  O   ASN H  96      -6.386 -19.992  -9.006  1.00  0.00           O  
ATOM   3188  CB  ASN H  96      -5.342 -20.219  -5.730  1.00  0.00           C  
ATOM   3189  CG  ASN H  96      -5.264 -21.701  -5.970  1.00  0.00           C  
ATOM   3190  OD1 ASN H  96      -4.279 -22.201  -6.526  1.00  0.00           O  
ATOM   3191  ND2 ASN H  96      -6.283 -22.413  -5.561  1.00  0.00           N  
ATOM   3192  H   ASN H  96      -5.052 -17.673  -5.769  1.00  0.00           H  
ATOM   3193  HA  ASN H  96      -4.356 -19.819  -7.577  1.00  0.00           H  
ATOM   3194 1HB  ASN H  96      -4.559 -19.934  -5.026  1.00  0.00           H  
ATOM   3195 2HB  ASN H  96      -6.300 -19.988  -5.264  1.00  0.00           H  
ATOM   3196 1HD2 ASN H  96      -6.285 -23.405  -5.694  1.00  0.00           H  
ATOM   3197 2HD2 ASN H  96      -7.058 -21.967  -5.116  1.00  0.00           H  
ATOM   3198  N   SER H  97      -7.545 -19.133  -7.353  1.00  0.00           N  
ATOM   3199  CA  SER H  97      -8.822 -19.147  -8.056  1.00  0.00           C  
ATOM   3200  C   SER H  97      -9.687 -17.959  -7.656  1.00  0.00           C  
ATOM   3201  O   SER H  97     -10.622 -18.096  -6.867  1.00  0.00           O  
ATOM   3202  CB  SER H  97      -9.561 -20.439  -7.770  1.00  0.00           C  
ATOM   3203  OG  SER H  97     -10.765 -20.498  -8.485  1.00  0.00           O  
ATOM   3204  H   SER H  97      -7.510 -18.795  -6.402  1.00  0.00           H  
ATOM   3205  HA  SER H  97      -8.623 -19.086  -9.127  1.00  0.00           H  
ATOM   3206 1HB  SER H  97      -8.932 -21.286  -8.041  1.00  0.00           H  
ATOM   3207 2HB  SER H  97      -9.766 -20.512  -6.702  1.00  0.00           H  
ATOM   3208  HG  SER H  97     -10.592 -21.053  -9.249  1.00  0.00           H  
ATOM   3209  N   TYR H  98      -9.370 -16.791  -8.205  1.00  0.00           N  
ATOM   3210  CA  TYR H  98     -10.047 -15.557  -7.827  1.00  0.00           C  
ATOM   3211  C   TYR H  98      -9.844 -15.265  -6.346  1.00  0.00           C  
ATOM   3212  O   TYR H  98     -10.735 -14.740  -5.678  1.00  0.00           O  
ATOM   3213  CB  TYR H  98     -11.540 -15.639  -8.155  1.00  0.00           C  
ATOM   3214  CG  TYR H  98     -11.841 -15.624  -9.637  1.00  0.00           C  
ATOM   3215  CD1 TYR H  98     -11.961 -16.819 -10.332  1.00  0.00           C  
ATOM   3216  CD2 TYR H  98     -11.997 -14.417 -10.301  1.00  0.00           C  
ATOM   3217  CE1 TYR H  98     -12.236 -16.806 -11.686  1.00  0.00           C  
ATOM   3218  CE2 TYR H  98     -12.272 -14.404 -11.655  1.00  0.00           C  
ATOM   3219  CZ  TYR H  98     -12.391 -15.592 -12.346  1.00  0.00           C  
ATOM   3220  OH  TYR H  98     -12.665 -15.579 -13.695  1.00  0.00           O  
ATOM   3221  H   TYR H  98      -8.640 -16.757  -8.903  1.00  0.00           H  
ATOM   3222  HA  TYR H  98      -9.612 -14.739  -8.401  1.00  0.00           H  
ATOM   3223 1HB  TYR H  98     -11.956 -16.554  -7.731  1.00  0.00           H  
ATOM   3224 2HB  TYR H  98     -12.060 -14.800  -7.694  1.00  0.00           H  
ATOM   3225  HD1 TYR H  98     -11.838 -17.768  -9.810  1.00  0.00           H  
ATOM   3226  HD2 TYR H  98     -11.902 -13.478  -9.755  1.00  0.00           H  
ATOM   3227  HE1 TYR H  98     -12.330 -17.744 -12.232  1.00  0.00           H  
ATOM   3228  HE2 TYR H  98     -12.394 -13.455 -12.177  1.00  0.00           H  
ATOM   3229  HH  TYR H  98     -12.744 -14.671 -13.995  1.00  0.00           H  
ATOM   3230  N   TYR H  99      -8.666 -15.608  -5.836  1.00  0.00           N  
ATOM   3231  CA  TYR H  99      -8.278 -15.234  -4.481  1.00  0.00           C  
ATOM   3232  C   TYR H  99      -6.813 -15.549  -4.212  1.00  0.00           C  
ATOM   3233  O   TYR H  99      -6.245 -16.465  -4.808  1.00  0.00           O  
ATOM   3234  CB  TYR H  99      -9.168 -15.944  -3.458  1.00  0.00           C  
ATOM   3235  CG  TYR H  99      -9.100 -17.453  -3.533  1.00  0.00           C  
ATOM   3236  CD1 TYR H  99      -7.983 -18.122  -3.056  1.00  0.00           C  
ATOM   3237  CD2 TYR H  99     -10.156 -18.168  -4.079  1.00  0.00           C  
ATOM   3238  CE1 TYR H  99      -7.921 -19.501  -3.124  1.00  0.00           C  
ATOM   3239  CE2 TYR H  99     -10.094 -19.547  -4.147  1.00  0.00           C  
ATOM   3240  CZ  TYR H  99      -8.982 -20.212  -3.673  1.00  0.00           C  
ATOM   3241  OH  TYR H  99      -8.921 -21.585  -3.741  1.00  0.00           O  
ATOM   3242  H   TYR H  99      -8.022 -16.142  -6.403  1.00  0.00           H  
ATOM   3243  HA  TYR H  99      -8.418 -14.158  -4.375  1.00  0.00           H  
ATOM   3244 1HB  TYR H  99      -8.879 -15.640  -2.451  1.00  0.00           H  
ATOM   3245 2HB  TYR H  99     -10.204 -15.642  -3.606  1.00  0.00           H  
ATOM   3246  HD1 TYR H  99      -7.153 -17.560  -2.627  1.00  0.00           H  
ATOM   3247  HD2 TYR H  99     -11.034 -17.643  -4.455  1.00  0.00           H  
ATOM   3248  HE1 TYR H  99      -7.043 -20.026  -2.749  1.00  0.00           H  
ATOM   3249  HE2 TYR H  99     -10.924 -20.109  -4.577  1.00  0.00           H  
ATOM   3250  HH  TYR H  99      -9.726 -21.921  -4.142  1.00  0.00           H  
ATOM   3251  N   PHE H 100      -6.204 -14.785  -3.311  1.00  0.00           N  
ATOM   3252  CA  PHE H 100      -4.773 -14.892  -3.058  1.00  0.00           C  
ATOM   3253  C   PHE H 100      -4.453 -15.963  -2.023  1.00  0.00           C  
ATOM   3254  O   PHE H 100      -5.200 -16.156  -1.064  1.00  0.00           O  
ATOM   3255  CB  PHE H 100      -4.221 -13.544  -2.588  1.00  0.00           C  
ATOM   3256  CG  PHE H 100      -4.242 -12.479  -3.647  1.00  0.00           C  
ATOM   3257  CD1 PHE H 100      -5.044 -11.356  -3.505  1.00  0.00           C  
ATOM   3258  CD2 PHE H 100      -3.461 -12.597  -4.786  1.00  0.00           C  
ATOM   3259  CE1 PHE H 100      -5.064 -10.375  -4.478  1.00  0.00           C  
ATOM   3260  CE2 PHE H 100      -3.478 -11.617  -5.760  1.00  0.00           C  
ATOM   3261  CZ  PHE H 100      -4.281 -10.505  -5.606  1.00  0.00           C  
ATOM   3262  H   PHE H 100      -6.748 -14.114  -2.788  1.00  0.00           H  
ATOM   3263  HA  PHE H 100      -4.293 -15.151  -4.003  1.00  0.00           H  
ATOM   3264 1HB  PHE H 100      -4.802 -13.190  -1.737  1.00  0.00           H  
ATOM   3265 2HB  PHE H 100      -3.193 -13.670  -2.252  1.00  0.00           H  
ATOM   3266  HD1 PHE H 100      -5.662 -11.252  -2.613  1.00  0.00           H  
ATOM   3267  HD2 PHE H 100      -2.827 -13.476  -4.908  1.00  0.00           H  
ATOM   3268  HE1 PHE H 100      -5.699  -9.498  -4.354  1.00  0.00           H  
ATOM   3269  HE2 PHE H 100      -2.859 -11.722  -6.651  1.00  0.00           H  
ATOM   3270  HZ  PHE H 100      -4.297  -9.733  -6.374  1.00  0.00           H  
ATOM   3271  N   ASP H 101      -3.338 -16.658  -2.223  1.00  0.00           N  
ATOM   3272  CA  ASP H 101      -2.808 -17.563  -1.211  1.00  0.00           C  
ATOM   3273  C   ASP H 101      -1.544 -16.975  -0.598  1.00  0.00           C  
ATOM   3274  O   ASP H 101      -1.402 -16.921   0.624  1.00  0.00           O  
ATOM   3275  CB  ASP H 101      -2.507 -18.938  -1.813  1.00  0.00           C  
ATOM   3276  CG  ASP H 101      -3.765 -19.698  -2.214  1.00  0.00           C  
ATOM   3277  OD1 ASP H 101      -4.825 -19.331  -1.764  1.00  0.00           O  
ATOM   3278  OD2 ASP H 101      -3.653 -20.636  -2.966  1.00  0.00           O  
ATOM   3279  H   ASP H 101      -2.846 -16.556  -3.099  1.00  0.00           H  
ATOM   3280  HA  ASP H 101      -3.540 -17.684  -0.412  1.00  0.00           H  
ATOM   3281 1HB  ASP H 101      -1.875 -18.819  -2.694  1.00  0.00           H  
ATOM   3282 2HB  ASP H 101      -1.952 -19.538  -1.091  1.00  0.00           H  
ATOM   3283  N   TYR H 102      -0.627 -16.534  -1.453  1.00  0.00           N  
ATOM   3284  CA  TYR H 102       0.689 -16.093  -1.006  1.00  0.00           C  
ATOM   3285  C   TYR H 102       1.075 -14.767  -1.649  1.00  0.00           C  
ATOM   3286  O   TYR H 102       0.825 -14.545  -2.834  1.00  0.00           O  
ATOM   3287  CB  TYR H 102       1.745 -17.156  -1.314  1.00  0.00           C  
ATOM   3288  CG  TYR H 102       1.598 -18.419  -0.494  1.00  0.00           C  
ATOM   3289  CD1 TYR H 102       0.741 -19.424  -0.917  1.00  0.00           C  
ATOM   3290  CD2 TYR H 102       2.320 -18.572   0.680  1.00  0.00           C  
ATOM   3291  CE1 TYR H 102       0.606 -20.577  -0.168  1.00  0.00           C  
ATOM   3292  CE2 TYR H 102       2.186 -19.725   1.429  1.00  0.00           C  
ATOM   3293  CZ  TYR H 102       1.333 -20.725   1.008  1.00  0.00           C  
ATOM   3294  OH  TYR H 102       1.199 -21.873   1.754  1.00  0.00           O  
ATOM   3295  H   TYR H 102      -0.848 -16.503  -2.438  1.00  0.00           H  
ATOM   3296  HA  TYR H 102       0.645 -15.953   0.075  1.00  0.00           H  
ATOM   3297 1HB  TYR H 102       1.692 -17.427  -2.369  1.00  0.00           H  
ATOM   3298 2HB  TYR H 102       2.738 -16.746  -1.131  1.00  0.00           H  
ATOM   3299  HD1 TYR H 102       0.173 -19.304  -1.840  1.00  0.00           H  
ATOM   3300  HD2 TYR H 102       2.993 -17.781   1.013  1.00  0.00           H  
ATOM   3301  HE1 TYR H 102      -0.067 -21.367  -0.500  1.00  0.00           H  
ATOM   3302  HE2 TYR H 102       2.753 -19.845   2.352  1.00  0.00           H  
ATOM   3303  HH  TYR H 102       1.761 -21.817   2.530  1.00  0.00           H  
ATOM   3304  N   TRP H 103       1.685 -13.889  -0.861  1.00  0.00           N  
ATOM   3305  CA  TRP H 103       2.121 -12.511  -1.048  1.00  0.00           C  
ATOM   3306  C   TRP H 103       3.631 -12.421  -0.935  1.00  0.00           C  
ATOM   3307  O   TRP H 103       4.250 -13.149  -0.146  1.00  0.00           O  
ATOM   3308  CB  TRP H 103       1.469 -11.591  -0.014  1.00  0.00           C  
ATOM   3309  CG  TRP H 103      -0.026 -11.697   0.022  1.00  0.00           C  
ATOM   3310  CD1 TRP H 103      -0.759 -12.701   0.581  1.00  0.00           C  
ATOM   3311  CD2 TRP H 103      -0.984 -10.759  -0.525  1.00  0.00           C  
ATOM   3312  NE1 TRP H 103      -2.100 -12.455   0.419  1.00  0.00           N  
ATOM   3313  CE2 TRP H 103      -2.256 -11.269  -0.254  1.00  0.00           C  
ATOM   3314  CE3 TRP H 103      -0.864  -9.544  -1.212  1.00  0.00           C  
ATOM   3315  CZ2 TRP H 103      -3.410 -10.611  -0.648  1.00  0.00           C  
ATOM   3316  CZ3 TRP H 103      -2.022  -8.883  -1.606  1.00  0.00           C  
ATOM   3317  CH2 TRP H 103      -3.261  -9.403  -1.330  1.00  0.00           C  
ATOM   3318  H   TRP H 103       1.114 -14.119  -0.061  1.00  0.00           H  
ATOM   3319  HA  TRP H 103       1.818 -12.184  -2.042  1.00  0.00           H  
ATOM   3320 1HB  TRP H 103       1.853 -11.828   0.978  1.00  0.00           H  
ATOM   3321 2HB  TRP H 103       1.734 -10.556  -0.230  1.00  0.00           H  
ATOM   3322  HD1 TRP H 103      -0.341 -13.572   1.083  1.00  0.00           H  
ATOM   3323  HE1 TRP H 103      -2.850 -13.048   0.742  1.00  0.00           H  
ATOM   3324  HE3 TRP H 103       0.117  -9.126  -1.432  1.00  0.00           H  
ATOM   3325  HZ2 TRP H 103      -4.403 -11.007  -0.438  1.00  0.00           H  
ATOM   3326  HZ3 TRP H 103      -1.920  -7.938  -2.141  1.00  0.00           H  
ATOM   3327  HH2 TRP H 103      -4.149  -8.858  -1.653  1.00  0.00           H  
ATOM   3328  N   GLY H 104       4.218 -11.523  -1.731  1.00  0.00           N  
ATOM   3329  CA  GLY H 104       5.644 -11.168  -1.585  1.00  0.00           C  
ATOM   3330  C   GLY H 104       5.822 -10.281  -0.361  1.00  0.00           C  
ATOM   3331  O   GLY H 104       4.834  -9.876   0.268  1.00  0.00           O  
ATOM   3332  H   GLY H 104       3.671 -11.075  -2.451  1.00  0.00           H  
ATOM   3333 1HA  GLY H 104       6.237 -12.077  -1.490  1.00  0.00           H  
ATOM   3334 2HA  GLY H 104       5.984 -10.654  -2.484  1.00  0.00           H  
ATOM   3335  N   GLN H 105       7.072  -9.969  -0.013  1.00  0.00           N  
ATOM   3336  CA  GLN H 105       7.351  -9.197   1.213  1.00  0.00           C  
ATOM   3337  C   GLN H 105       7.129  -7.691   1.038  1.00  0.00           C  
ATOM   3338  O   GLN H 105       7.110  -6.931   2.026  1.00  0.00           O  
ATOM   3339  CB  GLN H 105       8.788  -9.448   1.677  1.00  0.00           C  
ATOM   3340  CG  GLN H 105       9.074 -10.889   2.064  1.00  0.00           C  
ATOM   3341  CD  GLN H 105       8.227 -11.354   3.233  1.00  0.00           C  
ATOM   3342  OE1 GLN H 105       8.170 -10.697   4.277  1.00  0.00           O  
ATOM   3343  NE2 GLN H 105       7.562 -12.491   3.065  1.00  0.00           N  
ATOM   3344  H   GLN H 105       7.843 -10.264  -0.595  1.00  0.00           H  
ATOM   3345  HA  GLN H 105       6.666  -9.529   1.993  1.00  0.00           H  
ATOM   3346 1HB  GLN H 105       9.481  -9.169   0.883  1.00  0.00           H  
ATOM   3347 2HB  GLN H 105       9.007  -8.818   2.539  1.00  0.00           H  
ATOM   3348 1HG  GLN H 105       8.862 -11.533   1.211  1.00  0.00           H  
ATOM   3349 2HG  GLN H 105      10.124 -10.977   2.346  1.00  0.00           H  
ATOM   3350 1HE2 GLN H 105       6.986 -12.848   3.802  1.00  0.00           H  
ATOM   3351 2HE2 GLN H 105       7.636 -12.992   2.203  1.00  0.00           H  
ATOM   3352  N   GLY H 106       6.963  -7.266  -0.216  1.00  0.00           N  
ATOM   3353  CA  GLY H 106       6.757  -5.862  -0.550  1.00  0.00           C  
ATOM   3354  C   GLY H 106       8.043  -5.141  -0.920  1.00  0.00           C  
ATOM   3355  O   GLY H 106       9.104  -5.402  -0.339  1.00  0.00           O  
ATOM   3356  H   GLY H 106       6.982  -7.951  -0.958  1.00  0.00           H  
ATOM   3357 1HA  GLY H 106       6.061  -5.785  -1.385  1.00  0.00           H  
ATOM   3358 2HA  GLY H 106       6.301  -5.350   0.297  1.00  0.00           H  
ATOM   3359  N   THR H 107       7.929  -4.236  -1.888  1.00  0.00           N  
ATOM   3360  CA  THR H 107       9.042  -3.418  -2.373  1.00  0.00           C  
ATOM   3361  C   THR H 107       8.685  -1.939  -2.245  1.00  0.00           C  
ATOM   3362  O   THR H 107       7.686  -1.486  -2.820  1.00  0.00           O  
ATOM   3363  CB  THR H 107       9.393  -3.750  -3.834  1.00  0.00           C  
ATOM   3364  OG1 THR H 107       9.764  -5.131  -3.938  1.00  0.00           O  
ATOM   3365  CG2 THR H 107      10.546  -2.883  -4.315  1.00  0.00           C  
ATOM   3366  H   THR H 107       7.015  -4.118  -2.300  1.00  0.00           H  
ATOM   3367  HA  THR H 107       9.918  -3.626  -1.757  1.00  0.00           H  
ATOM   3368  HB  THR H 107       8.524  -3.573  -4.467  1.00  0.00           H  
ATOM   3369  HG1 THR H 107      10.712  -5.218  -3.815  1.00  0.00           H  
ATOM   3370 1HG2 THR H 107      10.781  -3.131  -5.351  1.00  0.00           H  
ATOM   3371 2HG2 THR H 107      10.263  -1.833  -4.249  1.00  0.00           H  
ATOM   3372 3HG2 THR H 107      11.422  -3.063  -3.693  1.00  0.00           H  
ATOM   3373  N   THR H 108       9.489  -1.182  -1.496  1.00  0.00           N  
ATOM   3374  CA  THR H 108       9.213   0.241  -1.310  1.00  0.00           C  
ATOM   3375  C   THR H 108       9.900   1.079  -2.384  1.00  0.00           C  
ATOM   3376  O   THR H 108      11.136   1.062  -2.508  1.00  0.00           O  
ATOM   3377  CB  THR H 108       9.661   0.716   0.085  1.00  0.00           C  
ATOM   3378  OG1 THR H 108       8.948  -0.011   1.093  1.00  0.00           O  
ATOM   3379  CG2 THR H 108       9.394   2.204   0.253  1.00  0.00           C  
ATOM   3380  H   THR H 108      10.300  -1.588  -1.052  1.00  0.00           H  
ATOM   3381  HA  THR H 108       8.137   0.399  -1.395  1.00  0.00           H  
ATOM   3382  HB  THR H 108      10.728   0.528   0.207  1.00  0.00           H  
ATOM   3383  HG1 THR H 108       8.323   0.574   1.528  1.00  0.00           H  
ATOM   3384 1HG2 THR H 108       9.719   2.522   1.244  1.00  0.00           H  
ATOM   3385 2HG2 THR H 108       9.944   2.760  -0.505  1.00  0.00           H  
ATOM   3386 3HG2 THR H 108       8.328   2.396   0.142  1.00  0.00           H  
ATOM   3387  N   LEU H 109       9.091   1.806  -3.154  1.00  0.00           N  
ATOM   3388  CA  LEU H 109       9.608   2.695  -4.209  1.00  0.00           C  
ATOM   3389  C   LEU H 109       9.379   4.126  -3.767  1.00  0.00           C  
ATOM   3390  O   LEU H 109       8.264   4.507  -3.385  1.00  0.00           O  
ATOM   3391  CB  LEU H 109       8.912   2.437  -5.552  1.00  0.00           C  
ATOM   3392  CG  LEU H 109       9.337   3.351  -6.707  1.00  0.00           C  
ATOM   3393  CD1 LEU H 109      10.772   3.033  -7.105  1.00  0.00           C  
ATOM   3394  CD2 LEU H 109       8.389   3.158  -7.883  1.00  0.00           C  
ATOM   3395  H   LEU H 109       8.094   1.744  -3.008  1.00  0.00           H  
ATOM   3396  HA  LEU H 109      10.672   2.498  -4.336  1.00  0.00           H  
ATOM   3397 1HB  LEU H 109       9.106   1.409  -5.852  1.00  0.00           H  
ATOM   3398 2HB  LEU H 109       7.836   2.556  -5.414  1.00  0.00           H  
ATOM   3399  HG  LEU H 109       9.304   4.391  -6.382  1.00  0.00           H  
ATOM   3400 1HD1 LEU H 109      11.074   3.683  -7.926  1.00  0.00           H  
ATOM   3401 2HD1 LEU H 109      11.430   3.198  -6.252  1.00  0.00           H  
ATOM   3402 3HD1 LEU H 109      10.840   1.993  -7.421  1.00  0.00           H  
ATOM   3403 1HD2 LEU H 109       8.691   3.808  -8.704  1.00  0.00           H  
ATOM   3404 2HD2 LEU H 109       8.422   2.119  -8.210  1.00  0.00           H  
ATOM   3405 3HD2 LEU H 109       7.373   3.410  -7.576  1.00  0.00           H  
ATOM   3406  N   THR H 110      10.440   4.921  -3.815  1.00  0.00           N  
ATOM   3407  CA  THR H 110      10.340   6.341  -3.519  1.00  0.00           C  
ATOM   3408  C   THR H 110      10.731   7.147  -4.746  1.00  0.00           C  
ATOM   3409  O   THR H 110      11.821   6.968  -5.287  1.00  0.00           O  
ATOM   3410  CB  THR H 110      11.230   6.734  -2.325  1.00  0.00           C  
ATOM   3411  OG1 THR H 110      10.813   6.012  -1.158  1.00  0.00           O  
ATOM   3412  CG2 THR H 110      11.130   8.228  -2.054  1.00  0.00           C  
ATOM   3413  H   THR H 110      11.338   4.532  -4.063  1.00  0.00           H  
ATOM   3414  HA  THR H 110       9.306   6.569  -3.260  1.00  0.00           H  
ATOM   3415  HB  THR H 110      12.265   6.477  -2.543  1.00  0.00           H  
ATOM   3416  HG1 THR H 110       9.978   6.368  -0.844  1.00  0.00           H  
ATOM   3417 1HG2 THR H 110      11.766   8.486  -1.208  1.00  0.00           H  
ATOM   3418 2HG2 THR H 110      11.457   8.779  -2.936  1.00  0.00           H  
ATOM   3419 3HG2 THR H 110      10.098   8.488  -1.826  1.00  0.00           H  
ATOM   3420  N   VAL H 111       9.831   8.028  -5.173  1.00  0.00           N  
ATOM   3421  CA  VAL H 111      10.104   8.931  -6.282  1.00  0.00           C  
ATOM   3422  C   VAL H 111      10.410  10.320  -5.732  1.00  0.00           C  
ATOM   3423  O   VAL H 111       9.574  10.945  -5.075  1.00  0.00           O  
ATOM   3424  CB  VAL H 111       8.901   8.999  -7.241  1.00  0.00           C  
ATOM   3425  CG1 VAL H 111       9.233   9.861  -8.450  1.00  0.00           C  
ATOM   3426  CG2 VAL H 111       8.503   7.595  -7.672  1.00  0.00           C  
ATOM   3427  H   VAL H 111       8.932   8.071  -4.714  1.00  0.00           H  
ATOM   3428  HA  VAL H 111      10.965   8.550  -6.833  1.00  0.00           H  
ATOM   3429  HB  VAL H 111       8.065   9.473  -6.727  1.00  0.00           H  
ATOM   3430 1HG1 VAL H 111       8.371   9.899  -9.118  1.00  0.00           H  
ATOM   3431 2HG1 VAL H 111       9.480  10.870  -8.120  1.00  0.00           H  
ATOM   3432 3HG1 VAL H 111      10.083   9.433  -8.980  1.00  0.00           H  
ATOM   3433 1HG2 VAL H 111       7.651   7.651  -8.349  1.00  0.00           H  
ATOM   3434 2HG2 VAL H 111       9.341   7.120  -8.180  1.00  0.00           H  
ATOM   3435 3HG2 VAL H 111       8.230   7.008  -6.795  1.00  0.00           H  
ATOM   3436  N   SER H 112      11.621  10.793  -6.006  1.00  0.00           N  
ATOM   3437  CA  SER H 112      12.075  12.091  -5.502  1.00  0.00           C  
ATOM   3438  C   SER H 112      13.280  12.583  -6.283  1.00  0.00           C  
ATOM   3439  O   SER H 112      14.027  11.792  -6.864  1.00  0.00           O  
ATOM   3440  OXT SER H 112      13.517  13.758  -6.343  1.00  0.00           O  
ATOM   3441  CB  SER H 112      12.425  11.994  -4.030  1.00  0.00           C  
ATOM   3442  OG  SER H 112      12.882  13.224  -3.539  1.00  0.00           O  
ATOM   3443  H   SER H 112      12.244  10.243  -6.580  1.00  0.00           H  
ATOM   3444  HA  SER H 112      11.264  12.811  -5.622  1.00  0.00           H  
ATOM   3445 1HB  SER H 112      11.546  11.678  -3.467  1.00  0.00           H  
ATOM   3446 2HB  SER H 112      13.193  11.234  -3.888  1.00  0.00           H  
ATOM   3447  HG  SER H 112      12.096  13.755  -3.386  1.00  0.00           H  
TER                                                                             
