# Supplementary material for: Structure-based cross-docking analysis of antibody–antigen interactions
Source: Sci Rep. 2017 Aug 15;7:8145. doi: 10.1038/s41598-017-08414-y (PMC5557897; doi:10.1038/s41598-017-08414-y)
Supplement: Supplementary file 2 — Supplementary Dataset 1 [file 41598_2017_8414_MOESM2_ESM.zip › antibody_homology_models/1MLC_lh.pdb]

ATOM      1  N   ASP L   1       2.049  22.427  41.454  1.00  0.00           N  
ATOM      2  CA  ASP L   1       2.143  22.924  40.044  1.00  0.00           C  
ATOM      3  C   ASP L   1       2.082  24.446  40.002  1.00  0.00           C  
ATOM      4  O   ASP L   1       1.082  25.051  40.389  1.00  0.00           O  
ATOM      5  CB  ASP L   1       1.017  22.350  39.180  1.00  0.00           C  
ATOM      6  CG  ASP L   1       1.150  22.723  37.709  1.00  0.00           C  
ATOM      7  OD1 ASP L   1       1.975  23.549  37.398  1.00  0.00           O  
ATOM      8  OD2 ASP L   1       0.426  22.177  36.911  1.00  0.00           O  
ATOM      9 1H   ASP L   1       2.091  21.428  41.459  1.00  0.00           H  
ATOM     10 2H   ASP L   1       2.810  22.795  41.989  1.00  0.00           H  
ATOM     11 3H   ASP L   1       1.184  22.726  41.856  1.00  0.00           H  
ATOM     12  HA  ASP L   1       3.096  22.599  39.626  1.00  0.00           H  
ATOM     13 1HB  ASP L   1       1.012  21.263  39.265  1.00  0.00           H  
ATOM     14 2HB  ASP L   1       0.057  22.712  39.546  1.00  0.00           H  
ATOM     15  N   ILE L   2       3.163  25.051  39.529  1.00  0.00           N  
ATOM     16  CA  ILE L   2       3.368  26.489  39.627  1.00  0.00           C  
ATOM     17  C   ILE L   2       2.952  27.190  38.325  1.00  0.00           C  
ATOM     18  O   ILE L   2       3.443  26.828  37.238  1.00  0.00           O  
ATOM     19  CB  ILE L   2       4.840  26.812  39.944  1.00  0.00           C  
ATOM     20  CG1 ILE L   2       5.230  26.235  41.307  1.00  0.00           C  
ATOM     21  CG2 ILE L   2       5.074  28.315  39.911  1.00  0.00           C  
ATOM     22  CD1 ILE L   2       5.771  24.825  41.241  1.00  0.00           C  
ATOM     23  H   ILE L   2       3.869  24.483  39.085  1.00  0.00           H  
ATOM     24  HA  ILE L   2       2.747  26.872  40.436  1.00  0.00           H  
ATOM     25  HB  ILE L   2       5.483  26.337  39.204  1.00  0.00           H  
ATOM     26 1HG1 ILE L   2       5.987  26.869  41.767  1.00  0.00           H  
ATOM     27 2HG1 ILE L   2       4.362  26.234  41.965  1.00  0.00           H  
ATOM     28 1HG2 ILE L   2       6.119  28.525  40.138  1.00  0.00           H  
ATOM     29 2HG2 ILE L   2       4.833  28.698  38.920  1.00  0.00           H  
ATOM     30 3HG2 ILE L   2       4.438  28.799  40.653  1.00  0.00           H  
ATOM     31 1HD1 ILE L   2       6.025  24.484  42.244  1.00  0.00           H  
ATOM     32 2HD1 ILE L   2       5.014  24.164  40.814  1.00  0.00           H  
ATOM     33 3HD1 ILE L   2       6.662  24.806  40.615  1.00  0.00           H  
ATOM     34  N   GLU L   3       2.060  28.178  38.436  1.00  0.00           N  
ATOM     35  CA  GLU L   3       1.681  29.041  37.302  1.00  0.00           C  
ATOM     36  C   GLU L   3       2.520  30.308  37.270  1.00  0.00           C  
ATOM     37  O   GLU L   3       2.619  31.003  38.277  1.00  0.00           O  
ATOM     38  CB  GLU L   3       0.199  29.411  37.376  1.00  0.00           C  
ATOM     39  CG  GLU L   3      -0.295  30.262  36.214  1.00  0.00           C  
ATOM     40  CD  GLU L   3      -1.757  30.597  36.314  1.00  0.00           C  
ATOM     41  OE1 GLU L   3      -2.381  30.175  37.259  1.00  0.00           O  
ATOM     42  OE2 GLU L   3      -2.252  31.274  35.444  1.00  0.00           O  
ATOM     43  H   GLU L   3       1.632  28.334  39.338  1.00  0.00           H  
ATOM     44  HA  GLU L   3       1.856  28.492  36.376  1.00  0.00           H  
ATOM     45 1HB  GLU L   3      -0.403  28.502  37.402  1.00  0.00           H  
ATOM     46 2HB  GLU L   3       0.005  29.959  38.298  1.00  0.00           H  
ATOM     47 1HG  GLU L   3       0.277  31.190  36.189  1.00  0.00           H  
ATOM     48 2HG  GLU L   3      -0.112  29.729  35.283  1.00  0.00           H  
ATOM     49  N   LEU L   4       3.120  30.605  36.117  1.00  0.00           N  
ATOM     50  CA  LEU L   4       3.955  31.806  35.957  1.00  0.00           C  
ATOM     51  C   LEU L   4       3.219  32.870  35.148  1.00  0.00           C  
ATOM     52  O   LEU L   4       2.705  32.577  34.073  1.00  0.00           O  
ATOM     53  CB  LEU L   4       5.277  31.453  35.264  1.00  0.00           C  
ATOM     54  CG  LEU L   4       6.162  30.436  35.997  1.00  0.00           C  
ATOM     55  CD1 LEU L   4       7.402  30.147  35.163  1.00  0.00           C  
ATOM     56  CD2 LEU L   4       6.539  30.984  37.366  1.00  0.00           C  
ATOM     57  H   LEU L   4       2.994  29.984  35.331  1.00  0.00           H  
ATOM     58  HA  LEU L   4       4.176  32.207  36.945  1.00  0.00           H  
ATOM     59 1HB  LEU L   4       5.056  31.049  34.278  1.00  0.00           H  
ATOM     60 2HB  LEU L   4       5.858  32.367  35.138  1.00  0.00           H  
ATOM     61  HG  LEU L   4       5.616  29.500  36.119  1.00  0.00           H  
ATOM     62 1HD1 LEU L   4       8.030  29.424  35.684  1.00  0.00           H  
ATOM     63 2HD1 LEU L   4       7.104  29.738  34.197  1.00  0.00           H  
ATOM     64 3HD1 LEU L   4       7.961  31.069  35.010  1.00  0.00           H  
ATOM     65 1HD2 LEU L   4       7.166  30.261  37.887  1.00  0.00           H  
ATOM     66 2HD2 LEU L   4       7.086  31.919  37.245  1.00  0.00           H  
ATOM     67 3HD2 LEU L   4       5.634  31.165  37.947  1.00  0.00           H  
ATOM     68  N   THR L   5       3.182  34.094  35.676  1.00  0.00           N  
ATOM     69  CA  THR L   5       2.502  35.243  35.061  1.00  0.00           C  
ATOM     70  C   THR L   5       3.528  36.316  34.754  1.00  0.00           C  
ATOM     71  O   THR L   5       4.292  36.713  35.633  1.00  0.00           O  
ATOM     72  CB  THR L   5       1.401  35.817  35.973  1.00  0.00           C  
ATOM     73  OG1 THR L   5       0.406  34.814  36.214  1.00  0.00           O  
ATOM     74  CG2 THR L   5       0.748  37.027  35.322  1.00  0.00           C  
ATOM     75  H   THR L   5       3.658  34.219  36.558  1.00  0.00           H  
ATOM     76  HA  THR L   5       2.033  34.912  34.134  1.00  0.00           H  
ATOM     77  HB  THR L   5       1.836  36.115  36.926  1.00  0.00           H  
ATOM     78  HG1 THR L   5       0.451  34.146  35.524  1.00  0.00           H  
ATOM     79 1HG2 THR L   5      -0.027  37.419  35.980  1.00  0.00           H  
ATOM     80 2HG2 THR L   5       1.500  37.796  35.148  1.00  0.00           H  
ATOM     81 3HG2 THR L   5       0.303  36.734  34.372  1.00  0.00           H  
ATOM     82  N   GLN L   6       3.541  36.776  33.506  1.00  0.00           N  
ATOM     83  CA  GLN L   6       4.353  37.918  33.106  1.00  0.00           C  
ATOM     84  C   GLN L   6       3.441  39.082  32.724  1.00  0.00           C  
ATOM     85  O   GLN L   6       2.794  39.063  31.669  1.00  0.00           O  
ATOM     86  CB  GLN L   6       5.271  37.551  31.943  1.00  0.00           C  
ATOM     87  CG  GLN L   6       6.340  36.554  32.323  1.00  0.00           C  
ATOM     88  CD  GLN L   6       7.257  36.216  31.169  1.00  0.00           C  
ATOM     89  OE1 GLN L   6       7.210  35.107  30.642  1.00  0.00           O  
ATOM     90  NE2 GLN L   6       8.095  37.172  30.764  1.00  0.00           N  
ATOM     91  H   GLN L   6       2.966  36.316  32.815  1.00  0.00           H  
ATOM     92  HA  GLN L   6       4.972  38.215  33.952  1.00  0.00           H  
ATOM     93 1HB  GLN L   6       4.678  37.131  31.131  1.00  0.00           H  
ATOM     94 2HB  GLN L   6       5.755  38.451  31.564  1.00  0.00           H  
ATOM     95 1HG  GLN L   6       6.945  36.975  33.126  1.00  0.00           H  
ATOM     96 2HG  GLN L   6       5.861  35.634  32.659  1.00  0.00           H  
ATOM     97 1HE2 GLN L   6       8.722  36.997  30.004  1.00  0.00           H  
ATOM     98 2HE2 GLN L   6       8.098  38.061  31.221  1.00  0.00           H  
ATOM     99  N   SER L   7       3.399  40.087  33.591  1.00  0.00           N  
ATOM    100  CA  SER L   7       2.501  41.231  33.438  1.00  0.00           C  
ATOM    101  C   SER L   7       3.255  42.517  33.703  1.00  0.00           C  
ATOM    102  O   SER L   7       3.888  42.646  34.748  1.00  0.00           O  
ATOM    103  CB  SER L   7       1.322  41.116  34.384  1.00  0.00           C  
ATOM    104  OG  SER L   7       0.491  42.239  34.288  1.00  0.00           O  
ATOM    105  H   SER L   7       4.018  40.051  34.388  1.00  0.00           H  
ATOM    106  HA  SER L   7       2.124  41.241  32.414  1.00  0.00           H  
ATOM    107 1HB  SER L   7       0.753  40.217  34.148  1.00  0.00           H  
ATOM    108 2HB  SER L   7       1.685  41.015  35.406  1.00  0.00           H  
ATOM    109  HG  SER L   7       1.076  42.998  34.221  1.00  0.00           H  
ATOM    110  N   PRO L   8       3.190  43.477  32.757  1.00  0.00           N  
ATOM    111  CA  PRO L   8       2.458  43.425  31.488  1.00  0.00           C  
ATOM    112  C   PRO L   8       3.112  42.535  30.436  1.00  0.00           C  
ATOM    113  O   PRO L   8       4.309  42.239  30.526  1.00  0.00           O  
ATOM    114  CB  PRO L   8       2.460  44.892  31.045  1.00  0.00           C  
ATOM    115  CG  PRO L   8       3.718  45.446  31.622  1.00  0.00           C  
ATOM    116  CD  PRO L   8       3.838  44.780  32.968  1.00  0.00           C  
ATOM    117  HA  PRO L   8       1.435  43.067  31.675  1.00  0.00           H  
ATOM    118 1HB  PRO L   8       2.430  44.954  29.948  1.00  0.00           H  
ATOM    119 2HB  PRO L   8       1.559  45.399  31.421  1.00  0.00           H  
ATOM    120 1HG  PRO L   8       4.569  45.223  30.961  1.00  0.00           H  
ATOM    121 2HG  PRO L   8       3.651  46.542  31.696  1.00  0.00           H  
ATOM    122 1HD  PRO L   8       4.901  44.659  33.223  1.00  0.00           H  
ATOM    123 2HD  PRO L   8       3.324  45.389  33.725  1.00  0.00           H  
ATOM    124  N   ALA L   9       2.319  42.121  29.454  1.00  0.00           N  
ATOM    125  CA  ALA L   9       2.772  41.275  28.358  1.00  0.00           C  
ATOM    126  C   ALA L   9       3.283  42.081  27.160  1.00  0.00           C  
ATOM    127  O   ALA L   9       3.762  41.517  26.164  1.00  0.00           O  
ATOM    128  CB  ALA L   9       1.647  40.348  27.922  1.00  0.00           C  
ATOM    129  H   ALA L   9       1.353  42.415  29.480  1.00  0.00           H  
ATOM    130  HA  ALA L   9       3.610  40.676  28.716  1.00  0.00           H  
ATOM    131 1HB  ALA L   9       1.997  39.706  27.115  1.00  0.00           H  
ATOM    132 2HB  ALA L   9       1.336  39.732  28.767  1.00  0.00           H  
ATOM    133 3HB  ALA L   9       0.802  40.940  27.575  1.00  0.00           H  
ATOM    134  N   THR L  10       3.183  43.404  27.253  1.00  0.00           N  
ATOM    135  CA  THR L  10       3.681  44.284  26.213  1.00  0.00           C  
ATOM    136  C   THR L  10       4.344  45.520  26.814  1.00  0.00           C  
ATOM    137  O   THR L  10       3.816  46.114  27.751  1.00  0.00           O  
ATOM    138  CB  THR L  10       2.548  44.709  25.261  1.00  0.00           C  
ATOM    139  OG1 THR L  10       1.948  43.545  24.678  1.00  0.00           O  
ATOM    140  CG2 THR L  10       3.088  45.604  24.156  1.00  0.00           C  
ATOM    141  H   THR L  10       2.747  43.806  28.071  1.00  0.00           H  
ATOM    142  HA  THR L  10       4.432  43.746  25.635  1.00  0.00           H  
ATOM    143  HB  THR L  10       1.787  45.252  25.821  1.00  0.00           H  
ATOM    144  HG1 THR L  10       2.622  42.876  24.535  1.00  0.00           H  
ATOM    145 1HG2 THR L  10       2.273  45.895  23.493  1.00  0.00           H  
ATOM    146 2HG2 THR L  10       3.535  46.496  24.595  1.00  0.00           H  
ATOM    147 3HG2 THR L  10       3.843  45.064  23.586  1.00  0.00           H  
ATOM    148  N   LEU L  11       5.496  45.893  26.261  1.00  0.00           N  
ATOM    149  CA  LEU L  11       6.181  47.105  26.666  1.00  0.00           C  
ATOM    150  C   LEU L  11       6.864  47.737  25.468  1.00  0.00           C  
ATOM    151  O   LEU L  11       7.498  47.052  24.667  1.00  0.00           O  
ATOM    152  CB  LEU L  11       7.212  46.801  27.761  1.00  0.00           C  
ATOM    153  CG  LEU L  11       8.042  47.997  28.244  1.00  0.00           C  
ATOM    154  CD1 LEU L  11       7.126  49.016  28.908  1.00  0.00           C  
ATOM    155  CD2 LEU L  11       9.114  47.514  29.210  1.00  0.00           C  
ATOM    156  H   LEU L  11       5.905  45.316  25.539  1.00  0.00           H  
ATOM    157  HA  LEU L  11       5.445  47.801  27.066  1.00  0.00           H  
ATOM    158 1HB  LEU L  11       6.691  46.389  28.624  1.00  0.00           H  
ATOM    159 2HB  LEU L  11       7.904  46.047  27.386  1.00  0.00           H  
ATOM    160  HG  LEU L  11       8.515  48.481  27.389  1.00  0.00           H  
ATOM    161 1HD1 LEU L  11       7.716  49.866  29.251  1.00  0.00           H  
ATOM    162 2HD1 LEU L  11       6.381  49.359  28.189  1.00  0.00           H  
ATOM    163 3HD1 LEU L  11       6.625  48.555  29.759  1.00  0.00           H  
ATOM    164 1HD2 LEU L  11       9.704  48.364  29.552  1.00  0.00           H  
ATOM    165 2HD2 LEU L  11       8.642  47.031  30.066  1.00  0.00           H  
ATOM    166 3HD2 LEU L  11       9.764  46.801  28.704  1.00  0.00           H  
ATOM    167  N   SER L  12       6.730  49.051  25.355  1.00  0.00           N  
ATOM    168  CA  SER L  12       7.463  49.800  24.348  1.00  0.00           C  
ATOM    169  C   SER L  12       8.442  50.755  25.010  1.00  0.00           C  
ATOM    170  O   SER L  12       8.132  51.379  26.027  1.00  0.00           O  
ATOM    171  CB  SER L  12       6.504  50.571  23.460  1.00  0.00           C  
ATOM    172  OG  SER L  12       5.681  49.699  22.736  1.00  0.00           O  
ATOM    173  H   SER L  12       6.107  49.543  25.979  1.00  0.00           H  
ATOM    174  HA  SER L  12       8.021  49.095  23.730  1.00  0.00           H  
ATOM    175 1HB  SER L  12       5.890  51.229  24.075  1.00  0.00           H  
ATOM    176 2HB  SER L  12       7.069  51.198  22.773  1.00  0.00           H  
ATOM    177  HG  SER L  12       6.202  49.404  21.986  1.00  0.00           H  
ATOM    178  N   VAL L  13       9.622  50.863  24.426  1.00  0.00           N  
ATOM    179  CA  VAL L  13      10.676  51.708  24.950  1.00  0.00           C  
ATOM    180  C   VAL L  13      11.678  52.060  23.848  1.00  0.00           C  
ATOM    181  O   VAL L  13      11.834  51.330  22.851  1.00  0.00           O  
ATOM    182  CB  VAL L  13      11.402  50.999  26.108  1.00  0.00           C  
ATOM    183  CG1 VAL L  13      12.267  49.865  25.579  1.00  0.00           C  
ATOM    184  CG2 VAL L  13      12.243  52.002  26.883  1.00  0.00           C  
ATOM    185  H   VAL L  13       9.789  50.334  23.581  1.00  0.00           H  
ATOM    186  HA  VAL L  13      10.227  52.627  25.329  1.00  0.00           H  
ATOM    187  HB  VAL L  13      10.661  50.555  26.772  1.00  0.00           H  
ATOM    188 1HG1 VAL L  13      12.773  49.374  26.411  1.00  0.00           H  
ATOM    189 2HG1 VAL L  13      11.640  49.141  25.059  1.00  0.00           H  
ATOM    190 3HG1 VAL L  13      13.010  50.264  24.889  1.00  0.00           H  
ATOM    191 1HG2 VAL L  13      12.753  51.494  27.701  1.00  0.00           H  
ATOM    192 2HG2 VAL L  13      12.981  52.450  26.217  1.00  0.00           H  
ATOM    193 3HG2 VAL L  13      11.598  52.782  27.287  1.00  0.00           H  
ATOM    194  N   THR L  14      12.357  53.182  24.033  1.00  0.00           N  
ATOM    195  CA  THR L  14      13.317  53.654  23.054  1.00  0.00           C  
ATOM    196  C   THR L  14      14.669  53.084  23.430  1.00  0.00           C  
ATOM    197  O   THR L  14      14.891  52.757  24.597  1.00  0.00           O  
ATOM    198  CB  THR L  14      13.376  55.192  22.994  1.00  0.00           C  
ATOM    199  OG1 THR L  14      13.860  55.703  24.242  1.00  0.00           O  
ATOM    200  CG2 THR L  14      11.997  55.768  22.714  1.00  0.00           C  
ATOM    201  H   THR L  14      12.204  53.721  24.873  1.00  0.00           H  
ATOM    202  HA  THR L  14      13.015  53.293  22.071  1.00  0.00           H  
ATOM    203  HB  THR L  14      14.059  55.499  22.202  1.00  0.00           H  
ATOM    204  HG1 THR L  14      13.524  55.162  24.961  1.00  0.00           H  
ATOM    205 1HG2 THR L  14      12.058  56.855  22.674  1.00  0.00           H  
ATOM    206 2HG2 THR L  14      11.631  55.389  21.760  1.00  0.00           H  
ATOM    207 3HG2 THR L  14      11.312  55.472  23.508  1.00  0.00           H  
ATOM    208  N   PRO L  15      15.587  52.957  22.457  1.00  0.00           N  
ATOM    209  CA  PRO L  15      16.909  52.469  22.815  1.00  0.00           C  
ATOM    210  C   PRO L  15      17.589  53.395  23.816  1.00  0.00           C  
ATOM    211  O   PRO L  15      17.298  54.597  23.846  1.00  0.00           O  
ATOM    212  CB  PRO L  15      17.663  52.490  21.478  1.00  0.00           C  
ATOM    213  CG  PRO L  15      16.610  52.418  20.471  1.00  0.00           C  
ATOM    214  CD  PRO L  15      15.471  53.214  21.027  1.00  0.00           C  
ATOM    215  HA  PRO L  15      16.820  51.454  23.229  1.00  0.00           H  
ATOM    216 1HB  PRO L  15      18.266  53.408  21.401  1.00  0.00           H  
ATOM    217 2HB  PRO L  15      18.361  51.641  21.426  1.00  0.00           H  
ATOM    218 1HG  PRO L  15      16.971  52.826  19.515  1.00  0.00           H  
ATOM    219 2HG  PRO L  15      16.332  51.371  20.285  1.00  0.00           H  
ATOM    220 1HD  PRO L  15      15.612  54.276  20.783  1.00  0.00           H  
ATOM    221 2HD  PRO L  15      14.525  52.841  20.609  1.00  0.00           H  
ATOM    222  N   GLY L  16      18.479  52.827  24.622  1.00  0.00           N  
ATOM    223  CA  GLY L  16      19.204  53.582  25.642  1.00  0.00           C  
ATOM    224  C   GLY L  16      18.499  53.646  26.983  1.00  0.00           C  
ATOM    225  O   GLY L  16      19.116  54.000  27.980  1.00  0.00           O  
ATOM    226  H   GLY L  16      18.658  51.838  24.522  1.00  0.00           H  
ATOM    227 1HA  GLY L  16      20.187  53.136  25.795  1.00  0.00           H  
ATOM    228 2HA  GLY L  16      19.365  54.602  25.294  1.00  0.00           H  
ATOM    229  N   ASP L  17      17.213  53.306  27.016  1.00  0.00           N  
ATOM    230  CA  ASP L  17      16.460  53.313  28.265  1.00  0.00           C  
ATOM    231  C   ASP L  17      16.814  52.085  29.097  1.00  0.00           C  
ATOM    232  O   ASP L  17      17.423  51.141  28.588  1.00  0.00           O  
ATOM    233  CB  ASP L  17      14.954  53.344  27.992  1.00  0.00           C  
ATOM    234  CG  ASP L  17      14.484  54.670  27.410  1.00  0.00           C  
ATOM    235  OD1 ASP L  17      14.989  55.688  27.820  1.00  0.00           O  
ATOM    236  OD2 ASP L  17      13.626  54.652  26.560  1.00  0.00           O  
ATOM    237  H   ASP L  17      16.746  53.038  26.162  1.00  0.00           H  
ATOM    238  HA  ASP L  17      16.728  54.209  28.826  1.00  0.00           H  
ATOM    239 1HB  ASP L  17      14.694  52.546  27.296  1.00  0.00           H  
ATOM    240 2HB  ASP L  17      14.412  53.158  28.920  1.00  0.00           H  
ATOM    241  N   SER L  18      16.428  52.108  30.373  1.00  0.00           N  
ATOM    242  CA  SER L  18      16.570  50.940  31.248  1.00  0.00           C  
ATOM    243  C   SER L  18      15.169  50.496  31.554  1.00  0.00           C  
ATOM    244  O   SER L  18      14.346  51.300  31.965  1.00  0.00           O  
ATOM    245  CB  SER L  18      17.322  51.270  32.523  1.00  0.00           C  
ATOM    246  OG  SER L  18      18.657  51.598  32.249  1.00  0.00           O  
ATOM    247  H   SER L  18      16.027  52.956  30.746  1.00  0.00           H  
ATOM    248  HA  SER L  18      17.135  50.175  30.715  1.00  0.00           H  
ATOM    249 1HB  SER L  18      16.836  52.106  33.026  1.00  0.00           H  
ATOM    250 2HB  SER L  18      17.285  50.416  33.198  1.00  0.00           H  
ATOM    251  HG  SER L  18      19.182  51.142  32.911  1.00  0.00           H  
ATOM    252  N   VAL L  19      14.888  49.213  31.354  1.00  0.00           N  
ATOM    253  CA  VAL L  19      13.541  48.687  31.594  1.00  0.00           C  
ATOM    254  C   VAL L  19      13.593  47.467  32.510  1.00  0.00           C  
ATOM    255  O   VAL L  19      14.649  46.850  32.653  1.00  0.00           O  
ATOM    256  CB  VAL L  19      12.868  48.300  30.263  1.00  0.00           C  
ATOM    257  CG1 VAL L  19      12.725  49.519  29.364  1.00  0.00           C  
ATOM    258  CG2 VAL L  19      13.675  47.212  29.572  1.00  0.00           C  
ATOM    259  H   VAL L  19      15.612  48.585  31.032  1.00  0.00           H  
ATOM    260  HA  VAL L  19      12.945  49.466  32.072  1.00  0.00           H  
ATOM    261  HB  VAL L  19      11.862  47.933  30.469  1.00  0.00           H  
ATOM    262 1HG1 VAL L  19      12.247  49.227  28.428  1.00  0.00           H  
ATOM    263 2HG1 VAL L  19      12.114  50.270  29.864  1.00  0.00           H  
ATOM    264 3HG1 VAL L  19      13.711  49.933  29.153  1.00  0.00           H  
ATOM    265 1HG2 VAL L  19      13.193  46.942  28.633  1.00  0.00           H  
ATOM    266 2HG2 VAL L  19      14.682  47.577  29.372  1.00  0.00           H  
ATOM    267 3HG2 VAL L  19      13.729  46.334  30.217  1.00  0.00           H  
ATOM    268  N   SER L  20      12.454  47.136  33.121  1.00  0.00           N  
ATOM    269  CA  SER L  20      12.323  45.945  33.950  1.00  0.00           C  
ATOM    270  C   SER L  20      11.089  45.154  33.571  1.00  0.00           C  
ATOM    271  O   SER L  20      10.007  45.721  33.450  1.00  0.00           O  
ATOM    272  CB  SER L  20      12.255  46.328  35.416  1.00  0.00           C  
ATOM    273  OG  SER L  20      12.050  45.200  36.221  1.00  0.00           O  
ATOM    274  H   SER L  20      11.656  47.740  32.996  1.00  0.00           H  
ATOM    275  HA  SER L  20      13.200  45.315  33.792  1.00  0.00           H  
ATOM    276 1HB  SER L  20      13.182  46.822  35.706  1.00  0.00           H  
ATOM    277 2HB  SER L  20      11.444  47.039  35.568  1.00  0.00           H  
ATOM    278  HG  SER L  20      11.396  44.665  35.765  1.00  0.00           H  
ATOM    279  N   LEU L  21      11.270  43.843  33.385  1.00  0.00           N  
ATOM    280  CA  LEU L  21      10.192  42.920  32.997  1.00  0.00           C  
ATOM    281  C   LEU L  21       9.901  42.050  34.195  1.00  0.00           C  
ATOM    282  O   LEU L  21      10.823  41.693  34.928  1.00  0.00           O  
ATOM    283  CB  LEU L  21      10.634  42.032  31.824  1.00  0.00           C  
ATOM    284  CG  LEU L  21      11.148  42.755  30.560  1.00  0.00           C  
ATOM    285  CD1 LEU L  21      11.587  41.782  29.499  1.00  0.00           C  
ATOM    286  CD2 LEU L  21      10.126  43.718  29.979  1.00  0.00           C  
ATOM    287  H   LEU L  21      12.202  43.481  33.523  1.00  0.00           H  
ATOM    288  HA  LEU L  21       9.318  43.507  32.716  1.00  0.00           H  
ATOM    289 1HB  LEU L  21      11.433  41.377  32.165  1.00  0.00           H  
ATOM    290 2HB  LEU L  21       9.790  41.414  31.519  1.00  0.00           H  
ATOM    291  HG  LEU L  21      12.043  43.326  30.806  1.00  0.00           H  
ATOM    292 1HD1 LEU L  21      11.942  42.331  28.626  1.00  0.00           H  
ATOM    293 2HD1 LEU L  21      12.394  41.160  29.887  1.00  0.00           H  
ATOM    294 3HD1 LEU L  21      10.746  41.151  29.213  1.00  0.00           H  
ATOM    295 1HD2 LEU L  21      10.541  44.199  29.093  1.00  0.00           H  
ATOM    296 2HD2 LEU L  21       9.224  43.170  29.706  1.00  0.00           H  
ATOM    297 3HD2 LEU L  21       9.880  44.477  30.721  1.00  0.00           H  
ATOM    298  N   SER L  22       8.636  41.666  34.376  1.00  0.00           N  
ATOM    299  CA  SER L  22       8.273  40.980  35.607  1.00  0.00           C  
ATOM    300  C   SER L  22       7.767  39.553  35.362  1.00  0.00           C  
ATOM    301  O   SER L  22       7.095  39.292  34.365  1.00  0.00           O  
ATOM    302  CB  SER L  22       7.213  41.779  36.339  1.00  0.00           C  
ATOM    303  OG  SER L  22       6.781  41.105  37.490  1.00  0.00           O  
ATOM    304  H   SER L  22       7.925  41.836  33.679  1.00  0.00           H  
ATOM    305  HA  SER L  22       9.161  40.905  36.236  1.00  0.00           H  
ATOM    306 1HB  SER L  22       7.617  42.753  36.615  1.00  0.00           H  
ATOM    307 2HB  SER L  22       6.366  41.952  35.677  1.00  0.00           H  
ATOM    308  HG  SER L  22       6.231  40.380  37.183  1.00  0.00           H  
ATOM    309  N   CYS L  23       8.013  38.680  36.338  1.00  0.00           N  
ATOM    310  CA  CYS L  23       7.537  37.314  36.305  1.00  0.00           C  
ATOM    311  C   CYS L  23       7.138  36.954  37.716  1.00  0.00           C  
ATOM    312  O   CYS L  23       7.976  37.033  38.626  1.00  0.00           O  
ATOM    313  CB  CYS L  23       8.609  36.351  35.794  1.00  0.00           C  
ATOM    314  SG  CYS L  23       8.082  34.622  35.737  1.00  0.00           S  
ATOM    315  H   CYS L  23       8.555  38.992  37.131  1.00  0.00           H  
ATOM    316  HA  CYS L  23       6.686  37.261  35.626  1.00  0.00           H  
ATOM    317 1HB  CYS L  23       8.912  36.645  34.789  1.00  0.00           H  
ATOM    318 2HB  CYS L  23       9.489  36.415  36.433  1.00  0.00           H  
ATOM    319  N   ARG L  24       5.872  36.596  37.917  1.00  0.00           N  
ATOM    320  CA  ARG L  24       5.343  36.220  39.220  1.00  0.00           C  
ATOM    321  C   ARG L  24       4.973  34.733  39.218  1.00  0.00           C  
ATOM    322  O   ARG L  24       4.329  34.252  38.271  1.00  0.00           O  
ATOM    323  CB  ARG L  24       4.122  37.056  39.570  1.00  0.00           C  
ATOM    324  CG  ARG L  24       3.438  36.675  40.872  1.00  0.00           C  
ATOM    325  CD  ARG L  24       2.346  37.622  41.217  1.00  0.00           C  
ATOM    326  NE  ARG L  24       2.862  38.899  41.682  1.00  0.00           N  
ATOM    327  CZ  ARG L  24       2.131  40.027  41.786  1.00  0.00           C  
ATOM    328  NH1 ARG L  24       0.858  40.018  41.459  1.00  0.00           N  
ATOM    329  NH2 ARG L  24       2.694  41.141  42.220  1.00  0.00           N  
ATOM    330  H   ARG L  24       5.258  36.591  37.117  1.00  0.00           H  
ATOM    331  HA  ARG L  24       6.113  36.401  39.971  1.00  0.00           H  
ATOM    332 1HB  ARG L  24       4.409  38.105  39.643  1.00  0.00           H  
ATOM    333 2HB  ARG L  24       3.382  36.974  38.773  1.00  0.00           H  
ATOM    334 1HG  ARG L  24       3.010  35.676  40.780  1.00  0.00           H  
ATOM    335 2HG  ARG L  24       4.168  36.684  41.684  1.00  0.00           H  
ATOM    336 1HD  ARG L  24       1.730  37.801  40.337  1.00  0.00           H  
ATOM    337 2HD  ARG L  24       1.731  37.194  42.009  1.00  0.00           H  
ATOM    338  HE  ARG L  24       3.838  38.946  41.943  1.00  0.00           H  
ATOM    339 1HH1 ARG L  24       0.428  39.166  41.126  1.00  0.00           H  
ATOM    340 2HH1 ARG L  24       0.311  40.863  41.538  1.00  0.00           H  
ATOM    341 1HH2 ARG L  24       3.673  41.148  42.472  1.00  0.00           H  
ATOM    342 2HH2 ARG L  24       2.147  41.985  42.299  1.00  0.00           H  
ATOM    343  N   ALA L  25       5.339  34.019  40.279  1.00  0.00           N  
ATOM    344  CA  ALA L  25       5.001  32.601  40.446  1.00  0.00           C  
ATOM    345  C   ALA L  25       3.837  32.436  41.414  1.00  0.00           C  
ATOM    346  O   ALA L  25       3.754  33.132  42.431  1.00  0.00           O  
ATOM    347  CB  ALA L  25       6.183  31.829  40.971  1.00  0.00           C  
ATOM    348  H   ALA L  25       5.876  34.484  40.998  1.00  0.00           H  
ATOM    349  HA  ALA L  25       4.696  32.209  39.476  1.00  0.00           H  
ATOM    350 1HB  ALA L  25       5.911  30.781  41.089  1.00  0.00           H  
ATOM    351 2HB  ALA L  25       7.013  31.914  40.269  1.00  0.00           H  
ATOM    352 3HB  ALA L  25       6.482  32.236  41.937  1.00  0.00           H  
ATOM    353  N   SER L  26       2.944  31.508  41.103  1.00  0.00           N  
ATOM    354  CA  SER L  26       1.790  31.243  41.960  1.00  0.00           C  
ATOM    355  C   SER L  26       2.162  30.583  43.286  1.00  0.00           C  
ATOM    356  O   SER L  26       1.367  30.610  44.224  1.00  0.00           O  
ATOM    357  CB  SER L  26       0.801  30.361  41.222  1.00  0.00           C  
ATOM    358  OG  SER L  26       1.310  29.066  41.054  1.00  0.00           O  
ATOM    359  H   SER L  26       3.063  30.971  40.256  1.00  0.00           H  
ATOM    360  HA  SER L  26       1.311  32.193  42.200  1.00  0.00           H  
ATOM    361 1HB  SER L  26      -0.134  30.318  41.780  1.00  0.00           H  
ATOM    362 2HB  SER L  26       0.581  30.797  40.248  1.00  0.00           H  
ATOM    363  HG  SER L  26       0.926  28.537  41.757  1.00  0.00           H  
ATOM    364  N   GLN L  27       3.325  29.947  43.349  1.00  0.00           N  
ATOM    365  CA  GLN L  27       3.860  29.299  44.534  1.00  0.00           C  
ATOM    366  C   GLN L  27       5.329  29.686  44.625  1.00  0.00           C  
ATOM    367  O   GLN L  27       5.926  30.044  43.597  1.00  0.00           O  
ATOM    368  CB  GLN L  27       3.694  27.778  44.469  1.00  0.00           C  
ATOM    369  CG  GLN L  27       2.249  27.313  44.389  1.00  0.00           C  
ATOM    370  CD  GLN L  27       2.129  25.800  44.385  1.00  0.00           C  
ATOM    371  OE1 GLN L  27       2.707  25.119  43.535  1.00  0.00           O  
ATOM    372  NE2 GLN L  27       1.374  25.266  45.339  1.00  0.00           N  
ATOM    373  H   GLN L  27       3.860  29.927  42.493  1.00  0.00           H  
ATOM    374  HA  GLN L  27       3.313  29.662  45.404  1.00  0.00           H  
ATOM    375 1HB  GLN L  27       4.220  27.392  43.596  1.00  0.00           H  
ATOM    376 2HB  GLN L  27       4.146  27.325  45.350  1.00  0.00           H  
ATOM    377 1HG  GLN L  27       1.707  27.698  45.252  1.00  0.00           H  
ATOM    378 2HG  GLN L  27       1.806  27.693  43.469  1.00  0.00           H  
ATOM    379 1HE2 GLN L  27       1.257  24.274  45.389  1.00  0.00           H  
ATOM    380 2HE2 GLN L  27       0.922  25.856  46.009  1.00  0.00           H  
ATOM    381  N   SER L  28       5.940  29.632  45.802  1.00  0.00           N  
ATOM    382  CA  SER L  28       7.354  29.955  45.913  1.00  0.00           C  
ATOM    383  C   SER L  28       8.198  28.937  45.163  1.00  0.00           C  
ATOM    384  O   SER L  28       8.025  27.726  45.314  1.00  0.00           O  
ATOM    385  CB  SER L  28       7.771  29.999  47.370  1.00  0.00           C  
ATOM    386  OG  SER L  28       9.155  30.185  47.492  1.00  0.00           O  
ATOM    387  H   SER L  28       5.428  29.366  46.632  1.00  0.00           H  
ATOM    388  HA  SER L  28       7.520  30.939  45.471  1.00  0.00           H  
ATOM    389 1HB  SER L  28       7.247  30.811  47.875  1.00  0.00           H  
ATOM    390 2HB  SER L  28       7.482  29.071  47.860  1.00  0.00           H  
ATOM    391  HG  SER L  28       9.385  29.887  48.376  1.00  0.00           H  
ATOM    392  N   ILE L  29       9.132  29.442  44.356  1.00  0.00           N  
ATOM    393  CA  ILE L  29      10.053  28.590  43.595  1.00  0.00           C  
ATOM    394  C   ILE L  29      11.506  28.880  43.917  1.00  0.00           C  
ATOM    395  O   ILE L  29      12.381  28.468  43.155  1.00  0.00           O  
ATOM    396  CB  ILE L  29       9.830  28.761  42.082  1.00  0.00           C  
ATOM    397  CG1 ILE L  29      10.055  30.218  41.670  1.00  0.00           C  
ATOM    398  CG2 ILE L  29       8.432  28.305  41.695  1.00  0.00           C  
ATOM    399  CD1 ILE L  29      10.071  30.435  40.174  1.00  0.00           C  
ATOM    400  H   ILE L  29       9.205  30.446  44.269  1.00  0.00           H  
ATOM    401  HA  ILE L  29       9.858  27.551  43.857  1.00  0.00           H  
ATOM    402  HB  ILE L  29      10.560  28.163  41.536  1.00  0.00           H  
ATOM    403 1HG1 ILE L  29       9.271  30.842  42.097  1.00  0.00           H  
ATOM    404 2HG1 ILE L  29      11.005  30.568  42.074  1.00  0.00           H  
ATOM    405 1HG2 ILE L  29       8.290  28.433  40.622  1.00  0.00           H  
ATOM    406 2HG2 ILE L  29       8.307  27.254  41.954  1.00  0.00           H  
ATOM    407 3HG2 ILE L  29       7.693  28.901  42.231  1.00  0.00           H  
ATOM    408 1HD1 ILE L  29      10.235  31.491  39.961  1.00  0.00           H  
ATOM    409 2HD1 ILE L  29      10.873  29.846  39.729  1.00  0.00           H  
ATOM    410 3HD1 ILE L  29       9.116  30.125  39.751  1.00  0.00           H  
ATOM    411  N   SER L  30      11.715  29.466  45.104  1.00  0.00           N  
ATOM    412  CA  SER L  30      13.081  29.778  45.504  1.00  0.00           C  
ATOM    413  C   SER L  30      13.767  30.621  44.460  1.00  0.00           C  
ATOM    414  O   SER L  30      13.273  31.688  44.094  1.00  0.00           O  
ATOM    415  CB  SER L  30      13.870  28.503  45.732  1.00  0.00           C  
ATOM    416  OG  SER L  30      15.119  28.782  46.302  1.00  0.00           O  
ATOM    417  H   SER L  30      10.950  29.765  45.694  1.00  0.00           H  
ATOM    418  HA  SER L  30      13.049  30.339  46.439  1.00  0.00           H  
ATOM    419 1HB  SER L  30      13.309  27.839  46.385  1.00  0.00           H  
ATOM    420 2HB  SER L  30      14.010  27.987  44.782  1.00  0.00           H  
ATOM    421  HG  SER L  30      15.118  28.353  47.161  1.00  0.00           H  
ATOM    422  N   ASN L  31      14.912  30.151  43.960  1.00  0.00           N  
ATOM    423  CA  ASN L  31      15.663  30.834  42.904  1.00  0.00           C  
ATOM    424  C   ASN L  31      15.621  30.080  41.591  1.00  0.00           C  
ATOM    425  O   ASN L  31      16.475  30.287  40.748  1.00  0.00           O  
ATOM    426  CB  ASN L  31      17.102  31.056  43.332  1.00  0.00           C  
ATOM    427  CG  ASN L  31      17.224  32.040  44.462  1.00  0.00           C  
ATOM    428  OD1 ASN L  31      16.514  33.052  44.500  1.00  0.00           O  
ATOM    429  ND2 ASN L  31      18.110  31.764  45.384  1.00  0.00           N  
ATOM    430  H   ASN L  31      15.269  29.283  44.334  1.00  0.00           H  
ATOM    431  HA  ASN L  31      15.200  31.805  42.723  1.00  0.00           H  
ATOM    432 1HB  ASN L  31      17.540  30.107  43.644  1.00  0.00           H  
ATOM    433 2HB  ASN L  31      17.682  31.421  42.484  1.00  0.00           H  
ATOM    434 1HD2 ASN L  31      18.234  32.384  46.160  1.00  0.00           H  
ATOM    435 2HD2 ASN L  31      18.663  30.934  45.314  1.00  0.00           H  
ATOM    436  N   ASN L  32      14.642  29.209  41.397  1.00  0.00           N  
ATOM    437  CA  ASN L  32      14.578  28.362  40.179  1.00  0.00           C  
ATOM    438  C   ASN L  32      13.725  29.011  39.116  1.00  0.00           C  
ATOM    439  O   ASN L  32      12.675  28.493  38.710  1.00  0.00           O  
ATOM    440  CB  ASN L  32      14.048  26.976  40.498  1.00  0.00           C  
ATOM    441  CG  ASN L  32      15.001  26.172  41.338  1.00  0.00           C  
ATOM    442  OD1 ASN L  32      16.218  26.210  41.126  1.00  0.00           O  
ATOM    443  ND2 ASN L  32      14.471  25.444  42.288  1.00  0.00           N  
ATOM    444  H   ASN L  32      13.919  29.118  42.098  1.00  0.00           H  
ATOM    445  HA  ASN L  32      15.587  28.257  39.777  1.00  0.00           H  
ATOM    446 1HB  ASN L  32      13.099  27.062  41.028  1.00  0.00           H  
ATOM    447 2HB  ASN L  32      13.857  26.437  39.570  1.00  0.00           H  
ATOM    448 1HD2 ASN L  32      15.057  24.888  42.878  1.00  0.00           H  
ATOM    449 2HD2 ASN L  32      13.481  25.444  42.423  1.00  0.00           H  
ATOM    450  N   LEU L  33      14.211  30.158  38.658  1.00  0.00           N  
ATOM    451  CA  LEU L  33      13.516  30.988  37.659  1.00  0.00           C  
ATOM    452  C   LEU L  33      14.554  31.394  36.618  1.00  0.00           C  
ATOM    453  O   LEU L  33      15.636  31.882  36.986  1.00  0.00           O  
ATOM    454  CB  LEU L  33      12.930  32.202  38.369  1.00  0.00           C  
ATOM    455  CG  LEU L  33      11.901  33.079  37.624  1.00  0.00           C  
ATOM    456  CD1 LEU L  33      12.560  34.080  36.667  1.00  0.00           C  
ATOM    457  CD2 LEU L  33      10.784  32.235  36.961  1.00  0.00           C  
ATOM    458  H   LEU L  33      15.102  30.466  39.019  1.00  0.00           H  
ATOM    459  HA  LEU L  33      12.720  30.394  37.209  1.00  0.00           H  
ATOM    460 1HB  LEU L  33      12.435  31.868  39.280  1.00  0.00           H  
ATOM    461 2HB  LEU L  33      13.746  32.870  38.649  1.00  0.00           H  
ATOM    462  HG  LEU L  33      11.432  33.767  38.327  1.00  0.00           H  
ATOM    463 1HD1 LEU L  33      11.791  34.671  36.169  1.00  0.00           H  
ATOM    464 2HD1 LEU L  33      13.218  34.743  37.230  1.00  0.00           H  
ATOM    465 3HD1 LEU L  33      13.142  33.541  35.920  1.00  0.00           H  
ATOM    466 1HD2 LEU L  33      10.084  32.896  36.451  1.00  0.00           H  
ATOM    467 2HD2 LEU L  33      11.228  31.548  36.242  1.00  0.00           H  
ATOM    468 3HD2 LEU L  33      10.256  31.668  37.727  1.00  0.00           H  
ATOM    469  N   HIS L  34      14.262  31.202  35.336  1.00  0.00           N  
ATOM    470  CA  HIS L  34      15.198  31.387  34.236  1.00  0.00           C  
ATOM    471  C   HIS L  34      14.564  32.292  33.195  1.00  0.00           C  
ATOM    472  O   HIS L  34      13.340  32.284  33.039  1.00  0.00           O  
ATOM    473  CB  HIS L  34      15.589  30.047  33.605  1.00  0.00           C  
ATOM    474  CG  HIS L  34      15.875  28.971  34.607  1.00  0.00           C  
ATOM    475  ND1 HIS L  34      17.115  28.805  35.186  1.00  0.00           N  
ATOM    476  CD2 HIS L  34      15.082  28.007  35.131  1.00  0.00           C  
ATOM    477  CE1 HIS L  34      17.073  27.784  36.025  1.00  0.00           C  
ATOM    478  NE2 HIS L  34      15.851  27.283  36.009  1.00  0.00           N  
ATOM    479  H   HIS L  34      13.317  30.907  35.134  1.00  0.00           H  
ATOM    480  HA  HIS L  34      16.108  31.857  34.608  1.00  0.00           H  
ATOM    481 1HB  HIS L  34      14.785  29.702  32.955  1.00  0.00           H  
ATOM    482 2HB  HIS L  34      16.476  30.181  32.987  1.00  0.00           H  
ATOM    483  HD2 HIS L  34      14.031  27.836  34.899  1.00  0.00           H  
ATOM    484  HE1 HIS L  34      17.904  27.419  36.627  1.00  0.00           H  
ATOM    485  HE2 HIS L  34      15.528  26.496  36.553  1.00  0.00           H  
ATOM    486  N   TRP L  35      15.371  33.080  32.488  1.00  0.00           N  
ATOM    487  CA  TRP L  35      14.885  34.032  31.495  1.00  0.00           C  
ATOM    488  C   TRP L  35      15.508  33.716  30.138  1.00  0.00           C  
ATOM    489  O   TRP L  35      16.720  33.455  30.045  1.00  0.00           O  
ATOM    490  CB  TRP L  35      15.277  35.453  31.890  1.00  0.00           C  
ATOM    491  CG  TRP L  35      14.573  36.002  33.086  1.00  0.00           C  
ATOM    492  CD1 TRP L  35      14.976  35.968  34.370  1.00  0.00           C  
ATOM    493  CD2 TRP L  35      13.317  36.675  33.091  1.00  0.00           C  
ATOM    494  NE1 TRP L  35      14.075  36.601  35.194  1.00  0.00           N  
ATOM    495  CE2 TRP L  35      13.044  37.047  34.426  1.00  0.00           C  
ATOM    496  CE3 TRP L  35      12.427  37.061  32.084  1.00  0.00           C  
ATOM    497  CZ2 TRP L  35      11.911  37.772  34.776  1.00  0.00           C  
ATOM    498  CZ3 TRP L  35      11.298  37.791  32.442  1.00  0.00           C  
ATOM    499  CH2 TRP L  35      11.066  38.146  33.777  1.00  0.00           C  
ATOM    500  H   TRP L  35      16.365  33.006  32.654  1.00  0.00           H  
ATOM    501  HA  TRP L  35      13.801  33.938  31.427  1.00  0.00           H  
ATOM    502 1HB  TRP L  35      16.348  35.489  32.098  1.00  0.00           H  
ATOM    503 2HB  TRP L  35      15.081  36.129  31.058  1.00  0.00           H  
ATOM    504  HD1 TRP L  35      15.894  35.499  34.721  1.00  0.00           H  
ATOM    505  HE1 TRP L  35      14.168  36.711  36.193  1.00  0.00           H  
ATOM    506  HE3 TRP L  35      12.612  36.799  31.042  1.00  0.00           H  
ATOM    507  HZ2 TRP L  35      11.693  38.044  35.809  1.00  0.00           H  
ATOM    508  HZ3 TRP L  35      10.597  38.082  31.660  1.00  0.00           H  
ATOM    509  HH2 TRP L  35      10.182  38.736  34.016  1.00  0.00           H  
ATOM    510  N   TYR L  36      14.666  33.791  29.114  1.00  0.00           N  
ATOM    511  CA  TYR L  36      15.019  33.531  27.727  1.00  0.00           C  
ATOM    512  C   TYR L  36      14.689  34.727  26.861  1.00  0.00           C  
ATOM    513  O   TYR L  36      13.786  35.519  27.169  1.00  0.00           O  
ATOM    514  CB  TYR L  36      14.299  32.284  27.209  1.00  0.00           C  
ATOM    515  CG  TYR L  36      14.643  31.021  27.967  1.00  0.00           C  
ATOM    516  CD1 TYR L  36      14.012  30.741  29.170  1.00  0.00           C  
ATOM    517  CD2 TYR L  36      15.589  30.144  27.459  1.00  0.00           C  
ATOM    518  CE1 TYR L  36      14.326  29.587  29.862  1.00  0.00           C  
ATOM    519  CE2 TYR L  36      15.903  28.990  28.152  1.00  0.00           C  
ATOM    520  CZ  TYR L  36      15.275  28.711  29.348  1.00  0.00           C  
ATOM    521  OH  TYR L  36      15.588  27.562  30.038  1.00  0.00           O  
ATOM    522  H   TYR L  36      13.716  34.048  29.340  1.00  0.00           H  
ATOM    523  HA  TYR L  36      16.094  33.359  27.670  1.00  0.00           H  
ATOM    524 1HB  TYR L  36      13.220  32.435  27.270  1.00  0.00           H  
ATOM    525 2HB  TYR L  36      14.549  32.130  26.160  1.00  0.00           H  
ATOM    526  HD1 TYR L  36      13.268  31.431  29.569  1.00  0.00           H  
ATOM    527  HD2 TYR L  36      16.086  30.364  26.514  1.00  0.00           H  
ATOM    528  HE1 TYR L  36      13.830  29.367  30.807  1.00  0.00           H  
ATOM    529  HE2 TYR L  36      16.648  28.301  27.753  1.00  0.00           H  
ATOM    530  HH  TYR L  36      15.002  27.474  30.793  1.00  0.00           H  
ATOM    531  N   GLN L  37      15.473  34.866  25.764  1.00  0.00           N  
ATOM    532  CA  GLN L  37      15.138  35.817  24.723  1.00  0.00           C  
ATOM    533  C   GLN L  37      14.635  35.089  23.462  1.00  0.00           C  
ATOM    534  O   GLN L  37      15.229  34.106  23.044  1.00  0.00           O  
ATOM    535  CB  GLN L  37      16.352  36.688  24.389  1.00  0.00           C  
ATOM    536  CG  GLN L  37      16.075  37.775  23.365  1.00  0.00           C  
ATOM    537  CD  GLN L  37      17.276  38.673  23.136  1.00  0.00           C  
ATOM    538  OE1 GLN L  37      18.376  38.400  23.625  1.00  0.00           O  
ATOM    539  NE2 GLN L  37      17.073  39.752  22.389  1.00  0.00           N  
ATOM    540  H   GLN L  37      16.276  34.264  25.642  1.00  0.00           H  
ATOM    541  HA  GLN L  37      14.336  36.459  25.086  1.00  0.00           H  
ATOM    542 1HB  GLN L  37      16.717  37.167  25.298  1.00  0.00           H  
ATOM    543 2HB  GLN L  37      17.156  36.060  24.005  1.00  0.00           H  
ATOM    544 1HG  GLN L  37      15.813  37.308  22.416  1.00  0.00           H  
ATOM    545 2HG  GLN L  37      15.250  38.392  23.719  1.00  0.00           H  
ATOM    546 1HE2 GLN L  37      17.828  40.382  22.203  1.00  0.00           H  
ATOM    547 2HE2 GLN L  37      16.165  39.935  22.011  1.00  0.00           H  
ATOM    548  N   GLN L  38      13.548  35.584  22.876  1.00  0.00           N  
ATOM    549  CA  GLN L  38      12.930  34.966  21.690  1.00  0.00           C  
ATOM    550  C   GLN L  38      12.845  35.985  20.531  1.00  0.00           C  
ATOM    551  O   GLN L  38      12.299  37.079  20.695  1.00  0.00           O  
ATOM    552  CB  GLN L  38      11.536  34.430  22.027  1.00  0.00           C  
ATOM    553  CG  GLN L  38      10.796  33.832  20.842  1.00  0.00           C  
ATOM    554  CD  GLN L  38      11.423  32.538  20.361  1.00  0.00           C  
ATOM    555  OE1 GLN L  38      11.656  31.615  21.147  1.00  0.00           O  
ATOM    556  NE2 GLN L  38      11.700  32.461  19.064  1.00  0.00           N  
ATOM    557  H   GLN L  38      13.137  36.419  23.267  1.00  0.00           H  
ATOM    558  HA  GLN L  38      13.555  34.133  21.369  1.00  0.00           H  
ATOM    559 1HB  GLN L  38      11.618  33.661  22.795  1.00  0.00           H  
ATOM    560 2HB  GLN L  38      10.925  35.235  22.434  1.00  0.00           H  
ATOM    561 1HG  GLN L  38       9.767  33.625  21.136  1.00  0.00           H  
ATOM    562 2HG  GLN L  38      10.812  34.547  20.019  1.00  0.00           H  
ATOM    563 1HE2 GLN L  38      12.115  31.631  18.689  1.00  0.00           H  
ATOM    564 2HE2 GLN L  38      11.495  33.233  18.462  1.00  0.00           H  
ATOM    565  N   LYS L  39      13.390  35.611  19.371  1.00  0.00           N  
ATOM    566  CA  LYS L  39      13.390  36.468  18.182  1.00  0.00           C  
ATOM    567  C   LYS L  39      12.946  35.693  16.947  1.00  0.00           C  
ATOM    568  O   LYS L  39      13.219  34.496  16.848  1.00  0.00           O  
ATOM    569  CB  LYS L  39      14.777  37.070  17.952  1.00  0.00           C  
ATOM    570  CG  LYS L  39      15.248  38.007  19.057  1.00  0.00           C  
ATOM    571  CD  LYS L  39      16.674  38.477  18.813  1.00  0.00           C  
ATOM    572  CE  LYS L  39      16.749  39.429  17.630  1.00  0.00           C  
ATOM    573  NZ  LYS L  39      18.129  39.945  17.417  1.00  0.00           N  
ATOM    574  H   LYS L  39      13.818  34.698  19.320  1.00  0.00           H  
ATOM    575  HA  LYS L  39      12.680  37.281  18.341  1.00  0.00           H  
ATOM    576 1HB  LYS L  39      15.511  36.269  17.858  1.00  0.00           H  
ATOM    577 2HB  LYS L  39      14.781  37.629  17.016  1.00  0.00           H  
ATOM    578 1HG  LYS L  39      14.590  38.876  19.102  1.00  0.00           H  
ATOM    579 2HG  LYS L  39      15.203  37.490  20.015  1.00  0.00           H  
ATOM    580 1HD  LYS L  39      17.047  38.985  19.703  1.00  0.00           H  
ATOM    581 2HD  LYS L  39      17.312  37.615  18.615  1.00  0.00           H  
ATOM    582 1HE  LYS L  39      16.424  38.914  16.727  1.00  0.00           H  
ATOM    583 2HE  LYS L  39      16.082  40.274  17.800  1.00  0.00           H  
ATOM    584 1HZ  LYS L  39      18.136  40.572  16.625  1.00  0.00           H  
ATOM    585 2HZ  LYS L  39      18.434  40.442  18.242  1.00  0.00           H  
ATOM    586 3HZ  LYS L  39      18.754  39.172  17.239  1.00  0.00           H  
ATOM    587  N   SER L  40      12.264  36.368  16.000  1.00  0.00           N  
ATOM    588  CA  SER L  40      11.753  35.675  14.807  1.00  0.00           C  
ATOM    589  C   SER L  40      12.896  35.101  13.995  1.00  0.00           C  
ATOM    590  O   SER L  40      13.890  35.789  13.752  1.00  0.00           O  
ATOM    591  CB  SER L  40      10.940  36.622  13.947  1.00  0.00           C  
ATOM    592  OG  SER L  40      10.503  35.987  12.777  1.00  0.00           O  
ATOM    593  H   SER L  40      12.097  37.359  16.102  1.00  0.00           H  
ATOM    594  HA  SER L  40      11.106  34.859  15.131  1.00  0.00           H  
ATOM    595 1HB  SER L  40      10.080  36.980  14.513  1.00  0.00           H  
ATOM    596 2HB  SER L  40      11.545  37.490  13.689  1.00  0.00           H  
ATOM    597  HG  SER L  40      10.571  35.044  12.946  1.00  0.00           H  
ATOM    598  N   HIS L  41      12.750  33.848  13.580  1.00  0.00           N  
ATOM    599  CA  HIS L  41      13.785  33.176  12.799  1.00  0.00           C  
ATOM    600  C   HIS L  41      15.068  32.912  13.555  1.00  0.00           C  
ATOM    601  O   HIS L  41      16.086  32.584  12.945  1.00  0.00           O  
ATOM    602  CB  HIS L  41      14.113  34.000  11.549  1.00  0.00           C  
ATOM    603  CG  HIS L  41      12.923  34.284  10.686  1.00  0.00           C  
ATOM    604  ND1 HIS L  41      12.104  33.287  10.197  1.00  0.00           N  
ATOM    605  CD2 HIS L  41      12.414  35.450  10.224  1.00  0.00           C  
ATOM    606  CE1 HIS L  41      11.141  33.830   9.472  1.00  0.00           C  
ATOM    607  NE2 HIS L  41      11.308  35.140   9.472  1.00  0.00           N  
ATOM    608  H   HIS L  41      11.905  33.345  13.810  1.00  0.00           H  
ATOM    609  HA  HIS L  41      13.424  32.198  12.482  1.00  0.00           H  
ATOM    610 1HB  HIS L  41      14.555  34.952  11.846  1.00  0.00           H  
ATOM    611 2HB  HIS L  41      14.851  33.470  10.948  1.00  0.00           H  
ATOM    612  HD2 HIS L  41      12.809  36.448  10.413  1.00  0.00           H  
ATOM    613  HE1 HIS L  41      10.346  33.288   8.961  1.00  0.00           H  
ATOM    614  HE2 HIS L  41      10.719  35.810   8.998  1.00  0.00           H  
ATOM    615  N   GLU L  42      15.034  33.051  14.883  1.00  0.00           N  
ATOM    616  CA  GLU L  42      16.168  32.648  15.728  1.00  0.00           C  
ATOM    617  C   GLU L  42      15.742  31.589  16.769  1.00  0.00           C  
ATOM    618  O   GLU L  42      14.558  31.496  17.123  1.00  0.00           O  
ATOM    619  CB  GLU L  42      16.760  33.868  16.437  1.00  0.00           C  
ATOM    620  CG  GLU L  42      17.337  34.921  15.501  1.00  0.00           C  
ATOM    621  CD  GLU L  42      18.029  36.037  16.233  1.00  0.00           C  
ATOM    622  OE1 GLU L  42      18.464  35.819  17.337  1.00  0.00           O  
ATOM    623  OE2 GLU L  42      18.122  37.111  15.685  1.00  0.00           O  
ATOM    624  H   GLU L  42      14.211  33.442  15.318  1.00  0.00           H  
ATOM    625  HA  GLU L  42      16.934  32.206  15.091  1.00  0.00           H  
ATOM    626 1HB  GLU L  42      15.991  34.346  17.044  1.00  0.00           H  
ATOM    627 2HB  GLU L  42      17.555  33.547  17.110  1.00  0.00           H  
ATOM    628 1HG  GLU L  42      18.052  34.443  14.831  1.00  0.00           H  
ATOM    629 2HG  GLU L  42      16.532  35.333  14.895  1.00  0.00           H  
ATOM    630  N   SER L  43      16.704  30.800  17.248  1.00  0.00           N  
ATOM    631  CA  SER L  43      16.471  29.857  18.348  1.00  0.00           C  
ATOM    632  C   SER L  43      16.422  30.609  19.705  1.00  0.00           C  
ATOM    633  O   SER L  43      17.073  31.647  19.874  1.00  0.00           O  
ATOM    634  CB  SER L  43      17.561  28.803  18.370  1.00  0.00           C  
ATOM    635  OG  SER L  43      18.803  29.371  18.680  1.00  0.00           O  
ATOM    636  H   SER L  43      17.625  30.858  16.835  1.00  0.00           H  
ATOM    637  HA  SER L  43      15.510  29.367  18.186  1.00  0.00           H  
ATOM    638 1HB  SER L  43      17.313  28.039  19.107  1.00  0.00           H  
ATOM    639 2HB  SER L  43      17.614  28.315  17.398  1.00  0.00           H  
ATOM    640  HG  SER L  43      18.941  29.212  19.617  1.00  0.00           H  
ATOM    641  N   PRO L  44      15.652  30.083  20.655  1.00  0.00           N  
ATOM    642  CA  PRO L  44      15.528  30.688  21.988  1.00  0.00           C  
ATOM    643  C   PRO L  44      16.894  30.752  22.644  1.00  0.00           C  
ATOM    644  O   PRO L  44      17.657  29.790  22.588  1.00  0.00           O  
ATOM    645  CB  PRO L  44      14.585  29.737  22.731  1.00  0.00           C  
ATOM    646  CG  PRO L  44      13.800  29.080  21.648  1.00  0.00           C  
ATOM    647  CD  PRO L  44      14.787  28.901  20.526  1.00  0.00           C  
ATOM    648  HA  PRO L  44      15.076  31.686  21.892  1.00  0.00           H  
ATOM    649 1HB  PRO L  44      15.167  29.021  23.330  1.00  0.00           H  
ATOM    650 2HB  PRO L  44      13.954  30.304  23.432  1.00  0.00           H  
ATOM    651 1HG  PRO L  44      13.386  28.125  22.004  1.00  0.00           H  
ATOM    652 2HG  PRO L  44      12.944  29.710  21.363  1.00  0.00           H  
ATOM    653 1HD  PRO L  44      15.347  27.966  20.675  1.00  0.00           H  
ATOM    654 2HD  PRO L  44      14.252  28.884  19.565  1.00  0.00           H  
ATOM    655  N   ARG L  45      17.195  31.884  23.263  1.00  0.00           N  
ATOM    656  CA  ARG L  45      18.502  32.147  23.854  1.00  0.00           C  
ATOM    657  C   ARG L  45      18.385  32.271  25.370  1.00  0.00           C  
ATOM    658  O   ARG L  45      17.634  33.095  25.875  1.00  0.00           O  
ATOM    659  CB  ARG L  45      19.106  33.421  23.283  1.00  0.00           C  
ATOM    660  CG  ARG L  45      19.341  33.401  21.781  1.00  0.00           C  
ATOM    661  CD  ARG L  45      19.861  34.702  21.289  1.00  0.00           C  
ATOM    662  NE  ARG L  45      19.937  34.742  19.838  1.00  0.00           N  
ATOM    663  CZ  ARG L  45      20.985  34.302  19.114  1.00  0.00           C  
ATOM    664  NH1 ARG L  45      22.035  33.794  19.720  1.00  0.00           N  
ATOM    665  NH2 ARG L  45      20.958  34.382  17.795  1.00  0.00           N  
ATOM    666  H   ARG L  45      16.477  32.591  23.322  1.00  0.00           H  
ATOM    667  HA  ARG L  45      19.164  31.314  23.616  1.00  0.00           H  
ATOM    668 1HB  ARG L  45      18.452  34.264  23.503  1.00  0.00           H  
ATOM    669 2HB  ARG L  45      20.065  33.617  23.764  1.00  0.00           H  
ATOM    670 1HG  ARG L  45      20.068  32.626  21.537  1.00  0.00           H  
ATOM    671 2HG  ARG L  45      18.401  33.192  21.269  1.00  0.00           H  
ATOM    672 1HD  ARG L  45      19.203  35.506  21.618  1.00  0.00           H  
ATOM    673 2HD  ARG L  45      20.862  34.868  21.687  1.00  0.00           H  
ATOM    674  HE  ARG L  45      19.148  35.127  19.336  1.00  0.00           H  
ATOM    675 1HH1 ARG L  45      22.056  33.732  20.728  1.00  0.00           H  
ATOM    676 2HH1 ARG L  45      22.820  33.464  19.177  1.00  0.00           H  
ATOM    677 1HH2 ARG L  45      20.150  34.774  17.329  1.00  0.00           H  
ATOM    678 2HH2 ARG L  45      21.742  34.053  17.253  1.00  0.00           H  
ATOM    679  N   LEU L  46      19.129  31.453  26.090  1.00  0.00           N  
ATOM    680  CA  LEU L  46      19.096  31.519  27.539  1.00  0.00           C  
ATOM    681  C   LEU L  46      19.856  32.764  28.006  1.00  0.00           C  
ATOM    682  O   LEU L  46      20.987  32.991  27.569  1.00  0.00           O  
ATOM    683  CB  LEU L  46      19.714  30.255  28.149  1.00  0.00           C  
ATOM    684  CG  LEU L  46      19.856  30.255  29.677  1.00  0.00           C  
ATOM    685  CD1 LEU L  46      18.474  30.249  30.316  1.00  0.00           C  
ATOM    686  CD2 LEU L  46      20.665  29.041  30.111  1.00  0.00           C  
ATOM    687  H   LEU L  46      19.728  30.774  25.643  1.00  0.00           H  
ATOM    688  HA  LEU L  46      18.057  31.587  27.858  1.00  0.00           H  
ATOM    689 1HB  LEU L  46      19.099  29.400  27.874  1.00  0.00           H  
ATOM    690 2HB  LEU L  46      20.707  30.113  27.724  1.00  0.00           H  
ATOM    691  HG  LEU L  46      20.367  31.164  29.995  1.00  0.00           H  
ATOM    692 1HD1 LEU L  46      18.575  30.249  31.401  1.00  0.00           H  
ATOM    693 2HD1 LEU L  46      17.925  31.137  30.003  1.00  0.00           H  
ATOM    694 3HD1 LEU L  46      17.932  29.357  30.002  1.00  0.00           H  
ATOM    695 1HD2 LEU L  46      20.766  29.042  31.197  1.00  0.00           H  
ATOM    696 2HD2 LEU L  46      20.154  28.131  29.795  1.00  0.00           H  
ATOM    697 3HD2 LEU L  46      21.654  29.080  29.654  1.00  0.00           H  
ATOM    698  N   LEU L  47      19.221  33.548  28.891  1.00  0.00           N  
ATOM    699  CA  LEU L  47      19.812  34.762  29.478  1.00  0.00           C  
ATOM    700  C   LEU L  47      20.303  34.585  30.921  1.00  0.00           C  
ATOM    701  O   LEU L  47      21.490  34.743  31.189  1.00  0.00           O  
ATOM    702  CB  LEU L  47      18.785  35.901  29.438  1.00  0.00           C  
ATOM    703  CG  LEU L  47      18.275  36.287  28.044  1.00  0.00           C  
ATOM    704  CD1 LEU L  47      17.150  37.305  28.178  1.00  0.00           C  
ATOM    705  CD2 LEU L  47      19.424  36.848  27.219  1.00  0.00           C  
ATOM    706  H   LEU L  47      18.286  33.278  29.159  1.00  0.00           H  
ATOM    707  HA  LEU L  47      20.682  35.044  28.886  1.00  0.00           H  
ATOM    708 1HB  LEU L  47      17.923  35.613  30.038  1.00  0.00           H  
ATOM    709 2HB  LEU L  47      19.233  36.788  29.885  1.00  0.00           H  
ATOM    710  HG  LEU L  47      17.869  35.405  27.547  1.00  0.00           H  
ATOM    711 1HD1 LEU L  47      16.787  37.579  27.188  1.00  0.00           H  
ATOM    712 2HD1 LEU L  47      16.334  36.871  28.755  1.00  0.00           H  
ATOM    713 3HD1 LEU L  47      17.523  38.193  28.687  1.00  0.00           H  
ATOM    714 1HD2 LEU L  47      19.061  37.122  26.228  1.00  0.00           H  
ATOM    715 2HD2 LEU L  47      19.830  37.731  27.714  1.00  0.00           H  
ATOM    716 3HD2 LEU L  47      20.205  36.094  27.124  1.00  0.00           H  
ATOM    717  N   ILE L  48      19.343  34.287  31.719  1.00  0.00           N  
ATOM    718  CA  ILE L  48      19.584  34.230  33.160  1.00  0.00           C  
ATOM    719  C   ILE L  48      19.143  32.865  33.666  1.00  0.00           C  
ATOM    720  O   ILE L  48      18.056  32.371  33.303  1.00  0.00           O  
ATOM    721  CB  ILE L  48      18.829  35.342  33.910  1.00  0.00           C  
ATOM    722  CG1 ILE L  48      19.217  36.717  33.359  1.00  0.00           C  
ATOM    723  CG2 ILE L  48      19.112  35.265  35.402  1.00  0.00           C  
ATOM    724  CD1 ILE L  48      20.662  37.087  33.603  1.00  0.00           C  
ATOM    725  H   ILE L  48      18.419  34.086  31.366  1.00  0.00           H  
ATOM    726  HA  ILE L  48      20.650  34.368  33.338  1.00  0.00           H  
ATOM    727  HB  ILE L  48      17.758  35.229  33.747  1.00  0.00           H  
ATOM    728 1HG1 ILE L  48      19.035  36.743  32.285  1.00  0.00           H  
ATOM    729 2HG1 ILE L  48      18.589  37.483  33.814  1.00  0.00           H  
ATOM    730 1HG2 ILE L  48      18.571  36.058  35.917  1.00  0.00           H  
ATOM    731 2HG2 ILE L  48      18.787  34.298  35.784  1.00  0.00           H  
ATOM    732 3HG2 ILE L  48      20.182  35.383  35.576  1.00  0.00           H  
ATOM    733 1HD1 ILE L  48      20.861  38.073  33.184  1.00  0.00           H  
ATOM    734 2HD1 ILE L  48      20.858  37.101  34.676  1.00  0.00           H  
ATOM    735 3HD1 ILE L  48      21.311  36.353  33.126  1.00  0.00           H  
ATOM    736  N   LYS L  49      19.948  32.258  34.529  1.00  0.00           N  
ATOM    737  CA  LYS L  49      19.546  31.018  35.191  1.00  0.00           C  
ATOM    738  C   LYS L  49      19.767  31.171  36.711  1.00  0.00           C  
ATOM    739  O   LYS L  49      20.609  31.957  37.144  1.00  0.00           O  
ATOM    740  CB  LYS L  49      20.331  29.825  34.642  1.00  0.00           C  
ATOM    741  CG  LYS L  49      21.842  29.949  34.781  1.00  0.00           C  
ATOM    742  CD  LYS L  49      22.551  28.731  34.209  1.00  0.00           C  
ATOM    743  CE  LYS L  49      24.062  28.862  34.327  1.00  0.00           C  
ATOM    744  NZ  LYS L  49      24.770  27.679  33.767  1.00  0.00           N  
ATOM    745  H   LYS L  49      20.854  32.654  34.736  1.00  0.00           H  
ATOM    746  HA  LYS L  49      18.486  30.851  34.998  1.00  0.00           H  
ATOM    747 1HB  LYS L  49      20.021  28.917  35.159  1.00  0.00           H  
ATOM    748 2HB  LYS L  49      20.101  29.695  33.584  1.00  0.00           H  
ATOM    749 1HG  LYS L  49      22.185  30.840  34.252  1.00  0.00           H  
ATOM    750 2HG  LYS L  49      22.104  30.051  35.833  1.00  0.00           H  
ATOM    751 1HD  LYS L  49      22.230  27.837  34.746  1.00  0.00           H  
ATOM    752 2HD  LYS L  49      22.287  28.616  33.158  1.00  0.00           H  
ATOM    753 1HE  LYS L  49      24.392  29.753  33.794  1.00  0.00           H  
ATOM    754 2HE  LYS L  49      24.338  28.971  35.376  1.00  0.00           H  
ATOM    755 1HZ  LYS L  49      25.767  27.805  33.864  1.00  0.00           H  
ATOM    756 2HZ  LYS L  49      24.485  26.848  34.267  1.00  0.00           H  
ATOM    757 3HZ  LYS L  49      24.538  27.579  32.789  1.00  0.00           H  
ATOM    758  N   TYR L  50      19.012  30.436  37.519  1.00  0.00           N  
ATOM    759  CA  TYR L  50      19.101  30.587  38.956  1.00  0.00           C  
ATOM    760  C   TYR L  50      18.884  32.009  39.457  1.00  0.00           C  
ATOM    761  O   TYR L  50      19.450  32.409  40.487  1.00  0.00           O  
ATOM    762  CB  TYR L  50      20.461  30.075  39.436  1.00  0.00           C  
ATOM    763  CG  TYR L  50      20.775  28.665  38.988  1.00  0.00           C  
ATOM    764  CD1 TYR L  50      21.811  28.436  38.095  1.00  0.00           C  
ATOM    765  CD2 TYR L  50      20.027  27.601  39.471  1.00  0.00           C  
ATOM    766  CE1 TYR L  50      22.098  27.148  37.686  1.00  0.00           C  
ATOM    767  CE2 TYR L  50      20.314  26.313  39.062  1.00  0.00           C  
ATOM    768  CZ  TYR L  50      21.345  26.085  38.173  1.00  0.00           C  
ATOM    769  OH  TYR L  50      21.631  24.802  37.765  1.00  0.00           O  
ATOM    770  H   TYR L  50      18.365  29.761  37.135  1.00  0.00           H  
ATOM    771  HA  TYR L  50      18.311  29.992  39.416  1.00  0.00           H  
ATOM    772 1HB  TYR L  50      21.249  30.733  39.067  1.00  0.00           H  
ATOM    773 2HB  TYR L  50      20.496  30.102  40.525  1.00  0.00           H  
ATOM    774  HD1 TYR L  50      22.399  29.272  37.715  1.00  0.00           H  
ATOM    775  HD2 TYR L  50      19.213  27.782  40.172  1.00  0.00           H  
ATOM    776  HE1 TYR L  50      22.912  26.967  36.984  1.00  0.00           H  
ATOM    777  HE2 TYR L  50      19.726  25.477  39.440  1.00  0.00           H  
ATOM    778  HH  TYR L  50      21.038  24.189  38.205  1.00  0.00           H  
ATOM    779  N   VAL L  51      18.046  32.746  38.722  1.00  0.00           N  
ATOM    780  CA  VAL L  51      17.673  34.144  38.956  1.00  0.00           C  
ATOM    781  C   VAL L  51      18.781  35.178  38.830  1.00  0.00           C  
ATOM    782  O   VAL L  51      18.474  36.329  38.579  1.00  0.00           O  
ATOM    783  CB  VAL L  51      17.071  34.270  40.368  1.00  0.00           C  
ATOM    784  CG1 VAL L  51      16.895  35.734  40.744  1.00  0.00           C  
ATOM    785  CG2 VAL L  51      15.741  33.534  40.431  1.00  0.00           C  
ATOM    786  H   VAL L  51      17.650  32.257  37.934  1.00  0.00           H  
ATOM    787  HA  VAL L  51      16.926  34.432  38.216  1.00  0.00           H  
ATOM    788  HB  VAL L  51      17.763  33.835  41.089  1.00  0.00           H  
ATOM    789 1HG1 VAL L  51      16.468  35.804  41.745  1.00  0.00           H  
ATOM    790 2HG1 VAL L  51      17.863  36.233  40.727  1.00  0.00           H  
ATOM    791 3HG1 VAL L  51      16.225  36.215  40.030  1.00  0.00           H  
ATOM    792 1HG2 VAL L  51      15.321  33.626  41.432  1.00  0.00           H  
ATOM    793 2HG2 VAL L  51      15.051  33.966  39.706  1.00  0.00           H  
ATOM    794 3HG2 VAL L  51      15.898  32.480  40.200  1.00  0.00           H  
ATOM    795  N   SER L  52      20.042  34.801  39.080  1.00  0.00           N  
ATOM    796  CA  SER L  52      21.141  35.775  39.118  1.00  0.00           C  
ATOM    797  C   SER L  52      22.401  35.392  38.332  1.00  0.00           C  
ATOM    798  O   SER L  52      23.337  36.181  38.314  1.00  0.00           O  
ATOM    799  CB  SER L  52      21.526  36.020  40.564  1.00  0.00           C  
ATOM    800  OG  SER L  52      22.002  34.846  41.163  1.00  0.00           O  
ATOM    801  H   SER L  52      20.244  33.825  39.247  1.00  0.00           H  
ATOM    802  HA  SER L  52      20.793  36.707  38.672  1.00  0.00           H  
ATOM    803 1HB  SER L  52      22.294  36.792  40.609  1.00  0.00           H  
ATOM    804 2HB  SER L  52      20.661  36.387  41.114  1.00  0.00           H  
ATOM    805  HG  SER L  52      21.440  34.138  40.840  1.00  0.00           H  
ATOM    806  N   GLN L  53      22.443  34.226  37.676  1.00  0.00           N  
ATOM    807  CA  GLN L  53      23.644  33.859  36.885  1.00  0.00           C  
ATOM    808  C   GLN L  53      23.439  34.169  35.404  1.00  0.00           C  
ATOM    809  O   GLN L  53      22.554  33.633  34.763  1.00  0.00           O  
ATOM    810  CB  GLN L  53      23.980  32.375  37.060  1.00  0.00           C  
ATOM    811  CG  GLN L  53      25.196  31.916  36.274  1.00  0.00           C  
ATOM    812  CD  GLN L  53      26.480  32.556  36.767  1.00  0.00           C  
ATOM    813  OE1 GLN L  53      26.908  32.327  37.901  1.00  0.00           O  
ATOM    814  NE2 GLN L  53      27.102  33.364  35.916  1.00  0.00           N  
ATOM    815  H   GLN L  53      21.663  33.584  37.713  1.00  0.00           H  
ATOM    816  HA  GLN L  53      24.487  34.448  37.244  1.00  0.00           H  
ATOM    817 1HB  GLN L  53      24.162  32.165  38.114  1.00  0.00           H  
ATOM    818 2HB  GLN L  53      23.129  31.770  36.748  1.00  0.00           H  
ATOM    819 1HG  GLN L  53      25.293  30.835  36.373  1.00  0.00           H  
ATOM    820 2HG  GLN L  53      25.061  32.184  35.226  1.00  0.00           H  
ATOM    821 1HE2 GLN L  53      27.954  33.815  36.186  1.00  0.00           H  
ATOM    822 2HE2 GLN L  53      26.720  33.522  35.005  1.00  0.00           H  
ATOM    823  N   SER L  54      24.196  35.088  35.000  1.00  0.00           N  
ATOM    824  CA  SER L  54      24.129  35.279  33.572  1.00  0.00           C  
ATOM    825  C   SER L  54      24.777  34.118  32.854  1.00  0.00           C  
ATOM    826  O   SER L  54      25.859  33.657  33.255  1.00  0.00           O  
ATOM    827  CB  SER L  54      24.810  36.577  33.184  1.00  0.00           C  
ATOM    828  OG  SER L  54      24.157  37.677  33.755  1.00  0.00           O  
ATOM    829  H   SER L  54      24.837  35.650  35.542  1.00  0.00           H  
ATOM    830  HA  SER L  54      23.080  35.332  33.278  1.00  0.00           H  
ATOM    831 1HB  SER L  54      25.849  36.556  33.513  1.00  0.00           H  
ATOM    832 2HB  SER L  54      24.813  36.676  32.099  1.00  0.00           H  
ATOM    833  HG  SER L  54      23.866  38.223  33.021  1.00  0.00           H  
ATOM    834  N   SER L  55      24.126  33.661  31.788  1.00  0.00           N  
ATOM    835  CA  SER L  55      24.655  32.571  30.983  1.00  0.00           C  
ATOM    836  C   SER L  55      25.943  33.062  30.294  1.00  0.00           C  
ATOM    837  O   SER L  55      26.098  34.264  30.012  1.00  0.00           O  
ATOM    838  CB  SER L  55      23.635  32.118  29.957  1.00  0.00           C  
ATOM    839  OG  SER L  55      24.174  31.141  29.109  1.00  0.00           O  
ATOM    840  H   SER L  55      23.242  34.079  31.529  1.00  0.00           H  
ATOM    841  HA  SER L  55      24.881  31.732  31.642  1.00  0.00           H  
ATOM    842 1HB  SER L  55      22.760  31.716  30.468  1.00  0.00           H  
ATOM    843 2HB  SER L  55      23.306  32.973  29.368  1.00  0.00           H  
ATOM    844  HG  SER L  55      24.697  31.616  28.458  1.00  0.00           H  
ATOM    845  N   SER L  56      26.866  32.143  30.037  1.00  0.00           N  
ATOM    846  CA  SER L  56      28.153  32.525  29.497  1.00  0.00           C  
ATOM    847  C   SER L  56      27.937  33.267  28.195  1.00  0.00           C  
ATOM    848  O   SER L  56      27.230  32.790  27.311  1.00  0.00           O  
ATOM    849  CB  SER L  56      29.025  31.305  29.273  1.00  0.00           C  
ATOM    850  OG  SER L  56      30.239  31.659  28.670  1.00  0.00           O  
ATOM    851  H   SER L  56      26.679  31.167  30.217  1.00  0.00           H  
ATOM    852  HA  SER L  56      28.650  33.179  30.215  1.00  0.00           H  
ATOM    853 1HB  SER L  56      29.219  30.816  30.227  1.00  0.00           H  
ATOM    854 2HB  SER L  56      28.497  30.592  28.641  1.00  0.00           H  
ATOM    855  HG  SER L  56      30.009  32.067  27.831  1.00  0.00           H  
ATOM    856  N   GLY L  57      28.510  34.461  28.108  1.00  0.00           N  
ATOM    857  CA  GLY L  57      28.437  35.260  26.900  1.00  0.00           C  
ATOM    858  C   GLY L  57      27.323  36.271  26.888  1.00  0.00           C  
ATOM    859  O   GLY L  57      27.256  37.091  25.984  1.00  0.00           O  
ATOM    860  H   GLY L  57      29.009  34.823  28.907  1.00  0.00           H  
ATOM    861 1HA  GLY L  57      29.377  35.793  26.759  1.00  0.00           H  
ATOM    862 2HA  GLY L  57      28.307  34.606  26.039  1.00  0.00           H  
ATOM    863  N   ILE L  58      26.441  36.246  27.885  1.00  0.00           N  
ATOM    864  CA  ILE L  58      25.350  37.204  27.903  1.00  0.00           C  
ATOM    865  C   ILE L  58      25.883  38.544  28.461  1.00  0.00           C  
ATOM    866  O   ILE L  58      26.550  38.544  29.490  1.00  0.00           O  
ATOM    867  CB  ILE L  58      24.173  36.693  28.753  1.00  0.00           C  
ATOM    868  CG1 ILE L  58      23.633  35.379  28.184  1.00  0.00           C  
ATOM    869  CG2 ILE L  58      23.071  37.740  28.820  1.00  0.00           C  
ATOM    870  CD1 ILE L  58      23.139  35.488  26.759  1.00  0.00           C  
ATOM    871  H   ILE L  58      26.516  35.571  28.632  1.00  0.00           H  
ATOM    872  HA  ILE L  58      24.998  37.346  26.882  1.00  0.00           H  
ATOM    873  HB  ILE L  58      24.519  36.480  29.764  1.00  0.00           H  
ATOM    874 1HG1 ILE L  58      24.414  34.620  28.217  1.00  0.00           H  
ATOM    875 2HG1 ILE L  58      22.809  35.025  28.803  1.00  0.00           H  
ATOM    876 1HG2 ILE L  58      22.247  37.363  29.424  1.00  0.00           H  
ATOM    877 2HG2 ILE L  58      23.463  38.652  29.270  1.00  0.00           H  
ATOM    878 3HG2 ILE L  58      22.714  37.957  27.813  1.00  0.00           H  
ATOM    879 1HD1 ILE L  58      22.772  34.516  26.426  1.00  0.00           H  
ATOM    880 2HD1 ILE L  58      22.331  36.218  26.709  1.00  0.00           H  
ATOM    881 3HD1 ILE L  58      23.957  35.806  26.114  1.00  0.00           H  
ATOM    882  N   PRO L  59      25.555  39.690  27.767  1.00  0.00           N  
ATOM    883  CA  PRO L  59      25.984  41.023  28.219  1.00  0.00           C  
ATOM    884  C   PRO L  59      25.565  41.340  29.649  1.00  0.00           C  
ATOM    885  O   PRO L  59      24.474  40.949  30.076  1.00  0.00           O  
ATOM    886  CB  PRO L  59      25.286  41.954  27.223  1.00  0.00           C  
ATOM    887  CG  PRO L  59      25.150  41.131  25.987  1.00  0.00           C  
ATOM    888  CD  PRO L  59      24.823  39.751  26.491  1.00  0.00           C  
ATOM    889  HA  PRO L  59      27.078  41.099  28.135  1.00  0.00           H  
ATOM    890 1HB  PRO L  59      24.317  42.280  27.627  1.00  0.00           H  
ATOM    891 2HB  PRO L  59      25.890  42.860  27.068  1.00  0.00           H  
ATOM    892 1HG  PRO L  59      24.362  41.545  25.340  1.00  0.00           H  
ATOM    893 2HG  PRO L  59      26.085  41.160  25.406  1.00  0.00           H  
ATOM    894 1HD  PRO L  59      23.737  39.661  26.633  1.00  0.00           H  
ATOM    895 2HD  PRO L  59      25.183  39.001  25.769  1.00  0.00           H  
ATOM    896  N   SER L  60      26.435  42.047  30.373  1.00  0.00           N  
ATOM    897  CA  SER L  60      26.192  42.390  31.771  1.00  0.00           C  
ATOM    898  C   SER L  60      25.052  43.381  31.983  1.00  0.00           C  
ATOM    899  O   SER L  60      24.631  43.589  33.109  1.00  0.00           O  
ATOM    900  CB  SER L  60      27.461  42.959  32.374  1.00  0.00           C  
ATOM    901  OG  SER L  60      27.781  44.195  31.797  1.00  0.00           O  
ATOM    902  H   SER L  60      27.291  42.351  29.932  1.00  0.00           H  
ATOM    903  HA  SER L  60      25.914  41.481  32.307  1.00  0.00           H  
ATOM    904 1HB  SER L  60      27.331  43.080  33.449  1.00  0.00           H  
ATOM    905 2HB  SER L  60      28.282  42.260  32.221  1.00  0.00           H  
ATOM    906  HG  SER L  60      27.468  44.863  32.411  1.00  0.00           H  
ATOM    907  N   ARG L  61      24.549  43.991  30.909  1.00  0.00           N  
ATOM    908  CA  ARG L  61      23.376  44.864  31.033  1.00  0.00           C  
ATOM    909  C   ARG L  61      22.088  44.077  31.332  1.00  0.00           C  
ATOM    910  O   ARG L  61      21.045  44.668  31.649  1.00  0.00           O  
ATOM    911  CB  ARG L  61      23.202  45.770  29.815  1.00  0.00           C  
ATOM    912  CG  ARG L  61      22.941  45.044  28.527  1.00  0.00           C  
ATOM    913  CD  ARG L  61      22.901  46.032  27.382  1.00  0.00           C  
ATOM    914  NE  ARG L  61      22.633  45.353  26.130  1.00  0.00           N  
ATOM    915  CZ  ARG L  61      23.572  44.891  25.316  1.00  0.00           C  
ATOM    916  NH1 ARG L  61      24.857  45.038  25.623  1.00  0.00           N  
ATOM    917  NH2 ARG L  61      23.225  44.280  24.190  1.00  0.00           N  
ATOM    918  H   ARG L  61      24.970  43.858  30.000  1.00  0.00           H  
ATOM    919  HA  ARG L  61      23.544  45.553  31.861  1.00  0.00           H  
ATOM    920 1HB  ARG L  61      22.371  46.452  29.985  1.00  0.00           H  
ATOM    921 2HB  ARG L  61      24.099  46.374  29.679  1.00  0.00           H  
ATOM    922 1HG  ARG L  61      23.736  44.320  28.351  1.00  0.00           H  
ATOM    923 2HG  ARG L  61      21.985  44.525  28.591  1.00  0.00           H  
ATOM    924 1HD  ARG L  61      22.115  46.765  27.560  1.00  0.00           H  
ATOM    925 2HD  ARG L  61      23.861  46.543  27.307  1.00  0.00           H  
ATOM    926  HE  ARG L  61      21.665  45.224  25.862  1.00  0.00           H  
ATOM    927 1HH1 ARG L  61      25.121  45.503  26.479  1.00  0.00           H  
ATOM    928 2HH1 ARG L  61      25.568  44.684  25.000  1.00  0.00           H  
ATOM    929 1HH2 ARG L  61      22.248  44.169  23.956  1.00  0.00           H  
ATOM    930 2HH2 ARG L  61      23.935  43.926  23.567  1.00  0.00           H  
ATOM    931  N   PHE L  62      22.154  42.750  31.231  1.00  0.00           N  
ATOM    932  CA  PHE L  62      21.024  41.914  31.681  1.00  0.00           C  
ATOM    933  C   PHE L  62      21.258  41.537  33.137  1.00  0.00           C  
ATOM    934  O   PHE L  62      22.326  41.006  33.489  1.00  0.00           O  
ATOM    935  CB  PHE L  62      20.885  40.652  30.826  1.00  0.00           C  
ATOM    936  CG  PHE L  62      20.510  40.925  29.397  1.00  0.00           C  
ATOM    937  CD1 PHE L  62      21.454  41.390  28.493  1.00  0.00           C  
ATOM    938  CD2 PHE L  62      19.213  40.720  28.954  1.00  0.00           C  
ATOM    939  CE1 PHE L  62      21.110  41.642  27.179  1.00  0.00           C  
ATOM    940  CE2 PHE L  62      18.865  40.969  27.640  1.00  0.00           C  
ATOM    941  CZ  PHE L  62      19.816  41.432  26.752  1.00  0.00           C  
ATOM    942  H   PHE L  62      22.974  42.303  30.847  1.00  0.00           H  
ATOM    943  HA  PHE L  62      20.105  42.493  31.584  1.00  0.00           H  
ATOM    944 1HB  PHE L  62      21.826  40.103  30.830  1.00  0.00           H  
ATOM    945 2HB  PHE L  62      20.125  40.001  31.259  1.00  0.00           H  
ATOM    946  HD1 PHE L  62      22.478  41.555  28.832  1.00  0.00           H  
ATOM    947  HD2 PHE L  62      18.461  40.355  29.656  1.00  0.00           H  
ATOM    948  HE1 PHE L  62      21.862  42.007  26.480  1.00  0.00           H  
ATOM    949  HE2 PHE L  62      17.842  40.803  27.304  1.00  0.00           H  
ATOM    950  HZ  PHE L  62      19.544  41.631  25.717  1.00  0.00           H  
ATOM    951  N   SER L  63      20.258  41.818  33.974  1.00  0.00           N  
ATOM    952  CA  SER L  63      20.344  41.566  35.395  1.00  0.00           C  
ATOM    953  C   SER L  63      19.042  40.964  35.871  1.00  0.00           C  
ATOM    954  O   SER L  63      17.981  41.566  35.677  1.00  0.00           O  
ATOM    955  CB  SER L  63      20.640  42.847  36.150  1.00  0.00           C  
ATOM    956  OG  SER L  63      20.665  42.620  37.533  1.00  0.00           O  
ATOM    957  H   SER L  63      19.414  42.222  33.596  1.00  0.00           H  
ATOM    958  HA  SER L  63      21.159  40.863  35.573  1.00  0.00           H  
ATOM    959 1HB  SER L  63      21.601  43.246  35.826  1.00  0.00           H  
ATOM    960 2HB  SER L  63      19.880  43.591  35.915  1.00  0.00           H  
ATOM    961  HG  SER L  63      20.473  41.687  37.652  1.00  0.00           H  
ATOM    962  N   GLY L  64      19.111  39.786  36.491  1.00  0.00           N  
ATOM    963  CA  GLY L  64      17.905  39.159  37.037  1.00  0.00           C  
ATOM    964  C   GLY L  64      17.878  39.341  38.532  1.00  0.00           C  
ATOM    965  O   GLY L  64      18.915  39.441  39.160  1.00  0.00           O  
ATOM    966  H   GLY L  64      19.999  39.314  36.591  1.00  0.00           H  
ATOM    967 1HA  GLY L  64      17.023  39.608  36.580  1.00  0.00           H  
ATOM    968 2HA  GLY L  64      17.897  38.101  36.779  1.00  0.00           H  
ATOM    969  N   SER L  65      16.690  39.382  39.114  1.00  0.00           N  
ATOM    970  CA  SER L  65      16.587  39.542  40.545  1.00  0.00           C  
ATOM    971  C   SER L  65      15.291  38.932  41.025  1.00  0.00           C  
ATOM    972  O   SER L  65      14.421  38.608  40.226  1.00  0.00           O  
ATOM    973  CB  SER L  65      16.650  41.010  40.923  1.00  0.00           C  
ATOM    974  OG  SER L  65      15.486  41.681  40.524  1.00  0.00           O  
ATOM    975  H   SER L  65      15.846  39.302  38.566  1.00  0.00           H  
ATOM    976  HA  SER L  65      17.426  39.025  41.012  1.00  0.00           H  
ATOM    977 1HB  SER L  65      16.775  41.102  42.002  1.00  0.00           H  
ATOM    978 2HB  SER L  65      17.518  41.469  40.453  1.00  0.00           H  
ATOM    979  HG  SER L  65      15.486  41.661  39.564  1.00  0.00           H  
ATOM    980  N   GLY L  66      15.171  38.776  42.335  1.00  0.00           N  
ATOM    981  CA  GLY L  66      13.958  38.287  42.936  1.00  0.00           C  
ATOM    982  C   GLY L  66      14.200  36.983  43.653  1.00  0.00           C  
ATOM    983  O   GLY L  66      15.258  36.378  43.520  1.00  0.00           O  
ATOM    984  H   GLY L  66      15.955  39.009  42.928  1.00  0.00           H  
ATOM    985 1HA  GLY L  66      13.574  39.029  43.637  1.00  0.00           H  
ATOM    986 2HA  GLY L  66      13.200  38.150  42.166  1.00  0.00           H  
ATOM    987  N   SER L  67      13.208  36.557  44.418  1.00  0.00           N  
ATOM    988  CA  SER L  67      13.271  35.294  45.150  1.00  0.00           C  
ATOM    989  C   SER L  67      11.901  35.012  45.694  1.00  0.00           C  
ATOM    990  O   SER L  67      11.207  35.929  46.142  1.00  0.00           O  
ATOM    991  CB  SER L  67      14.283  35.356  46.277  1.00  0.00           C  
ATOM    992  OG  SER L  67      14.313  34.152  46.992  1.00  0.00           O  
ATOM    993  H   SER L  67      12.380  37.129  44.496  1.00  0.00           H  
ATOM    994  HA  SER L  67      13.579  34.508  44.459  1.00  0.00           H  
ATOM    995 1HB  SER L  67      15.271  35.564  45.868  1.00  0.00           H  
ATOM    996 2HB  SER L  67      14.029  36.175  46.949  1.00  0.00           H  
ATOM    997  HG  SER L  67      14.848  33.548  46.471  1.00  0.00           H  
ATOM    998  N   GLY L  68      11.506  33.745  45.660  1.00  0.00           N  
ATOM    999  CA  GLY L  68      10.223  33.343  46.200  1.00  0.00           C  
ATOM   1000  C   GLY L  68       9.193  33.371  45.102  1.00  0.00           C  
ATOM   1001  O   GLY L  68       9.030  32.402  44.375  1.00  0.00           O  
ATOM   1002  H   GLY L  68      12.109  33.045  45.252  1.00  0.00           H  
ATOM   1003 1HA  GLY L  68      10.305  32.343  46.627  1.00  0.00           H  
ATOM   1004 2HA  GLY L  68       9.942  34.016  47.009  1.00  0.00           H  
ATOM   1005  N   THR L  69       8.492  34.491  44.980  1.00  0.00           N  
ATOM   1006  CA  THR L  69       7.343  34.549  44.094  1.00  0.00           C  
ATOM   1007  C   THR L  69       7.395  35.693  43.062  1.00  0.00           C  
ATOM   1008  O   THR L  69       6.727  35.635  42.015  1.00  0.00           O  
ATOM   1009  CB  THR L  69       6.052  34.673  44.923  1.00  0.00           C  
ATOM   1010  OG1 THR L  69       6.098  35.872  45.709  1.00  0.00           O  
ATOM   1011  CG2 THR L  69       5.893  33.473  45.844  1.00  0.00           C  
ATOM   1012  H   THR L  69       8.752  35.314  45.503  1.00  0.00           H  
ATOM   1013  HA  THR L  69       7.306  33.626  43.514  1.00  0.00           H  
ATOM   1014  HB  THR L  69       5.193  34.727  44.254  1.00  0.00           H  
ATOM   1015  HG1 THR L  69       5.860  36.623  45.160  1.00  0.00           H  
ATOM   1016 1HG2 THR L  69       4.974  33.577  46.421  1.00  0.00           H  
ATOM   1017 2HG2 THR L  69       5.846  32.561  45.250  1.00  0.00           H  
ATOM   1018 3HG2 THR L  69       6.742  33.420  46.522  1.00  0.00           H  
ATOM   1019  N   ASP L  70       8.184  36.719  43.362  1.00  0.00           N  
ATOM   1020  CA  ASP L  70       8.248  37.920  42.540  1.00  0.00           C  
ATOM   1021  C   ASP L  70       9.639  38.078  41.969  1.00  0.00           C  
ATOM   1022  O   ASP L  70      10.614  38.160  42.718  1.00  0.00           O  
ATOM   1023  CB  ASP L  70       7.892  39.159  43.373  1.00  0.00           C  
ATOM   1024  CG  ASP L  70       6.403  39.202  43.769  1.00  0.00           C  
ATOM   1025  OD1 ASP L  70       5.529  39.143  42.872  1.00  0.00           O  
ATOM   1026  OD2 ASP L  70       6.107  39.297  44.985  1.00  0.00           O  
ATOM   1027  H   ASP L  70       8.757  36.660  44.192  1.00  0.00           H  
ATOM   1028  HA  ASP L  70       7.535  37.817  41.721  1.00  0.00           H  
ATOM   1029 1HB  ASP L  70       8.497  39.173  44.280  1.00  0.00           H  
ATOM   1030 2HB  ASP L  70       8.129  40.059  42.806  1.00  0.00           H  
ATOM   1031  N   PHE L  71       9.732  38.121  40.639  1.00  0.00           N  
ATOM   1032  CA  PHE L  71      11.036  38.206  39.975  1.00  0.00           C  
ATOM   1033  C   PHE L  71      11.079  39.297  38.927  1.00  0.00           C  
ATOM   1034  O   PHE L  71      10.042  39.635  38.363  1.00  0.00           O  
ATOM   1035  CB  PHE L  71      11.388  36.869  39.320  1.00  0.00           C  
ATOM   1036  CG  PHE L  71      11.368  35.705  40.270  1.00  0.00           C  
ATOM   1037  CD1 PHE L  71      10.197  34.999  40.498  1.00  0.00           C  
ATOM   1038  CD2 PHE L  71      12.520  35.315  40.937  1.00  0.00           C  
ATOM   1039  CE1 PHE L  71      10.177  33.928  41.372  1.00  0.00           C  
ATOM   1040  CE2 PHE L  71      12.503  34.245  41.809  1.00  0.00           C  
ATOM   1041  CZ  PHE L  71      11.329  33.551  42.027  1.00  0.00           C  
ATOM   1042  H   PHE L  71       8.894  38.095  40.075  1.00  0.00           H  
ATOM   1043  HA  PHE L  71      11.792  38.438  40.726  1.00  0.00           H  
ATOM   1044 1HB  PHE L  71      10.687  36.662  38.514  1.00  0.00           H  
ATOM   1045 2HB  PHE L  71      12.383  36.931  38.880  1.00  0.00           H  
ATOM   1046  HD1 PHE L  71       9.286  35.297  39.980  1.00  0.00           H  
ATOM   1047  HD2 PHE L  71      13.446  35.863  40.765  1.00  0.00           H  
ATOM   1048  HE1 PHE L  71       9.249  33.381  41.542  1.00  0.00           H  
ATOM   1049  HE2 PHE L  71      13.415  33.948  42.328  1.00  0.00           H  
ATOM   1050  HZ  PHE L  71      11.315  32.708  42.717  1.00  0.00           H  
ATOM   1051  N   THR L  72      12.273  39.845  38.668  1.00  0.00           N  
ATOM   1052  CA  THR L  72      12.438  40.859  37.606  1.00  0.00           C  
ATOM   1053  C   THR L  72      13.634  40.590  36.707  1.00  0.00           C  
ATOM   1054  O   THR L  72      14.627  40.009  37.137  1.00  0.00           O  
ATOM   1055  CB  THR L  72      12.579  42.269  38.209  1.00  0.00           C  
ATOM   1056  OG1 THR L  72      13.767  42.333  39.008  1.00  0.00           O  
ATOM   1057  CG2 THR L  72      11.372  42.602  39.073  1.00  0.00           C  
ATOM   1058  H   THR L  72      13.078  39.561  39.206  1.00  0.00           H  
ATOM   1059  HA  THR L  72      11.552  40.842  36.971  1.00  0.00           H  
ATOM   1060  HB  THR L  72      12.657  43.002  37.406  1.00  0.00           H  
ATOM   1061  HG1 THR L  72      13.530  42.288  39.937  1.00  0.00           H  
ATOM   1062 1HG2 THR L  72      11.489  43.602  39.491  1.00  0.00           H  
ATOM   1063 2HG2 THR L  72      10.469  42.565  38.466  1.00  0.00           H  
ATOM   1064 3HG2 THR L  72      11.295  41.878  39.883  1.00  0.00           H  
ATOM   1065  N   LEU L  73      13.528  41.021  35.449  1.00  0.00           N  
ATOM   1066  CA  LEU L  73      14.683  41.041  34.548  1.00  0.00           C  
ATOM   1067  C   LEU L  73      14.867  42.505  34.197  1.00  0.00           C  
ATOM   1068  O   LEU L  73      13.959  43.100  33.624  1.00  0.00           O  
ATOM   1069  CB  LEU L  73      14.375  40.264  33.250  1.00  0.00           C  
ATOM   1070  CG  LEU L  73      15.462  40.291  32.164  1.00  0.00           C  
ATOM   1071  CD1 LEU L  73      16.721  39.629  32.645  1.00  0.00           C  
ATOM   1072  CD2 LEU L  73      14.961  39.596  30.917  1.00  0.00           C  
ATOM   1073  H   LEU L  73      12.632  41.340  35.109  1.00  0.00           H  
ATOM   1074  HA  LEU L  73      15.541  40.626  35.076  1.00  0.00           H  
ATOM   1075 1HB  LEU L  73      14.195  39.220  33.504  1.00  0.00           H  
ATOM   1076 2HB  LEU L  73      13.465  40.671  32.809  1.00  0.00           H  
ATOM   1077  HG  LEU L  73      15.713  41.324  31.925  1.00  0.00           H  
ATOM   1078 1HD1 LEU L  73      17.474  39.662  31.857  1.00  0.00           H  
ATOM   1079 2HD1 LEU L  73      17.095  40.154  33.525  1.00  0.00           H  
ATOM   1080 3HD1 LEU L  73      16.511  38.591  32.903  1.00  0.00           H  
ATOM   1081 1HD2 LEU L  73      15.735  39.620  30.150  1.00  0.00           H  
ATOM   1082 2HD2 LEU L  73      14.712  38.561  31.151  1.00  0.00           H  
ATOM   1083 3HD2 LEU L  73      14.071  40.109  30.549  1.00  0.00           H  
ATOM   1084  N   SER L  74      16.021  43.077  34.531  1.00  0.00           N  
ATOM   1085  CA  SER L  74      16.323  44.476  34.212  1.00  0.00           C  
ATOM   1086  C   SER L  74      17.292  44.524  33.026  1.00  0.00           C  
ATOM   1087  O   SER L  74      18.348  43.872  33.041  1.00  0.00           O  
ATOM   1088  CB  SER L  74      16.923  45.183  35.413  1.00  0.00           C  
ATOM   1089  OG  SER L  74      17.295  46.494  35.089  1.00  0.00           O  
ATOM   1090  H   SER L  74      16.710  42.525  35.022  1.00  0.00           H  
ATOM   1091  HA  SER L  74      15.393  44.979  33.944  1.00  0.00           H  
ATOM   1092 1HB  SER L  74      16.197  45.198  36.226  1.00  0.00           H  
ATOM   1093 2HB  SER L  74      17.793  44.629  35.762  1.00  0.00           H  
ATOM   1094  HG  SER L  74      16.757  46.744  34.335  1.00  0.00           H  
ATOM   1095  N   ILE L  75      16.938  45.292  31.997  1.00  0.00           N  
ATOM   1096  CA  ILE L  75      17.840  45.491  30.858  1.00  0.00           C  
ATOM   1097  C   ILE L  75      18.190  46.974  30.776  1.00  0.00           C  
ATOM   1098  O   ILE L  75      17.347  47.812  30.392  1.00  0.00           O  
ATOM   1099  CB  ILE L  75      17.203  45.023  29.536  1.00  0.00           C  
ATOM   1100  CG1 ILE L  75      16.819  43.544  29.623  1.00  0.00           C  
ATOM   1101  CG2 ILE L  75      18.155  45.261  28.374  1.00  0.00           C  
ATOM   1102  CD1 ILE L  75      16.010  43.053  28.444  1.00  0.00           C  
ATOM   1103  H   ILE L  75      16.036  45.747  31.996  1.00  0.00           H  
ATOM   1104  HA  ILE L  75      18.742  44.903  31.024  1.00  0.00           H  
ATOM   1105  HB  ILE L  75      16.283  45.578  29.359  1.00  0.00           H  
ATOM   1106 1HG1 ILE L  75      17.721  42.937  29.695  1.00  0.00           H  
ATOM   1107 2HG1 ILE L  75      16.237  43.372  30.530  1.00  0.00           H  
ATOM   1108 1HG2 ILE L  75      17.690  44.924  27.448  1.00  0.00           H  
ATOM   1109 2HG2 ILE L  75      18.380  46.324  28.301  1.00  0.00           H  
ATOM   1110 3HG2 ILE L  75      19.078  44.705  28.539  1.00  0.00           H  
ATOM   1111 1HD1 ILE L  75      15.775  41.997  28.579  1.00  0.00           H  
ATOM   1112 2HD1 ILE L  75      15.084  43.625  28.375  1.00  0.00           H  
ATOM   1113 3HD1 ILE L  75      16.586  43.182  27.529  1.00  0.00           H  
ATOM   1114  N   ASN L  76      19.432  47.284  31.141  1.00  0.00           N  
ATOM   1115  CA  ASN L  76      19.875  48.667  31.227  1.00  0.00           C  
ATOM   1116  C   ASN L  76      20.522  49.140  29.922  1.00  0.00           C  
ATOM   1117  O   ASN L  76      21.216  48.382  29.241  1.00  0.00           O  
ATOM   1118  CB  ASN L  76      20.832  48.841  32.391  1.00  0.00           C  
ATOM   1119  CG  ASN L  76      20.149  48.715  33.724  1.00  0.00           C  
ATOM   1120  OD1 ASN L  76      19.465  49.641  34.175  1.00  0.00           O  
ATOM   1121  ND2 ASN L  76      20.321  47.587  34.365  1.00  0.00           N  
ATOM   1122  H   ASN L  76      20.082  46.545  31.364  1.00  0.00           H  
ATOM   1123  HA  ASN L  76      19.002  49.300  31.393  1.00  0.00           H  
ATOM   1124 1HB  ASN L  76      21.621  48.090  32.328  1.00  0.00           H  
ATOM   1125 2HB  ASN L  76      21.306  49.820  32.330  1.00  0.00           H  
ATOM   1126 1HD2 ASN L  76      19.890  47.448  35.257  1.00  0.00           H  
ATOM   1127 2HD2 ASN L  76      20.884  46.865  33.963  1.00  0.00           H  
ATOM   1128  N   SER L  77      20.287  50.405  29.580  1.00  0.00           N  
ATOM   1129  CA  SER L  77      20.784  50.971  28.330  1.00  0.00           C  
ATOM   1130  C   SER L  77      20.493  50.030  27.160  1.00  0.00           C  
ATOM   1131  O   SER L  77      21.399  49.427  26.578  1.00  0.00           O  
ATOM   1132  CB  SER L  77      22.274  51.232  28.428  1.00  0.00           C  
ATOM   1133  OG  SER L  77      22.557  52.152  29.446  1.00  0.00           O  
ATOM   1134  H   SER L  77      19.748  50.988  30.205  1.00  0.00           H  
ATOM   1135  HA  SER L  77      20.273  51.918  28.151  1.00  0.00           H  
ATOM   1136 1HB  SER L  77      22.796  50.296  28.625  1.00  0.00           H  
ATOM   1137 2HB  SER L  77      22.640  51.616  27.476  1.00  0.00           H  
ATOM   1138  HG  SER L  77      21.862  52.814  29.406  1.00  0.00           H  
ATOM   1139  N   VAL L  78      19.212  49.914  26.825  1.00  0.00           N  
ATOM   1140  CA  VAL L  78      18.751  48.980  25.796  1.00  0.00           C  
ATOM   1141  C   VAL L  78      19.373  49.247  24.431  1.00  0.00           C  
ATOM   1142  O   VAL L  78      19.315  50.371  23.926  1.00  0.00           O  
ATOM   1143  CB  VAL L  78      17.218  49.056  25.667  1.00  0.00           C  
ATOM   1144  CG1 VAL L  78      16.742  48.236  24.476  1.00  0.00           C  
ATOM   1145  CG2 VAL L  78      16.566  48.569  26.952  1.00  0.00           C  
ATOM   1146  H   VAL L  78      18.535  50.493  27.300  1.00  0.00           H  
ATOM   1147  HA  VAL L  78      19.031  47.969  26.095  1.00  0.00           H  
ATOM   1148  HB  VAL L  78      16.929  50.090  25.481  1.00  0.00           H  
ATOM   1149 1HG1 VAL L  78      15.657  48.302  24.400  1.00  0.00           H  
ATOM   1150 2HG1 VAL L  78      17.194  48.625  23.563  1.00  0.00           H  
ATOM   1151 3HG1 VAL L  78      17.034  47.195  24.612  1.00  0.00           H  
ATOM   1152 1HG2 VAL L  78      15.482  48.626  26.854  1.00  0.00           H  
ATOM   1153 2HG2 VAL L  78      16.859  47.536  27.140  1.00  0.00           H  
ATOM   1154 3HG2 VAL L  78      16.888  49.196  27.783  1.00  0.00           H  
ATOM   1155  N   GLU L  79      19.964  48.210  23.846  1.00  0.00           N  
ATOM   1156  CA  GLU L  79      20.503  48.275  22.501  1.00  0.00           C  
ATOM   1157  C   GLU L  79      19.414  47.800  21.517  1.00  0.00           C  
ATOM   1158  O   GLU L  79      18.457  47.135  21.931  1.00  0.00           O  
ATOM   1159  CB  GLU L  79      21.762  47.415  22.375  1.00  0.00           C  
ATOM   1160  CG  GLU L  79      22.918  47.861  23.260  1.00  0.00           C  
ATOM   1161  CD  GLU L  79      23.512  49.173  22.830  1.00  0.00           C  
ATOM   1162  OE1 GLU L  79      23.532  49.437  21.652  1.00  0.00           O  
ATOM   1163  OE2 GLU L  79      23.947  49.914  23.681  1.00  0.00           O  
ATOM   1164  H   GLU L  79      20.037  47.346  24.365  1.00  0.00           H  
ATOM   1165  HA  GLU L  79      20.768  49.310  22.284  1.00  0.00           H  
ATOM   1166 1HB  GLU L  79      21.526  46.383  22.631  1.00  0.00           H  
ATOM   1167 2HB  GLU L  79      22.110  47.426  21.342  1.00  0.00           H  
ATOM   1168 1HG  GLU L  79      22.561  47.956  24.285  1.00  0.00           H  
ATOM   1169 2HG  GLU L  79      23.691  47.094  23.243  1.00  0.00           H  
ATOM   1170  N   THR L  80      19.553  48.139  20.220  1.00  0.00           N  
ATOM   1171  CA  THR L  80      18.550  47.728  19.227  1.00  0.00           C  
ATOM   1172  C   THR L  80      18.287  46.210  19.210  1.00  0.00           C  
ATOM   1173  O   THR L  80      17.140  45.792  19.088  1.00  0.00           O  
ATOM   1174  CB  THR L  80      18.975  48.181  17.818  1.00  0.00           C  
ATOM   1175  OG1 THR L  80      19.092  49.610  17.788  1.00  0.00           O  
ATOM   1176  CG2 THR L  80      17.951  47.739  16.784  1.00  0.00           C  
ATOM   1177  H   THR L  80      20.350  48.681  19.920  1.00  0.00           H  
ATOM   1178  HA  THR L  80      17.601  48.203  19.477  1.00  0.00           H  
ATOM   1179  HB  THR L  80      19.943  47.745  17.572  1.00  0.00           H  
ATOM   1180  HG1 THR L  80      19.054  49.914  16.878  1.00  0.00           H  
ATOM   1181 1HG2 THR L  80      18.267  48.068  15.794  1.00  0.00           H  
ATOM   1182 2HG2 THR L  80      17.867  46.652  16.796  1.00  0.00           H  
ATOM   1183 3HG2 THR L  80      16.983  48.179  17.020  1.00  0.00           H  
ATOM   1184  N   GLU L  81      19.353  45.421  19.333  1.00  0.00           N  
ATOM   1185  CA  GLU L  81      19.298  43.951  19.390  1.00  0.00           C  
ATOM   1186  C   GLU L  81      18.621  43.357  20.642  1.00  0.00           C  
ATOM   1187  O   GLU L  81      18.366  42.152  20.696  1.00  0.00           O  
ATOM   1188  CB  GLU L  81      20.720  43.394  19.286  1.00  0.00           C  
ATOM   1189  CG  GLU L  81      21.595  43.674  20.499  1.00  0.00           C  
ATOM   1190  CD  GLU L  81      22.997  43.154  20.342  1.00  0.00           C  
ATOM   1191  OE1 GLU L  81      23.284  42.574  19.323  1.00  0.00           O  
ATOM   1192  OE2 GLU L  81      23.782  43.339  21.242  1.00  0.00           O  
ATOM   1193  H   GLU L  81      20.249  45.882  19.390  1.00  0.00           H  
ATOM   1194  HA  GLU L  81      18.708  43.594  18.546  1.00  0.00           H  
ATOM   1195 1HB  GLU L  81      20.678  42.314  19.145  1.00  0.00           H  
ATOM   1196 2HB  GLU L  81      21.214  43.820  18.412  1.00  0.00           H  
ATOM   1197 1HG  GLU L  81      21.635  44.750  20.666  1.00  0.00           H  
ATOM   1198 2HG  GLU L  81      21.139  43.215  21.376  1.00  0.00           H  
ATOM   1199  N   ASP L  82      18.342  44.200  21.631  1.00  0.00           N  
ATOM   1200  CA  ASP L  82      17.738  43.787  22.880  1.00  0.00           C  
ATOM   1201  C   ASP L  82      16.219  43.746  22.805  1.00  0.00           C  
ATOM   1202  O   ASP L  82      15.567  43.318  23.743  1.00  0.00           O  
ATOM   1203  CB  ASP L  82      18.169  44.728  24.008  1.00  0.00           C  
ATOM   1204  CG  ASP L  82      19.661  44.651  24.306  1.00  0.00           C  
ATOM   1205  OD1 ASP L  82      20.272  43.679  23.930  1.00  0.00           O  
ATOM   1206  OD2 ASP L  82      20.174  45.565  24.905  1.00  0.00           O  
ATOM   1207  H   ASP L  82      18.566  45.176  21.492  1.00  0.00           H  
ATOM   1208  HA  ASP L  82      18.080  42.778  23.113  1.00  0.00           H  
ATOM   1209 1HB  ASP L  82      17.920  45.755  23.740  1.00  0.00           H  
ATOM   1210 2HB  ASP L  82      17.619  44.483  24.917  1.00  0.00           H  
ATOM   1211  N   PHE L  83      15.650  44.190  21.691  1.00  0.00           N  
ATOM   1212  CA  PHE L  83      14.187  44.201  21.553  1.00  0.00           C  
ATOM   1213  C   PHE L  83      13.699  42.869  20.998  1.00  0.00           C  
ATOM   1214  O   PHE L  83      14.272  42.352  20.034  1.00  0.00           O  
ATOM   1215  CB  PHE L  83      13.735  45.339  20.636  1.00  0.00           C  
ATOM   1216  CG  PHE L  83      13.901  46.705  21.239  1.00  0.00           C  
ATOM   1217  CD1 PHE L  83      15.080  47.415  21.070  1.00  0.00           C  
ATOM   1218  CD2 PHE L  83      12.879  47.283  21.977  1.00  0.00           C  
ATOM   1219  CE1 PHE L  83      15.234  48.671  21.624  1.00  0.00           C  
ATOM   1220  CE2 PHE L  83      13.029  48.539  22.531  1.00  0.00           C  
ATOM   1221  CZ  PHE L  83      14.209  49.234  22.354  1.00  0.00           C  
ATOM   1222  H   PHE L  83      16.219  44.523  20.927  1.00  0.00           H  
ATOM   1223  HA  PHE L  83      13.747  44.356  22.539  1.00  0.00           H  
ATOM   1224 1HB  PHE L  83      14.303  45.306  19.708  1.00  0.00           H  
ATOM   1225 2HB  PHE L  83      12.684  45.205  20.381  1.00  0.00           H  
ATOM   1226  HD1 PHE L  83      15.891  46.970  20.492  1.00  0.00           H  
ATOM   1227  HD2 PHE L  83      11.947  46.734  22.116  1.00  0.00           H  
ATOM   1228  HE1 PHE L  83      16.167  49.218  21.484  1.00  0.00           H  
ATOM   1229  HE2 PHE L  83      12.218  48.982  23.108  1.00  0.00           H  
ATOM   1230  HZ  PHE L  83      14.330  50.223  22.792  1.00  0.00           H  
ATOM   1231  N   GLY L  84      12.641  42.329  21.617  1.00  0.00           N  
ATOM   1232  CA  GLY L  84      12.201  40.950  21.372  1.00  0.00           C  
ATOM   1233  C   GLY L  84      11.260  40.494  22.462  1.00  0.00           C  
ATOM   1234  O   GLY L  84      10.820  41.293  23.300  1.00  0.00           O  
ATOM   1235  H   GLY L  84      12.131  42.898  22.278  1.00  0.00           H  
ATOM   1236 1HA  GLY L  84      11.706  40.893  20.402  1.00  0.00           H  
ATOM   1237 2HA  GLY L  84      13.069  40.294  21.329  1.00  0.00           H  
ATOM   1238  N   MET L  85      10.956  39.195  22.439  1.00  0.00           N  
ATOM   1239  CA  MET L  85      10.039  38.569  23.391  1.00  0.00           C  
ATOM   1240  C   MET L  85      10.873  37.796  24.407  1.00  0.00           C  
ATOM   1241  O   MET L  85      11.793  37.060  24.046  1.00  0.00           O  
ATOM   1242  CB  MET L  85       9.045  37.655  22.678  1.00  0.00           C  
ATOM   1243  CG  MET L  85       8.021  37.002  23.595  1.00  0.00           C  
ATOM   1244  SD  MET L  85       6.805  36.021  22.694  1.00  0.00           S  
ATOM   1245  CE  MET L  85       5.850  37.310  21.900  1.00  0.00           C  
ATOM   1246  H   MET L  85      11.388  38.625  21.726  1.00  0.00           H  
ATOM   1247  HA  MET L  85       9.478  39.354  23.898  1.00  0.00           H  
ATOM   1248 1HB  MET L  85       8.504  38.223  21.924  1.00  0.00           H  
ATOM   1249 2HB  MET L  85       9.587  36.859  22.163  1.00  0.00           H  
ATOM   1250 1HG  MET L  85       8.530  36.352  24.306  1.00  0.00           H  
ATOM   1251 2HG  MET L  85       7.492  37.772  24.157  1.00  0.00           H  
ATOM   1252 1HE  MET L  85       5.056  36.860  21.303  1.00  0.00           H  
ATOM   1253 2HE  MET L  85       5.411  37.958  22.660  1.00  0.00           H  
ATOM   1254 3HE  MET L  85       6.502  37.900  21.253  1.00  0.00           H  
ATOM   1255  N   TYR L  86      10.530  37.976  25.679  1.00  0.00           N  
ATOM   1256  CA  TYR L  86      11.266  37.432  26.783  1.00  0.00           C  
ATOM   1257  C   TYR L  86      10.296  36.550  27.480  1.00  0.00           C  
ATOM   1258  O   TYR L  86       9.129  36.881  27.582  1.00  0.00           O  
ATOM   1259  CB  TYR L  86      11.818  38.516  27.712  1.00  0.00           C  
ATOM   1260  CG  TYR L  86      12.926  39.341  27.096  1.00  0.00           C  
ATOM   1261  CD1 TYR L  86      12.621  40.487  26.376  1.00  0.00           C  
ATOM   1262  CD2 TYR L  86      14.249  38.952  27.250  1.00  0.00           C  
ATOM   1263  CE1 TYR L  86      13.633  41.240  25.813  1.00  0.00           C  
ATOM   1264  CE2 TYR L  86      15.261  39.705  26.689  1.00  0.00           C  
ATOM   1265  CZ  TYR L  86      14.957  40.845  25.973  1.00  0.00           C  
ATOM   1266  OH  TYR L  86      15.965  41.595  25.413  1.00  0.00           O  
ATOM   1267  H   TYR L  86       9.704  38.528  25.863  1.00  0.00           H  
ATOM   1268  HA  TYR L  86      12.115  36.871  26.390  1.00  0.00           H  
ATOM   1269 1HB  TYR L  86      11.012  39.191  28.002  1.00  0.00           H  
ATOM   1270 2HB  TYR L  86      12.203  38.055  28.621  1.00  0.00           H  
ATOM   1271  HD1 TYR L  86      11.581  40.793  26.254  1.00  0.00           H  
ATOM   1272  HD2 TYR L  86      14.489  38.051  27.816  1.00  0.00           H  
ATOM   1273  HE1 TYR L  86      13.393  42.140  25.249  1.00  0.00           H  
ATOM   1274  HE2 TYR L  86      16.300  39.399  26.810  1.00  0.00           H  
ATOM   1275  HH  TYR L  86      15.602  42.420  25.080  1.00  0.00           H  
ATOM   1276  N   PHE L  87      10.796  35.349  28.009  1.00  0.00           N  
ATOM   1277  CA  PHE L  87      10.051  34.362  28.777  1.00  0.00           C  
ATOM   1278  C   PHE L  87      10.793  33.980  30.042  1.00  0.00           C  
ATOM   1279  O   PHE L  87      12.019  33.863  30.051  1.00  0.00           O  
ATOM   1280  CB  PHE L  87       9.864  33.048  28.003  1.00  0.00           C  
ATOM   1281  CG  PHE L  87       8.989  33.150  26.786  1.00  0.00           C  
ATOM   1282  CD1 PHE L  87       9.540  33.404  25.534  1.00  0.00           C  
ATOM   1283  CD2 PHE L  87       7.622  32.915  26.878  1.00  0.00           C  
ATOM   1284  CE1 PHE L  87       8.738  33.415  24.386  1.00  0.00           C  
ATOM   1285  CE2 PHE L  87       6.811  32.924  25.735  1.00  0.00           C  
ATOM   1286  CZ  PHE L  87       7.369  33.172  24.491  1.00  0.00           C  
ATOM   1287  H   PHE L  87      11.765  35.172  27.790  1.00  0.00           H  
ATOM   1288  HA  PHE L  87       9.091  34.796  29.059  1.00  0.00           H  
ATOM   1289 1HB  PHE L  87      10.836  32.677  27.678  1.00  0.00           H  
ATOM   1290 2HB  PHE L  87       9.429  32.298  28.660  1.00  0.00           H  
ATOM   1291  HD1 PHE L  87      10.610  33.594  25.453  1.00  0.00           H  
ATOM   1292  HD2 PHE L  87       7.182  32.720  27.857  1.00  0.00           H  
ATOM   1293  HE1 PHE L  87       9.183  33.614  23.413  1.00  0.00           H  
ATOM   1294  HE2 PHE L  87       5.742  32.737  25.826  1.00  0.00           H  
ATOM   1295  HZ  PHE L  87       6.744  33.180  23.601  1.00  0.00           H  
ATOM   1296  N   CYS L  88      10.040  33.786  31.113  1.00  0.00           N  
ATOM   1297  CA  CYS L  88      10.636  33.328  32.345  1.00  0.00           C  
ATOM   1298  C   CYS L  88      10.200  31.879  32.351  1.00  0.00           C  
ATOM   1299  O   CYS L  88       9.259  31.504  31.645  1.00  0.00           O  
ATOM   1300  CB  CYS L  88      10.133  34.080  33.577  1.00  0.00           C  
ATOM   1301  SG  CYS L  88       8.343  33.987  33.819  1.00  0.00           S  
ATOM   1302  H   CYS L  88       9.045  33.957  31.081  1.00  0.00           H  
ATOM   1303  HA  CYS L  88      11.713  33.486  32.288  1.00  0.00           H  
ATOM   1304 1HB  CYS L  88      10.616  33.681  34.469  1.00  0.00           H  
ATOM   1305 2HB  CYS L  88      10.409  35.132  33.499  1.00  0.00           H  
ATOM   1306  N   GLN L  89      10.901  31.063  33.115  1.00  0.00           N  
ATOM   1307  CA  GLN L  89      10.615  29.649  33.147  1.00  0.00           C  
ATOM   1308  C   GLN L  89      11.093  29.148  34.489  1.00  0.00           C  
ATOM   1309  O   GLN L  89      12.086  29.637  35.016  1.00  0.00           O  
ATOM   1310  CB  GLN L  89      11.341  28.961  31.988  1.00  0.00           C  
ATOM   1311  CG  GLN L  89      11.255  27.440  31.954  1.00  0.00           C  
ATOM   1312  CD  GLN L  89      12.534  26.795  32.417  1.00  0.00           C  
ATOM   1313  OE1 GLN L  89      13.623  27.225  32.035  1.00  0.00           O  
ATOM   1314  NE2 GLN L  89      12.418  25.743  33.236  1.00  0.00           N  
ATOM   1315  H   GLN L  89      11.650  31.427  33.686  1.00  0.00           H  
ATOM   1316  HA  GLN L  89       9.539  29.511  33.040  1.00  0.00           H  
ATOM   1317 1HB  GLN L  89      10.940  29.323  31.042  1.00  0.00           H  
ATOM   1318 2HB  GLN L  89      12.399  29.220  32.015  1.00  0.00           H  
ATOM   1319 1HG  GLN L  89      10.447  27.117  32.611  1.00  0.00           H  
ATOM   1320 2HG  GLN L  89      11.055  27.121  30.932  1.00  0.00           H  
ATOM   1321 1HE2 GLN L  89      13.238  25.278  33.572  1.00  0.00           H  
ATOM   1322 2HE2 GLN L  89      11.512  25.421  33.513  1.00  0.00           H  
ATOM   1323  N   GLN L  90      10.358  28.198  35.054  1.00  0.00           N  
ATOM   1324  CA  GLN L  90      10.711  27.639  36.355  1.00  0.00           C  
ATOM   1325  C   GLN L  90      11.118  26.168  36.285  1.00  0.00           C  
ATOM   1326  O   GLN L  90      10.696  25.424  35.390  1.00  0.00           O  
ATOM   1327  CB  GLN L  90       9.547  27.806  37.334  1.00  0.00           C  
ATOM   1328  CG  GLN L  90       8.253  27.099  36.942  1.00  0.00           C  
ATOM   1329  CD  GLN L  90       8.259  25.617  37.259  1.00  0.00           C  
ATOM   1330  OE1 GLN L  90       9.051  25.146  38.086  1.00  0.00           O  
ATOM   1331  NE2 GLN L  90       7.361  24.870  36.616  1.00  0.00           N  
ATOM   1332  H   GLN L  90       9.538  27.851  34.577  1.00  0.00           H  
ATOM   1333  HA  GLN L  90      11.570  28.185  36.744  1.00  0.00           H  
ATOM   1334 1HB  GLN L  90       9.839  27.430  38.313  1.00  0.00           H  
ATOM   1335 2HB  GLN L  90       9.315  28.865  37.445  1.00  0.00           H  
ATOM   1336 1HG  GLN L  90       7.424  27.552  37.485  1.00  0.00           H  
ATOM   1337 2HG  GLN L  90       8.100  27.209  35.869  1.00  0.00           H  
ATOM   1338 1HE2 GLN L  90       7.317  23.885  36.783  1.00  0.00           H  
ATOM   1339 2HE2 GLN L  90       6.732  25.295  35.964  1.00  0.00           H  
ATOM   1340  N   SER L  91      11.944  25.768  37.245  1.00  0.00           N  
ATOM   1341  CA  SER L  91      12.459  24.415  37.328  1.00  0.00           C  
ATOM   1342  C   SER L  91      12.407  23.956  38.773  1.00  0.00           C  
ATOM   1343  O   SER L  91      13.321  23.286  39.257  1.00  0.00           O  
ATOM   1344  CB  SER L  91      13.879  24.348  36.802  1.00  0.00           C  
ATOM   1345  OG  SER L  91      14.716  25.227  37.502  1.00  0.00           O  
ATOM   1346  H   SER L  91      12.216  26.442  37.946  1.00  0.00           H  
ATOM   1347  HA  SER L  91      11.831  23.767  36.714  1.00  0.00           H  
ATOM   1348 1HB  SER L  91      14.255  23.329  36.897  1.00  0.00           H  
ATOM   1349 2HB  SER L  91      13.887  24.601  35.742  1.00  0.00           H  
ATOM   1350  HG  SER L  91      14.940  24.781  38.322  1.00  0.00           H  
ATOM   1351  N   ASN L  92      11.337  24.330  39.463  1.00  0.00           N  
ATOM   1352  CA  ASN L  92      11.181  23.927  40.850  1.00  0.00           C  
ATOM   1353  C   ASN L  92      10.201  22.766  40.947  1.00  0.00           C  
ATOM   1354  O   ASN L  92       9.904  22.270  42.034  1.00  0.00           O  
ATOM   1355  CB  ASN L  92      10.726  25.095  41.705  1.00  0.00           C  
ATOM   1356  CG  ASN L  92      10.981  24.872  43.170  1.00  0.00           C  
ATOM   1357  OD1 ASN L  92      12.133  24.745  43.601  1.00  0.00           O  
ATOM   1358  ND2 ASN L  92       9.927  24.822  43.945  1.00  0.00           N  
ATOM   1359  H   ASN L  92      10.621  24.898  39.033  1.00  0.00           H  
ATOM   1360  HA  ASN L  92      12.148  23.583  41.221  1.00  0.00           H  
ATOM   1361 1HB  ASN L  92      11.248  26.001  41.391  1.00  0.00           H  
ATOM   1362 2HB  ASN L  92       9.660  25.263  41.555  1.00  0.00           H  
ATOM   1363 1HD2 ASN L  92      10.036  24.675  44.928  1.00  0.00           H  
ATOM   1364 2HD2 ASN L  92       9.014  24.929  43.553  1.00  0.00           H  
ATOM   1365  N   SER L  93       9.706  22.321  39.799  1.00  0.00           N  
ATOM   1366  CA  SER L  93       8.679  21.291  39.771  1.00  0.00           C  
ATOM   1367  C   SER L  93       8.526  20.632  38.402  1.00  0.00           C  
ATOM   1368  O   SER L  93       8.899  21.198  37.377  1.00  0.00           O  
ATOM   1369  CB  SER L  93       7.352  21.890  40.195  1.00  0.00           C  
ATOM   1370  OG  SER L  93       6.339  20.921  40.188  1.00  0.00           O  
ATOM   1371  H   SER L  93      10.044  22.702  38.927  1.00  0.00           H  
ATOM   1372  HA  SER L  93       8.958  20.505  40.474  1.00  0.00           H  
ATOM   1373 1HB  SER L  93       7.446  22.314  41.194  1.00  0.00           H  
ATOM   1374 2HB  SER L  93       7.086  22.701  39.519  1.00  0.00           H  
ATOM   1375  HG  SER L  93       6.067  20.828  39.272  1.00  0.00           H  
ATOM   1376  N   TRP L  94       8.035  19.450  38.375  1.00  0.00           N  
ATOM   1377  CA  TRP L  94       7.510  18.930  37.124  1.00  0.00           C  
ATOM   1378  C   TRP L  94       5.995  19.028  37.152  1.00  0.00           C  
ATOM   1379  O   TRP L  94       5.365  18.727  38.160  1.00  0.00           O  
ATOM   1380  CB  TRP L  94       7.942  17.479  36.907  1.00  0.00           C  
ATOM   1381  CG  TRP L  94       9.413  17.322  36.668  1.00  0.00           C  
ATOM   1382  CD1 TRP L  94      10.066  17.467  35.480  1.00  0.00           C  
ATOM   1383  CD2 TRP L  94      10.428  16.988  37.645  1.00  0.00           C  
ATOM   1384  NE1 TRP L  94      11.410  17.246  35.649  1.00  0.00           N  
ATOM   1385  CE2 TRP L  94      11.650  16.953  36.968  1.00  0.00           C  
ATOM   1386  CE3 TRP L  94      10.398  16.721  39.020  1.00  0.00           C  
ATOM   1387  CZ2 TRP L  94      12.839  16.659  37.616  1.00  0.00           C  
ATOM   1388  CZ3 TRP L  94      11.591  16.427  39.670  1.00  0.00           C  
ATOM   1389  CH2 TRP L  94      12.779  16.398  38.985  1.00  0.00           C  
ATOM   1390  H   TRP L  94       7.881  18.930  39.227  1.00  0.00           H  
ATOM   1391  HA  TRP L  94       7.905  19.533  36.307  1.00  0.00           H  
ATOM   1392 1HB  TRP L  94       7.671  16.884  37.779  1.00  0.00           H  
ATOM   1393 2HB  TRP L  94       7.409  17.065  36.051  1.00  0.00           H  
ATOM   1394  HD1 TRP L  94       9.590  17.721  34.535  1.00  0.00           H  
ATOM   1395  HE1 TRP L  94      12.110  17.290  34.922  1.00  0.00           H  
ATOM   1396  HE3 TRP L  94       9.457  16.746  39.568  1.00  0.00           H  
ATOM   1397  HZ2 TRP L  94      13.794  16.631  37.090  1.00  0.00           H  
ATOM   1398  HZ3 TRP L  94      11.558  16.220  40.739  1.00  0.00           H  
ATOM   1399  HH2 TRP L  94      13.697  16.164  39.526  1.00  0.00           H  
ATOM   1400  N   PRO L  95       5.384  19.442  36.034  1.00  0.00           N  
ATOM   1401  CA  PRO L  95       6.056  19.784  34.777  1.00  0.00           C  
ATOM   1402  C   PRO L  95       6.751  21.149  34.802  1.00  0.00           C  
ATOM   1403  O   PRO L  95       6.433  22.009  35.630  1.00  0.00           O  
ATOM   1404  CB  PRO L  95       4.898  19.772  33.774  1.00  0.00           C  
ATOM   1405  CG  PRO L  95       3.707  20.154  34.585  1.00  0.00           C  
ATOM   1406  CD  PRO L  95       3.943  19.506  35.924  1.00  0.00           C  
ATOM   1407  HA  PRO L  95       6.797  19.007  34.540  1.00  0.00           H  
ATOM   1408 1HB  PRO L  95       5.101  20.479  32.956  1.00  0.00           H  
ATOM   1409 2HB  PRO L  95       4.803  18.774  33.320  1.00  0.00           H  
ATOM   1410 1HG  PRO L  95       3.629  21.249  34.653  1.00  0.00           H  
ATOM   1411 2HG  PRO L  95       2.786  19.799  34.099  1.00  0.00           H  
ATOM   1412 1HD  PRO L  95       3.526  20.142  36.718  1.00  0.00           H  
ATOM   1413 2HD  PRO L  95       3.474  18.511  35.937  1.00  0.00           H  
ATOM   1414  N   ARG L  96       7.703  21.348  33.893  1.00  0.00           N  
ATOM   1415  CA  ARG L  96       8.377  22.638  33.816  1.00  0.00           C  
ATOM   1416  C   ARG L  96       7.396  23.547  33.093  1.00  0.00           C  
ATOM   1417  O   ARG L  96       6.736  23.116  32.156  1.00  0.00           O  
ATOM   1418  CB  ARG L  96       9.698  22.558  33.064  1.00  0.00           C  
ATOM   1419  CG  ARG L  96      10.708  21.582  33.647  1.00  0.00           C  
ATOM   1420  CD  ARG L  96      11.906  21.449  32.780  1.00  0.00           C  
ATOM   1421  NE  ARG L  96      12.797  20.397  33.244  1.00  0.00           N  
ATOM   1422  CZ  ARG L  96      13.771  20.568  34.159  1.00  0.00           C  
ATOM   1423  NH1 ARG L  96      13.966  21.751  34.698  1.00  0.00           N  
ATOM   1424  NH2 ARG L  96      14.529  19.546  34.515  1.00  0.00           N  
ATOM   1425  H   ARG L  96       7.967  20.613  33.251  1.00  0.00           H  
ATOM   1426  HA  ARG L  96       8.593  22.977  34.829  1.00  0.00           H  
ATOM   1427 1HB  ARG L  96       9.512  22.263  32.032  1.00  0.00           H  
ATOM   1428 2HB  ARG L  96      10.165  23.543  33.043  1.00  0.00           H  
ATOM   1429 1HG  ARG L  96      11.031  21.935  34.627  1.00  0.00           H  
ATOM   1430 2HG  ARG L  96      10.247  20.599  33.749  1.00  0.00           H  
ATOM   1431 1HD  ARG L  96      11.595  21.208  31.764  1.00  0.00           H  
ATOM   1432 2HD  ARG L  96      12.460  22.387  32.777  1.00  0.00           H  
ATOM   1433  HE  ARG L  96      12.677  19.473  32.851  1.00  0.00           H  
ATOM   1434 1HH1 ARG L  96      13.386  22.532  34.426  1.00  0.00           H  
ATOM   1435 2HH1 ARG L  96      14.696  21.879  35.384  1.00  0.00           H  
ATOM   1436 1HH2 ARG L  96      14.379  18.636  34.101  1.00  0.00           H  
ATOM   1437 2HH2 ARG L  96      15.259  19.674  35.201  1.00  0.00           H  
ATOM   1438  N   THR L  97       7.294  24.795  33.531  1.00  0.00           N  
ATOM   1439  CA  THR L  97       6.348  25.729  32.947  1.00  0.00           C  
ATOM   1440  C   THR L  97       7.039  27.039  32.602  1.00  0.00           C  
ATOM   1441  O   THR L  97       8.042  27.400  33.221  1.00  0.00           O  
ATOM   1442  CB  THR L  97       5.166  25.994  33.898  1.00  0.00           C  
ATOM   1443  OG1 THR L  97       5.647  26.597  35.105  1.00  0.00           O  
ATOM   1444  CG2 THR L  97       4.450  24.696  34.233  1.00  0.00           C  
ATOM   1445  H   THR L  97       7.888  25.103  34.287  1.00  0.00           H  
ATOM   1446  HA  THR L  97       5.956  25.294  32.028  1.00  0.00           H  
ATOM   1447  HB  THR L  97       4.464  26.678  33.422  1.00  0.00           H  
ATOM   1448  HG1 THR L  97       4.907  26.780  35.688  1.00  0.00           H  
ATOM   1449 1HG2 THR L  97       3.617  24.903  34.906  1.00  0.00           H  
ATOM   1450 2HG2 THR L  97       4.072  24.241  33.317  1.00  0.00           H  
ATOM   1451 3HG2 THR L  97       5.145  24.012  34.719  1.00  0.00           H  
ATOM   1452  N   PHE L  98       6.489  27.740  31.614  1.00  0.00           N  
ATOM   1453  CA  PHE L  98       7.020  29.020  31.152  1.00  0.00           C  
ATOM   1454  C   PHE L  98       6.005  30.124  31.409  1.00  0.00           C  
ATOM   1455  O   PHE L  98       4.804  29.861  31.463  1.00  0.00           O  
ATOM   1456  CB  PHE L  98       7.264  29.008  29.632  1.00  0.00           C  
ATOM   1457  CG  PHE L  98       8.291  28.024  29.171  1.00  0.00           C  
ATOM   1458  CD1 PHE L  98       7.971  26.685  29.023  1.00  0.00           C  
ATOM   1459  CD2 PHE L  98       9.575  28.452  28.841  1.00  0.00           C  
ATOM   1460  CE1 PHE L  98       8.910  25.774  28.550  1.00  0.00           C  
ATOM   1461  CE2 PHE L  98      10.531  27.544  28.364  1.00  0.00           C  
ATOM   1462  CZ  PHE L  98      10.190  26.203  28.222  1.00  0.00           C  
ATOM   1463  H   PHE L  98       5.665  27.360  31.169  1.00  0.00           H  
ATOM   1464  HA  PHE L  98       7.933  29.237  31.708  1.00  0.00           H  
ATOM   1465 1HB  PHE L  98       6.331  28.781  29.116  1.00  0.00           H  
ATOM   1466 2HB  PHE L  98       7.584  29.998  29.307  1.00  0.00           H  
ATOM   1467  HD1 PHE L  98       6.967  26.346  29.282  1.00  0.00           H  
ATOM   1468  HD2 PHE L  98       9.833  29.504  28.957  1.00  0.00           H  
ATOM   1469  HE1 PHE L  98       8.641  24.725  28.439  1.00  0.00           H  
ATOM   1470  HE2 PHE L  98      11.536  27.880  28.106  1.00  0.00           H  
ATOM   1471  HZ  PHE L  98      10.927  25.491  27.853  1.00  0.00           H  
ATOM   1472  N   GLY L  99       6.489  31.355  31.543  1.00  0.00           N  
ATOM   1473  CA  GLY L  99       5.581  32.474  31.714  1.00  0.00           C  
ATOM   1474  C   GLY L  99       4.962  32.730  30.346  1.00  0.00           C  
ATOM   1475  O   GLY L  99       5.363  32.109  29.359  1.00  0.00           O  
ATOM   1476  H   GLY L  99       7.484  31.527  31.526  1.00  0.00           H  
ATOM   1477 1HA  GLY L  99       4.832  32.224  32.466  1.00  0.00           H  
ATOM   1478 2HA  GLY L  99       6.133  33.337  32.085  1.00  0.00           H  
ATOM   1479  N   GLY L 100       3.983  33.609  30.295  1.00  0.00           N  
ATOM   1480  CA  GLY L 100       3.328  33.916  29.020  1.00  0.00           C  
ATOM   1481  C   GLY L 100       4.111  34.802  28.070  1.00  0.00           C  
ATOM   1482  O   GLY L 100       3.729  34.981  26.910  1.00  0.00           O  
ATOM   1483  H   GLY L 100       3.683  34.091  31.131  1.00  0.00           H  
ATOM   1484 1HA  GLY L 100       3.110  32.988  28.490  1.00  0.00           H  
ATOM   1485 2HA  GLY L 100       2.375  34.409  29.210  1.00  0.00           H  
ATOM   1486  N   GLY L 101       5.210  35.357  28.553  1.00  0.00           N  
ATOM   1487  CA  GLY L 101       6.033  36.263  27.749  1.00  0.00           C  
ATOM   1488  C   GLY L 101       5.645  37.735  27.734  1.00  0.00           C  
ATOM   1489  O   GLY L 101       4.477  38.100  27.872  1.00  0.00           O  
ATOM   1490  H   GLY L 101       5.489  35.151  29.502  1.00  0.00           H  
ATOM   1491 1HA  GLY L 101       7.066  36.220  28.095  1.00  0.00           H  
ATOM   1492 2HA  GLY L 101       6.029  35.933  26.711  1.00  0.00           H  
ATOM   1493  N   THR L 102       6.650  38.577  27.560  1.00  0.00           N  
ATOM   1494  CA  THR L 102       6.452  40.001  27.403  1.00  0.00           C  
ATOM   1495  C   THR L 102       7.155  40.403  26.118  1.00  0.00           C  
ATOM   1496  O   THR L 102       8.321  40.085  25.927  1.00  0.00           O  
ATOM   1497  CB  THR L 102       7.000  40.801  28.600  1.00  0.00           C  
ATOM   1498  OG1 THR L 102       6.297  40.425  29.791  1.00  0.00           O  
ATOM   1499  CG2 THR L 102       6.830  42.294  28.366  1.00  0.00           C  
ATOM   1500  H   THR L 102       7.588  38.205  27.539  1.00  0.00           H  
ATOM   1501  HA  THR L 102       5.382  40.196  27.333  1.00  0.00           H  
ATOM   1502  HB  THR L 102       8.058  40.578  28.733  1.00  0.00           H  
ATOM   1503  HG1 THR L 102       5.597  41.059  29.963  1.00  0.00           H  
ATOM   1504 1HG2 THR L 102       7.223  42.844  29.221  1.00  0.00           H  
ATOM   1505 2HG2 THR L 102       7.373  42.586  27.467  1.00  0.00           H  
ATOM   1506 3HG2 THR L 102       5.773  42.525  28.242  1.00  0.00           H  
ATOM   1507  N   LYS L 103       6.437  41.102  25.244  1.00  0.00           N  
ATOM   1508  CA  LYS L 103       7.019  41.561  23.985  1.00  0.00           C  
ATOM   1509  C   LYS L 103       7.553  42.977  24.143  1.00  0.00           C  
ATOM   1510  O   LYS L 103       6.783  43.906  24.373  1.00  0.00           O  
ATOM   1511  CB  LYS L 103       5.989  41.505  22.855  1.00  0.00           C  
ATOM   1512  CG  LYS L 103       6.517  41.961  21.500  1.00  0.00           C  
ATOM   1513  CD  LYS L 103       7.437  40.917  20.886  1.00  0.00           C  
ATOM   1514  CE  LYS L 103       8.023  41.402  19.567  1.00  0.00           C  
ATOM   1515  NZ  LYS L 103       6.964  41.730  18.575  1.00  0.00           N  
ATOM   1516  H   LYS L 103       5.472  41.321  25.448  1.00  0.00           H  
ATOM   1517  HA  LYS L 103       7.850  40.903  23.728  1.00  0.00           H  
ATOM   1518 1HB  LYS L 103       5.624  40.484  22.744  1.00  0.00           H  
ATOM   1519 2HB  LYS L 103       5.135  42.133  23.108  1.00  0.00           H  
ATOM   1520 1HG  LYS L 103       5.679  42.138  20.824  1.00  0.00           H  
ATOM   1521 2HG  LYS L 103       7.068  42.893  21.619  1.00  0.00           H  
ATOM   1522 1HD  LYS L 103       8.252  40.697  21.577  1.00  0.00           H  
ATOM   1523 2HD  LYS L 103       6.878  39.999  20.707  1.00  0.00           H  
ATOM   1524 1HE  LYS L 103       8.628  42.289  19.744  1.00  0.00           H  
ATOM   1525 2HE  LYS L 103       8.667  40.628  19.149  1.00  0.00           H  
ATOM   1526 1HZ  LYS L 103       7.393  42.047  17.716  1.00  0.00           H  
ATOM   1527 2HZ  LYS L 103       6.408  40.907  18.390  1.00  0.00           H  
ATOM   1528 3HZ  LYS L 103       6.372  42.460  18.944  1.00  0.00           H  
ATOM   1529  N   LEU L 104       8.868  43.130  24.018  1.00  0.00           N  
ATOM   1530  CA  LEU L 104       9.511  44.426  24.147  1.00  0.00           C  
ATOM   1531  C   LEU L 104       9.810  44.984  22.762  1.00  0.00           C  
ATOM   1532  O   LEU L 104      10.663  44.454  22.039  1.00  0.00           O  
ATOM   1533  CB  LEU L 104      10.804  44.307  24.963  1.00  0.00           C  
ATOM   1534  CG  LEU L 104      11.563  45.619  25.201  1.00  0.00           C  
ATOM   1535  CD1 LEU L 104      10.700  46.563  26.027  1.00  0.00           C  
ATOM   1536  CD2 LEU L 104      12.879  45.324  25.905  1.00  0.00           C  
ATOM   1537  H   LEU L 104       9.435  42.316  23.826  1.00  0.00           H  
ATOM   1538  HA  LEU L 104       8.832  45.098  24.670  1.00  0.00           H  
ATOM   1539 1HB  LEU L 104      10.564  43.883  25.936  1.00  0.00           H  
ATOM   1540 2HB  LEU L 104      11.479  43.623  24.448  1.00  0.00           H  
ATOM   1541  HG  LEU L 104      11.763  46.103  24.244  1.00  0.00           H  
ATOM   1542 1HD1 LEU L 104      11.238  47.495  26.197  1.00  0.00           H  
ATOM   1543 2HD1 LEU L 104       9.774  46.772  25.492  1.00  0.00           H  
ATOM   1544 3HD1 LEU L 104      10.468  46.099  26.986  1.00  0.00           H  
ATOM   1545 1HD2 LEU L 104      13.419  46.257  26.074  1.00  0.00           H  
ATOM   1546 2HD2 LEU L 104      12.680  44.842  26.862  1.00  0.00           H  
ATOM   1547 3HD2 LEU L 104      13.483  44.663  25.284  1.00  0.00           H  
ATOM   1548  N   GLU L 105       9.101  46.052  22.408  1.00  0.00           N  
ATOM   1549  CA  GLU L 105       9.202  46.652  21.093  1.00  0.00           C  
ATOM   1550  C   GLU L 105       9.738  48.091  21.133  1.00  0.00           C  
ATOM   1551  O   GLU L 105       9.589  48.795  22.131  1.00  0.00           O  
ATOM   1552  CB  GLU L 105       7.831  46.630  20.413  1.00  0.00           C  
ATOM   1553  CG  GLU L 105       7.287  45.235  20.141  1.00  0.00           C  
ATOM   1554  CD  GLU L 105       5.981  45.251  19.396  1.00  0.00           C  
ATOM   1555  OE1 GLU L 105       5.429  46.311  19.227  1.00  0.00           O  
ATOM   1556  OE2 GLU L 105       5.536  44.201  18.996  1.00  0.00           O  
ATOM   1557  H   GLU L 105       8.470  46.454  23.086  1.00  0.00           H  
ATOM   1558  HA  GLU L 105       9.905  46.067  20.499  1.00  0.00           H  
ATOM   1559 1HB  GLU L 105       7.107  47.156  21.035  1.00  0.00           H  
ATOM   1560 2HB  GLU L 105       7.889  47.157  19.460  1.00  0.00           H  
ATOM   1561 1HG  GLU L 105       8.019  44.678  19.557  1.00  0.00           H  
ATOM   1562 2HG  GLU L 105       7.152  44.718  21.091  1.00  0.00           H  
ATOM   1563  N   ILE L 106      10.358  48.505  20.032  1.00  0.00           N  
ATOM   1564  CA  ILE L 106      10.929  49.842  19.895  1.00  0.00           C  
ATOM   1565  C   ILE L 106       9.873  50.923  19.689  1.00  0.00           C  
ATOM   1566  O   ILE L 106       9.025  50.806  18.793  1.00  0.00           O  
ATOM   1567  CB  ILE L 106      11.924  49.882  18.721  1.00  0.00           C  
ATOM   1568  CG1 ILE L 106      13.063  48.886  18.952  1.00  0.00           C  
ATOM   1569  CG2 ILE L 106      12.472  51.289  18.536  1.00  0.00           C  
ATOM   1570  CD1 ILE L 106      13.997  48.742  17.772  1.00  0.00           C  
ATOM   1571  H   ILE L 106      10.430  47.857  19.260  1.00  0.00           H  
ATOM   1572  HA  ILE L 106      11.462  50.086  20.813  1.00  0.00           H  
ATOM   1573  HB  ILE L 106      11.419  49.576  17.805  1.00  0.00           H  
ATOM   1574 1HG1 ILE L 106      13.650  49.199  19.815  1.00  0.00           H  
ATOM   1575 2HG1 ILE L 106      12.648  47.904  19.179  1.00  0.00           H  
ATOM   1576 1HG2 ILE L 106      13.174  51.299  17.703  1.00  0.00           H  
ATOM   1577 2HG2 ILE L 106      11.651  51.974  18.328  1.00  0.00           H  
ATOM   1578 3HG2 ILE L 106      12.984  51.602  19.446  1.00  0.00           H  
ATOM   1579 1HD1 ILE L 106      14.777  48.019  18.011  1.00  0.00           H  
ATOM   1580 2HD1 ILE L 106      13.435  48.395  16.904  1.00  0.00           H  
ATOM   1581 3HD1 ILE L 106      14.452  49.705  17.548  1.00  0.00           H  
ATOM   1582  N   LYS L 107       9.939  51.963  20.529  1.00  0.00           N  
ATOM   1583  CA  LYS L 107       9.278  53.244  20.296  1.00  0.00           C  
ATOM   1584  C   LYS L 107      10.164  54.105  19.396  1.00  0.00           C  
ATOM   1585  O   LYS L 107      11.354  54.291  19.657  1.00  0.00           O  
ATOM   1586  CB  LYS L 107       8.987  53.962  21.614  1.00  0.00           C  
ATOM   1587  CG  LYS L 107       8.297  55.310  21.457  1.00  0.00           C  
ATOM   1588  CD  LYS L 107       8.018  55.949  22.810  1.00  0.00           C  
ATOM   1589  CE  LYS L 107       7.355  57.310  22.654  1.00  0.00           C  
ATOM   1590  NZ  LYS L 107       7.082  57.950  23.969  1.00  0.00           N  
ATOM   1591  H   LYS L 107      10.485  51.837  21.369  1.00  0.00           H  
ATOM   1592  HA  LYS L 107       8.330  53.057  19.791  1.00  0.00           H  
ATOM   1593 1HB  LYS L 107       8.353  53.332  22.239  1.00  0.00           H  
ATOM   1594 2HB  LYS L 107       9.920  54.125  22.154  1.00  0.00           H  
ATOM   1595 1HG  LYS L 107       8.931  55.978  20.873  1.00  0.00           H  
ATOM   1596 2HG  LYS L 107       7.354  55.177  20.927  1.00  0.00           H  
ATOM   1597 1HD  LYS L 107       7.363  55.300  23.392  1.00  0.00           H  
ATOM   1598 2HD  LYS L 107       8.955  56.073  23.353  1.00  0.00           H  
ATOM   1599 1HE  LYS L 107       8.002  57.965  22.073  1.00  0.00           H  
ATOM   1600 2HE  LYS L 107       6.413  57.196  22.117  1.00  0.00           H  
ATOM   1601 1HZ  LYS L 107       6.642  58.847  23.823  1.00  0.00           H  
ATOM   1602 2HZ  LYS L 107       6.466  57.358  24.511  1.00  0.00           H  
ATOM   1603 3HZ  LYS L 107       7.950  58.078  24.469  1.00  0.00           H  
ATOM   1604  N   ARG L 108       9.577  54.628  18.332  1.00  0.00           N  
ATOM   1605  CA  ARG L 108      10.293  55.469  17.392  1.00  0.00           C  
ATOM   1606  C   ARG L 108       9.327  56.499  16.829  1.00  0.00           C  
ATOM   1607  O   ARG L 108       8.107  56.429  17.053  1.00  0.00           O  
ATOM   1608  CB  ARG L 108      10.894  54.647  16.262  1.00  0.00           C  
ATOM   1609  CG  ARG L 108       9.881  53.934  15.381  1.00  0.00           C  
ATOM   1610  CD  ARG L 108      10.535  53.254  14.233  1.00  0.00           C  
ATOM   1611  NE  ARG L 108       9.577  52.521  13.420  1.00  0.00           N  
ATOM   1612  CZ  ARG L 108       8.840  53.064  12.431  1.00  0.00           C  
ATOM   1613  NH1 ARG L 108       8.962  54.341  12.145  1.00  0.00           N  
ATOM   1614  NH2 ARG L 108       7.995  52.312  11.748  1.00  0.00           N  
ATOM   1615  H   ARG L 108       8.599  54.433  18.173  1.00  0.00           H  
ATOM   1616  HA  ARG L 108      11.105  55.967  17.922  1.00  0.00           H  
ATOM   1617 1HB  ARG L 108      11.492  55.292  15.621  1.00  0.00           H  
ATOM   1618 2HB  ARG L 108      11.560  53.891  16.678  1.00  0.00           H  
ATOM   1619 1HG  ARG L 108       9.353  53.183  15.968  1.00  0.00           H  
ATOM   1620 2HG  ARG L 108       9.166  54.658  14.989  1.00  0.00           H  
ATOM   1621 1HD  ARG L 108      11.022  53.994  13.601  1.00  0.00           H  
ATOM   1622 2HD  ARG L 108      11.277  52.547  14.603  1.00  0.00           H  
ATOM   1623  HE  ARG L 108       9.455  51.536  13.610  1.00  0.00           H  
ATOM   1624 1HH1 ARG L 108       9.609  54.916  12.668  1.00  0.00           H  
ATOM   1625 2HH1 ARG L 108       8.410  54.749  11.404  1.00  0.00           H  
ATOM   1626 1HH2 ARG L 108       7.901  51.330  11.967  1.00  0.00           H  
ATOM   1627 2HH2 ARG L 108       7.443  52.719  11.007  1.00  0.00           H  
ATOM   1628  N   ALA L 109       9.863  57.462  16.096  1.00  0.00           N  
ATOM   1629  CA  ALA L 109       9.012  58.500  15.519  1.00  0.00           C  
ATOM   1630  C   ALA L 109       8.021  57.898  14.507  1.00  0.00           C  
ATOM   1631  O   ALA L 109       8.277  56.850  13.919  1.00  0.00           O  
ATOM   1632  OXT ALA L 109       6.981  58.453  14.283  1.00  0.00           O  
ATOM   1633  CB  ALA L 109       9.863  59.573  14.857  1.00  0.00           C  
ATOM   1634  H   ALA L 109      10.858  57.492  15.928  1.00  0.00           H  
ATOM   1635  HA  ALA L 109       8.435  58.952  16.326  1.00  0.00           H  
ATOM   1636 1HB  ALA L 109       9.215  60.341  14.433  1.00  0.00           H  
ATOM   1637 2HB  ALA L 109      10.520  60.025  15.600  1.00  0.00           H  
ATOM   1638 3HB  ALA L 109      10.461  59.127  14.066  1.00  0.00           H  
ATOM   1639  N   GLN H   1      33.630  22.688  21.419  1.00  0.00           N  
ATOM   1640  CA  GLN H   1      32.401  23.337  21.966  1.00  0.00           C  
ATOM   1641  C   GLN H   1      31.206  22.387  21.931  1.00  0.00           C  
ATOM   1642  O   GLN H   1      31.235  21.365  21.238  1.00  0.00           O  
ATOM   1643  CB  GLN H   1      32.061  24.610  21.186  1.00  0.00           C  
ATOM   1644  CG  GLN H   1      33.146  25.674  21.229  1.00  0.00           C  
ATOM   1645  CD  GLN H   1      33.390  26.194  22.632  1.00  0.00           C  
ATOM   1646  OE1 GLN H   1      32.465  26.650  23.311  1.00  0.00           O  
ATOM   1647  NE2 GLN H   1      34.640  26.131  23.076  1.00  0.00           N  
ATOM   1648 1H   GLN H   1      34.393  23.333  21.456  1.00  0.00           H  
ATOM   1649 2H   GLN H   1      33.852  21.880  21.965  1.00  0.00           H  
ATOM   1650 3H   GLN H   1      33.470  22.415  20.471  1.00  0.00           H  
ATOM   1651  HA  GLN H   1      32.587  23.609  23.005  1.00  0.00           H  
ATOM   1652 1HB  GLN H   1      31.877  24.358  20.141  1.00  0.00           H  
ATOM   1653 2HB  GLN H   1      31.146  25.047  21.584  1.00  0.00           H  
ATOM   1654 1HG  GLN H   1      34.076  25.246  20.855  1.00  0.00           H  
ATOM   1655 2HG  GLN H   1      32.842  26.512  20.602  1.00  0.00           H  
ATOM   1656 1HE2 GLN H   1      34.862  26.461  23.995  1.00  0.00           H  
ATOM   1657 2HE2 GLN H   1      35.360  25.755  22.492  1.00  0.00           H  
ATOM   1658  N   VAL H   2      30.160  22.725  22.672  1.00  0.00           N  
ATOM   1659  CA  VAL H   2      28.996  21.851  22.756  1.00  0.00           C  
ATOM   1660  C   VAL H   2      27.944  22.225  21.701  1.00  0.00           C  
ATOM   1661  O   VAL H   2      27.676  23.405  21.471  1.00  0.00           O  
ATOM   1662  CB  VAL H   2      28.369  21.935  24.160  1.00  0.00           C  
ATOM   1663  CG1 VAL H   2      27.028  21.217  24.189  1.00  0.00           C  
ATOM   1664  CG2 VAL H   2      29.320  21.341  25.188  1.00  0.00           C  
ATOM   1665  H   VAL H   2      30.160  23.595  23.187  1.00  0.00           H  
ATOM   1666  HA  VAL H   2      29.320  20.825  22.576  1.00  0.00           H  
ATOM   1667  HB  VAL H   2      28.179  22.981  24.401  1.00  0.00           H  
ATOM   1668 1HG1 VAL H   2      26.599  21.286  25.189  1.00  0.00           H  
ATOM   1669 2HG1 VAL H   2      26.351  21.681  23.471  1.00  0.00           H  
ATOM   1670 3HG1 VAL H   2      27.171  20.168  23.928  1.00  0.00           H  
ATOM   1671 1HG2 VAL H   2      28.871  21.404  26.179  1.00  0.00           H  
ATOM   1672 2HG2 VAL H   2      29.515  20.297  24.943  1.00  0.00           H  
ATOM   1673 3HG2 VAL H   2      30.258  21.897  25.179  1.00  0.00           H  
ATOM   1674  N   GLN H   3      27.364  21.213  21.060  1.00  0.00           N  
ATOM   1675  CA  GLN H   3      26.370  21.411  20.003  1.00  0.00           C  
ATOM   1676  C   GLN H   3      25.219  20.428  20.070  1.00  0.00           C  
ATOM   1677  O   GLN H   3      25.415  19.229  20.279  1.00  0.00           O  
ATOM   1678  CB  GLN H   3      27.038  21.313  18.629  1.00  0.00           C  
ATOM   1679  CG  GLN H   3      26.102  21.577  17.462  1.00  0.00           C  
ATOM   1680  CD  GLN H   3      26.821  21.555  16.127  1.00  0.00           C  
ATOM   1681  OE1 GLN H   3      27.995  21.184  16.044  1.00  0.00           O  
ATOM   1682  NE2 GLN H   3      26.119  21.952  15.071  1.00  0.00           N  
ATOM   1683  H   GLN H   3      27.624  20.272  21.320  1.00  0.00           H  
ATOM   1684  HA  GLN H   3      25.940  22.407  20.115  1.00  0.00           H  
ATOM   1685 1HB  GLN H   3      27.858  22.029  18.571  1.00  0.00           H  
ATOM   1686 2HB  GLN H   3      27.462  20.317  18.501  1.00  0.00           H  
ATOM   1687 1HG  GLN H   3      25.330  20.808  17.448  1.00  0.00           H  
ATOM   1688 2HG  GLN H   3      25.648  22.560  17.589  1.00  0.00           H  
ATOM   1689 1HE2 GLN H   3      26.541  21.959  14.163  1.00  0.00           H  
ATOM   1690 2HE2 GLN H   3      25.170  22.245  15.183  1.00  0.00           H  
ATOM   1691  N   LEU H   4      24.015  20.948  19.867  1.00  0.00           N  
ATOM   1692  CA  LEU H   4      22.836  20.123  19.687  1.00  0.00           C  
ATOM   1693  C   LEU H   4      22.301  20.376  18.284  1.00  0.00           C  
ATOM   1694  O   LEU H   4      21.653  21.396  18.031  1.00  0.00           O  
ATOM   1695  CB  LEU H   4      21.770  20.448  20.740  1.00  0.00           C  
ATOM   1696  CG  LEU H   4      22.140  20.108  22.189  1.00  0.00           C  
ATOM   1697  CD1 LEU H   4      20.924  20.305  23.084  1.00  0.00           C  
ATOM   1698  CD2 LEU H   4      22.645  18.675  22.261  1.00  0.00           C  
ATOM   1699  H   LEU H   4      23.920  21.953  19.837  1.00  0.00           H  
ATOM   1700  HA  LEU H   4      23.125  19.079  19.801  1.00  0.00           H  
ATOM   1701 1HB  LEU H   4      21.551  21.514  20.695  1.00  0.00           H  
ATOM   1702 2HB  LEU H   4      20.860  19.901  20.493  1.00  0.00           H  
ATOM   1703  HG  LEU H   4      22.921  20.786  22.534  1.00  0.00           H  
ATOM   1704 1HD1 LEU H   4      21.188  20.064  24.114  1.00  0.00           H  
ATOM   1705 2HD1 LEU H   4      20.596  21.343  23.029  1.00  0.00           H  
ATOM   1706 3HD1 LEU H   4      20.119  19.651  22.753  1.00  0.00           H  
ATOM   1707 1HD2 LEU H   4      22.910  18.433  23.291  1.00  0.00           H  
ATOM   1708 2HD2 LEU H   4      21.864  17.996  21.918  1.00  0.00           H  
ATOM   1709 3HD2 LEU H   4      23.525  18.566  21.626  1.00  0.00           H  
ATOM   1710  N   GLN H   5      22.600  19.462  17.365  1.00  0.00           N  
ATOM   1711  CA  GLN H   5      22.191  19.614  15.970  1.00  0.00           C  
ATOM   1712  C   GLN H   5      20.981  18.750  15.661  1.00  0.00           C  
ATOM   1713  O   GLN H   5      21.054  17.520  15.709  1.00  0.00           O  
ATOM   1714  CB  GLN H   5      23.342  19.257  15.025  1.00  0.00           C  
ATOM   1715  CG  GLN H   5      22.989  19.352  13.551  1.00  0.00           C  
ATOM   1716  CD  GLN H   5      22.728  20.779  13.108  1.00  0.00           C  
ATOM   1717  OE1 GLN H   5      23.644  21.605  13.057  1.00  0.00           O  
ATOM   1718  NE2 GLN H   5      21.476  21.078  12.785  1.00  0.00           N  
ATOM   1719  H   GLN H   5      23.123  18.642  17.637  1.00  0.00           H  
ATOM   1720  HA  GLN H   5      21.917  20.656  15.802  1.00  0.00           H  
ATOM   1721 1HB  GLN H   5      24.186  19.922  15.214  1.00  0.00           H  
ATOM   1722 2HB  GLN H   5      23.676  18.240  15.228  1.00  0.00           H  
ATOM   1723 1HG  GLN H   5      23.819  18.957  12.965  1.00  0.00           H  
ATOM   1724 2HG  GLN H   5      22.090  18.766  13.365  1.00  0.00           H  
ATOM   1725 1HE2 GLN H   5      21.243  22.003  12.486  1.00  0.00           H  
ATOM   1726 2HE2 GLN H   5      20.764  20.378  12.842  1.00  0.00           H  
ATOM   1727  N   GLU H   6      19.871  19.413  15.352  1.00  0.00           N  
ATOM   1728  CA  GLU H   6      18.587  18.757  15.112  1.00  0.00           C  
ATOM   1729  C   GLU H   6      18.369  18.464  13.635  1.00  0.00           C  
ATOM   1730  O   GLU H   6      18.991  19.084  12.775  1.00  0.00           O  
ATOM   1731  CB  GLU H   6      17.441  19.623  15.640  1.00  0.00           C  
ATOM   1732  CG  GLU H   6      17.497  19.896  17.136  1.00  0.00           C  
ATOM   1733  CD  GLU H   6      16.323  20.697  17.629  1.00  0.00           C  
ATOM   1734  OE1 GLU H   6      15.317  20.711  16.962  1.00  0.00           O  
ATOM   1735  OE2 GLU H   6      16.434  21.294  18.673  1.00  0.00           O  
ATOM   1736  H   GLU H   6      19.929  20.419  15.283  1.00  0.00           H  
ATOM   1737  HA  GLU H   6      18.580  17.805  15.645  1.00  0.00           H  
ATOM   1738 1HB  GLU H   6      17.445  20.584  15.125  1.00  0.00           H  
ATOM   1739 2HB  GLU H   6      16.490  19.139  15.423  1.00  0.00           H  
ATOM   1740 1HG  GLU H   6      17.521  18.945  17.668  1.00  0.00           H  
ATOM   1741 2HG  GLU H   6      18.417  20.432  17.363  1.00  0.00           H  
ATOM   1742  N   SER H   7      17.481  17.513  13.354  1.00  0.00           N  
ATOM   1743  CA  SER H   7      17.147  17.124  11.985  1.00  0.00           C  
ATOM   1744  C   SER H   7      16.389  18.224  11.232  1.00  0.00           C  
ATOM   1745  O   SER H   7      15.899  19.184  11.834  1.00  0.00           O  
ATOM   1746  CB  SER H   7      16.316  15.856  12.003  1.00  0.00           C  
ATOM   1747  OG  SER H   7      15.085  16.070  12.636  1.00  0.00           O  
ATOM   1748  H   SER H   7      17.024  17.046  14.124  1.00  0.00           H  
ATOM   1749  HA  SER H   7      18.075  16.935  11.443  1.00  0.00           H  
ATOM   1750 1HB  SER H   7      16.149  15.516  10.980  1.00  0.00           H  
ATOM   1751 2HB  SER H   7      16.864  15.070  12.523  1.00  0.00           H  
ATOM   1752  HG  SER H   7      14.518  16.478  11.978  1.00  0.00           H  
ATOM   1753  N   GLY H   8      16.298  18.070   9.912  1.00  0.00           N  
ATOM   1754  CA  GLY H   8      15.624  19.044   9.051  1.00  0.00           C  
ATOM   1755  C   GLY H   8      14.112  19.106   9.202  1.00  0.00           C  
ATOM   1756  O   GLY H   8      13.503  18.255   9.864  1.00  0.00           O  
ATOM   1757  H   GLY H   8      16.712  17.248   9.495  1.00  0.00           H  
ATOM   1758 1HA  GLY H   8      16.017  20.041   9.253  1.00  0.00           H  
ATOM   1759 2HA  GLY H   8      15.842  18.819   8.007  1.00  0.00           H  
ATOM   1760  N   ALA H   9      13.510  20.122   8.586  1.00  0.00           N  
ATOM   1761  CA  ALA H   9      12.067  20.354   8.677  1.00  0.00           C  
ATOM   1762  C   ALA H   9      11.275  19.207   8.057  1.00  0.00           C  
ATOM   1763  O   ALA H   9      11.703  18.607   7.071  1.00  0.00           O  
ATOM   1764  CB  ALA H   9      11.701  21.676   8.021  1.00  0.00           C  
ATOM   1765  H   ALA H   9      14.076  20.752   8.036  1.00  0.00           H  
ATOM   1766  HA  ALA H   9      11.799  20.409   9.733  1.00  0.00           H  
ATOM   1767 1HB  ALA H   9      10.625  21.835   8.098  1.00  0.00           H  
ATOM   1768 2HB  ALA H   9      12.224  22.490   8.524  1.00  0.00           H  
ATOM   1769 3HB  ALA H   9      11.990  21.655   6.972  1.00  0.00           H  
ATOM   1770  N   GLU H  10      10.121  18.912   8.648  1.00  0.00           N  
ATOM   1771  CA  GLU H  10       9.290  17.790   8.221  1.00  0.00           C  
ATOM   1772  C   GLU H  10       7.895  18.269   7.836  1.00  0.00           C  
ATOM   1773  O   GLU H  10       7.329  19.142   8.496  1.00  0.00           O  
ATOM   1774  CB  GLU H  10       9.192  16.740   9.331  1.00  0.00           C  
ATOM   1775  CG  GLU H  10      10.519  16.093   9.702  1.00  0.00           C  
ATOM   1776  CD  GLU H  10      11.024  15.148   8.648  1.00  0.00           C  
ATOM   1777  OE1 GLU H  10      10.216  14.562   7.967  1.00  0.00           O  
ATOM   1778  OE2 GLU H  10      12.218  15.012   8.523  1.00  0.00           O  
ATOM   1779  H   GLU H  10       9.815  19.486   9.421  1.00  0.00           H  
ATOM   1780  HA  GLU H  10       9.751  17.330   7.347  1.00  0.00           H  
ATOM   1781 1HB  GLU H  10       8.781  17.199  10.230  1.00  0.00           H  
ATOM   1782 2HB  GLU H  10       8.508  15.949   9.023  1.00  0.00           H  
ATOM   1783 1HG  GLU H  10      11.261  16.875   9.858  1.00  0.00           H  
ATOM   1784 2HG  GLU H  10      10.398  15.553  10.639  1.00  0.00           H  
ATOM   1785  N   VAL H  11       7.358  17.702   6.757  1.00  0.00           N  
ATOM   1786  CA  VAL H  11       5.982  17.961   6.334  1.00  0.00           C  
ATOM   1787  C   VAL H  11       5.204  16.661   6.456  1.00  0.00           C  
ATOM   1788  O   VAL H  11       5.571  15.647   5.857  1.00  0.00           O  
ATOM   1789  CB  VAL H  11       5.929  18.476   4.883  1.00  0.00           C  
ATOM   1790  CG1 VAL H  11       4.489  18.695   4.448  1.00  0.00           C  
ATOM   1791  CG2 VAL H  11       6.734  19.760   4.758  1.00  0.00           C  
ATOM   1792  H   VAL H  11       7.928  17.069   6.214  1.00  0.00           H  
ATOM   1793  HA  VAL H  11       5.560  18.729   6.983  1.00  0.00           H  
ATOM   1794  HB  VAL H  11       6.352  17.716   4.224  1.00  0.00           H  
ATOM   1795 1HG1 VAL H  11       4.471  19.058   3.420  1.00  0.00           H  
ATOM   1796 2HG1 VAL H  11       3.942  17.755   4.510  1.00  0.00           H  
ATOM   1797 3HG1 VAL H  11       4.020  19.433   5.099  1.00  0.00           H  
ATOM   1798 1HG2 VAL H  11       6.692  20.116   3.730  1.00  0.00           H  
ATOM   1799 2HG2 VAL H  11       6.314  20.517   5.422  1.00  0.00           H  
ATOM   1800 3HG2 VAL H  11       7.770  19.570   5.034  1.00  0.00           H  
ATOM   1801  N   MET H  12       4.132  16.692   7.239  1.00  0.00           N  
ATOM   1802  CA  MET H  12       3.347  15.497   7.520  1.00  0.00           C  
ATOM   1803  C   MET H  12       1.880  15.717   7.163  1.00  0.00           C  
ATOM   1804  O   MET H  12       1.368  16.829   7.265  1.00  0.00           O  
ATOM   1805  CB  MET H  12       3.487  15.104   8.990  1.00  0.00           C  
ATOM   1806  CG  MET H  12       4.881  14.639   9.386  1.00  0.00           C  
ATOM   1807  SD  MET H  12       5.328  13.061   8.633  1.00  0.00           S  
ATOM   1808  CE  MET H  12       7.110  13.094   8.810  1.00  0.00           C  
ATOM   1809  H   MET H  12       3.852  17.572   7.650  1.00  0.00           H  
ATOM   1810  HA  MET H  12       3.723  14.682   6.902  1.00  0.00           H  
ATOM   1811 1HB  MET H  12       3.228  15.953   9.619  1.00  0.00           H  
ATOM   1812 2HB  MET H  12       2.788  14.300   9.220  1.00  0.00           H  
ATOM   1813 1HG  MET H  12       5.615  15.385   9.082  1.00  0.00           H  
ATOM   1814 2HG  MET H  12       4.935  14.531  10.469  1.00  0.00           H  
ATOM   1815 1HE  MET H  12       7.534  12.181   8.390  1.00  0.00           H  
ATOM   1816 2HE  MET H  12       7.512  13.959   8.283  1.00  0.00           H  
ATOM   1817 3HE  MET H  12       7.369  13.161   9.868  1.00  0.00           H  
ATOM   1818  N   LYS H  13       1.206  14.654   6.738  1.00  0.00           N  
ATOM   1819  CA  LYS H  13      -0.234  14.708   6.506  1.00  0.00           C  
ATOM   1820  C   LYS H  13      -0.959  14.459   7.830  1.00  0.00           C  
ATOM   1821  O   LYS H  13      -0.422  13.776   8.702  1.00  0.00           O  
ATOM   1822  CB  LYS H  13      -0.661  13.683   5.454  1.00  0.00           C  
ATOM   1823  CG  LYS H  13      -0.118  13.955   4.056  1.00  0.00           C  
ATOM   1824  CD  LYS H  13      -0.604  12.910   3.063  1.00  0.00           C  
ATOM   1825  CE  LYS H  13      -0.063  13.179   1.666  1.00  0.00           C  
ATOM   1826  NZ  LYS H  13      -0.516  12.154   0.687  1.00  0.00           N  
ATOM   1827  H   LYS H  13       1.699  13.787   6.571  1.00  0.00           H  
ATOM   1828  HA  LYS H  13      -0.489  15.703   6.140  1.00  0.00           H  
ATOM   1829 1HB  LYS H  13      -0.325  12.691   5.756  1.00  0.00           H  
ATOM   1830 2HB  LYS H  13      -1.748  13.656   5.392  1.00  0.00           H  
ATOM   1831 1HG  LYS H  13      -0.447  14.940   3.723  1.00  0.00           H  
ATOM   1832 2HG  LYS H  13       0.970  13.944   4.079  1.00  0.00           H  
ATOM   1833 1HD  LYS H  13      -0.275  11.921   3.386  1.00  0.00           H  
ATOM   1834 2HD  LYS H  13      -1.693  12.918   3.028  1.00  0.00           H  
ATOM   1835 1HE  LYS H  13      -0.400  14.158   1.330  1.00  0.00           H  
ATOM   1836 2HE  LYS H  13       1.027  13.182   1.692  1.00  0.00           H  
ATOM   1837 1HZ  LYS H  13      -0.136  12.368  -0.224  1.00  0.00           H  
ATOM   1838 2HZ  LYS H  13      -0.193  11.242   0.980  1.00  0.00           H  
ATOM   1839 3HZ  LYS H  13      -1.524  12.154   0.641  1.00  0.00           H  
ATOM   1840  N   PRO H  14      -2.163  15.043   8.002  1.00  0.00           N  
ATOM   1841  CA  PRO H  14      -2.880  14.868   9.266  1.00  0.00           C  
ATOM   1842  C   PRO H  14      -3.154  13.404   9.610  1.00  0.00           C  
ATOM   1843  O   PRO H  14      -3.588  12.627   8.757  1.00  0.00           O  
ATOM   1844  CB  PRO H  14      -4.185  15.631   9.013  1.00  0.00           C  
ATOM   1845  CG  PRO H  14      -3.822  16.646   7.984  1.00  0.00           C  
ATOM   1846  CD  PRO H  14      -2.858  15.930   7.075  1.00  0.00           C  
ATOM   1847  HA  PRO H  14      -2.300  15.329  10.079  1.00  0.00           H  
ATOM   1848 1HB  PRO H  14      -4.968  14.937   8.671  1.00  0.00           H  
ATOM   1849 2HB  PRO H  14      -4.545  16.083   9.950  1.00  0.00           H  
ATOM   1850 1HG  PRO H  14      -4.723  16.992   7.457  1.00  0.00           H  
ATOM   1851 2HG  PRO H  14      -3.376  17.530   8.462  1.00  0.00           H  
ATOM   1852 1HD  PRO H  14      -3.419  15.380   6.305  1.00  0.00           H  
ATOM   1853 2HD  PRO H  14      -2.177  16.659   6.613  1.00  0.00           H  
ATOM   1854  N   GLY H  15      -2.888  13.047  10.860  1.00  0.00           N  
ATOM   1855  CA  GLY H  15      -3.080  11.683  11.341  1.00  0.00           C  
ATOM   1856  C   GLY H  15      -1.830  10.825  11.279  1.00  0.00           C  
ATOM   1857  O   GLY H  15      -1.808   9.722  11.820  1.00  0.00           O  
ATOM   1858  H   GLY H  15      -2.540  13.748  11.499  1.00  0.00           H  
ATOM   1859 1HA  GLY H  15      -3.426  11.707  12.375  1.00  0.00           H  
ATOM   1860 2HA  GLY H  15      -3.857  11.196  10.754  1.00  0.00           H  
ATOM   1861  N   ALA H  16      -0.789  11.325  10.619  1.00  0.00           N  
ATOM   1862  CA  ALA H  16       0.462  10.587  10.474  1.00  0.00           C  
ATOM   1863  C   ALA H  16       1.391  10.749  11.684  1.00  0.00           C  
ATOM   1864  O   ALA H  16       1.021  11.366  12.686  1.00  0.00           O  
ATOM   1865  CB  ALA H  16       1.167  10.989   9.188  1.00  0.00           C  
ATOM   1866  H   ALA H  16      -0.868  12.244  10.207  1.00  0.00           H  
ATOM   1867  HA  ALA H  16       0.223   9.526  10.401  1.00  0.00           H  
ATOM   1868 1HB  ALA H  16       2.098  10.430   9.093  1.00  0.00           H  
ATOM   1869 2HB  ALA H  16       0.524  10.768   8.335  1.00  0.00           H  
ATOM   1870 3HB  ALA H  16       1.385  12.055   9.211  1.00  0.00           H  
ATOM   1871  N   SER H  17       2.589  10.176  11.586  1.00  0.00           N  
ATOM   1872  CA  SER H  17       3.582  10.244  12.654  1.00  0.00           C  
ATOM   1873  C   SER H  17       4.888  10.837  12.164  1.00  0.00           C  
ATOM   1874  O   SER H  17       5.154  10.877  10.963  1.00  0.00           O  
ATOM   1875  CB  SER H  17       3.834   8.861  13.224  1.00  0.00           C  
ATOM   1876  OG  SER H  17       4.429   8.026  12.270  1.00  0.00           O  
ATOM   1877  H   SER H  17       2.813   9.677  10.737  1.00  0.00           H  
ATOM   1878  HA  SER H  17       3.194  10.886  13.447  1.00  0.00           H  
ATOM   1879 1HB  SER H  17       4.482   8.940  14.098  1.00  0.00           H  
ATOM   1880 2HB  SER H  17       2.891   8.427  13.553  1.00  0.00           H  
ATOM   1881  HG  SER H  17       5.269   8.435  12.047  1.00  0.00           H  
ATOM   1882  N   VAL H  18       5.703  11.295  13.109  1.00  0.00           N  
ATOM   1883  CA  VAL H  18       7.002  11.864  12.785  1.00  0.00           C  
ATOM   1884  C   VAL H  18       8.013  11.519  13.887  1.00  0.00           C  
ATOM   1885  O   VAL H  18       7.652  11.415  15.063  1.00  0.00           O  
ATOM   1886  CB  VAL H  18       6.897  13.393  12.632  1.00  0.00           C  
ATOM   1887  CG1 VAL H  18       6.399  14.025  13.923  1.00  0.00           C  
ATOM   1888  CG2 VAL H  18       8.247  13.968  12.235  1.00  0.00           C  
ATOM   1889  H   VAL H  18       5.413  11.248  14.074  1.00  0.00           H  
ATOM   1890  HA  VAL H  18       7.340  11.441  11.838  1.00  0.00           H  
ATOM   1891  HB  VAL H  18       6.163  13.622  11.859  1.00  0.00           H  
ATOM   1892 1HG1 VAL H  18       6.330  15.106  13.797  1.00  0.00           H  
ATOM   1893 2HG1 VAL H  18       5.414  13.625  14.169  1.00  0.00           H  
ATOM   1894 3HG1 VAL H  18       7.095  13.799  14.731  1.00  0.00           H  
ATOM   1895 1HG2 VAL H  18       8.165  15.050  12.128  1.00  0.00           H  
ATOM   1896 2HG2 VAL H  18       8.982  13.735  13.006  1.00  0.00           H  
ATOM   1897 3HG2 VAL H  18       8.565  13.533  11.288  1.00  0.00           H  
ATOM   1898  N   LYS H  19       9.267  11.306  13.495  1.00  0.00           N  
ATOM   1899  CA  LYS H  19      10.344  11.096  14.459  1.00  0.00           C  
ATOM   1900  C   LYS H  19      11.430  12.133  14.250  1.00  0.00           C  
ATOM   1901  O   LYS H  19      12.048  12.189  13.189  1.00  0.00           O  
ATOM   1902  CB  LYS H  19      10.923   9.686  14.335  1.00  0.00           C  
ATOM   1903  CG  LYS H  19       9.949   8.571  14.691  1.00  0.00           C  
ATOM   1904  CD  LYS H  19      10.606   7.204  14.575  1.00  0.00           C  
ATOM   1905  CE  LYS H  19       9.633   6.089  14.924  1.00  0.00           C  
ATOM   1906  NZ  LYS H  19      10.257   4.743  14.793  1.00  0.00           N  
ATOM   1907  H   LYS H  19       9.479  11.291  12.508  1.00  0.00           H  
ATOM   1908  HA  LYS H  19       9.936  11.212  15.464  1.00  0.00           H  
ATOM   1909 1HB  LYS H  19      11.261   9.520  13.311  1.00  0.00           H  
ATOM   1910 2HB  LYS H  19      11.793   9.591  14.984  1.00  0.00           H  
ATOM   1911 1HG  LYS H  19       9.596   8.709  15.714  1.00  0.00           H  
ATOM   1912 2HG  LYS H  19       9.091   8.610  14.021  1.00  0.00           H  
ATOM   1913 1HD  LYS H  19      10.963   7.057  13.554  1.00  0.00           H  
ATOM   1914 2HD  LYS H  19      11.461   7.152  15.250  1.00  0.00           H  
ATOM   1915 1HE  LYS H  19       9.286   6.216  15.949  1.00  0.00           H  
ATOM   1916 2HE  LYS H  19       8.768   6.140  14.262  1.00  0.00           H  
ATOM   1917 1HZ  LYS H  19       9.579   4.033  15.033  1.00  0.00           H  
ATOM   1918 2HZ  LYS H  19      10.565   4.606  13.841  1.00  0.00           H  
ATOM   1919 3HZ  LYS H  19      11.048   4.677  15.417  1.00  0.00           H  
ATOM   1920  N   ILE H  20      11.655  12.952  15.268  1.00  0.00           N  
ATOM   1921  CA  ILE H  20      12.640  14.019  15.180  1.00  0.00           C  
ATOM   1922  C   ILE H  20      13.887  13.631  15.955  1.00  0.00           C  
ATOM   1923  O   ILE H  20      13.794  13.073  17.048  1.00  0.00           O  
ATOM   1924  CB  ILE H  20      12.078  15.345  15.726  1.00  0.00           C  
ATOM   1925  CG1 ILE H  20      10.802  15.733  14.975  1.00  0.00           C  
ATOM   1926  CG2 ILE H  20      13.119  16.448  15.616  1.00  0.00           C  
ATOM   1927  CD1 ILE H  20      11.004  15.935  13.491  1.00  0.00           C  
ATOM   1928  H   ILE H  20      11.132  12.834  16.122  1.00  0.00           H  
ATOM   1929  HA  ILE H  20      12.901  14.164  14.133  1.00  0.00           H  
ATOM   1930  HB  ILE H  20      11.804  15.220  16.772  1.00  0.00           H  
ATOM   1931 1HG1 ILE H  20      10.049  14.957  15.114  1.00  0.00           H  
ATOM   1932 2HG1 ILE H  20      10.400  16.656  15.394  1.00  0.00           H  
ATOM   1933 1HG2 ILE H  20      12.706  17.379  16.005  1.00  0.00           H  
ATOM   1934 2HG2 ILE H  20      14.002  16.174  16.193  1.00  0.00           H  
ATOM   1935 3HG2 ILE H  20      13.398  16.583  14.571  1.00  0.00           H  
ATOM   1936 1HD1 ILE H  20      10.055  16.208  13.029  1.00  0.00           H  
ATOM   1937 2HD1 ILE H  20      11.729  16.734  13.329  1.00  0.00           H  
ATOM   1938 3HD1 ILE H  20      11.372  15.013  13.044  1.00  0.00           H  
ATOM   1939  N   SER H  21      15.051  13.921  15.383  1.00  0.00           N  
ATOM   1940  CA  SER H  21      16.317  13.578  16.017  1.00  0.00           C  
ATOM   1941  C   SER H  21      17.106  14.810  16.442  1.00  0.00           C  
ATOM   1942  O   SER H  21      16.950  15.894  15.874  1.00  0.00           O  
ATOM   1943  CB  SER H  21      17.155  12.742  15.070  1.00  0.00           C  
ATOM   1944  OG  SER H  21      17.539  13.489  13.947  1.00  0.00           O  
ATOM   1945  H   SER H  21      15.059  14.393  14.490  1.00  0.00           H  
ATOM   1946  HA  SER H  21      16.109  12.995  16.915  1.00  0.00           H  
ATOM   1947 1HB  SER H  21      18.042  12.381  15.590  1.00  0.00           H  
ATOM   1948 2HB  SER H  21      16.584  11.871  14.752  1.00  0.00           H  
ATOM   1949  HG  SER H  21      18.287  13.024  13.563  1.00  0.00           H  
ATOM   1950  N   CYS H  22      17.957  14.616  17.443  1.00  0.00           N  
ATOM   1951  CA  CYS H  22      18.794  15.667  17.998  1.00  0.00           C  
ATOM   1952  C   CYS H  22      20.099  15.028  18.465  1.00  0.00           C  
ATOM   1953  O   CYS H  22      20.116  14.302  19.460  1.00  0.00           O  
ATOM   1954  CB  CYS H  22      18.105  16.374  19.164  1.00  0.00           C  
ATOM   1955  SG  CYS H  22      19.132  17.615  19.987  1.00  0.00           S  
ATOM   1956  H   CYS H  22      18.015  13.685  17.831  1.00  0.00           H  
ATOM   1957  HA  CYS H  22      18.985  16.405  17.218  1.00  0.00           H  
ATOM   1958 1HB  CYS H  22      17.199  16.866  18.809  1.00  0.00           H  
ATOM   1959 2HB  CYS H  22      17.805  15.637  19.910  1.00  0.00           H  
ATOM   1960  N   LYS H  23      21.188  15.273  17.732  1.00  0.00           N  
ATOM   1961  CA  LYS H  23      22.480  14.656  18.037  1.00  0.00           C  
ATOM   1962  C   LYS H  23      23.407  15.622  18.778  1.00  0.00           C  
ATOM   1963  O   LYS H  23      23.560  16.775  18.373  1.00  0.00           O  
ATOM   1964  CB  LYS H  23      23.152  14.167  16.754  1.00  0.00           C  
ATOM   1965  CG  LYS H  23      24.482  13.457  16.971  1.00  0.00           C  
ATOM   1966  CD  LYS H  23      25.055  12.944  15.658  1.00  0.00           C  
ATOM   1967  CE  LYS H  23      26.394  12.253  15.871  1.00  0.00           C  
ATOM   1968  NZ  LYS H  23      26.967  11.745  14.594  1.00  0.00           N  
ATOM   1969  H   LYS H  23      21.115  15.902  16.946  1.00  0.00           H  
ATOM   1970  HA  LYS H  23      22.309  13.800  18.691  1.00  0.00           H  
ATOM   1971 1HB  LYS H  23      22.486  13.478  16.233  1.00  0.00           H  
ATOM   1972 2HB  LYS H  23      23.330  15.014  16.090  1.00  0.00           H  
ATOM   1973 1HG  LYS H  23      25.194  14.147  17.424  1.00  0.00           H  
ATOM   1974 2HG  LYS H  23      24.338  12.615  17.648  1.00  0.00           H  
ATOM   1975 1HD  LYS H  23      24.358  12.236  15.208  1.00  0.00           H  
ATOM   1976 2HD  LYS H  23      25.193  13.778  14.971  1.00  0.00           H  
ATOM   1977 1HE  LYS H  23      27.098  12.954  16.317  1.00  0.00           H  
ATOM   1978 2HE  LYS H  23      26.267  11.415  16.556  1.00  0.00           H  
ATOM   1979 1HZ  LYS H  23      27.852  11.294  14.778  1.00  0.00           H  
ATOM   1980 2HZ  LYS H  23      26.330  11.078  14.181  1.00  0.00           H  
ATOM   1981 3HZ  LYS H  23      27.108  12.516  13.957  1.00  0.00           H  
ATOM   1982  N   ALA H  24      24.046  15.138  19.792  1.00  0.00           N  
ATOM   1983  CA  ALA H  24      24.956  15.893  20.640  1.00  0.00           C  
ATOM   1984  C   ALA H  24      26.429  15.681  20.301  1.00  0.00           C  
ATOM   1985  O   ALA H  24      26.866  14.561  20.044  1.00  0.00           O  
ATOM   1986  CB  ALA H  24      24.712  15.528  22.102  1.00  0.00           C  
ATOM   1987  H   ALA H  24      23.839  14.177  20.023  1.00  0.00           H  
ATOM   1988  HA  ALA H  24      24.758  16.954  20.490  1.00  0.00           H  
ATOM   1989 1HB  ALA H  24      25.395  16.093  22.737  1.00  0.00           H  
ATOM   1990 2HB  ALA H  24      23.683  15.770  22.369  1.00  0.00           H  
ATOM   1991 3HB  ALA H  24      24.884  14.463  22.243  1.00  0.00           H  
ATOM   1992  N   THR H  25      27.184  16.775  20.312  1.00  0.00           N  
ATOM   1993  CA  THR H  25      28.636  16.729  20.163  1.00  0.00           C  
ATOM   1994  C   THR H  25      29.238  17.670  21.202  1.00  0.00           C  
ATOM   1995  O   THR H  25      28.564  18.573  21.689  1.00  0.00           O  
ATOM   1996  CB  THR H  25      29.085  17.130  18.746  1.00  0.00           C  
ATOM   1997  OG1 THR H  25      28.775  18.512  18.517  1.00  0.00           O  
ATOM   1998  CG2 THR H  25      28.383  16.276  17.702  1.00  0.00           C  
ATOM   1999  H   THR H  25      26.728  17.670  20.426  1.00  0.00           H  
ATOM   2000  HA  THR H  25      28.970  15.707  20.344  1.00  0.00           H  
ATOM   2001  HB  THR H  25      30.162  16.993  18.654  1.00  0.00           H  
ATOM   2002  HG1 THR H  25      29.284  18.832  17.767  1.00  0.00           H  
ATOM   2003 1HG2 THR H  25      28.713  16.573  16.706  1.00  0.00           H  
ATOM   2004 2HG2 THR H  25      28.625  15.227  17.866  1.00  0.00           H  
ATOM   2005 3HG2 THR H  25      27.305  16.417  17.783  1.00  0.00           H  
ATOM   2006  N   GLY H  26      30.497  17.447  21.558  1.00  0.00           N  
ATOM   2007  CA  GLY H  26      31.163  18.358  22.472  1.00  0.00           C  
ATOM   2008  C   GLY H  26      31.138  18.010  23.951  1.00  0.00           C  
ATOM   2009  O   GLY H  26      31.791  18.681  24.752  1.00  0.00           O  
ATOM   2010  H   GLY H  26      31.004  16.649  21.203  1.00  0.00           H  
ATOM   2011 1HA  GLY H  26      32.213  18.448  22.196  1.00  0.00           H  
ATOM   2012 2HA  GLY H  26      30.721  19.350  22.383  1.00  0.00           H  
ATOM   2013  N   TYR H  27      30.381  16.982  24.323  1.00  0.00           N  
ATOM   2014  CA  TYR H  27      30.299  16.569  25.722  1.00  0.00           C  
ATOM   2015  C   TYR H  27      29.798  15.132  25.819  1.00  0.00           C  
ATOM   2016  O   TYR H  27      29.406  14.537  24.815  1.00  0.00           O  
ATOM   2017  CB  TYR H  27      29.387  17.509  26.513  1.00  0.00           C  
ATOM   2018  CG  TYR H  27      27.917  17.334  26.207  1.00  0.00           C  
ATOM   2019  CD1 TYR H  27      27.098  16.657  27.099  1.00  0.00           C  
ATOM   2020  CD2 TYR H  27      27.386  17.851  25.034  1.00  0.00           C  
ATOM   2021  CE1 TYR H  27      25.754  16.497  26.819  1.00  0.00           C  
ATOM   2022  CE2 TYR H  27      26.043  17.691  24.755  1.00  0.00           C  
ATOM   2023  CZ  TYR H  27      25.229  17.018  25.642  1.00  0.00           C  
ATOM   2024  OH  TYR H  27      23.891  16.858  25.363  1.00  0.00           O  
ATOM   2025  H   TYR H  27      29.852  16.474  23.629  1.00  0.00           H  
ATOM   2026  HA  TYR H  27      31.299  16.611  26.154  1.00  0.00           H  
ATOM   2027 1HB  TYR H  27      29.535  17.345  27.582  1.00  0.00           H  
ATOM   2028 2HB  TYR H  27      29.659  18.543  26.301  1.00  0.00           H  
ATOM   2029  HD1 TYR H  27      27.515  16.251  28.021  1.00  0.00           H  
ATOM   2030  HD2 TYR H  27      28.030  18.382  24.333  1.00  0.00           H  
ATOM   2031  HE1 TYR H  27      25.111  15.966  27.520  1.00  0.00           H  
ATOM   2032  HE2 TYR H  27      25.626  18.096  23.832  1.00  0.00           H  
ATOM   2033  HH  TYR H  27      23.473  16.366  26.074  1.00  0.00           H  
ATOM   2034  N   THR H  28      29.815  14.569  27.024  1.00  0.00           N  
ATOM   2035  CA  THR H  28      29.338  13.204  27.220  1.00  0.00           C  
ATOM   2036  C   THR H  28      27.820  13.190  27.323  1.00  0.00           C  
ATOM   2037  O   THR H  28      27.242  13.396  28.390  1.00  0.00           O  
ATOM   2038  CB  THR H  28      29.954  12.567  28.479  1.00  0.00           C  
ATOM   2039  OG1 THR H  28      31.382  12.548  28.358  1.00  0.00           O  
ATOM   2040  CG2 THR H  28      29.445  11.146  28.662  1.00  0.00           C  
ATOM   2041  H   THR H  28      30.162  15.088  27.817  1.00  0.00           H  
ATOM   2042  HA  THR H  28      29.634  12.606  26.357  1.00  0.00           H  
ATOM   2043  HB  THR H  28      29.685  13.158  29.354  1.00  0.00           H  
ATOM   2044  HG1 THR H  28      31.646  11.808  27.805  1.00  0.00           H  
ATOM   2045 1HG2 THR H  28      29.890  10.712  29.557  1.00  0.00           H  
ATOM   2046 2HG2 THR H  28      28.360  11.158  28.766  1.00  0.00           H  
ATOM   2047 3HG2 THR H  28      29.719  10.547  27.794  1.00  0.00           H  
ATOM   2048  N   PHE H  29      27.196  12.945  26.179  1.00  0.00           N  
ATOM   2049  CA  PHE H  29      25.749  12.835  26.037  1.00  0.00           C  
ATOM   2050  C   PHE H  29      25.024  12.023  27.116  1.00  0.00           C  
ATOM   2051  O   PHE H  29      23.985  12.441  27.619  1.00  0.00           O  
ATOM   2052  CB  PHE H  29      25.430  12.224  24.671  1.00  0.00           C  
ATOM   2053  CG  PHE H  29      23.962  12.016  24.429  1.00  0.00           C  
ATOM   2054  CD1 PHE H  29      23.142  13.082  24.091  1.00  0.00           C  
ATOM   2055  CD2 PHE H  29      23.398  10.753  24.538  1.00  0.00           C  
ATOM   2056  CE1 PHE H  29      21.791  12.891  23.868  1.00  0.00           C  
ATOM   2057  CE2 PHE H  29      22.049  10.560  24.314  1.00  0.00           C  
ATOM   2058  CZ  PHE H  29      21.245  11.630  23.979  1.00  0.00           C  
ATOM   2059  H   PHE H  29      27.781  12.830  25.363  1.00  0.00           H  
ATOM   2060  HA  PHE H  29      25.318  13.835  26.097  1.00  0.00           H  
ATOM   2061 1HB  PHE H  29      25.816  12.871  23.885  1.00  0.00           H  
ATOM   2062 2HB  PHE H  29      25.930  11.261  24.578  1.00  0.00           H  
ATOM   2063  HD1 PHE H  29      23.574  14.079  24.003  1.00  0.00           H  
ATOM   2064  HD2 PHE H  29      24.034   9.908  24.803  1.00  0.00           H  
ATOM   2065  HE1 PHE H  29      21.158  13.738  23.604  1.00  0.00           H  
ATOM   2066  HE2 PHE H  29      21.619   9.562  24.402  1.00  0.00           H  
ATOM   2067  HZ  PHE H  29      20.180  11.479  23.804  1.00  0.00           H  
ATOM   2068  N   SER H  30      25.565  10.867  27.479  1.00  0.00           N  
ATOM   2069  CA  SER H  30      24.846   9.990  28.396  1.00  0.00           C  
ATOM   2070  C   SER H  30      24.661  10.520  29.817  1.00  0.00           C  
ATOM   2071  O   SER H  30      23.823  10.013  30.566  1.00  0.00           O  
ATOM   2072  CB  SER H  30      25.570   8.658  28.464  1.00  0.00           C  
ATOM   2073  OG  SER H  30      26.812   8.794  29.098  1.00  0.00           O  
ATOM   2074  H   SER H  30      26.468  10.579  27.130  1.00  0.00           H  
ATOM   2075  HA  SER H  30      23.837   9.838  28.011  1.00  0.00           H  
ATOM   2076 1HB  SER H  30      24.957   7.939  29.009  1.00  0.00           H  
ATOM   2077 2HB  SER H  30      25.713   8.271  27.457  1.00  0.00           H  
ATOM   2078  HG  SER H  30      26.627   8.824  30.039  1.00  0.00           H  
ATOM   2079  N   THR H  31      25.413  11.558  30.177  1.00  0.00           N  
ATOM   2080  CA  THR H  31      25.349  12.131  31.521  1.00  0.00           C  
ATOM   2081  C   THR H  31      24.346  13.250  31.802  1.00  0.00           C  
ATOM   2082  O   THR H  31      24.159  13.619  32.959  1.00  0.00           O  
ATOM   2083  CB  THR H  31      26.746  12.650  31.907  1.00  0.00           C  
ATOM   2084  OG1 THR H  31      27.177  13.627  30.950  1.00  0.00           O  
ATOM   2085  CG2 THR H  31      27.748  11.506  31.944  1.00  0.00           C  
ATOM   2086  H   THR H  31      26.047  11.958  29.500  1.00  0.00           H  
ATOM   2087  HA  THR H  31      25.047  11.348  32.217  1.00  0.00           H  
ATOM   2088  HB  THR H  31      26.702  13.118  32.890  1.00  0.00           H  
ATOM   2089  HG1 THR H  31      26.940  13.335  30.067  1.00  0.00           H  
ATOM   2090 1HG2 THR H  31      28.730  11.891  32.219  1.00  0.00           H  
ATOM   2091 2HG2 THR H  31      27.429  10.766  32.678  1.00  0.00           H  
ATOM   2092 3HG2 THR H  31      27.804  11.039  30.961  1.00  0.00           H  
ATOM   2093  N   TYR H  32      23.631  13.827  30.627  1.00  0.00           N  
ATOM   2094  CA  TYR H  32      22.721  14.920  30.963  1.00  0.00           C  
ATOM   2095  C   TYR H  32      21.320  14.803  30.397  1.00  0.00           C  
ATOM   2096  O   TYR H  32      21.112  14.170  29.363  1.00  0.00           O  
ATOM   2097  CB  TYR H  32      23.332  16.247  30.508  1.00  0.00           C  
ATOM   2098  CG  TYR H  32      24.638  16.584  31.192  1.00  0.00           C  
ATOM   2099  CD1 TYR H  32      25.841  16.372  30.535  1.00  0.00           C  
ATOM   2100  CD2 TYR H  32      24.633  17.106  32.477  1.00  0.00           C  
ATOM   2101  CE1 TYR H  32      27.034  16.680  31.160  1.00  0.00           C  
ATOM   2102  CE2 TYR H  32      25.826  17.414  33.103  1.00  0.00           C  
ATOM   2103  CZ  TYR H  32      27.023  17.202  32.448  1.00  0.00           C  
ATOM   2104  OH  TYR H  32      28.211  17.509  33.071  1.00  0.00           O  
ATOM   2105  H   TYR H  32      23.743  13.560  29.659  1.00  0.00           H  
ATOM   2106  HA  TYR H  32      22.588  14.939  32.045  1.00  0.00           H  
ATOM   2107 1HB  TYR H  32      23.510  16.216  29.432  1.00  0.00           H  
ATOM   2108 2HB  TYR H  32      22.629  17.056  30.700  1.00  0.00           H  
ATOM   2109  HD1 TYR H  32      25.845  15.962  29.524  1.00  0.00           H  
ATOM   2110  HD2 TYR H  32      23.688  17.271  32.994  1.00  0.00           H  
ATOM   2111  HE1 TYR H  32      27.979  16.513  30.643  1.00  0.00           H  
ATOM   2112  HE2 TYR H  32      25.822  17.823  34.113  1.00  0.00           H  
ATOM   2113  HH  TYR H  32      28.031  17.857  33.948  1.00  0.00           H  
ATOM   2114  N   TRP H  33      20.361  15.422  31.076  1.00  0.00           N  
ATOM   2115  CA  TRP H  33      18.971  15.344  30.650  1.00  0.00           C  
ATOM   2116  C   TRP H  33      18.810  16.047  29.315  1.00  0.00           C  
ATOM   2117  O   TRP H  33      19.445  17.076  29.064  1.00  0.00           O  
ATOM   2118  CB  TRP H  33      18.045  15.978  31.690  1.00  0.00           C  
ATOM   2119  CG  TRP H  33      18.024  15.245  32.997  1.00  0.00           C  
ATOM   2120  CD1 TRP H  33      18.915  15.377  34.020  1.00  0.00           C  
ATOM   2121  CD2 TRP H  33      17.057  14.258  33.432  1.00  0.00           C  
ATOM   2122  NE1 TRP H  33      18.573  14.543  35.056  1.00  0.00           N  
ATOM   2123  CE2 TRP H  33      17.438  13.852  34.714  1.00  0.00           C  
ATOM   2124  CE3 TRP H  33      15.916  13.697  32.846  1.00  0.00           C  
ATOM   2125  CZ2 TRP H  33      16.720  12.905  35.427  1.00  0.00           C  
ATOM   2126  CZ3 TRP H  33      15.196  12.747  33.561  1.00  0.00           C  
ATOM   2127  CH2 TRP H  33      15.588  12.363  34.819  1.00  0.00           C  
ATOM   2128  H   TRP H  33      20.592  15.957  31.900  1.00  0.00           H  
ATOM   2129  HA  TRP H  33      18.701  14.294  30.542  1.00  0.00           H  
ATOM   2130 1HB  TRP H  33      18.357  17.005  31.878  1.00  0.00           H  
ATOM   2131 2HB  TRP H  33      17.028  16.011  31.299  1.00  0.00           H  
ATOM   2132  HD1 TRP H  33      19.774  16.045  34.015  1.00  0.00           H  
ATOM   2133  HE1 TRP H  33      19.075  14.451  35.927  1.00  0.00           H  
ATOM   2134  HE3 TRP H  33      15.599  14.001  31.849  1.00  0.00           H  
ATOM   2135  HZ2 TRP H  33      17.015  12.586  36.427  1.00  0.00           H  
ATOM   2136  HZ3 TRP H  33      14.310  12.314  33.097  1.00  0.00           H  
ATOM   2137  HH2 TRP H  33      14.999  11.616  35.352  1.00  0.00           H  
ATOM   2138  N   ILE H  34      17.968  15.476  28.461  1.00  0.00           N  
ATOM   2139  CA  ILE H  34      17.606  16.096  27.194  1.00  0.00           C  
ATOM   2140  C   ILE H  34      16.139  16.497  27.311  1.00  0.00           C  
ATOM   2141  O   ILE H  34      15.265  15.642  27.479  1.00  0.00           O  
ATOM   2142  CB  ILE H  34      17.817  15.145  26.002  1.00  0.00           C  
ATOM   2143  CG1 ILE H  34      19.257  14.626  25.982  1.00  0.00           C  
ATOM   2144  CG2 ILE H  34      17.484  15.849  24.695  1.00  0.00           C  
ATOM   2145  CD1 ILE H  34      20.297  15.715  25.848  1.00  0.00           C  
ATOM   2146  H   ILE H  34      17.568  14.580  28.703  1.00  0.00           H  
ATOM   2147  HA  ILE H  34      18.240  16.968  27.042  1.00  0.00           H  
ATOM   2148  HB  ILE H  34      17.170  14.275  26.110  1.00  0.00           H  
ATOM   2149 1HG1 ILE H  34      19.457  14.074  26.899  1.00  0.00           H  
ATOM   2150 2HG1 ILE H  34      19.383  13.932  25.150  1.00  0.00           H  
ATOM   2151 1HG2 ILE H  34      17.640  15.163  23.863  1.00  0.00           H  
ATOM   2152 2HG2 ILE H  34      16.443  16.170  24.711  1.00  0.00           H  
ATOM   2153 3HG2 ILE H  34      18.130  16.719  24.575  1.00  0.00           H  
ATOM   2154 1HD1 ILE H  34      21.292  15.269  25.841  1.00  0.00           H  
ATOM   2155 2HD1 ILE H  34      20.137  16.259  24.917  1.00  0.00           H  
ATOM   2156 3HD1 ILE H  34      20.214  16.402  26.689  1.00  0.00           H  
ATOM   2157  N   GLU H  35      15.880  17.799  27.243  1.00  0.00           N  
ATOM   2158  CA  GLU H  35      14.526  18.329  27.318  1.00  0.00           C  
ATOM   2159  C   GLU H  35      13.996  18.575  25.909  1.00  0.00           C  
ATOM   2160  O   GLU H  35      14.769  18.861  24.989  1.00  0.00           O  
ATOM   2161  CB  GLU H  35      14.493  19.625  28.132  1.00  0.00           C  
ATOM   2162  CG  GLU H  35      14.921  19.467  29.583  1.00  0.00           C  
ATOM   2163  CD  GLU H  35      14.893  20.762  30.346  1.00  0.00           C  
ATOM   2164  OE1 GLU H  35      14.654  21.780  29.743  1.00  0.00           O  
ATOM   2165  OE2 GLU H  35      15.112  20.733  31.534  1.00  0.00           O  
ATOM   2166  H   GLU H  35      16.654  18.437  27.134  1.00  0.00           H  
ATOM   2167  HA  GLU H  35      13.893  17.593  27.815  1.00  0.00           H  
ATOM   2168 1HB  GLU H  35      15.148  20.363  27.668  1.00  0.00           H  
ATOM   2169 2HB  GLU H  35      13.482  20.034  28.124  1.00  0.00           H  
ATOM   2170 1HG  GLU H  35      14.256  18.756  30.072  1.00  0.00           H  
ATOM   2171 2HG  GLU H  35      15.930  19.056  29.611  1.00  0.00           H  
ATOM   2172  N   TRP H  36      12.683  18.457  25.745  1.00  0.00           N  
ATOM   2173  CA  TRP H  36      12.044  18.737  24.461  1.00  0.00           C  
ATOM   2174  C   TRP H  36      10.935  19.751  24.728  1.00  0.00           C  
ATOM   2175  O   TRP H  36      10.080  19.537  25.592  1.00  0.00           O  
ATOM   2176  CB  TRP H  36      11.475  17.462  23.841  1.00  0.00           C  
ATOM   2177  CG  TRP H  36      12.552  16.551  23.335  1.00  0.00           C  
ATOM   2178  CD1 TRP H  36      13.282  15.651  24.067  1.00  0.00           C  
ATOM   2179  CD2 TRP H  36      13.043  16.467  21.993  1.00  0.00           C  
ATOM   2180  NE1 TRP H  36      14.193  15.013  23.259  1.00  0.00           N  
ATOM   2181  CE2 TRP H  36      14.069  15.493  21.983  1.00  0.00           C  
ATOM   2182  CE3 TRP H  36      12.716  17.119  20.796  1.00  0.00           C  
ATOM   2183  CZ2 TRP H  36      14.771  15.156  20.817  1.00  0.00           C  
ATOM   2184  CZ3 TRP H  36      13.414  16.783  19.636  1.00  0.00           C  
ATOM   2185  CH2 TRP H  36      14.430  15.810  19.657  1.00  0.00           C  
ATOM   2186  H   TRP H  36      12.112  18.166  26.526  1.00  0.00           H  
ATOM   2187  HA  TRP H  36      12.793  19.147  23.784  1.00  0.00           H  
ATOM   2188 1HB  TRP H  36      10.879  16.930  24.583  1.00  0.00           H  
ATOM   2189 2HB  TRP H  36      10.813  17.722  23.015  1.00  0.00           H  
ATOM   2190  HD1 TRP H  36      13.157  15.469  25.133  1.00  0.00           H  
ATOM   2191  HE1 TRP H  36      14.849  14.307  23.558  1.00  0.00           H  
ATOM   2192  HE3 TRP H  36      11.929  17.873  20.774  1.00  0.00           H  
ATOM   2193  HZ2 TRP H  36      15.559  14.402  20.814  1.00  0.00           H  
ATOM   2194  HZ3 TRP H  36      13.152  17.296  18.710  1.00  0.00           H  
ATOM   2195  HH2 TRP H  36      14.956  15.571  18.733  1.00  0.00           H  
ATOM   2196  N   VAL H  37      10.959  20.846  23.970  1.00  0.00           N  
ATOM   2197  CA  VAL H  37      10.026  21.959  24.141  1.00  0.00           C  
ATOM   2198  C   VAL H  37       9.355  22.359  22.825  1.00  0.00           C  
ATOM   2199  O   VAL H  37      10.021  22.508  21.801  1.00  0.00           O  
ATOM   2200  CB  VAL H  37      10.789  23.186  24.715  1.00  0.00           C  
ATOM   2201  CG1 VAL H  37       9.862  24.383  24.862  1.00  0.00           C  
ATOM   2202  CG2 VAL H  37      11.394  22.829  26.065  1.00  0.00           C  
ATOM   2203  H   VAL H  37      11.660  20.901  23.245  1.00  0.00           H  
ATOM   2204  HA  VAL H  37       9.246  21.653  24.838  1.00  0.00           H  
ATOM   2205  HB  VAL H  37      11.582  23.465  24.020  1.00  0.00           H  
ATOM   2206 1HG1 VAL H  37      10.421  25.229  25.264  1.00  0.00           H  
ATOM   2207 2HG1 VAL H  37       9.454  24.650  23.887  1.00  0.00           H  
ATOM   2208 3HG1 VAL H  37       9.048  24.132  25.540  1.00  0.00           H  
ATOM   2209 1HG2 VAL H  37      11.928  23.690  26.464  1.00  0.00           H  
ATOM   2210 2HG2 VAL H  37      10.600  22.543  26.755  1.00  0.00           H  
ATOM   2211 3HG2 VAL H  37      12.087  21.996  25.945  1.00  0.00           H  
ATOM   2212  N   LYS H  38       8.095  22.598  22.814  1.00  0.00           N  
ATOM   2213  CA  LYS H  38       7.259  22.971  21.672  1.00  0.00           C  
ATOM   2214  C   LYS H  38       7.040  24.492  21.587  1.00  0.00           C  
ATOM   2215  O   LYS H  38       6.807  25.155  22.606  1.00  0.00           O  
ATOM   2216  CB  LYS H  38       5.909  22.254  21.788  1.00  0.00           C  
ATOM   2217  CG  LYS H  38       4.953  22.476  20.643  1.00  0.00           C  
ATOM   2218  CD  LYS H  38       3.718  21.623  20.832  1.00  0.00           C  
ATOM   2219  CE  LYS H  38       2.706  21.853  19.722  1.00  0.00           C  
ATOM   2220  NZ  LYS H  38       1.501  21.000  19.902  1.00  0.00           N  
ATOM   2221  H   LYS H  38       7.667  22.491  23.723  1.00  0.00           H  
ATOM   2222  HA  LYS H  38       7.768  22.667  20.757  1.00  0.00           H  
ATOM   2223 1HB  LYS H  38       6.075  21.179  21.867  1.00  0.00           H  
ATOM   2224 2HB  LYS H  38       5.404  22.575  22.698  1.00  0.00           H  
ATOM   2225 1HG  LYS H  38       4.671  23.529  20.604  1.00  0.00           H  
ATOM   2226 2HG  LYS H  38       5.442  22.213  19.705  1.00  0.00           H  
ATOM   2227 1HD  LYS H  38       4.001  20.570  20.840  1.00  0.00           H  
ATOM   2228 2HD  LYS H  38       3.253  21.863  21.788  1.00  0.00           H  
ATOM   2229 1HE  LYS H  38       2.403  22.899  19.717  1.00  0.00           H  
ATOM   2230 2HE  LYS H  38       3.163  21.624  18.760  1.00  0.00           H  
ATOM   2231 1HZ  LYS H  38       0.850  21.176  19.148  1.00  0.00           H  
ATOM   2232 2HZ  LYS H  38       1.771  20.027  19.890  1.00  0.00           H  
ATOM   2233 3HZ  LYS H  38       1.063  21.218  20.784  1.00  0.00           H  
ATOM   2234  N   GLN H  39       7.131  25.037  20.367  1.00  0.00           N  
ATOM   2235  CA  GLN H  39       6.793  26.441  20.115  1.00  0.00           C  
ATOM   2236  C   GLN H  39       5.959  26.605  18.841  1.00  0.00           C  
ATOM   2237  O   GLN H  39       6.474  26.470  17.725  1.00  0.00           O  
ATOM   2238  CB  GLN H  39       8.067  27.284  20.012  1.00  0.00           C  
ATOM   2239  CG  GLN H  39       7.816  28.770  19.823  1.00  0.00           C  
ATOM   2240  CD  GLN H  39       9.053  29.605  20.093  1.00  0.00           C  
ATOM   2241  OE1 GLN H  39      10.039  29.538  19.354  1.00  0.00           O  
ATOM   2242  NE2 GLN H  39       9.009  30.399  21.157  1.00  0.00           N  
ATOM   2243  H   GLN H  39       7.441  24.459  19.598  1.00  0.00           H  
ATOM   2244  HA  GLN H  39       6.197  26.808  20.949  1.00  0.00           H  
ATOM   2245 1HB  GLN H  39       8.662  27.156  20.917  1.00  0.00           H  
ATOM   2246 2HB  GLN H  39       8.668  26.935  19.173  1.00  0.00           H  
ATOM   2247 1HG  GLN H  39       7.503  28.947  18.794  1.00  0.00           H  
ATOM   2248 2HG  GLN H  39       7.033  29.087  20.512  1.00  0.00           H  
ATOM   2249 1HE2 GLN H  39       9.796  30.974  21.386  1.00  0.00           H  
ATOM   2250 2HE2 GLN H  39       8.190  30.424  21.730  1.00  0.00           H  
ATOM   2251  N   ARG H  40       4.672  26.891  19.020  1.00  0.00           N  
ATOM   2252  CA  ARG H  40       3.761  27.155  17.904  1.00  0.00           C  
ATOM   2253  C   ARG H  40       4.126  28.448  17.168  1.00  0.00           C  
ATOM   2254  O   ARG H  40       4.784  29.315  17.758  1.00  0.00           O  
ATOM   2255  CB  ARG H  40       2.326  27.248  18.401  1.00  0.00           C  
ATOM   2256  CG  ARG H  40       1.722  25.932  18.866  1.00  0.00           C  
ATOM   2257  CD  ARG H  40       0.322  26.103  19.328  1.00  0.00           C  
ATOM   2258  NE  ARG H  40       0.251  26.827  20.587  1.00  0.00           N  
ATOM   2259  CZ  ARG H  40      -0.894  27.180  21.205  1.00  0.00           C  
ATOM   2260  NH1 ARG H  40      -2.052  26.870  20.666  1.00  0.00           N  
ATOM   2261  NH2 ARG H  40      -0.851  27.837  22.350  1.00  0.00           N  
ATOM   2262  H   ARG H  40       4.315  26.927  19.964  1.00  0.00           H  
ATOM   2263  HA  ARG H  40       3.831  26.329  17.196  1.00  0.00           H  
ATOM   2264 1HB  ARG H  40       2.274  27.948  19.235  1.00  0.00           H  
ATOM   2265 2HB  ARG H  40       1.690  27.640  17.606  1.00  0.00           H  
ATOM   2266 1HG  ARG H  40       1.727  25.219  18.041  1.00  0.00           H  
ATOM   2267 2HG  ARG H  40       2.310  25.535  19.693  1.00  0.00           H  
ATOM   2268 1HD  ARG H  40      -0.242  26.663  18.582  1.00  0.00           H  
ATOM   2269 2HD  ARG H  40      -0.136  25.125  19.471  1.00  0.00           H  
ATOM   2270  HE  ARG H  40       1.122  27.083  21.032  1.00  0.00           H  
ATOM   2271 1HH1 ARG H  40      -2.085  26.367  19.790  1.00  0.00           H  
ATOM   2272 2HH1 ARG H  40      -2.910  27.135  21.128  1.00  0.00           H  
ATOM   2273 1HH2 ARG H  40       0.039  28.075  22.764  1.00  0.00           H  
ATOM   2274 2HH2 ARG H  40      -1.709  28.101  22.812  1.00  0.00           H  
ATOM   2275  N   PRO H  41       3.674  28.592  15.893  1.00  0.00           N  
ATOM   2276  CA  PRO H  41       4.127  29.610  14.938  1.00  0.00           C  
ATOM   2277  C   PRO H  41       4.083  31.011  15.509  1.00  0.00           C  
ATOM   2278  O   PRO H  41       4.904  31.853  15.131  1.00  0.00           O  
ATOM   2279  CB  PRO H  41       3.133  29.466  13.787  1.00  0.00           C  
ATOM   2280  CG  PRO H  41       2.807  27.998  13.775  1.00  0.00           C  
ATOM   2281  CD  PRO H  41       2.894  27.482  15.205  1.00  0.00           C  
ATOM   2282  HA  PRO H  41       5.151  29.373  14.616  1.00  0.00           H  
ATOM   2283 1HB  PRO H  41       2.254  30.100  13.969  1.00  0.00           H  
ATOM   2284 2HB  PRO H  41       3.592  29.813  12.850  1.00  0.00           H  
ATOM   2285 1HG  PRO H  41       1.801  27.836  13.361  1.00  0.00           H  
ATOM   2286 2HG  PRO H  41       3.508  27.458  13.121  1.00  0.00           H  
ATOM   2287 1HD  PRO H  41       1.880  27.388  15.624  1.00  0.00           H  
ATOM   2288 2HD  PRO H  41       3.408  26.510  15.214  1.00  0.00           H  
ATOM   2289  N   GLY H  42       3.148  31.254  16.420  1.00  0.00           N  
ATOM   2290  CA  GLY H  42       3.037  32.567  17.028  1.00  0.00           C  
ATOM   2291  C   GLY H  42       2.386  32.551  18.397  1.00  0.00           C  
ATOM   2292  O   GLY H  42       1.488  33.340  18.693  1.00  0.00           O  
ATOM   2293  H   GLY H  42       2.505  30.527  16.700  1.00  0.00           H  
ATOM   2294 1HA  GLY H  42       4.029  33.009  17.125  1.00  0.00           H  
ATOM   2295 2HA  GLY H  42       2.456  33.221  16.379  1.00  0.00           H  
ATOM   2296  N   HIS H  43       2.825  31.604  19.212  1.00  0.00           N  
ATOM   2297  CA  HIS H  43       2.402  31.524  20.612  1.00  0.00           C  
ATOM   2298  C   HIS H  43       3.624  31.052  21.398  1.00  0.00           C  
ATOM   2299  O   HIS H  43       4.692  30.862  20.810  1.00  0.00           O  
ATOM   2300  CB  HIS H  43       1.223  30.564  20.804  1.00  0.00           C  
ATOM   2301  CG  HIS H  43      -0.040  31.024  20.147  1.00  0.00           C  
ATOM   2302  ND1 HIS H  43      -0.785  32.083  20.625  1.00  0.00           N  
ATOM   2303  CD2 HIS H  43      -0.692  30.570  19.051  1.00  0.00           C  
ATOM   2304  CE1 HIS H  43      -1.840  32.260  19.848  1.00  0.00           C  
ATOM   2305  NE2 HIS H  43      -1.807  31.355  18.888  1.00  0.00           N  
ATOM   2306  H   HIS H  43       3.472  30.916  18.853  1.00  0.00           H  
ATOM   2307  HA  HIS H  43       2.077  32.507  20.951  1.00  0.00           H  
ATOM   2308 1HB  HIS H  43       1.481  29.584  20.400  1.00  0.00           H  
ATOM   2309 2HB  HIS H  43       1.027  30.438  21.869  1.00  0.00           H  
ATOM   2310  HD2 HIS H  43      -0.390  29.736  18.417  1.00  0.00           H  
ATOM   2311  HE1 HIS H  43      -2.607  33.023  19.979  1.00  0.00           H  
ATOM   2312  HE2 HIS H  43      -2.488  31.251  18.149  1.00  0.00           H  
ATOM   2313  N   GLY H  44       3.479  30.883  22.708  1.00  0.00           N  
ATOM   2314  CA  GLY H  44       4.631  30.627  23.578  1.00  0.00           C  
ATOM   2315  C   GLY H  44       5.265  29.245  23.567  1.00  0.00           C  
ATOM   2316  O   GLY H  44       5.063  28.438  22.650  1.00  0.00           O  
ATOM   2317  H   GLY H  44       2.556  30.933  23.116  1.00  0.00           H  
ATOM   2318 1HA  GLY H  44       5.435  31.321  23.332  1.00  0.00           H  
ATOM   2319 2HA  GLY H  44       4.353  30.813  24.615  1.00  0.00           H  
ATOM   2320  N   LEU H  45       6.054  28.986  24.605  1.00  0.00           N  
ATOM   2321  CA  LEU H  45       6.820  27.751  24.727  1.00  0.00           C  
ATOM   2322  C   LEU H  45       6.046  26.743  25.569  1.00  0.00           C  
ATOM   2323  O   LEU H  45       5.405  27.107  26.556  1.00  0.00           O  
ATOM   2324  CB  LEU H  45       8.188  28.027  25.362  1.00  0.00           C  
ATOM   2325  CG  LEU H  45       9.173  28.827  24.500  1.00  0.00           C  
ATOM   2326  CD1 LEU H  45      10.348  29.279  25.356  1.00  0.00           C  
ATOM   2327  CD2 LEU H  45       9.644  27.966  23.336  1.00  0.00           C  
ATOM   2328  H   LEU H  45       6.118  29.679  25.336  1.00  0.00           H  
ATOM   2329  HA  LEU H  45       6.975  27.341  23.730  1.00  0.00           H  
ATOM   2330 1HB  LEU H  45       8.037  28.578  26.289  1.00  0.00           H  
ATOM   2331 2HB  LEU H  45       8.658  27.073  25.603  1.00  0.00           H  
ATOM   2332  HG  LEU H  45       8.678  29.719  24.115  1.00  0.00           H  
ATOM   2333 1HD1 LEU H  45      11.048  29.847  24.744  1.00  0.00           H  
ATOM   2334 2HD1 LEU H  45       9.984  29.908  26.169  1.00  0.00           H  
ATOM   2335 3HD1 LEU H  45      10.853  28.407  25.770  1.00  0.00           H  
ATOM   2336 1HD2 LEU H  45      10.343  28.535  22.723  1.00  0.00           H  
ATOM   2337 2HD2 LEU H  45      10.140  27.075  23.720  1.00  0.00           H  
ATOM   2338 3HD2 LEU H  45       8.787  27.672  22.731  1.00  0.00           H  
ATOM   2339  N   GLU H  46       6.074  25.462  25.172  1.00  0.00           N  
ATOM   2340  CA  GLU H  46       5.386  24.408  25.914  1.00  0.00           C  
ATOM   2341  C   GLU H  46       6.299  23.207  26.129  1.00  0.00           C  
ATOM   2342  O   GLU H  46       6.564  22.448  25.198  1.00  0.00           O  
ATOM   2343  CB  GLU H  46       4.119  23.973  25.175  1.00  0.00           C  
ATOM   2344  CG  GLU H  46       3.060  25.059  25.049  1.00  0.00           C  
ATOM   2345  CD  GLU H  46       1.740  24.534  24.557  1.00  0.00           C  
ATOM   2346  OE1 GLU H  46       1.500  23.359  24.696  1.00  0.00           O  
ATOM   2347  OE2 GLU H  46       0.970  25.310  24.041  1.00  0.00           O  
ATOM   2348  H   GLU H  46       6.586  25.222  24.336  1.00  0.00           H  
ATOM   2349  HA  GLU H  46       5.102  24.802  26.890  1.00  0.00           H  
ATOM   2350 1HB  GLU H  46       4.379  23.641  24.169  1.00  0.00           H  
ATOM   2351 2HB  GLU H  46       3.669  23.125  25.692  1.00  0.00           H  
ATOM   2352 1HG  GLU H  46       2.913  25.523  26.023  1.00  0.00           H  
ATOM   2353 2HG  GLU H  46       3.420  25.824  24.362  1.00  0.00           H  
ATOM   2354  N   TRP H  47       6.788  23.046  27.354  1.00  0.00           N  
ATOM   2355  CA  TRP H  47       7.646  21.907  27.693  1.00  0.00           C  
ATOM   2356  C   TRP H  47       6.903  20.581  27.568  1.00  0.00           C  
ATOM   2357  O   TRP H  47       5.885  20.359  28.240  1.00  0.00           O  
ATOM   2358  CB  TRP H  47       8.185  22.055  29.117  1.00  0.00           C  
ATOM   2359  CG  TRP H  47       9.074  20.925  29.541  1.00  0.00           C  
ATOM   2360  CD1 TRP H  47      10.375  20.734  29.185  1.00  0.00           C  
ATOM   2361  CD2 TRP H  47       8.728  19.817  30.407  1.00  0.00           C  
ATOM   2362  NE1 TRP H  47      10.862  19.590  29.767  1.00  0.00           N  
ATOM   2363  CE2 TRP H  47       9.868  19.016  30.519  1.00  0.00           C  
ATOM   2364  CE3 TRP H  47       7.561  19.447  31.087  1.00  0.00           C  
ATOM   2365  CZ2 TRP H  47       9.880  17.860  31.284  1.00  0.00           C  
ATOM   2366  CZ3 TRP H  47       7.574  18.289  31.855  1.00  0.00           C  
ATOM   2367  CH2 TRP H  47       8.704  17.517  31.950  1.00  0.00           C  
ATOM   2368  H   TRP H  47       6.564  23.722  28.069  1.00  0.00           H  
ATOM   2369  HA  TRP H  47       8.487  21.890  27.000  1.00  0.00           H  
ATOM   2370 1HB  TRP H  47       8.749  22.984  29.198  1.00  0.00           H  
ATOM   2371 2HB  TRP H  47       7.352  22.116  29.817  1.00  0.00           H  
ATOM   2372  HD1 TRP H  47      10.946  21.395  28.535  1.00  0.00           H  
ATOM   2373  HE1 TRP H  47      11.798  19.227  29.658  1.00  0.00           H  
ATOM   2374  HE3 TRP H  47       6.662  20.058  31.017  1.00  0.00           H  
ATOM   2375  HZ2 TRP H  47      10.768  17.234  31.372  1.00  0.00           H  
ATOM   2376  HZ3 TRP H  47       6.661  18.007  32.380  1.00  0.00           H  
ATOM   2377  HH2 TRP H  47       8.679  16.614  32.562  1.00  0.00           H  
ATOM   2378  N   ILE H  48       7.382  19.760  26.652  1.00  0.00           N  
ATOM   2379  CA  ILE H  48       6.697  18.468  26.463  1.00  0.00           C  
ATOM   2380  C   ILE H  48       7.176  17.401  27.458  1.00  0.00           C  
ATOM   2381  O   ILE H  48       6.338  16.728  28.101  1.00  0.00           O  
ATOM   2382  CB  ILE H  48       6.906  17.947  25.029  1.00  0.00           C  
ATOM   2383  CG1 ILE H  48       6.315  18.929  24.013  1.00  0.00           C  
ATOM   2384  CG2 ILE H  48       6.281  16.570  24.866  1.00  0.00           C  
ATOM   2385  CD1 ILE H  48       6.641  18.592  22.576  1.00  0.00           C  
ATOM   2386  H   ILE H  48       8.230  19.948  26.136  1.00  0.00           H  
ATOM   2387  HA  ILE H  48       5.631  18.614  26.627  1.00  0.00           H  
ATOM   2388  HB  ILE H  48       7.973  17.879  24.817  1.00  0.00           H  
ATOM   2389 1HG1 ILE H  48       5.232  18.956  24.120  1.00  0.00           H  
ATOM   2390 2HG1 ILE H  48       6.688  19.933  24.219  1.00  0.00           H  
ATOM   2391 1HG2 ILE H  48       6.438  16.218  23.846  1.00  0.00           H  
ATOM   2392 2HG2 ILE H  48       6.746  15.875  25.564  1.00  0.00           H  
ATOM   2393 3HG2 ILE H  48       5.212  16.629  25.070  1.00  0.00           H  
ATOM   2394 1HD1 ILE H  48       6.190  19.333  21.917  1.00  0.00           H  
ATOM   2395 2HD1 ILE H  48       7.724  18.595  22.438  1.00  0.00           H  
ATOM   2396 3HD1 ILE H  48       6.248  17.606  22.336  1.00  0.00           H  
ATOM   2397  N   GLY H  49       8.507  17.290  27.591  1.00  0.00           N  
ATOM   2398  CA  GLY H  49       9.146  16.310  28.480  1.00  0.00           C  
ATOM   2399  C   GLY H  49      10.685  16.257  28.427  1.00  0.00           C  
ATOM   2400  O   GLY H  49      11.330  17.098  27.782  1.00  0.00           O  
ATOM   2401  H   GLY H  49       9.085  17.914  27.049  1.00  0.00           H  
ATOM   2402 1HA  GLY H  49       8.865  16.519  29.513  1.00  0.00           H  
ATOM   2403 2HA  GLY H  49       8.780  15.311  28.244  1.00  0.00           H  
ATOM   2404  N   GLU H  50      11.294  15.275  29.110  1.00  0.00           N  
ATOM   2405  CA  GLU H  50      12.754  15.141  29.101  1.00  0.00           C  
ATOM   2406  C   GLU H  50      13.154  13.696  29.380  1.00  0.00           C  
ATOM   2407  O   GLU H  50      12.351  12.908  29.883  1.00  0.00           O  
ATOM   2408  CB  GLU H  50      13.391  16.069  30.137  1.00  0.00           C  
ATOM   2409  CG  GLU H  50      13.021  15.750  31.579  1.00  0.00           C  
ATOM   2410  CD  GLU H  50      13.422  16.835  32.539  1.00  0.00           C  
ATOM   2411  OE1 GLU H  50      14.599  17.046  32.709  1.00  0.00           O  
ATOM   2412  OE2 GLU H  50      12.550  17.452  33.104  1.00  0.00           O  
ATOM   2413  H   GLU H  50      10.742  14.617  29.641  1.00  0.00           H  
ATOM   2414  HA  GLU H  50      13.122  15.421  28.113  1.00  0.00           H  
ATOM   2415 1HB  GLU H  50      14.477  16.019  30.052  1.00  0.00           H  
ATOM   2416 2HB  GLU H  50      13.094  17.098  29.935  1.00  0.00           H  
ATOM   2417 1HG  GLU H  50      11.943  15.605  31.642  1.00  0.00           H  
ATOM   2418 2HG  GLU H  50      13.503  14.818  31.869  1.00  0.00           H  
ATOM   2419  N   ILE H  51      14.381  13.342  29.009  1.00  0.00           N  
ATOM   2420  CA  ILE H  51      14.849  11.983  29.130  1.00  0.00           C  
ATOM   2421  C   ILE H  51      16.295  12.107  29.659  1.00  0.00           C  
ATOM   2422  O   ILE H  51      16.992  13.040  29.283  1.00  0.00           O  
ATOM   2423  CB  ILE H  51      14.800  11.228  27.790  1.00  0.00           C  
ATOM   2424  CG1 ILE H  51      15.176   9.757  27.991  1.00  0.00           C  
ATOM   2425  CG2 ILE H  51      15.725  11.884  26.777  1.00  0.00           C  
ATOM   2426  CD1 ILE H  51      14.856   8.878  26.804  1.00  0.00           C  
ATOM   2427  H   ILE H  51      15.000  14.044  28.630  1.00  0.00           H  
ATOM   2428  HA  ILE H  51      14.204  11.456  29.832  1.00  0.00           H  
ATOM   2429  HB  ILE H  51      13.782  11.243  27.401  1.00  0.00           H  
ATOM   2430 1HG1 ILE H  51      16.243   9.680  28.195  1.00  0.00           H  
ATOM   2431 2HG1 ILE H  51      14.648   9.362  28.859  1.00  0.00           H  
ATOM   2432 1HG2 ILE H  51      15.680  11.337  25.835  1.00  0.00           H  
ATOM   2433 2HG2 ILE H  51      15.414  12.914  26.614  1.00  0.00           H  
ATOM   2434 3HG2 ILE H  51      16.748  11.869  27.154  1.00  0.00           H  
ATOM   2435 1HD1 ILE H  51      15.150   7.851  27.022  1.00  0.00           H  
ATOM   2436 2HD1 ILE H  51      13.784   8.914  26.602  1.00  0.00           H  
ATOM   2437 3HD1 ILE H  51      15.401   9.233  25.930  1.00  0.00           H  
ATOM   2438  N   LEU H  52      16.704  11.196  30.549  1.00  0.00           N  
ATOM   2439  CA  LEU H  52      18.113  11.054  30.968  1.00  0.00           C  
ATOM   2440  C   LEU H  52      18.659   9.847  30.193  1.00  0.00           C  
ATOM   2441  O   LEU H  52      18.253   8.729  30.430  1.00  0.00           O  
ATOM   2442  CB  LEU H  52      18.240  10.836  32.481  1.00  0.00           C  
ATOM   2443  CG  LEU H  52      19.668  10.651  33.009  1.00  0.00           C  
ATOM   2444  CD1 LEU H  52      20.485  11.902  32.715  1.00  0.00           C  
ATOM   2445  CD2 LEU H  52      19.625  10.364  34.502  1.00  0.00           C  
ATOM   2446  H   LEU H  52      16.007  10.583  30.949  1.00  0.00           H  
ATOM   2447  HA  LEU H  52      18.643  11.971  30.714  1.00  0.00           H  
ATOM   2448 1HB  LEU H  52      17.807  11.694  32.992  1.00  0.00           H  
ATOM   2449 2HB  LEU H  52      17.668   9.950  32.754  1.00  0.00           H  
ATOM   2450  HG  LEU H  52      20.141   9.815  32.492  1.00  0.00           H  
ATOM   2451 1HD1 LEU H  52      21.500  11.769  33.089  1.00  0.00           H  
ATOM   2452 2HD1 LEU H  52      20.516  12.072  31.638  1.00  0.00           H  
ATOM   2453 3HD1 LEU H  52      20.027  12.759  33.205  1.00  0.00           H  
ATOM   2454 1HD2 LEU H  52      20.641  10.232  34.877  1.00  0.00           H  
ATOM   2455 2HD2 LEU H  52      19.154  11.200  35.019  1.00  0.00           H  
ATOM   2456 3HD2 LEU H  52      19.050   9.456  34.682  1.00  0.00           H  
ATOM   2457  N   PRO H  52A     19.570  10.073  29.236  1.00  0.00           N  
ATOM   2458  CA  PRO H  52A     20.030   8.933  28.440  1.00  0.00           C  
ATOM   2459  C   PRO H  52A     20.775   7.891  29.271  1.00  0.00           C  
ATOM   2460  O   PRO H  52A     21.528   8.266  30.165  1.00  0.00           O  
ATOM   2461  CB  PRO H  52A     20.902   9.583  27.358  1.00  0.00           C  
ATOM   2462  CG  PRO H  52A     20.457  10.995  27.319  1.00  0.00           C  
ATOM   2463  CD  PRO H  52A     20.127  11.323  28.747  1.00  0.00           C  
ATOM   2464  HA  PRO H  52A     19.166   8.464  27.947  1.00  0.00           H  
ATOM   2465 1HB  PRO H  52A     21.965   9.481  27.620  1.00  0.00           H  
ATOM   2466 2HB  PRO H  52A     20.755   9.067  26.398  1.00  0.00           H  
ATOM   2467 1HG  PRO H  52A     21.256  11.634  26.912  1.00  0.00           H  
ATOM   2468 2HG  PRO H  52A     19.592  11.104  26.648  1.00  0.00           H  
ATOM   2469 1HD  PRO H  52A     21.045  11.612  29.280  1.00  0.00           H  
ATOM   2470 2HD  PRO H  52A     19.388  12.139  28.775  1.00  0.00           H  
ATOM   2471  N   GLY H  53      20.522   6.602  28.989  1.00  0.00           N  
ATOM   2472  CA  GLY H  53      21.227   5.488  29.648  1.00  0.00           C  
ATOM   2473  C   GLY H  53      20.241   4.772  30.561  1.00  0.00           C  
ATOM   2474  O   GLY H  53      19.848   3.626  30.326  1.00  0.00           O  
ATOM   2475  H   GLY H  53      19.820   6.397  28.293  1.00  0.00           H  
ATOM   2476 1HA  GLY H  53      21.626   4.812  28.892  1.00  0.00           H  
ATOM   2477 2HA  GLY H  53      22.074   5.877  30.212  1.00  0.00           H  
ATOM   2478  N   SER H  54      19.825   5.466  31.604  1.00  0.00           N  
ATOM   2479  CA  SER H  54      18.885   4.947  32.569  1.00  0.00           C  
ATOM   2480  C   SER H  54      17.473   5.030  32.000  1.00  0.00           C  
ATOM   2481  O   SER H  54      16.572   4.251  32.368  1.00  0.00           O  
ATOM   2482  CB  SER H  54      18.979   5.721  33.869  1.00  0.00           C  
ATOM   2483  OG  SER H  54      18.495   7.027  33.711  1.00  0.00           O  
ATOM   2484  H   SER H  54      20.188   6.402  31.724  1.00  0.00           H  
ATOM   2485  HA  SER H  54      19.132   3.903  32.766  1.00  0.00           H  
ATOM   2486 1HB  SER H  54      18.407   5.208  34.641  1.00  0.00           H  
ATOM   2487 2HB  SER H  54      20.018   5.754  34.199  1.00  0.00           H  
ATOM   2488  HG  SER H  54      19.268   7.582  33.581  1.00  0.00           H  
ATOM   2489  N   GLY H  55      17.273   5.998  31.109  1.00  0.00           N  
ATOM   2490  CA  GLY H  55      15.953   6.194  30.554  1.00  0.00           C  
ATOM   2491  C   GLY H  55      14.933   6.883  31.432  1.00  0.00           C  
ATOM   2492  O   GLY H  55      13.756   6.884  31.077  1.00  0.00           O  
ATOM   2493  H   GLY H  55      18.026   6.603  30.809  1.00  0.00           H  
ATOM   2494 1HA  GLY H  55      16.026   6.783  29.640  1.00  0.00           H  
ATOM   2495 2HA  GLY H  55      15.527   5.229  30.281  1.00  0.00           H  
ATOM   2496  N   SER H  56      15.333   7.474  32.568  1.00  0.00           N  
ATOM   2497  CA  SER H  56      14.353   8.179  33.397  1.00  0.00           C  
ATOM   2498  C   SER H  56      13.814   9.313  32.582  1.00  0.00           C  
ATOM   2499  O   SER H  56      14.562   9.990  31.874  1.00  0.00           O  
ATOM   2500  CB  SER H  56      14.976   8.701  34.678  1.00  0.00           C  
ATOM   2501  OG  SER H  56      14.037   9.408  35.441  1.00  0.00           O  
ATOM   2502  H   SER H  56      16.298   7.443  32.865  1.00  0.00           H  
ATOM   2503  HA  SER H  56      13.560   7.480  33.666  1.00  0.00           H  
ATOM   2504 1HB  SER H  56      15.365   7.865  35.259  1.00  0.00           H  
ATOM   2505 2HB  SER H  56      15.815   9.351  34.436  1.00  0.00           H  
ATOM   2506  HG  SER H  56      13.745   8.804  36.128  1.00  0.00           H  
ATOM   2507  N   THR H  57      12.511   9.529  32.704  1.00  0.00           N  
ATOM   2508  CA  THR H  57      11.808  10.477  31.847  1.00  0.00           C  
ATOM   2509  C   THR H  57      10.656  11.112  32.636  1.00  0.00           C  
ATOM   2510  O   THR H  57      10.156  10.524  33.602  1.00  0.00           O  
ATOM   2511  CB  THR H  57      11.272   9.798  30.573  1.00  0.00           C  
ATOM   2512  OG1 THR H  57      10.724  10.790  29.695  1.00  0.00           O  
ATOM   2513  CG2 THR H  57      10.193   8.785  30.923  1.00  0.00           C  
ATOM   2514  H   THR H  57      11.992   9.022  33.406  1.00  0.00           H  
ATOM   2515  HA  THR H  57      12.509  11.257  31.546  1.00  0.00           H  
ATOM   2516  HB  THR H  57      12.088   9.290  30.060  1.00  0.00           H  
ATOM   2517  HG1 THR H  57      11.284  11.570  29.704  1.00  0.00           H  
ATOM   2518 1HG2 THR H  57       9.826   8.315  30.011  1.00  0.00           H  
ATOM   2519 2HG2 THR H  57      10.610   8.023  31.582  1.00  0.00           H  
ATOM   2520 3HG2 THR H  57       9.370   9.289  31.427  1.00  0.00           H  
ATOM   2521  N   TYR H  58      10.354  12.270  32.299  1.00  0.00           N  
ATOM   2522  CA  TYR H  58       9.160  12.986  32.776  1.00  0.00           C  
ATOM   2523  C   TYR H  58       8.327  13.399  31.522  1.00  0.00           C  
ATOM   2524  O   TYR H  58       8.847  13.874  30.505  1.00  0.00           O  
ATOM   2525  CB  TYR H  58       9.544  14.203  33.620  1.00  0.00           C  
ATOM   2526  CG  TYR H  58      10.270  13.853  34.900  1.00  0.00           C  
ATOM   2527  CD1 TYR H  58      11.656  13.800  34.920  1.00  0.00           C  
ATOM   2528  CD2 TYR H  58       9.549  13.586  36.055  1.00  0.00           C  
ATOM   2529  CE1 TYR H  58      12.318  13.481  36.090  1.00  0.00           C  
ATOM   2530  CE2 TYR H  58      10.211  13.267  37.224  1.00  0.00           C  
ATOM   2531  CZ  TYR H  58      11.590  13.214  37.244  1.00  0.00           C  
ATOM   2532  OH  TYR H  58      12.250  12.896  38.409  1.00  0.00           O  
ATOM   2533  H   TYR H  58      10.897  12.666  31.546  1.00  0.00           H  
ATOM   2534  HA  TYR H  58       8.576  12.308  33.399  1.00  0.00           H  
ATOM   2535 1HB  TYR H  58      10.186  14.864  33.035  1.00  0.00           H  
ATOM   2536 2HB  TYR H  58       8.647  14.764  33.880  1.00  0.00           H  
ATOM   2537  HD1 TYR H  58      12.222  14.010  34.013  1.00  0.00           H  
ATOM   2538  HD2 TYR H  58       8.460  13.627  36.039  1.00  0.00           H  
ATOM   2539  HE1 TYR H  58      13.407  13.439  36.105  1.00  0.00           H  
ATOM   2540  HE2 TYR H  58       9.645  13.056  38.131  1.00  0.00           H  
ATOM   2541  HH  TYR H  58      13.197  12.904  38.251  1.00  0.00           H  
ATOM   2542  N   TYR H  59       7.025  13.184  31.595  1.00  0.00           N  
ATOM   2543  CA  TYR H  59       6.141  13.687  30.572  1.00  0.00           C  
ATOM   2544  C   TYR H  59       5.168  14.744  31.043  1.00  0.00           C  
ATOM   2545  O   TYR H  59       4.631  14.635  32.124  1.00  0.00           O  
ATOM   2546  CB  TYR H  59       5.367  12.521  29.952  1.00  0.00           C  
ATOM   2547  CG  TYR H  59       6.198  11.659  29.028  1.00  0.00           C  
ATOM   2548  CD1 TYR H  59       6.834  10.528  29.520  1.00  0.00           C  
ATOM   2549  CD2 TYR H  59       6.325  11.998  27.689  1.00  0.00           C  
ATOM   2550  CE1 TYR H  59       7.594   9.741  28.676  1.00  0.00           C  
ATOM   2551  CE2 TYR H  59       7.084  11.211  26.846  1.00  0.00           C  
ATOM   2552  CZ  TYR H  59       7.717  10.086  27.335  1.00  0.00           C  
ATOM   2553  OH  TYR H  59       8.473   9.302  26.495  1.00  0.00           O  
ATOM   2554  H   TYR H  59       6.637  12.664  32.370  1.00  0.00           H  
ATOM   2555  HA  TYR H  59       6.742  14.168  29.800  1.00  0.00           H  
ATOM   2556 1HB  TYR H  59       4.969  11.886  30.744  1.00  0.00           H  
ATOM   2557 2HB  TYR H  59       4.520  12.907  29.385  1.00  0.00           H  
ATOM   2558  HD1 TYR H  59       6.735  10.262  30.572  1.00  0.00           H  
ATOM   2559  HD2 TYR H  59       5.826  12.887  27.303  1.00  0.00           H  
ATOM   2560  HE1 TYR H  59       8.093   8.853  29.063  1.00  0.00           H  
ATOM   2561  HE2 TYR H  59       7.184  11.478  25.793  1.00  0.00           H  
ATOM   2562  HH  TYR H  59       8.840   8.566  26.990  1.00  0.00           H  
ATOM   2563  N   ASN H  60       4.944  15.764  30.219  1.00  0.00           N  
ATOM   2564  CA  ASN H  60       3.871  16.717  30.474  1.00  0.00           C  
ATOM   2565  C   ASN H  60       2.612  15.867  30.200  1.00  0.00           C  
ATOM   2566  O   ASN H  60       2.509  15.216  29.150  1.00  0.00           O  
ATOM   2567  CB  ASN H  60       3.958  17.953  29.598  1.00  0.00           C  
ATOM   2568  CG  ASN H  60       2.911  18.979  29.940  1.00  0.00           C  
ATOM   2569  OD1 ASN H  60       1.783  18.632  30.306  1.00  0.00           O  
ATOM   2570  ND2 ASN H  60       3.265  20.233  29.827  1.00  0.00           N  
ATOM   2571  H   ASN H  60       5.524  15.883  29.401  1.00  0.00           H  
ATOM   2572  HA  ASN H  60       3.939  17.046  31.512  1.00  0.00           H  
ATOM   2573 1HB  ASN H  60       4.943  18.407  29.705  1.00  0.00           H  
ATOM   2574 2HB  ASN H  60       3.841  17.668  28.553  1.00  0.00           H  
ATOM   2575 1HD2 ASN H  60       2.610  20.958  30.041  1.00  0.00           H  
ATOM   2576 2HD2 ASN H  60       4.189  20.467  29.527  1.00  0.00           H  
ATOM   2577  N   GLU H  61       1.666  15.838  31.128  1.00  0.00           N  
ATOM   2578  CA  GLU H  61       0.428  15.074  30.923  1.00  0.00           C  
ATOM   2579  C   GLU H  61      -0.226  15.307  29.574  1.00  0.00           C  
ATOM   2580  O   GLU H  61      -0.775  14.375  28.953  1.00  0.00           O  
ATOM   2581  CB  GLU H  61      -0.580  15.411  32.025  1.00  0.00           C  
ATOM   2582  CG  GLU H  61      -1.878  14.620  31.953  1.00  0.00           C  
ATOM   2583  CD  GLU H  61      -2.820  14.938  33.080  1.00  0.00           C  
ATOM   2584  OE1 GLU H  61      -2.469  15.737  33.915  1.00  0.00           O  
ATOM   2585  OE2 GLU H  61      -3.892  14.381  33.107  1.00  0.00           O  
ATOM   2586  H   GLU H  61       1.793  16.349  31.990  1.00  0.00           H  
ATOM   2587  HA  GLU H  61       0.665  14.011  30.973  1.00  0.00           H  
ATOM   2588 1HB  GLU H  61      -0.128  15.224  33.000  1.00  0.00           H  
ATOM   2589 2HB  GLU H  61      -0.830  16.471  31.978  1.00  0.00           H  
ATOM   2590 1HG  GLU H  61      -2.374  14.841  31.008  1.00  0.00           H  
ATOM   2591 2HG  GLU H  61      -1.645  13.556  31.969  1.00  0.00           H  
ATOM   2592  N   LYS H  62      -0.195  16.559  29.144  1.00  0.00           N  
ATOM   2593  CA  LYS H  62      -0.774  16.946  27.860  1.00  0.00           C  
ATOM   2594  C   LYS H  62      -0.263  16.075  26.696  1.00  0.00           C  
ATOM   2595  O   LYS H  62      -0.990  15.813  25.753  1.00  0.00           O  
ATOM   2596  CB  LYS H  62      -0.480  18.420  27.580  1.00  0.00           C  
ATOM   2597  CG  LYS H  62      -1.094  18.950  26.291  1.00  0.00           C  
ATOM   2598  CD  LYS H  62      -0.825  20.438  26.121  1.00  0.00           C  
ATOM   2599  CE  LYS H  62      -1.408  20.961  24.817  1.00  0.00           C  
ATOM   2600  NZ  LYS H  62      -1.155  22.417  24.639  1.00  0.00           N  
ATOM   2601  H   LYS H  62       0.239  17.265  29.720  1.00  0.00           H  
ATOM   2602  HA  LYS H  62      -1.854  16.804  27.911  1.00  0.00           H  
ATOM   2603 1HB  LYS H  62      -0.853  19.029  28.403  1.00  0.00           H  
ATOM   2604 2HB  LYS H  62       0.598  18.572  27.523  1.00  0.00           H  
ATOM   2605 1HG  LYS H  62      -0.673  18.414  25.439  1.00  0.00           H  
ATOM   2606 2HG  LYS H  62      -2.171  18.783  26.306  1.00  0.00           H  
ATOM   2607 1HD  LYS H  62      -1.269  20.985  26.954  1.00  0.00           H  
ATOM   2608 2HD  LYS H  62       0.250  20.616  26.125  1.00  0.00           H  
ATOM   2609 1HE  LYS H  62      -0.966  20.423  23.979  1.00  0.00           H  
ATOM   2610 2HE  LYS H  62      -2.484  20.788  24.804  1.00  0.00           H  
ATOM   2611 1HZ  LYS H  62      -1.557  22.725  23.765  1.00  0.00           H  
ATOM   2612 2HZ  LYS H  62      -1.578  22.928  25.401  1.00  0.00           H  
ATOM   2613 3HZ  LYS H  62      -0.160  22.588  24.630  1.00  0.00           H  
ATOM   2614  N   PHE H  63       0.972  15.607  26.759  1.00  0.00           N  
ATOM   2615  CA  PHE H  63       1.525  14.811  25.655  1.00  0.00           C  
ATOM   2616  C   PHE H  63       1.851  13.359  25.953  1.00  0.00           C  
ATOM   2617  O   PHE H  63       2.577  12.712  25.166  1.00  0.00           O  
ATOM   2618  CB  PHE H  63       2.797  15.485  25.140  1.00  0.00           C  
ATOM   2619  CG  PHE H  63       2.593  16.904  24.689  1.00  0.00           C  
ATOM   2620  CD1 PHE H  63       2.851  17.962  25.547  1.00  0.00           C  
ATOM   2621  CD2 PHE H  63       2.140  17.181  23.408  1.00  0.00           C  
ATOM   2622  CE1 PHE H  63       2.663  19.269  25.133  1.00  0.00           C  
ATOM   2623  CE2 PHE H  63       1.952  18.486  22.993  1.00  0.00           C  
ATOM   2624  CZ  PHE H  63       2.212  19.529  23.857  1.00  0.00           C  
ATOM   2625  H   PHE H  63       1.546  15.793  27.567  1.00  0.00           H  
ATOM   2626  HA  PHE H  63       0.787  14.774  24.852  1.00  0.00           H  
ATOM   2627 1HB  PHE H  63       3.552  15.484  25.926  1.00  0.00           H  
ATOM   2628 2HB  PHE H  63       3.197  14.917  24.302  1.00  0.00           H  
ATOM   2629  HD1 PHE H  63       3.207  17.756  26.557  1.00  0.00           H  
ATOM   2630  HD2 PHE H  63       1.933  16.357  22.726  1.00  0.00           H  
ATOM   2631  HE1 PHE H  63       2.868  20.091  25.817  1.00  0.00           H  
ATOM   2632  HE2 PHE H  63       1.596  18.689  21.983  1.00  0.00           H  
ATOM   2633  HZ  PHE H  63       2.063  20.559  23.531  1.00  0.00           H  
ATOM   2634  N   LYS H  64       1.362  12.846  27.080  1.00  0.00           N  
ATOM   2635  CA  LYS H  64       1.732  11.486  27.475  1.00  0.00           C  
ATOM   2636  C   LYS H  64       1.575  10.364  26.422  1.00  0.00           C  
ATOM   2637  O   LYS H  64       2.529   9.612  26.131  1.00  0.00           O  
ATOM   2638  CB  LYS H  64       0.923  11.110  28.718  1.00  0.00           C  
ATOM   2639  CG  LYS H  64       1.229   9.726  29.273  1.00  0.00           C  
ATOM   2640  CD  LYS H  64       0.411   9.438  30.523  1.00  0.00           C  
ATOM   2641  CE  LYS H  64       0.678   8.036  31.050  1.00  0.00           C  
ATOM   2642  NZ  LYS H  64      -0.116   7.740  32.273  1.00  0.00           N  
ATOM   2643  H   LYS H  64       0.740  13.379  27.672  1.00  0.00           H  
ATOM   2644  HA  LYS H  64       2.796  11.471  27.711  1.00  0.00           H  
ATOM   2645 1HB  LYS H  64       1.112  11.837  29.508  1.00  0.00           H  
ATOM   2646 2HB  LYS H  64      -0.141  11.150  28.485  1.00  0.00           H  
ATOM   2647 1HG  LYS H  64       1.001   8.972  28.518  1.00  0.00           H  
ATOM   2648 2HG  LYS H  64       2.288   9.659  29.519  1.00  0.00           H  
ATOM   2649 1HD  LYS H  64       0.662  10.163  31.298  1.00  0.00           H  
ATOM   2650 2HD  LYS H  64      -0.651   9.533  30.292  1.00  0.00           H  
ATOM   2651 1HE  LYS H  64       0.427   7.305  30.283  1.00  0.00           H  
ATOM   2652 2HE  LYS H  64       1.737   7.932  31.286  1.00  0.00           H  
ATOM   2653 1HZ  LYS H  64       0.090   6.804  32.591  1.00  0.00           H  
ATOM   2654 2HZ  LYS H  64       0.123   8.402  32.999  1.00  0.00           H  
ATOM   2655 3HZ  LYS H  64      -1.101   7.815  32.062  1.00  0.00           H  
ATOM   2656  N   GLY H  65       0.390  10.233  25.855  1.00  0.00           N  
ATOM   2657  CA  GLY H  65       0.265   9.218  24.828  1.00  0.00           C  
ATOM   2658  C   GLY H  65       0.721   9.719  23.463  1.00  0.00           C  
ATOM   2659  O   GLY H  65       1.036   8.931  22.539  1.00  0.00           O  
ATOM   2660  H   GLY H  65      -0.416  10.793  26.095  1.00  0.00           H  
ATOM   2661 1HA  GLY H  65       0.856   8.345  25.105  1.00  0.00           H  
ATOM   2662 2HA  GLY H  65      -0.773   8.894  24.762  1.00  0.00           H  
ATOM   2663  N   LYS H  66       0.792  11.030  23.319  1.00  0.00           N  
ATOM   2664  CA  LYS H  66       1.235  11.537  22.037  1.00  0.00           C  
ATOM   2665  C   LYS H  66       2.726  11.574  21.728  1.00  0.00           C  
ATOM   2666  O   LYS H  66       3.088  11.510  20.548  1.00  0.00           O  
ATOM   2667  CB  LYS H  66       0.675  12.950  21.870  1.00  0.00           C  
ATOM   2668  CG  LYS H  66      -0.838  13.013  21.706  1.00  0.00           C  
ATOM   2669  CD  LYS H  66      -1.300  14.423  21.371  1.00  0.00           C  
ATOM   2670  CE  LYS H  66      -0.884  14.823  19.963  1.00  0.00           C  
ATOM   2671  NZ  LYS H  66      -1.409  16.164  19.587  1.00  0.00           N  
ATOM   2672  H   LYS H  66       0.557  11.683  24.052  1.00  0.00           H  
ATOM   2673  HA  LYS H  66       0.841  10.888  21.254  1.00  0.00           H  
ATOM   2674 1HB  LYS H  66       0.943  13.553  22.738  1.00  0.00           H  
ATOM   2675 2HB  LYS H  66       1.125  13.419  20.994  1.00  0.00           H  
ATOM   2676 1HG  LYS H  66      -1.146  12.339  20.906  1.00  0.00           H  
ATOM   2677 2HG  LYS H  66      -1.317  12.693  22.631  1.00  0.00           H  
ATOM   2678 1HD  LYS H  66      -2.386  14.479  21.450  1.00  0.00           H  
ATOM   2679 2HD  LYS H  66      -0.865  15.127  22.081  1.00  0.00           H  
ATOM   2680 1HE  LYS H  66       0.203  14.840  19.896  1.00  0.00           H  
ATOM   2681 2HE  LYS H  66      -1.258  14.088  19.251  1.00  0.00           H  
ATOM   2682 1HZ  LYS H  66      -1.112  16.391  18.649  1.00  0.00           H  
ATOM   2683 2HZ  LYS H  66      -2.418  16.154  19.628  1.00  0.00           H  
ATOM   2684 3HZ  LYS H  66      -1.053  16.857  20.230  1.00  0.00           H  
ATOM   2685  N   ALA H  67       3.589  11.649  22.744  1.00  0.00           N  
ATOM   2686  CA  ALA H  67       5.032  11.729  22.505  1.00  0.00           C  
ATOM   2687  C   ALA H  67       5.776  10.532  23.136  1.00  0.00           C  
ATOM   2688  O   ALA H  67       5.338  10.035  24.180  1.00  0.00           O  
ATOM   2689  CB  ALA H  67       5.594  13.054  23.082  1.00  0.00           C  
ATOM   2690  H   ALA H  67       3.246  11.649  23.694  1.00  0.00           H  
ATOM   2691  HA  ALA H  67       5.199  11.691  21.428  1.00  0.00           H  
ATOM   2692 1HB  ALA H  67       6.667  13.103  22.900  1.00  0.00           H  
ATOM   2693 2HB  ALA H  67       5.104  13.898  22.598  1.00  0.00           H  
ATOM   2694 3HB  ALA H  67       5.407  13.092  24.154  1.00  0.00           H  
ATOM   2695  N   THR H  68       6.780  10.048  22.450  1.00  0.00           N  
ATOM   2696  CA  THR H  68       7.690   9.070  23.019  1.00  0.00           C  
ATOM   2697  C   THR H  68       9.114   9.571  22.833  1.00  0.00           C  
ATOM   2698  O   THR H  68       9.591   9.705  21.705  1.00  0.00           O  
ATOM   2699  CB  THR H  68       7.519   7.684  22.370  1.00  0.00           C  
ATOM   2700  OG1 THR H  68       6.176   7.223  22.569  1.00  0.00           O  
ATOM   2701  CG2 THR H  68       8.491   6.686  22.983  1.00  0.00           C  
ATOM   2702  H   THR H  68       6.956  10.400  21.519  1.00  0.00           H  
ATOM   2703  HA  THR H  68       7.472   8.974  24.083  1.00  0.00           H  
ATOM   2704  HB  THR H  68       7.710   7.757  21.300  1.00  0.00           H  
ATOM   2705  HG1 THR H  68       5.767   7.728  23.275  1.00  0.00           H  
ATOM   2706 1HG2 THR H  68       8.356   5.713  22.513  1.00  0.00           H  
ATOM   2707 2HG2 THR H  68       9.512   7.028  22.825  1.00  0.00           H  
ATOM   2708 3HG2 THR H  68       8.298   6.602  24.052  1.00  0.00           H  
ATOM   2709  N   PHE H  69       9.774   9.866  23.947  1.00  0.00           N  
ATOM   2710  CA  PHE H  69      11.155  10.325  23.937  1.00  0.00           C  
ATOM   2711  C   PHE H  69      12.089   9.137  24.140  1.00  0.00           C  
ATOM   2712  O   PHE H  69      11.912   8.357  25.080  1.00  0.00           O  
ATOM   2713  CB  PHE H  69      11.390  11.371  25.027  1.00  0.00           C  
ATOM   2714  CG  PHE H  69      10.613  12.641  24.827  1.00  0.00           C  
ATOM   2715  CD1 PHE H  69       9.742  13.101  25.804  1.00  0.00           C  
ATOM   2716  CD2 PHE H  69      10.750  13.379  23.660  1.00  0.00           C  
ATOM   2717  CE1 PHE H  69       9.027  14.269  25.619  1.00  0.00           C  
ATOM   2718  CE2 PHE H  69      10.038  14.547  23.474  1.00  0.00           C  
ATOM   2719  CZ  PHE H  69       9.174  14.992  24.455  1.00  0.00           C  
ATOM   2720  H   PHE H  69       9.295   9.767  24.830  1.00  0.00           H  
ATOM   2721  HA  PHE H  69      11.360  10.784  22.968  1.00  0.00           H  
ATOM   2722 1HB  PHE H  69      11.115  10.955  25.996  1.00  0.00           H  
ATOM   2723 2HB  PHE H  69      12.448  11.623  25.068  1.00  0.00           H  
ATOM   2724  HD1 PHE H  69       9.626  12.529  26.725  1.00  0.00           H  
ATOM   2725  HD2 PHE H  69      11.431  13.027  22.885  1.00  0.00           H  
ATOM   2726  HE1 PHE H  69       8.346  14.619  26.396  1.00  0.00           H  
ATOM   2727  HE2 PHE H  69      10.155  15.118  22.553  1.00  0.00           H  
ATOM   2728  HZ  PHE H  69       8.610  15.912  24.309  1.00  0.00           H  
ATOM   2729  N   THR H  70      13.052   8.977  23.240  1.00  0.00           N  
ATOM   2730  CA  THR H  70      14.067   7.934  23.366  1.00  0.00           C  
ATOM   2731  C   THR H  70      15.464   8.519  23.180  1.00  0.00           C  
ATOM   2732  O   THR H  70      15.608   9.689  22.834  1.00  0.00           O  
ATOM   2733  CB  THR H  70      13.837   6.802  22.349  1.00  0.00           C  
ATOM   2734  OG1 THR H  70      14.062   7.296  21.022  1.00  0.00           O  
ATOM   2735  CG2 THR H  70      12.416   6.271  22.453  1.00  0.00           C  
ATOM   2736  H   THR H  70      13.081   9.598  22.444  1.00  0.00           H  
ATOM   2737  HA  THR H  70      14.004   7.509  24.368  1.00  0.00           H  
ATOM   2738  HB  THR H  70      14.537   5.990  22.543  1.00  0.00           H  
ATOM   2739  HG1 THR H  70      14.258   6.560  20.436  1.00  0.00           H  
ATOM   2740 1HG2 THR H  70      12.271   5.472  21.728  1.00  0.00           H  
ATOM   2741 2HG2 THR H  70      12.244   5.884  23.458  1.00  0.00           H  
ATOM   2742 3HG2 THR H  70      11.711   7.077  22.251  1.00  0.00           H  
ATOM   2743  N   ALA H  71      16.486   7.701  23.409  1.00  0.00           N  
ATOM   2744  CA  ALA H  71      17.877   8.143  23.322  1.00  0.00           C  
ATOM   2745  C   ALA H  71      18.799   6.990  22.947  1.00  0.00           C  
ATOM   2746  O   ALA H  71      18.546   5.842  23.317  1.00  0.00           O  
ATOM   2747  CB  ALA H  71      18.314   8.758  24.639  1.00  0.00           C  
ATOM   2748  H   ALA H  71      16.289   6.740  23.653  1.00  0.00           H  
ATOM   2749  HA  ALA H  71      17.945   8.894  22.536  1.00  0.00           H  
ATOM   2750 1HB  ALA H  71      19.351   9.083  24.563  1.00  0.00           H  
ATOM   2751 2HB  ALA H  71      17.680   9.616  24.868  1.00  0.00           H  
ATOM   2752 3HB  ALA H  71      18.223   8.018  25.434  1.00  0.00           H  
ATOM   2753  N   ASP H  72      19.860   7.298  22.205  1.00  0.00           N  
ATOM   2754  CA  ASP H  72      20.874   6.309  21.835  1.00  0.00           C  
ATOM   2755  C   ASP H  72      22.261   6.833  22.187  1.00  0.00           C  
ATOM   2756  O   ASP H  72      22.872   7.580  21.417  1.00  0.00           O  
ATOM   2757  CB  ASP H  72      20.802   5.983  20.341  1.00  0.00           C  
ATOM   2758  CG  ASP H  72      21.789   4.902  19.922  1.00  0.00           C  
ATOM   2759  OD1 ASP H  72      22.132   4.087  20.745  1.00  0.00           O  
ATOM   2760  OD2 ASP H  72      22.191   4.902  18.783  1.00  0.00           O  
ATOM   2761  H   ASP H  72      19.964   8.252  21.887  1.00  0.00           H  
ATOM   2762  HA  ASP H  72      20.685   5.394  22.397  1.00  0.00           H  
ATOM   2763 1HB  ASP H  72      19.794   5.652  20.089  1.00  0.00           H  
ATOM   2764 2HB  ASP H  72      21.004   6.885  19.762  1.00  0.00           H  
ATOM   2765  N   THR H  73      22.741   6.434  23.363  1.00  0.00           N  
ATOM   2766  CA  THR H  73      24.029   6.880  23.907  1.00  0.00           C  
ATOM   2767  C   THR H  73      25.202   6.401  23.056  1.00  0.00           C  
ATOM   2768  O   THR H  73      26.286   6.987  23.080  1.00  0.00           O  
ATOM   2769  CB  THR H  73      24.216   6.389  25.355  1.00  0.00           C  
ATOM   2770  OG1 THR H  73      24.170   4.957  25.387  1.00  0.00           O  
ATOM   2771  CG2 THR H  73      23.123   6.948  26.253  1.00  0.00           C  
ATOM   2772  H   THR H  73      22.177   5.789  23.900  1.00  0.00           H  
ATOM   2773  HA  THR H  73      24.046   7.970  23.908  1.00  0.00           H  
ATOM   2774  HB  THR H  73      25.187   6.717  25.727  1.00  0.00           H  
ATOM   2775  HG1 THR H  73      24.872   4.603  24.836  1.00  0.00           H  
ATOM   2776 1HG2 THR H  73      23.271   6.592  27.272  1.00  0.00           H  
ATOM   2777 2HG2 THR H  73      23.162   8.037  26.240  1.00  0.00           H  
ATOM   2778 3HG2 THR H  73      22.150   6.617  25.891  1.00  0.00           H  
ATOM   2779  N   SER H  74      24.964   5.331  22.301  1.00  0.00           N  
ATOM   2780  CA  SER H  74      25.926   4.797  21.343  1.00  0.00           C  
ATOM   2781  C   SER H  74      26.249   5.786  20.211  1.00  0.00           C  
ATOM   2782  O   SER H  74      27.356   5.778  19.668  1.00  0.00           O  
ATOM   2783  CB  SER H  74      25.392   3.505  20.755  1.00  0.00           C  
ATOM   2784  OG  SER H  74      25.295   2.509  21.735  1.00  0.00           O  
ATOM   2785  H   SER H  74      24.069   4.875  22.405  1.00  0.00           H  
ATOM   2786  HA  SER H  74      26.860   4.591  21.868  1.00  0.00           H  
ATOM   2787 1HB  SER H  74      24.410   3.684  20.316  1.00  0.00           H  
ATOM   2788 2HB  SER H  74      26.051   3.170  19.955  1.00  0.00           H  
ATOM   2789  HG  SER H  74      24.368   2.261  21.769  1.00  0.00           H  
ATOM   2790  N   SER H  75      25.276   6.626  19.867  1.00  0.00           N  
ATOM   2791  CA  SER H  75      25.423   7.623  18.809  1.00  0.00           C  
ATOM   2792  C   SER H  75      25.259   9.046  19.342  1.00  0.00           C  
ATOM   2793  O   SER H  75      25.329  10.011  18.573  1.00  0.00           O  
ATOM   2794  CB  SER H  75      24.406   7.369  17.713  1.00  0.00           C  
ATOM   2795  OG  SER H  75      23.100   7.505  18.198  1.00  0.00           O  
ATOM   2796  H   SER H  75      24.400   6.563  20.366  1.00  0.00           H  
ATOM   2797  HA  SER H  75      26.427   7.536  18.390  1.00  0.00           H  
ATOM   2798 1HB  SER H  75      24.569   8.071  16.896  1.00  0.00           H  
ATOM   2799 2HB  SER H  75      24.546   6.365  17.313  1.00  0.00           H  
ATOM   2800  HG  SER H  75      22.752   6.614  18.279  1.00  0.00           H  
ATOM   2801  N   ASN H  76      25.035   9.162  20.653  1.00  0.00           N  
ATOM   2802  CA  ASN H  76      24.917  10.452  21.333  1.00  0.00           C  
ATOM   2803  C   ASN H  76      23.757  11.279  20.765  1.00  0.00           C  
ATOM   2804  O   ASN H  76      23.880  12.485  20.534  1.00  0.00           O  
ATOM   2805  CB  ASN H  76      26.220  11.223  21.239  1.00  0.00           C  
ATOM   2806  CG  ASN H  76      27.360  10.517  21.920  1.00  0.00           C  
ATOM   2807  OD1 ASN H  76      27.186   9.914  22.985  1.00  0.00           O  
ATOM   2808  ND2 ASN H  76      28.524  10.579  21.325  1.00  0.00           N  
ATOM   2809  H   ASN H  76      24.946   8.312  21.190  1.00  0.00           H  
ATOM   2810  HA  ASN H  76      24.694  10.269  22.386  1.00  0.00           H  
ATOM   2811 1HB  ASN H  76      26.478  11.377  20.190  1.00  0.00           H  
ATOM   2812 2HB  ASN H  76      26.095  12.206  21.692  1.00  0.00           H  
ATOM   2813 1HD2 ASN H  76      29.319  10.127  21.732  1.00  0.00           H  
ATOM   2814 2HD2 ASN H  76      28.619  11.077  20.464  1.00  0.00           H  
ATOM   2815  N   THR H  77      22.627  10.607  20.554  1.00  0.00           N  
ATOM   2816  CA  THR H  77      21.464  11.176  19.876  1.00  0.00           C  
ATOM   2817  C   THR H  77      20.195  10.935  20.682  1.00  0.00           C  
ATOM   2818  O   THR H  77      20.005   9.857  21.245  1.00  0.00           O  
ATOM   2819  CB  THR H  77      21.300  10.589  18.462  1.00  0.00           C  
ATOM   2820  OG1 THR H  77      22.505  10.795  17.712  1.00  0.00           O  
ATOM   2821  CG2 THR H  77      20.138  11.254  17.740  1.00  0.00           C  
ATOM   2822  H   THR H  77      22.585   9.654  20.885  1.00  0.00           H  
ATOM   2823  HA  THR H  77      21.610  12.253  19.784  1.00  0.00           H  
ATOM   2824  HB  THR H  77      21.110   9.518  18.533  1.00  0.00           H  
ATOM   2825  HG1 THR H  77      23.108  10.065  17.873  1.00  0.00           H  
ATOM   2826 1HG2 THR H  77      20.037  10.827  16.743  1.00  0.00           H  
ATOM   2827 2HG2 THR H  77      19.218  11.090  18.301  1.00  0.00           H  
ATOM   2828 3HG2 THR H  77      20.327  12.324  17.658  1.00  0.00           H  
ATOM   2829  N   ALA H  78      19.333  11.948  20.730  1.00  0.00           N  
ATOM   2830  CA  ALA H  78      18.016  11.834  21.349  1.00  0.00           C  
ATOM   2831  C   ALA H  78      16.945  11.928  20.275  1.00  0.00           C  
ATOM   2832  O   ALA H  78      17.167  12.541  19.232  1.00  0.00           O  
ATOM   2833  CB  ALA H  78      17.819  12.918  22.380  1.00  0.00           C  
ATOM   2834  H   ALA H  78      19.610  12.828  20.321  1.00  0.00           H  
ATOM   2835  HA  ALA H  78      17.951  10.858  21.831  1.00  0.00           H  
ATOM   2836 1HB  ALA H  78      16.831  12.818  22.831  1.00  0.00           H  
ATOM   2837 2HB  ALA H  78      18.582  12.827  23.153  1.00  0.00           H  
ATOM   2838 3HB  ALA H  78      17.902  13.893  21.902  1.00  0.00           H  
ATOM   2839  N   TYR H  79      15.787  11.329  20.538  1.00  0.00           N  
ATOM   2840  CA  TYR H  79      14.710  11.262  19.562  1.00  0.00           C  
ATOM   2841  C   TYR H  79      13.376  11.673  20.165  1.00  0.00           C  
ATOM   2842  O   TYR H  79      13.165  11.533  21.370  1.00  0.00           O  
ATOM   2843  CB  TYR H  79      14.609   9.851  18.976  1.00  0.00           C  
ATOM   2844  CG  TYR H  79      15.870   9.388  18.280  1.00  0.00           C  
ATOM   2845  CD1 TYR H  79      16.830   8.677  18.984  1.00  0.00           C  
ATOM   2846  CD2 TYR H  79      16.065   9.673  16.937  1.00  0.00           C  
ATOM   2847  CE1 TYR H  79      17.981   8.253  18.348  1.00  0.00           C  
ATOM   2848  CE2 TYR H  79      17.217   9.251  16.301  1.00  0.00           C  
ATOM   2849  CZ  TYR H  79      18.172   8.544  17.002  1.00  0.00           C  
ATOM   2850  OH  TYR H  79      19.318   8.122  16.370  1.00  0.00           O  
ATOM   2851  H   TYR H  79      15.657  10.907  21.446  1.00  0.00           H  
ATOM   2852  HA  TYR H  79      14.930  11.962  18.755  1.00  0.00           H  
ATOM   2853 1HB  TYR H  79      14.379   9.141  19.771  1.00  0.00           H  
ATOM   2854 2HB  TYR H  79      13.790   9.812  18.258  1.00  0.00           H  
ATOM   2855  HD1 TYR H  79      16.675   8.452  20.040  1.00  0.00           H  
ATOM   2856  HD2 TYR H  79      15.311  10.233  16.384  1.00  0.00           H  
ATOM   2857  HE1 TYR H  79      18.735   7.695  18.903  1.00  0.00           H  
ATOM   2858  HE2 TYR H  79      17.371   9.477  15.246  1.00  0.00           H  
ATOM   2859  HH  TYR H  79      19.816   7.550  16.959  1.00  0.00           H  
ATOM   2860  N   MET H  80      12.481  12.178  19.318  1.00  0.00           N  
ATOM   2861  CA  MET H  80      11.114  12.476  19.723  1.00  0.00           C  
ATOM   2862  C   MET H  80      10.133  11.935  18.694  1.00  0.00           C  
ATOM   2863  O   MET H  80      10.146  12.342  17.529  1.00  0.00           O  
ATOM   2864  CB  MET H  80      10.925  13.979  19.909  1.00  0.00           C  
ATOM   2865  CG  MET H  80       9.481  14.412  20.117  1.00  0.00           C  
ATOM   2866  SD  MET H  80       9.284  16.205  20.109  1.00  0.00           S  
ATOM   2867  CE  MET H  80       9.687  16.581  18.406  1.00  0.00           C  
ATOM   2868  H   MET H  80      12.763  12.361  18.365  1.00  0.00           H  
ATOM   2869  HA  MET H  80      10.919  11.980  20.674  1.00  0.00           H  
ATOM   2870 1HB  MET H  80      11.501  14.314  20.771  1.00  0.00           H  
ATOM   2871 2HB  MET H  80      11.309  14.505  19.035  1.00  0.00           H  
ATOM   2872 1HG  MET H  80       8.858  13.993  19.327  1.00  0.00           H  
ATOM   2873 2HG  MET H  80       9.121  14.031  21.073  1.00  0.00           H  
ATOM   2874 1HE  MET H  80       9.611  17.656  18.242  1.00  0.00           H  
ATOM   2875 2HE  MET H  80      10.705  16.253  18.191  1.00  0.00           H  
ATOM   2876 3HE  MET H  80       8.992  16.064  17.744  1.00  0.00           H  
ATOM   2877  N   GLN H  81       9.297  11.001  19.129  1.00  0.00           N  
ATOM   2878  CA  GLN H  81       8.266  10.437  18.278  1.00  0.00           C  
ATOM   2879  C   GLN H  81       6.928  11.085  18.614  1.00  0.00           C  
ATOM   2880  O   GLN H  81       6.531  11.149  19.780  1.00  0.00           O  
ATOM   2881  CB  GLN H  81       8.186   8.917  18.449  1.00  0.00           C  
ATOM   2882  CG  GLN H  81       7.147   8.245  17.569  1.00  0.00           C  
ATOM   2883  CD  GLN H  81       7.128   6.738  17.743  1.00  0.00           C  
ATOM   2884  OE1 GLN H  81       8.097   6.143  18.223  1.00  0.00           O  
ATOM   2885  NE2 GLN H  81       6.022   6.113  17.354  1.00  0.00           N  
ATOM   2886  H   GLN H  81       9.383  10.675  20.081  1.00  0.00           H  
ATOM   2887  HA  GLN H  81       8.517  10.653  17.240  1.00  0.00           H  
ATOM   2888 1HB  GLN H  81       9.156   8.474  18.223  1.00  0.00           H  
ATOM   2889 2HB  GLN H  81       7.953   8.680  19.487  1.00  0.00           H  
ATOM   2890 1HG  GLN H  81       6.161   8.632  17.830  1.00  0.00           H  
ATOM   2891 2HG  GLN H  81       7.370   8.467  16.526  1.00  0.00           H  
ATOM   2892 1HE2 GLN H  81       5.952   5.119  17.444  1.00  0.00           H  
ATOM   2893 2HE2 GLN H  81       5.261   6.635  16.970  1.00  0.00           H  
ATOM   2894  N   LEU H  82       6.247  11.573  17.582  1.00  0.00           N  
ATOM   2895  CA  LEU H  82       4.936  12.183  17.754  1.00  0.00           C  
ATOM   2896  C   LEU H  82       3.884  11.393  17.002  1.00  0.00           C  
ATOM   2897  O   LEU H  82       4.061  11.072  15.826  1.00  0.00           O  
ATOM   2898  CB  LEU H  82       4.950  13.634  17.257  1.00  0.00           C  
ATOM   2899  CG  LEU H  82       5.968  14.561  17.937  1.00  0.00           C  
ATOM   2900  CD1 LEU H  82       5.947  15.922  17.258  1.00  0.00           C  
ATOM   2901  CD2 LEU H  82       5.633  14.682  19.417  1.00  0.00           C  
ATOM   2902  H   LEU H  82       6.648  11.519  16.656  1.00  0.00           H  
ATOM   2903  HA  LEU H  82       4.689  12.179  18.815  1.00  0.00           H  
ATOM   2904 1HB  LEU H  82       5.164  13.634  16.190  1.00  0.00           H  
ATOM   2905 2HB  LEU H  82       3.960  14.063  17.408  1.00  0.00           H  
ATOM   2906  HG  LEU H  82       6.970  14.145  17.824  1.00  0.00           H  
ATOM   2907 1HD1 LEU H  82       6.670  16.581  17.741  1.00  0.00           H  
ATOM   2908 2HD1 LEU H  82       6.208  15.809  16.206  1.00  0.00           H  
ATOM   2909 3HD1 LEU H  82       4.952  16.357  17.341  1.00  0.00           H  
ATOM   2910 1HD2 LEU H  82       6.357  15.339  19.900  1.00  0.00           H  
ATOM   2911 2HD2 LEU H  82       4.632  15.097  19.532  1.00  0.00           H  
ATOM   2912 3HD2 LEU H  82       5.672  13.696  19.881  1.00  0.00           H  
ATOM   2913  N   SER H  82A      2.797  11.072  17.695  1.00  0.00           N  
ATOM   2914  CA  SER H  82A      1.717  10.258  17.139  1.00  0.00           C  
ATOM   2915  C   SER H  82A      0.458  11.048  16.833  1.00  0.00           C  
ATOM   2916  O   SER H  82A      0.160  12.037  17.506  1.00  0.00           O  
ATOM   2917  CB  SER H  82A      1.378   9.136  18.100  1.00  0.00           C  
ATOM   2918  OG  SER H  82A      0.291   8.385  17.633  1.00  0.00           O  
ATOM   2919  H   SER H  82A      2.720  11.410  18.645  1.00  0.00           H  
ATOM   2920  HA  SER H  82A      2.058   9.828  16.196  1.00  0.00           H  
ATOM   2921 1HB  SER H  82A      2.245   8.487  18.223  1.00  0.00           H  
ATOM   2922 2HB  SER H  82A      1.141   9.554  19.078  1.00  0.00           H  
ATOM   2923  HG  SER H  82A     -0.495   8.890  17.857  1.00  0.00           H  
ATOM   2924  N   SER H  82B     -0.283  10.581  15.831  1.00  0.00           N  
ATOM   2925  CA  SER H  82B     -1.582  11.143  15.457  1.00  0.00           C  
ATOM   2926  C   SER H  82B     -1.558  12.673  15.396  1.00  0.00           C  
ATOM   2927  O   SER H  82B     -2.182  13.356  16.211  1.00  0.00           O  
ATOM   2928  CB  SER H  82B     -2.639  10.689  16.444  1.00  0.00           C  
ATOM   2929  OG  SER H  82B     -2.761   9.293  16.443  1.00  0.00           O  
ATOM   2930  H   SER H  82B      0.083   9.799  15.307  1.00  0.00           H  
ATOM   2931  HA  SER H  82B     -1.844  10.778  14.463  1.00  0.00           H  
ATOM   2932 1HB  SER H  82B     -2.376  11.032  17.443  1.00  0.00           H  
ATOM   2933 2HB  SER H  82B     -3.596  11.141  16.185  1.00  0.00           H  
ATOM   2934  HG  SER H  82B     -2.709   9.024  15.522  1.00  0.00           H  
ATOM   2935  N   LEU H  82C     -0.824  13.193  14.418  1.00  0.00           N  
ATOM   2936  CA  LEU H  82C     -0.599  14.626  14.289  1.00  0.00           C  
ATOM   2937  C   LEU H  82C     -1.831  15.385  13.808  1.00  0.00           C  
ATOM   2938  O   LEU H  82C     -2.492  14.981  12.850  1.00  0.00           O  
ATOM   2939  CB  LEU H  82C      0.563  14.878  13.320  1.00  0.00           C  
ATOM   2940  CG  LEU H  82C      1.933  14.360  13.776  1.00  0.00           C  
ATOM   2941  CD1 LEU H  82C      2.933  14.496  12.636  1.00  0.00           C  
ATOM   2942  CD2 LEU H  82C      2.390  15.140  14.999  1.00  0.00           C  
ATOM   2943  H   LEU H  82C     -0.409  12.567  13.743  1.00  0.00           H  
ATOM   2944  HA  LEU H  82C     -0.339  15.025  15.269  1.00  0.00           H  
ATOM   2945 1HB  LEU H  82C      0.330  14.406  12.367  1.00  0.00           H  
ATOM   2946 2HB  LEU H  82C      0.652  15.952  13.158  1.00  0.00           H  
ATOM   2947  HG  LEU H  82C      1.856  13.302  14.028  1.00  0.00           H  
ATOM   2948 1HD1 LEU H  82C      3.906  14.127  12.959  1.00  0.00           H  
ATOM   2949 2HD1 LEU H  82C      2.590  13.912  11.780  1.00  0.00           H  
ATOM   2950 3HD1 LEU H  82C      3.018  15.544  12.349  1.00  0.00           H  
ATOM   2951 1HD2 LEU H  82C      3.363  14.771  15.324  1.00  0.00           H  
ATOM   2952 2HD2 LEU H  82C      2.469  16.198  14.748  1.00  0.00           H  
ATOM   2953 3HD2 LEU H  82C      1.666  15.011  15.805  1.00  0.00           H  
ATOM   2954  N   THR H  83      -2.143  16.476  14.500  1.00  0.00           N  
ATOM   2955  CA  THR H  83      -3.182  17.404  14.071  1.00  0.00           C  
ATOM   2956  C   THR H  83      -2.507  18.733  13.774  1.00  0.00           C  
ATOM   2957  O   THR H  83      -1.307  18.875  14.006  1.00  0.00           O  
ATOM   2958  CB  THR H  83      -4.280  17.581  15.137  1.00  0.00           C  
ATOM   2959  OG1 THR H  83      -3.725  18.206  16.300  1.00  0.00           O  
ATOM   2960  CG2 THR H  83      -4.871  16.233  15.522  1.00  0.00           C  
ATOM   2961  H   THR H  83      -1.637  16.663  15.354  1.00  0.00           H  
ATOM   2962  HA  THR H  83      -3.652  17.006  13.171  1.00  0.00           H  
ATOM   2963  HB  THR H  83      -5.072  18.218  14.740  1.00  0.00           H  
ATOM   2964  HG1 THR H  83      -2.941  17.726  16.578  1.00  0.00           H  
ATOM   2965 1HG2 THR H  83      -5.645  16.378  16.276  1.00  0.00           H  
ATOM   2966 2HG2 THR H  83      -5.304  15.760  14.643  1.00  0.00           H  
ATOM   2967 3HG2 THR H  83      -4.086  15.595  15.928  1.00  0.00           H  
ATOM   2968  N   SER H  84      -3.266  19.704  13.268  1.00  0.00           N  
ATOM   2969  CA  SER H  84      -2.717  21.029  12.938  1.00  0.00           C  
ATOM   2970  C   SER H  84      -2.214  21.783  14.172  1.00  0.00           C  
ATOM   2971  O   SER H  84      -1.424  22.723  14.058  1.00  0.00           O  
ATOM   2972  CB  SER H  84      -3.769  21.862  12.233  1.00  0.00           C  
ATOM   2973  OG  SER H  84      -4.817  22.188  13.104  1.00  0.00           O  
ATOM   2974  H   SER H  84      -4.248  19.525  13.108  1.00  0.00           H  
ATOM   2975  HA  SER H  84      -1.866  20.893  12.269  1.00  0.00           H  
ATOM   2976 1HB  SER H  84      -3.314  22.774  11.849  1.00  0.00           H  
ATOM   2977 2HB  SER H  84      -4.161  21.307  11.381  1.00  0.00           H  
ATOM   2978  HG  SER H  84      -4.424  22.712  13.806  1.00  0.00           H  
ATOM   2979  N   GLU H  85      -2.664  21.360  15.349  1.00  0.00           N  
ATOM   2980  CA  GLU H  85      -2.204  21.948  16.603  1.00  0.00           C  
ATOM   2981  C   GLU H  85      -0.820  21.417  16.982  1.00  0.00           C  
ATOM   2982  O   GLU H  85      -0.248  21.826  17.988  1.00  0.00           O  
ATOM   2983  CB  GLU H  85      -3.201  21.654  17.726  1.00  0.00           C  
ATOM   2984  CG  GLU H  85      -4.567  22.300  17.538  1.00  0.00           C  
ATOM   2985  CD  GLU H  85      -4.516  23.802  17.596  1.00  0.00           C  
ATOM   2986  OE1 GLU H  85      -3.765  24.322  18.385  1.00  0.00           O  
ATOM   2987  OE2 GLU H  85      -5.231  24.429  16.850  1.00  0.00           O  
ATOM   2988  H   GLU H  85      -3.341  20.612  15.375  1.00  0.00           H  
ATOM   2989  HA  GLU H  85      -2.130  23.028  16.473  1.00  0.00           H  
ATOM   2990 1HB  GLU H  85      -3.349  20.578  17.810  1.00  0.00           H  
ATOM   2991 2HB  GLU H  85      -2.794  22.002  18.675  1.00  0.00           H  
ATOM   2992 1HG  GLU H  85      -4.970  21.999  16.572  1.00  0.00           H  
ATOM   2993 2HG  GLU H  85      -5.240  21.933  18.312  1.00  0.00           H  
ATOM   2994  N   ASP H  86      -0.290  20.509  16.165  1.00  0.00           N  
ATOM   2995  CA  ASP H  86       1.060  19.984  16.345  1.00  0.00           C  
ATOM   2996  C   ASP H  86       2.025  20.623  15.350  1.00  0.00           C  
ATOM   2997  O   ASP H  86       3.210  20.287  15.319  1.00  0.00           O  
ATOM   2998  CB  ASP H  86       1.074  18.463  16.178  1.00  0.00           C  
ATOM   2999  CG  ASP H  86       0.297  17.740  17.270  1.00  0.00           C  
ATOM   3000  OD1 ASP H  86       0.571  17.977  18.423  1.00  0.00           O  
ATOM   3001  OD2 ASP H  86      -0.562  16.958  16.941  1.00  0.00           O  
ATOM   3002  H   ASP H  86      -0.849  20.176  15.393  1.00  0.00           H  
ATOM   3003  HA  ASP H  86       1.394  20.226  17.354  1.00  0.00           H  
ATOM   3004 1HB  ASP H  86       0.644  18.199  15.211  1.00  0.00           H  
ATOM   3005 2HB  ASP H  86       2.104  18.105  16.187  1.00  0.00           H  
ATOM   3006  N   SER H  87       1.506  21.541  14.531  1.00  0.00           N  
ATOM   3007  CA  SER H  87       2.333  22.352  13.639  1.00  0.00           C  
ATOM   3008  C   SER H  87       3.081  23.371  14.490  1.00  0.00           C  
ATOM   3009  O   SER H  87       2.475  24.280  15.045  1.00  0.00           O  
ATOM   3010  CB  SER H  87       1.486  23.048  12.593  1.00  0.00           C  
ATOM   3011  OG  SER H  87       0.878  22.119  11.738  1.00  0.00           O  
ATOM   3012  H   SER H  87       0.505  21.675  14.532  1.00  0.00           H  
ATOM   3013  HA  SER H  87       3.038  21.694  13.127  1.00  0.00           H  
ATOM   3014 1HB  SER H  87       0.720  23.648  13.085  1.00  0.00           H  
ATOM   3015 2HB  SER H  87       2.109  23.727  12.013  1.00  0.00           H  
ATOM   3016  HG  SER H  87      -0.069  22.258  11.826  1.00  0.00           H  
ATOM   3017  N   ALA H  88       4.392  23.198  14.604  1.00  0.00           N  
ATOM   3018  CA  ALA H  88       5.192  23.972  15.548  1.00  0.00           C  
ATOM   3019  C   ALA H  88       6.677  23.729  15.338  1.00  0.00           C  
ATOM   3020  O   ALA H  88       7.067  22.833  14.589  1.00  0.00           O  
ATOM   3021  CB  ALA H  88       4.795  23.630  16.979  1.00  0.00           C  
ATOM   3022  H   ALA H  88       4.848  22.510  14.021  1.00  0.00           H  
ATOM   3023  HA  ALA H  88       4.997  25.029  15.369  1.00  0.00           H  
ATOM   3024 1HB  ALA H  88       5.399  24.216  17.674  1.00  0.00           H  
ATOM   3025 2HB  ALA H  88       3.741  23.863  17.131  1.00  0.00           H  
ATOM   3026 3HB  ALA H  88       4.961  22.570  17.160  1.00  0.00           H  
ATOM   3027  N   VAL H  89       7.500  24.547  15.985  1.00  0.00           N  
ATOM   3028  CA  VAL H  89       8.937  24.322  16.011  1.00  0.00           C  
ATOM   3029  C   VAL H  89       9.260  23.596  17.317  1.00  0.00           C  
ATOM   3030  O   VAL H  89       8.825  24.009  18.394  1.00  0.00           O  
ATOM   3031  CB  VAL H  89       9.712  25.650  15.930  1.00  0.00           C  
ATOM   3032  CG1 VAL H  89      11.212  25.395  15.974  1.00  0.00           C  
ATOM   3033  CG2 VAL H  89       9.329  26.396  14.661  1.00  0.00           C  
ATOM   3034  H   VAL H  89       7.118  25.346  16.471  1.00  0.00           H  
ATOM   3035  HA  VAL H  89       9.207  23.714  15.147  1.00  0.00           H  
ATOM   3036  HB  VAL H  89       9.464  26.259  16.800  1.00  0.00           H  
ATOM   3037 1HG1 VAL H  89      11.744  26.345  15.915  1.00  0.00           H  
ATOM   3038 2HG1 VAL H  89      11.468  24.893  16.906  1.00  0.00           H  
ATOM   3039 3HG1 VAL H  89      11.498  24.768  15.131  1.00  0.00           H  
ATOM   3040 1HG2 VAL H  89       9.880  27.335  14.611  1.00  0.00           H  
ATOM   3041 2HG2 VAL H  89       9.571  25.785  13.792  1.00  0.00           H  
ATOM   3042 3HG2 VAL H  89       8.258  26.604  14.671  1.00  0.00           H  
ATOM   3043  N   TYR H  90      10.008  22.501  17.208  1.00  0.00           N  
ATOM   3044  CA  TYR H  90      10.363  21.690  18.368  1.00  0.00           C  
ATOM   3045  C   TYR H  90      11.844  21.827  18.696  1.00  0.00           C  
ATOM   3046  O   TYR H  90      12.698  21.731  17.808  1.00  0.00           O  
ATOM   3047  CB  TYR H  90       9.978  20.228  18.130  1.00  0.00           C  
ATOM   3048  CG  TYR H  90       8.484  20.031  17.979  1.00  0.00           C  
ATOM   3049  CD1 TYR H  90       7.704  19.652  19.063  1.00  0.00           C  
ATOM   3050  CD2 TYR H  90       7.849  20.246  16.755  1.00  0.00           C  
ATOM   3051  CE1 TYR H  90       6.335  19.480  18.938  1.00  0.00           C  
ATOM   3052  CE2 TYR H  90       6.478  20.081  16.620  1.00  0.00           C  
ATOM   3053  CZ  TYR H  90       5.729  19.696  17.717  1.00  0.00           C  
ATOM   3054  OH  TYR H  90       4.371  19.528  17.595  1.00  0.00           O  
ATOM   3055  H   TYR H  90      10.339  22.225  16.295  1.00  0.00           H  
ATOM   3056  HA  TYR H  90       9.796  22.048  19.227  1.00  0.00           H  
ATOM   3057 1HB  TYR H  90      10.471  19.864  17.228  1.00  0.00           H  
ATOM   3058 2HB  TYR H  90      10.327  19.618  18.962  1.00  0.00           H  
ATOM   3059  HD1 TYR H  90       8.168  19.481  20.035  1.00  0.00           H  
ATOM   3060  HD2 TYR H  90       8.431  20.548  15.884  1.00  0.00           H  
ATOM   3061  HE1 TYR H  90       5.742  19.181  19.803  1.00  0.00           H  
ATOM   3062  HE2 TYR H  90       6.002  20.253  15.654  1.00  0.00           H  
ATOM   3063  HH  TYR H  90       4.104  19.741  16.698  1.00  0.00           H  
ATOM   3064  N   TYR H  91      12.136  22.082  19.969  1.00  0.00           N  
ATOM   3065  CA  TYR H  91      13.514  22.252  20.437  1.00  0.00           C  
ATOM   3066  C   TYR H  91      13.942  21.110  21.357  1.00  0.00           C  
ATOM   3067  O   TYR H  91      13.146  20.643  22.174  1.00  0.00           O  
ATOM   3068  CB  TYR H  91      13.671  23.594  21.157  1.00  0.00           C  
ATOM   3069  CG  TYR H  91      13.228  24.783  20.334  1.00  0.00           C  
ATOM   3070  CD1 TYR H  91      11.989  25.363  20.564  1.00  0.00           C  
ATOM   3071  CD2 TYR H  91      14.061  25.294  19.350  1.00  0.00           C  
ATOM   3072  CE1 TYR H  91      11.585  26.450  19.812  1.00  0.00           C  
ATOM   3073  CE2 TYR H  91      13.657  26.380  18.598  1.00  0.00           C  
ATOM   3074  CZ  TYR H  91      12.425  26.957  18.827  1.00  0.00           C  
ATOM   3075  OH  TYR H  91      12.022  28.039  18.078  1.00  0.00           O  
ATOM   3076  H   TYR H  91      11.379  22.161  20.634  1.00  0.00           H  
ATOM   3077  HA  TYR H  91      14.177  22.240  19.572  1.00  0.00           H  
ATOM   3078 1HB  TYR H  91      13.089  23.582  22.080  1.00  0.00           H  
ATOM   3079 2HB  TYR H  91      14.715  23.740  21.431  1.00  0.00           H  
ATOM   3080  HD1 TYR H  91      11.335  24.962  21.337  1.00  0.00           H  
ATOM   3081  HD2 TYR H  91      15.035  24.838  19.169  1.00  0.00           H  
ATOM   3082  HE1 TYR H  91      10.612  26.905  19.992  1.00  0.00           H  
ATOM   3083  HE2 TYR H  91      14.312  26.782  17.824  1.00  0.00           H  
ATOM   3084  HH  TYR H  91      11.216  28.404  18.452  1.00  0.00           H  
ATOM   3085  N   CYS H  92      15.192  20.658  21.203  1.00  0.00           N  
ATOM   3086  CA  CYS H  92      15.842  19.782  22.187  1.00  0.00           C  
ATOM   3087  C   CYS H  92      16.781  20.654  23.007  1.00  0.00           C  
ATOM   3088  O   CYS H  92      17.283  21.669  22.514  1.00  0.00           O  
ATOM   3089  CB  CYS H  92      16.624  18.652  21.517  1.00  0.00           C  
ATOM   3090  SG  CYS H  92      17.940  19.219  20.412  1.00  0.00           S  
ATOM   3091  H   CYS H  92      15.702  20.934  20.376  1.00  0.00           H  
ATOM   3092  HA  CYS H  92      15.071  19.332  22.812  1.00  0.00           H  
ATOM   3093 1HB  CYS H  92      17.075  18.018  22.280  1.00  0.00           H  
ATOM   3094 2HB  CYS H  92      15.941  18.031  20.937  1.00  0.00           H  
ATOM   3095  N   ALA H  93      17.002  20.276  24.262  1.00  0.00           N  
ATOM   3096  CA  ALA H  93      17.888  21.037  25.147  1.00  0.00           C  
ATOM   3097  C   ALA H  93      18.677  20.145  26.101  1.00  0.00           C  
ATOM   3098  O   ALA H  93      18.246  19.039  26.438  1.00  0.00           O  
ATOM   3099  CB  ALA H  93      17.105  22.103  25.925  1.00  0.00           C  
ATOM   3100  H   ALA H  93      16.549  19.445  24.615  1.00  0.00           H  
ATOM   3101  HA  ALA H  93      18.616  21.562  24.528  1.00  0.00           H  
ATOM   3102 1HB  ALA H  93      17.785  22.653  26.574  1.00  0.00           H  
ATOM   3103 2HB  ALA H  93      16.635  22.792  25.224  1.00  0.00           H  
ATOM   3104 3HB  ALA H  93      16.337  21.620  26.529  1.00  0.00           H  
ATOM   3105  N   ARG H  94      19.835  20.657  26.514  1.00  0.00           N  
ATOM   3106  CA  ARG H  94      20.784  19.986  27.388  1.00  0.00           C  
ATOM   3107  C   ARG H  94      20.559  20.355  28.837  1.00  0.00           C  
ATOM   3108  O   ARG H  94      19.876  21.333  29.126  1.00  0.00           O  
ATOM   3109  CB  ARG H  94      22.213  20.338  26.998  1.00  0.00           C  
ATOM   3110  CG  ARG H  94      23.288  19.675  27.844  1.00  0.00           C  
ATOM   3111  CD  ARG H  94      24.630  20.254  27.580  1.00  0.00           C  
ATOM   3112  NE  ARG H  94      25.636  19.730  28.490  1.00  0.00           N  
ATOM   3113  CZ  ARG H  94      26.840  20.294  28.706  1.00  0.00           C  
ATOM   3114  NH1 ARG H  94      27.173  21.397  28.072  1.00  0.00           N  
ATOM   3115  NH2 ARG H  94      27.687  19.739  29.555  1.00  0.00           N  
ATOM   3116  H   ARG H  94      20.046  21.586  26.179  1.00  0.00           H  
ATOM   3117  HA  ARG H  94      20.651  18.909  27.281  1.00  0.00           H  
ATOM   3118 1HB  ARG H  94      22.387  20.053  25.961  1.00  0.00           H  
ATOM   3119 2HB  ARG H  94      22.354  21.416  27.070  1.00  0.00           H  
ATOM   3120 1HG  ARG H  94      23.057  19.813  28.901  1.00  0.00           H  
ATOM   3121 2HG  ARG H  94      23.324  18.608  27.617  1.00  0.00           H  
ATOM   3122 1HD  ARG H  94      24.935  20.016  26.561  1.00  0.00           H  
ATOM   3123 2HD  ARG H  94      24.589  21.336  27.703  1.00  0.00           H  
ATOM   3124  HE  ARG H  94      25.416  18.883  28.996  1.00  0.00           H  
ATOM   3125 1HH1 ARG H  94      26.525  21.821  27.423  1.00  0.00           H  
ATOM   3126 2HH1 ARG H  94      28.075  21.820  28.234  1.00  0.00           H  
ATOM   3127 1HH2 ARG H  94      27.431  18.892  30.043  1.00  0.00           H  
ATOM   3128 2HH2 ARG H  94      28.589  20.162  29.717  1.00  0.00           H  
ATOM   3129  N   GLY H  95      20.604  19.235  30.210  1.00  0.00           N  
ATOM   3130  CA  GLY H  95      20.560  19.709  31.588  1.00  0.00           C  
ATOM   3131  C   GLY H  95      19.137  20.106  31.958  1.00  0.00           C  
ATOM   3132  O   GLY H  95      18.181  19.402  31.632  1.00  0.00           O  
ATOM   3133  H   GLY H  95      20.662  18.242  30.034  1.00  0.00           H  
ATOM   3134 1HA  GLY H  95      20.919  18.925  32.255  1.00  0.00           H  
ATOM   3135 2HA  GLY H  95      21.231  20.560  31.701  1.00  0.00           H  
ATOM   3136  N   ASP H  96      19.002  21.238  32.640  1.00  0.00           N  
ATOM   3137  CA  ASP H  96      17.692  21.744  33.034  1.00  0.00           C  
ATOM   3138  C   ASP H  96      17.290  22.905  32.134  1.00  0.00           C  
ATOM   3139  O   ASP H  96      16.433  23.713  32.492  1.00  0.00           O  
ATOM   3140  CB  ASP H  96      17.699  22.194  34.497  1.00  0.00           C  
ATOM   3141  CG  ASP H  96      17.899  21.041  35.471  1.00  0.00           C  
ATOM   3142  OD1 ASP H  96      17.156  20.091  35.397  1.00  0.00           O  
ATOM   3143  OD2 ASP H  96      18.793  21.121  36.280  1.00  0.00           O  
ATOM   3144  H   ASP H  96      19.828  21.762  32.893  1.00  0.00           H  
ATOM   3145  HA  ASP H  96      16.963  20.942  32.920  1.00  0.00           H  
ATOM   3146 1HB  ASP H  96      18.497  22.922  34.650  1.00  0.00           H  
ATOM   3147 2HB  ASP H  96      16.756  22.689  34.731  1.00  0.00           H  
ATOM   3148  N   GLY H  97      17.930  22.955  30.865  1.00  0.00           N  
ATOM   3149  CA  GLY H  97      17.905  24.198  30.103  1.00  0.00           C  
ATOM   3150  C   GLY H  97      18.825  25.222  30.756  1.00  0.00           C  
ATOM   3151  O   GLY H  97      18.682  26.426  30.540  1.00  0.00           O  
ATOM   3152  H   GLY H  97      18.442  22.165  30.500  1.00  0.00           H  
ATOM   3153 1HA  GLY H  97      18.229  24.024  29.077  1.00  0.00           H  
ATOM   3154 2HA  GLY H  97      16.893  24.598  30.057  1.00  0.00           H  
ATOM   3155  N   ASN H  98      19.769  24.738  31.556  1.00  0.00           N  
ATOM   3156  CA  ASN H  98      20.614  25.612  32.360  1.00  0.00           C  
ATOM   3157  C   ASN H  98      22.026  25.663  31.791  1.00  0.00           C  
ATOM   3158  O   ASN H  98      22.964  26.082  32.469  1.00  0.00           O  
ATOM   3159  CB  ASN H  98      20.633  25.158  33.808  1.00  0.00           C  
ATOM   3160  CG  ASN H  98      21.257  23.801  33.980  1.00  0.00           C  
ATOM   3161  OD1 ASN H  98      21.325  23.010  33.032  1.00  0.00           O  
ATOM   3162  ND2 ASN H  98      21.714  23.516  35.173  1.00  0.00           N  
ATOM   3163  H   ASN H  98      19.904  23.738  31.608  1.00  0.00           H  
ATOM   3164  HA  ASN H  98      20.204  26.622  32.319  1.00  0.00           H  
ATOM   3165 1HB  ASN H  98      21.188  25.880  34.409  1.00  0.00           H  
ATOM   3166 2HB  ASN H  98      19.613  25.127  34.192  1.00  0.00           H  
ATOM   3167 1HD2 ASN H  98      22.140  22.628  35.346  1.00  0.00           H  
ATOM   3168 2HD2 ASN H  98      21.638  24.186  35.910  1.00  0.00           H  
ATOM   3169  N   TYR H  99      22.172  25.235  30.542  1.00  0.00           N  
ATOM   3170  CA  TYR H  99      23.429  25.390  29.820  1.00  0.00           C  
ATOM   3171  C   TYR H  99      23.294  26.397  28.685  1.00  0.00           C  
ATOM   3172  O   TYR H  99      24.278  27.000  28.257  1.00  0.00           O  
ATOM   3173  CB  TYR H  99      23.898  24.035  29.285  1.00  0.00           C  
ATOM   3174  CG  TYR H  99      24.359  23.079  30.363  1.00  0.00           C  
ATOM   3175  CD1 TYR H  99      23.561  22.003  30.722  1.00  0.00           C  
ATOM   3176  CD2 TYR H  99      25.578  23.279  30.993  1.00  0.00           C  
ATOM   3177  CE1 TYR H  99      23.981  21.130  31.707  1.00  0.00           C  
ATOM   3178  CE2 TYR H  99      25.999  22.407  31.977  1.00  0.00           C  
ATOM   3179  CZ  TYR H  99      25.205  21.336  32.335  1.00  0.00           C  
ATOM   3180  OH  TYR H  99      25.624  20.466  33.316  1.00  0.00           O  
ATOM   3181  H   TYR H  99      21.391  24.790  30.080  1.00  0.00           H  
ATOM   3182  HA  TYR H  99      24.181  25.773  30.509  1.00  0.00           H  
ATOM   3183 1HB  TYR H  99      23.086  23.560  28.733  1.00  0.00           H  
ATOM   3184 2HB  TYR H  99      24.723  24.185  28.589  1.00  0.00           H  
ATOM   3185  HD1 TYR H  99      22.602  21.846  30.228  1.00  0.00           H  
ATOM   3186  HD2 TYR H  99      26.205  24.126  30.711  1.00  0.00           H  
ATOM   3187  HE1 TYR H  99      23.355  20.284  31.990  1.00  0.00           H  
ATOM   3188  HE2 TYR H  99      26.957  22.564  32.473  1.00  0.00           H  
ATOM   3189  HH  TYR H  99      26.479  20.748  33.648  1.00  0.00           H  
ATOM   3190  N   GLY H 101      22.069  26.575  28.201  1.00  0.00           N  
ATOM   3191  CA  GLY H 101      21.787  27.576  27.179  1.00  0.00           C  
ATOM   3192  C   GLY H 101      22.129  27.052  25.790  1.00  0.00           C  
ATOM   3193  O   GLY H 101      22.347  27.828  24.859  1.00  0.00           O  
ATOM   3194  H   GLY H 101      21.314  26.003  28.551  1.00  0.00           H  
ATOM   3195 1HA  GLY H 101      20.733  27.853  27.209  1.00  0.00           H  
ATOM   3196 2HA  GLY H 101      22.363  28.480  27.373  1.00  0.00           H  
ATOM   3197  N   TYR H 102      22.176  25.731  25.656  1.00  0.00           N  
ATOM   3198  CA  TYR H 102      22.442  25.100  24.369  1.00  0.00           C  
ATOM   3199  C   TYR H 102      21.174  24.544  23.733  1.00  0.00           C  
ATOM   3200  O   TYR H 102      21.151  23.407  23.263  1.00  0.00           O  
ATOM   3201  CB  TYR H 102      23.485  23.993  24.537  1.00  0.00           C  
ATOM   3202  CG  TYR H 102      24.858  24.501  24.916  1.00  0.00           C  
ATOM   3203  CD1 TYR H 102      25.467  24.053  26.079  1.00  0.00           C  
ATOM   3204  CD2 TYR H 102      25.509  25.414  24.100  1.00  0.00           C  
ATOM   3205  CE1 TYR H 102      26.722  24.517  26.425  1.00  0.00           C  
ATOM   3206  CE2 TYR H 102      26.764  25.878  24.446  1.00  0.00           C  
ATOM   3207  CZ  TYR H 102      27.369  25.433  25.603  1.00  0.00           C  
ATOM   3208  OH  TYR H 102      28.619  25.894  25.948  1.00  0.00           O  
ATOM   3209  H   TYR H 102      22.023  25.149  26.467  1.00  0.00           H  
ATOM   3210  HA  TYR H 102      22.846  25.860  23.699  1.00  0.00           H  
ATOM   3211 1HB  TYR H 102      23.155  23.296  25.309  1.00  0.00           H  
ATOM   3212 2HB  TYR H 102      23.574  23.433  23.607  1.00  0.00           H  
ATOM   3213  HD1 TYR H 102      24.955  23.335  26.720  1.00  0.00           H  
ATOM   3214  HD2 TYR H 102      25.031  25.767  23.187  1.00  0.00           H  
ATOM   3215  HE1 TYR H 102      27.200  24.165  27.339  1.00  0.00           H  
ATOM   3216  HE2 TYR H 102      27.275  26.597  23.805  1.00  0.00           H  
ATOM   3217  HH  TYR H 102      28.925  26.513  25.280  1.00  0.00           H  
ATOM   3218  N   TRP H 103      20.120  25.353  23.720  1.00  0.00           N  
ATOM   3219  CA  TRP H 103      19.069  24.708  22.956  1.00  0.00           C  
ATOM   3220  C   TRP H 103      19.540  24.480  21.527  1.00  0.00           C  
ATOM   3221  O   TRP H 103      20.321  25.264  20.991  1.00  0.00           O  
ATOM   3222  CB  TRP H 103      17.797  25.558  22.960  1.00  0.00           C  
ATOM   3223  CG  TRP H 103      17.153  25.664  24.309  1.00  0.00           C  
ATOM   3224  CD1 TRP H 103      17.770  25.547  25.518  1.00  0.00           C  
ATOM   3225  CD2 TRP H 103      15.754  25.911  24.594  1.00  0.00           C  
ATOM   3226  NE1 TRP H 103      16.857  25.703  26.532  1.00  0.00           N  
ATOM   3227  CE2 TRP H 103      15.619  25.928  25.984  1.00  0.00           C  
ATOM   3228  CE3 TRP H 103      14.625  26.117  23.792  1.00  0.00           C  
ATOM   3229  CZ2 TRP H 103      14.395  26.140  26.599  1.00  0.00           C  
ATOM   3230  CZ3 TRP H 103      13.398  26.332  24.409  1.00  0.00           C  
ATOM   3231  CH2 TRP H 103      13.287  26.344  25.777  1.00  0.00           C  
ATOM   3232  H   TRP H 103      21.061  25.366  23.351  1.00  0.00           H  
ATOM   3233  HA  TRP H 103      18.845  23.747  23.418  1.00  0.00           H  
ATOM   3234 1HB  TRP H 103      18.030  26.564  22.611  1.00  0.00           H  
ATOM   3235 2HB  TRP H 103      17.073  25.131  22.266  1.00  0.00           H  
ATOM   3236  HD1 TRP H 103      18.832  25.358  25.660  1.00  0.00           H  
ATOM   3237  HE1 TRP H 103      17.061  25.658  27.520  1.00  0.00           H  
ATOM   3238  HE3 TRP H 103      14.708  26.112  22.706  1.00  0.00           H  
ATOM   3239  HZ2 TRP H 103      14.286  26.153  27.684  1.00  0.00           H  
ATOM   3240  HZ3 TRP H 103      12.523  26.491  23.778  1.00  0.00           H  
ATOM   3241  HH2 TRP H 103      12.310  26.516  26.228  1.00  0.00           H  
ATOM   3242  N   GLY H 104      19.066  23.398  20.913  1.00  0.00           N  
ATOM   3243  CA  GLY H 104      19.291  23.172  19.483  1.00  0.00           C  
ATOM   3244  C   GLY H 104      18.606  24.235  18.644  1.00  0.00           C  
ATOM   3245  O   GLY H 104      17.843  25.048  19.171  1.00  0.00           O  
ATOM   3246  H   GLY H 104      18.542  22.718  21.442  1.00  0.00           H  
ATOM   3247 1HA  GLY H 104      20.361  23.176  19.278  1.00  0.00           H  
ATOM   3248 2HA  GLY H 104      18.914  22.188  19.207  1.00  0.00           H  
ATOM   3249  N   GLN H 105      18.869  24.234  17.338  1.00  0.00           N  
ATOM   3250  CA  GLN H 105      18.357  25.275  16.444  1.00  0.00           C  
ATOM   3251  C   GLN H 105      16.846  25.143  16.212  1.00  0.00           C  
ATOM   3252  O   GLN H 105      16.181  26.104  15.833  1.00  0.00           O  
ATOM   3253  CB  GLN H 105      19.093  25.228  15.102  1.00  0.00           C  
ATOM   3254  CG  GLN H 105      20.556  25.628  15.181  1.00  0.00           C  
ATOM   3255  CD  GLN H 105      21.255  25.533  13.838  1.00  0.00           C  
ATOM   3256  OE1 GLN H 105      20.846  24.766  12.962  1.00  0.00           O  
ATOM   3257  NE2 GLN H 105      22.317  26.313  13.668  1.00  0.00           N  
ATOM   3258  H   GLN H 105      19.440  23.493  16.955  1.00  0.00           H  
ATOM   3259  HA  GLN H 105      18.532  26.245  16.907  1.00  0.00           H  
ATOM   3260 1HB  GLN H 105      19.041  24.219  14.693  1.00  0.00           H  
ATOM   3261 2HB  GLN H 105      18.600  25.894  14.393  1.00  0.00           H  
ATOM   3262 1HG  GLN H 105      20.623  26.658  15.529  1.00  0.00           H  
ATOM   3263 2HG  GLN H 105      21.066  24.964  15.879  1.00  0.00           H  
ATOM   3264 1HE2 GLN H 105      22.819  26.294  12.802  1.00  0.00           H  
ATOM   3265 2HE2 GLN H 105      22.614  26.920  14.405  1.00  0.00           H  
ATOM   3266  N   GLY H 106      16.314  23.950  16.460  1.00  0.00           N  
ATOM   3267  CA  GLY H 106      14.891  23.698  16.322  1.00  0.00           C  
ATOM   3268  C   GLY H 106      14.552  23.067  14.992  1.00  0.00           C  
ATOM   3269  O   GLY H 106      15.255  23.256  14.000  1.00  0.00           O  
ATOM   3270  H   GLY H 106      16.921  23.198  16.753  1.00  0.00           H  
ATOM   3271 1HA  GLY H 106      14.558  23.042  17.127  1.00  0.00           H  
ATOM   3272 2HA  GLY H 106      14.345  24.634  16.425  1.00  0.00           H  
ATOM   3273  N   THR H 107      13.467  22.308  14.980  1.00  0.00           N  
ATOM   3274  CA  THR H 107      12.973  21.669  13.768  1.00  0.00           C  
ATOM   3275  C   THR H 107      11.497  21.998  13.605  1.00  0.00           C  
ATOM   3276  O   THR H 107      10.703  21.794  14.527  1.00  0.00           O  
ATOM   3277  CB  THR H 107      13.180  20.144  13.803  1.00  0.00           C  
ATOM   3278  OG1 THR H 107      14.575  19.851  13.955  1.00  0.00           O  
ATOM   3279  CG2 THR H 107      12.669  19.507  12.519  1.00  0.00           C  
ATOM   3280  H   THR H 107      12.965  22.170  15.846  1.00  0.00           H  
ATOM   3281  HA  THR H 107      13.529  22.065  12.918  1.00  0.00           H  
ATOM   3282  HB  THR H 107      12.639  19.723  14.651  1.00  0.00           H  
ATOM   3283  HG1 THR H 107      14.944  19.605  13.104  1.00  0.00           H  
ATOM   3284 1HG2 THR H 107      12.822  18.429  12.563  1.00  0.00           H  
ATOM   3285 2HG2 THR H 107      11.606  19.719  12.407  1.00  0.00           H  
ATOM   3286 3HG2 THR H 107      13.211  19.918  11.669  1.00  0.00           H  
ATOM   3287  N   THR H 108      11.135  22.522  12.437  1.00  0.00           N  
ATOM   3288  CA  THR H 108       9.750  22.882  12.177  1.00  0.00           C  
ATOM   3289  C   THR H 108       8.983  21.705  11.605  1.00  0.00           C  
ATOM   3290  O   THR H 108       9.425  21.054  10.658  1.00  0.00           O  
ATOM   3291  CB  THR H 108       9.655  24.079  11.213  1.00  0.00           C  
ATOM   3292  OG1 THR H 108      10.339  25.206  11.777  1.00  0.00           O  
ATOM   3293  CG2 THR H 108       8.200  24.448  10.960  1.00  0.00           C  
ATOM   3294  H   THR H 108      11.827  22.677  11.717  1.00  0.00           H  
ATOM   3295  HA  THR H 108       9.283  23.167  13.121  1.00  0.00           H  
ATOM   3296  HB  THR H 108      10.128  23.821  10.265  1.00  0.00           H  
ATOM   3297  HG1 THR H 108       9.819  26.000  11.632  1.00  0.00           H  
ATOM   3298 1HG2 THR H 108       8.153  25.295  10.277  1.00  0.00           H  
ATOM   3299 2HG2 THR H 108       7.681  23.596  10.522  1.00  0.00           H  
ATOM   3300 3HG2 THR H 108       7.725  24.715  11.904  1.00  0.00           H  
ATOM   3301  N   LEU H 109       7.836  21.432  12.210  1.00  0.00           N  
ATOM   3302  CA  LEU H 109       6.933  20.404  11.731  1.00  0.00           C  
ATOM   3303  C   LEU H 109       5.681  21.099  11.223  1.00  0.00           C  
ATOM   3304  O   LEU H 109       5.054  21.869  11.952  1.00  0.00           O  
ATOM   3305  CB  LEU H 109       6.587  19.407  12.843  1.00  0.00           C  
ATOM   3306  CG  LEU H 109       5.554  18.332  12.477  1.00  0.00           C  
ATOM   3307  CD1 LEU H 109       6.140  17.404  11.422  1.00  0.00           C  
ATOM   3308  CD2 LEU H 109       5.160  17.559  13.726  1.00  0.00           C  
ATOM   3309  H   LEU H 109       7.586  21.961  13.034  1.00  0.00           H  
ATOM   3310  HA  LEU H 109       7.426  19.860  10.925  1.00  0.00           H  
ATOM   3311 1HB  LEU H 109       7.499  18.898  13.151  1.00  0.00           H  
ATOM   3312 2HB  LEU H 109       6.199  19.961  13.698  1.00  0.00           H  
ATOM   3313  HG  LEU H 109       4.671  18.807  12.050  1.00  0.00           H  
ATOM   3314 1HD1 LEU H 109       5.406  16.641  11.161  1.00  0.00           H  
ATOM   3315 2HD1 LEU H 109       6.395  17.980  10.532  1.00  0.00           H  
ATOM   3316 3HD1 LEU H 109       7.036  16.926  11.814  1.00  0.00           H  
ATOM   3317 1HD2 LEU H 109       4.426  16.796  13.467  1.00  0.00           H  
ATOM   3318 2HD2 LEU H 109       6.043  17.083  14.153  1.00  0.00           H  
ATOM   3319 3HD2 LEU H 109       4.728  18.244  14.457  1.00  0.00           H  
ATOM   3320  N   THR H 110       5.343  20.841   9.962  1.00  0.00           N  
ATOM   3321  CA  THR H 110       4.112  21.345   9.366  1.00  0.00           C  
ATOM   3322  C   THR H 110       3.149  20.189   9.115  1.00  0.00           C  
ATOM   3323  O   THR H 110       3.459  19.259   8.367  1.00  0.00           O  
ATOM   3324  CB  THR H 110       4.391  22.097   8.051  1.00  0.00           C  
ATOM   3325  OG1 THR H 110       5.232  23.228   8.312  1.00  0.00           O  
ATOM   3326  CG2 THR H 110       3.089  22.573   7.423  1.00  0.00           C  
ATOM   3327  H   THR H 110       5.964  20.275   9.401  1.00  0.00           H  
ATOM   3328  HA  THR H 110       3.650  22.043  10.065  1.00  0.00           H  
ATOM   3329  HB  THR H 110       4.902  21.435   7.354  1.00  0.00           H  
ATOM   3330  HG1 THR H 110       4.790  23.820   8.927  1.00  0.00           H  
ATOM   3331 1HG2 THR H 110       3.305  23.101   6.495  1.00  0.00           H  
ATOM   3332 2HG2 THR H 110       2.452  21.714   7.213  1.00  0.00           H  
ATOM   3333 3HG2 THR H 110       2.578  23.244   8.112  1.00  0.00           H  
ATOM   3334  N   VAL H 111       1.984  20.256   9.750  1.00  0.00           N  
ATOM   3335  CA  VAL H 111       0.942  19.256   9.561  1.00  0.00           C  
ATOM   3336  C   VAL H 111      -0.107  19.817   8.610  1.00  0.00           C  
ATOM   3337  O   VAL H 111      -0.824  20.758   8.948  1.00  0.00           O  
ATOM   3338  CB  VAL H 111       0.289  18.881  10.904  1.00  0.00           C  
ATOM   3339  CG1 VAL H 111      -0.793  17.832  10.696  1.00  0.00           C  
ATOM   3340  CG2 VAL H 111       1.348  18.379  11.874  1.00  0.00           C  
ATOM   3341  H   VAL H 111       1.819  21.024  10.385  1.00  0.00           H  
ATOM   3342  HA  VAL H 111       1.396  18.360   9.136  1.00  0.00           H  
ATOM   3343  HB  VAL H 111      -0.197  19.763  11.321  1.00  0.00           H  
ATOM   3344 1HG1 VAL H 111      -1.244  17.578  11.655  1.00  0.00           H  
ATOM   3345 2HG1 VAL H 111      -1.559  18.225  10.028  1.00  0.00           H  
ATOM   3346 3HG1 VAL H 111      -0.352  16.937  10.256  1.00  0.00           H  
ATOM   3347 1HG2 VAL H 111       0.878  18.115  12.821  1.00  0.00           H  
ATOM   3348 2HG2 VAL H 111       1.837  17.499  11.454  1.00  0.00           H  
ATOM   3349 3HG2 VAL H 111       2.089  19.161  12.041  1.00  0.00           H  
ATOM   3350  N   SER H 112      -0.187  19.242   7.417  1.00  0.00           N  
ATOM   3351  CA  SER H 112      -1.063  19.766   6.377  1.00  0.00           C  
ATOM   3352  C   SER H 112      -1.354  18.740   5.288  1.00  0.00           C  
ATOM   3353  O   SER H 112      -0.516  17.892   4.978  1.00  0.00           O  
ATOM   3354  OXT SER H 112      -2.412  18.750   4.721  1.00  0.00           O  
ATOM   3355  CB  SER H 112      -0.438  21.000   5.755  1.00  0.00           C  
ATOM   3356  OG  SER H 112      -1.235  21.498   4.716  1.00  0.00           O  
ATOM   3357  H   SER H 112       0.369  18.421   7.224  1.00  0.00           H  
ATOM   3358  HA  SER H 112      -2.016  20.041   6.832  1.00  0.00           H  
ATOM   3359 1HB  SER H 112      -0.309  21.767   6.518  1.00  0.00           H  
ATOM   3360 2HB  SER H 112       0.551  20.753   5.371  1.00  0.00           H  
ATOM   3361  HG  SER H 112      -1.941  21.994   5.139  1.00  0.00           H  
TER                                                                             
