# Supplementary material for: Structure-based cross-docking analysis of antibody–antigen interactions
Source: Sci Rep. 2017 Aug 15;7:8145. doi: 10.1038/s41598-017-08414-y (PMC5557897; doi:10.1038/s41598-017-08414-y)
Supplement: Supplementary file 2 — Supplementary Dataset 1 [file 41598_2017_8414_MOESM2_ESM.zip › antibody_homology_models/1WEJ_lh.pdb]

ATOM      1  N   MET L   4      39.972  22.799  30.170  1.00  0.00           N  
ATOM      2  CA  MET L   4      40.876  23.837  29.587  1.00  0.00           C  
ATOM      3  C   MET L   4      40.919  23.700  28.063  1.00  0.00           C  
ATOM      4  O   MET L   4      40.076  23.009  27.483  1.00  0.00           O  
ATOM      5  CB  MET L   4      42.284  23.725  30.168  1.00  0.00           C  
ATOM      6  CG  MET L   4      42.335  23.674  31.689  1.00  0.00           C  
ATOM      7  SD  MET L   4      43.967  23.225  32.315  1.00  0.00           S  
ATOM      8  CE  MET L   4      44.049  21.501  31.840  1.00  0.00           C  
ATOM      9 1H   MET L   4      39.950  22.896  31.165  1.00  0.00           H  
ATOM     10 2H   MET L   4      39.049  22.916  29.804  1.00  0.00           H  
ATOM     11 3H   MET L   4      40.311  21.889  29.932  1.00  0.00           H  
ATOM     12  HA  MET L   4      40.479  24.821  29.836  1.00  0.00           H  
ATOM     13 1HB  MET L   4      42.764  22.824  29.788  1.00  0.00           H  
ATOM     14 2HB  MET L   4      42.882  24.577  29.842  1.00  0.00           H  
ATOM     15 1HG  MET L   4      42.066  24.648  32.095  1.00  0.00           H  
ATOM     16 2HG  MET L   4      41.614  22.942  32.053  1.00  0.00           H  
ATOM     17 1HE  MET L   4      45.003  21.081  32.159  1.00  0.00           H  
ATOM     18 2HE  MET L   4      43.234  20.953  32.315  1.00  0.00           H  
ATOM     19 3HE  MET L   4      43.960  21.417  30.756  1.00  0.00           H  
ATOM     20  N   THR L   5      41.898  24.328  27.419  1.00  0.00           N  
ATOM     21  CA  THR L   5      41.982  24.274  25.971  1.00  0.00           C  
ATOM     22  C   THR L   5      43.152  23.448  25.431  1.00  0.00           C  
ATOM     23  O   THR L   5      44.314  23.714  25.738  1.00  0.00           O  
ATOM     24  CB  THR L   5      42.070  25.700  25.397  1.00  0.00           C  
ATOM     25  OG1 THR L   5      40.887  26.433  25.747  1.00  0.00           O  
ATOM     26  CG2 THR L   5      42.205  25.659  23.883  1.00  0.00           C  
ATOM     27  H   THR L   5      42.594  24.850  27.933  1.00  0.00           H  
ATOM     28  HA  THR L   5      41.080  23.794  25.590  1.00  0.00           H  
ATOM     29  HB  THR L   5      42.934  26.210  25.821  1.00  0.00           H  
ATOM     30  HG1 THR L   5      40.281  26.435  25.003  1.00  0.00           H  
ATOM     31 1HG2 THR L   5      42.266  26.676  23.495  1.00  0.00           H  
ATOM     32 2HG2 THR L   5      43.110  25.113  23.613  1.00  0.00           H  
ATOM     33 3HG2 THR L   5      41.338  25.159  23.453  1.00  0.00           H  
ATOM     34  N   GLN L   6      42.829  22.454  24.608  1.00  0.00           N  
ATOM     35  CA  GLN L   6      43.840  21.582  24.030  1.00  0.00           C  
ATOM     36  C   GLN L   6      43.739  21.640  22.506  1.00  0.00           C  
ATOM     37  O   GLN L   6      42.654  21.716  21.942  1.00  0.00           O  
ATOM     38  CB  GLN L   6      43.671  20.144  24.527  1.00  0.00           C  
ATOM     39  CG  GLN L   6      44.744  19.186  24.038  1.00  0.00           C  
ATOM     40  CD  GLN L   6      44.614  17.807  24.656  1.00  0.00           C  
ATOM     41  OE1 GLN L   6      44.029  17.646  25.729  1.00  0.00           O  
ATOM     42  NE2 GLN L   6      45.161  16.803  23.980  1.00  0.00           N  
ATOM     43  H   GLN L   6      41.858  22.301  24.379  1.00  0.00           H  
ATOM     44  HA  GLN L   6      44.822  21.940  24.338  1.00  0.00           H  
ATOM     45 1HB  GLN L   6      43.681  20.132  25.617  1.00  0.00           H  
ATOM     46 2HB  GLN L   6      42.704  19.758  24.204  1.00  0.00           H  
ATOM     47 1HG  GLN L   6      44.661  19.086  22.955  1.00  0.00           H  
ATOM     48 2HG  GLN L   6      45.723  19.588  24.302  1.00  0.00           H  
ATOM     49 1HE2 GLN L   6      45.108  15.870  24.337  1.00  0.00           H  
ATOM     50 2HE2 GLN L   6      45.627  16.978  23.111  1.00  0.00           H  
ATOM     51  N   SER L   7      44.874  21.603  21.837  1.00  0.00           N  
ATOM     52  CA  SER L   7      44.873  21.686  20.398  1.00  0.00           C  
ATOM     53  C   SER L   7      46.097  20.966  19.885  1.00  0.00           C  
ATOM     54  O   SER L   7      47.074  20.813  20.620  1.00  0.00           O  
ATOM     55  CB  SER L   7      44.870  23.130  19.938  1.00  0.00           C  
ATOM     56  OG  SER L   7      46.073  23.765  20.271  1.00  0.00           O  
ATOM     57  H   SER L   7      45.754  21.516  22.324  1.00  0.00           H  
ATOM     58  HA  SER L   7      43.969  21.204  20.024  1.00  0.00           H  
ATOM     59 1HB  SER L   7      44.720  23.169  18.859  1.00  0.00           H  
ATOM     60 2HB  SER L   7      44.037  23.657  20.403  1.00  0.00           H  
ATOM     61  HG  SER L   7      46.271  23.503  21.173  1.00  0.00           H  
ATOM     62  N   PRO L   8      46.013  20.399  18.670  1.00  0.00           N  
ATOM     63  CA  PRO L   8      44.808  20.419  17.830  1.00  0.00           C  
ATOM     64  C   PRO L   8      43.795  19.398  18.362  1.00  0.00           C  
ATOM     65  O   PRO L   8      44.169  18.487  19.087  1.00  0.00           O  
ATOM     66  CB  PRO L   8      45.334  20.034  16.444  1.00  0.00           C  
ATOM     67  CG  PRO L   8      46.436  19.071  16.725  1.00  0.00           C  
ATOM     68  CD  PRO L   8      47.086  19.601  17.976  1.00  0.00           C  
ATOM     69  HA  PRO L   8      44.390  21.437  17.821  1.00  0.00           H  
ATOM     70 1HB  PRO L   8      44.525  19.593  15.843  1.00  0.00           H  
ATOM     71 2HB  PRO L   8      45.678  20.932  15.910  1.00  0.00           H  
ATOM     72 1HG  PRO L   8      46.031  18.057  16.855  1.00  0.00           H  
ATOM     73 2HG  PRO L   8      47.130  19.029  15.872  1.00  0.00           H  
ATOM     74 1HD  PRO L   8      47.415  18.759  18.603  1.00  0.00           H  
ATOM     75 2HD  PRO L   8      47.940  20.239  17.704  1.00  0.00           H  
ATOM     76  N   ALA L   9      42.518  19.556  18.025  1.00  0.00           N  
ATOM     77  CA  ALA L   9      41.499  18.596  18.452  1.00  0.00           C  
ATOM     78  C   ALA L   9      41.689  17.256  17.743  1.00  0.00           C  
ATOM     79  O   ALA L   9      41.391  16.183  18.291  1.00  0.00           O  
ATOM     80  CB  ALA L   9      40.105  19.144  18.188  1.00  0.00           C  
ATOM     81  H   ALA L   9      42.242  20.349  17.465  1.00  0.00           H  
ATOM     82  HA  ALA L   9      41.615  18.433  19.524  1.00  0.00           H  
ATOM     83 1HB  ALA L   9      39.361  18.415  18.507  1.00  0.00           H  
ATOM     84 2HB  ALA L   9      39.967  20.070  18.745  1.00  0.00           H  
ATOM     85 3HB  ALA L   9      39.987  19.340  17.123  1.00  0.00           H  
ATOM     86  N   SER L  10      42.157  17.333  16.506  1.00  0.00           N  
ATOM     87  CA  SER L  10      42.407  16.153  15.696  1.00  0.00           C  
ATOM     88  C   SER L  10      43.642  16.425  14.833  1.00  0.00           C  
ATOM     89  O   SER L  10      44.002  17.576  14.587  1.00  0.00           O  
ATOM     90  CB  SER L  10      41.206  15.829  14.829  1.00  0.00           C  
ATOM     91  OG  SER L  10      40.985  16.835  13.879  1.00  0.00           O  
ATOM     92  H   SER L  10      42.345  18.246  16.117  1.00  0.00           H  
ATOM     93  HA  SER L  10      42.591  15.309  16.362  1.00  0.00           H  
ATOM     94 1HB  SER L  10      41.369  14.876  14.323  1.00  0.00           H  
ATOM     95 2HB  SER L  10      40.323  15.718  15.457  1.00  0.00           H  
ATOM     96  HG  SER L  10      41.049  16.407  13.022  1.00  0.00           H  
ATOM     97  N   LEU L  11      44.333  15.367  14.453  1.00  0.00           N  
ATOM     98  CA  LEU L  11      45.518  15.501  13.638  1.00  0.00           C  
ATOM     99  C   LEU L  11      45.825  14.184  12.958  1.00  0.00           C  
ATOM    100  O   LEU L  11      45.710  13.125  13.563  1.00  0.00           O  
ATOM    101  CB  LEU L  11      46.712  15.944  14.493  1.00  0.00           C  
ATOM    102  CG  LEU L  11      48.039  16.117  13.744  1.00  0.00           C  
ATOM    103  CD1 LEU L  11      47.924  17.279  12.766  1.00  0.00           C  
ATOM    104  CD2 LEU L  11      49.160  16.354  14.745  1.00  0.00           C  
ATOM    105  H   LEU L  11      44.030  14.445  14.734  1.00  0.00           H  
ATOM    106  HA  LEU L  11      45.332  16.261  12.880  1.00  0.00           H  
ATOM    107 1HB  LEU L  11      46.469  16.897  14.961  1.00  0.00           H  
ATOM    108 2HB  LEU L  11      46.869  15.207  15.280  1.00  0.00           H  
ATOM    109  HG  LEU L  11      48.252  15.216  13.168  1.00  0.00           H  
ATOM    110 1HD1 LEU L  11      48.867  17.401  12.234  1.00  0.00           H  
ATOM    111 2HD1 LEU L  11      47.128  17.074  12.050  1.00  0.00           H  
ATOM    112 3HD1 LEU L  11      47.695  18.193  13.313  1.00  0.00           H  
ATOM    113 1HD2 LEU L  11      50.104  16.476  14.212  1.00  0.00           H  
ATOM    114 2HD2 LEU L  11      48.949  17.255  15.321  1.00  0.00           H  
ATOM    115 3HD2 LEU L  11      49.232  15.501  15.420  1.00  0.00           H  
ATOM    116  N   SER L  12      46.150  14.254  11.677  1.00  0.00           N  
ATOM    117  CA  SER L  12      46.554  13.082  10.920  1.00  0.00           C  
ATOM    118  C   SER L  12      47.981  13.450  10.572  1.00  0.00           C  
ATOM    119  O   SER L  12      48.251  14.599  10.197  1.00  0.00           O  
ATOM    120  CB  SER L  12      45.702  12.847   9.688  1.00  0.00           C  
ATOM    121  OG  SER L  12      44.365  12.619  10.038  1.00  0.00           O  
ATOM    122  H   SER L  12      46.114  15.151  11.213  1.00  0.00           H  
ATOM    123  HA  SER L  12      46.450  12.204  11.559  1.00  0.00           H  
ATOM    124 1HB  SER L  12      45.766  13.714   9.031  1.00  0.00           H  
ATOM    125 2HB  SER L  12      46.088  11.990   9.137  1.00  0.00           H  
ATOM    126  HG  SER L  12      44.182  11.706   9.803  1.00  0.00           H  
ATOM    127  N   ALA L  13      48.902  12.523  10.769  1.00  0.00           N  
ATOM    128  CA  ALA L  13      50.293  12.797  10.482  1.00  0.00           C  
ATOM    129  C   ALA L  13      50.944  11.494  10.095  1.00  0.00           C  
ATOM    130  O   ALA L  13      50.497  10.425  10.499  1.00  0.00           O  
ATOM    131  CB  ALA L  13      50.973  13.395  11.708  1.00  0.00           C  
ATOM    132  H   ALA L  13      48.643  11.612  11.121  1.00  0.00           H  
ATOM    133  HA  ALA L  13      50.335  13.498   9.648  1.00  0.00           H  
ATOM    134 1HB  ALA L  13      52.019  13.598  11.480  1.00  0.00           H  
ATOM    135 2HB  ALA L  13      50.474  14.325  11.983  1.00  0.00           H  
ATOM    136 3HB  ALA L  13      50.913  12.691  12.536  1.00  0.00           H  
ATOM    137  N   SER L  14      51.987  11.584   9.283  1.00  0.00           N  
ATOM    138  CA  SER L  14      52.669  10.399   8.774  1.00  0.00           C  
ATOM    139  C   SER L  14      53.658   9.857   9.781  1.00  0.00           C  
ATOM    140  O   SER L  14      54.009  10.523  10.750  1.00  0.00           O  
ATOM    141  CB  SER L  14      53.386  10.722   7.479  1.00  0.00           C  
ATOM    142  OG  SER L  14      52.475  11.081   6.476  1.00  0.00           O  
ATOM    143  H   SER L  14      52.318  12.498   9.009  1.00  0.00           H  
ATOM    144  HA  SER L  14      51.923   9.628   8.578  1.00  0.00           H  
ATOM    145 1HB  SER L  14      54.088  11.539   7.645  1.00  0.00           H  
ATOM    146 2HB  SER L  14      53.963   9.856   7.157  1.00  0.00           H  
ATOM    147  HG  SER L  14      53.002  11.266   5.694  1.00  0.00           H  
ATOM    148  N   VAL L  15      54.107   8.640   9.548  1.00  0.00           N  
ATOM    149  CA  VAL L  15      55.079   8.019  10.417  1.00  0.00           C  
ATOM    150  C   VAL L  15      56.407   8.785  10.244  1.00  0.00           C  
ATOM    151  O   VAL L  15      56.832   9.115   9.123  1.00  0.00           O  
ATOM    152  CB  VAL L  15      55.258   6.530  10.066  1.00  0.00           C  
ATOM    153  CG1 VAL L  15      56.378   5.919  10.895  1.00  0.00           C  
ATOM    154  CG2 VAL L  15      53.952   5.784  10.291  1.00  0.00           C  
ATOM    155  H   VAL L  15      53.766   8.128   8.746  1.00  0.00           H  
ATOM    156  HA  VAL L  15      54.720   8.090  11.444  1.00  0.00           H  
ATOM    157  HB  VAL L  15      55.550   6.445   9.019  1.00  0.00           H  
ATOM    158 1HG1 VAL L  15      56.491   4.866  10.634  1.00  0.00           H  
ATOM    159 2HG1 VAL L  15      57.310   6.445  10.691  1.00  0.00           H  
ATOM    160 3HG1 VAL L  15      56.136   6.005  11.954  1.00  0.00           H  
ATOM    161 1HG2 VAL L  15      54.086   4.732  10.040  1.00  0.00           H  
ATOM    162 2HG2 VAL L  15      53.657   5.874  11.337  1.00  0.00           H  
ATOM    163 3HG2 VAL L  15      53.175   6.212   9.657  1.00  0.00           H  
ATOM    164  N   GLY L  16      57.031   9.115  11.368  1.00  0.00           N  
ATOM    165  CA  GLY L  16      58.283   9.845  11.337  1.00  0.00           C  
ATOM    166  C   GLY L  16      58.093  11.306  11.647  1.00  0.00           C  
ATOM    167  O   GLY L  16      59.068  11.994  11.921  1.00  0.00           O  
ATOM    168  H   GLY L  16      56.632   8.858  12.259  1.00  0.00           H  
ATOM    169 1HA  GLY L  16      58.975   9.411  12.059  1.00  0.00           H  
ATOM    170 2HA  GLY L  16      58.739   9.743  10.353  1.00  0.00           H  
ATOM    171  N   GLU L  17      56.853  11.776  11.614  1.00  0.00           N  
ATOM    172  CA  GLU L  17      56.561  13.181  11.858  1.00  0.00           C  
ATOM    173  C   GLU L  17      56.725  13.579  13.323  1.00  0.00           C  
ATOM    174  O   GLU L  17      56.623  12.740  14.223  1.00  0.00           O  
ATOM    175  CB  GLU L  17      55.137  13.502  11.398  1.00  0.00           C  
ATOM    176  CG  GLU L  17      54.909  13.345   9.902  1.00  0.00           C  
ATOM    177  CD  GLU L  17      55.649  14.368   9.087  1.00  0.00           C  
ATOM    178  OE1 GLU L  17      55.764  15.485   9.532  1.00  0.00           O  
ATOM    179  OE2 GLU L  17      56.102  14.033   8.018  1.00  0.00           O  
ATOM    180  H   GLU L  17      56.092  11.142  11.414  1.00  0.00           H  
ATOM    181  HA  GLU L  17      57.264  13.785  11.284  1.00  0.00           H  
ATOM    182 1HB  GLU L  17      54.432  12.849  11.914  1.00  0.00           H  
ATOM    183 2HB  GLU L  17      54.889  14.528  11.669  1.00  0.00           H  
ATOM    184 1HG  GLU L  17      55.234  12.350   9.597  1.00  0.00           H  
ATOM    185 2HG  GLU L  17      53.842  13.427   9.697  1.00  0.00           H  
ATOM    186  N   THR L  18      57.006  14.858  13.558  1.00  0.00           N  
ATOM    187  CA  THR L  18      57.156  15.358  14.909  1.00  0.00           C  
ATOM    188  C   THR L  18      55.799  15.968  15.191  1.00  0.00           C  
ATOM    189  O   THR L  18      55.296  16.761  14.389  1.00  0.00           O  
ATOM    190  CB  THR L  18      58.289  16.390  15.058  1.00  0.00           C  
ATOM    191  OG1 THR L  18      59.541  15.784  14.710  1.00  0.00           O  
ATOM    192  CG2 THR L  18      58.359  16.903  16.489  1.00  0.00           C  
ATOM    193  H   THR L  18      57.117  15.496  12.783  1.00  0.00           H  
ATOM    194  HA  THR L  18      57.396  14.520  15.564  1.00  0.00           H  
ATOM    195  HB  THR L  18      58.108  17.229  14.386  1.00  0.00           H  
ATOM    196  HG1 THR L  18      59.608  14.925  15.135  1.00  0.00           H  
ATOM    197 1HG2 THR L  18      59.164  17.632  16.575  1.00  0.00           H  
ATOM    198 2HG2 THR L  18      57.412  17.375  16.752  1.00  0.00           H  
ATOM    199 3HG2 THR L  18      58.549  16.070  17.164  1.00  0.00           H  
ATOM    200  N   VAL L  19      55.200  15.591  16.314  1.00  0.00           N  
ATOM    201  CA  VAL L  19      53.889  16.095  16.676  1.00  0.00           C  
ATOM    202  C   VAL L  19      53.953  16.830  18.008  1.00  0.00           C  
ATOM    203  O   VAL L  19      54.545  16.340  18.963  1.00  0.00           O  
ATOM    204  CB  VAL L  19      52.843  14.914  16.733  1.00  0.00           C  
ATOM    205  CG1 VAL L  19      51.495  15.403  17.247  1.00  0.00           C  
ATOM    206  CG2 VAL L  19      52.674  14.288  15.330  1.00  0.00           C  
ATOM    207  H   VAL L  19      55.664  14.939  16.931  1.00  0.00           H  
ATOM    208  HA  VAL L  19      53.558  16.787  15.901  1.00  0.00           H  
ATOM    209  HB  VAL L  19      53.203  14.155  17.428  1.00  0.00           H  
ATOM    210 1HG1 VAL L  19      50.792  14.571  17.278  1.00  0.00           H  
ATOM    211 2HG1 VAL L  19      51.615  15.813  18.251  1.00  0.00           H  
ATOM    212 3HG1 VAL L  19      51.111  16.178  16.583  1.00  0.00           H  
ATOM    213 1HG2 VAL L  19      51.952  13.473  15.379  1.00  0.00           H  
ATOM    214 2HG2 VAL L  19      52.319  15.047  14.634  1.00  0.00           H  
ATOM    215 3HG2 VAL L  19      53.634  13.901  14.987  1.00  0.00           H  
ATOM    216  N   THR L  20      53.329  18.001  18.047  1.00  0.00           N  
ATOM    217  CA  THR L  20      53.237  18.815  19.243  1.00  0.00           C  
ATOM    218  C   THR L  20      51.775  19.121  19.550  1.00  0.00           C  
ATOM    219  O   THR L  20      51.031  19.585  18.680  1.00  0.00           O  
ATOM    220  CB  THR L  20      54.032  20.125  19.092  1.00  0.00           C  
ATOM    221  OG1 THR L  20      55.412  19.824  18.845  1.00  0.00           O  
ATOM    222  CG2 THR L  20      53.919  20.966  20.355  1.00  0.00           C  
ATOM    223  H   THR L  20      52.899  18.331  17.194  1.00  0.00           H  
ATOM    224  HA  THR L  20      53.660  18.254  20.077  1.00  0.00           H  
ATOM    225  HB  THR L  20      53.641  20.693  18.248  1.00  0.00           H  
ATOM    226  HG1 THR L  20      55.721  19.189  19.496  1.00  0.00           H  
ATOM    227 1HG2 THR L  20      54.487  21.888  20.230  1.00  0.00           H  
ATOM    228 2HG2 THR L  20      52.872  21.207  20.539  1.00  0.00           H  
ATOM    229 3HG2 THR L  20      54.317  20.408  21.201  1.00  0.00           H  
ATOM    230  N   ILE L  21      51.389  18.882  20.799  1.00  0.00           N  
ATOM    231  CA  ILE L  21      50.027  19.088  21.281  1.00  0.00           C  
ATOM    232  C   ILE L  21      50.114  20.163  22.369  1.00  0.00           C  
ATOM    233  O   ILE L  21      50.932  20.061  23.286  1.00  0.00           O  
ATOM    234  CB  ILE L  21      49.405  17.793  21.838  1.00  0.00           C  
ATOM    235  CG1 ILE L  21      49.377  16.708  20.759  1.00  0.00           C  
ATOM    236  CG2 ILE L  21      48.005  18.061  22.366  1.00  0.00           C  
ATOM    237  CD1 ILE L  21      49.020  15.335  21.284  1.00  0.00           C  
ATOM    238  H   ILE L  21      52.091  18.538  21.439  1.00  0.00           H  
ATOM    239  HA  ILE L  21      49.411  19.421  20.446  1.00  0.00           H  
ATOM    240  HB  ILE L  21      50.024  17.414  22.651  1.00  0.00           H  
ATOM    241 1HG1 ILE L  21      48.654  16.978  19.991  1.00  0.00           H  
ATOM    242 2HG1 ILE L  21      50.355  16.645  20.280  1.00  0.00           H  
ATOM    243 1HG2 ILE L  21      47.580  17.136  22.756  1.00  0.00           H  
ATOM    244 2HG2 ILE L  21      48.052  18.802  23.163  1.00  0.00           H  
ATOM    245 3HG2 ILE L  21      47.376  18.437  21.558  1.00  0.00           H  
ATOM    246 1HD1 ILE L  21      49.021  14.620  20.461  1.00  0.00           H  
ATOM    247 2HD1 ILE L  21      49.753  15.029  22.031  1.00  0.00           H  
ATOM    248 3HD1 ILE L  21      48.031  15.365  21.737  1.00  0.00           H  
ATOM    249  N   THR L  22      49.284  21.194  22.248  1.00  0.00           N  
ATOM    250  CA  THR L  22      49.233  22.259  23.234  1.00  0.00           C  
ATOM    251  C   THR L  22      48.085  22.119  24.217  1.00  0.00           C  
ATOM    252  O   THR L  22      47.064  21.501  23.933  1.00  0.00           O  
ATOM    253  CB  THR L  22      49.136  23.630  22.540  1.00  0.00           C  
ATOM    254  OG1 THR L  22      47.920  23.700  21.783  1.00  0.00           O  
ATOM    255  CG2 THR L  22      50.321  23.842  21.610  1.00  0.00           C  
ATOM    256  H   THR L  22      48.659  21.227  21.455  1.00  0.00           H  
ATOM    257  HA  THR L  22      50.150  22.230  23.822  1.00  0.00           H  
ATOM    258  HB  THR L  22      49.126  24.419  23.292  1.00  0.00           H  
ATOM    259  HG1 THR L  22      48.089  24.144  20.948  1.00  0.00           H  
ATOM    260 1HG2 THR L  22      50.235  24.816  21.128  1.00  0.00           H  
ATOM    261 2HG2 THR L  22      51.246  23.801  22.184  1.00  0.00           H  
ATOM    262 3HG2 THR L  22      50.331  23.062  20.850  1.00  0.00           H  
ATOM    263  N   CYS L  23      48.270  22.716  25.381  1.00  0.00           N  
ATOM    264  CA  CYS L  23      47.340  22.560  26.475  1.00  0.00           C  
ATOM    265  C   CYS L  23      47.510  23.798  27.352  1.00  0.00           C  
ATOM    266  O   CYS L  23      48.551  23.986  27.984  1.00  0.00           O  
ATOM    267  CB  CYS L  23      47.613  21.286  27.275  1.00  0.00           C  
ATOM    268  SG  CYS L  23      46.519  21.059  28.697  1.00  0.00           S  
ATOM    269  H   CYS L  23      49.087  23.297  25.508  1.00  0.00           H  
ATOM    270  HA  CYS L  23      46.332  22.491  26.065  1.00  0.00           H  
ATOM    271 1HB  CYS L  23      47.506  20.417  26.625  1.00  0.00           H  
ATOM    272 2HB  CYS L  23      48.640  21.298  27.639  1.00  0.00           H  
ATOM    273  N   ARG L  24      46.514  24.677  27.340  1.00  0.00           N  
ATOM    274  CA  ARG L  24      46.632  25.945  28.049  1.00  0.00           C  
ATOM    275  C   ARG L  24      45.683  25.973  29.244  1.00  0.00           C  
ATOM    276  O   ARG L  24      44.486  25.693  29.112  1.00  0.00           O  
ATOM    277  CB  ARG L  24      46.324  27.113  27.123  1.00  0.00           C  
ATOM    278  CG  ARG L  24      47.419  27.441  26.121  1.00  0.00           C  
ATOM    279  CD  ARG L  24      47.050  28.595  25.262  1.00  0.00           C  
ATOM    280  NE  ARG L  24      48.087  28.902  24.291  1.00  0.00           N  
ATOM    281  CZ  ARG L  24      48.027  29.911  23.400  1.00  0.00           C  
ATOM    282  NH1 ARG L  24      46.975  30.699  23.370  1.00  0.00           N  
ATOM    283  NH2 ARG L  24      49.025  30.109  22.557  1.00  0.00           N  
ATOM    284  H   ARG L  24      45.663  24.473  26.835  1.00  0.00           H  
ATOM    285  HA  ARG L  24      47.657  26.048  28.406  1.00  0.00           H  
ATOM    286 1HB  ARG L  24      45.415  26.901  26.561  1.00  0.00           H  
ATOM    287 2HB  ARG L  24      46.140  28.009  27.717  1.00  0.00           H  
ATOM    288 1HG  ARG L  24      48.337  27.690  26.654  1.00  0.00           H  
ATOM    289 2HG  ARG L  24      47.595  26.578  25.479  1.00  0.00           H  
ATOM    290 1HD  ARG L  24      46.133  28.366  24.720  1.00  0.00           H  
ATOM    291 2HD  ARG L  24      46.893  29.476  25.884  1.00  0.00           H  
ATOM    292  HE  ARG L  24      48.913  28.318  24.284  1.00  0.00           H  
ATOM    293 1HH1 ARG L  24      46.212  30.548  24.015  1.00  0.00           H  
ATOM    294 2HH1 ARG L  24      46.930  31.455  22.702  1.00  0.00           H  
ATOM    295 1HH2 ARG L  24      49.834  29.503  22.580  1.00  0.00           H  
ATOM    296 2HH2 ARG L  24      48.980  30.865  21.890  1.00  0.00           H  
ATOM    297  N   ALA L  25      46.220  26.303  30.411  1.00  0.00           N  
ATOM    298  CA  ALA L  25      45.398  26.410  31.611  1.00  0.00           C  
ATOM    299  C   ALA L  25      44.889  27.842  31.767  1.00  0.00           C  
ATOM    300  O   ALA L  25      45.464  28.775  31.208  1.00  0.00           O  
ATOM    301  CB  ALA L  25      46.205  26.000  32.837  1.00  0.00           C  
ATOM    302  H   ALA L  25      47.211  26.485  30.476  1.00  0.00           H  
ATOM    303  HA  ALA L  25      44.541  25.747  31.494  1.00  0.00           H  
ATOM    304 1HB  ALA L  25      45.582  26.082  33.728  1.00  0.00           H  
ATOM    305 2HB  ALA L  25      46.540  24.969  32.723  1.00  0.00           H  
ATOM    306 3HB  ALA L  25      47.070  26.652  32.938  1.00  0.00           H  
ATOM    307  N   SER L  26      43.804  28.008  32.520  1.00  0.00           N  
ATOM    308  CA  SER L  26      43.181  29.313  32.688  1.00  0.00           C  
ATOM    309  C   SER L  26      43.974  30.187  33.649  1.00  0.00           C  
ATOM    310  O   SER L  26      43.762  31.397  33.727  1.00  0.00           O  
ATOM    311  CB  SER L  26      41.760  29.149  33.193  1.00  0.00           C  
ATOM    312  OG  SER L  26      41.748  28.655  34.504  1.00  0.00           O  
ATOM    313  H   SER L  26      43.403  27.207  32.987  1.00  0.00           H  
ATOM    314  HA  SER L  26      43.156  29.812  31.718  1.00  0.00           H  
ATOM    315 1HB  SER L  26      41.250  30.112  33.158  1.00  0.00           H  
ATOM    316 2HB  SER L  26      41.218  28.468  32.540  1.00  0.00           H  
ATOM    317  HG  SER L  26      42.303  29.249  35.016  1.00  0.00           H  
ATOM    318  N   GLY L  27      44.885  29.558  34.382  1.00  0.00           N  
ATOM    319  CA  GLY L  27      45.723  30.277  35.321  1.00  0.00           C  
ATOM    320  C   GLY L  27      47.050  29.557  35.428  1.00  0.00           C  
ATOM    321  O   GLY L  27      47.212  28.471  34.872  1.00  0.00           O  
ATOM    322  H   GLY L  27      44.999  28.559  34.285  1.00  0.00           H  
ATOM    323 1HA  GLY L  27      45.859  31.303  34.977  1.00  0.00           H  
ATOM    324 2HA  GLY L  27      45.224  30.327  36.288  1.00  0.00           H  
ATOM    325  N   ASN L  28      48.000  30.156  36.133  1.00  0.00           N  
ATOM    326  CA  ASN L  28      49.314  29.555  36.310  1.00  0.00           C  
ATOM    327  C   ASN L  28      49.216  28.321  37.213  1.00  0.00           C  
ATOM    328  O   ASN L  28      48.822  28.426  38.379  1.00  0.00           O  
ATOM    329  CB  ASN L  28      50.275  30.575  36.934  1.00  0.00           C  
ATOM    330  CG  ASN L  28      51.709  30.073  36.991  1.00  0.00           C  
ATOM    331  OD1 ASN L  28      51.965  28.870  36.915  1.00  0.00           O  
ATOM    332  ND2 ASN L  28      52.651  30.997  37.143  1.00  0.00           N  
ATOM    333  H   ASN L  28      47.808  31.052  36.557  1.00  0.00           H  
ATOM    334  HA  ASN L  28      49.678  29.226  35.335  1.00  0.00           H  
ATOM    335 1HB  ASN L  28      50.249  31.499  36.355  1.00  0.00           H  
ATOM    336 2HB  ASN L  28      49.945  30.815  37.945  1.00  0.00           H  
ATOM    337 1HD2 ASN L  28      53.614  30.726  37.188  1.00  0.00           H  
ATOM    338 2HD2 ASN L  28      52.399  31.961  37.213  1.00  0.00           H  
ATOM    339  N   ILE L  29      49.574  27.157  36.671  1.00  0.00           N  
ATOM    340  CA  ILE L  29      49.445  25.907  37.409  1.00  0.00           C  
ATOM    341  C   ILE L  29      50.806  25.274  37.714  1.00  0.00           C  
ATOM    342  O   ILE L  29      50.900  24.096  38.057  1.00  0.00           O  
ATOM    343  CB  ILE L  29      48.580  24.904  36.625  1.00  0.00           C  
ATOM    344  CG1 ILE L  29      49.219  24.592  35.269  1.00  0.00           C  
ATOM    345  CG2 ILE L  29      47.171  25.448  36.440  1.00  0.00           C  
ATOM    346  CD1 ILE L  29      48.571  23.438  34.539  1.00  0.00           C  
ATOM    347  H   ILE L  29      49.941  27.138  35.730  1.00  0.00           H  
ATOM    348  HA  ILE L  29      48.959  26.116  38.361  1.00  0.00           H  
ATOM    349  HB  ILE L  29      48.527  23.963  37.172  1.00  0.00           H  
ATOM    350 1HG1 ILE L  29      49.165  25.473  34.630  1.00  0.00           H  
ATOM    351 2HG1 ILE L  29      50.274  24.356  35.410  1.00  0.00           H  
ATOM    352 1HG2 ILE L  29      46.573  24.727  35.883  1.00  0.00           H  
ATOM    353 2HG2 ILE L  29      46.717  25.620  37.415  1.00  0.00           H  
ATOM    354 3HG2 ILE L  29      47.213  26.387  35.889  1.00  0.00           H  
ATOM    355 1HD1 ILE L  29      49.079  23.278  33.588  1.00  0.00           H  
ATOM    356 2HD1 ILE L  29      48.645  22.535  35.147  1.00  0.00           H  
ATOM    357 3HD1 ILE L  29      47.522  23.667  34.355  1.00  0.00           H  
ATOM    358  N   HIS L  30      51.956  25.991  37.562  1.00  0.00           N  
ATOM    359  CA  HIS L  30      53.268  25.661  38.108  1.00  0.00           C  
ATOM    360  C   HIS L  30      53.776  24.235  37.896  1.00  0.00           C  
ATOM    361  O   HIS L  30      54.142  23.561  38.858  1.00  0.00           O  
ATOM    362  CB  HIS L  30      53.265  25.950  39.612  1.00  0.00           C  
ATOM    363  CG  HIS L  30      52.972  27.379  39.950  1.00  0.00           C  
ATOM    364  ND1 HIS L  30      53.928  28.371  39.883  1.00  0.00           N  
ATOM    365  CD2 HIS L  30      51.831  27.983  40.357  1.00  0.00           C  
ATOM    366  CE1 HIS L  30      53.387  29.524  40.235  1.00  0.00           C  
ATOM    367  NE2 HIS L  30      52.116  29.316  40.527  1.00  0.00           N  
ATOM    368  H   HIS L  30      51.815  26.893  37.129  1.00  0.00           H  
ATOM    369  HA  HIS L  30      54.027  26.280  37.630  1.00  0.00           H  
ATOM    370 1HB  HIS L  30      52.519  25.324  40.102  1.00  0.00           H  
ATOM    371 2HB  HIS L  30      54.237  25.693  40.034  1.00  0.00           H  
ATOM    372  HD1 HIS L  30      54.864  28.268  39.544  1.00  0.00           H  
ATOM    373  HD2 HIS L  30      50.824  27.611  40.550  1.00  0.00           H  
ATOM    374  HE1 HIS L  30      53.982  30.437  40.246  1.00  0.00           H  
ATOM    375  N   ASN L  31      53.781  23.774  36.648  1.00  0.00           N  
ATOM    376  CA  ASN L  31      54.189  22.408  36.327  1.00  0.00           C  
ATOM    377  C   ASN L  31      53.330  21.265  36.857  1.00  0.00           C  
ATOM    378  O   ASN L  31      53.705  20.099  36.716  1.00  0.00           O  
ATOM    379  CB  ASN L  31      55.619  22.206  36.796  1.00  0.00           C  
ATOM    380  CG  ASN L  31      56.576  23.180  36.168  1.00  0.00           C  
ATOM    381  OD1 ASN L  31      56.408  23.575  35.009  1.00  0.00           O  
ATOM    382  ND2 ASN L  31      57.580  23.575  36.911  1.00  0.00           N  
ATOM    383  H   ASN L  31      53.493  24.389  35.900  1.00  0.00           H  
ATOM    384  HA  ASN L  31      54.138  22.277  35.245  1.00  0.00           H  
ATOM    385 1HB  ASN L  31      55.665  22.316  37.881  1.00  0.00           H  
ATOM    386 2HB  ASN L  31      55.941  21.192  36.557  1.00  0.00           H  
ATOM    387 1HD2 ASN L  31      58.247  24.222  36.546  1.00  0.00           H  
ATOM    388 2HD2 ASN L  31      57.677  23.229  37.844  1.00  0.00           H  
ATOM    389  N   TYR L  32      52.201  21.580  37.479  1.00  0.00           N  
ATOM    390  CA  TYR L  32      51.313  20.527  37.954  1.00  0.00           C  
ATOM    391  C   TYR L  32      50.391  20.154  36.804  1.00  0.00           C  
ATOM    392  O   TYR L  32      49.223  20.550  36.756  1.00  0.00           O  
ATOM    393  CB  TYR L  32      50.516  20.975  39.181  1.00  0.00           C  
ATOM    394  CG  TYR L  32      51.370  21.243  40.400  1.00  0.00           C  
ATOM    395  CD1 TYR L  32      51.803  22.533  40.673  1.00  0.00           C  
ATOM    396  CD2 TYR L  32      51.721  20.201  41.245  1.00  0.00           C  
ATOM    397  CE1 TYR L  32      52.583  22.778  41.787  1.00  0.00           C  
ATOM    398  CE2 TYR L  32      52.501  20.446  42.358  1.00  0.00           C  
ATOM    399  CZ  TYR L  32      52.931  21.729  42.630  1.00  0.00           C  
ATOM    400  OH  TYR L  32      53.709  21.973  43.738  1.00  0.00           O  
ATOM    401  H   TYR L  32      51.943  22.546  37.629  1.00  0.00           H  
ATOM    402  HA  TYR L  32      51.919  19.667  38.240  1.00  0.00           H  
ATOM    403 1HB  TYR L  32      49.964  21.886  38.944  1.00  0.00           H  
ATOM    404 2HB  TYR L  32      49.785  20.209  39.440  1.00  0.00           H  
ATOM    405  HD1 TYR L  32      51.527  23.353  40.010  1.00  0.00           H  
ATOM    406  HD2 TYR L  32      51.382  19.187  41.029  1.00  0.00           H  
ATOM    407  HE1 TYR L  32      52.923  23.791  42.002  1.00  0.00           H  
ATOM    408  HE2 TYR L  32      52.778  19.626  43.021  1.00  0.00           H  
ATOM    409  HH  TYR L  32      53.858  21.151  44.211  1.00  0.00           H  
ATOM    410  N   LEU L  33      50.942  19.400  35.862  1.00  0.00           N  
ATOM    411  CA  LEU L  33      50.189  18.953  34.705  1.00  0.00           C  
ATOM    412  C   LEU L  33      50.742  17.637  34.187  1.00  0.00           C  
ATOM    413  O   LEU L  33      51.947  17.391  34.244  1.00  0.00           O  
ATOM    414  CB  LEU L  33      50.234  20.012  33.598  1.00  0.00           C  
ATOM    415  CG  LEU L  33      49.401  19.702  32.347  1.00  0.00           C  
ATOM    416  CD1 LEU L  33      48.746  20.981  31.843  1.00  0.00           C  
ATOM    417  CD2 LEU L  33      50.295  19.089  31.280  1.00  0.00           C  
ATOM    418  H   LEU L  33      51.911  19.133  35.952  1.00  0.00           H  
ATOM    419  HA  LEU L  33      49.152  18.804  35.004  1.00  0.00           H  
ATOM    420 1HB  LEU L  33      49.879  20.957  34.005  1.00  0.00           H  
ATOM    421 2HB  LEU L  33      51.270  20.142  33.282  1.00  0.00           H  
ATOM    422  HG  LEU L  33      48.608  18.999  32.603  1.00  0.00           H  
ATOM    423 1HD1 LEU L  33      48.153  20.760  30.955  1.00  0.00           H  
ATOM    424 2HD1 LEU L  33      48.096  21.387  32.619  1.00  0.00           H  
ATOM    425 3HD1 LEU L  33      49.515  21.710  31.594  1.00  0.00           H  
ATOM    426 1HD2 LEU L  33      49.703  18.868  30.392  1.00  0.00           H  
ATOM    427 2HD2 LEU L  33      51.088  19.792  31.023  1.00  0.00           H  
ATOM    428 3HD2 LEU L  33      50.737  18.168  31.660  1.00  0.00           H  
ATOM    429  N   ALA L  34      49.848  16.790  33.690  1.00  0.00           N  
ATOM    430  CA  ALA L  34      50.229  15.462  33.234  1.00  0.00           C  
ATOM    431  C   ALA L  34      49.535  15.179  31.909  1.00  0.00           C  
ATOM    432  O   ALA L  34      48.547  15.831  31.564  1.00  0.00           O  
ATOM    433  CB  ALA L  34      49.831  14.405  34.278  1.00  0.00           C  
ATOM    434  H   ALA L  34      48.879  17.071  33.628  1.00  0.00           H  
ATOM    435  HA  ALA L  34      51.309  15.453  33.083  1.00  0.00           H  
ATOM    436 1HB  ALA L  34      50.123  13.417  33.925  1.00  0.00           H  
ATOM    437 2HB  ALA L  34      50.337  14.617  35.220  1.00  0.00           H  
ATOM    438 3HB  ALA L  34      48.753  14.433  34.430  1.00  0.00           H  
ATOM    439  N   TRP L  35      50.072  14.216  31.168  1.00  0.00           N  
ATOM    440  CA  TRP L  35      49.550  13.861  29.856  1.00  0.00           C  
ATOM    441  C   TRP L  35      49.276  12.356  29.847  1.00  0.00           C  
ATOM    442  O   TRP L  35      49.971  11.588  30.521  1.00  0.00           O  
ATOM    443  CB  TRP L  35      50.555  14.206  28.750  1.00  0.00           C  
ATOM    444  CG  TRP L  35      50.750  15.688  28.512  1.00  0.00           C  
ATOM    445  CD1 TRP L  35      51.625  16.522  29.157  1.00  0.00           C  
ATOM    446  CD2 TRP L  35      50.074  16.493  27.537  1.00  0.00           C  
ATOM    447  NE1 TRP L  35      51.541  17.791  28.636  1.00  0.00           N  
ATOM    448  CE2 TRP L  35      50.594  17.803  27.641  1.00  0.00           C  
ATOM    449  CE3 TRP L  35      49.083  16.234  26.582  1.00  0.00           C  
ATOM    450  CZ2 TRP L  35      50.157  18.851  26.824  1.00  0.00           C  
ATOM    451  CZ3 TRP L  35      48.645  17.281  25.767  1.00  0.00           C  
ATOM    452  CH2 TRP L  35      49.181  18.570  25.896  1.00  0.00           C  
ATOM    453  H   TRP L  35      50.871  13.716  31.532  1.00  0.00           H  
ATOM    454  HA  TRP L  35      48.626  14.415  29.690  1.00  0.00           H  
ATOM    455 1HB  TRP L  35      51.527  13.779  28.996  1.00  0.00           H  
ATOM    456 2HB  TRP L  35      50.230  13.758  27.811  1.00  0.00           H  
ATOM    457  HD1 TRP L  35      52.291  16.222  29.966  1.00  0.00           H  
ATOM    458  HE1 TRP L  35      52.085  18.589  28.935  1.00  0.00           H  
ATOM    459  HE3 TRP L  35      48.662  15.234  26.477  1.00  0.00           H  
ATOM    460  HZ2 TRP L  35      50.562  19.859  26.907  1.00  0.00           H  
ATOM    461  HZ3 TRP L  35      47.874  17.070  25.025  1.00  0.00           H  
ATOM    462  HH2 TRP L  35      48.815  19.365  25.246  1.00  0.00           H  
ATOM    463  N   TYR L  36      48.264  11.949  29.085  1.00  0.00           N  
ATOM    464  CA  TYR L  36      47.860  10.550  28.985  1.00  0.00           C  
ATOM    465  C   TYR L  36      47.714  10.142  27.533  1.00  0.00           C  
ATOM    466  O   TYR L  36      47.524  10.988  26.662  1.00  0.00           O  
ATOM    467  CB  TYR L  36      46.551  10.307  29.739  1.00  0.00           C  
ATOM    468  CG  TYR L  36      46.604  10.704  31.198  1.00  0.00           C  
ATOM    469  CD1 TYR L  36      46.391  12.025  31.565  1.00  0.00           C  
ATOM    470  CD2 TYR L  36      46.866   9.748  32.168  1.00  0.00           C  
ATOM    471  CE1 TYR L  36      46.440  12.387  32.898  1.00  0.00           C  
ATOM    472  CE2 TYR L  36      46.914  10.111  33.500  1.00  0.00           C  
ATOM    473  CZ  TYR L  36      46.702  11.424  33.866  1.00  0.00           C  
ATOM    474  OH  TYR L  36      46.751  11.786  35.192  1.00  0.00           O  
ATOM    475  H   TYR L  36      47.758  12.646  28.557  1.00  0.00           H  
ATOM    476  HA  TYR L  36      48.638   9.932  29.435  1.00  0.00           H  
ATOM    477 1HB  TYR L  36      45.746  10.868  29.263  1.00  0.00           H  
ATOM    478 2HB  TYR L  36      46.290   9.250  29.684  1.00  0.00           H  
ATOM    479  HD1 TYR L  36      46.186  12.776  30.803  1.00  0.00           H  
ATOM    480  HD2 TYR L  36      47.034   8.710  31.879  1.00  0.00           H  
ATOM    481  HE1 TYR L  36      46.273  13.425  33.186  1.00  0.00           H  
ATOM    482  HE2 TYR L  36      47.120   9.359  34.263  1.00  0.00           H  
ATOM    483  HH  TYR L  36      46.056  12.423  35.375  1.00  0.00           H  
ATOM    484  N   GLN L  37      47.821   8.832  27.296  1.00  0.00           N  
ATOM    485  CA  GLN L  37      47.504   8.237  26.010  1.00  0.00           C  
ATOM    486  C   GLN L  37      46.355   7.256  26.198  1.00  0.00           C  
ATOM    487  O   GLN L  37      46.456   6.341  26.998  1.00  0.00           O  
ATOM    488  CB  GLN L  37      48.724   7.532  25.412  1.00  0.00           C  
ATOM    489  CG  GLN L  37      48.475   6.903  24.052  1.00  0.00           C  
ATOM    490  CD  GLN L  37      49.608   5.992  23.619  1.00  0.00           C  
ATOM    491  OE1 GLN L  37      49.887   4.976  24.263  1.00  0.00           O  
ATOM    492  NE2 GLN L  37      50.268   6.349  22.524  1.00  0.00           N  
ATOM    493  H   GLN L  37      48.087   8.231  28.064  1.00  0.00           H  
ATOM    494  HA  GLN L  37      47.198   9.030  25.328  1.00  0.00           H  
ATOM    495 1HB  GLN L  37      49.542   8.246  25.308  1.00  0.00           H  
ATOM    496 2HB  GLN L  37      49.060   6.747  26.089  1.00  0.00           H  
ATOM    497 1HG  GLN L  37      47.560   6.312  24.098  1.00  0.00           H  
ATOM    498 2HG  GLN L  37      48.371   7.695  23.310  1.00  0.00           H  
ATOM    499 1HE2 GLN L  37      51.026   5.787  22.190  1.00  0.00           H  
ATOM    500 2HE2 GLN L  37      50.009   7.180  22.032  1.00  0.00           H  
ATOM    501  N   GLN L  38      45.271   7.434  25.460  1.00  0.00           N  
ATOM    502  CA  GLN L  38      44.200   6.460  25.519  1.00  0.00           C  
ATOM    503  C   GLN L  38      43.856   5.813  24.188  1.00  0.00           C  
ATOM    504  O   GLN L  38      43.520   6.491  23.226  1.00  0.00           O  
ATOM    505  CB  GLN L  38      42.945   7.119  26.097  1.00  0.00           C  
ATOM    506  CG  GLN L  38      41.760   6.180  26.243  1.00  0.00           C  
ATOM    507  CD  GLN L  38      40.563   6.855  26.886  1.00  0.00           C  
ATOM    508  OE1 GLN L  38      40.280   8.028  26.626  1.00  0.00           O  
ATOM    509  NE2 GLN L  38      39.851   6.117  27.730  1.00  0.00           N  
ATOM    510  H   GLN L  38      45.174   8.236  24.853  1.00  0.00           H  
ATOM    511  HA  GLN L  38      44.509   5.645  26.173  1.00  0.00           H  
ATOM    512 1HB  GLN L  38      43.170   7.532  27.080  1.00  0.00           H  
ATOM    513 2HB  GLN L  38      42.641   7.947  25.456  1.00  0.00           H  
ATOM    514 1HG  GLN L  38      41.464   5.828  25.255  1.00  0.00           H  
ATOM    515 2HG  GLN L  38      42.053   5.337  26.868  1.00  0.00           H  
ATOM    516 1HE2 GLN L  38      39.050   6.508  28.184  1.00  0.00           H  
ATOM    517 2HE2 GLN L  38      40.115   5.169  27.912  1.00  0.00           H  
ATOM    518  N   LYS L  39      43.974   4.490  24.143  1.00  0.00           N  
ATOM    519  CA  LYS L  39      43.662   3.720  22.948  1.00  0.00           C  
ATOM    520  C   LYS L  39      42.148   3.553  22.994  1.00  0.00           C  
ATOM    521  O   LYS L  39      41.555   3.477  24.076  1.00  0.00           O  
ATOM    522  CB  LYS L  39      44.384   2.372  22.918  1.00  0.00           C  
ATOM    523  CG  LYS L  39      45.899   2.472  22.790  1.00  0.00           C  
ATOM    524  CD  LYS L  39      46.541   1.093  22.738  1.00  0.00           C  
ATOM    525  CE  LYS L  39      48.053   1.191  22.600  1.00  0.00           C  
ATOM    526  NZ  LYS L  39      48.697  -0.150  22.566  1.00  0.00           N  
ATOM    527  H   LYS L  39      44.292   4.005  24.972  1.00  0.00           H  
ATOM    528  HA  LYS L  39      43.985   4.289  22.076  1.00  0.00           H  
ATOM    529 1HB  LYS L  39      44.162   1.819  23.831  1.00  0.00           H  
ATOM    530 2HB  LYS L  39      44.016   1.780  22.080  1.00  0.00           H  
ATOM    531 1HG  LYS L  39      46.152   3.015  21.879  1.00  0.00           H  
ATOM    532 2HG  LYS L  39      46.300   3.019  23.642  1.00  0.00           H  
ATOM    533 1HD  LYS L  39      46.302   0.546  23.652  1.00  0.00           H  
ATOM    534 2HD  LYS L  39      46.144   0.538  21.889  1.00  0.00           H  
ATOM    535 1HE  LYS L  39      48.301   1.723  21.683  1.00  0.00           H  
ATOM    536 2HE  LYS L  39      48.459   1.754  23.441  1.00  0.00           H  
ATOM    537 1HZ  LYS L  39      49.697  -0.041  22.475  1.00  0.00           H  
ATOM    538 2HZ  LYS L  39      48.489  -0.645  23.422  1.00  0.00           H  
ATOM    539 3HZ  LYS L  39      48.342  -0.674  21.780  1.00  0.00           H  
ATOM    540  N   GLN L  40      41.498   3.515  21.822  1.00  0.00           N  
ATOM    541  CA  GLN L  40      40.037   3.436  21.718  1.00  0.00           C  
ATOM    542  C   GLN L  40      39.327   2.435  22.627  1.00  0.00           C  
ATOM    543  O   GLN L  40      39.522   1.210  22.524  1.00  0.00           O  
ATOM    544  CB  GLN L  40      39.661   3.121  20.267  1.00  0.00           C  
ATOM    545  CG  GLN L  40      38.167   2.988  20.026  1.00  0.00           C  
ATOM    546  CD  GLN L  40      37.433   4.303  20.206  1.00  0.00           C  
ATOM    547  OE1 GLN L  40      37.817   5.328  19.636  1.00  0.00           O  
ATOM    548  NE2 GLN L  40      36.369   4.282  21.002  1.00  0.00           N  
ATOM    549  H   GLN L  40      42.051   3.543  20.977  1.00  0.00           H  
ATOM    550  HA  GLN L  40      39.617   4.401  22.000  1.00  0.00           H  
ATOM    551 1HB  GLN L  40      40.039   3.908  19.614  1.00  0.00           H  
ATOM    552 2HB  GLN L  40      40.136   2.188  19.963  1.00  0.00           H  
ATOM    553 1HG  GLN L  40      38.004   2.642  19.006  1.00  0.00           H  
ATOM    554 2HG  GLN L  40      37.758   2.268  20.735  1.00  0.00           H  
ATOM    555 1HE2 GLN L  40      35.844   5.119  21.159  1.00  0.00           H  
ATOM    556 2HE2 GLN L  40      36.092   3.429  21.444  1.00  0.00           H  
ATOM    557  N   GLY L  41      38.552   2.993  23.560  1.00  0.00           N  
ATOM    558  CA  GLY L  41      37.765   2.204  24.491  1.00  0.00           C  
ATOM    559  C   GLY L  41      38.539   1.527  25.600  1.00  0.00           C  
ATOM    560  O   GLY L  41      37.949   0.761  26.365  1.00  0.00           O  
ATOM    561  H   GLY L  41      38.514   4.000  23.615  1.00  0.00           H  
ATOM    562 1HA  GLY L  41      37.014   2.839  24.962  1.00  0.00           H  
ATOM    563 2HA  GLY L  41      37.232   1.425  23.947  1.00  0.00           H  
ATOM    564  N   LYS L  42      39.842   1.798  25.682  1.00  0.00           N  
ATOM    565  CA  LYS L  42      40.728   1.203  26.678  1.00  0.00           C  
ATOM    566  C   LYS L  42      41.045   2.308  27.691  1.00  0.00           C  
ATOM    567  O   LYS L  42      40.780   3.473  27.435  1.00  0.00           O  
ATOM    568  CB  LYS L  42      42.002   0.644  26.042  1.00  0.00           C  
ATOM    569  CG  LYS L  42      41.765  -0.477  25.038  1.00  0.00           C  
ATOM    570  CD  LYS L  42      43.078  -0.991  24.465  1.00  0.00           C  
ATOM    571  CE  LYS L  42      42.842  -2.099  23.450  1.00  0.00           C  
ATOM    572  NZ  LYS L  42      44.118  -2.615  22.884  1.00  0.00           N  
ATOM    573  H   LYS L  42      40.224   2.452  25.013  1.00  0.00           H  
ATOM    574  HA  LYS L  42      40.203   0.378  27.159  1.00  0.00           H  
ATOM    575 1HB  LYS L  42      42.533   1.447  25.530  1.00  0.00           H  
ATOM    576 2HB  LYS L  42      42.660   0.262  26.822  1.00  0.00           H  
ATOM    577 1HG  LYS L  42      41.245  -1.300  25.528  1.00  0.00           H  
ATOM    578 2HG  LYS L  42      41.142  -0.110  24.224  1.00  0.00           H  
ATOM    579 1HD  LYS L  42      43.610  -0.171  23.980  1.00  0.00           H  
ATOM    580 2HD  LYS L  42      43.701  -1.377  25.272  1.00  0.00           H  
ATOM    581 1HE  LYS L  42      42.312  -2.921  23.926  1.00  0.00           H  
ATOM    582 2HE  LYS L  42      42.225  -1.721  22.635  1.00  0.00           H  
ATOM    583 1HZ  LYS L  42      43.920  -3.346  22.216  1.00  0.00           H  
ATOM    584 2HZ  LYS L  42      44.611  -1.863  22.422  1.00  0.00           H  
ATOM    585 3HZ  LYS L  42      44.692  -2.987  23.628  1.00  0.00           H  
ATOM    586  N   SER L  43      41.567   1.940  28.853  1.00  0.00           N  
ATOM    587  CA  SER L  43      41.866   2.917  29.900  1.00  0.00           C  
ATOM    588  C   SER L  43      43.082   3.785  29.575  1.00  0.00           C  
ATOM    589  O   SER L  43      44.004   3.332  28.887  1.00  0.00           O  
ATOM    590  CB  SER L  43      42.096   2.200  31.216  1.00  0.00           C  
ATOM    591  OG  SER L  43      43.257   1.417  31.165  1.00  0.00           O  
ATOM    592  H   SER L  43      41.763   0.963  29.021  1.00  0.00           H  
ATOM    593  HA  SER L  43      41.010   3.586  30.004  1.00  0.00           H  
ATOM    594 1HB  SER L  43      42.182   2.931  32.019  1.00  0.00           H  
ATOM    595 2HB  SER L  43      41.238   1.567  31.440  1.00  0.00           H  
ATOM    596  HG  SER L  43      43.943   1.933  31.596  1.00  0.00           H  
ATOM    597  N   PRO L  44      43.075   5.058  30.033  1.00  0.00           N  
ATOM    598  CA  PRO L  44      44.199   5.977  29.797  1.00  0.00           C  
ATOM    599  C   PRO L  44      45.502   5.446  30.399  1.00  0.00           C  
ATOM    600  O   PRO L  44      45.482   4.772  31.435  1.00  0.00           O  
ATOM    601  CB  PRO L  44      43.743   7.263  30.494  1.00  0.00           C  
ATOM    602  CG  PRO L  44      42.256   7.157  30.519  1.00  0.00           C  
ATOM    603  CD  PRO L  44      41.989   5.697  30.767  1.00  0.00           C  
ATOM    604  HA  PRO L  44      44.316   6.135  28.715  1.00  0.00           H  
ATOM    605 1HB  PRO L  44      44.184   7.322  31.500  1.00  0.00           H  
ATOM    606 2HB  PRO L  44      44.099   8.141  29.934  1.00  0.00           H  
ATOM    607 1HG  PRO L  44      41.843   7.803  31.308  1.00  0.00           H  
ATOM    608 2HG  PRO L  44      41.834   7.510  29.566  1.00  0.00           H  
ATOM    609 1HD  PRO L  44      42.039   5.492  31.846  1.00  0.00           H  
ATOM    610 2HD  PRO L  44      40.999   5.432  30.367  1.00  0.00           H  
ATOM    611  N   GLN L  45      46.607   5.690  29.695  1.00  0.00           N  
ATOM    612  CA  GLN L  45      47.949   5.348  30.161  1.00  0.00           C  
ATOM    613  C   GLN L  45      48.727   6.626  30.440  1.00  0.00           C  
ATOM    614  O   GLN L  45      48.795   7.523  29.603  1.00  0.00           O  
ATOM    615  CB  GLN L  45      48.687   4.489  29.131  1.00  0.00           C  
ATOM    616  CG  GLN L  45      50.161   4.281  29.436  1.00  0.00           C  
ATOM    617  CD  GLN L  45      50.382   3.445  30.682  1.00  0.00           C  
ATOM    618  OE1 GLN L  45      49.878   2.324  30.791  1.00  0.00           O  
ATOM    619  NE2 GLN L  45      51.139   3.986  31.630  1.00  0.00           N  
ATOM    620  H   GLN L  45      46.497   6.134  28.794  1.00  0.00           H  
ATOM    621  HA  GLN L  45      47.859   4.775  31.084  1.00  0.00           H  
ATOM    622 1HB  GLN L  45      48.215   3.509  29.069  1.00  0.00           H  
ATOM    623 2HB  GLN L  45      48.609   4.953  28.148  1.00  0.00           H  
ATOM    624 1HG  GLN L  45      50.627   3.770  28.593  1.00  0.00           H  
ATOM    625 2HG  GLN L  45      50.631   5.253  29.588  1.00  0.00           H  
ATOM    626 1HE2 GLN L  45      51.320   3.481  32.475  1.00  0.00           H  
ATOM    627 2HE2 GLN L  45      51.528   4.898  31.500  1.00  0.00           H  
ATOM    628  N   LEU L  46      49.298   6.712  31.627  1.00  0.00           N  
ATOM    629  CA  LEU L  46      50.082   7.874  32.002  1.00  0.00           C  
ATOM    630  C   LEU L  46      51.300   8.024  31.082  1.00  0.00           C  
ATOM    631  O   LEU L  46      52.057   7.079  30.902  1.00  0.00           O  
ATOM    632  CB  LEU L  46      50.536   7.756  33.462  1.00  0.00           C  
ATOM    633  CG  LEU L  46      51.324   8.951  34.013  1.00  0.00           C  
ATOM    634  CD1 LEU L  46      50.428  10.181  34.041  1.00  0.00           C  
ATOM    635  CD2 LEU L  46      51.842   8.620  35.405  1.00  0.00           C  
ATOM    636  H   LEU L  46      49.188   5.958  32.291  1.00  0.00           H  
ATOM    637  HA  LEU L  46      49.457   8.760  31.899  1.00  0.00           H  
ATOM    638 1HB  LEU L  46      49.656   7.622  34.090  1.00  0.00           H  
ATOM    639 2HB  LEU L  46      51.164   6.870  33.561  1.00  0.00           H  
ATOM    640  HG  LEU L  46      52.166   9.166  33.355  1.00  0.00           H  
ATOM    641 1HD1 LEU L  46      50.989  11.031  34.432  1.00  0.00           H  
ATOM    642 2HD1 LEU L  46      50.088  10.407  33.030  1.00  0.00           H  
ATOM    643 3HD1 LEU L  46      49.567   9.990  34.680  1.00  0.00           H  
ATOM    644 1HD2 LEU L  46      52.403   9.469  35.796  1.00  0.00           H  
ATOM    645 2HD2 LEU L  46      51.001   8.406  36.065  1.00  0.00           H  
ATOM    646 3HD2 LEU L  46      52.493   7.747  35.353  1.00  0.00           H  
ATOM    647  N   LEU L  47      51.478   9.204  30.496  1.00  0.00           N  
ATOM    648  CA  LEU L  47      52.697   9.512  29.736  1.00  0.00           C  
ATOM    649  C   LEU L  47      53.682  10.356  30.546  1.00  0.00           C  
ATOM    650  O   LEU L  47      54.809   9.942  30.802  1.00  0.00           O  
ATOM    651  CB  LEU L  47      52.337  10.251  28.441  1.00  0.00           C  
ATOM    652  CG  LEU L  47      51.536   9.441  27.413  1.00  0.00           C  
ATOM    653  CD1 LEU L  47      51.227  10.317  26.206  1.00  0.00           C  
ATOM    654  CD2 LEU L  47      52.332   8.210  27.006  1.00  0.00           C  
ATOM    655  H   LEU L  47      50.757   9.907  30.576  1.00  0.00           H  
ATOM    656  HA  LEU L  47      53.191   8.575  29.481  1.00  0.00           H  
ATOM    657 1HB  LEU L  47      51.751  11.133  28.696  1.00  0.00           H  
ATOM    658 2HB  LEU L  47      53.258  10.579  27.960  1.00  0.00           H  
ATOM    659  HG  LEU L  47      50.588   9.131  27.853  1.00  0.00           H  
ATOM    660 1HD1 LEU L  47      50.658   9.741  25.476  1.00  0.00           H  
ATOM    661 2HD1 LEU L  47      50.640  11.179  26.523  1.00  0.00           H  
ATOM    662 3HD1 LEU L  47      52.158  10.656  25.755  1.00  0.00           H  
ATOM    663 1HD2 LEU L  47      51.763   7.634  26.276  1.00  0.00           H  
ATOM    664 2HD2 LEU L  47      53.280   8.519  26.565  1.00  0.00           H  
ATOM    665 3HD2 LEU L  47      52.524   7.594  27.885  1.00  0.00           H  
ATOM    666  N   VAL L  48      53.208  11.477  30.894  1.00  0.00           N  
ATOM    667  CA  VAL L  48      54.047  12.528  31.487  1.00  0.00           C  
ATOM    668  C   VAL L  48      53.436  13.080  32.779  1.00  0.00           C  
ATOM    669  O   VAL L  48      52.229  13.258  32.863  1.00  0.00           O  
ATOM    670  CB  VAL L  48      54.241  13.682  30.486  1.00  0.00           C  
ATOM    671  CG1 VAL L  48      55.078  14.791  31.106  1.00  0.00           C  
ATOM    672  CG2 VAL L  48      54.893  13.161  29.214  1.00  0.00           C  
ATOM    673  H   VAL L  48      52.228  11.660  30.734  1.00  0.00           H  
ATOM    674  HA  VAL L  48      55.022  12.100  31.723  1.00  0.00           H  
ATOM    675  HB  VAL L  48      53.267  14.111  30.246  1.00  0.00           H  
ATOM    676 1HG1 VAL L  48      55.205  15.598  30.385  1.00  0.00           H  
ATOM    677 2HG1 VAL L  48      54.575  15.173  31.994  1.00  0.00           H  
ATOM    678 3HG1 VAL L  48      56.056  14.396  31.383  1.00  0.00           H  
ATOM    679 1HG2 VAL L  48      55.026  13.982  28.511  1.00  0.00           H  
ATOM    680 2HG2 VAL L  48      55.864  12.727  29.455  1.00  0.00           H  
ATOM    681 3HG2 VAL L  48      54.256  12.398  28.765  1.00  0.00           H  
ATOM    682  N   TYR L  49      54.260  13.323  33.800  1.00  0.00           N  
ATOM    683  CA  TYR L  49      53.766  13.927  35.018  1.00  0.00           C  
ATOM    684  C   TYR L  49      54.825  14.952  35.433  1.00  0.00           C  
ATOM    685  O   TYR L  49      55.979  14.862  34.995  1.00  0.00           O  
ATOM    686  CB  TYR L  49      53.522  12.883  36.110  1.00  0.00           C  
ATOM    687  CG  TYR L  49      54.775  12.164  36.558  1.00  0.00           C  
ATOM    688  CD1 TYR L  49      55.490  12.630  37.652  1.00  0.00           C  
ATOM    689  CD2 TYR L  49      55.210  11.038  35.875  1.00  0.00           C  
ATOM    690  CE1 TYR L  49      56.634  11.973  38.061  1.00  0.00           C  
ATOM    691  CE2 TYR L  49      56.354  10.381  36.283  1.00  0.00           C  
ATOM    692  CZ  TYR L  49      57.065  10.845  37.372  1.00  0.00           C  
ATOM    693  OH  TYR L  49      58.205  10.191  37.779  1.00  0.00           O  
ATOM    694  H   TYR L  49      55.239  13.086  33.731  1.00  0.00           H  
ATOM    695  HA  TYR L  49      52.816  14.416  34.801  1.00  0.00           H  
ATOM    696 1HB  TYR L  49      53.077  13.366  36.982  1.00  0.00           H  
ATOM    697 2HB  TYR L  49      52.813  12.139  35.750  1.00  0.00           H  
ATOM    698  HD1 TYR L  49      55.148  13.515  38.189  1.00  0.00           H  
ATOM    699  HD2 TYR L  49      54.649  10.672  35.014  1.00  0.00           H  
ATOM    700  HE1 TYR L  49      57.195  12.340  38.920  1.00  0.00           H  
ATOM    701  HE2 TYR L  49      56.697   9.497  35.746  1.00  0.00           H  
ATOM    702  HH  TYR L  49      58.395   9.472  37.170  1.00  0.00           H  
ATOM    703  N   ASN L  50      54.429  15.923  36.241  1.00  0.00           N  
ATOM    704  CA  ASN L  50      55.355  17.010  36.600  1.00  0.00           C  
ATOM    705  C   ASN L  50      55.827  17.732  35.321  1.00  0.00           C  
ATOM    706  O   ASN L  50      57.009  18.103  35.183  1.00  0.00           O  
ATOM    707  CB  ASN L  50      56.534  16.480  37.394  1.00  0.00           C  
ATOM    708  CG  ASN L  50      56.165  16.122  38.807  1.00  0.00           C  
ATOM    709  OD1 ASN L  50      55.168  16.616  39.346  1.00  0.00           O  
ATOM    710  ND2 ASN L  50      56.950  15.272  39.419  1.00  0.00           N  
ATOM    711  H   ASN L  50      53.492  15.929  36.618  1.00  0.00           H  
ATOM    712  HA  ASN L  50      54.819  17.731  37.219  1.00  0.00           H  
ATOM    713 1HB  ASN L  50      56.937  15.594  36.901  1.00  0.00           H  
ATOM    714 2HB  ASN L  50      57.325  17.230  37.417  1.00  0.00           H  
ATOM    715 1HD2 ASN L  50      56.753  14.997  40.360  1.00  0.00           H  
ATOM    716 2HD2 ASN L  50      57.746  14.897  38.945  1.00  0.00           H  
ATOM    717  N   ALA L  51      54.881  17.927  34.397  1.00  0.00           N  
ATOM    718  CA  ALA L  51      55.077  18.608  33.115  1.00  0.00           C  
ATOM    719  C   ALA L  51      56.007  17.968  32.103  1.00  0.00           C  
ATOM    720  O   ALA L  51      55.699  17.955  30.915  1.00  0.00           O  
ATOM    721  CB  ALA L  51      55.520  20.074  33.353  1.00  0.00           C  
ATOM    722  H   ALA L  51      53.968  17.567  34.628  1.00  0.00           H  
ATOM    723  HA  ALA L  51      54.117  18.643  32.600  1.00  0.00           H  
ATOM    724 1HB  ALA L  51      55.662  20.572  32.392  1.00  0.00           H  
ATOM    725 2HB  ALA L  51      54.751  20.598  33.920  1.00  0.00           H  
ATOM    726 3HB  ALA L  51      56.455  20.087  33.910  1.00  0.00           H  
ATOM    727  N   LYS L  52      57.117  17.394  32.563  1.00  0.00           N  
ATOM    728  CA  LYS L  52      58.066  16.796  31.640  1.00  0.00           C  
ATOM    729  C   LYS L  52      58.616  15.413  31.958  1.00  0.00           C  
ATOM    730  O   LYS L  52      59.397  14.875  31.181  1.00  0.00           O  
ATOM    731  CB  LYS L  52      59.245  17.755  31.473  1.00  0.00           C  
ATOM    732  CG  LYS L  52      60.072  17.961  32.736  1.00  0.00           C  
ATOM    733  CD  LYS L  52      61.197  18.958  32.504  1.00  0.00           C  
ATOM    734  CE  LYS L  52      62.043  19.140  33.755  1.00  0.00           C  
ATOM    735  NZ  LYS L  52      63.135  20.130  33.549  1.00  0.00           N  
ATOM    736  H   LYS L  52      57.312  17.371  33.554  1.00  0.00           H  
ATOM    737  HA  LYS L  52      57.570  16.653  30.679  1.00  0.00           H  
ATOM    738 1HB  LYS L  52      59.911  17.382  30.695  1.00  0.00           H  
ATOM    739 2HB  LYS L  52      58.879  18.730  31.151  1.00  0.00           H  
ATOM    740 1HG  LYS L  52      59.429  18.331  33.536  1.00  0.00           H  
ATOM    741 2HG  LYS L  52      60.500  17.009  33.049  1.00  0.00           H  
ATOM    742 1HD  LYS L  52      61.834  18.605  31.692  1.00  0.00           H  
ATOM    743 2HD  LYS L  52      60.776  19.922  32.219  1.00  0.00           H  
ATOM    744 1HE  LYS L  52      61.412  19.479  34.575  1.00  0.00           H  
ATOM    745 2HE  LYS L  52      62.486  18.185  34.037  1.00  0.00           H  
ATOM    746 1HZ  LYS L  52      63.672  20.221  34.400  1.00  0.00           H  
ATOM    747 2HZ  LYS L  52      63.739  19.816  32.802  1.00  0.00           H  
ATOM    748 3HZ  LYS L  52      62.737  21.026  33.305  1.00  0.00           H  
ATOM    749  N   THR L  53      58.248  14.841  33.092  1.00  0.00           N  
ATOM    750  CA  THR L  53      58.879  13.600  33.506  1.00  0.00           C  
ATOM    751  C   THR L  53      58.109  12.393  33.000  1.00  0.00           C  
ATOM    752  O   THR L  53      56.911  12.281  33.254  1.00  0.00           O  
ATOM    753  CB  THR L  53      59.004  13.528  35.039  1.00  0.00           C  
ATOM    754  OG1 THR L  53      59.820  14.611  35.506  1.00  0.00           O  
ATOM    755  CG2 THR L  53      59.631  12.208  35.462  1.00  0.00           C  
ATOM    756  H   THR L  53      57.535  15.250  33.679  1.00  0.00           H  
ATOM    757  HA  THR L  53      59.881  13.562  33.077  1.00  0.00           H  
ATOM    758  HB  THR L  53      58.016  13.616  35.489  1.00  0.00           H  
ATOM    759  HG1 THR L  53      60.155  14.404  36.382  1.00  0.00           H  
ATOM    760 1HG2 THR L  53      59.711  12.175  36.548  1.00  0.00           H  
ATOM    761 2HG2 THR L  53      59.007  11.383  35.118  1.00  0.00           H  
ATOM    762 3HG2 THR L  53      60.623  12.119  35.022  1.00  0.00           H  
ATOM    763  N   LEU L  54      58.835  11.437  32.368  1.00  0.00           N  
ATOM    764  CA  LEU L  54      58.120  10.313  31.763  1.00  0.00           C  
ATOM    765  C   LEU L  54      57.735   9.268  32.812  1.00  0.00           C  
ATOM    766  O   LEU L  54      58.465   9.022  33.781  1.00  0.00           O  
ATOM    767  CB  LEU L  54      58.985   9.662  30.676  1.00  0.00           C  
ATOM    768  CG  LEU L  54      59.302  10.542  29.461  1.00  0.00           C  
ATOM    769  CD1 LEU L  54      60.185   9.770  28.490  1.00  0.00           C  
ATOM    770  CD2 LEU L  54      58.005  10.976  28.795  1.00  0.00           C  
ATOM    771  H   LEU L  54      59.836  11.506  32.246  1.00  0.00           H  
ATOM    772  HA  LEU L  54      57.207  10.691  31.305  1.00  0.00           H  
ATOM    773 1HB  LEU L  54      59.931   9.358  31.121  1.00  0.00           H  
ATOM    774 2HB  LEU L  54      58.474   8.769  30.314  1.00  0.00           H  
ATOM    775  HG  LEU L  54      59.856  11.424  29.785  1.00  0.00           H  
ATOM    776 1HD1 LEU L  54      60.411  10.396  27.626  1.00  0.00           H  
ATOM    777 2HD1 LEU L  54      61.114   9.489  28.986  1.00  0.00           H  
ATOM    778 3HD1 LEU L  54      59.663   8.872  28.160  1.00  0.00           H  
ATOM    779 1HD2 LEU L  54      58.231  11.602  27.932  1.00  0.00           H  
ATOM    780 2HD2 LEU L  54      57.451  10.095  28.469  1.00  0.00           H  
ATOM    781 3HD2 LEU L  54      57.402  11.541  29.506  1.00  0.00           H  
ATOM    782  N   ALA L  55      56.575   8.655  32.598  1.00  0.00           N  
ATOM    783  CA  ALA L  55      56.075   7.596  33.448  1.00  0.00           C  
ATOM    784  C   ALA L  55      56.688   6.274  33.005  1.00  0.00           C  
ATOM    785  O   ALA L  55      57.334   6.181  31.958  1.00  0.00           O  
ATOM    786  CB  ALA L  55      54.551   7.520  33.339  1.00  0.00           C  
ATOM    787  H   ALA L  55      56.024   8.951  31.805  1.00  0.00           H  
ATOM    788  HA  ALA L  55      56.386   7.808  34.471  1.00  0.00           H  
ATOM    789 1HB  ALA L  55      54.180   6.720  33.980  1.00  0.00           H  
ATOM    790 2HB  ALA L  55      54.115   8.469  33.652  1.00  0.00           H  
ATOM    791 3HB  ALA L  55      54.270   7.315  32.306  1.00  0.00           H  
ATOM    792  N   ASP L  56      56.463   5.246  33.811  1.00  0.00           N  
ATOM    793  CA  ASP L  56      57.073   3.943  33.571  1.00  0.00           C  
ATOM    794  C   ASP L  56      56.649   3.372  32.227  1.00  0.00           C  
ATOM    795  O   ASP L  56      55.468   3.406  31.873  1.00  0.00           O  
ATOM    796  CB  ASP L  56      56.701   2.962  34.686  1.00  0.00           C  
ATOM    797  CG  ASP L  56      57.372   3.291  36.013  1.00  0.00           C  
ATOM    798  OD1 ASP L  56      58.268   4.102  36.018  1.00  0.00           O  
ATOM    799  OD2 ASP L  56      56.984   2.727  37.008  1.00  0.00           O  
ATOM    800  H   ASP L  56      55.855   5.365  34.608  1.00  0.00           H  
ATOM    801  HA  ASP L  56      58.157   4.064  33.562  1.00  0.00           H  
ATOM    802 1HB  ASP L  56      55.620   2.969  34.831  1.00  0.00           H  
ATOM    803 2HB  ASP L  56      56.985   1.951  34.392  1.00  0.00           H  
ATOM    804  N   GLY L  57      57.623   2.865  31.477  1.00  0.00           N  
ATOM    805  CA  GLY L  57      57.355   2.270  30.175  1.00  0.00           C  
ATOM    806  C   GLY L  57      57.094   3.182  28.987  1.00  0.00           C  
ATOM    807  O   GLY L  57      56.883   2.705  27.875  1.00  0.00           O  
ATOM    808  H   GLY L  57      58.573   2.893  31.818  1.00  0.00           H  
ATOM    809 1HA  GLY L  57      58.197   1.642  29.882  1.00  0.00           H  
ATOM    810 2HA  GLY L  57      56.481   1.623  30.244  1.00  0.00           H  
ATOM    811  N   VAL L  58      57.108   4.489  29.210  1.00  0.00           N  
ATOM    812  CA  VAL L  58      56.825   5.443  28.147  1.00  0.00           C  
ATOM    813  C   VAL L  58      58.080   5.728  27.313  1.00  0.00           C  
ATOM    814  O   VAL L  58      59.134   6.093  27.849  1.00  0.00           O  
ATOM    815  CB  VAL L  58      56.292   6.759  28.743  1.00  0.00           C  
ATOM    816  CG1 VAL L  58      56.036   7.777  27.642  1.00  0.00           C  
ATOM    817  CG2 VAL L  58      55.022   6.492  29.537  1.00  0.00           C  
ATOM    818  H   VAL L  58      57.320   4.833  30.136  1.00  0.00           H  
ATOM    819  HA  VAL L  58      56.061   5.018  27.495  1.00  0.00           H  
ATOM    820  HB  VAL L  58      57.051   7.183  29.402  1.00  0.00           H  
ATOM    821 1HG1 VAL L  58      55.660   8.702  28.081  1.00  0.00           H  
ATOM    822 2HG1 VAL L  58      56.965   7.981  27.111  1.00  0.00           H  
ATOM    823 3HG1 VAL L  58      55.297   7.381  26.945  1.00  0.00           H  
ATOM    824 1HG2 VAL L  58      54.652   7.427  29.956  1.00  0.00           H  
ATOM    825 2HG2 VAL L  58      54.266   6.063  28.879  1.00  0.00           H  
ATOM    826 3HG2 VAL L  58      55.239   5.793  30.345  1.00  0.00           H  
ATOM    827  N   PRO L  59      57.955   5.520  26.027  1.00  0.00           N  
ATOM    828  CA  PRO L  59      59.090   5.787  25.136  1.00  0.00           C  
ATOM    829  C   PRO L  59      59.661   7.197  25.278  1.00  0.00           C  
ATOM    830  O   PRO L  59      58.917   8.157  25.520  1.00  0.00           O  
ATOM    831  CB  PRO L  59      58.477   5.576  23.748  1.00  0.00           C  
ATOM    832  CG  PRO L  59      57.378   4.595  23.979  1.00  0.00           C  
ATOM    833  CD  PRO L  59      56.786   5.001  25.302  1.00  0.00           C  
ATOM    834  HA  PRO L  59      59.886   5.054  25.334  1.00  0.00           H  
ATOM    835 1HB  PRO L  59      58.116   6.535  23.347  1.00  0.00           H  
ATOM    836 2HB  PRO L  59      59.242   5.203  23.052  1.00  0.00           H  
ATOM    837 1HG  PRO L  59      56.648   4.643  23.157  1.00  0.00           H  
ATOM    838 2HG  PRO L  59      57.779   3.572  23.989  1.00  0.00           H  
ATOM    839 1HD  PRO L  59      56.023   5.776  25.142  1.00  0.00           H  
ATOM    840 2HD  PRO L  59      56.347   4.120  25.794  1.00  0.00           H  
ATOM    841  N   SER L  60      60.967   7.327  25.041  1.00  0.00           N  
ATOM    842  CA  SER L  60      61.655   8.617  25.109  1.00  0.00           C  
ATOM    843  C   SER L  60      61.231   9.502  23.949  1.00  0.00           C  
ATOM    844  O   SER L  60      61.580  10.684  23.891  1.00  0.00           O  
ATOM    845  CB  SER L  60      63.158   8.420  25.086  1.00  0.00           C  
ATOM    846  OG  SER L  60      63.580   7.917  23.848  1.00  0.00           O  
ATOM    847  H   SER L  60      61.496   6.500  24.808  1.00  0.00           H  
ATOM    848  HA  SER L  60      61.382   9.106  26.045  1.00  0.00           H  
ATOM    849 1HB  SER L  60      63.653   9.371  25.283  1.00  0.00           H  
ATOM    850 2HB  SER L  60      63.447   7.731  25.879  1.00  0.00           H  
ATOM    851  HG  SER L  60      64.398   8.374  23.641  1.00  0.00           H  
ATOM    852  N   ARG L  61      60.522   8.884  23.006  1.00  0.00           N  
ATOM    853  CA  ARG L  61      59.870   9.536  21.873  1.00  0.00           C  
ATOM    854  C   ARG L  61      58.941  10.651  22.377  1.00  0.00           C  
ATOM    855  O   ARG L  61      58.736  11.662  21.706  1.00  0.00           O  
ATOM    856  CB  ARG L  61      59.074   8.532  21.053  1.00  0.00           C  
ATOM    857  CG  ARG L  61      58.395   9.107  19.821  1.00  0.00           C  
ATOM    858  CD  ARG L  61      57.962   8.039  18.884  1.00  0.00           C  
ATOM    859  NE  ARG L  61      56.933   7.192  19.466  1.00  0.00           N  
ATOM    860  CZ  ARG L  61      57.150   5.961  19.969  1.00  0.00           C  
ATOM    861  NH1 ARG L  61      58.361   5.449  19.955  1.00  0.00           N  
ATOM    862  NH2 ARG L  61      56.147   5.267  20.477  1.00  0.00           N  
ATOM    863  H   ARG L  61      60.446   7.881  23.107  1.00  0.00           H  
ATOM    864  HA  ARG L  61      60.640   9.969  21.233  1.00  0.00           H  
ATOM    865 1HB  ARG L  61      59.731   7.729  20.724  1.00  0.00           H  
ATOM    866 2HB  ARG L  61      58.299   8.085  21.679  1.00  0.00           H  
ATOM    867 1HG  ARG L  61      57.515   9.677  20.122  1.00  0.00           H  
ATOM    868 2HG  ARG L  61      59.089   9.763  19.295  1.00  0.00           H  
ATOM    869 1HD  ARG L  61      57.559   8.491  17.979  1.00  0.00           H  
ATOM    870 2HD  ARG L  61      58.816   7.413  18.627  1.00  0.00           H  
ATOM    871  HE  ARG L  61      55.989   7.551  19.494  1.00  0.00           H  
ATOM    872 1HH1 ARG L  61      59.130   5.978  19.567  1.00  0.00           H  
ATOM    873 2HH1 ARG L  61      58.524   4.527  20.332  1.00  0.00           H  
ATOM    874 1HH2 ARG L  61      55.215   5.660  20.488  1.00  0.00           H  
ATOM    875 2HH2 ARG L  61      56.309   4.346  20.854  1.00  0.00           H  
ATOM    876  N   PHE L  62      58.363  10.439  23.554  1.00  0.00           N  
ATOM    877  CA  PHE L  62      57.428  11.391  24.128  1.00  0.00           C  
ATOM    878  C   PHE L  62      58.130  12.309  25.116  1.00  0.00           C  
ATOM    879  O   PHE L  62      59.018  11.874  25.842  1.00  0.00           O  
ATOM    880  CB  PHE L  62      56.334  10.643  24.886  1.00  0.00           C  
ATOM    881  CG  PHE L  62      55.485   9.748  24.031  1.00  0.00           C  
ATOM    882  CD1 PHE L  62      55.859   8.436  23.800  1.00  0.00           C  
ATOM    883  CD2 PHE L  62      54.274  10.199  23.517  1.00  0.00           C  
ATOM    884  CE1 PHE L  62      55.033   7.587  23.073  1.00  0.00           C  
ATOM    885  CE2 PHE L  62      53.444   9.353  22.787  1.00  0.00           C  
ATOM    886  CZ  PHE L  62      53.821   8.051  22.566  1.00  0.00           C  
ATOM    887  H   PHE L  62      58.582   9.595  24.064  1.00  0.00           H  
ATOM    888  HA  PHE L  62      57.015  12.000  23.322  1.00  0.00           H  
ATOM    889 1HB  PHE L  62      56.785  10.032  25.665  1.00  0.00           H  
ATOM    890 2HB  PHE L  62      55.675  11.361  25.374  1.00  0.00           H  
ATOM    891  HD1 PHE L  62      56.807   8.073  24.196  1.00  0.00           H  
ATOM    892  HD2 PHE L  62      53.979  11.233  23.694  1.00  0.00           H  
ATOM    893  HE1 PHE L  62      55.334   6.556  22.897  1.00  0.00           H  
ATOM    894  HE2 PHE L  62      52.497   9.722  22.390  1.00  0.00           H  
ATOM    895  HZ  PHE L  62      53.176   7.384  21.997  1.00  0.00           H  
ATOM    896  N   SER L  63      57.718  13.564  25.172  1.00  0.00           N  
ATOM    897  CA  SER L  63      58.307  14.504  26.115  1.00  0.00           C  
ATOM    898  C   SER L  63      57.318  15.629  26.385  1.00  0.00           C  
ATOM    899  O   SER L  63      56.516  15.984  25.514  1.00  0.00           O  
ATOM    900  CB  SER L  63      59.607  15.064  25.571  1.00  0.00           C  
ATOM    901  OG  SER L  63      60.174  15.978  26.469  1.00  0.00           O  
ATOM    902  H   SER L  63      56.985  13.881  24.554  1.00  0.00           H  
ATOM    903  HA  SER L  63      58.519  13.974  27.045  1.00  0.00           H  
ATOM    904 1HB  SER L  63      60.306  14.248  25.388  1.00  0.00           H  
ATOM    905 2HB  SER L  63      59.420  15.555  24.617  1.00  0.00           H  
ATOM    906  HG  SER L  63      59.567  16.720  26.510  1.00  0.00           H  
ATOM    907  N   GLY L  64      57.357  16.158  27.604  1.00  0.00           N  
ATOM    908  CA  GLY L  64      56.500  17.264  27.968  1.00  0.00           C  
ATOM    909  C   GLY L  64      57.335  18.475  28.323  1.00  0.00           C  
ATOM    910  O   GLY L  64      58.508  18.356  28.684  1.00  0.00           O  
ATOM    911  H   GLY L  64      57.993  15.782  28.292  1.00  0.00           H  
ATOM    912 1HA  GLY L  64      55.833  17.496  27.138  1.00  0.00           H  
ATOM    913 2HA  GLY L  64      55.874  16.977  28.812  1.00  0.00           H  
ATOM    914  N   SER L  65      56.720  19.646  28.218  1.00  0.00           N  
ATOM    915  CA  SER L  65      57.367  20.897  28.560  1.00  0.00           C  
ATOM    916  C   SER L  65      56.291  21.939  28.849  1.00  0.00           C  
ATOM    917  O   SER L  65      55.092  21.654  28.764  1.00  0.00           O  
ATOM    918  CB  SER L  65      58.269  21.359  27.433  1.00  0.00           C  
ATOM    919  OG  SER L  65      57.519  21.743  26.314  1.00  0.00           O  
ATOM    920  H   SER L  65      55.765  19.660  27.888  1.00  0.00           H  
ATOM    921  HA  SER L  65      57.977  20.739  29.450  1.00  0.00           H  
ATOM    922 1HB  SER L  65      58.875  22.199  27.773  1.00  0.00           H  
ATOM    923 2HB  SER L  65      58.950  20.555  27.159  1.00  0.00           H  
ATOM    924  HG  SER L  65      56.659  21.328  26.417  1.00  0.00           H  
ATOM    925  N   GLY L  66      56.711  23.134  29.234  1.00  0.00           N  
ATOM    926  CA  GLY L  66      55.743  24.179  29.488  1.00  0.00           C  
ATOM    927  C   GLY L  66      55.846  24.791  30.864  1.00  0.00           C  
ATOM    928  O   GLY L  66      56.597  24.313  31.716  1.00  0.00           O  
ATOM    929  H   GLY L  66      57.694  23.334  29.356  1.00  0.00           H  
ATOM    930 1HA  GLY L  66      55.864  24.974  28.752  1.00  0.00           H  
ATOM    931 2HA  GLY L  66      54.737  23.780  29.367  1.00  0.00           H  
ATOM    932  N   SER L  67      55.086  25.861  31.069  1.00  0.00           N  
ATOM    933  CA  SER L  67      55.050  26.580  32.331  1.00  0.00           C  
ATOM    934  C   SER L  67      53.924  27.607  32.247  1.00  0.00           C  
ATOM    935  O   SER L  67      53.395  27.894  31.164  1.00  0.00           O  
ATOM    936  CB  SER L  67      56.378  27.257  32.610  1.00  0.00           C  
ATOM    937  OG  SER L  67      56.606  28.305  31.709  1.00  0.00           O  
ATOM    938  H   SER L  67      54.509  26.180  30.304  1.00  0.00           H  
ATOM    939  HA  SER L  67      54.854  25.865  33.131  1.00  0.00           H  
ATOM    940 1HB  SER L  67      56.383  27.642  33.630  1.00  0.00           H  
ATOM    941 2HB  SER L  67      57.182  26.526  32.532  1.00  0.00           H  
ATOM    942  HG  SER L  67      56.469  29.116  32.207  1.00  0.00           H  
ATOM    943  N   GLY L  68      53.548  28.151  33.396  1.00  0.00           N  
ATOM    944  CA  GLY L  68      52.555  29.200  33.411  1.00  0.00           C  
ATOM    945  C   GLY L  68      51.198  28.730  32.946  1.00  0.00           C  
ATOM    946  O   GLY L  68      50.568  27.913  33.610  1.00  0.00           O  
ATOM    947  H   GLY L  68      53.949  27.839  34.269  1.00  0.00           H  
ATOM    948 1HA  GLY L  68      52.462  29.599  34.421  1.00  0.00           H  
ATOM    949 2HA  GLY L  68      52.882  30.019  32.771  1.00  0.00           H  
ATOM    950  N   THR L  69      50.757  29.228  31.799  1.00  0.00           N  
ATOM    951  CA  THR L  69      49.455  28.864  31.253  1.00  0.00           C  
ATOM    952  C   THR L  69      49.503  27.998  29.989  1.00  0.00           C  
ATOM    953  O   THR L  69      48.456  27.664  29.434  1.00  0.00           O  
ATOM    954  CB  THR L  69      48.639  30.135  30.954  1.00  0.00           C  
ATOM    955  OG1 THR L  69      49.341  30.943  29.999  1.00  0.00           O  
ATOM    956  CG2 THR L  69      48.417  30.939  32.226  1.00  0.00           C  
ATOM    957  H   THR L  69      51.339  29.878  31.290  1.00  0.00           H  
ATOM    958  HA  THR L  69      48.923  28.269  31.995  1.00  0.00           H  
ATOM    959  HB  THR L  69      47.673  29.857  30.533  1.00  0.00           H  
ATOM    960  HG1 THR L  69      48.726  31.551  29.582  1.00  0.00           H  
ATOM    961 1HG2 THR L  69      47.839  31.833  31.995  1.00  0.00           H  
ATOM    962 2HG2 THR L  69      47.873  30.331  32.949  1.00  0.00           H  
ATOM    963 3HG2 THR L  69      49.379  31.228  32.646  1.00  0.00           H  
ATOM    964  N   GLN L  70      50.698  27.627  29.534  1.00  0.00           N  
ATOM    965  CA  GLN L  70      50.802  26.789  28.347  1.00  0.00           C  
ATOM    966  C   GLN L  70      51.801  25.648  28.483  1.00  0.00           C  
ATOM    967  O   GLN L  70      52.970  25.852  28.818  1.00  0.00           O  
ATOM    968  CB  GLN L  70      51.179  27.650  27.139  1.00  0.00           C  
ATOM    969  CG  GLN L  70      51.250  26.886  25.827  1.00  0.00           C  
ATOM    970  CD  GLN L  70      51.559  27.788  24.648  1.00  0.00           C  
ATOM    971  OE1 GLN L  70      50.675  28.466  24.118  1.00  0.00           O  
ATOM    972  NE2 GLN L  70      52.820  27.802  24.230  1.00  0.00           N  
ATOM    973  H   GLN L  70      51.542  27.921  30.003  1.00  0.00           H  
ATOM    974  HA  GLN L  70      49.832  26.326  28.164  1.00  0.00           H  
ATOM    975 1HB  GLN L  70      50.451  28.452  27.022  1.00  0.00           H  
ATOM    976 2HB  GLN L  70      52.151  28.113  27.311  1.00  0.00           H  
ATOM    977 1HG  GLN L  70      52.036  26.134  25.899  1.00  0.00           H  
ATOM    978 2HG  GLN L  70      50.288  26.405  25.647  1.00  0.00           H  
ATOM    979 1HE2 GLN L  70      53.084  28.378  23.455  1.00  0.00           H  
ATOM    980 2HE2 GLN L  70      53.506  27.237  24.688  1.00  0.00           H  
ATOM    981  N   TYR L  71      51.322  24.437  28.219  1.00  0.00           N  
ATOM    982  CA  TYR L  71      52.130  23.240  28.352  1.00  0.00           C  
ATOM    983  C   TYR L  71      51.980  22.434  27.071  1.00  0.00           C  
ATOM    984  O   TYR L  71      50.981  22.592  26.351  1.00  0.00           O  
ATOM    985  CB  TYR L  71      51.715  22.419  29.575  1.00  0.00           C  
ATOM    986  CG  TYR L  71      51.925  23.135  30.891  1.00  0.00           C  
ATOM    987  CD1 TYR L  71      51.014  24.094  31.313  1.00  0.00           C  
ATOM    988  CD2 TYR L  71      53.028  22.835  31.675  1.00  0.00           C  
ATOM    989  CE1 TYR L  71      51.206  24.748  32.514  1.00  0.00           C  
ATOM    990  CE2 TYR L  71      53.220  23.488  32.877  1.00  0.00           C  
ATOM    991  CZ  TYR L  71      52.314  24.442  33.296  1.00  0.00           C  
ATOM    992  OH  TYR L  71      52.505  25.092  34.493  1.00  0.00           O  
ATOM    993  H   TYR L  71      50.362  24.352  27.915  1.00  0.00           H  
ATOM    994  HA  TYR L  71      53.171  23.538  28.480  1.00  0.00           H  
ATOM    995 1HB  TYR L  71      50.659  22.157  29.495  1.00  0.00           H  
ATOM    996 2HB  TYR L  71      52.282  21.490  29.599  1.00  0.00           H  
ATOM    997  HD1 TYR L  71      50.147  24.330  30.695  1.00  0.00           H  
ATOM    998  HD2 TYR L  71      53.744  22.083  31.343  1.00  0.00           H  
ATOM    999  HE1 TYR L  71      50.491  25.499  32.844  1.00  0.00           H  
ATOM   1000  HE2 TYR L  71      54.088  23.253  33.493  1.00  0.00           H  
ATOM   1001  HH  TYR L  71      52.200  26.000  34.416  1.00  0.00           H  
ATOM   1002  N   SER L  72      52.964  21.583  26.778  1.00  0.00           N  
ATOM   1003  CA  SER L  72      52.946  20.792  25.553  1.00  0.00           C  
ATOM   1004  C   SER L  72      53.449  19.354  25.661  1.00  0.00           C  
ATOM   1005  O   SER L  72      54.216  18.999  26.569  1.00  0.00           O  
ATOM   1006  CB  SER L  72      53.767  21.513  24.502  1.00  0.00           C  
ATOM   1007  OG  SER L  72      55.115  21.582  24.878  1.00  0.00           O  
ATOM   1008  H   SER L  72      53.738  21.483  27.417  1.00  0.00           H  
ATOM   1009  HA  SER L  72      51.913  20.704  25.213  1.00  0.00           H  
ATOM   1010 1HB  SER L  72      53.679  20.990  23.550  1.00  0.00           H  
ATOM   1011 2HB  SER L  72      53.374  22.519  24.360  1.00  0.00           H  
ATOM   1012  HG  SER L  72      55.564  22.048  24.168  1.00  0.00           H  
ATOM   1013  N   LEU L  73      52.972  18.532  24.730  1.00  0.00           N  
ATOM   1014  CA  LEU L  73      53.348  17.132  24.627  1.00  0.00           C  
ATOM   1015  C   LEU L  73      53.967  17.008  23.239  1.00  0.00           C  
ATOM   1016  O   LEU L  73      53.358  17.420  22.241  1.00  0.00           O  
ATOM   1017  CB  LEU L  73      52.141  16.197  24.789  1.00  0.00           C  
ATOM   1018  CG  LEU L  73      52.423  14.704  24.576  1.00  0.00           C  
ATOM   1019  CD1 LEU L  73      53.366  14.205  25.661  1.00  0.00           C  
ATOM   1020  CD2 LEU L  73      51.111  13.933  24.594  1.00  0.00           C  
ATOM   1021  H   LEU L  73      52.314  18.915  24.065  1.00  0.00           H  
ATOM   1022  HA  LEU L  73      54.056  16.905  25.423  1.00  0.00           H  
ATOM   1023 1HB  LEU L  73      51.742  16.318  25.795  1.00  0.00           H  
ATOM   1024 2HB  LEU L  73      51.374  16.496  24.077  1.00  0.00           H  
ATOM   1025  HG  LEU L  73      52.915  14.561  23.613  1.00  0.00           H  
ATOM   1026 1HD1 LEU L  73      53.565  13.144  25.509  1.00  0.00           H  
ATOM   1027 2HD1 LEU L  73      54.303  14.760  25.612  1.00  0.00           H  
ATOM   1028 3HD1 LEU L  73      52.908  14.351  26.638  1.00  0.00           H  
ATOM   1029 1HD2 LEU L  73      51.310  12.873  24.441  1.00  0.00           H  
ATOM   1030 2HD2 LEU L  73      50.619  14.076  25.557  1.00  0.00           H  
ATOM   1031 3HD2 LEU L  73      50.463  14.299  23.797  1.00  0.00           H  
ATOM   1032  N   LYS L  74      55.154  16.422  23.172  1.00  0.00           N  
ATOM   1033  CA  LYS L  74      55.804  16.228  21.894  1.00  0.00           C  
ATOM   1034  C   LYS L  74      56.173  14.783  21.638  1.00  0.00           C  
ATOM   1035  O   LYS L  74      56.659  14.082  22.519  1.00  0.00           O  
ATOM   1036  CB  LYS L  74      57.055  17.103  21.806  1.00  0.00           C  
ATOM   1037  CG  LYS L  74      57.818  16.980  20.494  1.00  0.00           C  
ATOM   1038  CD  LYS L  74      58.894  18.049  20.377  1.00  0.00           C  
ATOM   1039  CE  LYS L  74      59.990  17.848  21.412  1.00  0.00           C  
ATOM   1040  NZ  LYS L  74      61.121  18.797  21.219  1.00  0.00           N  
ATOM   1041  H   LYS L  74      55.615  16.106  24.012  1.00  0.00           H  
ATOM   1042  HA  LYS L  74      55.111  16.521  21.105  1.00  0.00           H  
ATOM   1043 1HB  LYS L  74      56.778  18.150  21.934  1.00  0.00           H  
ATOM   1044 2HB  LYS L  74      57.739  16.845  22.615  1.00  0.00           H  
ATOM   1045 1HG  LYS L  74      58.287  15.997  20.437  1.00  0.00           H  
ATOM   1046 2HG  LYS L  74      57.125  17.082  19.659  1.00  0.00           H  
ATOM   1047 1HD  LYS L  74      59.337  18.014  19.379  1.00  0.00           H  
ATOM   1048 2HD  LYS L  74      58.447  19.032  20.522  1.00  0.00           H  
ATOM   1049 1HE  LYS L  74      59.578  17.990  22.410  1.00  0.00           H  
ATOM   1050 2HE  LYS L  74      60.373  16.829  21.343  1.00  0.00           H  
ATOM   1051 1HZ  LYS L  74      61.825  18.630  21.923  1.00  0.00           H  
ATOM   1052 2HZ  LYS L  74      61.522  18.660  20.302  1.00  0.00           H  
ATOM   1053 3HZ  LYS L  74      60.782  19.744  21.300  1.00  0.00           H  
ATOM   1054  N   ILE L  75      55.875  14.350  20.418  1.00  0.00           N  
ATOM   1055  CA  ILE L  75      56.132  12.989  19.937  1.00  0.00           C  
ATOM   1056  C   ILE L  75      57.139  13.273  18.811  1.00  0.00           C  
ATOM   1057  O   ILE L  75      56.793  13.888  17.798  1.00  0.00           O  
ATOM   1058  CB  ILE L  75      54.874  12.265  19.424  1.00  0.00           C  
ATOM   1059  CG1 ILE L  75      53.780  12.270  20.495  1.00  0.00           C  
ATOM   1060  CG2 ILE L  75      55.212  10.841  19.010  1.00  0.00           C  
ATOM   1061  CD1 ILE L  75      52.437  11.785  19.999  1.00  0.00           C  
ATOM   1062  H   ILE L  75      55.441  15.018  19.797  1.00  0.00           H  
ATOM   1063  HA  ILE L  75      56.525  12.399  20.764  1.00  0.00           H  
ATOM   1064  HB  ILE L  75      54.473  12.798  18.562  1.00  0.00           H  
ATOM   1065 1HG1 ILE L  75      54.085  11.638  21.329  1.00  0.00           H  
ATOM   1066 2HG1 ILE L  75      53.655  13.281  20.882  1.00  0.00           H  
ATOM   1067 1HG2 ILE L  75      54.311  10.343  18.650  1.00  0.00           H  
ATOM   1068 2HG2 ILE L  75      55.957  10.860  18.216  1.00  0.00           H  
ATOM   1069 3HG2 ILE L  75      55.609  10.297  19.868  1.00  0.00           H  
ATOM   1070 1HD1 ILE L  75      51.714  11.818  20.815  1.00  0.00           H  
ATOM   1071 2HD1 ILE L  75      52.096  12.427  19.186  1.00  0.00           H  
ATOM   1072 3HD1 ILE L  75      52.530  10.762  19.639  1.00  0.00           H  
ATOM   1073  N   ASN L  76      58.392  12.898  19.047  1.00  0.00           N  
ATOM   1074  CA  ASN L  76      59.486  13.200  18.137  1.00  0.00           C  
ATOM   1075  C   ASN L  76      59.410  12.600  16.744  1.00  0.00           C  
ATOM   1076  O   ASN L  76      59.739  13.269  15.760  1.00  0.00           O  
ATOM   1077  CB  ASN L  76      60.794  12.785  18.786  1.00  0.00           C  
ATOM   1078  CG  ASN L  76      61.231  13.737  19.865  1.00  0.00           C  
ATOM   1079  OD1 ASN L  76      60.845  14.911  19.868  1.00  0.00           O  
ATOM   1080  ND2 ASN L  76      62.029  13.253  20.783  1.00  0.00           N  
ATOM   1081  H   ASN L  76      58.585  12.383  19.894  1.00  0.00           H  
ATOM   1082  HA  ASN L  76      59.498  14.276  17.954  1.00  0.00           H  
ATOM   1083 1HB  ASN L  76      60.686  11.789  19.218  1.00  0.00           H  
ATOM   1084 2HB  ASN L  76      61.575  12.731  18.028  1.00  0.00           H  
ATOM   1085 1HD2 ASN L  76      62.352  13.840  21.525  1.00  0.00           H  
ATOM   1086 2HD2 ASN L  76      62.316  12.296  20.741  1.00  0.00           H  
ATOM   1087  N   SER L  77      58.985  11.346  16.658  1.00  0.00           N  
ATOM   1088  CA  SER L  77      58.916  10.660  15.379  1.00  0.00           C  
ATOM   1089  C   SER L  77      57.773   9.667  15.447  1.00  0.00           C  
ATOM   1090  O   SER L  77      57.937   8.509  15.826  1.00  0.00           O  
ATOM   1091  CB  SER L  77      60.220   9.953  15.067  1.00  0.00           C  
ATOM   1092  OG  SER L  77      60.490   8.957  16.015  1.00  0.00           O  
ATOM   1093  H   SER L  77      58.704  10.856  17.495  1.00  0.00           H  
ATOM   1094  HA  SER L  77      58.732  11.400  14.599  1.00  0.00           H  
ATOM   1095 1HB  SER L  77      60.164   9.508  14.074  1.00  0.00           H  
ATOM   1096 2HB  SER L  77      61.033  10.677  15.056  1.00  0.00           H  
ATOM   1097  HG  SER L  77      60.585   8.139  15.520  1.00  0.00           H  
ATOM   1098  N   LEU L  78      56.593  10.178  15.148  1.00  0.00           N  
ATOM   1099  CA  LEU L  78      55.349   9.444  15.216  1.00  0.00           C  
ATOM   1100  C   LEU L  78      55.424   8.083  14.549  1.00  0.00           C  
ATOM   1101  O   LEU L  78      56.099   7.911  13.542  1.00  0.00           O  
ATOM   1102  CB  LEU L  78      54.230  10.268  14.568  1.00  0.00           C  
ATOM   1103  CG  LEU L  78      52.802   9.767  14.822  1.00  0.00           C  
ATOM   1104  CD1 LEU L  78      52.488   9.861  16.309  1.00  0.00           C  
ATOM   1105  CD2 LEU L  78      51.821  10.592  14.003  1.00  0.00           C  
ATOM   1106  H   LEU L  78      56.580  11.143  14.853  1.00  0.00           H  
ATOM   1107  HA  LEU L  78      55.104   9.275  16.264  1.00  0.00           H  
ATOM   1108 1HB  LEU L  78      54.293  11.290  14.937  1.00  0.00           H  
ATOM   1109 2HB  LEU L  78      54.389  10.282  13.490  1.00  0.00           H  
ATOM   1110  HG  LEU L  78      52.727   8.719  14.531  1.00  0.00           H  
ATOM   1111 1HD1 LEU L  78      51.474   9.505  16.490  1.00  0.00           H  
ATOM   1112 2HD1 LEU L  78      53.193   9.246  16.869  1.00  0.00           H  
ATOM   1113 3HD1 LEU L  78      52.572  10.897  16.634  1.00  0.00           H  
ATOM   1114 1HD2 LEU L  78      50.807  10.235  14.183  1.00  0.00           H  
ATOM   1115 2HD2 LEU L  78      51.895  11.640  14.294  1.00  0.00           H  
ATOM   1116 3HD2 LEU L  78      52.058  10.493  12.943  1.00  0.00           H  
ATOM   1117  N   GLN L  79      54.761   7.102  15.136  1.00  0.00           N  
ATOM   1118  CA  GLN L  79      54.734   5.774  14.559  1.00  0.00           C  
ATOM   1119  C   GLN L  79      53.341   5.187  14.715  1.00  0.00           C  
ATOM   1120  O   GLN L  79      52.529   5.726  15.462  1.00  0.00           O  
ATOM   1121  CB  GLN L  79      55.841   4.886  15.104  1.00  0.00           C  
ATOM   1122  CG  GLN L  79      55.766   4.508  16.515  1.00  0.00           C  
ATOM   1123  CD  GLN L  79      56.967   3.669  16.870  1.00  0.00           C  
ATOM   1124  OE1 GLN L  79      58.086   4.184  16.987  1.00  0.00           O  
ATOM   1125  NE2 GLN L  79      56.762   2.359  16.984  1.00  0.00           N  
ATOM   1126  H   GLN L  79      54.265   7.273  15.999  1.00  0.00           H  
ATOM   1127  HA  GLN L  79      54.971   5.853  13.498  1.00  0.00           H  
ATOM   1128 1HB  GLN L  79      55.871   3.954  14.539  1.00  0.00           H  
ATOM   1129 2HB  GLN L  79      56.803   5.380  14.971  1.00  0.00           H  
ATOM   1130 1HG  GLN L  79      55.754   5.413  17.123  1.00  0.00           H  
ATOM   1131 2HG  GLN L  79      54.853   3.936  16.680  1.00  0.00           H  
ATOM   1132 1HE2 GLN L  79      57.523   1.752  17.218  1.00  0.00           H  
ATOM   1133 2HE2 GLN L  79      55.849   1.980  16.837  1.00  0.00           H  
ATOM   1134  N   PRO L  80      53.023   4.114  13.969  1.00  0.00           N  
ATOM   1135  CA  PRO L  80      51.698   3.480  13.960  1.00  0.00           C  
ATOM   1136  C   PRO L  80      50.994   3.216  15.296  1.00  0.00           C  
ATOM   1137  O   PRO L  80      49.798   3.484  15.431  1.00  0.00           O  
ATOM   1138  CB  PRO L  80      51.952   2.202  13.168  1.00  0.00           C  
ATOM   1139  CG  PRO L  80      52.963   2.656  12.176  1.00  0.00           C  
ATOM   1140  CD  PRO L  80      53.907   3.470  13.027  1.00  0.00           C  
ATOM   1141  HA  PRO L  80      51.005   4.099  13.372  1.00  0.00           H  
ATOM   1142 1HB  PRO L  80      52.309   1.408  13.841  1.00  0.00           H  
ATOM   1143 2HB  PRO L  80      51.013   1.846  12.720  1.00  0.00           H  
ATOM   1144 1HG  PRO L  80      53.439   1.788  11.695  1.00  0.00           H  
ATOM   1145 2HG  PRO L  80      52.478   3.235  11.376  1.00  0.00           H  
ATOM   1146 1HD  PRO L  80      54.622   2.800  13.526  1.00  0.00           H  
ATOM   1147 2HD  PRO L  80      54.435   4.199  12.395  1.00  0.00           H  
ATOM   1148  N   GLU L  81      51.732   2.741  16.296  1.00  0.00           N  
ATOM   1149  CA  GLU L  81      51.138   2.478  17.608  1.00  0.00           C  
ATOM   1150  C   GLU L  81      50.822   3.713  18.452  1.00  0.00           C  
ATOM   1151  O   GLU L  81      50.332   3.606  19.574  1.00  0.00           O  
ATOM   1152  CB  GLU L  81      52.069   1.562  18.405  1.00  0.00           C  
ATOM   1153  CG  GLU L  81      52.261   0.179  17.800  1.00  0.00           C  
ATOM   1154  CD  GLU L  81      53.250   0.168  16.667  1.00  0.00           C  
ATOM   1155  OE1 GLU L  81      54.112   1.013  16.648  1.00  0.00           O  
ATOM   1156  OE2 GLU L  81      53.143  -0.687  15.820  1.00  0.00           O  
ATOM   1157  H   GLU L  81      52.715   2.556  16.155  1.00  0.00           H  
ATOM   1158  HA  GLU L  81      50.181   1.977  17.460  1.00  0.00           H  
ATOM   1159 1HB  GLU L  81      53.051   2.028  18.492  1.00  0.00           H  
ATOM   1160 2HB  GLU L  81      51.677   1.434  19.414  1.00  0.00           H  
ATOM   1161 1HG  GLU L  81      52.608  -0.501  18.577  1.00  0.00           H  
ATOM   1162 2HG  GLU L  81      51.300  -0.185  17.440  1.00  0.00           H  
ATOM   1163  N   ASP L  82      51.101   4.887  17.905  1.00  0.00           N  
ATOM   1164  CA  ASP L  82      50.847   6.142  18.603  1.00  0.00           C  
ATOM   1165  C   ASP L  82      49.451   6.639  18.295  1.00  0.00           C  
ATOM   1166  O   ASP L  82      49.047   7.708  18.743  1.00  0.00           O  
ATOM   1167  CB  ASP L  82      51.888   7.194  18.221  1.00  0.00           C  
ATOM   1168  CG  ASP L  82      53.275   6.847  18.714  1.00  0.00           C  
ATOM   1169  OD1 ASP L  82      54.254   7.304  18.098  1.00  0.00           O  
ATOM   1170  OD2 ASP L  82      53.390   6.129  19.729  1.00  0.00           O  
ATOM   1171  H   ASP L  82      51.503   4.912  16.979  1.00  0.00           H  
ATOM   1172  HA  ASP L  82      50.930   5.964  19.676  1.00  0.00           H  
ATOM   1173 1HB  ASP L  82      51.917   7.300  17.136  1.00  0.00           H  
ATOM   1174 2HB  ASP L  82      51.599   8.160  18.636  1.00  0.00           H  
ATOM   1175  N   PHE L  83      48.732   5.880  17.480  1.00  0.00           N  
ATOM   1176  CA  PHE L  83      47.348   6.215  17.201  1.00  0.00           C  
ATOM   1177  C   PHE L  83      46.689   6.160  18.571  1.00  0.00           C  
ATOM   1178  O   PHE L  83      46.911   5.203  19.300  1.00  0.00           O  
ATOM   1179  CB  PHE L  83      46.696   5.240  16.219  1.00  0.00           C  
ATOM   1180  CG  PHE L  83      45.279   5.593  15.867  1.00  0.00           C  
ATOM   1181  CD1 PHE L  83      44.982   6.205  14.658  1.00  0.00           C  
ATOM   1182  CD2 PHE L  83      44.240   5.314  16.742  1.00  0.00           C  
ATOM   1183  CE1 PHE L  83      43.678   6.531  14.332  1.00  0.00           C  
ATOM   1184  CE2 PHE L  83      42.936   5.636  16.418  1.00  0.00           C  
ATOM   1185  CZ  PHE L  83      42.656   6.246  15.212  1.00  0.00           C  
ATOM   1186  H   PHE L  83      49.138   5.063  17.046  1.00  0.00           H  
ATOM   1187  HA  PHE L  83      47.316   7.208  16.750  1.00  0.00           H  
ATOM   1188 1HB  PHE L  83      47.277   5.206  15.299  1.00  0.00           H  
ATOM   1189 2HB  PHE L  83      46.700   4.238  16.646  1.00  0.00           H  
ATOM   1190  HD1 PHE L  83      45.790   6.430  13.962  1.00  0.00           H  
ATOM   1191  HD2 PHE L  83      44.462   4.832  17.695  1.00  0.00           H  
ATOM   1192  HE1 PHE L  83      43.459   7.012  13.380  1.00  0.00           H  
ATOM   1193  HE2 PHE L  83      42.129   5.411  17.115  1.00  0.00           H  
ATOM   1194  HZ  PHE L  83      41.629   6.503  14.957  1.00  0.00           H  
ATOM   1195  N   GLY L  84      45.950   7.201  18.942  1.00  0.00           N  
ATOM   1196  CA  GLY L  84      45.238   7.242  20.220  1.00  0.00           C  
ATOM   1197  C   GLY L  84      44.745   8.651  20.472  1.00  0.00           C  
ATOM   1198  O   GLY L  84      44.956   9.545  19.661  1.00  0.00           O  
ATOM   1199  H   GLY L  84      45.880   7.988  18.315  1.00  0.00           H  
ATOM   1200 1HA  GLY L  84      44.404   6.541  20.194  1.00  0.00           H  
ATOM   1201 2HA  GLY L  84      45.905   6.919  21.018  1.00  0.00           H  
ATOM   1202  N   SER L  85      44.015   8.836  21.561  1.00  0.00           N  
ATOM   1203  CA  SER L  85      43.538  10.164  21.911  1.00  0.00           C  
ATOM   1204  C   SER L  85      44.392  10.578  23.116  1.00  0.00           C  
ATOM   1205  O   SER L  85      44.550   9.798  24.075  1.00  0.00           O  
ATOM   1206  CB  SER L  85      42.060  10.160  22.249  1.00  0.00           C  
ATOM   1207  OG  SER L  85      41.640  11.424  22.682  1.00  0.00           O  
ATOM   1208  H   SER L  85      43.782   8.056  22.158  1.00  0.00           H  
ATOM   1209  HA  SER L  85      43.686  10.822  21.054  1.00  0.00           H  
ATOM   1210 1HB  SER L  85      41.487   9.865  21.370  1.00  0.00           H  
ATOM   1211 2HB  SER L  85      41.867   9.423  23.027  1.00  0.00           H  
ATOM   1212  HG  SER L  85      40.823  11.280  23.166  1.00  0.00           H  
ATOM   1213  N   TYR L  86      45.038  11.738  22.999  1.00  0.00           N  
ATOM   1214  CA  TYR L  86      45.937  12.236  24.031  1.00  0.00           C  
ATOM   1215  C   TYR L  86      45.278  13.312  24.855  1.00  0.00           C  
ATOM   1216  O   TYR L  86      44.574  14.176  24.313  1.00  0.00           O  
ATOM   1217  CB  TYR L  86      47.231  12.770  23.411  1.00  0.00           C  
ATOM   1218  CG  TYR L  86      48.057  11.710  22.718  1.00  0.00           C  
ATOM   1219  CD1 TYR L  86      47.807  11.390  21.391  1.00  0.00           C  
ATOM   1220  CD2 TYR L  86      49.068  11.057  23.409  1.00  0.00           C  
ATOM   1221  CE1 TYR L  86      48.562  10.423  20.760  1.00  0.00           C  
ATOM   1222  CE2 TYR L  86      49.823  10.089  22.777  1.00  0.00           C  
ATOM   1223  CZ  TYR L  86      49.573   9.772  21.457  1.00  0.00           C  
ATOM   1224  OH  TYR L  86      50.325   8.807  20.827  1.00  0.00           O  
ATOM   1225  H   TYR L  86      44.896  12.287  22.163  1.00  0.00           H  
ATOM   1226  HA  TYR L  86      46.187  11.412  24.699  1.00  0.00           H  
ATOM   1227 1HB  TYR L  86      46.992  13.546  22.681  1.00  0.00           H  
ATOM   1228 2HB  TYR L  86      47.844  13.227  24.186  1.00  0.00           H  
ATOM   1229  HD1 TYR L  86      47.013  11.904  20.848  1.00  0.00           H  
ATOM   1230  HD2 TYR L  86      49.264  11.307  24.451  1.00  0.00           H  
ATOM   1231  HE1 TYR L  86      48.364  10.172  19.718  1.00  0.00           H  
ATOM   1232  HE2 TYR L  86      50.617   9.575  23.320  1.00  0.00           H  
ATOM   1233  HH  TYR L  86      49.854   8.490  20.052  1.00  0.00           H  
ATOM   1234  N   TYR L  87      45.508  13.186  26.066  1.00  0.00           N  
ATOM   1235  CA  TYR L  87      44.866  14.080  27.045  1.00  0.00           C  
ATOM   1236  C   TYR L  87      45.883  14.774  27.975  1.00  0.00           C  
ATOM   1237  O   TYR L  87      46.962  14.223  28.224  1.00  0.00           O  
ATOM   1238  CB  TYR L  87      43.846  13.298  27.877  1.00  0.00           C  
ATOM   1239  CG  TYR L  87      42.705  12.728  27.064  1.00  0.00           C  
ATOM   1240  CD1 TYR L  87      42.708  11.386  26.712  1.00  0.00           C  
ATOM   1241  CD2 TYR L  87      41.657  13.546  26.671  1.00  0.00           C  
ATOM   1242  CE1 TYR L  87      41.665  10.864  25.970  1.00  0.00           C  
ATOM   1243  CE2 TYR L  87      40.614  13.024  25.929  1.00  0.00           C  
ATOM   1244  CZ  TYR L  87      40.617  11.690  25.579  1.00  0.00           C  
ATOM   1245  OH  TYR L  87      39.579  11.170  24.840  1.00  0.00           O  
ATOM   1246  H   TYR L  87      46.167  12.493  26.389  1.00  0.00           H  
ATOM   1247  HA  TYR L  87      44.347  14.871  26.503  1.00  0.00           H  
ATOM   1248 1HB  TYR L  87      44.347  12.474  28.386  1.00  0.00           H  
ATOM   1249 2HB  TYR L  87      43.426  13.949  28.643  1.00  0.00           H  
ATOM   1250  HD1 TYR L  87      43.532  10.743  27.021  1.00  0.00           H  
ATOM   1251  HD2 TYR L  87      41.655  14.600  26.947  1.00  0.00           H  
ATOM   1252  HE1 TYR L  87      41.667   9.810  25.694  1.00  0.00           H  
ATOM   1253  HE2 TYR L  87      39.790  13.668  25.620  1.00  0.00           H  
ATOM   1254  HH  TYR L  87      39.734  10.236  24.685  1.00  0.00           H  
ATOM   1255  N   CYS L  88      45.552  15.987  28.451  1.00  0.00           N  
ATOM   1256  CA  CYS L  88      46.370  16.668  29.475  1.00  0.00           C  
ATOM   1257  C   CYS L  88      45.475  16.865  30.728  1.00  0.00           C  
ATOM   1258  O   CYS L  88      44.239  16.886  30.618  1.00  0.00           O  
ATOM   1259  CB  CYS L  88      46.887  18.016  28.975  1.00  0.00           C  
ATOM   1260  SG  CYS L  88      45.584  19.196  28.550  1.00  0.00           S  
ATOM   1261  H   CYS L  88      44.722  16.444  28.100  1.00  0.00           H  
ATOM   1262  HA  CYS L  88      47.230  16.039  29.705  1.00  0.00           H  
ATOM   1263 1HB  CYS L  88      47.517  18.471  29.740  1.00  0.00           H  
ATOM   1264 2HB  CYS L  88      47.506  17.863  28.091  1.00  0.00           H  
ATOM   1265  N   GLN L  89      46.085  16.930  31.915  1.00  0.00           N  
ATOM   1266  CA  GLN L  89      45.343  17.097  33.187  1.00  0.00           C  
ATOM   1267  C   GLN L  89      46.184  17.914  34.196  1.00  0.00           C  
ATOM   1268  O   GLN L  89      47.361  17.611  34.378  1.00  0.00           O  
ATOM   1269  CB  GLN L  89      44.978  15.736  33.785  1.00  0.00           C  
ATOM   1270  CG  GLN L  89      44.162  15.817  35.064  1.00  0.00           C  
ATOM   1271  CD  GLN L  89      43.939  14.455  35.696  1.00  0.00           C  
ATOM   1272  OE1 GLN L  89      44.701  13.514  35.459  1.00  0.00           O  
ATOM   1273  NE2 GLN L  89      42.892  14.343  36.504  1.00  0.00           N  
ATOM   1274  H   GLN L  89      47.093  16.862  31.937  1.00  0.00           H  
ATOM   1275  HA  GLN L  89      44.422  17.643  32.981  1.00  0.00           H  
ATOM   1276 1HB  GLN L  89      44.406  15.160  33.057  1.00  0.00           H  
ATOM   1277 2HB  GLN L  89      45.888  15.177  34.002  1.00  0.00           H  
ATOM   1278 1HG  GLN L  89      44.691  16.444  35.781  1.00  0.00           H  
ATOM   1279 2HG  GLN L  89      43.189  16.250  34.835  1.00  0.00           H  
ATOM   1280 1HE2 GLN L  89      42.695  13.469  36.950  1.00  0.00           H  
ATOM   1281 2HE2 GLN L  89      42.300  15.133  36.669  1.00  0.00           H  
ATOM   1282  N   HIS L  90      45.597  18.940  34.834  1.00  0.00           N  
ATOM   1283  CA  HIS L  90      46.345  19.777  35.800  1.00  0.00           C  
ATOM   1284  C   HIS L  90      46.037  19.390  37.255  1.00  0.00           C  
ATOM   1285  O   HIS L  90      44.967  18.830  37.543  1.00  0.00           O  
ATOM   1286  CB  HIS L  90      46.025  21.260  35.590  1.00  0.00           C  
ATOM   1287  CG  HIS L  90      44.680  21.665  36.104  1.00  0.00           C  
ATOM   1288  ND1 HIS L  90      44.457  21.995  37.425  1.00  0.00           N  
ATOM   1289  CD2 HIS L  90      43.486  21.790  35.478  1.00  0.00           C  
ATOM   1290  CE1 HIS L  90      43.183  22.308  37.588  1.00  0.00           C  
ATOM   1291  NE2 HIS L  90      42.573  22.191  36.422  1.00  0.00           N  
ATOM   1292  H   HIS L  90      44.624  19.147  34.654  1.00  0.00           H  
ATOM   1293  HA  HIS L  90      47.415  19.637  35.649  1.00  0.00           H  
ATOM   1294 1HB  HIS L  90      46.780  21.870  36.090  1.00  0.00           H  
ATOM   1295 2HB  HIS L  90      46.068  21.494  34.526  1.00  0.00           H  
ATOM   1296  HD1 HIS L  90      45.152  22.075  38.140  1.00  0.00           H  
ATOM   1297  HD2 HIS L  90      43.171  21.638  34.446  1.00  0.00           H  
ATOM   1298  HE1 HIS L  90      42.804  22.601  38.567  1.00  0.00           H  
ATOM   1299  N   PHE L  91      46.959  19.718  38.160  1.00  0.00           N  
ATOM   1300  CA  PHE L  91      46.802  19.391  39.588  1.00  0.00           C  
ATOM   1301  C   PHE L  91      47.025  20.610  40.509  1.00  0.00           C  
ATOM   1302  O   PHE L  91      47.392  20.444  41.683  1.00  0.00           O  
ATOM   1303  CB  PHE L  91      47.776  18.277  39.977  1.00  0.00           C  
ATOM   1304  CG  PHE L  91      47.687  17.060  39.100  1.00  0.00           C  
ATOM   1305  CD1 PHE L  91      48.792  16.618  38.388  1.00  0.00           C  
ATOM   1306  CD2 PHE L  91      46.498  16.356  38.986  1.00  0.00           C  
ATOM   1307  CE1 PHE L  91      48.711  15.499  37.581  1.00  0.00           C  
ATOM   1308  CE2 PHE L  91      46.414  15.236  38.181  1.00  0.00           C  
ATOM   1309  CZ  PHE L  91      47.522  14.808  37.478  1.00  0.00           C  
ATOM   1310  H   PHE L  91      47.789  20.204  37.856  1.00  0.00           H  
ATOM   1311  HA  PHE L  91      45.782  19.042  39.753  1.00  0.00           H  
ATOM   1312 1HB  PHE L  91      48.797  18.654  39.932  1.00  0.00           H  
ATOM   1313 2HB  PHE L  91      47.586  17.970  41.005  1.00  0.00           H  
ATOM   1314  HD1 PHE L  91      49.732  17.164  38.471  1.00  0.00           H  
ATOM   1315  HD2 PHE L  91      45.623  16.694  39.541  1.00  0.00           H  
ATOM   1316  HE1 PHE L  91      49.586  15.163  37.027  1.00  0.00           H  
ATOM   1317  HE2 PHE L  91      45.474  14.691  38.100  1.00  0.00           H  
ATOM   1318  HZ  PHE L  91      47.457  13.926  36.841  1.00  0.00           H  
ATOM   1319  N   TRP L  92      46.851  21.828  39.980  1.00  0.00           N  
ATOM   1320  CA  TRP L  92      47.107  23.040  40.786  1.00  0.00           C  
ATOM   1321  C   TRP L  92      45.796  23.428  41.487  1.00  0.00           C  
ATOM   1322  O   TRP L  92      44.794  23.737  40.825  1.00  0.00           O  
ATOM   1323  CB  TRP L  92      47.606  24.194  39.915  1.00  0.00           C  
ATOM   1324  CG  TRP L  92      47.681  25.503  40.642  1.00  0.00           C  
ATOM   1325  CD1 TRP L  92      46.818  26.550  40.526  1.00  0.00           C  
ATOM   1326  CD2 TRP L  92      48.681  25.911  41.607  1.00  0.00           C  
ATOM   1327  NE1 TRP L  92      47.209  27.579  41.347  1.00  0.00           N  
ATOM   1328  CE2 TRP L  92      48.346  27.205  42.018  1.00  0.00           C  
ATOM   1329  CE3 TRP L  92      49.814  25.292  42.148  1.00  0.00           C  
ATOM   1330  CZ2 TRP L  92      49.106  27.899  42.946  1.00  0.00           C  
ATOM   1331  CZ3 TRP L  92      50.575  25.988  43.080  1.00  0.00           C  
ATOM   1332  CH2 TRP L  92      50.229  27.258  43.469  1.00  0.00           C  
ATOM   1333  H   TRP L  92      46.543  21.930  39.024  1.00  0.00           H  
ATOM   1334  HA  TRP L  92      47.878  22.810  41.522  1.00  0.00           H  
ATOM   1335 1HB  TRP L  92      48.598  23.957  39.531  1.00  0.00           H  
ATOM   1336 2HB  TRP L  92      46.944  24.316  39.058  1.00  0.00           H  
ATOM   1337  HD1 TRP L  92      45.944  26.569  39.877  1.00  0.00           H  
ATOM   1338  HE1 TRP L  92      46.738  28.467  41.443  1.00  0.00           H  
ATOM   1339  HE3 TRP L  92      50.092  24.283  41.845  1.00  0.00           H  
ATOM   1340  HZ2 TRP L  92      48.847  28.909  43.267  1.00  0.00           H  
ATOM   1341  HZ3 TRP L  92      51.457  25.500  43.496  1.00  0.00           H  
ATOM   1342  HH2 TRP L  92      50.848  27.775  44.202  1.00  0.00           H  
ATOM   1343  N   SER L  93      45.799  23.360  42.823  1.00  0.00           N  
ATOM   1344  CA  SER L  93      44.626  23.629  43.662  1.00  0.00           C  
ATOM   1345  C   SER L  93      43.499  22.627  43.318  1.00  0.00           C  
ATOM   1346  O   SER L  93      43.780  21.508  42.868  1.00  0.00           O  
ATOM   1347  CB  SER L  93      44.147  25.053  43.458  1.00  0.00           C  
ATOM   1348  OG  SER L  93      43.158  25.388  44.391  1.00  0.00           O  
ATOM   1349  H   SER L  93      46.671  23.105  43.264  1.00  0.00           H  
ATOM   1350  HA  SER L  93      44.911  23.501  44.707  1.00  0.00           H  
ATOM   1351 1HB  SER L  93      44.990  25.738  43.554  1.00  0.00           H  
ATOM   1352 2HB  SER L  93      43.751  25.162  42.449  1.00  0.00           H  
ATOM   1353  HG  SER L  93      43.161  26.348  44.448  1.00  0.00           H  
ATOM   1354  N   THR L  94      42.256  22.855  43.598  1.00  0.00           N  
ATOM   1355  CA  THR L  94      41.096  22.083  43.143  1.00  0.00           C  
ATOM   1356  C   THR L  94      40.058  23.077  42.599  1.00  0.00           C  
ATOM   1357  O   THR L  94      40.096  24.257  42.944  1.00  0.00           O  
ATOM   1358  CB  THR L  94      40.490  21.231  44.274  1.00  0.00           C  
ATOM   1359  OG1 THR L  94      39.996  22.090  45.310  1.00  0.00           O  
ATOM   1360  CG2 THR L  94      41.537  20.293  44.854  1.00  0.00           C  
ATOM   1361  H   THR L  94      42.107  23.700  44.130  1.00  0.00           H  
ATOM   1362  HA  THR L  94      41.419  21.408  42.351  1.00  0.00           H  
ATOM   1363  HB  THR L  94      39.661  20.644  43.882  1.00  0.00           H  
ATOM   1364  HG1 THR L  94      39.861  22.973  44.957  1.00  0.00           H  
ATOM   1365 1HG2 THR L  94      41.091  19.699  45.652  1.00  0.00           H  
ATOM   1366 2HG2 THR L  94      41.906  19.631  44.071  1.00  0.00           H  
ATOM   1367 3HG2 THR L  94      42.365  20.875  45.256  1.00  0.00           H  
ATOM   1368  N   PRO L  95      39.168  22.635  41.682  1.00  0.00           N  
ATOM   1369  CA  PRO L  95      39.079  21.268  41.122  1.00  0.00           C  
ATOM   1370  C   PRO L  95      40.157  20.932  40.079  1.00  0.00           C  
ATOM   1371  O   PRO L  95      40.796  21.820  39.512  1.00  0.00           O  
ATOM   1372  CB  PRO L  95      37.685  21.267  40.485  1.00  0.00           C  
ATOM   1373  CG  PRO L  95      37.471  22.684  40.075  1.00  0.00           C  
ATOM   1374  CD  PRO L  95      38.140  23.492  41.154  1.00  0.00           C  
ATOM   1375  HA  PRO L  95      39.144  20.537  41.941  1.00  0.00           H  
ATOM   1376 1HB  PRO L  95      37.659  20.568  39.637  1.00  0.00           H  
ATOM   1377 2HB  PRO L  95      36.939  20.917  41.213  1.00  0.00           H  
ATOM   1378 1HG  PRO L  95      37.907  22.862  39.081  1.00  0.00           H  
ATOM   1379 2HG  PRO L  95      36.395  22.897  39.992  1.00  0.00           H  
ATOM   1380 1HD  PRO L  95      38.570  24.405  40.716  1.00  0.00           H  
ATOM   1381 2HD  PRO L  95      37.405  23.745  41.933  1.00  0.00           H  
ATOM   1382  N   TRP L  96      40.383  19.639  39.863  1.00  0.00           N  
ATOM   1383  CA  TRP L  96      41.326  19.187  38.838  1.00  0.00           C  
ATOM   1384  C   TRP L  96      40.493  18.903  37.553  1.00  0.00           C  
ATOM   1385  O   TRP L  96      39.369  18.375  37.641  1.00  0.00           O  
ATOM   1386  CB  TRP L  96      42.081  17.936  39.293  1.00  0.00           C  
ATOM   1387  CG  TRP L  96      43.033  18.188  40.422  1.00  0.00           C  
ATOM   1388  CD1 TRP L  96      43.404  19.402  40.920  1.00  0.00           C  
ATOM   1389  CD2 TRP L  96      43.745  17.199  41.205  1.00  0.00           C  
ATOM   1390  NE1 TRP L  96      44.293  19.237  41.953  1.00  0.00           N  
ATOM   1391  CE2 TRP L  96      44.512  17.896  42.142  1.00  0.00           C  
ATOM   1392  CE3 TRP L  96      43.790  15.800  41.186  1.00  0.00           C  
ATOM   1393  CZ2 TRP L  96      45.323  17.243  43.057  1.00  0.00           C  
ATOM   1394  CZ3 TRP L  96      44.603  15.145  42.104  1.00  0.00           C  
ATOM   1395  CH2 TRP L  96      45.349  15.849  43.016  1.00  0.00           C  
ATOM   1396  H   TRP L  96      39.893  18.952  40.418  1.00  0.00           H  
ATOM   1397  HA  TRP L  96      42.054  19.980  38.664  1.00  0.00           H  
ATOM   1398 1HB  TRP L  96      41.367  17.175  39.610  1.00  0.00           H  
ATOM   1399 2HB  TRP L  96      42.644  17.526  38.454  1.00  0.00           H  
ATOM   1400  HD1 TRP L  96      43.046  20.361  40.552  1.00  0.00           H  
ATOM   1401  HE1 TRP L  96      44.719  19.981  42.487  1.00  0.00           H  
ATOM   1402  HE3 TRP L  96      43.198  15.236  40.466  1.00  0.00           H  
ATOM   1403  HZ2 TRP L  96      45.924  17.785  43.788  1.00  0.00           H  
ATOM   1404  HZ3 TRP L  96      44.633  14.056  42.082  1.00  0.00           H  
ATOM   1405  HH2 TRP L  96      45.975  15.304  43.722  1.00  0.00           H  
ATOM   1406  N   THR L  97      41.007  19.306  36.386  1.00  0.00           N  
ATOM   1407  CA  THR L  97      40.260  19.191  35.117  1.00  0.00           C  
ATOM   1408  C   THR L  97      41.204  18.671  34.011  1.00  0.00           C  
ATOM   1409  O   THR L  97      42.435  18.677  34.182  1.00  0.00           O  
ATOM   1410  CB  THR L  97      39.646  20.538  34.697  1.00  0.00           C  
ATOM   1411  OG1 THR L  97      40.691  21.459  34.358  1.00  0.00           O  
ATOM   1412  CG2 THR L  97      38.811  21.120  35.828  1.00  0.00           C  
ATOM   1413  H   THR L  97      41.935  19.701  36.377  1.00  0.00           H  
ATOM   1414  HA  THR L  97      39.449  18.477  35.257  1.00  0.00           H  
ATOM   1415  HB  THR L  97      39.011  20.392  33.824  1.00  0.00           H  
ATOM   1416  HG1 THR L  97      41.080  21.811  35.161  1.00  0.00           H  
ATOM   1417 1HG2 THR L  97      38.385  22.072  35.513  1.00  0.00           H  
ATOM   1418 2HG2 THR L  97      38.009  20.428  36.082  1.00  0.00           H  
ATOM   1419 3HG2 THR L  97      39.443  21.277  36.702  1.00  0.00           H  
ATOM   1420  N   PHE L  98      40.615  18.221  32.899  1.00  0.00           N  
ATOM   1421  CA  PHE L  98      41.353  17.676  31.745  1.00  0.00           C  
ATOM   1422  C   PHE L  98      41.281  18.660  30.556  1.00  0.00           C  
ATOM   1423  O   PHE L  98      40.526  19.635  30.578  1.00  0.00           O  
ATOM   1424  CB  PHE L  98      40.708  16.365  31.229  1.00  0.00           C  
ATOM   1425  CG  PHE L  98      40.907  15.161  32.124  1.00  0.00           C  
ATOM   1426  CD1 PHE L  98      40.055  14.926  33.206  1.00  0.00           C  
ATOM   1427  CD2 PHE L  98      41.916  14.244  31.858  1.00  0.00           C  
ATOM   1428  CE1 PHE L  98      40.212  13.795  34.008  1.00  0.00           C  
ATOM   1429  CE2 PHE L  98      42.082  13.115  32.658  1.00  0.00           C  
ATOM   1430  CZ  PHE L  98      41.224  12.889  33.729  1.00  0.00           C  
ATOM   1431  H   PHE L  98      39.607  18.266  32.861  1.00  0.00           H  
ATOM   1432  HA  PHE L  98      42.397  17.544  32.033  1.00  0.00           H  
ATOM   1433 1HB  PHE L  98      39.636  16.511  31.107  1.00  0.00           H  
ATOM   1434 2HB  PHE L  98      41.118  16.120  30.250  1.00  0.00           H  
ATOM   1435  HD1 PHE L  98      39.258  15.639  33.420  1.00  0.00           H  
ATOM   1436  HD2 PHE L  98      42.589  14.421  31.019  1.00  0.00           H  
ATOM   1437  HE1 PHE L  98      39.540  13.628  34.850  1.00  0.00           H  
ATOM   1438  HE2 PHE L  98      42.884  12.408  32.444  1.00  0.00           H  
ATOM   1439  HZ  PHE L  98      41.348  12.000  34.347  1.00  0.00           H  
ATOM   1440  N   GLY L  99      42.066  18.388  29.522  1.00  0.00           N  
ATOM   1441  CA  GLY L  99      41.993  19.201  28.325  1.00  0.00           C  
ATOM   1442  C   GLY L  99      40.888  18.572  27.468  1.00  0.00           C  
ATOM   1443  O   GLY L  99      40.143  17.707  27.955  1.00  0.00           O  
ATOM   1444  H   GLY L  99      42.720  17.619  29.556  1.00  0.00           H  
ATOM   1445 1HA  GLY L  99      41.774  20.233  28.599  1.00  0.00           H  
ATOM   1446 2HA  GLY L  99      42.961  19.200  27.825  1.00  0.00           H  
ATOM   1447  N   GLY L 100      40.805  18.995  26.203  1.00  0.00           N  
ATOM   1448  CA  GLY L 100      39.741  18.569  25.310  1.00  0.00           C  
ATOM   1449  C   GLY L 100      40.078  17.338  24.486  1.00  0.00           C  
ATOM   1450  O   GLY L 100      39.202  16.767  23.830  1.00  0.00           O  
ATOM   1451  H   GLY L 100      41.492  19.655  25.870  1.00  0.00           H  
ATOM   1452 1HA  GLY L 100      38.843  18.355  25.890  1.00  0.00           H  
ATOM   1453 2HA  GLY L 100      39.495  19.379  24.625  1.00  0.00           H  
ATOM   1454  N   GLY L 101      41.350  16.949  24.482  1.00  0.00           N  
ATOM   1455  CA  GLY L 101      41.763  15.807  23.696  1.00  0.00           C  
ATOM   1456  C   GLY L 101      42.244  16.104  22.285  1.00  0.00           C  
ATOM   1457  O   GLY L 101      41.805  17.056  21.626  1.00  0.00           O  
ATOM   1458  H   GLY L 101      42.039  17.446  25.028  1.00  0.00           H  
ATOM   1459 1HA  GLY L 101      42.573  15.287  24.208  1.00  0.00           H  
ATOM   1460 2HA  GLY L 101      40.934  15.105  23.611  1.00  0.00           H  
ATOM   1461  N   THR L 102      43.218  15.304  21.866  1.00  0.00           N  
ATOM   1462  CA  THR L 102      43.810  15.351  20.538  1.00  0.00           C  
ATOM   1463  C   THR L 102      43.726  13.902  20.047  1.00  0.00           C  
ATOM   1464  O   THR L 102      44.374  13.011  20.618  1.00  0.00           O  
ATOM   1465  CB  THR L 102      45.261  15.866  20.545  1.00  0.00           C  
ATOM   1466  OG1 THR L 102      45.296  17.199  21.071  1.00  0.00           O  
ATOM   1467  CG2 THR L 102      45.834  15.866  19.135  1.00  0.00           C  
ATOM   1468  H   THR L 102      43.556  14.625  22.532  1.00  0.00           H  
ATOM   1469  HA  THR L 102      43.224  16.034  19.922  1.00  0.00           H  
ATOM   1470  HB  THR L 102      45.872  15.223  21.179  1.00  0.00           H  
ATOM   1471  HG1 THR L 102      44.961  17.811  20.411  1.00  0.00           H  
ATOM   1472 1HG2 THR L 102      46.860  16.232  19.159  1.00  0.00           H  
ATOM   1473 2HG2 THR L 102      45.819  14.851  18.737  1.00  0.00           H  
ATOM   1474 3HG2 THR L 102      45.233  16.514  18.499  1.00  0.00           H  
ATOM   1475  N   LYS L 103      42.854  13.650  19.069  1.00  0.00           N  
ATOM   1476  CA  LYS L 103      42.780  12.329  18.452  1.00  0.00           C  
ATOM   1477  C   LYS L 103      43.782  12.325  17.314  1.00  0.00           C  
ATOM   1478  O   LYS L 103      43.696  13.130  16.383  1.00  0.00           O  
ATOM   1479  CB  LYS L 103      41.371  12.013  17.947  1.00  0.00           C  
ATOM   1480  CG  LYS L 103      41.206  10.609  17.381  1.00  0.00           C  
ATOM   1481  CD  LYS L 103      39.764  10.343  16.973  1.00  0.00           C  
ATOM   1482  CE  LYS L 103      39.596   8.939  16.412  1.00  0.00           C  
ATOM   1483  NZ  LYS L 103      38.188   8.661  16.020  1.00  0.00           N  
ATOM   1484  H   LYS L 103      42.234  14.379  18.747  1.00  0.00           H  
ATOM   1485  HA  LYS L 103      43.044  11.582  19.201  1.00  0.00           H  
ATOM   1486 1HB  LYS L 103      40.657  12.131  18.762  1.00  0.00           H  
ATOM   1487 2HB  LYS L 103      41.096  12.723  17.166  1.00  0.00           H  
ATOM   1488 1HG  LYS L 103      41.849  10.490  16.508  1.00  0.00           H  
ATOM   1489 2HG  LYS L 103      41.503   9.877  18.131  1.00  0.00           H  
ATOM   1490 1HD  LYS L 103      39.113  10.459  17.841  1.00  0.00           H  
ATOM   1491 2HD  LYS L 103      39.461  11.065  16.215  1.00  0.00           H  
ATOM   1492 1HE  LYS L 103      40.235   8.818  15.538  1.00  0.00           H  
ATOM   1493 2HE  LYS L 103      39.902   8.209  17.161  1.00  0.00           H  
ATOM   1494 1HZ  LYS L 103      38.119   7.722  15.654  1.00  0.00           H  
ATOM   1495 2HZ  LYS L 103      37.589   8.752  16.828  1.00  0.00           H  
ATOM   1496 3HZ  LYS L 103      37.899   9.320  15.311  1.00  0.00           H  
ATOM   1497  N   LEU L 104      44.730  11.408  17.395  1.00  0.00           N  
ATOM   1498  CA  LEU L 104      45.847  11.369  16.477  1.00  0.00           C  
ATOM   1499  C   LEU L 104      45.800  10.189  15.518  1.00  0.00           C  
ATOM   1500  O   LEU L 104      45.863   9.036  15.944  1.00  0.00           O  
ATOM   1501  CB  LEU L 104      47.158  11.326  17.271  1.00  0.00           C  
ATOM   1502  CG  LEU L 104      48.443  11.437  16.440  1.00  0.00           C  
ATOM   1503  CD1 LEU L 104      48.441  12.752  15.673  1.00  0.00           C  
ATOM   1504  CD2 LEU L 104      49.652  11.342  17.359  1.00  0.00           C  
ATOM   1505  H   LEU L 104      44.667  10.711  18.123  1.00  0.00           H  
ATOM   1506  HA  LEU L 104      45.827  12.273  15.869  1.00  0.00           H  
ATOM   1507 1HB  LEU L 104      47.157  12.145  17.989  1.00  0.00           H  
ATOM   1508 2HB  LEU L 104      47.200  10.387  17.823  1.00  0.00           H  
ATOM   1509  HG  LEU L 104      48.476  10.626  15.712  1.00  0.00           H  
ATOM   1510 1HD1 LEU L 104      49.354  12.830  15.082  1.00  0.00           H  
ATOM   1511 2HD1 LEU L 104      47.577  12.784  15.009  1.00  0.00           H  
ATOM   1512 3HD1 LEU L 104      48.391  13.583  16.375  1.00  0.00           H  
ATOM   1513 1HD2 LEU L 104      50.565  11.419  16.769  1.00  0.00           H  
ATOM   1514 2HD2 LEU L 104      49.620  12.153  18.087  1.00  0.00           H  
ATOM   1515 3HD2 LEU L 104      49.638  10.385  17.882  1.00  0.00           H  
ATOM   1516  N   GLU L 105      45.691  10.483  14.227  1.00  0.00           N  
ATOM   1517  CA  GLU L 105      45.527   9.460  13.201  1.00  0.00           C  
ATOM   1518  C   GLU L 105      46.862   9.331  12.498  1.00  0.00           C  
ATOM   1519  O   GLU L 105      47.558  10.319  12.308  1.00  0.00           O  
ATOM   1520  CB  GLU L 105      44.421   9.822  12.208  1.00  0.00           C  
ATOM   1521  CG  GLU L 105      44.205   8.796  11.106  1.00  0.00           C  
ATOM   1522  CD  GLU L 105      43.088   9.169  10.170  1.00  0.00           C  
ATOM   1523  OE1 GLU L 105      43.161  10.218   9.577  1.00  0.00           O  
ATOM   1524  OE2 GLU L 105      42.162   8.403  10.048  1.00  0.00           O  
ATOM   1525  H   GLU L 105      45.724  11.455  13.950  1.00  0.00           H  
ATOM   1526  HA  GLU L 105      45.249   8.524  13.687  1.00  0.00           H  
ATOM   1527 1HB  GLU L 105      43.478   9.943  12.742  1.00  0.00           H  
ATOM   1528 2HB  GLU L 105      44.655  10.777  11.736  1.00  0.00           H  
ATOM   1529 1HG  GLU L 105      45.126   8.695  10.532  1.00  0.00           H  
ATOM   1530 2HG  GLU L 105      43.984   7.831  11.560  1.00  0.00           H  
ATOM   1531  N   ILE L 106      47.203   8.119  12.090  1.00  0.00           N  
ATOM   1532  CA  ILE L 106      48.463   7.849  11.404  1.00  0.00           C  
ATOM   1533  C   ILE L 106      48.206   7.727   9.888  1.00  0.00           C  
ATOM   1534  O   ILE L 106      47.315   6.990   9.449  1.00  0.00           O  
ATOM   1535  CB  ILE L 106      49.119   6.529  11.929  1.00  0.00           C  
ATOM   1536  CG1 ILE L 106      49.203   6.519  13.460  1.00  0.00           C  
ATOM   1537  CG2 ILE L 106      50.485   6.325  11.309  1.00  0.00           C  
ATOM   1538  CD1 ILE L 106      49.991   7.661  14.056  1.00  0.00           C  
ATOM   1539  H   ILE L 106      46.563   7.356  12.261  1.00  0.00           H  
ATOM   1540  HA  ILE L 106      49.141   8.682  11.586  1.00  0.00           H  
ATOM   1541  HB  ILE L 106      48.485   5.680  11.672  1.00  0.00           H  
ATOM   1542 1HG1 ILE L 106      48.199   6.553  13.880  1.00  0.00           H  
ATOM   1543 2HG1 ILE L 106      49.664   5.589  13.793  1.00  0.00           H  
ATOM   1544 1HG2 ILE L 106      50.922   5.401  11.690  1.00  0.00           H  
ATOM   1545 2HG2 ILE L 106      50.387   6.260  10.226  1.00  0.00           H  
ATOM   1546 3HG2 ILE L 106      51.130   7.165  11.566  1.00  0.00           H  
ATOM   1547 1HD1 ILE L 106      49.997   7.571  15.142  1.00  0.00           H  
ATOM   1548 2HD1 ILE L 106      51.015   7.630  13.684  1.00  0.00           H  
ATOM   1549 3HD1 ILE L 106      49.530   8.606  13.774  1.00  0.00           H  
ATOM   1550  N   LYS L 107      48.947   8.492   9.095  1.00  0.00           N  
ATOM   1551  CA  LYS L 107      48.799   8.436   7.651  1.00  0.00           C  
ATOM   1552  C   LYS L 107      49.570   7.242   7.128  1.00  0.00           C  
ATOM   1553  O   LYS L 107      50.596   6.876   7.684  1.00  0.00           O  
ATOM   1554  CB  LYS L 107      49.290   9.727   6.993  1.00  0.00           C  
ATOM   1555  CG  LYS L 107      48.440  10.952   7.301  1.00  0.00           C  
ATOM   1556  CD  LYS L 107      48.964  12.184   6.579  1.00  0.00           C  
ATOM   1557  CE  LYS L 107      48.076  13.394   6.831  1.00  0.00           C  
ATOM   1558  NZ  LYS L 107      48.586  14.612   6.143  1.00  0.00           N  
ATOM   1559  H   LYS L 107      49.627   9.123   9.495  1.00  0.00           H  
ATOM   1560  HA  LYS L 107      47.741   8.314   7.416  1.00  0.00           H  
ATOM   1561 1HB  LYS L 107      50.309   9.937   7.318  1.00  0.00           H  
ATOM   1562 2HB  LYS L 107      49.311   9.599   5.911  1.00  0.00           H  
ATOM   1563 1HG  LYS L 107      47.411  10.770   6.989  1.00  0.00           H  
ATOM   1564 2HG  LYS L 107      48.448  11.141   8.375  1.00  0.00           H  
ATOM   1565 1HD  LYS L 107      49.975  12.407   6.924  1.00  0.00           H  
ATOM   1566 2HD  LYS L 107      49.001  11.990   5.507  1.00  0.00           H  
ATOM   1567 1HE  LYS L 107      47.068  13.187   6.475  1.00  0.00           H  
ATOM   1568 2HE  LYS L 107      48.026  13.593   7.901  1.00  0.00           H  
ATOM   1569 1HZ  LYS L 107      47.971  15.390   6.335  1.00  0.00           H  
ATOM   1570 2HZ  LYS L 107      49.515  14.825   6.480  1.00  0.00           H  
ATOM   1571 3HZ  LYS L 107      48.619  14.447   5.147  1.00  0.00           H  
ATOM   1572  N   ARG L 108      49.086   6.652   6.044  1.00  0.00           N  
ATOM   1573  CA  ARG L 108      49.741   5.512   5.426  1.00  0.00           C  
ATOM   1574  C   ARG L 108      49.335   5.492   3.964  1.00  0.00           C  
ATOM   1575  O   ARG L 108      48.506   6.293   3.532  1.00  0.00           O  
ATOM   1576  CB  ARG L 108      49.349   4.206   6.101  1.00  0.00           C  
ATOM   1577  CG  ARG L 108      47.879   3.839   5.978  1.00  0.00           C  
ATOM   1578  CD  ARG L 108      47.602   2.489   6.532  1.00  0.00           C  
ATOM   1579  NE  ARG L 108      46.186   2.160   6.477  1.00  0.00           N  
ATOM   1580  CZ  ARG L 108      45.567   1.624   5.407  1.00  0.00           C  
ATOM   1581  NH1 ARG L 108      46.250   1.363   4.314  1.00  0.00           N  
ATOM   1582  NH2 ARG L 108      44.273   1.360   5.456  1.00  0.00           N  
ATOM   1583  H   ARG L 108      48.231   7.007   5.639  1.00  0.00           H  
ATOM   1584  HA  ARG L 108      50.820   5.635   5.529  1.00  0.00           H  
ATOM   1585 1HB  ARG L 108      49.929   3.389   5.675  1.00  0.00           H  
ATOM   1586 2HB  ARG L 108      49.588   4.259   7.163  1.00  0.00           H  
ATOM   1587 1HG  ARG L 108      47.276   4.564   6.525  1.00  0.00           H  
ATOM   1588 2HG  ARG L 108      47.589   3.844   4.927  1.00  0.00           H  
ATOM   1589 1HD  ARG L 108      48.148   1.741   5.959  1.00  0.00           H  
ATOM   1590 2HD  ARG L 108      47.920   2.451   7.574  1.00  0.00           H  
ATOM   1591  HE  ARG L 108      45.628   2.346   7.299  1.00  0.00           H  
ATOM   1592 1HH1 ARG L 108      47.239   1.564   4.277  1.00  0.00           H  
ATOM   1593 2HH1 ARG L 108      45.786   0.961   3.513  1.00  0.00           H  
ATOM   1594 1HH2 ARG L 108      43.748   1.561   6.296  1.00  0.00           H  
ATOM   1595 2HH2 ARG L 108      43.809   0.959   4.655  1.00  0.00           H  
ATOM   1596  N   ALA L 109      49.954   4.617   3.192  1.00  0.00           N  
ATOM   1597  CA  ALA L 109      49.652   4.521   1.773  1.00  0.00           C  
ATOM   1598  C   ALA L 109      48.254   3.957   1.568  1.00  0.00           C  
ATOM   1599  O   ALA L 109      47.691   3.347   2.471  1.00  0.00           O  
ATOM   1600  OXT ALA L 109      47.694   4.108   0.517  1.00  0.00           O  
ATOM   1601  CB  ALA L 109      50.685   3.658   1.064  1.00  0.00           C  
ATOM   1602  H   ALA L 109      50.649   4.002   3.591  1.00  0.00           H  
ATOM   1603  HA  ALA L 109      49.682   5.526   1.352  1.00  0.00           H  
ATOM   1604 1HB  ALA L 109      50.439   3.593   0.004  1.00  0.00           H  
ATOM   1605 2HB  ALA L 109      51.673   4.105   1.179  1.00  0.00           H  
ATOM   1606 3HB  ALA L 109      50.686   2.660   1.497  1.00  0.00           H  
ATOM   1607  N   VAL H   2      48.478  -4.309  41.826  1.00  0.00           N  
ATOM   1608  CA  VAL H   2      47.386  -3.356  42.012  1.00  0.00           C  
ATOM   1609  C   VAL H   2      46.315  -3.642  40.967  1.00  0.00           C  
ATOM   1610  O   VAL H   2      46.581  -3.587  39.766  1.00  0.00           O  
ATOM   1611  CB  VAL H   2      47.885  -1.905  41.872  1.00  0.00           C  
ATOM   1612  CG1 VAL H   2      46.723  -0.930  41.975  1.00  0.00           C  
ATOM   1613  CG2 VAL H   2      48.932  -1.612  42.936  1.00  0.00           C  
ATOM   1614 1H   VAL H   2      49.192  -4.137  42.504  1.00  0.00           H  
ATOM   1615 2H   VAL H   2      48.131  -5.241  41.937  1.00  0.00           H  
ATOM   1616 3H   VAL H   2      48.860  -4.205  40.907  1.00  0.00           H  
ATOM   1617  HA  VAL H   2      46.983  -3.484  43.018  1.00  0.00           H  
ATOM   1618  HB  VAL H   2      48.326  -1.777  40.883  1.00  0.00           H  
ATOM   1619 1HG1 VAL H   2      47.093   0.091  41.873  1.00  0.00           H  
ATOM   1620 2HG1 VAL H   2      46.004  -1.135  41.182  1.00  0.00           H  
ATOM   1621 3HG1 VAL H   2      46.237  -1.043  42.945  1.00  0.00           H  
ATOM   1622 1HG2 VAL H   2      49.281  -0.585  42.830  1.00  0.00           H  
ATOM   1623 2HG2 VAL H   2      48.493  -1.747  43.925  1.00  0.00           H  
ATOM   1624 3HG2 VAL H   2      49.773  -2.295  42.817  1.00  0.00           H  
ATOM   1625  N   GLN H   3      45.106  -3.949  41.431  1.00  0.00           N  
ATOM   1626  CA  GLN H   3      43.978  -4.163  40.534  1.00  0.00           C  
ATOM   1627  C   GLN H   3      42.736  -3.449  41.050  1.00  0.00           C  
ATOM   1628  O   GLN H   3      42.517  -3.369  42.260  1.00  0.00           O  
ATOM   1629  CB  GLN H   3      43.695  -5.659  40.370  1.00  0.00           C  
ATOM   1630  CG  GLN H   3      42.499  -5.973  39.488  1.00  0.00           C  
ATOM   1631  CD  GLN H   3      42.298  -7.464  39.296  1.00  0.00           C  
ATOM   1632  OE1 GLN H   3      42.967  -8.282  39.933  1.00  0.00           O  
ATOM   1633  NE2 GLN H   3      41.373  -7.827  38.414  1.00  0.00           N  
ATOM   1634  H   GLN H   3      44.965  -4.036  42.428  1.00  0.00           H  
ATOM   1635  HA  GLN H   3      44.230  -3.748  39.558  1.00  0.00           H  
ATOM   1636 1HB  GLN H   3      44.569  -6.149  39.941  1.00  0.00           H  
ATOM   1637 2HB  GLN H   3      43.518  -6.105  41.349  1.00  0.00           H  
ATOM   1638 1HG  GLN H   3      41.601  -5.564  39.951  1.00  0.00           H  
ATOM   1639 2HG  GLN H   3      42.654  -5.520  38.509  1.00  0.00           H  
ATOM   1640 1HE2 GLN H   3      41.196  -8.797  38.244  1.00  0.00           H  
ATOM   1641 2HE2 GLN H   3      40.854  -7.130  37.918  1.00  0.00           H  
ATOM   1642  N   LEU H   4      41.931  -2.935  40.125  1.00  0.00           N  
ATOM   1643  CA  LEU H   4      40.670  -2.268  40.468  1.00  0.00           C  
ATOM   1644  C   LEU H   4      39.530  -2.897  39.680  1.00  0.00           C  
ATOM   1645  O   LEU H   4      39.447  -2.745  38.448  1.00  0.00           O  
ATOM   1646  CB  LEU H   4      40.748  -0.766  40.168  1.00  0.00           C  
ATOM   1647  CG  LEU H   4      41.826   0.011  40.934  1.00  0.00           C  
ATOM   1648  CD1 LEU H   4      41.881   1.444  40.422  1.00  0.00           C  
ATOM   1649  CD2 LEU H   4      41.518  -0.027  42.424  1.00  0.00           C  
ATOM   1650  H   LEU H   4      42.201  -3.008  39.154  1.00  0.00           H  
ATOM   1651  HA  LEU H   4      40.489  -2.398  41.535  1.00  0.00           H  
ATOM   1652 1HB  LEU H   4      40.937  -0.634  39.104  1.00  0.00           H  
ATOM   1653 2HB  LEU H   4      39.784  -0.314  40.404  1.00  0.00           H  
ATOM   1654  HG  LEU H   4      42.800  -0.445  40.754  1.00  0.00           H  
ATOM   1655 1HD1 LEU H   4      42.648   1.995  40.967  1.00  0.00           H  
ATOM   1656 2HD1 LEU H   4      42.123   1.441  39.359  1.00  0.00           H  
ATOM   1657 3HD1 LEU H   4      40.914   1.921  40.574  1.00  0.00           H  
ATOM   1658 1HD2 LEU H   4      42.285   0.525  42.968  1.00  0.00           H  
ATOM   1659 2HD2 LEU H   4      40.545   0.430  42.605  1.00  0.00           H  
ATOM   1660 3HD2 LEU H   4      41.502  -1.061  42.766  1.00  0.00           H  
ATOM   1661  N   GLN H   5      38.652  -3.606  40.389  1.00  0.00           N  
ATOM   1662  CA  GLN H   5      37.543  -4.308  39.762  1.00  0.00           C  
ATOM   1663  C   GLN H   5      36.247  -3.550  39.985  1.00  0.00           C  
ATOM   1664  O   GLN H   5      35.803  -3.395  41.129  1.00  0.00           O  
ATOM   1665  CB  GLN H   5      37.422  -5.733  40.308  1.00  0.00           C  
ATOM   1666  CG  GLN H   5      36.279  -6.535  39.711  1.00  0.00           C  
ATOM   1667  CD  GLN H   5      36.479  -6.816  38.233  1.00  0.00           C  
ATOM   1668  OE1 GLN H   5      37.367  -7.583  37.849  1.00  0.00           O  
ATOM   1669  NE2 GLN H   5      35.655  -6.198  37.397  1.00  0.00           N  
ATOM   1670  H   GLN H   5      38.763  -3.657  41.392  1.00  0.00           H  
ATOM   1671  HA  GLN H   5      37.732  -4.365  38.690  1.00  0.00           H  
ATOM   1672 1HB  GLN H   5      38.348  -6.275  40.120  1.00  0.00           H  
ATOM   1673 2HB  GLN H   5      37.279  -5.697  41.388  1.00  0.00           H  
ATOM   1674 1HG  GLN H   5      36.204  -7.488  40.234  1.00  0.00           H  
ATOM   1675 2HG  GLN H   5      35.353  -5.971  39.828  1.00  0.00           H  
ATOM   1676 1HE2 GLN H   5      35.740  -6.344  36.410  1.00  0.00           H  
ATOM   1677 2HE2 GLN H   5      34.949  -5.585  37.751  1.00  0.00           H  
ATOM   1678  N   GLN H   6      35.650  -3.082  38.892  1.00  0.00           N  
ATOM   1679  CA  GLN H   6      34.389  -2.353  38.946  1.00  0.00           C  
ATOM   1680  C   GLN H   6      33.171  -3.232  38.709  1.00  0.00           C  
ATOM   1681  O   GLN H   6      33.271  -4.323  38.140  1.00  0.00           O  
ATOM   1682  CB  GLN H   6      34.400  -1.214  37.923  1.00  0.00           C  
ATOM   1683  CG  GLN H   6      35.426  -0.131  38.209  1.00  0.00           C  
ATOM   1684  CD  GLN H   6      35.389   0.986  37.183  1.00  0.00           C  
ATOM   1685  OE1 GLN H   6      36.425   1.556  36.828  1.00  0.00           O  
ATOM   1686  NE2 GLN H   6      34.194   1.305  36.701  1.00  0.00           N  
ATOM   1687  H   GLN H   6      36.088  -3.241  37.995  1.00  0.00           H  
ATOM   1688  HA  GLN H   6      34.277  -1.929  39.944  1.00  0.00           H  
ATOM   1689 1HB  GLN H   6      34.606  -1.619  36.932  1.00  0.00           H  
ATOM   1690 2HB  GLN H   6      33.417  -0.746  37.888  1.00  0.00           H  
ATOM   1691 1HG  GLN H   6      35.222   0.298  39.189  1.00  0.00           H  
ATOM   1692 2HG  GLN H   6      36.422  -0.575  38.195  1.00  0.00           H  
ATOM   1693 1HE2 GLN H   6      34.107   2.035  36.021  1.00  0.00           H  
ATOM   1694 2HE2 GLN H   6      33.380   0.818  37.016  1.00  0.00           H  
ATOM   1695  N   SER H   7      32.023  -2.729  39.154  1.00  0.00           N  
ATOM   1696  CA  SER H   7      30.740  -3.384  38.958  1.00  0.00           C  
ATOM   1697  C   SER H   7      30.284  -3.285  37.501  1.00  0.00           C  
ATOM   1698  O   SER H   7      30.829  -2.496  36.703  1.00  0.00           O  
ATOM   1699  CB  SER H   7      29.699  -2.765  39.871  1.00  0.00           C  
ATOM   1700  OG  SER H   7      29.492  -1.417  39.554  1.00  0.00           O  
ATOM   1701  H   SER H   7      32.056  -1.850  39.652  1.00  0.00           H  
ATOM   1702  HA  SER H   7      30.849  -4.440  39.209  1.00  0.00           H  
ATOM   1703 1HB  SER H   7      28.762  -3.313  39.777  1.00  0.00           H  
ATOM   1704 2HB  SER H   7      30.027  -2.852  40.906  1.00  0.00           H  
ATOM   1705  HG  SER H   7      28.725  -1.396  38.977  1.00  0.00           H  
ATOM   1706  N   GLY H   8      29.279  -4.091  37.156  1.00  0.00           N  
ATOM   1707  CA  GLY H   8      28.832  -4.210  35.770  1.00  0.00           C  
ATOM   1708  C   GLY H   8      27.969  -3.079  35.231  1.00  0.00           C  
ATOM   1709  O   GLY H   8      27.616  -2.136  35.958  1.00  0.00           O  
ATOM   1710  H   GLY H   8      28.815  -4.633  37.871  1.00  0.00           H  
ATOM   1711 1HA  GLY H   8      29.699  -4.284  35.114  1.00  0.00           H  
ATOM   1712 2HA  GLY H   8      28.259  -5.128  35.650  1.00  0.00           H  
ATOM   1713  N   ALA H   9      27.612  -3.156  33.939  1.00  0.00           N  
ATOM   1714  CA  ALA H   9      26.850  -2.063  33.340  1.00  0.00           C  
ATOM   1715  C   ALA H   9      25.441  -2.015  33.915  1.00  0.00           C  
ATOM   1716  O   ALA H   9      24.903  -3.050  34.331  1.00  0.00           O  
ATOM   1717  CB  ALA H   9      26.800  -2.211  31.826  1.00  0.00           C  
ATOM   1718  H   ALA H   9      27.860  -3.955  33.371  1.00  0.00           H  
ATOM   1719  HA  ALA H   9      27.351  -1.126  33.585  1.00  0.00           H  
ATOM   1720 1HB  ALA H   9      26.220  -1.392  31.399  1.00  0.00           H  
ATOM   1721 2HB  ALA H   9      27.812  -2.187  31.424  1.00  0.00           H  
ATOM   1722 3HB  ALA H   9      26.330  -3.160  31.568  1.00  0.00           H  
ATOM   1723  N   GLU H  10      24.860  -0.822  33.934  1.00  0.00           N  
ATOM   1724  CA  GLU H  10      23.525  -0.615  34.500  1.00  0.00           C  
ATOM   1725  C   GLU H  10      22.626   0.198  33.581  1.00  0.00           C  
ATOM   1726  O   GLU H  10      23.071   1.160  32.953  1.00  0.00           O  
ATOM   1727  CB  GLU H  10      23.627   0.084  35.858  1.00  0.00           C  
ATOM   1728  CG  GLU H  10      24.343  -0.727  36.929  1.00  0.00           C  
ATOM   1729  CD  GLU H  10      23.549  -1.915  37.393  1.00  0.00           C  
ATOM   1730  OE1 GLU H  10      22.384  -1.984  37.086  1.00  0.00           O  
ATOM   1731  OE2 GLU H  10      24.108  -2.755  38.058  1.00  0.00           O  
ATOM   1732  H   GLU H  10      25.357  -0.034  33.547  1.00  0.00           H  
ATOM   1733  HA  GLU H  10      23.053  -1.588  34.641  1.00  0.00           H  
ATOM   1734 1HB  GLU H  10      24.158   1.029  35.741  1.00  0.00           H  
ATOM   1735 2HB  GLU H  10      22.627   0.314  36.226  1.00  0.00           H  
ATOM   1736 1HG  GLU H  10      25.297  -1.074  36.530  1.00  0.00           H  
ATOM   1737 2HG  GLU H  10      24.553  -0.079  37.780  1.00  0.00           H  
ATOM   1738  N   LEU H  11      21.357  -0.199  33.512  1.00  0.00           N  
ATOM   1739  CA  LEU H  11      20.320   0.600  32.874  1.00  0.00           C  
ATOM   1740  C   LEU H  11      19.395   1.176  33.938  1.00  0.00           C  
ATOM   1741  O   LEU H  11      18.805   0.429  34.725  1.00  0.00           O  
ATOM   1742  CB  LEU H  11      19.517  -0.248  31.880  1.00  0.00           C  
ATOM   1743  CG  LEU H  11      18.327   0.454  31.214  1.00  0.00           C  
ATOM   1744  CD1 LEU H  11      18.834   1.592  30.338  1.00  0.00           C  
ATOM   1745  CD2 LEU H  11      17.534  -0.554  30.397  1.00  0.00           C  
ATOM   1746  H   LEU H  11      21.111  -1.090  33.919  1.00  0.00           H  
ATOM   1747  HA  LEU H  11      20.798   1.414  32.330  1.00  0.00           H  
ATOM   1748 1HB  LEU H  11      20.188  -0.584  31.089  1.00  0.00           H  
ATOM   1749 2HB  LEU H  11      19.136  -1.126  32.401  1.00  0.00           H  
ATOM   1750  HG  LEU H  11      17.684   0.885  31.983  1.00  0.00           H  
ATOM   1751 1HD1 LEU H  11      17.987   2.092  29.866  1.00  0.00           H  
ATOM   1752 2HD1 LEU H  11      19.380   2.309  30.952  1.00  0.00           H  
ATOM   1753 3HD1 LEU H  11      19.494   1.193  29.570  1.00  0.00           H  
ATOM   1754 1HD2 LEU H  11      16.688  -0.055  29.925  1.00  0.00           H  
ATOM   1755 2HD2 LEU H  11      18.177  -0.985  29.628  1.00  0.00           H  
ATOM   1756 3HD2 LEU H  11      17.169  -1.346  31.051  1.00  0.00           H  
ATOM   1757  N   VAL H  12      19.279   2.500  33.954  1.00  0.00           N  
ATOM   1758  CA  VAL H  12      18.565   3.218  35.013  1.00  0.00           C  
ATOM   1759  C   VAL H  12      17.520   4.158  34.440  1.00  0.00           C  
ATOM   1760  O   VAL H  12      17.653   4.649  33.315  1.00  0.00           O  
ATOM   1761  CB  VAL H  12      19.553   4.027  35.873  1.00  0.00           C  
ATOM   1762  CG1 VAL H  12      20.490   3.095  36.628  1.00  0.00           C  
ATOM   1763  CG2 VAL H  12      20.341   4.987  34.993  1.00  0.00           C  
ATOM   1764  H   VAL H  12      19.702   3.025  33.203  1.00  0.00           H  
ATOM   1765  HA  VAL H  12      18.065   2.487  35.650  1.00  0.00           H  
ATOM   1766  HB  VAL H  12      18.994   4.592  36.618  1.00  0.00           H  
ATOM   1767 1HG1 VAL H  12      21.181   3.684  37.231  1.00  0.00           H  
ATOM   1768 2HG1 VAL H  12      19.907   2.442  37.277  1.00  0.00           H  
ATOM   1769 3HG1 VAL H  12      21.053   2.491  35.916  1.00  0.00           H  
ATOM   1770 1HG2 VAL H  12      21.037   5.556  35.608  1.00  0.00           H  
ATOM   1771 2HG2 VAL H  12      20.896   4.421  34.244  1.00  0.00           H  
ATOM   1772 3HG2 VAL H  12      19.653   5.670  34.496  1.00  0.00           H  
ATOM   1773  N   LYS H  13      16.469   4.419  35.214  1.00  0.00           N  
ATOM   1774  CA  LYS H  13      15.430   5.333  34.771  1.00  0.00           C  
ATOM   1775  C   LYS H  13      15.792   6.768  35.162  1.00  0.00           C  
ATOM   1776  O   LYS H  13      16.471   6.979  36.178  1.00  0.00           O  
ATOM   1777  CB  LYS H  13      14.076   4.938  35.362  1.00  0.00           C  
ATOM   1778  CG  LYS H  13      13.549   3.592  34.885  1.00  0.00           C  
ATOM   1779  CD  LYS H  13      12.200   3.272  35.512  1.00  0.00           C  
ATOM   1780  CE  LYS H  13      11.678   1.923  35.043  1.00  0.00           C  
ATOM   1781  NZ  LYS H  13      10.368   1.587  35.665  1.00  0.00           N  
ATOM   1782  H   LYS H  13      16.385   3.981  36.120  1.00  0.00           H  
ATOM   1783  HA  LYS H  13      15.362   5.279  33.684  1.00  0.00           H  
ATOM   1784 1HB  LYS H  13      14.152   4.902  36.449  1.00  0.00           H  
ATOM   1785 2HB  LYS H  13      13.334   5.696  35.110  1.00  0.00           H  
ATOM   1786 1HG  LYS H  13      13.442   3.606  33.800  1.00  0.00           H  
ATOM   1787 2HG  LYS H  13      14.259   2.808  35.152  1.00  0.00           H  
ATOM   1788 1HD  LYS H  13      12.298   3.258  36.598  1.00  0.00           H  
ATOM   1789 2HD  LYS H  13      11.482   4.045  35.240  1.00  0.00           H  
ATOM   1790 1HE  LYS H  13      11.559   1.935  33.960  1.00  0.00           H  
ATOM   1791 2HE  LYS H  13      12.396   1.145  35.299  1.00  0.00           H  
ATOM   1792 1HZ  LYS H  13      10.056   0.687  35.330  1.00  0.00           H  
ATOM   1793 2HZ  LYS H  13      10.470   1.555  36.669  1.00  0.00           H  
ATOM   1794 3HZ  LYS H  13       9.687   2.292  35.419  1.00  0.00           H  
ATOM   1795  N   PRO H  14      15.348   7.758  34.366  1.00  0.00           N  
ATOM   1796  CA  PRO H  14      15.578   9.156  34.739  1.00  0.00           C  
ATOM   1797  C   PRO H  14      15.030   9.449  36.139  1.00  0.00           C  
ATOM   1798  O   PRO H  14      13.932   8.996  36.485  1.00  0.00           O  
ATOM   1799  CB  PRO H  14      14.814   9.928  33.658  1.00  0.00           C  
ATOM   1800  CG  PRO H  14      14.794   9.002  32.491  1.00  0.00           C  
ATOM   1801  CD  PRO H  14      14.616   7.637  33.099  1.00  0.00           C  
ATOM   1802  HA  PRO H  14      16.655   9.371  34.690  1.00  0.00           H  
ATOM   1803 1HB  PRO H  14      13.807  10.182  34.018  1.00  0.00           H  
ATOM   1804 2HB  PRO H  14      15.325  10.877  33.442  1.00  0.00           H  
ATOM   1805 1HG  PRO H  14      13.976   9.272  31.806  1.00  0.00           H  
ATOM   1806 2HG  PRO H  14      15.729   9.093  31.918  1.00  0.00           H  
ATOM   1807 1HD  PRO H  14      13.545   7.445  33.261  1.00  0.00           H  
ATOM   1808 2HD  PRO H  14      15.050   6.878  32.431  1.00  0.00           H  
ATOM   1809  N   GLY H  15      15.797  10.196  36.928  1.00  0.00           N  
ATOM   1810  CA  GLY H  15      15.400  10.520  38.305  1.00  0.00           C  
ATOM   1811  C   GLY H  15      15.849   9.537  39.375  1.00  0.00           C  
ATOM   1812  O   GLY H  15      15.750   9.834  40.574  1.00  0.00           O  
ATOM   1813  H   GLY H  15      16.673  10.551  36.571  1.00  0.00           H  
ATOM   1814 1HA  GLY H  15      15.797  11.498  38.578  1.00  0.00           H  
ATOM   1815 2HA  GLY H  15      14.314  10.587  38.364  1.00  0.00           H  
ATOM   1816  N   ALA H  16      16.343   8.371  38.950  1.00  0.00           N  
ATOM   1817  CA  ALA H  16      16.812   7.343  39.881  1.00  0.00           C  
ATOM   1818  C   ALA H  16      18.217   7.658  40.376  1.00  0.00           C  
ATOM   1819  O   ALA H  16      18.795   8.687  40.014  1.00  0.00           O  
ATOM   1820  CB  ALA H  16      16.762   5.946  39.227  1.00  0.00           C  
ATOM   1821  H   ALA H  16      16.392   8.194  37.957  1.00  0.00           H  
ATOM   1822  HA  ALA H  16      16.144   7.337  40.743  1.00  0.00           H  
ATOM   1823 1HB  ALA H  16      17.116   5.200  39.938  1.00  0.00           H  
ATOM   1824 2HB  ALA H  16      15.737   5.716  38.937  1.00  0.00           H  
ATOM   1825 3HB  ALA H  16      17.400   5.937  38.344  1.00  0.00           H  
ATOM   1826  N   SER H  17      18.757   6.769  41.203  1.00  0.00           N  
ATOM   1827  CA  SER H  17      20.130   6.899  41.680  1.00  0.00           C  
ATOM   1828  C   SER H  17      20.843   5.575  41.471  1.00  0.00           C  
ATOM   1829  O   SER H  17      20.221   4.515  41.574  1.00  0.00           O  
ATOM   1830  CB  SER H  17      20.162   7.291  43.144  1.00  0.00           C  
ATOM   1831  OG  SER H  17      21.479   7.351  43.620  1.00  0.00           O  
ATOM   1832  H   SER H  17      18.204   5.982  41.510  1.00  0.00           H  
ATOM   1833  HA  SER H  17      20.624   7.682  41.103  1.00  0.00           H  
ATOM   1834 1HB  SER H  17      19.681   8.260  43.272  1.00  0.00           H  
ATOM   1835 2HB  SER H  17      19.595   6.566  43.727  1.00  0.00           H  
ATOM   1836  HG  SER H  17      22.011   7.667  42.886  1.00  0.00           H  
ATOM   1837  N   VAL H  18      22.139   5.640  41.181  1.00  0.00           N  
ATOM   1838  CA  VAL H  18      22.929   4.440  40.895  1.00  0.00           C  
ATOM   1839  C   VAL H  18      24.179   4.451  41.762  1.00  0.00           C  
ATOM   1840  O   VAL H  18      24.751   5.516  42.015  1.00  0.00           O  
ATOM   1841  CB  VAL H  18      23.327   4.382  39.408  1.00  0.00           C  
ATOM   1842  CG1 VAL H  18      24.257   5.534  39.061  1.00  0.00           C  
ATOM   1843  CG2 VAL H  18      23.984   3.046  39.099  1.00  0.00           C  
ATOM   1844  H   VAL H  18      22.590   6.543  41.159  1.00  0.00           H  
ATOM   1845  HA  VAL H  18      22.322   3.563  41.124  1.00  0.00           H  
ATOM   1846  HB  VAL H  18      22.431   4.497  38.798  1.00  0.00           H  
ATOM   1847 1HG1 VAL H  18      24.528   5.478  38.006  1.00  0.00           H  
ATOM   1848 2HG1 VAL H  18      23.754   6.481  39.255  1.00  0.00           H  
ATOM   1849 3HG1 VAL H  18      25.160   5.470  39.670  1.00  0.00           H  
ATOM   1850 1HG2 VAL H  18      24.262   3.011  38.047  1.00  0.00           H  
ATOM   1851 2HG2 VAL H  18      24.877   2.928  39.715  1.00  0.00           H  
ATOM   1852 3HG2 VAL H  18      23.285   2.238  39.316  1.00  0.00           H  
ATOM   1853  N   LYS H  19      24.599   3.272  42.213  1.00  0.00           N  
ATOM   1854  CA  LYS H  19      25.832   3.155  42.986  1.00  0.00           C  
ATOM   1855  C   LYS H  19      26.834   2.205  42.317  1.00  0.00           C  
ATOM   1856  O   LYS H  19      26.539   1.031  42.101  1.00  0.00           O  
ATOM   1857  CB  LYS H  19      25.522   2.677  44.405  1.00  0.00           C  
ATOM   1858  CG  LYS H  19      26.737   2.593  45.320  1.00  0.00           C  
ATOM   1859  CD  LYS H  19      26.353   2.098  46.707  1.00  0.00           C  
ATOM   1860  CE  LYS H  19      25.552   3.144  47.467  1.00  0.00           C  
ATOM   1861  NZ  LYS H  19      25.244   2.710  48.856  1.00  0.00           N  
ATOM   1862  H   LYS H  19      24.059   2.441  42.021  1.00  0.00           H  
ATOM   1863  HA  LYS H  19      26.301   4.137  43.040  1.00  0.00           H  
ATOM   1864 1HB  LYS H  19      24.801   3.353  44.868  1.00  0.00           H  
ATOM   1865 2HB  LYS H  19      25.064   1.689  44.365  1.00  0.00           H  
ATOM   1866 1HG  LYS H  19      27.469   1.910  44.890  1.00  0.00           H  
ATOM   1867 2HG  LYS H  19      27.194   3.578  45.409  1.00  0.00           H  
ATOM   1868 1HD  LYS H  19      25.754   1.190  46.615  1.00  0.00           H  
ATOM   1869 2HD  LYS H  19      27.253   1.862  47.272  1.00  0.00           H  
ATOM   1870 1HE  LYS H  19      26.117   4.075  47.508  1.00  0.00           H  
ATOM   1871 2HE  LYS H  19      24.615   3.337  46.944  1.00  0.00           H  
ATOM   1872 1HZ  LYS H  19      24.714   3.430  49.325  1.00  0.00           H  
ATOM   1873 2HZ  LYS H  19      24.704   1.856  48.830  1.00  0.00           H  
ATOM   1874 3HZ  LYS H  19      26.106   2.547  49.357  1.00  0.00           H  
ATOM   1875  N   LEU H  20      28.013   2.731  41.998  1.00  0.00           N  
ATOM   1876  CA  LEU H  20      29.053   1.954  41.329  1.00  0.00           C  
ATOM   1877  C   LEU H  20      30.138   1.578  42.327  1.00  0.00           C  
ATOM   1878  O   LEU H  20      30.508   2.394  43.174  1.00  0.00           O  
ATOM   1879  CB  LEU H  20      29.662   2.749  40.168  1.00  0.00           C  
ATOM   1880  CG  LEU H  20      28.812   2.818  38.892  1.00  0.00           C  
ATOM   1881  CD1 LEU H  20      27.565   3.650  39.156  1.00  0.00           C  
ATOM   1882  CD2 LEU H  20      29.640   3.416  37.763  1.00  0.00           C  
ATOM   1883  H   LEU H  20      28.193   3.699  42.224  1.00  0.00           H  
ATOM   1884  HA  LEU H  20      28.603   1.046  40.929  1.00  0.00           H  
ATOM   1885 1HB  LEU H  20      29.841   3.770  40.502  1.00  0.00           H  
ATOM   1886 2HB  LEU H  20      30.619   2.301  39.904  1.00  0.00           H  
ATOM   1887  HG  LEU H  20      28.490   1.814  38.613  1.00  0.00           H  
ATOM   1888 1HD1 LEU H  20      26.962   3.699  38.250  1.00  0.00           H  
ATOM   1889 2HD1 LEU H  20      26.982   3.189  39.954  1.00  0.00           H  
ATOM   1890 3HD1 LEU H  20      27.855   4.657  39.454  1.00  0.00           H  
ATOM   1891 1HD2 LEU H  20      29.036   3.465  36.856  1.00  0.00           H  
ATOM   1892 2HD2 LEU H  20      29.960   4.421  38.039  1.00  0.00           H  
ATOM   1893 3HD2 LEU H  20      30.515   2.792  37.583  1.00  0.00           H  
ATOM   1894  N   SER H  21      30.643   0.352  42.227  1.00  0.00           N  
ATOM   1895  CA  SER H  21      31.680  -0.118  43.135  1.00  0.00           C  
ATOM   1896  C   SER H  21      33.023  -0.281  42.442  1.00  0.00           C  
ATOM   1897  O   SER H  21      33.095  -0.482  41.222  1.00  0.00           O  
ATOM   1898  CB  SER H  21      31.265  -1.438  43.752  1.00  0.00           C  
ATOM   1899  OG  SER H  21      31.210  -2.450  42.784  1.00  0.00           O  
ATOM   1900  H   SER H  21      30.303  -0.268  41.505  1.00  0.00           H  
ATOM   1901  HA  SER H  21      31.806   0.621  43.928  1.00  0.00           H  
ATOM   1902 1HB  SER H  21      31.975  -1.715  44.531  1.00  0.00           H  
ATOM   1903 2HB  SER H  21      30.289  -1.328  44.223  1.00  0.00           H  
ATOM   1904  HG  SER H  21      31.855  -3.108  43.053  1.00  0.00           H  
ATOM   1905  N   CYS H  22      34.069  -0.192  43.254  1.00  0.00           N  
ATOM   1906  CA  CYS H  22      35.455  -0.333  42.815  1.00  0.00           C  
ATOM   1907  C   CYS H  22      36.249  -1.013  43.932  1.00  0.00           C  
ATOM   1908  O   CYS H  22      36.537  -0.398  44.959  1.00  0.00           O  
ATOM   1909  CB  CYS H  22      36.026   1.056  42.482  1.00  0.00           C  
ATOM   1910  SG  CYS H  22      37.773   1.109  41.994  1.00  0.00           S  
ATOM   1911  H   CYS H  22      33.879  -0.016  44.230  1.00  0.00           H  
ATOM   1912  HA  CYS H  22      35.471  -0.945  41.912  1.00  0.00           H  
ATOM   1913 1HB  CYS H  22      35.455   1.498  41.665  1.00  0.00           H  
ATOM   1914 2HB  CYS H  22      35.919   1.710  43.347  1.00  0.00           H  
ATOM   1915  N   THR H  23      36.597  -2.286  43.718  1.00  0.00           N  
ATOM   1916  CA  THR H  23      37.300  -3.094  44.699  1.00  0.00           C  
ATOM   1917  C   THR H  23      38.795  -3.065  44.452  1.00  0.00           C  
ATOM   1918  O   THR H  23      39.267  -3.407  43.352  1.00  0.00           O  
ATOM   1919  CB  THR H  23      36.799  -4.551  44.682  1.00  0.00           C  
ATOM   1920  OG1 THR H  23      35.417  -4.588  45.065  1.00  0.00           O  
ATOM   1921  CG2 THR H  23      37.611  -5.404  45.642  1.00  0.00           C  
ATOM   1922  H   THR H  23      36.354  -2.695  42.827  1.00  0.00           H  
ATOM   1923  HA  THR H  23      37.111  -2.678  45.689  1.00  0.00           H  
ATOM   1924  HB  THR H  23      36.894  -4.956  43.674  1.00  0.00           H  
ATOM   1925  HG1 THR H  23      35.321  -4.217  45.945  1.00  0.00           H  
ATOM   1926 1HG2 THR H  23      37.244  -6.430  45.615  1.00  0.00           H  
ATOM   1927 2HG2 THR H  23      38.660  -5.388  45.346  1.00  0.00           H  
ATOM   1928 3HG2 THR H  23      37.513  -5.010  46.653  1.00  0.00           H  
ATOM   1929  N   ALA H  24      39.495  -2.647  45.439  1.00  0.00           N  
ATOM   1930  CA  ALA H  24      40.954  -2.628  45.506  1.00  0.00           C  
ATOM   1931  C   ALA H  24      41.487  -4.037  45.731  1.00  0.00           C  
ATOM   1932  O   ALA H  24      40.958  -4.778  46.553  1.00  0.00           O  
ATOM   1933  CB  ALA H  24      41.435  -1.699  46.612  1.00  0.00           C  
ATOM   1934  H   ALA H  24      38.961  -2.368  46.250  1.00  0.00           H  
ATOM   1935  HA  ALA H  24      41.332  -2.264  44.551  1.00  0.00           H  
ATOM   1936 1HB  ALA H  24      42.524  -1.702  46.642  1.00  0.00           H  
ATOM   1937 2HB  ALA H  24      41.080  -0.687  46.417  1.00  0.00           H  
ATOM   1938 3HB  ALA H  24      41.044  -2.042  47.570  1.00  0.00           H  
ATOM   1939  N   SER H  25      42.515  -4.396  44.967  1.00  0.00           N  
ATOM   1940  CA  SER H  25      43.154  -5.699  45.043  1.00  0.00           C  
ATOM   1941  C   SER H  25      44.672  -5.524  44.958  1.00  0.00           C  
ATOM   1942  O   SER H  25      45.178  -4.850  44.058  1.00  0.00           O  
ATOM   1943  CB  SER H  25      42.661  -6.599  43.927  1.00  0.00           C  
ATOM   1944  OG  SER H  25      43.427  -7.769  43.848  1.00  0.00           O  
ATOM   1945  H   SER H  25      42.859  -3.717  44.303  1.00  0.00           H  
ATOM   1946  HA  SER H  25      42.896  -6.157  45.999  1.00  0.00           H  
ATOM   1947 1HB  SER H  25      41.616  -6.856  44.101  1.00  0.00           H  
ATOM   1948 2HB  SER H  25      42.711  -6.063  42.979  1.00  0.00           H  
ATOM   1949  HG  SER H  25      43.284  -8.120  42.966  1.00  0.00           H  
ATOM   1950  N   GLY H  26      45.393  -6.116  45.901  1.00  0.00           N  
ATOM   1951  CA  GLY H  26      46.840  -5.945  45.983  1.00  0.00           C  
ATOM   1952  C   GLY H  26      47.275  -4.745  46.814  1.00  0.00           C  
ATOM   1953  O   GLY H  26      48.469  -4.455  46.912  1.00  0.00           O  
ATOM   1954  H   GLY H  26      44.928  -6.701  46.580  1.00  0.00           H  
ATOM   1955 1HA  GLY H  26      47.289  -6.840  46.415  1.00  0.00           H  
ATOM   1956 2HA  GLY H  26      47.250  -5.833  44.980  1.00  0.00           H  
ATOM   1957  N   PHE H  27      46.305  -4.041  47.397  1.00  0.00           N  
ATOM   1958  CA  PHE H  27      46.570  -2.916  48.292  1.00  0.00           C  
ATOM   1959  C   PHE H  27      45.292  -2.601  49.062  1.00  0.00           C  
ATOM   1960  O   PHE H  27      44.242  -3.169  48.769  1.00  0.00           O  
ATOM   1961  CB  PHE H  27      47.038  -1.686  47.512  1.00  0.00           C  
ATOM   1962  CG  PHE H  27      45.947  -1.013  46.729  1.00  0.00           C  
ATOM   1963  CD1 PHE H  27      45.391   0.178  47.169  1.00  0.00           C  
ATOM   1964  CD2 PHE H  27      45.473  -1.571  45.551  1.00  0.00           C  
ATOM   1965  CE1 PHE H  27      44.386   0.798  46.450  1.00  0.00           C  
ATOM   1966  CE2 PHE H  27      44.470  -0.954  44.829  1.00  0.00           C  
ATOM   1967  CZ  PHE H  27      43.926   0.232  45.280  1.00  0.00           C  
ATOM   1968  H   PHE H  27      45.349  -4.304  47.207  1.00  0.00           H  
ATOM   1969  HA  PHE H  27      47.363  -3.204  48.984  1.00  0.00           H  
ATOM   1970 1HB  PHE H  27      47.460  -0.957  48.202  1.00  0.00           H  
ATOM   1971 2HB  PHE H  27      47.827  -1.974  46.818  1.00  0.00           H  
ATOM   1972  HD1 PHE H  27      45.756   0.626  48.094  1.00  0.00           H  
ATOM   1973  HD2 PHE H  27      45.903  -2.509  45.196  1.00  0.00           H  
ATOM   1974  HE1 PHE H  27      43.959   1.734  46.807  1.00  0.00           H  
ATOM   1975  HE2 PHE H  27      44.108  -1.403  43.905  1.00  0.00           H  
ATOM   1976  HZ  PHE H  27      43.134   0.719  44.713  1.00  0.00           H  
ATOM   1977  N   ASN H  28      45.391  -1.710  50.045  1.00  0.00           N  
ATOM   1978  CA  ASN H  28      44.229  -1.282  50.820  1.00  0.00           C  
ATOM   1979  C   ASN H  28      43.665   0.018  50.282  1.00  0.00           C  
ATOM   1980  O   ASN H  28      44.413   0.946  49.988  1.00  0.00           O  
ATOM   1981  CB  ASN H  28      44.596  -1.127  52.288  1.00  0.00           C  
ATOM   1982  CG  ASN H  28      45.016  -2.436  52.910  1.00  0.00           C  
ATOM   1983  OD1 ASN H  28      44.360  -3.468  52.732  1.00  0.00           O  
ATOM   1984  ND2 ASN H  28      46.123  -2.410  53.633  1.00  0.00           N  
ATOM   1985  H   ASN H  28      46.297  -1.318  50.260  1.00  0.00           H  
ATOM   1986  HA  ASN H  28      43.450  -2.040  50.724  1.00  0.00           H  
ATOM   1987 1HB  ASN H  28      45.411  -0.408  52.386  1.00  0.00           H  
ATOM   1988 2HB  ASN H  28      43.742  -0.729  52.837  1.00  0.00           H  
ATOM   1989 1HD2 ASN H  28      46.454  -3.245  54.071  1.00  0.00           H  
ATOM   1990 2HD2 ASN H  28      46.629  -1.555  53.740  1.00  0.00           H  
ATOM   1991  N   ILE H  29      42.342   0.076  50.165  1.00  0.00           N  
ATOM   1992  CA  ILE H  29      41.646   1.229  49.588  1.00  0.00           C  
ATOM   1993  C   ILE H  29      41.977   2.555  50.317  1.00  0.00           C  
ATOM   1994  O   ILE H  29      41.973   3.616  49.699  1.00  0.00           O  
ATOM   1995  CB  ILE H  29      40.123   1.000  49.614  1.00  0.00           C  
ATOM   1996  CG1 ILE H  29      39.427   1.928  48.616  1.00  0.00           C  
ATOM   1997  CG2 ILE H  29      39.577   1.214  51.018  1.00  0.00           C  
ATOM   1998  CD1 ILE H  29      39.724   1.604  47.170  1.00  0.00           C  
ATOM   1999  H   ILE H  29      41.801  -0.712  50.491  1.00  0.00           H  
ATOM   2000  HA  ILE H  29      41.966   1.344  48.553  1.00  0.00           H  
ATOM   2001  HB  ILE H  29      39.905  -0.021  49.301  1.00  0.00           H  
ATOM   2002 1HG1 ILE H  29      38.348   1.874  48.762  1.00  0.00           H  
ATOM   2003 2HG1 ILE H  29      39.729   2.958  48.803  1.00  0.00           H  
ATOM   2004 1HG2 ILE H  29      38.500   1.049  51.018  1.00  0.00           H  
ATOM   2005 2HG2 ILE H  29      40.052   0.515  51.703  1.00  0.00           H  
ATOM   2006 3HG2 ILE H  29      39.787   2.235  51.337  1.00  0.00           H  
ATOM   2007 1HD1 ILE H  29      39.195   2.305  46.523  1.00  0.00           H  
ATOM   2008 2HD1 ILE H  29      40.797   1.686  46.992  1.00  0.00           H  
ATOM   2009 3HD1 ILE H  29      39.397   0.589  46.950  1.00  0.00           H  
ATOM   2010  N   LYS H  30      42.306   2.483  51.605  1.00  0.00           N  
ATOM   2011  CA  LYS H  30      42.671   3.675  52.381  1.00  0.00           C  
ATOM   2012  C   LYS H  30      44.082   4.206  52.096  1.00  0.00           C  
ATOM   2013  O   LYS H  30      44.428   5.297  52.550  1.00  0.00           O  
ATOM   2014  CB  LYS H  30      42.533   3.375  53.874  1.00  0.00           C  
ATOM   2015  CG  LYS H  30      43.542   2.369  54.410  1.00  0.00           C  
ATOM   2016  CD  LYS H  30      43.314   2.092  55.889  1.00  0.00           C  
ATOM   2017  CE  LYS H  30      44.328   1.094  56.428  1.00  0.00           C  
ATOM   2018  NZ  LYS H  30      44.103   0.796  57.869  1.00  0.00           N  
ATOM   2019  H   LYS H  30      42.303   1.581  52.060  1.00  0.00           H  
ATOM   2020  HA  LYS H  30      41.989   4.483  52.115  1.00  0.00           H  
ATOM   2021 1HB  LYS H  30      42.647   4.299  54.442  1.00  0.00           H  
ATOM   2022 2HB  LYS H  30      41.534   2.988  54.076  1.00  0.00           H  
ATOM   2023 1HG  LYS H  30      43.454   1.435  53.855  1.00  0.00           H  
ATOM   2024 2HG  LYS H  30      44.551   2.758  54.274  1.00  0.00           H  
ATOM   2025 1HD  LYS H  30      43.399   3.022  56.451  1.00  0.00           H  
ATOM   2026 2HD  LYS H  30      42.311   1.690  56.033  1.00  0.00           H  
ATOM   2027 1HE  LYS H  30      44.261   0.166  55.863  1.00  0.00           H  
ATOM   2028 2HE  LYS H  30      45.334   1.495  56.306  1.00  0.00           H  
ATOM   2029 1HZ  LYS H  30      44.794   0.131  58.187  1.00  0.00           H  
ATOM   2030 2HZ  LYS H  30      44.182   1.647  58.406  1.00  0.00           H  
ATOM   2031 3HZ  LYS H  30      43.180   0.404  57.992  1.00  0.00           H  
ATOM   2032  N   ASP H  31      44.895   3.434  51.369  1.00  0.00           N  
ATOM   2033  CA  ASP H  31      46.301   3.790  51.120  1.00  0.00           C  
ATOM   2034  C   ASP H  31      46.461   5.140  50.404  1.00  0.00           C  
ATOM   2035  O   ASP H  31      47.336   5.918  50.740  1.00  0.00           O  
ATOM   2036  CB  ASP H  31      46.980   2.696  50.293  1.00  0.00           C  
ATOM   2037  CG  ASP H  31      47.212   1.414  51.081  1.00  0.00           C  
ATOM   2038  OD1 ASP H  31      47.167   1.466  52.288  1.00  0.00           O  
ATOM   2039  OD2 ASP H  31      47.431   0.396  50.470  1.00  0.00           O  
ATOM   2040  H   ASP H  31      44.529   2.578  50.980  1.00  0.00           H  
ATOM   2041  HA  ASP H  31      46.812   3.874  52.080  1.00  0.00           H  
ATOM   2042 1HB  ASP H  31      46.365   2.464  49.423  1.00  0.00           H  
ATOM   2043 2HB  ASP H  31      47.940   3.059  49.927  1.00  0.00           H  
ATOM   2044  N   THR H  32      45.643   5.447  49.268  1.00  0.00           N  
ATOM   2045  CA  THR H  32      45.731   6.735  48.589  1.00  0.00           C  
ATOM   2046  C   THR H  32      44.352   7.244  48.181  1.00  0.00           C  
ATOM   2047  O   THR H  32      43.337   6.598  48.434  1.00  0.00           O  
ATOM   2048  CB  THR H  32      46.637   6.644  47.347  1.00  0.00           C  
ATOM   2049  OG1 THR H  32      46.024   5.796  46.367  1.00  0.00           O  
ATOM   2050  CG2 THR H  32      47.999   6.079  47.720  1.00  0.00           C  
ATOM   2051  H   THR H  32      45.026   4.738  48.901  1.00  0.00           H  
ATOM   2052  HA  THR H  32      46.164   7.461  49.278  1.00  0.00           H  
ATOM   2053  HB  THR H  32      46.767   7.637  46.918  1.00  0.00           H  
ATOM   2054  HG1 THR H  32      46.404   5.978  45.504  1.00  0.00           H  
ATOM   2055 1HG2 THR H  32      48.625   6.022  46.830  1.00  0.00           H  
ATOM   2056 2HG2 THR H  32      48.472   6.728  48.457  1.00  0.00           H  
ATOM   2057 3HG2 THR H  32      47.876   5.082  48.141  1.00  0.00           H  
ATOM   2058  N   TYR H  33      44.330   8.400  47.527  1.00  0.00           N  
ATOM   2059  CA  TYR H  33      43.099   8.945  46.959  1.00  0.00           C  
ATOM   2060  C   TYR H  33      42.635   8.047  45.817  1.00  0.00           C  
ATOM   2061  O   TYR H  33      43.452   7.447  45.102  1.00  0.00           O  
ATOM   2062  CB  TYR H  33      43.307  10.380  46.470  1.00  0.00           C  
ATOM   2063  CG  TYR H  33      43.293  11.410  47.577  1.00  0.00           C  
ATOM   2064  CD1 TYR H  33      44.488  11.894  48.090  1.00  0.00           C  
ATOM   2065  CD2 TYR H  33      42.086  11.871  48.080  1.00  0.00           C  
ATOM   2066  CE1 TYR H  33      44.475  12.834  49.101  1.00  0.00           C  
ATOM   2067  CE2 TYR H  33      42.073  12.812  49.092  1.00  0.00           C  
ATOM   2068  CZ  TYR H  33      43.262  13.293  49.602  1.00  0.00           C  
ATOM   2069  OH  TYR H  33      43.249  14.230  50.609  1.00  0.00           O  
ATOM   2070  H   TYR H  33      45.192   8.915  47.420  1.00  0.00           H  
ATOM   2071  HA  TYR H  33      42.334   8.954  47.735  1.00  0.00           H  
ATOM   2072 1HB  TYR H  33      44.263  10.453  45.949  1.00  0.00           H  
ATOM   2073 2HB  TYR H  33      42.525  10.638  45.756  1.00  0.00           H  
ATOM   2074  HD1 TYR H  33      45.437  11.531  47.694  1.00  0.00           H  
ATOM   2075  HD2 TYR H  33      41.147  11.491  47.678  1.00  0.00           H  
ATOM   2076  HE1 TYR H  33      45.414  13.214  49.504  1.00  0.00           H  
ATOM   2077  HE2 TYR H  33      41.124  13.174  49.488  1.00  0.00           H  
ATOM   2078  HH  TYR H  33      44.146  14.376  50.920  1.00  0.00           H  
ATOM   2079  N   MET H  34      41.320   7.965  45.653  1.00  0.00           N  
ATOM   2080  CA  MET H  34      40.702   7.192  44.588  1.00  0.00           C  
ATOM   2081  C   MET H  34      39.737   8.113  43.849  1.00  0.00           C  
ATOM   2082  O   MET H  34      38.752   8.597  44.422  1.00  0.00           O  
ATOM   2083  CB  MET H  34      39.984   5.964  45.145  1.00  0.00           C  
ATOM   2084  CG  MET H  34      40.879   5.013  45.928  1.00  0.00           C  
ATOM   2085  SD  MET H  34      42.159   4.260  44.904  1.00  0.00           S  
ATOM   2086  CE  MET H  34      41.163   3.290  43.776  1.00  0.00           C  
ATOM   2087  H   MET H  34      40.732   8.467  46.303  1.00  0.00           H  
ATOM   2088  HA  MET H  34      41.483   6.853  43.908  1.00  0.00           H  
ATOM   2089 1HB  MET H  34      39.177   6.281  45.803  1.00  0.00           H  
ATOM   2090 2HB  MET H  34      39.536   5.401  44.325  1.00  0.00           H  
ATOM   2091 1HG  MET H  34      41.361   5.554  46.741  1.00  0.00           H  
ATOM   2092 2HG  MET H  34      40.273   4.217  46.361  1.00  0.00           H  
ATOM   2093 1HE  MET H  34      41.814   2.763  43.077  1.00  0.00           H  
ATOM   2094 2HE  MET H  34      40.574   2.566  44.341  1.00  0.00           H  
ATOM   2095 3HE  MET H  34      40.494   3.949  43.222  1.00  0.00           H  
ATOM   2096  N   HIS H  35      40.049   8.377  42.584  1.00  0.00           N  
ATOM   2097  CA  HIS H  35      39.273   9.285  41.758  1.00  0.00           C  
ATOM   2098  C   HIS H  35      38.129   8.544  41.093  1.00  0.00           C  
ATOM   2099  O   HIS H  35      38.178   7.321  40.929  1.00  0.00           O  
ATOM   2100  CB  HIS H  35      40.155   9.946  40.693  1.00  0.00           C  
ATOM   2101  CG  HIS H  35      41.379  10.605  41.250  1.00  0.00           C  
ATOM   2102  ND1 HIS H  35      41.411  11.939  41.600  1.00  0.00           N  
ATOM   2103  CD2 HIS H  35      42.612  10.115  41.516  1.00  0.00           C  
ATOM   2104  CE1 HIS H  35      42.614  12.240  42.059  1.00  0.00           C  
ATOM   2105  NE2 HIS H  35      43.360  11.152  42.017  1.00  0.00           N  
ATOM   2106  H   HIS H  35      40.859   7.922  42.188  1.00  0.00           H  
ATOM   2107  HA  HIS H  35      38.852  10.074  42.380  1.00  0.00           H  
ATOM   2108 1HB  HIS H  35      40.471   9.198  39.966  1.00  0.00           H  
ATOM   2109 2HB  HIS H  35      39.576  10.699  40.157  1.00  0.00           H  
ATOM   2110  HD2 HIS H  35      42.949   9.090  41.360  1.00  0.00           H  
ATOM   2111  HE1 HIS H  35      42.934  13.220  42.412  1.00  0.00           H  
ATOM   2112  HE2 HIS H  35      44.326  11.086  42.307  1.00  0.00           H  
ATOM   2113  N   TRP H  36      37.109   9.293  40.692  1.00  0.00           N  
ATOM   2114  CA  TRP H  36      36.135   8.822  39.716  1.00  0.00           C  
ATOM   2115  C   TRP H  36      36.157   9.774  38.522  1.00  0.00           C  
ATOM   2116  O   TRP H  36      36.189  11.003  38.683  1.00  0.00           O  
ATOM   2117  CB  TRP H  36      34.731   8.726  40.326  1.00  0.00           C  
ATOM   2118  CG  TRP H  36      34.562   7.579  41.303  1.00  0.00           C  
ATOM   2119  CD1 TRP H  36      34.794   7.609  42.648  1.00  0.00           C  
ATOM   2120  CD2 TRP H  36      34.144   6.241  41.001  1.00  0.00           C  
ATOM   2121  NE1 TRP H  36      34.545   6.376  43.203  1.00  0.00           N  
ATOM   2122  CE2 TRP H  36      34.143   5.518  42.215  1.00  0.00           C  
ATOM   2123  CE3 TRP H  36      33.768   5.583  39.822  1.00  0.00           C  
ATOM   2124  CZ2 TRP H  36      33.769   4.170  42.288  1.00  0.00           C  
ATOM   2125  CZ3 TRP H  36      33.396   4.243  39.894  1.00  0.00           C  
ATOM   2126  CH2 TRP H  36      33.399   3.552  41.121  1.00  0.00           C  
ATOM   2127  H   TRP H  36      37.009  10.220  41.080  1.00  0.00           H  
ATOM   2128  HA  TRP H  36      36.417   7.818  39.402  1.00  0.00           H  
ATOM   2129 1HB  TRP H  36      34.497   9.654  40.850  1.00  0.00           H  
ATOM   2130 2HB  TRP H  36      33.995   8.605  39.532  1.00  0.00           H  
ATOM   2131  HD1 TRP H  36      35.131   8.482  43.202  1.00  0.00           H  
ATOM   2132  HE1 TRP H  36      34.642   6.140  44.181  1.00  0.00           H  
ATOM   2133  HE3 TRP H  36      33.766   6.109  38.868  1.00  0.00           H  
ATOM   2134  HZ2 TRP H  36      33.765   3.619  43.229  1.00  0.00           H  
ATOM   2135  HZ3 TRP H  36      33.100   3.740  38.974  1.00  0.00           H  
ATOM   2136  HH2 TRP H  36      33.103   2.503  41.143  1.00  0.00           H  
ATOM   2137  N   VAL H  37      36.168   9.189  37.331  1.00  0.00           N  
ATOM   2138  CA  VAL H  37      36.359   9.924  36.090  1.00  0.00           C  
ATOM   2139  C   VAL H  37      35.241   9.521  35.135  1.00  0.00           C  
ATOM   2140  O   VAL H  37      34.856   8.359  35.058  1.00  0.00           O  
ATOM   2141  CB  VAL H  37      37.732   9.613  35.466  1.00  0.00           C  
ATOM   2142  CG1 VAL H  37      37.892  10.345  34.141  1.00  0.00           C  
ATOM   2143  CG2 VAL H  37      38.840  10.001  36.433  1.00  0.00           C  
ATOM   2144  H   VAL H  37      36.039   8.189  37.295  1.00  0.00           H  
ATOM   2145  HA  VAL H  37      36.315  10.991  36.310  1.00  0.00           H  
ATOM   2146  HB  VAL H  37      37.791   8.546  35.253  1.00  0.00           H  
ATOM   2147 1HG1 VAL H  37      38.868  10.114  33.714  1.00  0.00           H  
ATOM   2148 2HG1 VAL H  37      37.110  10.025  33.453  1.00  0.00           H  
ATOM   2149 3HG1 VAL H  37      37.814  11.419  34.307  1.00  0.00           H  
ATOM   2150 1HG2 VAL H  37      39.808   9.778  35.985  1.00  0.00           H  
ATOM   2151 2HG2 VAL H  37      38.777  11.067  36.650  1.00  0.00           H  
ATOM   2152 3HG2 VAL H  37      38.730   9.435  37.358  1.00  0.00           H  
ATOM   2153  N   LYS H  38      34.697  10.454  34.364  1.00  0.00           N  
ATOM   2154  CA  LYS H  38      33.533  10.279  33.494  1.00  0.00           C  
ATOM   2155  C   LYS H  38      33.939  10.406  32.033  1.00  0.00           C  
ATOM   2156  O   LYS H  38      34.623  11.355  31.657  1.00  0.00           O  
ATOM   2157  CB  LYS H  38      32.445  11.301  33.831  1.00  0.00           C  
ATOM   2158  CG  LYS H  38      31.171  11.157  33.010  1.00  0.00           C  
ATOM   2159  CD  LYS H  38      30.110  12.153  33.454  1.00  0.00           C  
ATOM   2160  CE  LYS H  38      28.843  12.020  32.624  1.00  0.00           C  
ATOM   2161  NZ  LYS H  38      27.805  13.006  33.031  1.00  0.00           N  
ATOM   2162  H   LYS H  38      35.118  11.368  34.445  1.00  0.00           H  
ATOM   2163  HA  LYS H  38      33.129   9.279  33.653  1.00  0.00           H  
ATOM   2164 1HB  LYS H  38      32.175  11.212  34.884  1.00  0.00           H  
ATOM   2165 2HB  LYS H  38      32.831  12.308  33.676  1.00  0.00           H  
ATOM   2166 1HG  LYS H  38      31.396  11.324  31.956  1.00  0.00           H  
ATOM   2167 2HG  LYS H  38      30.778  10.147  33.123  1.00  0.00           H  
ATOM   2168 1HD  LYS H  38      29.867  11.982  34.503  1.00  0.00           H  
ATOM   2169 2HD  LYS H  38      30.498  13.167  33.349  1.00  0.00           H  
ATOM   2170 1HE  LYS H  38      29.079  12.174  31.571  1.00  0.00           H  
ATOM   2171 2HE  LYS H  38      28.436  11.016  32.739  1.00  0.00           H  
ATOM   2172 1HZ  LYS H  38      26.982  12.886  32.459  1.00  0.00           H  
ATOM   2173 2HZ  LYS H  38      27.564  12.860  34.002  1.00  0.00           H  
ATOM   2174 3HZ  LYS H  38      28.163  13.943  32.912  1.00  0.00           H  
ATOM   2175  N   GLN H  39      33.518   9.448  31.213  1.00  0.00           N  
ATOM   2176  CA  GLN H  39      33.830   9.524  29.787  1.00  0.00           C  
ATOM   2177  C   GLN H  39      32.579   9.373  28.930  1.00  0.00           C  
ATOM   2178  O   GLN H  39      31.889   8.348  29.006  1.00  0.00           O  
ATOM   2179  CB  GLN H  39      34.853   8.448  29.406  1.00  0.00           C  
ATOM   2180  CG  GLN H  39      35.237   8.449  27.937  1.00  0.00           C  
ATOM   2181  CD  GLN H  39      36.328   7.442  27.625  1.00  0.00           C  
ATOM   2182  OE1 GLN H  39      37.147   7.107  28.483  1.00  0.00           O  
ATOM   2183  NE2 GLN H  39      36.345   6.954  26.388  1.00  0.00           N  
ATOM   2184  H   GLN H  39      32.983   8.664  31.559  1.00  0.00           H  
ATOM   2185  HA  GLN H  39      34.260  10.504  29.579  1.00  0.00           H  
ATOM   2186 1HB  GLN H  39      35.761   8.587  29.992  1.00  0.00           H  
ATOM   2187 2HB  GLN H  39      34.452   7.464  29.649  1.00  0.00           H  
ATOM   2188 1HG  GLN H  39      34.359   8.197  27.341  1.00  0.00           H  
ATOM   2189 2HG  GLN H  39      35.600   9.441  27.667  1.00  0.00           H  
ATOM   2190 1HE2 GLN H  39      37.042   6.286  26.123  1.00  0.00           H  
ATOM   2191 2HE2 GLN H  39      35.662   7.254  25.722  1.00  0.00           H  
ATOM   2192  N   ARG H  40      32.308  10.403  28.127  1.00  0.00           N  
ATOM   2193  CA  ARG H  40      31.231  10.393  27.134  1.00  0.00           C  
ATOM   2194  C   ARG H  40      31.825  10.524  25.729  1.00  0.00           C  
ATOM   2195  O   ARG H  40      32.863  11.171  25.560  1.00  0.00           O  
ATOM   2196  CB  ARG H  40      30.247  11.527  27.386  1.00  0.00           C  
ATOM   2197  CG  ARG H  40      29.415  11.384  28.649  1.00  0.00           C  
ATOM   2198  CD  ARG H  40      28.408  12.469  28.770  1.00  0.00           C  
ATOM   2199  NE  ARG H  40      29.029  13.762  29.014  1.00  0.00           N  
ATOM   2200  CZ  ARG H  40      28.369  14.935  29.032  1.00  0.00           C  
ATOM   2201  NH1 ARG H  40      27.072  14.965  28.819  1.00  0.00           N  
ATOM   2202  NH2 ARG H  40      29.026  16.059  29.264  1.00  0.00           N  
ATOM   2203  H   ARG H  40      32.883  11.227  28.219  1.00  0.00           H  
ATOM   2204  HA  ARG H  40      30.693   9.448  27.216  1.00  0.00           H  
ATOM   2205 1HB  ARG H  40      30.788  12.470  27.452  1.00  0.00           H  
ATOM   2206 2HB  ARG H  40      29.559  11.604  26.545  1.00  0.00           H  
ATOM   2207 1HG  ARG H  40      28.889  10.429  28.634  1.00  0.00           H  
ATOM   2208 2HG  ARG H  40      30.069  11.425  29.523  1.00  0.00           H  
ATOM   2209 1HD  ARG H  40      27.834  12.536  27.846  1.00  0.00           H  
ATOM   2210 2HD  ARG H  40      27.737  12.251  29.599  1.00  0.00           H  
ATOM   2211  HE  ARG H  40      30.026  13.779  29.182  1.00  0.00           H  
ATOM   2212 1HH1 ARG H  40      26.570  14.106  28.642  1.00  0.00           H  
ATOM   2213 2HH1 ARG H  40      26.578  15.845  28.832  1.00  0.00           H  
ATOM   2214 1HH2 ARG H  40      30.023  16.037  29.428  1.00  0.00           H  
ATOM   2215 2HH2 ARG H  40      28.532  16.939  29.277  1.00  0.00           H  
ATOM   2216  N   PRO H  41      31.174   9.913  24.716  1.00  0.00           N  
ATOM   2217  CA  PRO H  41      31.661   9.991  23.334  1.00  0.00           C  
ATOM   2218  C   PRO H  41      31.868  11.428  22.865  1.00  0.00           C  
ATOM   2219  O   PRO H  41      30.985  12.273  23.038  1.00  0.00           O  
ATOM   2220  CB  PRO H  41      30.544   9.304  22.544  1.00  0.00           C  
ATOM   2221  CG  PRO H  41      29.957   8.333  23.511  1.00  0.00           C  
ATOM   2222  CD  PRO H  41      29.971   9.061  24.827  1.00  0.00           C  
ATOM   2223  HA  PRO H  41      32.606   9.434  23.251  1.00  0.00           H  
ATOM   2224 1HB  PRO H  41      29.817  10.051  22.193  1.00  0.00           H  
ATOM   2225 2HB  PRO H  41      30.961   8.818  21.650  1.00  0.00           H  
ATOM   2226 1HG  PRO H  41      28.942   8.049  23.194  1.00  0.00           H  
ATOM   2227 2HG  PRO H  41      30.553   7.409  23.530  1.00  0.00           H  
ATOM   2228 1HD  PRO H  41      29.056   9.665  24.924  1.00  0.00           H  
ATOM   2229 2HD  PRO H  41      30.045   8.333  25.649  1.00  0.00           H  
ATOM   2230  N   GLU H  42      33.035  11.685  22.275  1.00  0.00           N  
ATOM   2231  CA  GLU H  42      33.385  13.007  21.757  1.00  0.00           C  
ATOM   2232  C   GLU H  42      33.498  14.102  22.804  1.00  0.00           C  
ATOM   2233  O   GLU H  42      33.505  15.289  22.462  1.00  0.00           O  
ATOM   2234  CB  GLU H  42      32.352  13.430  20.709  1.00  0.00           C  
ATOM   2235  CG  GLU H  42      32.238  12.487  19.520  1.00  0.00           C  
ATOM   2236  CD  GLU H  42      31.248  12.959  18.493  1.00  0.00           C  
ATOM   2237  OE1 GLU H  42      30.563  13.919  18.752  1.00  0.00           O  
ATOM   2238  OE2 GLU H  42      31.176  12.358  17.446  1.00  0.00           O  
ATOM   2239  H   GLU H  42      33.701  10.929  22.186  1.00  0.00           H  
ATOM   2240  HA  GLU H  42      34.367  12.945  21.286  1.00  0.00           H  
ATOM   2241 1HB  GLU H  42      31.369  13.501  21.176  1.00  0.00           H  
ATOM   2242 2HB  GLU H  42      32.607  14.420  20.329  1.00  0.00           H  
ATOM   2243 1HG  GLU H  42      33.216  12.392  19.050  1.00  0.00           H  
ATOM   2244 2HG  GLU H  42      31.942  11.503  19.878  1.00  0.00           H  
ATOM   2245  N   LYS H  43      33.587  13.712  24.076  1.00  0.00           N  
ATOM   2246  CA  LYS H  43      33.737  14.676  25.172  1.00  0.00           C  
ATOM   2247  C   LYS H  43      34.909  14.372  26.113  1.00  0.00           C  
ATOM   2248  O   LYS H  43      35.008  14.946  27.207  1.00  0.00           O  
ATOM   2249  CB  LYS H  43      32.441  14.742  25.982  1.00  0.00           C  
ATOM   2250  CG  LYS H  43      31.228  15.212  25.189  1.00  0.00           C  
ATOM   2251  CD  LYS H  43      31.404  16.646  24.709  1.00  0.00           C  
ATOM   2252  CE  LYS H  43      30.186  17.124  23.934  1.00  0.00           C  
ATOM   2253  NZ  LYS H  43      30.366  18.505  23.410  1.00  0.00           N  
ATOM   2254  H   LYS H  43      33.551  12.725  24.291  1.00  0.00           H  
ATOM   2255  HA  LYS H  43      33.939  15.658  24.743  1.00  0.00           H  
ATOM   2256 1HB  LYS H  43      32.213  13.755  26.386  1.00  0.00           H  
ATOM   2257 2HB  LYS H  43      32.573  15.419  26.826  1.00  0.00           H  
ATOM   2258 1HG  LYS H  43      31.084  14.564  24.324  1.00  0.00           H  
ATOM   2259 2HG  LYS H  43      30.339  15.155  25.817  1.00  0.00           H  
ATOM   2260 1HD  LYS H  43      31.559  17.301  25.567  1.00  0.00           H  
ATOM   2261 2HD  LYS H  43      32.281  16.709  24.065  1.00  0.00           H  
ATOM   2262 1HE  LYS H  43      30.002  16.453  23.096  1.00  0.00           H  
ATOM   2263 2HE  LYS H  43      29.312  17.107  24.582  1.00  0.00           H  
ATOM   2264 1HZ  LYS H  43      29.538  18.785  22.903  1.00  0.00           H  
ATOM   2265 2HZ  LYS H  43      30.520  19.140  24.182  1.00  0.00           H  
ATOM   2266 3HZ  LYS H  43      31.164  18.530  22.791  1.00  0.00           H  
ATOM   2267  N   GLY H  44      35.793  13.472  25.680  1.00  0.00           N  
ATOM   2268  CA  GLY H  44      37.026  13.176  26.405  1.00  0.00           C  
ATOM   2269  C   GLY H  44      36.809  12.649  27.812  1.00  0.00           C  
ATOM   2270  O   GLY H  44      35.887  11.867  28.059  1.00  0.00           O  
ATOM   2271  H   GLY H  44      35.597  12.981  24.820  1.00  0.00           H  
ATOM   2272 1HA  GLY H  44      37.605  12.437  25.852  1.00  0.00           H  
ATOM   2273 2HA  GLY H  44      37.634  14.077  26.471  1.00  0.00           H  
ATOM   2274  N   LEU H  45      37.666  13.085  28.731  1.00  0.00           N  
ATOM   2275  CA  LEU H  45      37.647  12.613  30.116  1.00  0.00           C  
ATOM   2276  C   LEU H  45      37.281  13.751  31.063  1.00  0.00           C  
ATOM   2277  O   LEU H  45      37.784  14.867  30.910  1.00  0.00           O  
ATOM   2278  CB  LEU H  45      39.012  12.032  30.503  1.00  0.00           C  
ATOM   2279  CG  LEU H  45      39.492  10.843  29.661  1.00  0.00           C  
ATOM   2280  CD1 LEU H  45      40.900  10.452  30.089  1.00  0.00           C  
ATOM   2281  CD2 LEU H  45      38.526   9.679  29.829  1.00  0.00           C  
ATOM   2282  H   LEU H  45      38.355  13.769  28.454  1.00  0.00           H  
ATOM   2283  HA  LEU H  45      36.896  11.828  30.203  1.00  0.00           H  
ATOM   2284 1HB  LEU H  45      39.760  12.819  30.421  1.00  0.00           H  
ATOM   2285 2HB  LEU H  45      38.969  11.706  31.542  1.00  0.00           H  
ATOM   2286  HG  LEU H  45      39.531  11.133  28.611  1.00  0.00           H  
ATOM   2287 1HD1 LEU H  45      41.241   9.607  29.491  1.00  0.00           H  
ATOM   2288 2HD1 LEU H  45      41.573  11.297  29.940  1.00  0.00           H  
ATOM   2289 3HD1 LEU H  45      40.895  10.172  31.142  1.00  0.00           H  
ATOM   2290 1HD2 LEU H  45      38.867   8.834  29.230  1.00  0.00           H  
ATOM   2291 2HD2 LEU H  45      38.488   9.387  30.879  1.00  0.00           H  
ATOM   2292 3HD2 LEU H  45      37.532   9.980  29.499  1.00  0.00           H  
ATOM   2293  N   GLU H  46      36.410  13.460  32.032  1.00  0.00           N  
ATOM   2294  CA  GLU H  46      35.958  14.476  32.999  1.00  0.00           C  
ATOM   2295  C   GLU H  46      36.202  13.990  34.423  1.00  0.00           C  
ATOM   2296  O   GLU H  46      35.719  12.929  34.800  1.00  0.00           O  
ATOM   2297  CB  GLU H  46      34.473  14.795  32.804  1.00  0.00           C  
ATOM   2298  CG  GLU H  46      34.126  15.354  31.433  1.00  0.00           C  
ATOM   2299  CD  GLU H  46      32.662  15.668  31.283  1.00  0.00           C  
ATOM   2300  OE1 GLU H  46      31.991  15.769  32.282  1.00  0.00           O  
ATOM   2301  OE2 GLU H  46      32.216  15.809  30.169  1.00  0.00           O  
ATOM   2302  H   GLU H  46      36.051  12.518  32.102  1.00  0.00           H  
ATOM   2303  HA  GLU H  46      36.530  15.390  32.834  1.00  0.00           H  
ATOM   2304 1HB  GLU H  46      33.884  13.890  32.956  1.00  0.00           H  
ATOM   2305 2HB  GLU H  46      34.155  15.520  33.553  1.00  0.00           H  
ATOM   2306 1HG  GLU H  46      34.699  16.265  31.268  1.00  0.00           H  
ATOM   2307 2HG  GLU H  46      34.416  14.632  30.672  1.00  0.00           H  
ATOM   2308  N   TRP H  47      36.952  14.766  35.206  1.00  0.00           N  
ATOM   2309  CA  TRP H  47      37.234  14.408  36.597  1.00  0.00           C  
ATOM   2310  C   TRP H  47      35.969  14.635  37.409  1.00  0.00           C  
ATOM   2311  O   TRP H  47      35.324  15.685  37.300  1.00  0.00           O  
ATOM   2312  CB  TRP H  47      38.386  15.240  37.165  1.00  0.00           C  
ATOM   2313  CG  TRP H  47      38.750  14.875  38.572  1.00  0.00           C  
ATOM   2314  CD1 TRP H  47      39.465  13.786  38.973  1.00  0.00           C  
ATOM   2315  CD2 TRP H  47      38.419  15.604  39.779  1.00  0.00           C  
ATOM   2316  NE1 TRP H  47      39.599  13.785  40.339  1.00  0.00           N  
ATOM   2317  CE2 TRP H  47      38.967  14.891  40.849  1.00  0.00           C  
ATOM   2318  CE3 TRP H  47      37.712  16.786  40.033  1.00  0.00           C  
ATOM   2319  CZ2 TRP H  47      38.831  15.318  42.160  1.00  0.00           C  
ATOM   2320  CZ3 TRP H  47      37.577  17.214  41.348  1.00  0.00           C  
ATOM   2321  CH2 TRP H  47      38.123  16.499  42.384  1.00  0.00           C  
ATOM   2322  H   TRP H  47      37.336  15.623  34.832  1.00  0.00           H  
ATOM   2323  HA  TRP H  47      37.524  13.358  36.631  1.00  0.00           H  
ATOM   2324 1HB  TRP H  47      39.269  15.115  36.538  1.00  0.00           H  
ATOM   2325 2HB  TRP H  47      38.116  16.296  37.143  1.00  0.00           H  
ATOM   2326  HD1 TRP H  47      39.870  13.027  38.306  1.00  0.00           H  
ATOM   2327  HE1 TRP H  47      40.084  13.085  40.882  1.00  0.00           H  
ATOM   2328  HE3 TRP H  47      37.279  17.360  39.214  1.00  0.00           H  
ATOM   2329  HZ2 TRP H  47      39.257  14.763  42.997  1.00  0.00           H  
ATOM   2330  HZ3 TRP H  47      37.025  18.135  41.537  1.00  0.00           H  
ATOM   2331  HH2 TRP H  47      37.999  16.864  43.404  1.00  0.00           H  
ATOM   2332  N   ILE H  48      35.510  13.651  38.334  1.00  0.00           N  
ATOM   2333  CA  ILE H  48      34.345  13.815  39.211  1.00  0.00           C  
ATOM   2334  C   ILE H  48      34.761  14.187  40.636  1.00  0.00           C  
ATOM   2335  O   ILE H  48      34.343  15.208  41.157  1.00  0.00           O  
ATOM   2336  CB  ILE H  48      33.499  12.528  39.244  1.00  0.00           C  
ATOM   2337  CG1 ILE H  48      32.929  12.227  37.856  1.00  0.00           C  
ATOM   2338  CG2 ILE H  48      32.381  12.654  40.267  1.00  0.00           C  
ATOM   2339  CD1 ILE H  48      32.266  10.873  37.748  1.00  0.00           C  
ATOM   2340  H   ILE H  48      36.016  12.801  38.403  1.00  0.00           H  
ATOM   2341  HA  ILE H  48      33.728  14.623  38.818  1.00  0.00           H  
ATOM   2342  HB  ILE H  48      34.133  11.684  39.514  1.00  0.00           H  
ATOM   2343 1HG1 ILE H  48      32.197  12.988  37.591  1.00  0.00           H  
ATOM   2344 2HG1 ILE H  48      33.729  12.273  37.116  1.00  0.00           H  
ATOM   2345 1HG2 ILE H  48      31.793  11.735  40.277  1.00  0.00           H  
ATOM   2346 2HG2 ILE H  48      32.809  12.821  41.254  1.00  0.00           H  
ATOM   2347 3HG2 ILE H  48      31.738  13.493  40.002  1.00  0.00           H  
ATOM   2348 1HD1 ILE H  48      31.887  10.732  36.736  1.00  0.00           H  
ATOM   2349 2HD1 ILE H  48      32.993  10.092  37.976  1.00  0.00           H  
ATOM   2350 3HD1 ILE H  48      31.439  10.816  38.455  1.00  0.00           H  
ATOM   2351  N   GLY H  49      35.624  13.380  41.234  1.00  0.00           N  
ATOM   2352  CA  GLY H  49      36.036  13.599  42.612  1.00  0.00           C  
ATOM   2353  C   GLY H  49      36.956  12.483  43.074  1.00  0.00           C  
ATOM   2354  O   GLY H  49      37.259  11.564  42.307  1.00  0.00           O  
ATOM   2355  H   GLY H  49      36.010  12.634  40.728  1.00  0.00           H  
ATOM   2356 1HA  GLY H  49      36.544  14.560  42.691  1.00  0.00           H  
ATOM   2357 2HA  GLY H  49      35.156  13.647  43.251  1.00  0.00           H  
ATOM   2358  N   ARG H  50      37.404  12.541  44.327  1.00  0.00           N  
ATOM   2359  CA  ARG H  50      38.298  11.518  44.875  1.00  0.00           C  
ATOM   2360  C   ARG H  50      38.101  11.352  46.383  1.00  0.00           C  
ATOM   2361  O   ARG H  50      37.595  12.256  47.065  1.00  0.00           O  
ATOM   2362  CB  ARG H  50      39.751  11.872  44.595  1.00  0.00           C  
ATOM   2363  CG  ARG H  50      40.255  13.118  45.305  1.00  0.00           C  
ATOM   2364  CD  ARG H  50      41.639  13.464  44.893  1.00  0.00           C  
ATOM   2365  NE  ARG H  50      42.222  14.481  45.752  1.00  0.00           N  
ATOM   2366  CZ  ARG H  50      42.225  15.801  45.482  1.00  0.00           C  
ATOM   2367  NH1 ARG H  50      41.673  16.247  44.375  1.00  0.00           N  
ATOM   2368  NH2 ARG H  50      42.783  16.648  46.330  1.00  0.00           N  
ATOM   2369  H   ARG H  50      37.104  13.263  44.910  1.00  0.00           H  
ATOM   2370  HA  ARG H  50      38.072  10.566  44.392  1.00  0.00           H  
ATOM   2371 1HB  ARG H  50      40.391  11.042  44.891  1.00  0.00           H  
ATOM   2372 2HB  ARG H  50      39.889  12.024  43.524  1.00  0.00           H  
ATOM   2373 1HG  ARG H  50      39.605  13.960  45.067  1.00  0.00           H  
ATOM   2374 2HG  ARG H  50      40.250  12.949  46.383  1.00  0.00           H  
ATOM   2375 1HD  ARG H  50      42.267  12.575  44.944  1.00  0.00           H  
ATOM   2376 2HD  ARG H  50      41.630  13.844  43.872  1.00  0.00           H  
ATOM   2377  HE  ARG H  50      42.657  14.177  46.614  1.00  0.00           H  
ATOM   2378 1HH1 ARG H  50      41.247  15.599  43.727  1.00  0.00           H  
ATOM   2379 2HH1 ARG H  50      41.675  17.236  44.173  1.00  0.00           H  
ATOM   2380 1HH2 ARG H  50      43.207  16.306  47.181  1.00  0.00           H  
ATOM   2381 2HH2 ARG H  50      42.785  17.637  46.127  1.00  0.00           H  
ATOM   2382  N   ILE H  51      38.523  10.202  46.892  1.00  0.00           N  
ATOM   2383  CA  ILE H  51      38.451   9.904  48.312  1.00  0.00           C  
ATOM   2384  C   ILE H  51      39.717   9.219  48.840  1.00  0.00           C  
ATOM   2385  O   ILE H  51      40.326   8.393  48.152  1.00  0.00           O  
ATOM   2386  CB  ILE H  51      37.230   9.015  48.608  1.00  0.00           C  
ATOM   2387  CG1 ILE H  51      37.064   8.820  50.117  1.00  0.00           C  
ATOM   2388  CG2 ILE H  51      37.367   7.672  47.907  1.00  0.00           C  
ATOM   2389  CD1 ILE H  51      35.728   8.234  50.514  1.00  0.00           C  
ATOM   2390  H   ILE H  51      38.925   9.505  46.314  1.00  0.00           H  
ATOM   2391  HA  ILE H  51      38.343  10.841  48.857  1.00  0.00           H  
ATOM   2392  HB  ILE H  51      36.326   9.508  48.252  1.00  0.00           H  
ATOM   2393 1HG1 ILE H  51      37.849   8.163  50.488  1.00  0.00           H  
ATOM   2394 2HG1 ILE H  51      37.177   9.780  50.622  1.00  0.00           H  
ATOM   2395 1HG2 ILE H  51      36.496   7.056  48.127  1.00  0.00           H  
ATOM   2396 2HG2 ILE H  51      37.438   7.829  46.832  1.00  0.00           H  
ATOM   2397 3HG2 ILE H  51      38.267   7.168  48.260  1.00  0.00           H  
ATOM   2398 1HD1 ILE H  51      35.686   8.126  51.598  1.00  0.00           H  
ATOM   2399 2HD1 ILE H  51      34.927   8.895  50.183  1.00  0.00           H  
ATOM   2400 3HD1 ILE H  51      35.608   7.256  50.049  1.00  0.00           H  
ATOM   2401  N   ASP H  52      40.153   9.655  50.028  1.00  0.00           N  
ATOM   2402  CA  ASP H  52      41.238   9.030  50.792  1.00  0.00           C  
ATOM   2403  C   ASP H  52      40.480   8.411  51.966  1.00  0.00           C  
ATOM   2404  O   ASP H  52      40.176   9.100  52.933  1.00  0.00           O  
ATOM   2405  CB  ASP H  52      42.299  10.029  51.259  1.00  0.00           C  
ATOM   2406  CG  ASP H  52      43.405   9.380  52.080  1.00  0.00           C  
ATOM   2407  OD1 ASP H  52      43.215   8.272  52.525  1.00  0.00           O  
ATOM   2408  OD2 ASP H  52      44.428   9.997  52.254  1.00  0.00           O  
ATOM   2409  H   ASP H  52      39.719  10.461  50.430  1.00  0.00           H  
ATOM   2410  HA  ASP H  52      41.737   8.301  50.152  1.00  0.00           H  
ATOM   2411 1HB  ASP H  52      42.748  10.515  50.392  1.00  0.00           H  
ATOM   2412 2HB  ASP H  52      41.828  10.806  51.861  1.00  0.00           H  
ATOM   2413  N   PRO H  52A     40.142   7.121  51.890  1.00  0.00           N  
ATOM   2414  CA  PRO H  52A     39.352   6.442  52.930  1.00  0.00           C  
ATOM   2415  C   PRO H  52A     39.971   6.440  54.331  1.00  0.00           C  
ATOM   2416  O   PRO H  52A     39.267   6.264  55.326  1.00  0.00           O  
ATOM   2417  CB  PRO H  52A     39.259   5.016  52.376  1.00  0.00           C  
ATOM   2418  CG  PRO H  52A     39.429   5.183  50.904  1.00  0.00           C  
ATOM   2419  CD  PRO H  52A     40.425   6.304  50.767  1.00  0.00           C  
ATOM   2420  HA  PRO H  52A     38.360   6.912  52.996  1.00  0.00           H  
ATOM   2421 1HB  PRO H  52A     40.040   4.386  52.827  1.00  0.00           H  
ATOM   2422 2HB  PRO H  52A     38.291   4.570  52.646  1.00  0.00           H  
ATOM   2423 1HG  PRO H  52A     39.783   4.245  50.454  1.00  0.00           H  
ATOM   2424 2HG  PRO H  52A     38.462   5.417  50.435  1.00  0.00           H  
ATOM   2425 1HD  PRO H  52A     41.445   5.895  50.804  1.00  0.00           H  
ATOM   2426 2HD  PRO H  52A     40.253   6.834  49.819  1.00  0.00           H  
ATOM   2427  N   ALA H  53      41.287   6.621  54.408  1.00  0.00           N  
ATOM   2428  CA  ALA H  53      41.981   6.679  55.693  1.00  0.00           C  
ATOM   2429  C   ALA H  53      41.436   7.764  56.625  1.00  0.00           C  
ATOM   2430  O   ALA H  53      41.505   7.621  57.837  1.00  0.00           O  
ATOM   2431  CB  ALA H  53      43.496   6.876  55.468  1.00  0.00           C  
ATOM   2432  H   ALA H  53      41.817   6.752  53.596  1.00  0.00           H  
ATOM   2433  HA  ALA H  53      41.830   5.728  56.202  1.00  0.00           H  
ATOM   2434 1HB  ALA H  53      44.005   6.920  56.431  1.00  0.00           H  
ATOM   2435 2HB  ALA H  53      43.888   6.041  54.887  1.00  0.00           H  
ATOM   2436 3HB  ALA H  53      43.667   7.806  54.927  1.00  0.00           H  
ATOM   2437  N   SER H  54      40.890   8.839  56.063  1.00  0.00           N  
ATOM   2438  CA  SER H  54      40.250   9.890  56.862  1.00  0.00           C  
ATOM   2439  C   SER H  54      38.871  10.340  56.360  1.00  0.00           C  
ATOM   2440  O   SER H  54      38.197  11.139  57.014  1.00  0.00           O  
ATOM   2441  CB  SER H  54      41.170  11.094  56.921  1.00  0.00           C  
ATOM   2442  OG  SER H  54      41.364  11.640  55.645  1.00  0.00           O  
ATOM   2443  H   SER H  54      40.916   8.934  55.057  1.00  0.00           H  
ATOM   2444  HA  SER H  54      40.090   9.508  57.872  1.00  0.00           H  
ATOM   2445 1HB  SER H  54      40.742  11.847  57.580  1.00  0.00           H  
ATOM   2446 2HB  SER H  54      42.130  10.798  57.342  1.00  0.00           H  
ATOM   2447  HG  SER H  54      42.086  11.144  55.251  1.00  0.00           H  
ATOM   2448  N   GLY H  55      38.462   9.826  55.202  1.00  0.00           N  
ATOM   2449  CA  GLY H  55      37.183  10.187  54.604  1.00  0.00           C  
ATOM   2450  C   GLY H  55      37.154  11.481  53.806  1.00  0.00           C  
ATOM   2451  O   GLY H  55      36.071  11.963  53.464  1.00  0.00           O  
ATOM   2452  H   GLY H  55      39.044   9.225  54.728  1.00  0.00           H  
ATOM   2453 1HA  GLY H  55      36.857   9.392  53.934  1.00  0.00           H  
ATOM   2454 2HA  GLY H  55      36.429  10.277  55.385  1.00  0.00           H  
ATOM   2455  N   ASN H  56      38.324  12.054  53.520  1.00  0.00           N  
ATOM   2456  CA  ASN H  56      38.396  13.333  52.813  1.00  0.00           C  
ATOM   2457  C   ASN H  56      38.027  13.164  51.343  1.00  0.00           C  
ATOM   2458  O   ASN H  56      38.569  12.294  50.663  1.00  0.00           O  
ATOM   2459  CB  ASN H  56      39.779  13.944  52.949  1.00  0.00           C  
ATOM   2460  CG  ASN H  56      39.857  15.330  52.370  1.00  0.00           C  
ATOM   2461  OD1 ASN H  56      38.988  16.172  52.623  1.00  0.00           O  
ATOM   2462  ND2 ASN H  56      40.883  15.582  51.598  1.00  0.00           N  
ATOM   2463  H   ASN H  56      39.150  11.616  53.793  1.00  0.00           H  
ATOM   2464  HA  ASN H  56      37.670  14.015  53.256  1.00  0.00           H  
ATOM   2465 1HB  ASN H  56      40.055  13.987  54.004  1.00  0.00           H  
ATOM   2466 2HB  ASN H  56      40.509  13.311  52.445  1.00  0.00           H  
ATOM   2467 1HD2 ASN H  56      40.987  16.487  51.184  1.00  0.00           H  
ATOM   2468 2HD2 ASN H  56      41.562  14.871  51.420  1.00  0.00           H  
ATOM   2469  N   THR H  57      37.122  14.011  50.868  1.00  0.00           N  
ATOM   2470  CA  THR H  57      36.723  14.004  49.466  1.00  0.00           C  
ATOM   2471  C   THR H  57      36.795  15.387  48.831  1.00  0.00           C  
ATOM   2472  O   THR H  57      36.787  16.407  49.522  1.00  0.00           O  
ATOM   2473  CB  THR H  57      35.296  13.446  49.309  1.00  0.00           C  
ATOM   2474  OG1 THR H  57      34.369  14.299  49.993  1.00  0.00           O  
ATOM   2475  CG2 THR H  57      35.207  12.041  49.885  1.00  0.00           C  
ATOM   2476  H   THR H  57      36.648  14.683  51.412  1.00  0.00           H  
ATOM   2477  HA  THR H  57      37.409  13.362  48.914  1.00  0.00           H  
ATOM   2478  HB  THR H  57      35.031  13.417  48.252  1.00  0.00           H  
ATOM   2479  HG1 THR H  57      34.840  14.830  50.640  1.00  0.00           H  
ATOM   2480 1HG2 THR H  57      34.192  11.663  49.765  1.00  0.00           H  
ATOM   2481 2HG2 THR H  57      35.903  11.387  49.360  1.00  0.00           H  
ATOM   2482 3HG2 THR H  57      35.461  12.066  50.944  1.00  0.00           H  
ATOM   2483  N   LYS H  58      36.966  15.331  47.553  1.00  0.00           N  
ATOM   2484  CA  LYS H  58      36.902  16.579  46.789  1.00  0.00           C  
ATOM   2485  C   LYS H  58      36.013  16.230  45.603  1.00  0.00           C  
ATOM   2486  O   LYS H  58      36.031  15.089  45.125  1.00  0.00           O  
ATOM   2487  CB  LYS H  58      38.280  17.070  46.344  1.00  0.00           C  
ATOM   2488  CG  LYS H  58      39.237  17.380  47.488  1.00  0.00           C  
ATOM   2489  CD  LYS H  58      38.808  18.628  48.245  1.00  0.00           C  
ATOM   2490  CE  LYS H  58      39.803  18.981  49.341  1.00  0.00           C  
ATOM   2491  NZ  LYS H  58      39.362  20.161  50.133  1.00  0.00           N  
ATOM   2492  H   LYS H  58      37.075  14.476  47.083  1.00  0.00           H  
ATOM   2493  HA  LYS H  58      36.466  17.352  47.424  1.00  0.00           H  
ATOM   2494 1HB  LYS H  58      38.749  16.316  45.711  1.00  0.00           H  
ATOM   2495 2HB  LYS H  58      38.169  17.975  45.747  1.00  0.00           H  
ATOM   2496 1HG  LYS H  58      39.263  16.537  48.180  1.00  0.00           H  
ATOM   2497 2HG  LYS H  58      40.240  17.532  47.092  1.00  0.00           H  
ATOM   2498 1HD  LYS H  58      38.732  19.466  47.551  1.00  0.00           H  
ATOM   2499 2HD  LYS H  58      37.830  18.462  48.695  1.00  0.00           H  
ATOM   2500 1HE  LYS H  58      39.920  18.132  50.012  1.00  0.00           H  
ATOM   2501 2HE  LYS H  58      40.773  19.201  48.895  1.00  0.00           H  
ATOM   2502 1HZ  LYS H  58      40.047  20.363  50.848  1.00  0.00           H  
ATOM   2503 2HZ  LYS H  58      39.268  20.961  49.523  1.00  0.00           H  
ATOM   2504 3HZ  LYS H  58      38.472  19.963  50.567  1.00  0.00           H  
ATOM   2505  N   TYR H  59      35.207  17.186  45.152  1.00  0.00           N  
ATOM   2506  CA  TYR H  59      34.359  16.980  43.984  1.00  0.00           C  
ATOM   2507  C   TYR H  59      34.499  18.154  43.037  1.00  0.00           C  
ATOM   2508  O   TYR H  59      34.823  19.268  43.444  1.00  0.00           O  
ATOM   2509  CB  TYR H  59      32.884  16.927  44.397  1.00  0.00           C  
ATOM   2510  CG  TYR H  59      32.522  15.819  45.351  1.00  0.00           C  
ATOM   2511  CD1 TYR H  59      32.120  14.579  44.881  1.00  0.00           C  
ATOM   2512  CD2 TYR H  59      32.588  16.010  46.727  1.00  0.00           C  
ATOM   2513  CE1 TYR H  59      31.795  13.564  45.748  1.00  0.00           C  
ATOM   2514  CE2 TYR H  59      32.263  15.000  47.604  1.00  0.00           C  
ATOM   2515  CZ  TYR H  59      31.866  13.777  47.112  1.00  0.00           C  
ATOM   2516  OH  TYR H  59      31.532  12.766  47.989  1.00  0.00           O  
ATOM   2517  H   TYR H  59      35.211  18.072  45.584  1.00  0.00           H  
ATOM   2518  HA  TYR H  59      34.691  16.077  43.471  1.00  0.00           H  
ATOM   2519 1HB  TYR H  59      32.605  17.869  44.870  1.00  0.00           H  
ATOM   2520 2HB  TYR H  59      32.263  16.809  43.509  1.00  0.00           H  
ATOM   2521  HD1 TYR H  59      32.057  14.399  43.807  1.00  0.00           H  
ATOM   2522  HD2 TYR H  59      32.901  16.974  47.129  1.00  0.00           H  
ATOM   2523  HE1 TYR H  59      31.480  12.596  45.358  1.00  0.00           H  
ATOM   2524  HE2 TYR H  59      32.319  15.174  48.680  1.00  0.00           H  
ATOM   2525  HH  TYR H  59      31.916  12.995  48.857  1.00  0.00           H  
ATOM   2526  N   ASP H  60      34.274  17.885  41.757  1.00  0.00           N  
ATOM   2527  CA  ASP H  60      34.244  18.936  40.761  1.00  0.00           C  
ATOM   2528  C   ASP H  60      32.893  19.563  41.096  1.00  0.00           C  
ATOM   2529  O   ASP H  60      31.936  18.852  41.394  1.00  0.00           O  
ATOM   2530  CB  ASP H  60      34.195  18.333  39.358  1.00  0.00           C  
ATOM   2531  CG  ASP H  60      34.267  19.387  38.265  1.00  0.00           C  
ATOM   2532  OD1 ASP H  60      33.285  20.139  38.098  1.00  0.00           O  
ATOM   2533  OD2 ASP H  60      35.307  19.451  37.565  1.00  0.00           O  
ATOM   2534  H   ASP H  60      34.108  16.940  41.493  1.00  0.00           H  
ATOM   2535  HA  ASP H  60      35.109  19.582  40.913  1.00  0.00           H  
ATOM   2536 1HB  ASP H  60      35.027  17.640  39.231  1.00  0.00           H  
ATOM   2537 2HB  ASP H  60      33.274  17.764  39.237  1.00  0.00           H  
ATOM   2538  N   PRO H  61      32.816  20.892  41.120  1.00  0.00           N  
ATOM   2539  CA  PRO H  61      31.548  21.583  41.384  1.00  0.00           C  
ATOM   2540  C   PRO H  61      30.367  21.085  40.536  1.00  0.00           C  
ATOM   2541  O   PRO H  61      29.223  21.084  40.990  1.00  0.00           O  
ATOM   2542  CB  PRO H  61      31.896  23.036  41.045  1.00  0.00           C  
ATOM   2543  CG  PRO H  61      33.355  23.139  41.332  1.00  0.00           C  
ATOM   2544  CD  PRO H  61      33.922  21.825  40.864  1.00  0.00           C  
ATOM   2545  HA  PRO H  61      31.290  21.471  42.448  1.00  0.00           H  
ATOM   2546 1HB  PRO H  61      31.652  23.245  39.993  1.00  0.00           H  
ATOM   2547 2HB  PRO H  61      31.292  23.721  41.658  1.00  0.00           H  
ATOM   2548 1HG  PRO H  61      33.787  23.999  40.800  1.00  0.00           H  
ATOM   2549 2HG  PRO H  61      33.520  23.313  42.405  1.00  0.00           H  
ATOM   2550 1HD  PRO H  61      34.165  21.889  39.793  1.00  0.00           H  
ATOM   2551 2HD  PRO H  61      34.820  21.583  41.452  1.00  0.00           H  
ATOM   2552  N   LYS H  62      30.651  20.633  39.315  1.00  0.00           N  
ATOM   2553  CA  LYS H  62      29.612  20.104  38.438  1.00  0.00           C  
ATOM   2554  C   LYS H  62      28.925  18.845  38.989  1.00  0.00           C  
ATOM   2555  O   LYS H  62      27.837  18.476  38.528  1.00  0.00           O  
ATOM   2556  CB  LYS H  62      30.206  19.806  37.061  1.00  0.00           C  
ATOM   2557  CG  LYS H  62      30.606  21.042  36.267  1.00  0.00           C  
ATOM   2558  CD  LYS H  62      31.199  20.665  34.918  1.00  0.00           C  
ATOM   2559  CE  LYS H  62      31.596  21.900  34.122  1.00  0.00           C  
ATOM   2560  NZ  LYS H  62      32.211  21.545  32.815  1.00  0.00           N  
ATOM   2561  H   LYS H  62      31.569  20.623  39.009  1.00  0.00           H  
ATOM   2562  HA  LYS H  62      28.830  20.857  38.334  1.00  0.00           H  
ATOM   2563 1HB  LYS H  62      31.092  19.180  37.174  1.00  0.00           H  
ATOM   2564 2HB  LYS H  62      29.484  19.246  36.467  1.00  0.00           H  
ATOM   2565 1HG  LYS H  62      29.729  21.671  36.106  1.00  0.00           H  
ATOM   2566 2HG  LYS H  62      31.342  21.614  36.831  1.00  0.00           H  
ATOM   2567 1HD  LYS H  62      32.081  20.041  35.069  1.00  0.00           H  
ATOM   2568 2HD  LYS H  62      30.467  20.096  34.345  1.00  0.00           H  
ATOM   2569 1HE  LYS H  62      30.715  22.514  33.941  1.00  0.00           H  
ATOM   2570 2HE  LYS H  62      32.310  22.489  34.697  1.00  0.00           H  
ATOM   2571 1HZ  LYS H  62      32.460  22.389  32.319  1.00  0.00           H  
ATOM   2572 2HZ  LYS H  62      33.041  20.990  32.972  1.00  0.00           H  
ATOM   2573 3HZ  LYS H  62      31.551  21.015  32.264  1.00  0.00           H  
ATOM   2574  N   PHE H  63      29.562  18.170  39.939  1.00  0.00           N  
ATOM   2575  CA  PHE H  63      28.962  16.990  40.555  1.00  0.00           C  
ATOM   2576  C   PHE H  63      28.727  17.192  42.048  1.00  0.00           C  
ATOM   2577  O   PHE H  63      28.404  16.241  42.760  1.00  0.00           O  
ATOM   2578  CB  PHE H  63      29.854  15.766  40.339  1.00  0.00           C  
ATOM   2579  CG  PHE H  63      30.038  15.398  38.894  1.00  0.00           C  
ATOM   2580  CD1 PHE H  63      31.154  15.828  38.191  1.00  0.00           C  
ATOM   2581  CD2 PHE H  63      29.097  14.622  38.235  1.00  0.00           C  
ATOM   2582  CE1 PHE H  63      31.324  15.490  36.862  1.00  0.00           C  
ATOM   2583  CE2 PHE H  63      29.265  14.282  36.907  1.00  0.00           C  
ATOM   2584  CZ  PHE H  63      30.381  14.717  36.220  1.00  0.00           C  
ATOM   2585  H   PHE H  63      30.443  18.470  40.248  1.00  0.00           H  
ATOM   2586  HA  PHE H  63      27.996  16.807  40.084  1.00  0.00           H  
ATOM   2587 1HB  PHE H  63      30.837  15.951  40.771  1.00  0.00           H  
ATOM   2588 2HB  PHE H  63      29.426  14.908  40.856  1.00  0.00           H  
ATOM   2589  HD1 PHE H  63      31.901  16.439  38.699  1.00  0.00           H  
ATOM   2590  HD2 PHE H  63      28.216  14.278  38.779  1.00  0.00           H  
ATOM   2591  HE1 PHE H  63      32.205  15.835  36.321  1.00  0.00           H  
ATOM   2592  HE2 PHE H  63      28.518  13.670  36.401  1.00  0.00           H  
ATOM   2593  HZ  PHE H  63      30.514  14.451  35.172  1.00  0.00           H  
ATOM   2594  N   GLN H  64      28.845  18.426  42.527  1.00  0.00           N  
ATOM   2595  CA  GLN H  64      28.646  18.695  43.948  1.00  0.00           C  
ATOM   2596  C   GLN H  64      27.304  18.195  44.500  1.00  0.00           C  
ATOM   2597  O   GLN H  64      27.266  17.542  45.547  1.00  0.00           O  
ATOM   2598  CB  GLN H  64      28.771  20.199  44.207  1.00  0.00           C  
ATOM   2599  CG  GLN H  64      28.668  20.590  45.671  1.00  0.00           C  
ATOM   2600  CD  GLN H  64      29.846  20.093  46.487  1.00  0.00           C  
ATOM   2601  OE1 GLN H  64      31.006  20.295  46.117  1.00  0.00           O  
ATOM   2602  NE2 GLN H  64      29.555  19.438  47.605  1.00  0.00           N  
ATOM   2603  H   GLN H  64      29.053  19.150  41.927  1.00  0.00           H  
ATOM   2604  HA  GLN H  64      29.418  18.171  44.511  1.00  0.00           H  
ATOM   2605 1HB  GLN H  64      29.731  20.554  43.830  1.00  0.00           H  
ATOM   2606 2HB  GLN H  64      27.990  20.728  43.661  1.00  0.00           H  
ATOM   2607 1HG  GLN H  64      28.636  21.677  45.744  1.00  0.00           H  
ATOM   2608 2HG  GLN H  64      27.757  20.160  46.088  1.00  0.00           H  
ATOM   2609 1HE2 GLN H  64      30.291  19.085  48.185  1.00  0.00           H  
ATOM   2610 2HE2 GLN H  64      28.601  19.296  47.868  1.00  0.00           H  
ATOM   2611  N   ASP H  65      26.212  18.486  43.801  1.00  0.00           N  
ATOM   2612  CA  ASP H  65      24.921  17.929  44.197  1.00  0.00           C  
ATOM   2613  C   ASP H  65      24.465  16.714  43.399  1.00  0.00           C  
ATOM   2614  O   ASP H  65      23.270  16.409  43.324  1.00  0.00           O  
ATOM   2615  CB  ASP H  65      23.846  19.014  44.092  1.00  0.00           C  
ATOM   2616  CG  ASP H  65      24.039  20.138  45.101  1.00  0.00           C  
ATOM   2617  OD1 ASP H  65      24.442  19.857  46.204  1.00  0.00           O  
ATOM   2618  OD2 ASP H  65      23.781  21.267  44.758  1.00  0.00           O  
ATOM   2619  H   ASP H  65      26.261  19.089  42.993  1.00  0.00           H  
ATOM   2620  HA  ASP H  65      24.991  17.594  45.232  1.00  0.00           H  
ATOM   2621 1HB  ASP H  65      23.855  19.440  43.089  1.00  0.00           H  
ATOM   2622 2HB  ASP H  65      22.863  18.569  44.250  1.00  0.00           H  
ATOM   2623  N   LYS H  66      25.418  15.978  42.838  1.00  0.00           N  
ATOM   2624  CA  LYS H  66      25.112  14.811  42.015  1.00  0.00           C  
ATOM   2625  C   LYS H  66      25.889  13.580  42.480  1.00  0.00           C  
ATOM   2626  O   LYS H  66      25.339  12.480  42.603  1.00  0.00           O  
ATOM   2627  CB  LYS H  66      25.416  15.100  40.545  1.00  0.00           C  
ATOM   2628  CG  LYS H  66      24.382  15.975  39.848  1.00  0.00           C  
ATOM   2629  CD  LYS H  66      24.781  16.261  38.408  1.00  0.00           C  
ATOM   2630  CE  LYS H  66      24.667  15.015  37.543  1.00  0.00           C  
ATOM   2631  NZ  LYS H  66      23.252  14.597  37.351  1.00  0.00           N  
ATOM   2632  H   LYS H  66      26.361  16.198  43.020  1.00  0.00           H  
ATOM   2633  HA  LYS H  66      24.049  14.587  42.115  1.00  0.00           H  
ATOM   2634 1HB  LYS H  66      26.384  15.596  40.464  1.00  0.00           H  
ATOM   2635 2HB  LYS H  66      25.484  14.160  39.995  1.00  0.00           H  
ATOM   2636 1HG  LYS H  66      23.415  15.471  39.855  1.00  0.00           H  
ATOM   2637 2HG  LYS H  66      24.285  16.918  40.384  1.00  0.00           H  
ATOM   2638 1HD  LYS H  66      24.133  17.038  37.999  1.00  0.00           H  
ATOM   2639 2HD  LYS H  66      25.810  16.619  38.380  1.00  0.00           H  
ATOM   2640 1HE  LYS H  66      25.112  15.208  36.568  1.00  0.00           H  
ATOM   2641 2HE  LYS H  66      25.214  14.196  38.011  1.00  0.00           H  
ATOM   2642 1HZ  LYS H  66      23.220  13.769  36.774  1.00  0.00           H  
ATOM   2643 2HZ  LYS H  66      22.834  14.398  38.249  1.00  0.00           H  
ATOM   2644 3HZ  LYS H  66      22.739  15.342  36.900  1.00  0.00           H  
ATOM   2645  N   ALA H  67      27.159  13.774  42.796  1.00  0.00           N  
ATOM   2646  CA  ALA H  67      27.991  12.667  43.233  1.00  0.00           C  
ATOM   2647  C   ALA H  67      28.269  12.581  44.721  1.00  0.00           C  
ATOM   2648  O   ALA H  67      28.467  13.596  45.391  1.00  0.00           O  
ATOM   2649  CB  ALA H  67      29.323  12.710  42.467  1.00  0.00           C  
ATOM   2650  H   ALA H  67      27.547  14.667  42.784  1.00  0.00           H  
ATOM   2651  HA  ALA H  67      27.473  11.739  42.993  1.00  0.00           H  
ATOM   2652 1HB  ALA H  67      29.954  11.882  42.792  1.00  0.00           H  
ATOM   2653 2HB  ALA H  67      29.132  12.625  41.399  1.00  0.00           H  
ATOM   2654 3HB  ALA H  67      29.830  13.652  42.672  1.00  0.00           H  
ATOM   2655  N   THR H  68      28.264  11.336  45.295  1.00  0.00           N  
ATOM   2656  CA  THR H  68      28.659  11.087  46.682  1.00  0.00           C  
ATOM   2657  C   THR H  68      29.606   9.896  46.682  1.00  0.00           C  
ATOM   2658  O   THR H  68      29.267   8.844  46.131  1.00  0.00           O  
ATOM   2659  CB  THR H  68      27.448  10.812  47.593  1.00  0.00           C  
ATOM   2660  OG1 THR H  68      26.570  11.945  47.581  1.00  0.00           O  
ATOM   2661  CG2 THR H  68      27.902  10.543  49.018  1.00  0.00           C  
ATOM   2662  H   THR H  68      27.952  10.562  44.727  1.00  0.00           H  
ATOM   2663  HA  THR H  68      29.167  11.975  47.061  1.00  0.00           H  
ATOM   2664  HB  THR H  68      26.903   9.944  47.221  1.00  0.00           H  
ATOM   2665  HG1 THR H  68      27.041  12.710  47.235  1.00  0.00           H  
ATOM   2666 1HG2 THR H  68      27.034  10.350  49.648  1.00  0.00           H  
ATOM   2667 2HG2 THR H  68      28.561   9.674  49.033  1.00  0.00           H  
ATOM   2668 3HG2 THR H  68      28.440  11.411  49.398  1.00  0.00           H  
ATOM   2669  N   ILE H  69      30.776  10.062  47.298  1.00  0.00           N  
ATOM   2670  CA  ILE H  69      31.774   9.008  47.384  1.00  0.00           C  
ATOM   2671  C   ILE H  69      31.948   8.491  48.799  1.00  0.00           C  
ATOM   2672  O   ILE H  69      32.046   9.271  49.759  1.00  0.00           O  
ATOM   2673  CB  ILE H  69      33.131   9.503  46.856  1.00  0.00           C  
ATOM   2674  CG1 ILE H  69      32.998   9.985  45.409  1.00  0.00           C  
ATOM   2675  CG2 ILE H  69      34.176   8.403  46.959  1.00  0.00           C  
ATOM   2676  CD1 ILE H  69      34.203  10.748  44.905  1.00  0.00           C  
ATOM   2677  H   ILE H  69      30.971  10.959  47.720  1.00  0.00           H  
ATOM   2678  HA  ILE H  69      31.446   8.171  46.768  1.00  0.00           H  
ATOM   2679  HB  ILE H  69      33.461  10.360  47.443  1.00  0.00           H  
ATOM   2680 1HG1 ILE H  69      32.837   9.129  44.754  1.00  0.00           H  
ATOM   2681 2HG1 ILE H  69      32.125  10.633  45.319  1.00  0.00           H  
ATOM   2682 1HG2 ILE H  69      35.130   8.770  46.580  1.00  0.00           H  
ATOM   2683 2HG2 ILE H  69      34.289   8.107  48.001  1.00  0.00           H  
ATOM   2684 3HG2 ILE H  69      33.859   7.543  46.369  1.00  0.00           H  
ATOM   2685 1HD1 ILE H  69      34.033  11.056  43.873  1.00  0.00           H  
ATOM   2686 2HD1 ILE H  69      34.361  11.629  45.526  1.00  0.00           H  
ATOM   2687 3HD1 ILE H  69      35.083  10.108  44.951  1.00  0.00           H  
ATOM   2688  N   THR H  70      31.990   7.168  48.913  1.00  0.00           N  
ATOM   2689  CA  THR H  70      32.278   6.497  50.176  1.00  0.00           C  
ATOM   2690  C   THR H  70      33.329   5.407  49.955  1.00  0.00           C  
ATOM   2691  O   THR H  70      33.675   5.069  48.806  1.00  0.00           O  
ATOM   2692  CB  THR H  70      31.007   5.887  50.794  1.00  0.00           C  
ATOM   2693  OG1 THR H  70      30.534   4.817  49.964  1.00  0.00           O  
ATOM   2694  CG2 THR H  70      29.918   6.940  50.923  1.00  0.00           C  
ATOM   2695  H   THR H  70      31.813   6.612  48.090  1.00  0.00           H  
ATOM   2696  HA  THR H  70      32.675   7.232  50.876  1.00  0.00           H  
ATOM   2697  HB  THR H  70      31.237   5.486  51.781  1.00  0.00           H  
ATOM   2698  HG1 THR H  70      29.988   4.225  50.485  1.00  0.00           H  
ATOM   2699 1HG2 THR H  70      29.027   6.491  51.362  1.00  0.00           H  
ATOM   2700 2HG2 THR H  70      30.269   7.750  51.563  1.00  0.00           H  
ATOM   2701 3HG2 THR H  70      29.677   7.337  49.937  1.00  0.00           H  
ATOM   2702  N   ALA H  71      33.845   4.849  51.047  1.00  0.00           N  
ATOM   2703  CA  ALA H  71      34.778   3.743  50.935  1.00  0.00           C  
ATOM   2704  C   ALA H  71      34.813   2.897  52.208  1.00  0.00           C  
ATOM   2705  O   ALA H  71      34.865   3.416  53.313  1.00  0.00           O  
ATOM   2706  CB  ALA H  71      36.180   4.245  50.567  1.00  0.00           C  
ATOM   2707  H   ALA H  71      33.591   5.189  51.964  1.00  0.00           H  
ATOM   2708  HA  ALA H  71      34.442   3.097  50.124  1.00  0.00           H  
ATOM   2709 1HB  ALA H  71      36.861   3.399  50.489  1.00  0.00           H  
ATOM   2710 2HB  ALA H  71      36.138   4.767  49.610  1.00  0.00           H  
ATOM   2711 3HB  ALA H  71      36.536   4.928  51.338  1.00  0.00           H  
ATOM   2712  N   ASP H  72      34.780   1.584  52.024  1.00  0.00           N  
ATOM   2713  CA  ASP H  72      34.787   0.648  53.128  1.00  0.00           C  
ATOM   2714  C   ASP H  72      36.234   0.192  53.312  1.00  0.00           C  
ATOM   2715  O   ASP H  72      36.748  -0.576  52.501  1.00  0.00           O  
ATOM   2716  CB  ASP H  72      33.865  -0.546  52.859  1.00  0.00           C  
ATOM   2717  CG  ASP H  72      33.832  -1.539  54.012  1.00  0.00           C  
ATOM   2718  OD1 ASP H  72      34.751  -1.541  54.796  1.00  0.00           O  
ATOM   2719  OD2 ASP H  72      32.889  -2.289  54.096  1.00  0.00           O  
ATOM   2720  H   ASP H  72      34.751   1.230  51.078  1.00  0.00           H  
ATOM   2721  HA  ASP H  72      34.425   1.161  54.019  1.00  0.00           H  
ATOM   2722 1HB  ASP H  72      32.851  -0.187  52.677  1.00  0.00           H  
ATOM   2723 2HB  ASP H  72      34.196  -1.064  51.959  1.00  0.00           H  
ATOM   2724  N   THR H  73      36.890   0.664  54.377  1.00  0.00           N  
ATOM   2725  CA  THR H  73      38.327   0.402  54.561  1.00  0.00           C  
ATOM   2726  C   THR H  73      38.635  -1.069  54.822  1.00  0.00           C  
ATOM   2727  O   THR H  73      39.682  -1.570  54.405  1.00  0.00           O  
ATOM   2728  CB  THR H  73      38.892   1.246  55.718  1.00  0.00           C  
ATOM   2729  OG1 THR H  73      38.192   0.930  56.929  1.00  0.00           O  
ATOM   2730  CG2 THR H  73      38.740   2.730  55.421  1.00  0.00           C  
ATOM   2731  H   THR H  73      36.398   1.210  55.069  1.00  0.00           H  
ATOM   2732  HA  THR H  73      38.849   0.679  53.644  1.00  0.00           H  
ATOM   2733  HB  THR H  73      39.949   1.015  55.855  1.00  0.00           H  
ATOM   2734  HG1 THR H  73      38.309   1.644  57.561  1.00  0.00           H  
ATOM   2735 1HG2 THR H  73      39.146   3.310  56.250  1.00  0.00           H  
ATOM   2736 2HG2 THR H  73      39.281   2.975  54.507  1.00  0.00           H  
ATOM   2737 3HG2 THR H  73      37.685   2.968  55.293  1.00  0.00           H  
ATOM   2738  N   SER H  74      37.721  -1.745  55.509  1.00  0.00           N  
ATOM   2739  CA  SER H  74      37.841  -3.182  55.779  1.00  0.00           C  
ATOM   2740  C   SER H  74      37.664  -4.013  54.502  1.00  0.00           C  
ATOM   2741  O   SER H  74      38.426  -4.951  54.251  1.00  0.00           O  
ATOM   2742  CB  SER H  74      36.814  -3.604  56.812  1.00  0.00           C  
ATOM   2743  OG  SER H  74      35.512  -3.452  56.316  1.00  0.00           O  
ATOM   2744  H   SER H  74      36.916  -1.245  55.857  1.00  0.00           H  
ATOM   2745  HA  SER H  74      38.839  -3.378  56.174  1.00  0.00           H  
ATOM   2746 1HB  SER H  74      36.982  -4.645  57.088  1.00  0.00           H  
ATOM   2747 2HB  SER H  74      36.936  -3.003  57.712  1.00  0.00           H  
ATOM   2748  HG  SER H  74      35.511  -2.627  55.825  1.00  0.00           H  
ATOM   2749  N   SER H  75      36.654  -3.657  53.707  1.00  0.00           N  
ATOM   2750  CA  SER H  75      36.357  -4.361  52.462  1.00  0.00           C  
ATOM   2751  C   SER H  75      37.275  -3.978  51.317  1.00  0.00           C  
ATOM   2752  O   SER H  75      37.357  -4.701  50.322  1.00  0.00           O  
ATOM   2753  CB  SER H  75      34.920  -4.095  52.057  1.00  0.00           C  
ATOM   2754  OG  SER H  75      34.026  -4.650  52.982  1.00  0.00           O  
ATOM   2755  H   SER H  75      36.078  -2.873  53.978  1.00  0.00           H  
ATOM   2756  HA  SER H  75      36.487  -5.431  52.630  1.00  0.00           H  
ATOM   2757 1HB  SER H  75      34.755  -3.020  51.987  1.00  0.00           H  
ATOM   2758 2HB  SER H  75      34.736  -4.519  51.070  1.00  0.00           H  
ATOM   2759  HG  SER H  75      33.512  -3.916  53.327  1.00  0.00           H  
ATOM   2760  N   ASN H  76      37.962  -2.849  51.452  1.00  0.00           N  
ATOM   2761  CA  ASN H  76      38.841  -2.360  50.386  1.00  0.00           C  
ATOM   2762  C   ASN H  76      38.041  -2.034  49.103  1.00  0.00           C  
ATOM   2763  O   ASN H  76      38.485  -2.306  47.981  1.00  0.00           O  
ATOM   2764  CB  ASN H  76      39.933  -3.374  50.098  1.00  0.00           C  
ATOM   2765  CG  ASN H  76      40.913  -3.506  51.230  1.00  0.00           C  
ATOM   2766  OD1 ASN H  76      41.443  -2.505  51.728  1.00  0.00           O  
ATOM   2767  ND2 ASN H  76      41.164  -4.720  51.647  1.00  0.00           N  
ATOM   2768  H   ASN H  76      37.877  -2.313  52.303  1.00  0.00           H  
ATOM   2769  HA  ASN H  76      39.305  -1.431  50.719  1.00  0.00           H  
ATOM   2770 1HB  ASN H  76      39.484  -4.349  49.907  1.00  0.00           H  
ATOM   2771 2HB  ASN H  76      40.473  -3.080  49.198  1.00  0.00           H  
ATOM   2772 1HD2 ASN H  76      41.807  -4.869  52.399  1.00  0.00           H  
ATOM   2773 2HD2 ASN H  76      40.712  -5.500  51.216  1.00  0.00           H  
ATOM   2774  N   THR H  77      36.863  -1.447  49.274  1.00  0.00           N  
ATOM   2775  CA  THR H  77      36.009  -1.092  48.131  1.00  0.00           C  
ATOM   2776  C   THR H  77      35.524   0.354  48.232  1.00  0.00           C  
ATOM   2777  O   THR H  77      35.022   0.789  49.275  1.00  0.00           O  
ATOM   2778  CB  THR H  77      34.799  -2.037  48.026  1.00  0.00           C  
ATOM   2779  OG1 THR H  77      35.254  -3.383  47.840  1.00  0.00           O  
ATOM   2780  CG2 THR H  77      33.912  -1.640  46.857  1.00  0.00           C  
ATOM   2781  H   THR H  77      36.544  -1.241  50.209  1.00  0.00           H  
ATOM   2782  HA  THR H  77      36.597  -1.188  47.217  1.00  0.00           H  
ATOM   2783  HB  THR H  77      34.218  -1.988  48.946  1.00  0.00           H  
ATOM   2784  HG1 THR H  77      35.613  -3.716  48.666  1.00  0.00           H  
ATOM   2785 1HG2 THR H  77      33.061  -2.317  46.798  1.00  0.00           H  
ATOM   2786 2HG2 THR H  77      33.554  -0.619  47.001  1.00  0.00           H  
ATOM   2787 3HG2 THR H  77      34.484  -1.696  45.930  1.00  0.00           H  
ATOM   2788  N   ALA H  78      35.675   1.090  47.137  1.00  0.00           N  
ATOM   2789  CA  ALA H  78      35.170   2.455  47.039  1.00  0.00           C  
ATOM   2790  C   ALA H  78      33.886   2.459  46.230  1.00  0.00           C  
ATOM   2791  O   ALA H  78      33.697   1.625  45.334  1.00  0.00           O  
ATOM   2792  CB  ALA H  78      36.214   3.371  46.381  1.00  0.00           C  
ATOM   2793  H   ALA H  78      36.158   0.686  46.348  1.00  0.00           H  
ATOM   2794  HA  ALA H  78      34.956   2.810  48.047  1.00  0.00           H  
ATOM   2795 1HB  ALA H  78      35.820   4.384  46.316  1.00  0.00           H  
ATOM   2796 2HB  ALA H  78      37.124   3.373  46.980  1.00  0.00           H  
ATOM   2797 3HB  ALA H  78      36.439   3.004  45.381  1.00  0.00           H  
ATOM   2798  N   TYR H  79      33.005   3.399  46.541  1.00  0.00           N  
ATOM   2799  CA  TYR H  79      31.709   3.483  45.897  1.00  0.00           C  
ATOM   2800  C   TYR H  79      31.417   4.904  45.445  1.00  0.00           C  
ATOM   2801  O   TYR H  79      31.788   5.872  46.132  1.00  0.00           O  
ATOM   2802  CB  TYR H  79      30.617   3.086  46.885  1.00  0.00           C  
ATOM   2803  CG  TYR H  79      30.722   1.685  47.420  1.00  0.00           C  
ATOM   2804  CD1 TYR H  79      30.118   0.623  46.747  1.00  0.00           C  
ATOM   2805  CD2 TYR H  79      31.423   1.415  48.597  1.00  0.00           C  
ATOM   2806  CE1 TYR H  79      30.207  -0.666  47.227  1.00  0.00           C  
ATOM   2807  CE2 TYR H  79      31.516   0.126  49.084  1.00  0.00           C  
ATOM   2808  CZ  TYR H  79      30.906  -0.906  48.392  1.00  0.00           C  
ATOM   2809  OH  TYR H  79      30.996  -2.188  48.874  1.00  0.00           O  
ATOM   2810  H   TYR H  79      33.246   4.076  47.250  1.00  0.00           H  
ATOM   2811  HA  TYR H  79      31.722   2.848  45.011  1.00  0.00           H  
ATOM   2812 1HB  TYR H  79      30.633   3.765  47.740  1.00  0.00           H  
ATOM   2813 2HB  TYR H  79      29.643   3.183  46.408  1.00  0.00           H  
ATOM   2814  HD1 TYR H  79      29.566   0.806  45.825  1.00  0.00           H  
ATOM   2815  HD2 TYR H  79      31.901   2.228  49.145  1.00  0.00           H  
ATOM   2816  HE1 TYR H  79      29.729  -1.482  46.686  1.00  0.00           H  
ATOM   2817  HE2 TYR H  79      32.067  -0.070  50.004  1.00  0.00           H  
ATOM   2818  HH  TYR H  79      31.126  -2.162  49.824  1.00  0.00           H  
ATOM   2819  N   LEU H  80      30.757   5.025  44.292  1.00  0.00           N  
ATOM   2820  CA  LEU H  80      30.242   6.305  43.834  1.00  0.00           C  
ATOM   2821  C   LEU H  80      28.742   6.232  43.625  1.00  0.00           C  
ATOM   2822  O   LEU H  80      28.246   5.383  42.875  1.00  0.00           O  
ATOM   2823  CB  LEU H  80      30.928   6.723  42.527  1.00  0.00           C  
ATOM   2824  CG  LEU H  80      30.327   7.945  41.820  1.00  0.00           C  
ATOM   2825  CD1 LEU H  80      30.593   9.194  42.648  1.00  0.00           C  
ATOM   2826  CD2 LEU H  80      30.927   8.073  40.428  1.00  0.00           C  
ATOM   2827  H   LEU H  80      30.612   4.203  43.723  1.00  0.00           H  
ATOM   2828  HA  LEU H  80      30.454   7.056  44.595  1.00  0.00           H  
ATOM   2829 1HB  LEU H  80      31.973   6.945  42.739  1.00  0.00           H  
ATOM   2830 2HB  LEU H  80      30.890   5.886  41.831  1.00  0.00           H  
ATOM   2831  HG  LEU H  80      29.246   7.823  41.739  1.00  0.00           H  
ATOM   2832 1HD1 LEU H  80      30.164  10.061  42.147  1.00  0.00           H  
ATOM   2833 2HD1 LEU H  80      30.136   9.083  43.632  1.00  0.00           H  
ATOM   2834 3HD1 LEU H  80      31.667   9.334  42.762  1.00  0.00           H  
ATOM   2835 1HD2 LEU H  80      30.498   8.941  39.925  1.00  0.00           H  
ATOM   2836 2HD2 LEU H  80      32.007   8.197  40.509  1.00  0.00           H  
ATOM   2837 3HD2 LEU H  80      30.706   7.174  39.853  1.00  0.00           H  
ATOM   2838  N   GLN H  81      28.007   7.121  44.286  1.00  0.00           N  
ATOM   2839  CA  GLN H  81      26.570   7.194  44.061  1.00  0.00           C  
ATOM   2840  C   GLN H  81      26.257   8.454  43.250  1.00  0.00           C  
ATOM   2841  O   GLN H  81      26.731   9.544  43.580  1.00  0.00           O  
ATOM   2842  CB  GLN H  81      25.805   7.202  45.387  1.00  0.00           C  
ATOM   2843  CG  GLN H  81      24.294   7.229  45.234  1.00  0.00           C  
ATOM   2844  CD  GLN H  81      23.576   7.136  46.566  1.00  0.00           C  
ATOM   2845  OE1 GLN H  81      24.204   7.161  47.629  1.00  0.00           O  
ATOM   2846  NE2 GLN H  81      22.253   7.029  46.519  1.00  0.00           N  
ATOM   2847  H   GLN H  81      28.434   7.754  44.949  1.00  0.00           H  
ATOM   2848  HA  GLN H  81      26.263   6.316  43.493  1.00  0.00           H  
ATOM   2849 1HB  GLN H  81      26.069   6.317  45.964  1.00  0.00           H  
ATOM   2850 2HB  GLN H  81      26.100   8.073  45.972  1.00  0.00           H  
ATOM   2851 1HG  GLN H  81      24.004   8.164  44.754  1.00  0.00           H  
ATOM   2852 2HG  GLN H  81      23.986   6.382  44.620  1.00  0.00           H  
ATOM   2853 1HE2 GLN H  81      21.725   6.964  47.366  1.00  0.00           H  
ATOM   2854 2HE2 GLN H  81      21.783   7.013  45.635  1.00  0.00           H  
ATOM   2855  N   LEU H  82      25.461   8.298  42.195  1.00  0.00           N  
ATOM   2856  CA  LEU H  82      25.028   9.439  41.383  1.00  0.00           C  
ATOM   2857  C   LEU H  82      23.509   9.538  41.432  1.00  0.00           C  
ATOM   2858  O   LEU H  82      22.813   8.594  41.046  1.00  0.00           O  
ATOM   2859  CB  LEU H  82      25.500   9.288  39.931  1.00  0.00           C  
ATOM   2860  CG  LEU H  82      27.017   9.171  39.733  1.00  0.00           C  
ATOM   2861  CD1 LEU H  82      27.314   8.826  38.280  1.00  0.00           C  
ATOM   2862  CD2 LEU H  82      27.683  10.478  40.132  1.00  0.00           C  
ATOM   2863  H   LEU H  82      25.148   7.371  41.947  1.00  0.00           H  
ATOM   2864  HA  LEU H  82      25.469  10.345  41.796  1.00  0.00           H  
ATOM   2865 1HB  LEU H  82      25.042   8.396  39.508  1.00  0.00           H  
ATOM   2866 2HB  LEU H  82      25.158  10.151  39.362  1.00  0.00           H  
ATOM   2867  HG  LEU H  82      27.404   8.362  40.353  1.00  0.00           H  
ATOM   2868 1HD1 LEU H  82      28.392   8.743  38.140  1.00  0.00           H  
ATOM   2869 2HD1 LEU H  82      26.842   7.877  38.027  1.00  0.00           H  
ATOM   2870 3HD1 LEU H  82      26.925   9.610  37.632  1.00  0.00           H  
ATOM   2871 1HD2 LEU H  82      28.761  10.396  39.993  1.00  0.00           H  
ATOM   2872 2HD2 LEU H  82      27.298  11.288  39.512  1.00  0.00           H  
ATOM   2873 3HD2 LEU H  82      27.468  10.692  41.180  1.00  0.00           H  
ATOM   2874  N   SER H  82A     23.010  10.679  41.908  1.00  0.00           N  
ATOM   2875  CA  SER H  82A     21.569  10.899  42.090  1.00  0.00           C  
ATOM   2876  C   SER H  82A     20.977  11.806  41.002  1.00  0.00           C  
ATOM   2877  O   SER H  82A     21.722  12.437  40.238  1.00  0.00           O  
ATOM   2878  CB  SER H  82A     21.309  11.508  43.455  1.00  0.00           C  
ATOM   2879  OG  SER H  82A     21.820  12.810  43.529  1.00  0.00           O  
ATOM   2880  H   SER H  82A     23.655  11.416  42.152  1.00  0.00           H  
ATOM   2881  HA  SER H  82A     21.061   9.936  42.030  1.00  0.00           H  
ATOM   2882 1HB  SER H  82A     20.237  11.523  43.648  1.00  0.00           H  
ATOM   2883 2HB  SER H  82A     21.772  10.889  44.222  1.00  0.00           H  
ATOM   2884  HG  SER H  82A     22.764  12.734  43.369  1.00  0.00           H  
ATOM   2885  N   SER H  82B     19.642  11.851  40.957  1.00  0.00           N  
ATOM   2886  CA  SER H  82B     18.847  12.638  40.000  1.00  0.00           C  
ATOM   2887  C   SER H  82B     19.313  12.429  38.555  1.00  0.00           C  
ATOM   2888  O   SER H  82B     19.636  13.374  37.839  1.00  0.00           O  
ATOM   2889  CB  SER H  82B     18.925  14.111  40.350  1.00  0.00           C  
ATOM   2890  OG  SER H  82B     18.409  14.351  41.631  1.00  0.00           O  
ATOM   2891  H   SER H  82B     19.166  11.289  41.648  1.00  0.00           H  
ATOM   2892  HA  SER H  82B     17.807  12.314  40.065  1.00  0.00           H  
ATOM   2893 1HB  SER H  82B     19.963  14.441  40.306  1.00  0.00           H  
ATOM   2894 2HB  SER H  82B     18.366  14.689  39.616  1.00  0.00           H  
ATOM   2895  HG  SER H  82B     19.128  14.733  42.139  1.00  0.00           H  
ATOM   2896  N   LEU H  82C     19.343  11.168  38.146  1.00  0.00           N  
ATOM   2897  CA  LEU H  82C     19.999  10.804  36.903  1.00  0.00           C  
ATOM   2898  C   LEU H  82C     19.227  11.281  35.674  1.00  0.00           C  
ATOM   2899  O   LEU H  82C     17.994  11.185  35.626  1.00  0.00           O  
ATOM   2900  CB  LEU H  82C     20.179   9.282  36.839  1.00  0.00           C  
ATOM   2901  CG  LEU H  82C     21.108   8.677  37.899  1.00  0.00           C  
ATOM   2902  CD1 LEU H  82C     21.012   7.158  37.851  1.00  0.00           C  
ATOM   2903  CD2 LEU H  82C     22.534   9.144  37.650  1.00  0.00           C  
ATOM   2904  H   LEU H  82C     18.904  10.446  38.702  1.00  0.00           H  
ATOM   2905  HA  LEU H  82C     20.979  11.279  36.878  1.00  0.00           H  
ATOM   2906 1HB  LEU H  82C     19.202   8.813  36.948  1.00  0.00           H  
ATOM   2907 2HB  LEU H  82C     20.577   9.020  35.860  1.00  0.00           H  
ATOM   2908  HG  LEU H  82C     20.788   8.999  38.890  1.00  0.00           H  
ATOM   2909 1HD1 LEU H  82C     21.673   6.728  38.604  1.00  0.00           H  
ATOM   2910 2HD1 LEU H  82C     19.986   6.851  38.051  1.00  0.00           H  
ATOM   2911 3HD1 LEU H  82C     21.311   6.807  36.863  1.00  0.00           H  
ATOM   2912 1HD2 LEU H  82C     23.194   8.714  38.404  1.00  0.00           H  
ATOM   2913 2HD2 LEU H  82C     22.855   8.821  36.660  1.00  0.00           H  
ATOM   2914 3HD2 LEU H  82C     22.576  10.232  37.708  1.00  0.00           H  
ATOM   2915  N   THR H  83      19.961  11.793  34.688  1.00  0.00           N  
ATOM   2916  CA  THR H  83      19.395  12.114  33.366  1.00  0.00           C  
ATOM   2917  C   THR H  83      20.321  11.537  32.296  1.00  0.00           C  
ATOM   2918  O   THR H  83      21.342  10.941  32.634  1.00  0.00           O  
ATOM   2919  CB  THR H  83      19.226  13.633  33.162  1.00  0.00           C  
ATOM   2920  OG1 THR H  83      20.516  14.256  33.116  1.00  0.00           O  
ATOM   2921  CG2 THR H  83      18.416  14.238  34.296  1.00  0.00           C  
ATOM   2922  H   THR H  83      20.941  11.963  34.859  1.00  0.00           H  
ATOM   2923  HA  THR H  83      18.409  11.655  33.291  1.00  0.00           H  
ATOM   2924  HB  THR H  83      18.716  13.818  32.217  1.00  0.00           H  
ATOM   2925  HG1 THR H  83      20.954  14.150  33.964  1.00  0.00           H  
ATOM   2926 1HG2 THR H  83      18.307  15.310  34.135  1.00  0.00           H  
ATOM   2927 2HG2 THR H  83      17.429  13.773  34.326  1.00  0.00           H  
ATOM   2928 3HG2 THR H  83      18.928  14.064  35.243  1.00  0.00           H  
ATOM   2929  N   SER H  84      19.954  11.723  31.023  1.00  0.00           N  
ATOM   2930  CA  SER H  84      20.753  11.249  29.881  1.00  0.00           C  
ATOM   2931  C   SER H  84      22.161  11.840  29.853  1.00  0.00           C  
ATOM   2932  O   SER H  84      23.074  11.261  29.242  1.00  0.00           O  
ATOM   2933  CB  SER H  84      20.043  11.584  28.585  1.00  0.00           C  
ATOM   2934  OG  SER H  84      20.011  12.969  28.373  1.00  0.00           O  
ATOM   2935  H   SER H  84      19.089  12.212  30.848  1.00  0.00           H  
ATOM   2936  HA  SER H  84      20.857  10.165  29.959  1.00  0.00           H  
ATOM   2937 1HB  SER H  84      20.554  11.098  27.754  1.00  0.00           H  
ATOM   2938 2HB  SER H  84      19.026  11.194  28.615  1.00  0.00           H  
ATOM   2939  HG  SER H  84      20.925  13.241  28.262  1.00  0.00           H  
ATOM   2940  N   GLU H  85      22.333  12.989  30.511  1.00  0.00           N  
ATOM   2941  CA  GLU H  85      23.645  13.602  30.664  1.00  0.00           C  
ATOM   2942  C   GLU H  85      24.582  12.665  31.427  1.00  0.00           C  
ATOM   2943  O   GLU H  85      25.797  12.733  31.269  1.00  0.00           O  
ATOM   2944  CB  GLU H  85      23.531  14.942  31.394  1.00  0.00           C  
ATOM   2945  CG  GLU H  85      22.849  16.040  30.589  1.00  0.00           C  
ATOM   2946  CD  GLU H  85      23.644  16.460  29.383  1.00  0.00           C  
ATOM   2947  OE1 GLU H  85      24.845  16.534  29.483  1.00  0.00           O  
ATOM   2948  OE2 GLU H  85      23.048  16.707  28.361  1.00  0.00           O  
ATOM   2949  H   GLU H  85      21.528  13.446  30.914  1.00  0.00           H  
ATOM   2950  HA  GLU H  85      24.061  13.780  29.672  1.00  0.00           H  
ATOM   2951 1HB  GLU H  85      22.969  14.806  32.318  1.00  0.00           H  
ATOM   2952 2HB  GLU H  85      24.526  15.294  31.666  1.00  0.00           H  
ATOM   2953 1HG  GLU H  85      21.874  15.684  30.261  1.00  0.00           H  
ATOM   2954 2HG  GLU H  85      22.693  16.904  31.234  1.00  0.00           H  
ATOM   2955  N   ASP H  86      24.008  11.790  32.252  1.00  0.00           N  
ATOM   2956  CA  ASP H  86      24.813  10.870  33.068  1.00  0.00           C  
ATOM   2957  C   ASP H  86      25.122   9.550  32.355  1.00  0.00           C  
ATOM   2958  O   ASP H  86      25.848   8.709  32.905  1.00  0.00           O  
ATOM   2959  CB  ASP H  86      24.095  10.573  34.386  1.00  0.00           C  
ATOM   2960  CG  ASP H  86      24.002  11.789  35.297  1.00  0.00           C  
ATOM   2961  OD1 ASP H  86      25.018  12.386  35.564  1.00  0.00           O  
ATOM   2962  OD2 ASP H  86      22.916  12.110  35.718  1.00  0.00           O  
ATOM   2963  H   ASP H  86      23.001  11.755  32.320  1.00  0.00           H  
ATOM   2964  HA  ASP H  86      25.769  11.347  33.287  1.00  0.00           H  
ATOM   2965 1HB  ASP H  86      23.086  10.215  34.179  1.00  0.00           H  
ATOM   2966 2HB  ASP H  86      24.621   9.779  34.917  1.00  0.00           H  
ATOM   2967  N   THR H  87      24.576   9.371  31.147  1.00  0.00           N  
ATOM   2968  CA  THR H  87      24.919   8.201  30.331  1.00  0.00           C  
ATOM   2969  C   THR H  87      26.383   8.325  29.916  1.00  0.00           C  
ATOM   2970  O   THR H  87      26.758   9.242  29.173  1.00  0.00           O  
ATOM   2971  CB  THR H  87      24.019   8.079  29.087  1.00  0.00           C  
ATOM   2972  OG1 THR H  87      22.655   7.916  29.496  1.00  0.00           O  
ATOM   2973  CG2 THR H  87      24.437   6.885  28.242  1.00  0.00           C  
ATOM   2974  H   THR H  87      23.920  10.049  30.785  1.00  0.00           H  
ATOM   2975  HA  THR H  87      24.778   7.305  30.936  1.00  0.00           H  
ATOM   2976  HB  THR H  87      24.100   8.986  28.489  1.00  0.00           H  
ATOM   2977  HG1 THR H  87      22.107   8.560  29.041  1.00  0.00           H  
ATOM   2978 1HG2 THR H  87      23.790   6.815  27.368  1.00  0.00           H  
ATOM   2979 2HG2 THR H  87      25.471   7.011  27.921  1.00  0.00           H  
ATOM   2980 3HG2 THR H  87      24.349   5.974  28.832  1.00  0.00           H  
ATOM   2981  N   ALA H  88      27.199   7.400  30.402  1.00  0.00           N  
ATOM   2982  CA  ALA H  88      28.650   7.488  30.246  1.00  0.00           C  
ATOM   2983  C   ALA H  88      29.351   6.246  30.762  1.00  0.00           C  
ATOM   2984  O   ALA H  88      28.743   5.406  31.426  1.00  0.00           O  
ATOM   2985  CB  ALA H  88      29.170   8.707  31.010  1.00  0.00           C  
ATOM   2986  H   ALA H  88      26.805   6.610  30.893  1.00  0.00           H  
ATOM   2987  HA  ALA H  88      28.872   7.572  29.182  1.00  0.00           H  
ATOM   2988 1HB  ALA H  88      30.253   8.774  30.896  1.00  0.00           H  
ATOM   2989 2HB  ALA H  88      28.707   9.611  30.614  1.00  0.00           H  
ATOM   2990 3HB  ALA H  88      28.924   8.607  32.066  1.00  0.00           H  
ATOM   2991  N   VAL H  89      30.640   6.137  30.453  1.00  0.00           N  
ATOM   2992  CA  VAL H  89      31.467   5.112  31.050  1.00  0.00           C  
ATOM   2993  C   VAL H  89      32.188   5.777  32.212  1.00  0.00           C  
ATOM   2994  O   VAL H  89      32.782   6.846  32.032  1.00  0.00           O  
ATOM   2995  CB  VAL H  89      32.512   4.570  30.070  1.00  0.00           C  
ATOM   2996  CG1 VAL H  89      33.364   3.518  30.752  1.00  0.00           C  
ATOM   2997  CG2 VAL H  89      31.826   3.991  28.832  1.00  0.00           C  
ATOM   2998  H   VAL H  89      31.051   6.776  29.789  1.00  0.00           H  
ATOM   2999  HA  VAL H  89      30.823   4.299  31.385  1.00  0.00           H  
ATOM   3000  HB  VAL H  89      33.172   5.383  29.770  1.00  0.00           H  
ATOM   3001 1HG1 VAL H  89      34.105   3.137  30.050  1.00  0.00           H  
ATOM   3002 2HG1 VAL H  89      33.871   3.960  31.609  1.00  0.00           H  
ATOM   3003 3HG1 VAL H  89      32.730   2.698  31.090  1.00  0.00           H  
ATOM   3004 1HG2 VAL H  89      32.579   3.610  28.143  1.00  0.00           H  
ATOM   3005 2HG2 VAL H  89      31.162   3.179  29.130  1.00  0.00           H  
ATOM   3006 3HG2 VAL H  89      31.246   4.772  28.340  1.00  0.00           H  
ATOM   3007  N   TYR H  90      32.131   5.142  33.385  1.00  0.00           N  
ATOM   3008  CA  TYR H  90      32.735   5.681  34.616  1.00  0.00           C  
ATOM   3009  C   TYR H  90      33.910   4.823  35.027  1.00  0.00           C  
ATOM   3010  O   TYR H  90      33.801   3.597  35.059  1.00  0.00           O  
ATOM   3011  CB  TYR H  90      31.709   5.754  35.751  1.00  0.00           C  
ATOM   3012  CG  TYR H  90      30.595   6.747  35.504  1.00  0.00           C  
ATOM   3013  CD1 TYR H  90      29.413   6.330  34.909  1.00  0.00           C  
ATOM   3014  CD2 TYR H  90      30.756   8.075  35.872  1.00  0.00           C  
ATOM   3015  CE1 TYR H  90      28.396   7.237  34.684  1.00  0.00           C  
ATOM   3016  CE2 TYR H  90      29.739   8.982  35.646  1.00  0.00           C  
ATOM   3017  CZ  TYR H  90      28.563   8.567  35.054  1.00  0.00           C  
ATOM   3018  OH  TYR H  90      27.550   9.470  34.829  1.00  0.00           O  
ATOM   3019  H   TYR H  90      31.651   4.254  33.419  1.00  0.00           H  
ATOM   3020  HA  TYR H  90      33.092   6.691  34.412  1.00  0.00           H  
ATOM   3021 1HB  TYR H  90      31.262   4.771  35.901  1.00  0.00           H  
ATOM   3022 2HB  TYR H  90      32.212   6.030  36.678  1.00  0.00           H  
ATOM   3023  HD1 TYR H  90      29.287   5.287  34.620  1.00  0.00           H  
ATOM   3024  HD2 TYR H  90      31.685   8.403  36.337  1.00  0.00           H  
ATOM   3025  HE1 TYR H  90      27.468   6.910  34.216  1.00  0.00           H  
ATOM   3026  HE2 TYR H  90      29.865  10.026  35.934  1.00  0.00           H  
ATOM   3027  HH  TYR H  90      26.928   9.101  34.198  1.00  0.00           H  
ATOM   3028  N   TYR H  91      35.032   5.468  35.342  1.00  0.00           N  
ATOM   3029  CA  TYR H  91      36.220   4.747  35.783  1.00  0.00           C  
ATOM   3030  C   TYR H  91      36.570   5.120  37.183  1.00  0.00           C  
ATOM   3031  O   TYR H  91      36.424   6.279  37.571  1.00  0.00           O  
ATOM   3032  CB  TYR H  91      37.407   5.023  34.856  1.00  0.00           C  
ATOM   3033  CG  TYR H  91      37.194   4.550  33.435  1.00  0.00           C  
ATOM   3034  CD1 TYR H  91      36.628   5.403  32.498  1.00  0.00           C  
ATOM   3035  CD2 TYR H  91      37.566   3.265  33.069  1.00  0.00           C  
ATOM   3036  CE1 TYR H  91      36.433   4.971  31.200  1.00  0.00           C  
ATOM   3037  CE2 TYR H  91      37.371   2.835  31.770  1.00  0.00           C  
ATOM   3038  CZ  TYR H  91      36.808   3.683  30.839  1.00  0.00           C  
ATOM   3039  OH  TYR H  91      36.614   3.253  29.547  1.00  0.00           O  
ATOM   3040  H   TYR H  91      35.064   6.475  35.277  1.00  0.00           H  
ATOM   3041  HA  TYR H  91      36.005   3.678  35.758  1.00  0.00           H  
ATOM   3042 1HB  TYR H  91      37.609   6.094  34.832  1.00  0.00           H  
ATOM   3043 2HB  TYR H  91      38.296   4.530  35.249  1.00  0.00           H  
ATOM   3044  HD1 TYR H  91      36.335   6.412  32.787  1.00  0.00           H  
ATOM   3045  HD2 TYR H  91      38.010   2.595  33.804  1.00  0.00           H  
ATOM   3046  HE1 TYR H  91      35.988   5.641  30.465  1.00  0.00           H  
ATOM   3047  HE2 TYR H  91      37.662   1.824  31.483  1.00  0.00           H  
ATOM   3048  HH  TYR H  91      36.792   2.311  29.493  1.00  0.00           H  
ATOM   3049  N   CYS H  92      37.034   4.134  37.944  1.00  0.00           N  
ATOM   3050  CA  CYS H  92      37.762   4.438  39.162  1.00  0.00           C  
ATOM   3051  C   CYS H  92      39.260   4.347  38.861  1.00  0.00           C  
ATOM   3052  O   CYS H  92      39.684   3.619  37.948  1.00  0.00           O  
ATOM   3053  CB  CYS H  92      37.358   3.515  40.308  1.00  0.00           C  
ATOM   3054  SG  CYS H  92      37.748   1.784  40.088  1.00  0.00           S  
ATOM   3055  H   CYS H  92      36.888   3.168  37.686  1.00  0.00           H  
ATOM   3056  HA  CYS H  92      37.499   5.447  39.479  1.00  0.00           H  
ATOM   3057 1HB  CYS H  92      37.848   3.838  41.226  1.00  0.00           H  
ATOM   3058 2HB  CYS H  92      36.283   3.582  40.469  1.00  0.00           H  
ATOM   3059  N   ALA H  93      40.064   5.079  39.621  1.00  0.00           N  
ATOM   3060  CA  ALA H  93      41.509   5.064  39.400  1.00  0.00           C  
ATOM   3061  C   ALA H  93      42.244   5.498  40.663  1.00  0.00           C  
ATOM   3062  O   ALA H  93      41.752   6.360  41.397  1.00  0.00           O  
ATOM   3063  CB  ALA H  93      41.888   5.967  38.205  1.00  0.00           C  
ATOM   3064  H   ALA H  93      39.686   5.656  40.359  1.00  0.00           H  
ATOM   3065  HA  ALA H  93      41.805   4.041  39.165  1.00  0.00           H  
ATOM   3066 1HB  ALA H  93      42.968   5.943  38.057  1.00  0.00           H  
ATOM   3067 2HB  ALA H  93      41.390   5.607  37.305  1.00  0.00           H  
ATOM   3068 3HB  ALA H  93      41.574   6.990  38.409  1.00  0.00           H  
ATOM   3069  N   GLY H  94      43.408   4.895  40.902  1.00  0.00           N  
ATOM   3070  CA  GLY H  94      44.239   5.205  42.067  1.00  0.00           C  
ATOM   3071  C   GLY H  94      45.572   5.749  41.557  1.00  0.00           C  
ATOM   3072  O   GLY H  94      46.045   5.342  40.501  1.00  0.00           O  
ATOM   3073  H   GLY H  94      43.723   4.197  40.245  1.00  0.00           H  
ATOM   3074 1HA  GLY H  94      43.726   5.932  42.698  1.00  0.00           H  
ATOM   3075 2HA  GLY H  94      44.379   4.304  42.664  1.00  0.00           H  
ATOM   3076  N   TYR H  95      45.350   7.091  42.945  1.00  0.00           N  
ATOM   3077  CA  TYR H  95      46.313   8.170  43.128  1.00  0.00           C  
ATOM   3078  C   TYR H  95      47.618   7.626  43.694  1.00  0.00           C  
ATOM   3079  O   TYR H  95      47.615   6.734  44.542  1.00  0.00           O  
ATOM   3080  CB  TYR H  95      45.742   9.254  44.045  1.00  0.00           C  
ATOM   3081  CG  TYR H  95      46.671  10.430  44.251  1.00  0.00           C  
ATOM   3082  CD1 TYR H  95      46.909  11.317  43.211  1.00  0.00           C  
ATOM   3083  CD2 TYR H  95      47.284  10.622  45.480  1.00  0.00           C  
ATOM   3084  CE1 TYR H  95      47.757  12.391  43.399  1.00  0.00           C  
ATOM   3085  CE2 TYR H  95      48.133  11.696  45.668  1.00  0.00           C  
ATOM   3086  CZ  TYR H  95      48.369  12.578  44.634  1.00  0.00           C  
ATOM   3087  OH  TYR H  95      49.214  13.648  44.821  1.00  0.00           O  
ATOM   3088  H   TYR H  95      44.547   7.039  43.555  1.00  0.00           H  
ATOM   3089  HA  TYR H  95      46.527   8.612  42.155  1.00  0.00           H  
ATOM   3090 1HB  TYR H  95      44.806   9.629  43.628  1.00  0.00           H  
ATOM   3091 2HB  TYR H  95      45.517   8.824  45.020  1.00  0.00           H  
ATOM   3092  HD1 TYR H  95      46.427  11.166  42.245  1.00  0.00           H  
ATOM   3093  HD2 TYR H  95      47.098   9.925  46.297  1.00  0.00           H  
ATOM   3094  HE1 TYR H  95      47.944  13.087  42.582  1.00  0.00           H  
ATOM   3095  HE2 TYR H  95      48.616  11.847  46.634  1.00  0.00           H  
ATOM   3096  HH  TYR H  95      49.268  14.158  44.009  1.00  0.00           H  
ATOM   3097  N   ASP H  96      48.735   8.169  43.220  1.00  0.00           N  
ATOM   3098  CA  ASP H  96      50.050   7.749  43.688  1.00  0.00           C  
ATOM   3099  C   ASP H  96      51.066   8.868  43.499  1.00  0.00           C  
ATOM   3100  O   ASP H  96      51.985   8.754  42.688  1.00  0.00           O  
ATOM   3101  CB  ASP H  96      50.513   6.493  42.945  1.00  0.00           C  
ATOM   3102  CG  ASP H  96      51.782   5.891  43.534  1.00  0.00           C  
ATOM   3103  OD1 ASP H  96      52.065   6.153  44.679  1.00  0.00           O  
ATOM   3104  OD2 ASP H  96      52.456   5.175  42.833  1.00  0.00           O  
ATOM   3105  H   ASP H  96      48.670   8.891  42.517  1.00  0.00           H  
ATOM   3106  HA  ASP H  96      49.981   7.519  44.752  1.00  0.00           H  
ATOM   3107 1HB  ASP H  96      49.725   5.741  42.974  1.00  0.00           H  
ATOM   3108 2HB  ASP H  96      50.696   6.736  41.898  1.00  0.00           H  
ATOM   3109  N   TYR H  97      50.918   9.982  44.201  1.00  0.00           N  
ATOM   3110  CA  TYR H  97      51.846  11.107  44.198  1.00  0.00           C  
ATOM   3111  C   TYR H  97      51.974  11.706  42.803  1.00  0.00           C  
ATOM   3112  O   TYR H  97      53.021  12.241  42.441  1.00  0.00           O  
ATOM   3113  CB  TYR H  97      53.218  10.672  44.717  1.00  0.00           C  
ATOM   3114  CG  TYR H  97      53.189  10.107  46.120  1.00  0.00           C  
ATOM   3115  CD1 TYR H  97      53.307   8.740  46.320  1.00  0.00           C  
ATOM   3116  CD2 TYR H  97      53.044  10.957  47.207  1.00  0.00           C  
ATOM   3117  CE1 TYR H  97      53.281   8.224  47.602  1.00  0.00           C  
ATOM   3118  CE2 TYR H  97      53.017  10.442  48.488  1.00  0.00           C  
ATOM   3119  CZ  TYR H  97      53.135   9.081  48.687  1.00  0.00           C  
ATOM   3120  OH  TYR H  97      53.108   8.568  49.963  1.00  0.00           O  
ATOM   3121  H   TYR H  97      50.095  10.025  44.785  1.00  0.00           H  
ATOM   3122  HA  TYR H  97      51.453  11.881  44.857  1.00  0.00           H  
ATOM   3123 1HB  TYR H  97      53.635   9.913  44.053  1.00  0.00           H  
ATOM   3124 2HB  TYR H  97      53.897  11.524  44.707  1.00  0.00           H  
ATOM   3125  HD1 TYR H  97      53.421   8.072  45.466  1.00  0.00           H  
ATOM   3126  HD2 TYR H  97      52.950  12.032  47.049  1.00  0.00           H  
ATOM   3127  HE1 TYR H  97      53.374   7.150  47.759  1.00  0.00           H  
ATOM   3128  HE2 TYR H  97      52.902  11.110  49.342  1.00  0.00           H  
ATOM   3129  HH  TYR H  97      53.003   9.285  50.593  1.00  0.00           H  
ATOM   3130  N   GLY H  98      50.901  11.612  42.024  1.00  0.00           N  
ATOM   3131  CA  GLY H  98      50.868  12.205  40.692  1.00  0.00           C  
ATOM   3132  C   GLY H  98      51.359  11.215  39.643  1.00  0.00           C  
ATOM   3133  O   GLY H  98      51.208  11.442  38.443  1.00  0.00           O  
ATOM   3134  H   GLY H  98      50.088  11.118  42.363  1.00  0.00           H  
ATOM   3135 1HA  GLY H  98      49.848  12.518  40.470  1.00  0.00           H  
ATOM   3136 2HA  GLY H  98      51.487  13.101  40.689  1.00  0.00           H  
ATOM   3137  N   ASN H  99      51.948  10.117  40.103  1.00  0.00           N  
ATOM   3138  CA  ASN H  99      52.573   9.150  39.208  1.00  0.00           C  
ATOM   3139  C   ASN H  99      51.859   7.805  39.236  1.00  0.00           C  
ATOM   3140  O   ASN H  99      52.344   6.846  39.837  1.00  0.00           O  
ATOM   3141  CB  ASN H  99      54.040   8.985  39.560  1.00  0.00           C  
ATOM   3142  CG  ASN H  99      54.768   8.087  38.598  1.00  0.00           C  
ATOM   3143  OD1 ASN H  99      54.207   7.661  37.582  1.00  0.00           O  
ATOM   3144  ND2 ASN H  99      56.006   7.791  38.899  1.00  0.00           N  
ATOM   3145  H   ASN H  99      51.964   9.947  41.099  1.00  0.00           H  
ATOM   3146  HA  ASN H  99      52.502   9.538  38.191  1.00  0.00           H  
ATOM   3147 1HB  ASN H  99      54.526   9.962  39.564  1.00  0.00           H  
ATOM   3148 2HB  ASN H  99      54.130   8.571  40.564  1.00  0.00           H  
ATOM   3149 1HD2 ASN H  99      56.539   7.197  38.295  1.00  0.00           H  
ATOM   3150 2HD2 ASN H  99      56.420   8.158  39.731  1.00  0.00           H  
ATOM   3151  N   PHE H 100      50.704   7.740  38.582  1.00  0.00           N  
ATOM   3152  CA  PHE H 100      49.862   6.551  38.630  1.00  0.00           C  
ATOM   3153  C   PHE H 100      49.255   6.263  37.263  1.00  0.00           C  
ATOM   3154  O   PHE H 100      49.021   7.176  36.471  1.00  0.00           O  
ATOM   3155  CB  PHE H 100      48.748   6.724  39.664  1.00  0.00           C  
ATOM   3156  CG  PHE H 100      47.789   7.835  39.343  1.00  0.00           C  
ATOM   3157  CD1 PHE H 100      46.640   7.587  38.608  1.00  0.00           C  
ATOM   3158  CD2 PHE H 100      48.035   9.129  39.775  1.00  0.00           C  
ATOM   3159  CE1 PHE H 100      45.757   8.608  38.312  1.00  0.00           C  
ATOM   3160  CE2 PHE H 100      47.154  10.152  39.481  1.00  0.00           C  
ATOM   3161  CZ  PHE H 100      46.013   9.890  38.749  1.00  0.00           C  
ATOM   3162  H   PHE H 100      50.402   8.536  38.037  1.00  0.00           H  
ATOM   3163  HA  PHE H 100      50.485   5.708  38.930  1.00  0.00           H  
ATOM   3164 1HB  PHE H 100      48.181   5.798  39.746  1.00  0.00           H  
ATOM   3165 2HB  PHE H 100      49.187   6.925  40.641  1.00  0.00           H  
ATOM   3166  HD1 PHE H 100      46.436   6.572  38.264  1.00  0.00           H  
ATOM   3167  HD2 PHE H 100      48.936   9.336  40.353  1.00  0.00           H  
ATOM   3168  HE1 PHE H 100      44.857   8.399  37.733  1.00  0.00           H  
ATOM   3169  HE2 PHE H 100      47.358  11.165  39.827  1.00  0.00           H  
ATOM   3170  HZ  PHE H 100      45.319  10.696  38.515  1.00  0.00           H  
ATOM   3171  N   ASP H 101      49.002   4.987  36.991  1.00  0.00           N  
ATOM   3172  CA  ASP H 101      48.284   4.588  35.786  1.00  0.00           C  
ATOM   3173  C   ASP H 101      47.350   3.424  36.093  1.00  0.00           C  
ATOM   3174  O   ASP H 101      47.146   2.543  35.258  1.00  0.00           O  
ATOM   3175  CB  ASP H 101      49.262   4.195  34.676  1.00  0.00           C  
ATOM   3176  CG  ASP H 101      50.128   2.998  35.045  1.00  0.00           C  
ATOM   3177  OD1 ASP H 101      49.951   2.469  36.117  1.00  0.00           O  
ATOM   3178  OD2 ASP H 101      50.959   2.625  34.252  1.00  0.00           O  
ATOM   3179  H   ASP H 101      49.315   4.275  37.636  1.00  0.00           H  
ATOM   3180  HA  ASP H 101      47.674   5.421  35.437  1.00  0.00           H  
ATOM   3181 1HB  ASP H 101      48.706   3.956  33.769  1.00  0.00           H  
ATOM   3182 2HB  ASP H 101      49.912   5.040  34.448  1.00  0.00           H  
ATOM   3183  N   TYR H 102      46.786   3.426  37.296  1.00  0.00           N  
ATOM   3184  CA  TYR H 102      45.977   2.308  37.765  1.00  0.00           C  
ATOM   3185  C   TYR H 102      44.499   2.665  37.689  1.00  0.00           C  
ATOM   3186  O   TYR H 102      43.974   3.364  38.555  1.00  0.00           O  
ATOM   3187  CB  TYR H 102      46.364   1.918  39.194  1.00  0.00           C  
ATOM   3188  CG  TYR H 102      47.829   1.580  39.359  1.00  0.00           C  
ATOM   3189  CD1 TYR H 102      48.696   2.506  39.921  1.00  0.00           C  
ATOM   3190  CD2 TYR H 102      48.305   0.343  38.950  1.00  0.00           C  
ATOM   3191  CE1 TYR H 102      50.034   2.196  40.072  1.00  0.00           C  
ATOM   3192  CE2 TYR H 102      49.643   0.034  39.101  1.00  0.00           C  
ATOM   3193  CZ  TYR H 102      50.505   0.955  39.659  1.00  0.00           C  
ATOM   3194  OH  TYR H 102      51.838   0.647  39.809  1.00  0.00           O  
ATOM   3195  H   TYR H 102      46.921   4.224  37.901  1.00  0.00           H  
ATOM   3196  HA  TYR H 102      46.138   1.449  37.113  1.00  0.00           H  
ATOM   3197 1HB  TYR H 102      46.126   2.739  39.872  1.00  0.00           H  
ATOM   3198 2HB  TYR H 102      45.778   1.055  39.507  1.00  0.00           H  
ATOM   3199  HD1 TYR H 102      48.321   3.478  40.242  1.00  0.00           H  
ATOM   3200  HD2 TYR H 102      47.624  -0.384  38.508  1.00  0.00           H  
ATOM   3201  HE1 TYR H 102      50.715   2.924  40.512  1.00  0.00           H  
ATOM   3202  HE2 TYR H 102      50.017  -0.938  38.778  1.00  0.00           H  
ATOM   3203  HH  TYR H 102      52.294   1.391  40.210  1.00  0.00           H  
ATOM   3204  N   TRP H 103      43.831   2.181  36.647  1.00  0.00           N  
ATOM   3205  CA  TRP H 103      42.458   2.399  36.217  1.00  0.00           C  
ATOM   3206  C   TRP H 103      41.665   1.110  36.319  1.00  0.00           C  
ATOM   3207  O   TRP H 103      42.205   0.019  36.086  1.00  0.00           O  
ATOM   3208  CB  TRP H 103      42.417   2.920  34.779  1.00  0.00           C  
ATOM   3209  CG  TRP H 103      43.020   4.283  34.619  1.00  0.00           C  
ATOM   3210  CD1 TRP H 103      44.347   4.582  34.534  1.00  0.00           C  
ATOM   3211  CD2 TRP H 103      42.318   5.545  34.522  1.00  0.00           C  
ATOM   3212  NE1 TRP H 103      44.519   5.937  34.393  1.00  0.00           N  
ATOM   3213  CE2 TRP H 103      43.287   6.542  34.382  1.00  0.00           C  
ATOM   3214  CE3 TRP H 103      40.964   5.904  34.541  1.00  0.00           C  
ATOM   3215  CZ2 TRP H 103      42.951   7.881  34.264  1.00  0.00           C  
ATOM   3216  CZ3 TRP H 103      40.627   7.247  34.421  1.00  0.00           C  
ATOM   3217  CH2 TRP H 103      41.595   8.209  34.285  1.00  0.00           C  
ATOM   3218  H   TRP H 103      44.588   2.497  36.057  1.00  0.00           H  
ATOM   3219  HA  TRP H 103      42.006   3.147  36.869  1.00  0.00           H  
ATOM   3220 1HB  TRP H 103      42.951   2.230  34.126  1.00  0.00           H  
ATOM   3221 2HB  TRP H 103      41.383   2.961  34.436  1.00  0.00           H  
ATOM   3222  HD1 TRP H 103      45.154   3.852  34.572  1.00  0.00           H  
ATOM   3223  HE1 TRP H 103      45.406   6.412  34.311  1.00  0.00           H  
ATOM   3224  HE3 TRP H 103      40.191   5.143  34.646  1.00  0.00           H  
ATOM   3225  HZ2 TRP H 103      43.706   8.661  34.155  1.00  0.00           H  
ATOM   3226  HZ3 TRP H 103      39.571   7.518  34.438  1.00  0.00           H  
ATOM   3227  HH2 TRP H 103      41.296   9.254  34.193  1.00  0.00           H  
ATOM   3228  N   GLY H 104      40.385   1.244  36.671  1.00  0.00           N  
ATOM   3229  CA  GLY H 104      39.441   0.110  36.619  1.00  0.00           C  
ATOM   3230  C   GLY H 104      39.029  -0.140  35.174  1.00  0.00           C  
ATOM   3231  O   GLY H 104      39.403   0.627  34.275  1.00  0.00           O  
ATOM   3232  H   GLY H 104      40.054   2.145  36.984  1.00  0.00           H  
ATOM   3233 1HA  GLY H 104      39.913  -0.777  37.042  1.00  0.00           H  
ATOM   3234 2HA  GLY H 104      38.569   0.333  37.233  1.00  0.00           H  
ATOM   3235  N   GLN H 105      38.260  -1.203  34.937  1.00  0.00           N  
ATOM   3236  CA  GLN H 105      37.901  -1.590  33.560  1.00  0.00           C  
ATOM   3237  C   GLN H 105      36.799  -0.712  32.956  1.00  0.00           C  
ATOM   3238  O   GLN H 105      36.587  -0.710  31.728  1.00  0.00           O  
ATOM   3239  CB  GLN H 105      37.458  -3.055  33.524  1.00  0.00           C  
ATOM   3240  CG  GLN H 105      38.565  -4.048  33.834  1.00  0.00           C  
ATOM   3241  CD  GLN H 105      38.075  -5.484  33.820  1.00  0.00           C  
ATOM   3242  OE1 GLN H 105      36.891  -5.753  34.042  1.00  0.00           O  
ATOM   3243  NE2 GLN H 105      38.985  -6.416  33.559  1.00  0.00           N  
ATOM   3244  H   GLN H 105      37.916  -1.756  35.709  1.00  0.00           H  
ATOM   3245  HA  GLN H 105      38.780  -1.473  32.927  1.00  0.00           H  
ATOM   3246 1HB  GLN H 105      36.655  -3.210  34.246  1.00  0.00           H  
ATOM   3247 2HB  GLN H 105      37.060  -3.291  32.537  1.00  0.00           H  
ATOM   3248 1HG  GLN H 105      39.349  -3.947  33.083  1.00  0.00           H  
ATOM   3249 2HG  GLN H 105      38.966  -3.833  34.824  1.00  0.00           H  
ATOM   3250 1HE2 GLN H 105      38.721  -7.381  33.537  1.00  0.00           H  
ATOM   3251 2HE2 GLN H 105      39.934  -6.154  33.385  1.00  0.00           H  
ATOM   3252  N   GLY H 106      36.105   0.031  33.821  1.00  0.00           N  
ATOM   3253  CA  GLY H 106      35.034   0.928  33.404  1.00  0.00           C  
ATOM   3254  C   GLY H 106      33.651   0.310  33.540  1.00  0.00           C  
ATOM   3255  O   GLY H 106      33.471  -0.892  33.310  1.00  0.00           O  
ATOM   3256  H   GLY H 106      36.336  -0.035  34.801  1.00  0.00           H  
ATOM   3257 1HA  GLY H 106      35.070   1.839  34.001  1.00  0.00           H  
ATOM   3258 2HA  GLY H 106      35.187   1.218  32.366  1.00  0.00           H  
ATOM   3259  N   THR H 107      32.689   1.148  33.911  1.00  0.00           N  
ATOM   3260  CA  THR H 107      31.288   0.755  34.082  1.00  0.00           C  
ATOM   3261  C   THR H 107      30.400   1.625  33.195  1.00  0.00           C  
ATOM   3262  O   THR H 107      30.402   2.856  33.326  1.00  0.00           O  
ATOM   3263  CB  THR H 107      30.841   0.873  35.550  1.00  0.00           C  
ATOM   3264  OG1 THR H 107      31.659   0.029  36.371  1.00  0.00           O  
ATOM   3265  CG2 THR H 107      29.384   0.463  35.700  1.00  0.00           C  
ATOM   3266  H   THR H 107      32.955   2.107  34.083  1.00  0.00           H  
ATOM   3267  HA  THR H 107      31.181  -0.287  33.778  1.00  0.00           H  
ATOM   3268  HB  THR H 107      30.957   1.904  35.884  1.00  0.00           H  
ATOM   3269  HG1 THR H 107      31.263  -0.845  36.423  1.00  0.00           H  
ATOM   3270 1HG2 THR H 107      29.086   0.553  36.744  1.00  0.00           H  
ATOM   3271 2HG2 THR H 107      28.759   1.111  35.086  1.00  0.00           H  
ATOM   3272 3HG2 THR H 107      29.263  -0.571  35.376  1.00  0.00           H  
ATOM   3273  N   THR H 108      29.643   1.001  32.293  1.00  0.00           N  
ATOM   3274  CA  THR H 108      28.771   1.758  31.397  1.00  0.00           C  
ATOM   3275  C   THR H 108      27.383   1.939  32.010  1.00  0.00           C  
ATOM   3276  O   THR H 108      26.682   0.954  32.297  1.00  0.00           O  
ATOM   3277  CB  THR H 108      28.647   1.067  30.027  1.00  0.00           C  
ATOM   3278  OG1 THR H 108      29.940   0.978  29.416  1.00  0.00           O  
ATOM   3279  CG2 THR H 108      27.714   1.852  29.117  1.00  0.00           C  
ATOM   3280  H   THR H 108      29.667  -0.006  32.220  1.00  0.00           H  
ATOM   3281  HA  THR H 108      29.206   2.747  31.245  1.00  0.00           H  
ATOM   3282  HB  THR H 108      28.252   0.061  30.161  1.00  0.00           H  
ATOM   3283  HG1 THR H 108      29.952   1.505  28.613  1.00  0.00           H  
ATOM   3284 1HG2 THR H 108      27.638   1.350  28.153  1.00  0.00           H  
ATOM   3285 2HG2 THR H 108      26.726   1.912  29.574  1.00  0.00           H  
ATOM   3286 3HG2 THR H 108      28.107   2.857  28.972  1.00  0.00           H  
ATOM   3287  N   LEU H 109      27.001   3.202  32.205  1.00  0.00           N  
ATOM   3288  CA  LEU H 109      25.675   3.538  32.753  1.00  0.00           C  
ATOM   3289  C   LEU H 109      24.856   4.160  31.639  1.00  0.00           C  
ATOM   3290  O   LEU H 109      25.301   5.099  30.966  1.00  0.00           O  
ATOM   3291  CB  LEU H 109      25.785   4.508  33.936  1.00  0.00           C  
ATOM   3292  CG  LEU H 109      24.455   4.967  34.546  1.00  0.00           C  
ATOM   3293  CD1 LEU H 109      23.791   3.797  35.257  1.00  0.00           C  
ATOM   3294  CD2 LEU H 109      24.708   6.118  35.508  1.00  0.00           C  
ATOM   3295  H   LEU H 109      27.639   3.947  31.970  1.00  0.00           H  
ATOM   3296  HA  LEU H 109      25.206   2.621  33.109  1.00  0.00           H  
ATOM   3297 1HB  LEU H 109      26.364   4.029  34.724  1.00  0.00           H  
ATOM   3298 2HB  LEU H 109      26.323   5.397  33.607  1.00  0.00           H  
ATOM   3299  HG  LEU H 109      23.785   5.298  33.752  1.00  0.00           H  
ATOM   3300 1HD1 LEU H 109      22.845   4.123  35.690  1.00  0.00           H  
ATOM   3301 2HD1 LEU H 109      23.604   2.995  34.542  1.00  0.00           H  
ATOM   3302 3HD1 LEU H 109      24.445   3.432  36.048  1.00  0.00           H  
ATOM   3303 1HD2 LEU H 109      23.763   6.445  35.941  1.00  0.00           H  
ATOM   3304 2HD2 LEU H 109      25.377   5.787  36.304  1.00  0.00           H  
ATOM   3305 3HD2 LEU H 109      25.167   6.948  34.970  1.00  0.00           H  
ATOM   3306  N   THR H 110      23.655   3.631  31.444  1.00  0.00           N  
ATOM   3307  CA  THR H 110      22.722   4.198  30.482  1.00  0.00           C  
ATOM   3308  C   THR H 110      21.469   4.666  31.204  1.00  0.00           C  
ATOM   3309  O   THR H 110      20.832   3.888  31.911  1.00  0.00           O  
ATOM   3310  CB  THR H 110      22.350   3.182  29.387  1.00  0.00           C  
ATOM   3311  OG1 THR H 110      23.530   2.791  28.674  1.00  0.00           O  
ATOM   3312  CG2 THR H 110      21.351   3.789  28.414  1.00  0.00           C  
ATOM   3313  H   THR H 110      23.381   2.816  31.974  1.00  0.00           H  
ATOM   3314  HA  THR H 110      23.196   5.055  30.003  1.00  0.00           H  
ATOM   3315  HB  THR H 110      21.909   2.297  29.845  1.00  0.00           H  
ATOM   3316  HG1 THR H 110      23.814   3.512  28.105  1.00  0.00           H  
ATOM   3317 1HG2 THR H 110      21.100   3.057  27.647  1.00  0.00           H  
ATOM   3318 2HG2 THR H 110      20.448   4.076  28.951  1.00  0.00           H  
ATOM   3319 3HG2 THR H 110      21.789   4.669  27.944  1.00  0.00           H  
ATOM   3320  N   VAL H 111      21.132   5.938  31.016  1.00  0.00           N  
ATOM   3321  CA  VAL H 111      19.909   6.500  31.570  1.00  0.00           C  
ATOM   3322  C   VAL H 111      18.869   6.625  30.461  1.00  0.00           C  
ATOM   3323  O   VAL H 111      19.070   7.335  29.473  1.00  0.00           O  
ATOM   3324  CB  VAL H 111      20.177   7.881  32.197  1.00  0.00           C  
ATOM   3325  CG1 VAL H 111      18.920   8.416  32.866  1.00  0.00           C  
ATOM   3326  CG2 VAL H 111      21.320   7.784  33.196  1.00  0.00           C  
ATOM   3327  H   VAL H 111      21.745   6.531  30.474  1.00  0.00           H  
ATOM   3328  HA  VAL H 111      19.543   5.832  32.351  1.00  0.00           H  
ATOM   3329  HB  VAL H 111      20.443   8.584  31.406  1.00  0.00           H  
ATOM   3330 1HG1 VAL H 111      19.127   9.393  33.303  1.00  0.00           H  
ATOM   3331 2HG1 VAL H 111      18.127   8.512  32.124  1.00  0.00           H  
ATOM   3332 3HG1 VAL H 111      18.604   7.728  33.650  1.00  0.00           H  
ATOM   3333 1HG2 VAL H 111      21.505   8.764  33.635  1.00  0.00           H  
ATOM   3334 2HG2 VAL H 111      21.055   7.078  33.984  1.00  0.00           H  
ATOM   3335 3HG2 VAL H 111      22.220   7.439  32.688  1.00  0.00           H  
ATOM   3336  N   SER H 112      17.755   5.922  30.636  1.00  0.00           N  
ATOM   3337  CA  SER H 112      16.688   5.903  29.633  1.00  0.00           C  
ATOM   3338  C   SER H 112      15.388   5.399  30.235  1.00  0.00           C  
ATOM   3339  O   SER H 112      15.390   4.663  31.223  1.00  0.00           O  
ATOM   3340  OXT SER H 112      14.338   5.717  29.749  1.00  0.00           O  
ATOM   3341  CB  SER H 112      17.082   5.026  28.460  1.00  0.00           C  
ATOM   3342  OG  SER H 112      16.061   4.981  27.502  1.00  0.00           O  
ATOM   3343  H   SER H 112      17.642   5.388  31.486  1.00  0.00           H  
ATOM   3344  HA  SER H 112      16.533   6.921  29.273  1.00  0.00           H  
ATOM   3345 1HB  SER H 112      17.994   5.416  28.005  1.00  0.00           H  
ATOM   3346 2HB  SER H 112      17.298   4.019  28.815  1.00  0.00           H  
ATOM   3347  HG  SER H 112      16.131   5.797  27.001  1.00  0.00           H  
TER                                                                             
