# Supplementary material for: Structure-based cross-docking analysis of antibody–antigen interactions
Source: Sci Rep. 2017 Aug 15;7:8145. doi: 10.1038/s41598-017-08414-y (PMC5557897; doi:10.1038/s41598-017-08414-y)
Supplement: Supplementary file 2 — Supplementary Dataset 1 [file 41598_2017_8414_MOESM2_ESM.zip › antibody_homology_models/2VIR_lh.pdb]

ATOM      1  N   GLN L   1       5.678  48.647  -8.815  1.00  0.00           N  
ATOM      2  CA  GLN L   1       4.561  49.486  -8.416  1.00  0.00           C  
ATOM      3  C   GLN L   1       3.341  49.350  -9.334  1.00  0.00           C  
ATOM      4  O   GLN L   1       2.254  49.779  -8.927  1.00  0.00           O  
ATOM      5  CB  GLN L   1       5.008  50.950  -8.367  1.00  0.00           C  
ATOM      6  CG  GLN L   1       6.110  51.231  -7.360  1.00  0.00           C  
ATOM      7  CD  GLN L   1       5.687  50.914  -5.937  1.00  0.00           C  
ATOM      8  OE1 GLN L   1       4.641  51.373  -5.469  1.00  0.00           O  
ATOM      9  NE2 GLN L   1       6.499  50.127  -5.241  1.00  0.00           N  
ATOM     10 1H   GLN L   1       6.439  48.780  -8.180  1.00  0.00           H  
ATOM     11 2H   GLN L   1       5.397  47.688  -8.801  1.00  0.00           H  
ATOM     12 3H   GLN L   1       5.968  48.895  -9.739  1.00  0.00           H  
ATOM     13  HA  GLN L   1       4.237  49.180  -7.422  1.00  0.00           H  
ATOM     14 1HB  GLN L   1       5.367  51.253  -9.351  1.00  0.00           H  
ATOM     15 2HB  GLN L   1       4.156  51.582  -8.120  1.00  0.00           H  
ATOM     16 1HG  GLN L   1       6.976  50.617  -7.603  1.00  0.00           H  
ATOM     17 2HG  GLN L   1       6.374  52.287  -7.411  1.00  0.00           H  
ATOM     18 1HE2 GLN L   1       6.273  49.884  -4.297  1.00  0.00           H  
ATOM     19 2HE2 GLN L   1       7.338  49.778  -5.660  1.00  0.00           H  
ATOM     20  N   ALA L   2       3.479  48.701 -10.507  1.00  0.00           N  
ATOM     21  CA  ALA L   2       2.331  48.472 -11.371  1.00  0.00           C  
ATOM     22  C   ALA L   2       1.472  47.381 -10.720  1.00  0.00           C  
ATOM     23  O   ALA L   2       1.953  46.303 -10.339  1.00  0.00           O  
ATOM     24  CB  ALA L   2       2.767  48.074 -12.773  1.00  0.00           C  
ATOM     25  H   ALA L   2       4.388  48.367 -10.797  1.00  0.00           H  
ATOM     26  HA  ALA L   2       1.765  49.402 -11.436  1.00  0.00           H  
ATOM     27 1HB  ALA L   2       1.887  47.885 -13.387  1.00  0.00           H  
ATOM     28 2HB  ALA L   2       3.351  48.881 -13.215  1.00  0.00           H  
ATOM     29 3HB  ALA L   2       3.374  47.172 -12.723  1.00  0.00           H  
ATOM     30  N   VAL L   3       0.207  47.738 -10.517  1.00  0.00           N  
ATOM     31  CA  VAL L   3      -0.816  46.895  -9.932  1.00  0.00           C  
ATOM     32  C   VAL L   3      -1.923  46.733 -10.974  1.00  0.00           C  
ATOM     33  O   VAL L   3      -2.295  47.702 -11.653  1.00  0.00           O  
ATOM     34  CB  VAL L   3      -1.379  47.517  -8.640  1.00  0.00           C  
ATOM     35  CG1 VAL L   3      -2.512  46.665  -8.087  1.00  0.00           C  
ATOM     36  CG2 VAL L   3      -0.267  47.670  -7.612  1.00  0.00           C  
ATOM     37  H   VAL L   3      -0.032  48.676 -10.804  1.00  0.00           H  
ATOM     38  HA  VAL L   3      -0.370  45.932  -9.682  1.00  0.00           H  
ATOM     39  HB  VAL L   3      -1.797  48.497  -8.872  1.00  0.00           H  
ATOM     40 1HG1 VAL L   3      -2.898  47.120  -7.174  1.00  0.00           H  
ATOM     41 2HG1 VAL L   3      -3.311  46.599  -8.825  1.00  0.00           H  
ATOM     42 3HG1 VAL L   3      -2.139  45.665  -7.864  1.00  0.00           H  
ATOM     43 1HG2 VAL L   3      -0.672  48.111  -6.702  1.00  0.00           H  
ATOM     44 2HG2 VAL L   3       0.156  46.691  -7.385  1.00  0.00           H  
ATOM     45 3HG2 VAL L   3       0.513  48.317  -8.013  1.00  0.00           H  
ATOM     46  N   VAL L   4      -2.379  45.487 -11.137  1.00  0.00           N  
ATOM     47  CA  VAL L   4      -3.483  45.129 -12.009  1.00  0.00           C  
ATOM     48  C   VAL L   4      -4.595  44.678 -11.071  1.00  0.00           C  
ATOM     49  O   VAL L   4      -4.410  43.770 -10.260  1.00  0.00           O  
ATOM     50  CB  VAL L   4      -3.100  44.005 -12.990  1.00  0.00           C  
ATOM     51  CG1 VAL L   4      -4.288  43.634 -13.865  1.00  0.00           C  
ATOM     52  CG2 VAL L   4      -1.918  44.442 -13.842  1.00  0.00           C  
ATOM     53  H   VAL L   4      -1.912  44.761 -10.611  1.00  0.00           H  
ATOM     54  HA  VAL L   4      -3.760  46.006 -12.595  1.00  0.00           H  
ATOM     55  HB  VAL L   4      -2.829  43.115 -12.421  1.00  0.00           H  
ATOM     56 1HG1 VAL L   4      -3.999  42.838 -14.552  1.00  0.00           H  
ATOM     57 2HG1 VAL L   4      -5.109  43.290 -13.237  1.00  0.00           H  
ATOM     58 3HG1 VAL L   4      -4.606  44.506 -14.435  1.00  0.00           H  
ATOM     59 1HG2 VAL L   4      -1.652  43.642 -14.533  1.00  0.00           H  
ATOM     60 2HG2 VAL L   4      -2.187  45.335 -14.406  1.00  0.00           H  
ATOM     61 3HG2 VAL L   4      -1.067  44.663 -13.198  1.00  0.00           H  
ATOM     62  N   THR L   5      -5.717  45.399 -11.120  1.00  0.00           N  
ATOM     63  CA  THR L   5      -6.880  45.205 -10.247  1.00  0.00           C  
ATOM     64  C   THR L   5      -8.063  44.493 -10.940  1.00  0.00           C  
ATOM     65  O   THR L   5      -8.540  44.933 -11.994  1.00  0.00           O  
ATOM     66  CB  THR L   5      -7.359  46.559  -9.691  1.00  0.00           C  
ATOM     67  OG1 THR L   5      -6.323  47.142  -8.890  1.00  0.00           O  
ATOM     68  CG2 THR L   5      -8.607  46.375  -8.843  1.00  0.00           C  
ATOM     69  H   THR L   5      -5.742  46.127 -11.819  1.00  0.00           H  
ATOM     70  HA  THR L   5      -6.584  44.568  -9.413  1.00  0.00           H  
ATOM     71  HB  THR L   5      -7.584  47.232 -10.517  1.00  0.00           H  
ATOM     72  HG1 THR L   5      -6.304  46.714  -8.031  1.00  0.00           H  
ATOM     73 1HG2 THR L   5      -8.932  47.342  -8.459  1.00  0.00           H  
ATOM     74 2HG2 THR L   5      -9.401  45.942  -9.451  1.00  0.00           H  
ATOM     75 3HG2 THR L   5      -8.386  45.709  -8.009  1.00  0.00           H  
ATOM     76  N   GLN L   6      -8.555  43.433 -10.266  1.00  0.00           N  
ATOM     77  CA  GLN L   6      -9.699  42.602 -10.626  1.00  0.00           C  
ATOM     78  C   GLN L   6     -10.728  42.611  -9.497  1.00  0.00           C  
ATOM     79  O   GLN L   6     -10.345  42.727  -8.332  1.00  0.00           O  
ATOM     80  CB  GLN L   6      -9.235  41.164 -10.886  1.00  0.00           C  
ATOM     81  CG  GLN L   6      -8.372  41.020 -12.123  1.00  0.00           C  
ATOM     82  CD  GLN L   6      -8.112  39.584 -12.458  1.00  0.00           C  
ATOM     83  OE1 GLN L   6      -6.973  39.121 -12.435  1.00  0.00           O  
ATOM     84  NE2 GLN L   6      -9.159  38.850 -12.805  1.00  0.00           N  
ATOM     85  H   GLN L   6      -8.041  43.225  -9.422  1.00  0.00           H  
ATOM     86  HA  GLN L   6     -10.160  43.018 -11.522  1.00  0.00           H  
ATOM     87 1HB  GLN L   6      -8.668  40.804 -10.028  1.00  0.00           H  
ATOM     88 2HB  GLN L   6     -10.104  40.516 -10.998  1.00  0.00           H  
ATOM     89 1HG  GLN L   6      -8.883  41.487 -12.965  1.00  0.00           H  
ATOM     90 2HG  GLN L   6      -7.417  41.515 -11.946  1.00  0.00           H  
ATOM     91 1HE2 GLN L   6      -9.038  37.885 -13.038  1.00  0.00           H  
ATOM     92 2HE2 GLN L   6     -10.070  39.262 -12.834  1.00  0.00           H  
ATOM     93  N   GLU L   7     -12.023  42.476  -9.817  1.00  0.00           N  
ATOM     94  CA  GLU L   7     -13.051  42.423  -8.770  1.00  0.00           C  
ATOM     95  C   GLU L   7     -12.771  41.209  -7.852  1.00  0.00           C  
ATOM     96  O   GLU L   7     -12.574  40.131  -8.394  1.00  0.00           O  
ATOM     97  CB  GLU L   7     -14.449  42.322  -9.384  1.00  0.00           C  
ATOM     98  CG  GLU L   7     -14.878  43.550 -10.174  1.00  0.00           C  
ATOM     99  CD  GLU L   7     -14.387  43.533 -11.594  1.00  0.00           C  
ATOM    100  OE1 GLU L   7     -13.768  42.570 -11.978  1.00  0.00           O  
ATOM    101  OE2 GLU L   7     -14.630  44.486 -12.297  1.00  0.00           O  
ATOM    102  H   GLU L   7     -12.303  42.408 -10.786  1.00  0.00           H  
ATOM    103  HA  GLU L   7     -12.996  43.341  -8.184  1.00  0.00           H  
ATOM    104 1HB  GLU L   7     -14.492  41.463 -10.052  1.00  0.00           H  
ATOM    105 2HB  GLU L   7     -15.182  42.159  -8.594  1.00  0.00           H  
ATOM    106 1HG  GLU L   7     -15.967  43.604 -10.179  1.00  0.00           H  
ATOM    107 2HG  GLU L   7     -14.500  44.441  -9.674  1.00  0.00           H  
ATOM    108  N   SER L   8     -12.656  41.328  -6.502  1.00  0.00           N  
ATOM    109  CA  SER L   8     -12.317  40.137  -5.692  1.00  0.00           C  
ATOM    110  C   SER L   8     -13.258  38.945  -5.891  1.00  0.00           C  
ATOM    111  O   SER L   8     -12.785  37.812  -5.985  1.00  0.00           O  
ATOM    112  CB  SER L   8     -12.308  40.512  -4.223  1.00  0.00           C  
ATOM    113  OG  SER L   8     -11.268  41.408  -3.940  1.00  0.00           O  
ATOM    114  H   SER L   8     -12.797  42.215  -6.038  1.00  0.00           H  
ATOM    115  HA  SER L   8     -11.322  39.794  -5.980  1.00  0.00           H  
ATOM    116 1HB  SER L   8     -13.263  40.964  -3.957  1.00  0.00           H  
ATOM    117 2HB  SER L   8     -12.191  39.613  -3.619  1.00  0.00           H  
ATOM    118  HG  SER L   8     -10.530  41.139  -4.492  1.00  0.00           H  
ATOM    119  N   ALA L  10     -14.567  39.199  -5.977  1.00  0.00           N  
ATOM    120  CA  ALA L  10     -15.578  38.177  -6.209  1.00  0.00           C  
ATOM    121  C   ALA L  10     -16.811  38.736  -6.901  1.00  0.00           C  
ATOM    122  O   ALA L  10     -17.267  39.840  -6.576  1.00  0.00           O  
ATOM    123  CB  ALA L  10     -15.970  37.520  -4.894  1.00  0.00           C  
ATOM    124  H   ALA L  10     -14.856  40.162  -5.873  1.00  0.00           H  
ATOM    125  HA  ALA L  10     -15.151  37.422  -6.869  1.00  0.00           H  
ATOM    126 1HB  ALA L  10     -16.721  36.753  -5.080  1.00  0.00           H  
ATOM    127 2HB  ALA L  10     -15.091  37.066  -4.437  1.00  0.00           H  
ATOM    128 3HB  ALA L  10     -16.379  38.272  -4.221  1.00  0.00           H  
ATOM    129  N   LEU L  11     -17.369  37.939  -7.832  1.00  0.00           N  
ATOM    130  CA  LEU L  11     -18.583  38.255  -8.590  1.00  0.00           C  
ATOM    131  C   LEU L  11     -19.555  37.088  -8.560  1.00  0.00           C  
ATOM    132  O   LEU L  11     -19.129  35.934  -8.551  1.00  0.00           O  
ATOM    133  CB  LEU L  11     -18.251  38.614 -10.055  1.00  0.00           C  
ATOM    134  CG  LEU L  11     -17.434  39.881 -10.334  1.00  0.00           C  
ATOM    135  CD1 LEU L  11     -17.033  39.948 -11.783  1.00  0.00           C  
ATOM    136  CD2 LEU L  11     -18.195  41.149  -9.979  1.00  0.00           C  
ATOM    137  H   LEU L  11     -16.897  37.062  -8.002  1.00  0.00           H  
ATOM    138  HA  LEU L  11     -19.061  39.121  -8.132  1.00  0.00           H  
ATOM    139 1HB  LEU L  11     -17.694  37.791 -10.497  1.00  0.00           H  
ATOM    140 2HB  LEU L  11     -19.186  38.730 -10.603  1.00  0.00           H  
ATOM    141  HG  LEU L  11     -16.518  39.861  -9.744  1.00  0.00           H  
ATOM    142 1HD1 LEU L  11     -16.454  40.854 -11.959  1.00  0.00           H  
ATOM    143 2HD1 LEU L  11     -16.428  39.078 -12.033  1.00  0.00           H  
ATOM    144 3HD1 LEU L  11     -17.926  39.961 -12.408  1.00  0.00           H  
ATOM    145 1HD2 LEU L  11     -17.574  42.020 -10.195  1.00  0.00           H  
ATOM    146 2HD2 LEU L  11     -19.110  41.202 -10.568  1.00  0.00           H  
ATOM    147 3HD2 LEU L  11     -18.447  41.138  -8.918  1.00  0.00           H  
ATOM    148  N   THR L  12     -20.862  37.395  -8.567  1.00  0.00           N  
ATOM    149  CA  THR L  12     -21.951  36.417  -8.579  1.00  0.00           C  
ATOM    150  C   THR L  12     -22.699  36.430  -9.926  1.00  0.00           C  
ATOM    151  O   THR L  12     -22.863  37.486 -10.540  1.00  0.00           O  
ATOM    152  CB  THR L  12     -22.942  36.684  -7.430  1.00  0.00           C  
ATOM    153  OG1 THR L  12     -23.515  37.989  -7.583  1.00  0.00           O  
ATOM    154  CG2 THR L  12     -22.235  36.599  -6.086  1.00  0.00           C  
ATOM    155  H   THR L  12     -21.085  38.380  -8.564  1.00  0.00           H  
ATOM    156  HA  THR L  12     -21.525  35.423  -8.443  1.00  0.00           H  
ATOM    157  HB  THR L  12     -23.742  35.944  -7.461  1.00  0.00           H  
ATOM    158  HG1 THR L  12     -24.468  37.910  -7.672  1.00  0.00           H  
ATOM    159 1HG2 THR L  12     -22.951  36.790  -5.286  1.00  0.00           H  
ATOM    160 2HG2 THR L  12     -21.808  35.604  -5.962  1.00  0.00           H  
ATOM    161 3HG2 THR L  12     -21.440  37.343  -6.046  1.00  0.00           H  
ATOM    162  N   THR L  13     -23.171  35.262 -10.359  1.00  0.00           N  
ATOM    163  CA  THR L  13     -23.986  35.066 -11.559  1.00  0.00           C  
ATOM    164  C   THR L  13     -24.892  33.824 -11.325  1.00  0.00           C  
ATOM    165  O   THR L  13     -24.476  32.894 -10.643  1.00  0.00           O  
ATOM    166  CB  THR L  13     -23.114  34.879 -12.814  1.00  0.00           C  
ATOM    167  OG1 THR L  13     -23.953  34.799 -13.974  1.00  0.00           O  
ATOM    168  CG2 THR L  13     -22.287  33.607 -12.704  1.00  0.00           C  
ATOM    169  H   THR L  13     -22.930  34.461  -9.791  1.00  0.00           H  
ATOM    170  HA  THR L  13     -24.604  35.952 -11.706  1.00  0.00           H  
ATOM    171  HB  THR L  13     -22.446  35.732 -12.924  1.00  0.00           H  
ATOM    172  HG1 THR L  13     -24.321  33.915 -14.042  1.00  0.00           H  
ATOM    173 1HG2 THR L  13     -21.677  33.492 -13.600  1.00  0.00           H  
ATOM    174 2HG2 THR L  13     -21.639  33.670 -11.829  1.00  0.00           H  
ATOM    175 3HG2 THR L  13     -22.950  32.749 -12.603  1.00  0.00           H  
ATOM    176  N   SER L  14     -26.141  33.848 -11.823  1.00  0.00           N  
ATOM    177  CA  SER L  14     -27.049  32.698 -11.700  1.00  0.00           C  
ATOM    178  C   SER L  14     -26.944  31.810 -12.947  1.00  0.00           C  
ATOM    179  O   SER L  14     -26.610  32.352 -13.998  1.00  0.00           O  
ATOM    180  CB  SER L  14     -28.479  33.167 -11.514  1.00  0.00           C  
ATOM    181  OG  SER L  14     -28.612  33.919 -10.339  1.00  0.00           O  
ATOM    182  H   SER L  14     -26.462  34.681 -12.294  1.00  0.00           H  
ATOM    183  HA  SER L  14     -26.756  32.118 -10.824  1.00  0.00           H  
ATOM    184 1HB  SER L  14     -28.778  33.771 -12.370  1.00  0.00           H  
ATOM    185 2HB  SER L  14     -29.143  32.305 -11.474  1.00  0.00           H  
ATOM    186  HG  SER L  14     -29.345  33.528  -9.857  1.00  0.00           H  
ATOM    187  N   PRO L  15     -27.241  30.481 -12.892  1.00  0.00           N  
ATOM    188  CA  PRO L  15     -27.188  29.656 -14.124  1.00  0.00           C  
ATOM    189  C   PRO L  15     -28.053  30.246 -15.233  1.00  0.00           C  
ATOM    190  O   PRO L  15     -29.227  30.533 -15.005  1.00  0.00           O  
ATOM    191  CB  PRO L  15     -27.729  28.299 -13.661  1.00  0.00           C  
ATOM    192  CG  PRO L  15     -27.376  28.239 -12.214  1.00  0.00           C  
ATOM    193  CD  PRO L  15     -27.593  29.643 -11.717  1.00  0.00           C  
ATOM    194  HA  PRO L  15     -26.143  29.570 -14.457  1.00  0.00           H  
ATOM    195 1HB  PRO L  15     -28.814  28.246 -13.838  1.00  0.00           H  
ATOM    196 2HB  PRO L  15     -27.268  27.490 -14.248  1.00  0.00           H  
ATOM    197 1HG  PRO L  15     -28.011  27.504 -11.699  1.00  0.00           H  
ATOM    198 2HG  PRO L  15     -26.336  27.903 -12.091  1.00  0.00           H  
ATOM    199 1HD  PRO L  15     -28.650  29.774 -11.438  1.00  0.00           H  
ATOM    200 2HD  PRO L  15     -26.937  29.833 -10.855  1.00  0.00           H  
ATOM    201  N   GLY L  16     -27.433  30.506 -16.380  1.00  0.00           N  
ATOM    202  CA  GLY L  16     -28.103  31.093 -17.533  1.00  0.00           C  
ATOM    203  C   GLY L  16     -27.796  32.564 -17.735  1.00  0.00           C  
ATOM    204  O   GLY L  16     -28.007  33.097 -18.827  1.00  0.00           O  
ATOM    205  H   GLY L  16     -26.450  30.282 -16.444  1.00  0.00           H  
ATOM    206 1HA  GLY L  16     -27.813  30.555 -18.436  1.00  0.00           H  
ATOM    207 2HA  GLY L  16     -29.181  30.979 -17.424  1.00  0.00           H  
ATOM    208  N   GLU L  17     -27.289  33.215 -16.683  1.00  0.00           N  
ATOM    209  CA  GLU L  17     -26.976  34.641 -16.669  1.00  0.00           C  
ATOM    210  C   GLU L  17     -25.667  35.012 -17.334  1.00  0.00           C  
ATOM    211  O   GLU L  17     -24.896  34.143 -17.751  1.00  0.00           O  
ATOM    212  CB  GLU L  17     -26.957  35.146 -15.225  1.00  0.00           C  
ATOM    213  CG  GLU L  17     -28.305  35.090 -14.520  1.00  0.00           C  
ATOM    214  CD  GLU L  17     -29.296  36.073 -15.076  1.00  0.00           C  
ATOM    215  OE1 GLU L  17     -28.889  37.137 -15.475  1.00  0.00           O  
ATOM    216  OE2 GLU L  17     -30.463  35.759 -15.103  1.00  0.00           O  
ATOM    217  H   GLU L  17     -27.119  32.666 -15.853  1.00  0.00           H  
ATOM    218  HA  GLU L  17     -27.753  35.171 -17.221  1.00  0.00           H  
ATOM    219 1HB  GLU L  17     -26.250  34.554 -14.642  1.00  0.00           H  
ATOM    220 2HB  GLU L  17     -26.612  36.179 -15.205  1.00  0.00           H  
ATOM    221 1HG  GLU L  17     -28.713  34.084 -14.619  1.00  0.00           H  
ATOM    222 2HG  GLU L  17     -28.157  35.289 -13.460  1.00  0.00           H  
ATOM    223  N   THR L  18     -25.423  36.320 -17.449  1.00  0.00           N  
ATOM    224  CA  THR L  18     -24.222  36.873 -18.077  1.00  0.00           C  
ATOM    225  C   THR L  18     -23.472  37.754 -17.054  1.00  0.00           C  
ATOM    226  O   THR L  18     -24.095  38.521 -16.306  1.00  0.00           O  
ATOM    227  CB  THR L  18     -24.571  37.692 -19.334  1.00  0.00           C  
ATOM    228  OG1 THR L  18     -25.245  36.854 -20.281  1.00  0.00           O  
ATOM    229  CG2 THR L  18     -23.310  38.257 -19.969  1.00  0.00           C  
ATOM    230  H   THR L  18     -26.118  36.949 -17.076  1.00  0.00           H  
ATOM    231  HA  THR L  18     -23.577  36.047 -18.377  1.00  0.00           H  
ATOM    232  HB  THR L  18     -25.233  38.514 -19.061  1.00  0.00           H  
ATOM    233  HG1 THR L  18     -25.049  37.156 -21.171  1.00  0.00           H  
ATOM    234 1HG2 THR L  18     -23.576  38.832 -20.856  1.00  0.00           H  
ATOM    235 2HG2 THR L  18     -22.801  38.904 -19.255  1.00  0.00           H  
ATOM    236 3HG2 THR L  18     -22.648  37.439 -20.253  1.00  0.00           H  
ATOM    237  N   VAL L  19     -22.137  37.608 -17.018  1.00  0.00           N  
ATOM    238  CA  VAL L  19     -21.269  38.356 -16.114  1.00  0.00           C  
ATOM    239  C   VAL L  19     -20.020  38.819 -16.872  1.00  0.00           C  
ATOM    240  O   VAL L  19     -19.531  38.120 -17.754  1.00  0.00           O  
ATOM    241  CB  VAL L  19     -20.858  37.487 -14.911  1.00  0.00           C  
ATOM    242  CG1 VAL L  19     -20.070  36.271 -15.376  1.00  0.00           C  
ATOM    243  CG2 VAL L  19     -20.043  38.313 -13.928  1.00  0.00           C  
ATOM    244  H   VAL L  19     -21.726  36.944 -17.657  1.00  0.00           H  
ATOM    245  HA  VAL L  19     -21.818  39.223 -15.745  1.00  0.00           H  
ATOM    246  HB  VAL L  19     -21.757  37.118 -14.417  1.00  0.00           H  
ATOM    247 1HG1 VAL L  19     -19.788  35.667 -14.513  1.00  0.00           H  
ATOM    248 2HG1 VAL L  19     -20.686  35.675 -16.050  1.00  0.00           H  
ATOM    249 3HG1 VAL L  19     -19.171  36.597 -15.898  1.00  0.00           H  
ATOM    250 1HG2 VAL L  19     -19.756  37.692 -13.080  1.00  0.00           H  
ATOM    251 2HG2 VAL L  19     -19.146  38.688 -14.423  1.00  0.00           H  
ATOM    252 3HG2 VAL L  19     -20.640  39.155 -13.576  1.00  0.00           H  
ATOM    253  N   THR L  20     -19.549  40.030 -16.545  1.00  0.00           N  
ATOM    254  CA  THR L  20     -18.375  40.653 -17.140  1.00  0.00           C  
ATOM    255  C   THR L  20     -17.361  40.877 -16.040  1.00  0.00           C  
ATOM    256  O   THR L  20     -17.693  41.410 -14.970  1.00  0.00           O  
ATOM    257  CB  THR L  20     -18.713  41.984 -17.836  1.00  0.00           C  
ATOM    258  OG1 THR L  20     -19.648  41.748 -18.897  1.00  0.00           O  
ATOM    259  CG2 THR L  20     -17.456  42.623 -18.406  1.00  0.00           C  
ATOM    260  H   THR L  20     -20.061  40.528 -15.831  1.00  0.00           H  
ATOM    261  HA  THR L  20     -17.969  39.977 -17.893  1.00  0.00           H  
ATOM    262  HB  THR L  20     -19.166  42.666 -17.116  1.00  0.00           H  
ATOM    263  HG1 THR L  20     -19.193  41.345 -19.640  1.00  0.00           H  
ATOM    264 1HG2 THR L  20     -17.715  43.562 -18.894  1.00  0.00           H  
ATOM    265 2HG2 THR L  20     -16.748  42.814 -17.600  1.00  0.00           H  
ATOM    266 3HG2 THR L  20     -17.004  41.949 -19.134  1.00  0.00           H  
ATOM    267  N   LEU L  21     -16.128  40.432 -16.298  1.00  0.00           N  
ATOM    268  CA  LEU L  21     -15.007  40.588 -15.376  1.00  0.00           C  
ATOM    269  C   LEU L  21     -14.084  41.656 -15.917  1.00  0.00           C  
ATOM    270  O   LEU L  21     -13.939  41.763 -17.135  1.00  0.00           O  
ATOM    271  CB  LEU L  21     -14.245  39.269 -15.202  1.00  0.00           C  
ATOM    272  CG  LEU L  21     -15.026  38.133 -14.529  1.00  0.00           C  
ATOM    273  CD1 LEU L  21     -16.007  37.531 -15.526  1.00  0.00           C  
ATOM    274  CD2 LEU L  21     -14.053  37.081 -14.017  1.00  0.00           C  
ATOM    275  H   LEU L  21     -15.977  39.964 -17.180  1.00  0.00           H  
ATOM    276  HA  LEU L  21     -15.398  40.888 -14.404  1.00  0.00           H  
ATOM    277 1HB  LEU L  21     -13.930  38.918 -16.183  1.00  0.00           H  
ATOM    278 2HB  LEU L  21     -13.354  39.458 -14.603  1.00  0.00           H  
ATOM    279  HG  LEU L  21     -15.602  38.532 -13.694  1.00  0.00           H  
ATOM    280 1HD1 LEU L  21     -16.563  36.724 -15.048  1.00  0.00           H  
ATOM    281 2HD1 LEU L  21     -16.703  38.300 -15.861  1.00  0.00           H  
ATOM    282 3HD1 LEU L  21     -15.461  37.137 -16.382  1.00  0.00           H  
ATOM    283 1HD2 LEU L  21     -14.609  36.274 -13.538  1.00  0.00           H  
ATOM    284 2HD2 LEU L  21     -13.478  36.680 -14.852  1.00  0.00           H  
ATOM    285 3HD2 LEU L  21     -13.376  37.534 -13.293  1.00  0.00           H  
ATOM    286  N   THR L  22     -13.482  42.552 -14.990  1.00  0.00           N  
ATOM    287  CA  THR L  22     -12.587  43.459 -15.712  1.00  0.00           C  
ATOM    288  C   THR L  22     -11.219  43.480 -15.054  1.00  0.00           C  
ATOM    289  O   THR L  22     -11.039  42.950 -13.970  1.00  0.00           O  
ATOM    290  CB  THR L  22     -13.158  44.888 -15.771  1.00  0.00           C  
ATOM    291  OG1 THR L  22     -13.201  45.443 -14.450  1.00  0.00           O  
ATOM    292  CG2 THR L  22     -14.561  44.879 -16.359  1.00  0.00           C  
ATOM    293  H   THR L  22     -13.539  42.615 -13.984  1.00  0.00           H  
ATOM    294  HA  THR L  22     -12.477  43.096 -16.734  1.00  0.00           H  
ATOM    295  HB  THR L  22     -12.514  45.511 -16.391  1.00  0.00           H  
ATOM    296  HG1 THR L  22     -13.735  44.880 -13.884  1.00  0.00           H  
ATOM    297 1HG2 THR L  22     -14.948  45.897 -16.393  1.00  0.00           H  
ATOM    298 2HG2 THR L  22     -14.530  44.467 -17.368  1.00  0.00           H  
ATOM    299 3HG2 THR L  22     -15.211  44.265 -15.737  1.00  0.00           H  
ATOM    300  N   CYS L  23     -10.249  44.168 -15.639  1.00  0.00           N  
ATOM    301  CA  CYS L  23      -8.854  44.214 -15.320  1.00  0.00           C  
ATOM    302  C   CYS L  23      -8.459  45.660 -15.536  1.00  0.00           C  
ATOM    303  O   CYS L  23      -8.384  46.160 -16.616  1.00  0.00           O  
ATOM    304  CB  CYS L  23      -8.156  43.242 -16.252  1.00  0.00           C  
ATOM    305  SG  CYS L  23      -6.403  42.924 -16.206  1.00  0.00           S  
ATOM    306  H   CYS L  23     -10.596  44.719 -16.410  1.00  0.00           H  
ATOM    307  HA  CYS L  23      -8.725  43.895 -14.286  1.00  0.00           H  
ATOM    308 1HB  CYS L  23      -8.587  42.248 -16.130  1.00  0.00           H  
ATOM    309 2HB  CYS L  23      -8.322  43.546 -17.285  1.00  0.00           H  
ATOM    310  N   ARG L  24      -8.127  46.359 -14.491  1.00  0.00           N  
ATOM    311  CA  ARG L  24      -7.728  47.735 -14.320  1.00  0.00           C  
ATOM    312  C   ARG L  24      -6.239  47.823 -14.108  1.00  0.00           C  
ATOM    313  O   ARG L  24      -5.819  46.910 -13.420  1.00  0.00           O  
ATOM    314  CB  ARG L  24      -8.449  48.366 -13.138  1.00  0.00           C  
ATOM    315  CG  ARG L  24      -8.133  49.835 -12.906  1.00  0.00           C  
ATOM    316  CD  ARG L  24      -8.960  50.409 -11.814  1.00  0.00           C  
ATOM    317  NE  ARG L  24      -8.647  51.809 -11.576  1.00  0.00           N  
ATOM    318  CZ  ARG L  24      -9.217  52.568 -10.619  1.00  0.00           C  
ATOM    319  NH1 ARG L  24     -10.124  52.049  -9.822  1.00  0.00           N  
ATOM    320  NH2 ARG L  24      -8.863  53.835 -10.483  1.00  0.00           N  
ATOM    321  H   ARG L  24      -8.181  45.759 -13.680  1.00  0.00           H  
ATOM    322  HA  ARG L  24      -7.994  48.287 -15.222  1.00  0.00           H  
ATOM    323 1HB  ARG L  24      -9.526  48.280 -13.281  1.00  0.00           H  
ATOM    324 2HB  ARG L  24      -8.196  47.826 -12.226  1.00  0.00           H  
ATOM    325 1HG  ARG L  24      -7.083  49.942 -12.634  1.00  0.00           H  
ATOM    326 2HG  ARG L  24      -8.330  50.399 -13.819  1.00  0.00           H  
ATOM    327 1HD  ARG L  24     -10.014  50.336 -12.079  1.00  0.00           H  
ATOM    328 2HD  ARG L  24      -8.778  49.858 -10.892  1.00  0.00           H  
ATOM    329  HE  ARG L  24      -7.954  52.244 -12.170  1.00  0.00           H  
ATOM    330 1HH1 ARG L  24     -10.394  51.082  -9.926  1.00  0.00           H  
ATOM    331 2HH1 ARG L  24     -10.551  52.618  -9.105  1.00  0.00           H  
ATOM    332 1HH2 ARG L  24      -8.166  54.234 -11.096  1.00  0.00           H  
ATOM    333 2HH2 ARG L  24      -9.290  54.403  -9.767  1.00  0.00           H  
ATOM    334  N   SER L  25      -5.552  48.819 -14.563  1.00  0.00           N  
ATOM    335  CA  SER L  25      -4.132  48.888 -14.310  1.00  0.00           C  
ATOM    336  C   SER L  25      -3.785  50.261 -13.681  1.00  0.00           C  
ATOM    337  O   SER L  25      -4.303  51.319 -14.114  1.00  0.00           O  
ATOM    338  CB  SER L  25      -3.363  48.677 -15.600  1.00  0.00           C  
ATOM    339  OG  SER L  25      -1.986  48.828 -15.394  1.00  0.00           O  
ATOM    340  H   SER L  25      -5.994  49.554 -15.097  1.00  0.00           H  
ATOM    341  HA  SER L  25      -3.867  48.097 -13.608  1.00  0.00           H  
ATOM    342 1HB  SER L  25      -3.570  47.680 -15.988  1.00  0.00           H  
ATOM    343 2HB  SER L  25      -3.703  49.395 -16.347  1.00  0.00           H  
ATOM    344  HG  SER L  25      -1.559  48.394 -16.136  1.00  0.00           H  
ATOM    345  N   SER L  26      -2.758  50.259 -12.803  1.00  0.00           N  
ATOM    346  CA  SER L  26      -2.417  51.460 -12.068  1.00  0.00           C  
ATOM    347  C   SER L  26      -1.561  52.350 -12.955  1.00  0.00           C  
ATOM    348  O   SER L  26      -1.241  53.483 -12.614  1.00  0.00           O  
ATOM    349  CB  SER L  26      -1.677  51.115 -10.790  1.00  0.00           C  
ATOM    350  OG  SER L  26      -0.417  50.571 -11.070  1.00  0.00           O  
ATOM    351  H   SER L  26      -2.220  49.419 -12.651  1.00  0.00           H  
ATOM    352  HA  SER L  26      -3.340  51.979 -11.805  1.00  0.00           H  
ATOM    353 1HB  SER L  26      -1.562  52.013 -10.183  1.00  0.00           H  
ATOM    354 2HB  SER L  26      -2.263  50.403 -10.211  1.00  0.00           H  
ATOM    355  HG  SER L  26       0.222  51.157 -10.658  1.00  0.00           H  
ATOM    356  N   THR L  27      -1.171  51.761 -14.085  1.00  0.00           N  
ATOM    357  CA  THR L  27      -0.350  52.407 -15.092  1.00  0.00           C  
ATOM    358  C   THR L  27      -1.182  53.403 -15.839  1.00  0.00           C  
ATOM    359  O   THR L  27      -0.602  54.299 -16.410  1.00  0.00           O  
ATOM    360  CB  THR L  27       0.258  51.392 -16.077  1.00  0.00           C  
ATOM    361  OG1 THR L  27      -0.791  50.745 -16.811  1.00  0.00           O  
ATOM    362  CG2 THR L  27       1.069  50.345 -15.330  1.00  0.00           C  
ATOM    363  H   THR L  27      -1.474  50.809 -14.233  1.00  0.00           H  
ATOM    364  HA  THR L  27       0.469  52.924 -14.592  1.00  0.00           H  
ATOM    365  HB  THR L  27       0.908  51.912 -16.780  1.00  0.00           H  
ATOM    366  HG1 THR L  27      -1.204  50.079 -16.255  1.00  0.00           H  
ATOM    367 1HG2 THR L  27       1.493  49.635 -16.041  1.00  0.00           H  
ATOM    368 2HG2 THR L  27       1.875  50.832 -14.780  1.00  0.00           H  
ATOM    369 3HG2 THR L  27       0.423  49.814 -14.631  1.00  0.00           H  
ATOM    370  N   GLY L  28      -2.491  53.152 -15.718  1.00  0.00           N  
ATOM    371  CA  GLY L  28      -3.423  54.077 -16.349  1.00  0.00           C  
ATOM    372  C   GLY L  28      -4.597  53.449 -17.097  1.00  0.00           C  
ATOM    373  O   GLY L  28      -5.753  53.653 -16.642  1.00  0.00           O  
ATOM    374  H   GLY L  28      -2.856  52.357 -15.212  1.00  0.00           H  
ATOM    375 1HA  GLY L  28      -3.844  54.742 -15.594  1.00  0.00           H  
ATOM    376 2HA  GLY L  28      -2.887  54.702 -17.063  1.00  0.00           H  
ATOM    377  N   ALA L  29      -4.318  52.846 -18.271  1.00  0.00           N  
ATOM    378  CA  ALA L  29      -5.425  52.341 -19.118  1.00  0.00           C  
ATOM    379  C   ALA L  29      -5.036  51.034 -19.755  1.00  0.00           C  
ATOM    380  O   ALA L  29      -3.785  50.993 -19.933  1.00  0.00           O  
ATOM    381  CB  ALA L  29      -5.806  53.350 -20.192  1.00  0.00           C  
ATOM    382  H   ALA L  29      -3.366  52.731 -18.586  1.00  0.00           H  
ATOM    383  HA  ALA L  29      -6.293  52.176 -18.478  1.00  0.00           H  
ATOM    384 1HB  ALA L  29      -6.602  52.938 -20.812  1.00  0.00           H  
ATOM    385 2HB  ALA L  29      -6.152  54.270 -19.721  1.00  0.00           H  
ATOM    386 3HB  ALA L  29      -4.936  53.565 -20.812  1.00  0.00           H  
ATOM    387  N   VAL L  30      -5.847  50.071 -20.088  1.00  0.00           N  
ATOM    388  CA  VAL L  30      -5.310  48.869 -20.742  1.00  0.00           C  
ATOM    389  C   VAL L  30      -5.477  49.011 -22.253  1.00  0.00           C  
ATOM    390  O   VAL L  30      -6.649  49.227 -22.662  1.00  0.00           O  
ATOM    391  CB  VAL L  30      -6.038  47.603 -20.254  1.00  0.00           C  
ATOM    392  CG1 VAL L  30      -5.486  46.369 -20.952  1.00  0.00           C  
ATOM    393  CG2 VAL L  30      -5.900  47.475 -18.745  1.00  0.00           C  
ATOM    394  H   VAL L  30      -6.839  50.130 -19.906  1.00  0.00           H  
ATOM    395  HA  VAL L  30      -4.254  48.779 -20.487  1.00  0.00           H  
ATOM    396  HB  VAL L  30      -7.093  47.676 -20.519  1.00  0.00           H  
ATOM    397 1HG1 VAL L  30      -6.012  45.483 -20.596  1.00  0.00           H  
ATOM    398 2HG1 VAL L  30      -5.628  46.466 -22.029  1.00  0.00           H  
ATOM    399 3HG1 VAL L  30      -4.423  46.272 -20.733  1.00  0.00           H  
ATOM    400 1HG2 VAL L  30      -6.418  46.578 -18.407  1.00  0.00           H  
ATOM    401 2HG2 VAL L  30      -4.845  47.407 -18.480  1.00  0.00           H  
ATOM    402 3HG2 VAL L  30      -6.339  48.350 -18.264  1.00  0.00           H  
ATOM    403  N   THR L  30A     -4.445  48.924 -23.099  1.00  0.00           N  
ATOM    404  CA  THR L  30A     -4.531  49.091 -24.534  1.00  0.00           C  
ATOM    405  C   THR L  30A     -4.432  47.760 -25.275  1.00  0.00           C  
ATOM    406  O   THR L  30A     -4.182  46.749 -24.624  1.00  0.00           O  
ATOM    407  CB  THR L  30A     -3.431  50.044 -25.036  1.00  0.00           C  
ATOM    408  OG1 THR L  30A     -2.147  49.431 -24.862  1.00  0.00           O  
ATOM    409  CG2 THR L  30A     -3.471  51.356 -24.267  1.00  0.00           C  
ATOM    410  H   THR L  30A     -3.548  48.728 -22.679  1.00  0.00           H  
ATOM    411  HA  THR L  30A     -5.503  49.524 -24.775  1.00  0.00           H  
ATOM    412  HB  THR L  30A     -3.581  50.246 -26.097  1.00  0.00           H  
ATOM    413  HG1 THR L  30A     -2.014  49.228 -23.933  1.00  0.00           H  
ATOM    414 1HG2 THR L  30A     -2.687  52.018 -24.636  1.00  0.00           H  
ATOM    415 2HG2 THR L  30A     -4.442  51.831 -24.407  1.00  0.00           H  
ATOM    416 3HG2 THR L  30A     -3.312  51.161 -23.208  1.00  0.00           H  
ATOM    417  N   THR L  30B     -4.472  47.810 -26.660  1.00  0.00           N  
ATOM    418  CA  THR L  30B     -4.416  46.604 -27.432  1.00  0.00           C  
ATOM    419  C   THR L  30B     -2.961  46.073 -27.341  1.00  0.00           C  
ATOM    420  O   THR L  30B     -2.661  44.862 -27.342  1.00  0.00           O  
ATOM    421  CB  THR L  30B     -4.835  46.847 -28.894  1.00  0.00           C  
ATOM    422  OG1 THR L  30B     -3.947  47.798 -29.496  1.00  0.00           O  
ATOM    423  CG2 THR L  30B     -6.259  47.376 -28.959  1.00  0.00           C  
ATOM    424  H   THR L  30B     -4.430  48.700 -27.134  1.00  0.00           H  
ATOM    425  HA  THR L  30B     -5.107  45.882 -26.997  1.00  0.00           H  
ATOM    426  HB  THR L  30B     -4.775  45.912 -29.450  1.00  0.00           H  
ATOM    427  HG1 THR L  30B     -4.211  47.948 -30.407  1.00  0.00           H  
ATOM    428 1HG2 THR L  30B     -6.538  47.542 -29.999  1.00  0.00           H  
ATOM    429 2HG2 THR L  30B     -6.938  46.650 -28.512  1.00  0.00           H  
ATOM    430 3HG2 THR L  30B     -6.323  48.316 -28.413  1.00  0.00           H  
ATOM    431  N   SER L  30C     -2.022  46.985 -27.103  1.00  0.00           N  
ATOM    432  CA  SER L  30C     -0.602  46.680 -27.052  1.00  0.00           C  
ATOM    433  C   SER L  30C     -0.097  46.323 -25.647  1.00  0.00           C  
ATOM    434  O   SER L  30C      1.114  46.260 -25.348  1.00  0.00           O  
ATOM    435  CB  SER L  30C      0.180  47.866 -27.583  1.00  0.00           C  
ATOM    436  OG  SER L  30C     -0.010  48.995 -26.777  1.00  0.00           O  
ATOM    437  H   SER L  30C     -2.327  47.935 -26.954  1.00  0.00           H  
ATOM    438  HA  SER L  30C     -0.411  45.811 -27.683  1.00  0.00           H  
ATOM    439 1HB  SER L  30C      1.240  47.615 -27.619  1.00  0.00           H  
ATOM    440 2HB  SER L  30C     -0.138  48.085 -28.602  1.00  0.00           H  
ATOM    441  HG  SER L  30C     -0.819  48.836 -26.284  1.00  0.00           H  
ATOM    442  N   ASN L  31      -1.046  46.023 -24.758  1.00  0.00           N  
ATOM    443  CA  ASN L  31      -0.874  45.449 -23.457  1.00  0.00           C  
ATOM    444  C   ASN L  31      -1.353  43.991 -23.469  1.00  0.00           C  
ATOM    445  O   ASN L  31      -1.248  43.230 -22.506  1.00  0.00           O  
ATOM    446  CB  ASN L  31      -1.609  46.270 -22.413  1.00  0.00           C  
ATOM    447  CG  ASN L  31      -0.998  47.629 -22.212  1.00  0.00           C  
ATOM    448  OD1 ASN L  31      -1.673  48.655 -22.361  1.00  0.00           O  
ATOM    449  ND2 ASN L  31       0.266  47.658 -21.875  1.00  0.00           N  
ATOM    450  H   ASN L  31      -1.977  46.245 -25.078  1.00  0.00           H  
ATOM    451  HA  ASN L  31       0.190  45.451 -23.216  1.00  0.00           H  
ATOM    452 1HB  ASN L  31      -2.650  46.394 -22.713  1.00  0.00           H  
ATOM    453 2HB  ASN L  31      -1.604  45.738 -21.462  1.00  0.00           H  
ATOM    454 1HD2 ASN L  31       0.725  48.534 -21.728  1.00  0.00           H  
ATOM    455 2HD2 ASN L  31       0.772  46.803 -21.765  1.00  0.00           H  
ATOM    456  N   TYR L  32      -1.922  43.555 -24.568  1.00  0.00           N  
ATOM    457  CA  TYR L  32      -2.245  42.143 -24.795  1.00  0.00           C  
ATOM    458  C   TYR L  32      -2.902  41.419 -23.643  1.00  0.00           C  
ATOM    459  O   TYR L  32      -2.502  40.327 -23.258  1.00  0.00           O  
ATOM    460  CB  TYR L  32      -0.974  41.387 -25.188  1.00  0.00           C  
ATOM    461  CG  TYR L  32      -0.251  41.984 -26.376  1.00  0.00           C  
ATOM    462  CD1 TYR L  32       0.940  42.669 -26.190  1.00  0.00           C  
ATOM    463  CD2 TYR L  32      -0.780  41.846 -27.650  1.00  0.00           C  
ATOM    464  CE1 TYR L  32       1.600  43.214 -27.275  1.00  0.00           C  
ATOM    465  CE2 TYR L  32      -0.121  42.391 -28.735  1.00  0.00           C  
ATOM    466  CZ  TYR L  32       1.065  43.073 -28.550  1.00  0.00           C  
ATOM    467  OH  TYR L  32       1.722  43.615 -29.630  1.00  0.00           O  
ATOM    468  H   TYR L  32      -2.144  44.231 -25.284  1.00  0.00           H  
ATOM    469  HA  TYR L  32      -2.965  42.080 -25.611  1.00  0.00           H  
ATOM    470 1HB  TYR L  32      -0.284  41.370 -24.343  1.00  0.00           H  
ATOM    471 2HB  TYR L  32      -1.224  40.354 -25.427  1.00  0.00           H  
ATOM    472  HD1 TYR L  32       1.356  42.777 -25.188  1.00  0.00           H  
ATOM    473  HD2 TYR L  32      -1.717  41.308 -27.796  1.00  0.00           H  
ATOM    474  HE1 TYR L  32       2.536  43.752 -27.129  1.00  0.00           H  
ATOM    475  HE2 TYR L  32      -0.537  42.283 -29.737  1.00  0.00           H  
ATOM    476  HH  TYR L  32       2.580  43.943 -29.350  1.00  0.00           H  
ATOM    477  N   ALA L  33      -4.025  41.888 -23.106  1.00  0.00           N  
ATOM    478  CA  ALA L  33      -4.611  41.303 -21.907  1.00  0.00           C  
ATOM    479  C   ALA L  33      -4.902  39.825 -22.082  1.00  0.00           C  
ATOM    480  O   ALA L  33      -5.373  39.512 -23.144  1.00  0.00           O  
ATOM    481  CB  ALA L  33      -5.893  42.059 -21.590  1.00  0.00           C  
ATOM    482  H   ALA L  33      -4.486  42.672 -23.545  1.00  0.00           H  
ATOM    483  HA  ALA L  33      -3.889  41.400 -21.096  1.00  0.00           H  
ATOM    484 1HB  ALA L  33      -6.352  41.640 -20.695  1.00  0.00           H  
ATOM    485 2HB  ALA L  33      -5.663  43.111 -21.422  1.00  0.00           H  
ATOM    486 3HB  ALA L  33      -6.584  41.969 -22.427  1.00  0.00           H  
ATOM    487  N   ASN L  34      -4.671  38.933 -21.144  1.00  0.00           N  
ATOM    488  CA  ASN L  34      -4.955  37.511 -21.294  1.00  0.00           C  
ATOM    489  C   ASN L  34      -5.737  36.987 -20.106  1.00  0.00           C  
ATOM    490  O   ASN L  34      -5.525  37.546 -19.061  1.00  0.00           O  
ATOM    491  CB  ASN L  34      -3.672  36.721 -21.478  1.00  0.00           C  
ATOM    492  CG  ASN L  34      -2.864  36.630 -20.213  1.00  0.00           C  
ATOM    493  OD1 ASN L  34      -3.418  36.596 -19.108  1.00  0.00           O  
ATOM    494  ND2 ASN L  34      -1.563  36.589 -20.353  1.00  0.00           N  
ATOM    495  H   ASN L  34      -4.276  39.269 -20.277  1.00  0.00           H  
ATOM    496  HA  ASN L  34      -5.575  37.373 -22.181  1.00  0.00           H  
ATOM    497 1HB  ASN L  34      -3.910  35.712 -21.816  1.00  0.00           H  
ATOM    498 2HB  ASN L  34      -3.063  37.190 -22.251  1.00  0.00           H  
ATOM    499 1HD2 ASN L  34      -0.975  36.528 -19.545  1.00  0.00           H  
ATOM    500 2HD2 ASN L  34      -1.157  36.618 -21.266  1.00  0.00           H  
ATOM    501  N   TRP L  35      -6.578  35.989 -20.210  1.00  0.00           N  
ATOM    502  CA  TRP L  35      -7.412  35.479 -19.147  1.00  0.00           C  
ATOM    503  C   TRP L  35      -7.212  34.034 -18.729  1.00  0.00           C  
ATOM    504  O   TRP L  35      -7.314  33.086 -19.529  1.00  0.00           O  
ATOM    505  CB  TRP L  35      -8.909  35.745 -19.532  1.00  0.00           C  
ATOM    506  CG  TRP L  35      -9.238  37.223 -19.442  1.00  0.00           C  
ATOM    507  CD1 TRP L  35      -9.082  38.174 -20.397  1.00  0.00           C  
ATOM    508  CD2 TRP L  35      -9.711  37.934 -18.295  1.00  0.00           C  
ATOM    509  NE1 TRP L  35      -9.380  39.414 -19.922  1.00  0.00           N  
ATOM    510  CE2 TRP L  35      -9.816  39.294 -18.644  1.00  0.00           C  
ATOM    511  CE3 TRP L  35     -10.052  37.532 -16.985  1.00  0.00           C  
ATOM    512  CZ2 TRP L  35     -10.277  40.254 -17.752  1.00  0.00           C  
ATOM    513  CZ3 TRP L  35     -10.510  38.475 -16.096  1.00  0.00           C  
ATOM    514  CH2 TRP L  35     -10.602  39.816 -16.491  1.00  0.00           C  
ATOM    515  H   TRP L  35      -6.626  35.559 -21.123  1.00  0.00           H  
ATOM    516  HA  TRP L  35      -7.209  36.052 -18.243  1.00  0.00           H  
ATOM    517 1HB  TRP L  35      -9.093  35.388 -20.545  1.00  0.00           H  
ATOM    518 2HB  TRP L  35      -9.561  35.182 -18.863  1.00  0.00           H  
ATOM    519  HD1 TRP L  35      -8.758  37.982 -21.420  1.00  0.00           H  
ATOM    520  HE1 TRP L  35      -9.291  40.279 -20.435  1.00  0.00           H  
ATOM    521  HE3 TRP L  35      -9.953  36.489 -16.690  1.00  0.00           H  
ATOM    522  HZ2 TRP L  35     -10.379  41.301 -18.033  1.00  0.00           H  
ATOM    523  HZ3 TRP L  35     -10.797  38.171 -15.089  1.00  0.00           H  
ATOM    524  HH2 TRP L  35     -10.950  40.536 -15.749  1.00  0.00           H  
ATOM    525  N   VAL L  36      -6.972  33.707 -17.461  1.00  0.00           N  
ATOM    526  CA  VAL L  36      -6.717  32.326 -17.063  1.00  0.00           C  
ATOM    527  C   VAL L  36      -7.698  31.741 -16.048  1.00  0.00           C  
ATOM    528  O   VAL L  36      -7.960  32.280 -14.989  1.00  0.00           O  
ATOM    529  CB  VAL L  36      -5.296  32.227 -16.476  1.00  0.00           C  
ATOM    530  CG1 VAL L  36      -5.015  30.810 -15.999  1.00  0.00           C  
ATOM    531  CG2 VAL L  36      -4.275  32.658 -17.517  1.00  0.00           C  
ATOM    532  H   VAL L  36      -6.967  34.430 -16.756  1.00  0.00           H  
ATOM    533  HA  VAL L  36      -6.787  31.692 -17.948  1.00  0.00           H  
ATOM    534  HB  VAL L  36      -5.227  32.879 -15.605  1.00  0.00           H  
ATOM    535 1HG1 VAL L  36      -4.007  30.758 -15.587  1.00  0.00           H  
ATOM    536 2HG1 VAL L  36      -5.736  30.535 -15.229  1.00  0.00           H  
ATOM    537 3HG1 VAL L  36      -5.099  30.120 -16.839  1.00  0.00           H  
ATOM    538 1HG2 VAL L  36      -3.273  32.587 -17.095  1.00  0.00           H  
ATOM    539 2HG2 VAL L  36      -4.349  32.010 -18.390  1.00  0.00           H  
ATOM    540 3HG2 VAL L  36      -4.470  33.689 -17.813  1.00  0.00           H  
ATOM    541  N   GLN L  37      -8.216  30.610 -16.384  1.00  0.00           N  
ATOM    542  CA  GLN L  37      -9.250  29.988 -15.572  1.00  0.00           C  
ATOM    543  C   GLN L  37      -8.623  28.880 -14.690  1.00  0.00           C  
ATOM    544  O   GLN L  37      -7.923  28.013 -15.216  1.00  0.00           O  
ATOM    545  CB  GLN L  37     -10.357  29.413 -16.460  1.00  0.00           C  
ATOM    546  CG  GLN L  37     -11.525  28.818 -15.692  1.00  0.00           C  
ATOM    547  CD  GLN L  37     -12.504  28.095 -16.598  1.00  0.00           C  
ATOM    548  OE1 GLN L  37     -12.118  27.228 -17.387  1.00  0.00           O  
ATOM    549  NE2 GLN L  37     -13.780  28.448 -16.489  1.00  0.00           N  
ATOM    550  H   GLN L  37      -7.906  30.147 -17.225  1.00  0.00           H  
ATOM    551  HA  GLN L  37      -9.684  30.748 -14.923  1.00  0.00           H  
ATOM    552 1HB  GLN L  37     -10.746  30.197 -17.110  1.00  0.00           H  
ATOM    553 2HB  GLN L  37      -9.943  28.634 -17.100  1.00  0.00           H  
ATOM    554 1HG  GLN L  37     -11.141  28.104 -14.964  1.00  0.00           H  
ATOM    555 2HG  GLN L  37     -12.059  29.621 -15.184  1.00  0.00           H  
ATOM    556 1HE2 GLN L  37     -14.472  28.005 -17.061  1.00  0.00           H  
ATOM    557 2HE2 GLN L  37     -14.050  29.156 -15.836  1.00  0.00           H  
ATOM    558  N   GLU L  38      -8.848  28.950 -13.356  1.00  0.00           N  
ATOM    559  CA  GLU L  38      -8.502  27.887 -12.409  1.00  0.00           C  
ATOM    560  C   GLU L  38      -9.796  27.312 -11.798  1.00  0.00           C  
ATOM    561  O   GLU L  38     -10.423  27.936 -10.934  1.00  0.00           O  
ATOM    562  CB  GLU L  38      -7.579  28.419 -11.310  1.00  0.00           C  
ATOM    563  CG  GLU L  38      -7.136  27.370 -10.300  1.00  0.00           C  
ATOM    564  CD  GLU L  38      -6.310  27.946  -9.183  1.00  0.00           C  
ATOM    565  OE1 GLU L  38      -6.154  29.143  -9.141  1.00  0.00           O  
ATOM    566  OE2 GLU L  38      -5.835  27.188  -8.370  1.00  0.00           O  
ATOM    567  H   GLU L  38      -9.282  29.794 -13.010  1.00  0.00           H  
ATOM    568  HA  GLU L  38      -7.977  27.099 -12.950  1.00  0.00           H  
ATOM    569 1HB  GLU L  38      -6.684  28.847 -11.762  1.00  0.00           H  
ATOM    570 2HB  GLU L  38      -8.084  29.217 -10.765  1.00  0.00           H  
ATOM    571 1HG  GLU L  38      -8.020  26.895  -9.873  1.00  0.00           H  
ATOM    572 2HG  GLU L  38      -6.558  26.605 -10.815  1.00  0.00           H  
ATOM    573  N   LYS L  39     -10.215  26.134 -12.277  1.00  0.00           N  
ATOM    574  CA  LYS L  39     -11.400  25.474 -11.734  1.00  0.00           C  
ATOM    575  C   LYS L  39     -11.016  24.764 -10.401  1.00  0.00           C  
ATOM    576  O   LYS L  39      -9.826  24.473 -10.200  1.00  0.00           O  
ATOM    577  CB  LYS L  39     -11.975  24.479 -12.743  1.00  0.00           C  
ATOM    578  CG  LYS L  39     -12.559  25.119 -13.996  1.00  0.00           C  
ATOM    579  CD  LYS L  39     -13.165  24.074 -14.920  1.00  0.00           C  
ATOM    580  CE  LYS L  39     -13.753  24.713 -16.169  1.00  0.00           C  
ATOM    581  NZ  LYS L  39     -14.336  23.700 -17.091  1.00  0.00           N  
ATOM    582  H   LYS L  39      -9.705  25.688 -13.027  1.00  0.00           H  
ATOM    583  HA  LYS L  39     -12.155  26.233 -11.527  1.00  0.00           H  
ATOM    584 1HB  LYS L  39     -11.194  23.785 -13.055  1.00  0.00           H  
ATOM    585 2HB  LYS L  39     -12.763  23.894 -12.269  1.00  0.00           H  
ATOM    586 1HG  LYS L  39     -13.332  25.834 -13.712  1.00  0.00           H  
ATOM    587 2HG  LYS L  39     -11.774  25.653 -14.531  1.00  0.00           H  
ATOM    588 1HD  LYS L  39     -12.396  23.359 -15.215  1.00  0.00           H  
ATOM    589 2HD  LYS L  39     -13.953  23.536 -14.393  1.00  0.00           H  
ATOM    590 1HE  LYS L  39     -14.533  25.418 -15.884  1.00  0.00           H  
ATOM    591 2HE  LYS L  39     -12.974  25.261 -16.699  1.00  0.00           H  
ATOM    592 1HZ  LYS L  39     -14.714  24.163 -17.905  1.00  0.00           H  
ATOM    593 2HZ  LYS L  39     -13.616  23.050 -17.377  1.00  0.00           H  
ATOM    594 3HZ  LYS L  39     -15.073  23.198 -16.617  1.00  0.00           H  
ATOM    595  N   PRO L  40     -11.972  24.540  -9.458  1.00  0.00           N  
ATOM    596  CA  PRO L  40     -11.601  23.915  -8.161  1.00  0.00           C  
ATOM    597  C   PRO L  40     -10.833  22.588  -8.304  1.00  0.00           C  
ATOM    598  O   PRO L  40     -11.268  21.701  -9.036  1.00  0.00           O  
ATOM    599  CB  PRO L  40     -12.964  23.690  -7.500  1.00  0.00           C  
ATOM    600  CG  PRO L  40     -13.823  24.775  -8.054  1.00  0.00           C  
ATOM    601  CD  PRO L  40     -13.408  24.881  -9.497  1.00  0.00           C  
ATOM    602  HA  PRO L  40     -10.989  24.622  -7.581  1.00  0.00           H  
ATOM    603 1HB  PRO L  40     -13.339  22.685  -7.742  1.00  0.00           H  
ATOM    604 2HB  PRO L  40     -12.865  23.741  -6.406  1.00  0.00           H  
ATOM    605 1HG  PRO L  40     -14.885  24.517  -7.935  1.00  0.00           H  
ATOM    606 2HG  PRO L  40     -13.659  25.710  -7.498  1.00  0.00           H  
ATOM    607 1HD  PRO L  40     -13.976  24.152 -10.096  1.00  0.00           H  
ATOM    608 2HD  PRO L  40     -13.589  25.904  -9.858  1.00  0.00           H  
ATOM    609  N   ASP L  41      -9.667  22.512  -7.656  1.00  0.00           N  
ATOM    610  CA  ASP L  41      -8.757  21.365  -7.686  1.00  0.00           C  
ATOM    611  C   ASP L  41      -8.058  21.061  -9.004  1.00  0.00           C  
ATOM    612  O   ASP L  41      -7.237  20.135  -9.085  1.00  0.00           O  
ATOM    613  CB  ASP L  41      -9.527  20.112  -7.259  1.00  0.00           C  
ATOM    614  CG  ASP L  41     -10.064  20.204  -5.837  1.00  0.00           C  
ATOM    615  OD1 ASP L  41      -9.344  20.656  -4.978  1.00  0.00           O  
ATOM    616  OD2 ASP L  41     -11.190  19.822  -5.623  1.00  0.00           O  
ATOM    617  H   ASP L  41      -9.416  23.324  -7.111  1.00  0.00           H  
ATOM    618  HA  ASP L  41      -7.944  21.550  -6.983  1.00  0.00           H  
ATOM    619 1HB  ASP L  41     -10.363  19.949  -7.938  1.00  0.00           H  
ATOM    620 2HB  ASP L  41      -8.873  19.242  -7.329  1.00  0.00           H  
ATOM    621  N   HIS L  42      -8.376  21.841 -10.047  1.00  0.00           N  
ATOM    622  CA  HIS L  42      -7.875  21.632 -11.411  1.00  0.00           C  
ATOM    623  C   HIS L  42      -6.686  22.551 -11.755  1.00  0.00           C  
ATOM    624  O   HIS L  42      -6.338  23.457 -10.985  1.00  0.00           O  
ATOM    625  CB  HIS L  42      -9.001  21.854 -12.426  1.00  0.00           C  
ATOM    626  CG  HIS L  42     -10.044  20.780 -12.413  1.00  0.00           C  
ATOM    627  ND1 HIS L  42      -9.795  19.496 -12.850  1.00  0.00           N  
ATOM    628  CD2 HIS L  42     -11.338  20.798 -12.016  1.00  0.00           C  
ATOM    629  CE1 HIS L  42     -10.892  18.770 -12.721  1.00  0.00           C  
ATOM    630  NE2 HIS L  42     -11.842  19.537 -12.218  1.00  0.00           N  
ATOM    631  H   HIS L  42      -8.999  22.614  -9.865  1.00  0.00           H  
ATOM    632  HA  HIS L  42      -7.517  20.608 -11.514  1.00  0.00           H  
ATOM    633 1HB  HIS L  42      -9.491  22.808 -12.225  1.00  0.00           H  
ATOM    634 2HB  HIS L  42      -8.581  21.909 -13.430  1.00  0.00           H  
ATOM    635  HD2 HIS L  42     -11.879  21.655 -11.611  1.00  0.00           H  
ATOM    636  HE1 HIS L  42     -10.995  17.718 -12.986  1.00  0.00           H  
ATOM    637  HE2 HIS L  42     -12.788  19.249 -12.013  1.00  0.00           H  
ATOM    638  N   LEU L  43      -6.043  22.274 -12.902  1.00  0.00           N  
ATOM    639  CA  LEU L  43      -4.880  22.998 -13.405  1.00  0.00           C  
ATOM    640  C   LEU L  43      -5.310  24.326 -14.018  1.00  0.00           C  
ATOM    641  O   LEU L  43      -6.467  24.472 -14.412  1.00  0.00           O  
ATOM    642  CB  LEU L  43      -4.134  22.157 -14.449  1.00  0.00           C  
ATOM    643  CG  LEU L  43      -3.566  20.824 -13.946  1.00  0.00           C  
ATOM    644  CD1 LEU L  43      -2.922  20.076 -15.105  1.00  0.00           C  
ATOM    645  CD2 LEU L  43      -2.558  21.087 -12.837  1.00  0.00           C  
ATOM    646  H   LEU L  43      -6.413  21.503 -13.440  1.00  0.00           H  
ATOM    647  HA  LEU L  43      -4.208  23.194 -12.571  1.00  0.00           H  
ATOM    648 1HB  LEU L  43      -4.815  21.938 -15.269  1.00  0.00           H  
ATOM    649 2HB  LEU L  43      -3.304  22.745 -14.840  1.00  0.00           H  
ATOM    650  HG  LEU L  43      -4.377  20.205 -13.559  1.00  0.00           H  
ATOM    651 1HD1 LEU L  43      -2.518  19.128 -14.748  1.00  0.00           H  
ATOM    652 2HD1 LEU L  43      -3.670  19.884 -15.875  1.00  0.00           H  
ATOM    653 3HD1 LEU L  43      -2.116  20.678 -15.524  1.00  0.00           H  
ATOM    654 1HD2 LEU L  43      -2.154  20.139 -12.479  1.00  0.00           H  
ATOM    655 2HD2 LEU L  43      -1.746  21.704 -13.223  1.00  0.00           H  
ATOM    656 3HD2 LEU L  43      -3.049  21.606 -12.014  1.00  0.00           H  
ATOM    657  N   PHE L  44      -4.374  25.281 -14.122  1.00  0.00           N  
ATOM    658  CA  PHE L  44      -4.631  26.546 -14.814  1.00  0.00           C  
ATOM    659  C   PHE L  44      -4.870  26.286 -16.300  1.00  0.00           C  
ATOM    660  O   PHE L  44      -4.245  25.406 -16.892  1.00  0.00           O  
ATOM    661  CB  PHE L  44      -3.459  27.513 -14.635  1.00  0.00           C  
ATOM    662  CG  PHE L  44      -3.291  28.008 -13.226  1.00  0.00           C  
ATOM    663  CD1 PHE L  44      -2.329  27.458 -12.393  1.00  0.00           C  
ATOM    664  CD2 PHE L  44      -4.096  29.023 -12.732  1.00  0.00           C  
ATOM    665  CE1 PHE L  44      -2.174  27.912 -11.097  1.00  0.00           C  
ATOM    666  CE2 PHE L  44      -3.943  29.480 -11.437  1.00  0.00           C  
ATOM    667  CZ  PHE L  44      -2.980  28.923 -10.619  1.00  0.00           C  
ATOM    668  H   PHE L  44      -3.465  25.122 -13.711  1.00  0.00           H  
ATOM    669  HA  PHE L  44      -5.523  27.001 -14.383  1.00  0.00           H  
ATOM    670 1HB  PHE L  44      -2.534  27.022 -14.935  1.00  0.00           H  
ATOM    671 2HB  PHE L  44      -3.597  28.376 -15.284  1.00  0.00           H  
ATOM    672  HD1 PHE L  44      -1.690  26.659 -12.771  1.00  0.00           H  
ATOM    673  HD2 PHE L  44      -4.856  29.462 -13.378  1.00  0.00           H  
ATOM    674  HE1 PHE L  44      -1.414  27.471 -10.453  1.00  0.00           H  
ATOM    675  HE2 PHE L  44      -4.581  30.279 -11.061  1.00  0.00           H  
ATOM    676  HZ  PHE L  44      -2.859  29.281  -9.598  1.00  0.00           H  
ATOM    677  N   THR L  45      -5.766  27.053 -16.889  1.00  0.00           N  
ATOM    678  CA  THR L  45      -6.103  26.956 -18.304  1.00  0.00           C  
ATOM    679  C   THR L  45      -6.339  28.350 -18.849  1.00  0.00           C  
ATOM    680  O   THR L  45      -7.216  29.070 -18.346  1.00  0.00           O  
ATOM    681  CB  THR L  45      -7.347  26.079 -18.538  1.00  0.00           C  
ATOM    682  OG1 THR L  45      -7.106  24.759 -18.033  1.00  0.00           O  
ATOM    683  CG2 THR L  45      -7.671  25.998 -20.022  1.00  0.00           C  
ATOM    684  H   THR L  45      -6.237  27.739 -16.317  1.00  0.00           H  
ATOM    685  HA  THR L  45      -5.264  26.498 -18.829  1.00  0.00           H  
ATOM    686  HB  THR L  45      -8.198  26.506 -18.009  1.00  0.00           H  
ATOM    687  HG1 THR L  45      -6.159  24.614 -17.957  1.00  0.00           H  
ATOM    688 1HG2 THR L  45      -8.552  25.374 -20.169  1.00  0.00           H  
ATOM    689 2HG2 THR L  45      -7.866  26.999 -20.407  1.00  0.00           H  
ATOM    690 3HG2 THR L  45      -6.826  25.563 -20.556  1.00  0.00           H  
ATOM    691  N   GLY L  46      -5.529  28.712 -19.832  1.00  0.00           N  
ATOM    692  CA  GLY L  46      -5.615  29.991 -20.519  1.00  0.00           C  
ATOM    693  C   GLY L  46      -6.862  30.002 -21.337  1.00  0.00           C  
ATOM    694  O   GLY L  46      -7.220  28.965 -21.929  1.00  0.00           O  
ATOM    695  H   GLY L  46      -4.817  28.050 -20.110  1.00  0.00           H  
ATOM    696 1HA  GLY L  46      -5.618  30.798 -19.786  1.00  0.00           H  
ATOM    697 2HA  GLY L  46      -4.733  30.128 -21.144  1.00  0.00           H  
ATOM    698  N   LEU L  47      -7.570  31.109 -21.319  1.00  0.00           N  
ATOM    699  CA  LEU L  47      -8.773  31.286 -22.110  1.00  0.00           C  
ATOM    700  C   LEU L  47      -8.546  32.257 -23.220  1.00  0.00           C  
ATOM    701  O   LEU L  47      -8.685  31.922 -24.394  1.00  0.00           O  
ATOM    702  CB  LEU L  47      -9.909  31.802 -21.250  1.00  0.00           C  
ATOM    703  CG  LEU L  47     -10.379  30.984 -20.061  1.00  0.00           C  
ATOM    704  CD1 LEU L  47     -11.474  31.736 -19.362  1.00  0.00           C  
ATOM    705  CD2 LEU L  47     -10.912  29.587 -20.470  1.00  0.00           C  
ATOM    706  H   LEU L  47      -7.255  31.863 -20.726  1.00  0.00           H  
ATOM    707  HA  LEU L  47      -9.049  30.324 -22.540  1.00  0.00           H  
ATOM    708 1HB  LEU L  47      -9.626  32.771 -20.844  1.00  0.00           H  
ATOM    709 2HB  LEU L  47     -10.789  31.937 -21.878  1.00  0.00           H  
ATOM    710  HG  LEU L  47      -9.550  30.838 -19.369  1.00  0.00           H  
ATOM    711 1HD1 LEU L  47     -11.821  31.158 -18.505  1.00  0.00           H  
ATOM    712 2HD1 LEU L  47     -11.094  32.699 -19.019  1.00  0.00           H  
ATOM    713 3HD1 LEU L  47     -12.302  31.895 -20.050  1.00  0.00           H  
ATOM    714 1HD2 LEU L  47     -11.235  29.045 -19.580  1.00  0.00           H  
ATOM    715 2HD2 LEU L  47     -11.757  29.703 -21.150  1.00  0.00           H  
ATOM    716 3HD2 LEU L  47     -10.120  29.027 -20.967  1.00  0.00           H  
ATOM    717  N   ILE L  48      -8.184  33.526 -22.913  1.00  0.00           N  
ATOM    718  CA  ILE L  48      -7.929  34.626 -23.828  1.00  0.00           C  
ATOM    719  C   ILE L  48      -6.450  35.014 -23.776  1.00  0.00           C  
ATOM    720  O   ILE L  48      -5.811  34.971 -22.708  1.00  0.00           O  
ATOM    721  CB  ILE L  48      -8.806  35.845 -23.487  1.00  0.00           C  
ATOM    722  CG1 ILE L  48     -10.279  35.437 -23.406  1.00  0.00           C  
ATOM    723  CG2 ILE L  48      -8.610  36.945 -24.519  1.00  0.00           C  
ATOM    724  CD1 ILE L  48     -10.831  34.881 -24.699  1.00  0.00           C  
ATOM    725  H   ILE L  48      -8.111  33.687 -21.919  1.00  0.00           H  
ATOM    726  HA  ILE L  48      -8.174  34.299 -24.838  1.00  0.00           H  
ATOM    727  HB  ILE L  48      -8.530  36.228 -22.505  1.00  0.00           H  
ATOM    728 1HG1 ILE L  48     -10.406  34.684 -22.629  1.00  0.00           H  
ATOM    729 2HG1 ILE L  48     -10.881  36.302 -23.124  1.00  0.00           H  
ATOM    730 1HG2 ILE L  48      -9.238  37.799 -24.264  1.00  0.00           H  
ATOM    731 2HG2 ILE L  48      -7.566  37.253 -24.529  1.00  0.00           H  
ATOM    732 3HG2 ILE L  48      -8.888  36.573 -25.505  1.00  0.00           H  
ATOM    733 1HD1 ILE L  48     -11.879  34.616 -24.563  1.00  0.00           H  
ATOM    734 2HD1 ILE L  48     -10.746  35.633 -25.485  1.00  0.00           H  
ATOM    735 3HD1 ILE L  48     -10.266  33.994 -24.984  1.00  0.00           H  
ATOM    736  N   GLY L  49      -5.901  35.356 -24.941  1.00  0.00           N  
ATOM    737  CA  GLY L  49      -4.526  35.890 -25.034  1.00  0.00           C  
ATOM    738  C   GLY L  49      -4.394  36.819 -26.215  1.00  0.00           C  
ATOM    739  O   GLY L  49      -5.224  36.779 -27.106  1.00  0.00           O  
ATOM    740  H   GLY L  49      -6.445  35.246 -25.785  1.00  0.00           H  
ATOM    741 1HA  GLY L  49      -4.278  36.420 -24.114  1.00  0.00           H  
ATOM    742 2HA  GLY L  49      -3.821  35.065 -25.129  1.00  0.00           H  
ATOM    743  N   GLY L  50      -3.366  37.671 -26.221  1.00  0.00           N  
ATOM    744  CA  GLY L  50      -3.166  38.580 -27.353  1.00  0.00           C  
ATOM    745  C   GLY L  50      -4.345  39.536 -27.493  1.00  0.00           C  
ATOM    746  O   GLY L  50      -4.853  39.724 -28.586  1.00  0.00           O  
ATOM    747  H   GLY L  50      -2.716  37.698 -25.447  1.00  0.00           H  
ATOM    748 1HA  GLY L  50      -2.245  39.145 -27.208  1.00  0.00           H  
ATOM    749 2HA  GLY L  50      -3.047  38.001 -28.268  1.00  0.00           H  
ATOM    750  N   THR L  51      -4.744  40.141 -26.375  1.00  0.00           N  
ATOM    751  CA  THR L  51      -5.868  41.096 -26.272  1.00  0.00           C  
ATOM    752  C   THR L  51      -7.230  40.393 -26.307  1.00  0.00           C  
ATOM    753  O   THR L  51      -8.012  40.510 -25.374  1.00  0.00           O  
ATOM    754  CB  THR L  51      -5.810  42.142 -27.400  1.00  0.00           C  
ATOM    755  OG1 THR L  51      -4.561  42.844 -27.341  1.00  0.00           O  
ATOM    756  CG2 THR L  51      -6.953  43.137 -27.266  1.00  0.00           C  
ATOM    757  H   THR L  51      -4.216  39.909 -25.545  1.00  0.00           H  
ATOM    758  HA  THR L  51      -5.794  41.616 -25.317  1.00  0.00           H  
ATOM    759  HB  THR L  51      -5.884  41.640 -28.366  1.00  0.00           H  
ATOM    760  HG1 THR L  51      -4.494  43.440 -28.090  1.00  0.00           H  
ATOM    761 1HG2 THR L  51      -6.896  43.867 -28.072  1.00  0.00           H  
ATOM    762 2HG2 THR L  51      -7.904  42.607 -27.322  1.00  0.00           H  
ATOM    763 3HG2 THR L  51      -6.879  43.648 -26.307  1.00  0.00           H  
ATOM    764  N   ASN L  52      -7.512  39.661 -27.382  1.00  0.00           N  
ATOM    765  CA  ASN L  52      -8.836  39.072 -27.554  1.00  0.00           C  
ATOM    766  C   ASN L  52      -8.865  37.796 -28.392  1.00  0.00           C  
ATOM    767  O   ASN L  52      -9.873  37.512 -29.027  1.00  0.00           O  
ATOM    768  CB  ASN L  52      -9.775  40.102 -28.155  1.00  0.00           C  
ATOM    769  CG  ASN L  52      -9.352  40.535 -29.531  1.00  0.00           C  
ATOM    770  OD1 ASN L  52      -8.282  40.148 -30.016  1.00  0.00           O  
ATOM    771  ND2 ASN L  52     -10.170  41.331 -30.171  1.00  0.00           N  
ATOM    772  H   ASN L  52      -6.810  39.505 -28.090  1.00  0.00           H  
ATOM    773  HA  ASN L  52      -9.213  38.775 -26.573  1.00  0.00           H  
ATOM    774 1HB  ASN L  52     -10.782  39.688 -28.211  1.00  0.00           H  
ATOM    775 2HB  ASN L  52      -9.816  40.978 -27.508  1.00  0.00           H  
ATOM    776 1HD2 ASN L  52      -9.941  41.651 -31.090  1.00  0.00           H  
ATOM    777 2HD2 ASN L  52     -11.025  41.619 -29.740  1.00  0.00           H  
ATOM    778  N   ASN L  53      -7.776  37.035 -28.390  1.00  0.00           N  
ATOM    779  CA  ASN L  53      -7.741  35.763 -29.109  1.00  0.00           C  
ATOM    780  C   ASN L  53      -8.267  34.640 -28.239  1.00  0.00           C  
ATOM    781  O   ASN L  53      -7.637  34.270 -27.248  1.00  0.00           O  
ATOM    782  CB  ASN L  53      -6.335  35.451 -29.588  1.00  0.00           C  
ATOM    783  CG  ASN L  53      -5.824  36.462 -30.577  1.00  0.00           C  
ATOM    784  OD1 ASN L  53      -6.395  36.634 -31.659  1.00  0.00           O  
ATOM    785  ND2 ASN L  53      -4.758  37.135 -30.225  1.00  0.00           N  
ATOM    786  H   ASN L  53      -6.955  37.336 -27.884  1.00  0.00           H  
ATOM    787  HA  ASN L  53      -8.393  35.839 -29.980  1.00  0.00           H  
ATOM    788 1HB  ASN L  53      -5.657  35.420 -28.734  1.00  0.00           H  
ATOM    789 2HB  ASN L  53      -6.320  34.465 -30.054  1.00  0.00           H  
ATOM    790 1HD2 ASN L  53      -4.373  37.821 -30.843  1.00  0.00           H  
ATOM    791 2HD2 ASN L  53      -4.328  36.963 -29.339  1.00  0.00           H  
ATOM    792  N   ARG L  54      -9.447  34.015 -28.633  1.00  0.00           N  
ATOM    793  CA  ARG L  54     -10.110  32.973 -27.836  1.00  0.00           C  
ATOM    794  C   ARG L  54      -9.344  31.677 -27.994  1.00  0.00           C  
ATOM    795  O   ARG L  54      -8.981  31.280 -29.114  1.00  0.00           O  
ATOM    796  CB  ARG L  54     -11.554  32.771 -28.271  1.00  0.00           C  
ATOM    797  CG  ARG L  54     -12.344  31.783 -27.427  1.00  0.00           C  
ATOM    798  CD  ARG L  54     -13.745  31.651 -27.903  1.00  0.00           C  
ATOM    799  NE  ARG L  54     -14.500  32.879 -27.715  1.00  0.00           N  
ATOM    800  CZ  ARG L  54     -14.793  33.755 -28.697  1.00  0.00           C  
ATOM    801  NH1 ARG L  54     -14.389  33.523 -29.926  1.00  0.00           N  
ATOM    802  NH2 ARG L  54     -15.487  34.846 -28.424  1.00  0.00           N  
ATOM    803  H   ARG L  54      -9.898  34.355 -29.470  1.00  0.00           H  
ATOM    804  HA  ARG L  54     -10.112  33.285 -26.791  1.00  0.00           H  
ATOM    805 1HB  ARG L  54     -12.080  33.724 -28.242  1.00  0.00           H  
ATOM    806 2HB  ARG L  54     -11.577  32.416 -29.302  1.00  0.00           H  
ATOM    807 1HG  ARG L  54     -11.871  30.802 -27.476  1.00  0.00           H  
ATOM    808 2HG  ARG L  54     -12.364  32.125 -26.391  1.00  0.00           H  
ATOM    809 1HD  ARG L  54     -13.746  31.409 -28.965  1.00  0.00           H  
ATOM    810 2HD  ARG L  54     -14.243  30.857 -27.349  1.00  0.00           H  
ATOM    811  HE  ARG L  54     -14.828  33.092 -26.783  1.00  0.00           H  
ATOM    812 1HH1 ARG L  54     -13.858  32.689 -30.135  1.00  0.00           H  
ATOM    813 2HH1 ARG L  54     -14.609  34.179 -30.662  1.00  0.00           H  
ATOM    814 1HH2 ARG L  54     -15.797  35.024 -27.478  1.00  0.00           H  
ATOM    815 2HH2 ARG L  54     -15.706  35.501 -29.159  1.00  0.00           H  
ATOM    816  N   ALA L  55      -9.080  31.007 -26.884  1.00  0.00           N  
ATOM    817  CA  ALA L  55      -8.308  29.757 -26.935  1.00  0.00           C  
ATOM    818  C   ALA L  55      -9.188  28.683 -27.597  1.00  0.00           C  
ATOM    819  O   ALA L  55     -10.393  28.635 -27.335  1.00  0.00           O  
ATOM    820  CB  ALA L  55      -7.863  29.327 -25.545  1.00  0.00           C  
ATOM    821  H   ALA L  55      -9.409  31.347 -25.990  1.00  0.00           H  
ATOM    822  HA  ALA L  55      -7.420  29.933 -27.543  1.00  0.00           H  
ATOM    823 1HB  ALA L  55      -7.316  28.386 -25.613  1.00  0.00           H  
ATOM    824 2HB  ALA L  55      -7.216  30.091 -25.116  1.00  0.00           H  
ATOM    825 3HB  ALA L  55      -8.737  29.192 -24.909  1.00  0.00           H  
ATOM    826  N   PRO L  56      -8.613  27.847 -28.490  1.00  0.00           N  
ATOM    827  CA  PRO L  56      -9.370  26.680 -28.941  1.00  0.00           C  
ATOM    828  C   PRO L  56      -9.909  25.894 -27.745  1.00  0.00           C  
ATOM    829  O   PRO L  56      -9.186  25.683 -26.770  1.00  0.00           O  
ATOM    830  CB  PRO L  56      -8.332  25.874 -29.729  1.00  0.00           C  
ATOM    831  CG  PRO L  56      -7.331  26.891 -30.161  1.00  0.00           C  
ATOM    832  CD  PRO L  56      -7.227  27.834 -28.992  1.00  0.00           C  
ATOM    833  HA  PRO L  56     -10.190  27.011 -29.596  1.00  0.00           H  
ATOM    834 1HB  PRO L  56      -7.897  25.092 -29.089  1.00  0.00           H  
ATOM    835 2HB  PRO L  56      -8.815  25.364 -30.576  1.00  0.00           H  
ATOM    836 1HG  PRO L  56      -6.374  26.404 -30.399  1.00  0.00           H  
ATOM    837 2HG  PRO L  56      -7.671  27.392 -31.080  1.00  0.00           H  
ATOM    838 1HD  PRO L  56      -6.517  27.429 -28.256  1.00  0.00           H  
ATOM    839 2HD  PRO L  56      -6.898  28.822 -29.345  1.00  0.00           H  
ATOM    840  N   GLY L  57     -11.184  25.520 -27.802  1.00  0.00           N  
ATOM    841  CA  GLY L  57     -11.813  24.759 -26.722  1.00  0.00           C  
ATOM    842  C   GLY L  57     -12.743  25.591 -25.853  1.00  0.00           C  
ATOM    843  O   GLY L  57     -13.631  25.041 -25.200  1.00  0.00           O  
ATOM    844  H   GLY L  57     -11.734  25.769 -28.612  1.00  0.00           H  
ATOM    845 1HA  GLY L  57     -12.384  23.932 -27.144  1.00  0.00           H  
ATOM    846 2HA  GLY L  57     -11.042  24.326 -26.086  1.00  0.00           H  
ATOM    847  N   VAL L  58     -12.539  26.908 -25.820  1.00  0.00           N  
ATOM    848  CA  VAL L  58     -13.400  27.828 -25.069  1.00  0.00           C  
ATOM    849  C   VAL L  58     -14.602  28.182 -25.951  1.00  0.00           C  
ATOM    850  O   VAL L  58     -14.420  28.519 -27.130  1.00  0.00           O  
ATOM    851  CB  VAL L  58     -12.637  29.107 -24.675  1.00  0.00           C  
ATOM    852  CG1 VAL L  58     -13.558  30.073 -23.945  1.00  0.00           C  
ATOM    853  CG2 VAL L  58     -11.438  28.749 -23.811  1.00  0.00           C  
ATOM    854  H   VAL L  58     -11.755  27.279 -26.337  1.00  0.00           H  
ATOM    855  HA  VAL L  58     -13.727  27.329 -24.156  1.00  0.00           H  
ATOM    856  HB  VAL L  58     -12.297  29.609 -25.581  1.00  0.00           H  
ATOM    857 1HG1 VAL L  58     -13.003  30.971 -23.675  1.00  0.00           H  
ATOM    858 2HG1 VAL L  58     -14.390  30.344 -24.595  1.00  0.00           H  
ATOM    859 3HG1 VAL L  58     -13.942  29.598 -23.042  1.00  0.00           H  
ATOM    860 1HG2 VAL L  58     -10.903  29.657 -23.537  1.00  0.00           H  
ATOM    861 2HG2 VAL L  58     -11.778  28.241 -22.908  1.00  0.00           H  
ATOM    862 3HG2 VAL L  58     -10.771  28.090 -24.368  1.00  0.00           H  
ATOM    863  N   PRO L  59     -15.831  28.116 -25.391  1.00  0.00           N  
ATOM    864  CA  PRO L  59     -17.015  28.439 -26.205  1.00  0.00           C  
ATOM    865  C   PRO L  59     -17.168  29.926 -26.493  1.00  0.00           C  
ATOM    866  O   PRO L  59     -16.707  30.791 -25.732  1.00  0.00           O  
ATOM    867  CB  PRO L  59     -18.168  27.928 -25.335  1.00  0.00           C  
ATOM    868  CG  PRO L  59     -17.656  28.049 -23.940  1.00  0.00           C  
ATOM    869  CD  PRO L  59     -16.203  27.664 -24.040  1.00  0.00           C  
ATOM    870  HA  PRO L  59     -16.961  27.890 -27.156  1.00  0.00           H  
ATOM    871 1HB  PRO L  59     -19.069  28.533 -25.512  1.00  0.00           H  
ATOM    872 2HB  PRO L  59     -18.417  26.893 -25.610  1.00  0.00           H  
ATOM    873 1HG  PRO L  59     -17.797  29.075 -23.571  1.00  0.00           H  
ATOM    874 2HG  PRO L  59     -18.223  27.388 -23.268  1.00  0.00           H  
ATOM    875 1HD  PRO L  59     -15.629  28.194 -23.267  1.00  0.00           H  
ATOM    876 2HD  PRO L  59     -16.103  26.575 -23.921  1.00  0.00           H  
ATOM    877  N   ALA L  60     -17.891  30.192 -27.586  1.00  0.00           N  
ATOM    878  CA  ALA L  60     -18.232  31.479 -28.176  1.00  0.00           C  
ATOM    879  C   ALA L  60     -19.014  32.393 -27.228  1.00  0.00           C  
ATOM    880  O   ALA L  60     -19.106  33.596 -27.490  1.00  0.00           O  
ATOM    881  CB  ALA L  60     -19.043  31.235 -29.431  1.00  0.00           C  
ATOM    882  H   ALA L  60     -18.223  29.345 -28.026  1.00  0.00           H  
ATOM    883  HA  ALA L  60     -17.304  32.000 -28.412  1.00  0.00           H  
ATOM    884 1HB  ALA L  60     -19.307  32.191 -29.885  1.00  0.00           H  
ATOM    885 2HB  ALA L  60     -18.455  30.649 -30.136  1.00  0.00           H  
ATOM    886 3HB  ALA L  60     -19.952  30.692 -29.176  1.00  0.00           H  
ATOM    887  N   ARG L  61     -19.599  31.833 -26.144  1.00  0.00           N  
ATOM    888  CA  ARG L  61     -20.364  32.602 -25.150  1.00  0.00           C  
ATOM    889  C   ARG L  61     -19.386  33.370 -24.248  1.00  0.00           C  
ATOM    890  O   ARG L  61     -19.784  34.321 -23.569  1.00  0.00           O  
ATOM    891  CB  ARG L  61     -21.240  31.690 -24.305  1.00  0.00           C  
ATOM    892  CG  ARG L  61     -22.394  31.039 -25.052  1.00  0.00           C  
ATOM    893  CD  ARG L  61     -23.192  30.154 -24.166  1.00  0.00           C  
ATOM    894  NE  ARG L  61     -24.287  29.516 -24.880  1.00  0.00           N  
ATOM    895  CZ  ARG L  61     -25.123  28.607 -24.343  1.00  0.00           C  
ATOM    896  NH1 ARG L  61     -24.979  28.240 -23.089  1.00  0.00           N  
ATOM    897  NH2 ARG L  61     -26.090  28.084 -25.077  1.00  0.00           N  
ATOM    898  H   ARG L  61     -19.497  30.835 -26.022  1.00  0.00           H  
ATOM    899  HA  ARG L  61     -21.010  33.304 -25.678  1.00  0.00           H  
ATOM    900 1HB  ARG L  61     -20.632  30.893 -23.879  1.00  0.00           H  
ATOM    901 2HB  ARG L  61     -21.663  32.257 -23.476  1.00  0.00           H  
ATOM    902 1HG  ARG L  61     -23.052  31.811 -25.449  1.00  0.00           H  
ATOM    903 2HG  ARG L  61     -22.002  30.438 -25.874  1.00  0.00           H  
ATOM    904 1HD  ARG L  61     -22.551  29.373 -23.757  1.00  0.00           H  
ATOM    905 2HD  ARG L  61     -23.614  30.741 -23.350  1.00  0.00           H  
ATOM    906  HE  ARG L  61     -24.430  29.773 -25.847  1.00  0.00           H  
ATOM    907 1HH1 ARG L  61     -24.240  28.640 -22.528  1.00  0.00           H  
ATOM    908 2HH1 ARG L  61     -25.606  27.558 -22.687  1.00  0.00           H  
ATOM    909 1HH2 ARG L  61     -26.201  28.366 -26.041  1.00  0.00           H  
ATOM    910 2HH2 ARG L  61     -26.717  27.402 -24.675  1.00  0.00           H  
ATOM    911  N   PHE L  62     -18.086  32.999 -24.311  1.00  0.00           N  
ATOM    912  CA  PHE L  62     -16.974  33.668 -23.634  1.00  0.00           C  
ATOM    913  C   PHE L  62     -16.361  34.671 -24.584  1.00  0.00           C  
ATOM    914  O   PHE L  62     -15.883  34.297 -25.649  1.00  0.00           O  
ATOM    915  CB  PHE L  62     -15.922  32.654 -23.144  1.00  0.00           C  
ATOM    916  CG  PHE L  62     -16.245  31.809 -21.927  1.00  0.00           C  
ATOM    917  CD1 PHE L  62     -17.414  31.059 -21.862  1.00  0.00           C  
ATOM    918  CD2 PHE L  62     -15.339  31.704 -20.880  1.00  0.00           C  
ATOM    919  CE1 PHE L  62     -17.694  30.272 -20.746  1.00  0.00           C  
ATOM    920  CE2 PHE L  62     -15.614  30.893 -19.773  1.00  0.00           C  
ATOM    921  CZ  PHE L  62     -16.791  30.184 -19.716  1.00  0.00           C  
ATOM    922  H   PHE L  62     -17.897  32.187 -24.882  1.00  0.00           H  
ATOM    923  HA  PHE L  62     -17.363  34.179 -22.752  1.00  0.00           H  
ATOM    924 1HB  PHE L  62     -15.699  31.947 -23.942  1.00  0.00           H  
ATOM    925 2HB  PHE L  62     -14.998  33.178 -22.903  1.00  0.00           H  
ATOM    926  HD1 PHE L  62     -18.114  31.092 -22.697  1.00  0.00           H  
ATOM    927  HD2 PHE L  62     -14.405  32.266 -20.925  1.00  0.00           H  
ATOM    928  HE1 PHE L  62     -18.635  29.724 -20.690  1.00  0.00           H  
ATOM    929  HE2 PHE L  62     -14.898  30.824 -18.956  1.00  0.00           H  
ATOM    930  HZ  PHE L  62     -17.005  29.556 -18.853  1.00  0.00           H  
ATOM    931  N   SER L  63     -16.385  35.952 -24.210  1.00  0.00           N  
ATOM    932  CA  SER L  63     -15.902  37.050 -25.045  1.00  0.00           C  
ATOM    933  C   SER L  63     -14.942  37.956 -24.288  1.00  0.00           C  
ATOM    934  O   SER L  63     -15.271  38.446 -23.205  1.00  0.00           O  
ATOM    935  CB  SER L  63     -17.073  37.865 -25.559  1.00  0.00           C  
ATOM    936  OG  SER L  63     -16.629  38.976 -26.289  1.00  0.00           O  
ATOM    937  H   SER L  63     -16.761  36.159 -23.296  1.00  0.00           H  
ATOM    938  HA  SER L  63     -15.365  36.628 -25.896  1.00  0.00           H  
ATOM    939 1HB  SER L  63     -17.702  37.240 -26.191  1.00  0.00           H  
ATOM    940 2HB  SER L  63     -17.681  38.198 -24.718  1.00  0.00           H  
ATOM    941  HG  SER L  63     -15.724  38.781 -26.545  1.00  0.00           H  
ATOM    942  N   GLY L  64     -13.780  38.206 -24.895  1.00  0.00           N  
ATOM    943  CA  GLY L  64     -12.751  39.084 -24.348  1.00  0.00           C  
ATOM    944  C   GLY L  64     -12.702  40.376 -25.138  1.00  0.00           C  
ATOM    945  O   GLY L  64     -12.708  40.334 -26.370  1.00  0.00           O  
ATOM    946  H   GLY L  64     -13.619  37.754 -25.784  1.00  0.00           H  
ATOM    947 1HA  GLY L  64     -12.967  39.288 -23.299  1.00  0.00           H  
ATOM    948 2HA  GLY L  64     -11.786  38.580 -24.385  1.00  0.00           H  
ATOM    949  N   SER L  65     -12.683  41.533 -24.449  1.00  0.00           N  
ATOM    950  CA  SER L  65     -12.665  42.847 -25.105  1.00  0.00           C  
ATOM    951  C   SER L  65     -12.040  43.948 -24.230  1.00  0.00           C  
ATOM    952  O   SER L  65     -11.443  43.657 -23.196  1.00  0.00           O  
ATOM    953  CB  SER L  65     -14.078  43.244 -25.484  1.00  0.00           C  
ATOM    954  OG  SER L  65     -14.077  44.372 -26.315  1.00  0.00           O  
ATOM    955  H   SER L  65     -12.681  41.487 -23.440  1.00  0.00           H  
ATOM    956  HA  SER L  65     -12.060  42.774 -26.010  1.00  0.00           H  
ATOM    957 1HB  SER L  65     -14.566  42.414 -25.994  1.00  0.00           H  
ATOM    958 2HB  SER L  65     -14.651  43.455 -24.581  1.00  0.00           H  
ATOM    959  HG  SER L  65     -14.754  44.214 -26.977  1.00  0.00           H  
ATOM    960  N   LEU L  66     -12.156  45.217 -24.683  1.00  0.00           N  
ATOM    961  CA  LEU L  66     -11.666  46.397 -23.970  1.00  0.00           C  
ATOM    962  C   LEU L  66     -12.881  47.255 -23.599  1.00  0.00           C  
ATOM    963  O   LEU L  66     -13.549  47.780 -24.488  1.00  0.00           O  
ATOM    964  CB  LEU L  66     -10.682  47.197 -24.833  1.00  0.00           C  
ATOM    965  CG  LEU L  66      -9.395  46.462 -25.230  1.00  0.00           C  
ATOM    966  CD1 LEU L  66      -8.560  47.354 -26.137  1.00  0.00           C  
ATOM    967  CD2 LEU L  66      -8.623  46.080 -23.975  1.00  0.00           C  
ATOM    968  H   LEU L  66     -12.614  45.337 -25.575  1.00  0.00           H  
ATOM    969  HA  LEU L  66     -11.143  46.067 -23.073  1.00  0.00           H  
ATOM    970 1HB  LEU L  66     -11.189  47.495 -25.750  1.00  0.00           H  
ATOM    971 2HB  LEU L  66     -10.396  48.097 -24.290  1.00  0.00           H  
ATOM    972  HG  LEU L  66      -9.647  45.561 -25.788  1.00  0.00           H  
ATOM    973 1HD1 LEU L  66      -7.645  46.831 -26.418  1.00  0.00           H  
ATOM    974 2HD1 LEU L  66      -9.129  47.596 -27.034  1.00  0.00           H  
ATOM    975 3HD1 LEU L  66      -8.304  48.272 -25.609  1.00  0.00           H  
ATOM    976 1HD2 LEU L  66      -7.708  45.558 -24.257  1.00  0.00           H  
ATOM    977 2HD2 LEU L  66      -8.367  46.981 -23.417  1.00  0.00           H  
ATOM    978 3HD2 LEU L  66      -9.237  45.429 -23.354  1.00  0.00           H  
ATOM    979  N   ILE L  67     -13.219  47.322 -22.304  1.00  0.00           N  
ATOM    980  CA  ILE L  67     -14.389  48.073 -21.845  1.00  0.00           C  
ATOM    981  C   ILE L  67     -13.968  49.227 -20.916  1.00  0.00           C  
ATOM    982  O   ILE L  67     -13.618  49.001 -19.751  1.00  0.00           O  
ATOM    983  CB  ILE L  67     -15.380  47.150 -21.112  1.00  0.00           C  
ATOM    984  CG1 ILE L  67     -15.899  46.065 -22.059  1.00  0.00           C  
ATOM    985  CG2 ILE L  67     -16.534  47.958 -20.539  1.00  0.00           C  
ATOM    986  CD1 ILE L  67     -16.918  45.142 -21.431  1.00  0.00           C  
ATOM    987  H   ILE L  67     -12.648  46.838 -21.626  1.00  0.00           H  
ATOM    988  HA  ILE L  67     -14.890  48.497 -22.714  1.00  0.00           H  
ATOM    989  HB  ILE L  67     -14.867  46.639 -20.298  1.00  0.00           H  
ATOM    990 1HG1 ILE L  67     -16.354  46.532 -22.933  1.00  0.00           H  
ATOM    991 2HG1 ILE L  67     -15.064  45.459 -22.412  1.00  0.00           H  
ATOM    992 1HG2 ILE L  67     -17.226  47.290 -20.025  1.00  0.00           H  
ATOM    993 2HG2 ILE L  67     -16.149  48.693 -19.834  1.00  0.00           H  
ATOM    994 3HG2 ILE L  67     -17.057  48.469 -21.347  1.00  0.00           H  
ATOM    995 1HD1 ILE L  67     -17.238  44.401 -22.163  1.00  0.00           H  
ATOM    996 2HD1 ILE L  67     -16.472  44.637 -20.574  1.00  0.00           H  
ATOM    997 3HD1 ILE L  67     -17.780  45.722 -21.102  1.00  0.00           H  
ATOM    998  N   GLY L  68     -14.026  50.446 -21.452  1.00  0.00           N  
ATOM    999  CA  GLY L  68     -13.782  51.684 -20.719  1.00  0.00           C  
ATOM   1000  C   GLY L  68     -12.409  51.788 -20.095  1.00  0.00           C  
ATOM   1001  O   GLY L  68     -12.284  51.939 -18.872  1.00  0.00           O  
ATOM   1002  H   GLY L  68     -14.253  50.494 -22.434  1.00  0.00           H  
ATOM   1003 1HA  GLY L  68     -13.910  52.535 -21.389  1.00  0.00           H  
ATOM   1004 2HA  GLY L  68     -14.519  51.787 -19.924  1.00  0.00           H  
ATOM   1005  N   ASP L  69     -11.390  51.669 -20.947  1.00  0.00           N  
ATOM   1006  CA  ASP L  69      -9.982  51.655 -20.563  1.00  0.00           C  
ATOM   1007  C   ASP L  69      -9.550  50.453 -19.746  1.00  0.00           C  
ATOM   1008  O   ASP L  69      -8.507  50.493 -19.090  1.00  0.00           O  
ATOM   1009  CB  ASP L  69      -9.654  52.925 -19.774  1.00  0.00           C  
ATOM   1010  CG  ASP L  69      -9.815  54.194 -20.600  1.00  0.00           C  
ATOM   1011  OD1 ASP L  69      -9.495  54.166 -21.764  1.00  0.00           O  
ATOM   1012  OD2 ASP L  69     -10.257  55.179 -20.058  1.00  0.00           O  
ATOM   1013  H   ASP L  69     -11.635  51.585 -21.924  1.00  0.00           H  
ATOM   1014  HA  ASP L  69      -9.376  51.632 -21.469  1.00  0.00           H  
ATOM   1015 1HB  ASP L  69     -10.306  52.990 -18.902  1.00  0.00           H  
ATOM   1016 2HB  ASP L  69      -8.627  52.873 -19.411  1.00  0.00           H  
ATOM   1017  N   LYS L  70     -10.338  49.383 -19.790  1.00  0.00           N  
ATOM   1018  CA  LYS L  70     -10.033  48.146 -19.091  1.00  0.00           C  
ATOM   1019  C   LYS L  70     -10.126  46.971 -20.011  1.00  0.00           C  
ATOM   1020  O   LYS L  70     -10.683  47.082 -21.092  1.00  0.00           O  
ATOM   1021  CB  LYS L  70     -10.972  47.947 -17.900  1.00  0.00           C  
ATOM   1022  CG  LYS L  70     -10.797  48.967 -16.783  1.00  0.00           C  
ATOM   1023  CD  LYS L  70     -11.538  48.542 -15.525  1.00  0.00           C  
ATOM   1024  CE  LYS L  70     -13.041  48.721 -15.679  1.00  0.00           C  
ATOM   1025  NZ  LYS L  70     -13.774  48.367 -14.434  1.00  0.00           N  
ATOM   1026  H   LYS L  70     -11.185  49.444 -20.337  1.00  0.00           H  
ATOM   1027  HA  LYS L  70      -9.010  48.203 -18.718  1.00  0.00           H  
ATOM   1028 1HB  LYS L  70     -12.007  47.998 -18.240  1.00  0.00           H  
ATOM   1029 2HB  LYS L  70     -10.816  46.955 -17.475  1.00  0.00           H  
ATOM   1030 1HG  LYS L  70      -9.736  49.075 -16.552  1.00  0.00           H  
ATOM   1031 2HG  LYS L  70     -11.179  49.934 -17.110  1.00  0.00           H  
ATOM   1032 1HD  LYS L  70     -11.325  47.493 -15.314  1.00  0.00           H  
ATOM   1033 2HD  LYS L  70     -11.195  49.141 -14.681  1.00  0.00           H  
ATOM   1034 1HE  LYS L  70     -13.259  49.758 -15.932  1.00  0.00           H  
ATOM   1035 2HE  LYS L  70     -13.402  48.089 -16.490  1.00  0.00           H  
ATOM   1036 1HZ  LYS L  70     -14.766  48.499 -14.577  1.00  0.00           H  
ATOM   1037 2HZ  LYS L  70     -13.594  47.401 -14.199  1.00  0.00           H  
ATOM   1038 3HZ  LYS L  70     -13.462  48.961 -13.678  1.00  0.00           H  
ATOM   1039  N   ALA L  71      -9.558  45.843 -19.589  1.00  0.00           N  
ATOM   1040  CA  ALA L  71      -9.677  44.580 -20.300  1.00  0.00           C  
ATOM   1041  C   ALA L  71     -10.843  43.886 -19.651  1.00  0.00           C  
ATOM   1042  O   ALA L  71     -11.022  44.039 -18.440  1.00  0.00           O  
ATOM   1043  CB  ALA L  71      -8.396  43.770 -20.187  1.00  0.00           C  
ATOM   1044  H   ALA L  71      -9.022  45.877 -18.734  1.00  0.00           H  
ATOM   1045  HA  ALA L  71      -9.867  44.799 -21.351  1.00  0.00           H  
ATOM   1046 1HB  ALA L  71      -8.512  42.830 -20.728  1.00  0.00           H  
ATOM   1047 2HB  ALA L  71      -7.569  44.336 -20.616  1.00  0.00           H  
ATOM   1048 3HB  ALA L  71      -8.189  43.563 -19.139  1.00  0.00           H  
ATOM   1049  N   ALA L  72     -11.700  43.219 -20.435  1.00  0.00           N  
ATOM   1050  CA  ALA L  72     -12.893  42.608 -19.866  1.00  0.00           C  
ATOM   1051  C   ALA L  72     -13.152  41.207 -20.407  1.00  0.00           C  
ATOM   1052  O   ALA L  72     -12.795  40.905 -21.540  1.00  0.00           O  
ATOM   1053  CB  ALA L  72     -14.102  43.481 -20.099  1.00  0.00           C  
ATOM   1054  H   ALA L  72     -11.527  43.132 -21.427  1.00  0.00           H  
ATOM   1055  HA  ALA L  72     -12.743  42.510 -18.791  1.00  0.00           H  
ATOM   1056 1HB  ALA L  72     -14.982  43.007 -19.666  1.00  0.00           H  
ATOM   1057 2HB  ALA L  72     -13.946  44.452 -19.630  1.00  0.00           H  
ATOM   1058 3HB  ALA L  72     -14.253  43.615 -21.169  1.00  0.00           H  
ATOM   1059  N   LEU L  73     -13.750  40.342 -19.568  1.00  0.00           N  
ATOM   1060  CA  LEU L  73     -14.100  39.003 -19.981  1.00  0.00           C  
ATOM   1061  C   LEU L  73     -15.562  38.738 -19.650  1.00  0.00           C  
ATOM   1062  O   LEU L  73     -15.931  38.754 -18.478  1.00  0.00           O  
ATOM   1063  CB  LEU L  73     -13.201  37.973 -19.286  1.00  0.00           C  
ATOM   1064  CG  LEU L  73     -13.563  36.502 -19.529  1.00  0.00           C  
ATOM   1065  CD1 LEU L  73     -13.349  36.161 -20.998  1.00  0.00           C  
ATOM   1066  CD2 LEU L  73     -12.712  35.615 -18.633  1.00  0.00           C  
ATOM   1067  H   LEU L  73     -13.962  40.638 -18.626  1.00  0.00           H  
ATOM   1068  HA  LEU L  73     -13.952  38.924 -21.057  1.00  0.00           H  
ATOM   1069 1HB  LEU L  73     -12.176  38.122 -19.624  1.00  0.00           H  
ATOM   1070 2HB  LEU L  73     -13.236  38.150 -18.211  1.00  0.00           H  
ATOM   1071  HG  LEU L  73     -14.617  36.344 -19.300  1.00  0.00           H  
ATOM   1072 1HD1 LEU L  73     -13.607  35.117 -21.170  1.00  0.00           H  
ATOM   1073 2HD1 LEU L  73     -13.984  36.797 -21.615  1.00  0.00           H  
ATOM   1074 3HD1 LEU L  73     -12.305  36.326 -21.261  1.00  0.00           H  
ATOM   1075 1HD2 LEU L  73     -12.970  34.569 -18.804  1.00  0.00           H  
ATOM   1076 2HD2 LEU L  73     -11.658  35.771 -18.861  1.00  0.00           H  
ATOM   1077 3HD2 LEU L  73     -12.898  35.867 -17.588  1.00  0.00           H  
ATOM   1078  N   THR L  74     -16.395  38.525 -20.700  1.00  0.00           N  
ATOM   1079  CA  THR L  74     -17.819  38.227 -20.562  1.00  0.00           C  
ATOM   1080  C   THR L  74     -18.086  36.721 -20.719  1.00  0.00           C  
ATOM   1081  O   THR L  74     -17.608  36.074 -21.657  1.00  0.00           O  
ATOM   1082  CB  THR L  74     -18.651  39.015 -21.591  1.00  0.00           C  
ATOM   1083  OG1 THR L  74     -18.497  40.421 -21.357  1.00  0.00           O  
ATOM   1084  CG2 THR L  74     -20.122  38.645 -21.484  1.00  0.00           C  
ATOM   1085  H   THR L  74     -15.991  38.578 -21.624  1.00  0.00           H  
ATOM   1086  HA  THR L  74     -18.139  38.523 -19.563  1.00  0.00           H  
ATOM   1087  HB  THR L  74     -18.297  38.787 -22.596  1.00  0.00           H  
ATOM   1088  HG1 THR L  74     -18.126  40.836 -22.139  1.00  0.00           H  
ATOM   1089 1HG2 THR L  74     -20.694  39.211 -22.219  1.00  0.00           H  
ATOM   1090 2HG2 THR L  74     -20.244  37.578 -21.673  1.00  0.00           H  
ATOM   1091 3HG2 THR L  74     -20.484  38.879 -20.484  1.00  0.00           H  
ATOM   1092  N   ILE L  75     -18.855  36.182 -19.773  1.00  0.00           N  
ATOM   1093  CA  ILE L  75     -19.268  34.791 -19.714  1.00  0.00           C  
ATOM   1094  C   ILE L  75     -20.785  34.831 -19.798  1.00  0.00           C  
ATOM   1095  O   ILE L  75     -21.448  35.309 -18.871  1.00  0.00           O  
ATOM   1096  CB  ILE L  75     -18.802  34.089 -18.426  1.00  0.00           C  
ATOM   1097  CG1 ILE L  75     -17.274  34.107 -18.331  1.00  0.00           C  
ATOM   1098  CG2 ILE L  75     -19.325  32.662 -18.379  1.00  0.00           C  
ATOM   1099  CD1 ILE L  75     -16.740  33.651 -16.992  1.00  0.00           C  
ATOM   1100  H   ILE L  75     -19.162  36.817 -19.050  1.00  0.00           H  
ATOM   1101  HA  ILE L  75     -18.823  34.262 -20.556  1.00  0.00           H  
ATOM   1102  HB  ILE L  75     -19.178  34.632 -17.559  1.00  0.00           H  
ATOM   1103 1HG1 ILE L  75     -16.854  33.464 -19.103  1.00  0.00           H  
ATOM   1104 2HG1 ILE L  75     -16.910  35.118 -18.515  1.00  0.00           H  
ATOM   1105 1HG2 ILE L  75     -18.985  32.180 -17.462  1.00  0.00           H  
ATOM   1106 2HG2 ILE L  75     -20.413  32.672 -18.401  1.00  0.00           H  
ATOM   1107 3HG2 ILE L  75     -18.949  32.108 -19.240  1.00  0.00           H  
ATOM   1108 1HD1 ILE L  75     -15.651  33.692 -17.002  1.00  0.00           H  
ATOM   1109 2HD1 ILE L  75     -17.121  34.304 -16.206  1.00  0.00           H  
ATOM   1110 3HD1 ILE L  75     -17.062  32.628 -16.802  1.00  0.00           H  
ATOM   1111  N   THR L  76     -21.309  34.462 -20.978  1.00  0.00           N  
ATOM   1112  CA  THR L  76     -22.727  34.437 -21.345  1.00  0.00           C  
ATOM   1113  C   THR L  76     -23.287  33.044 -21.157  1.00  0.00           C  
ATOM   1114  O   THR L  76     -22.581  32.070 -21.424  1.00  0.00           O  
ATOM   1115  CB  THR L  76     -22.946  34.892 -22.800  1.00  0.00           C  
ATOM   1116  OG1 THR L  76     -22.494  36.243 -22.954  1.00  0.00           O  
ATOM   1117  CG2 THR L  76     -24.419  34.809 -23.169  1.00  0.00           C  
ATOM   1118  H   THR L  76     -20.620  34.179 -21.659  1.00  0.00           H  
ATOM   1119  HA  THR L  76     -23.266  35.124 -20.692  1.00  0.00           H  
ATOM   1120  HB  THR L  76     -22.373  34.252 -23.471  1.00  0.00           H  
ATOM   1121  HG1 THR L  76     -21.618  36.244 -23.349  1.00  0.00           H  
ATOM   1122 1HG2 THR L  76     -24.555  35.133 -24.200  1.00  0.00           H  
ATOM   1123 2HG2 THR L  76     -24.763  33.780 -23.064  1.00  0.00           H  
ATOM   1124 3HG2 THR L  76     -24.997  35.453 -22.507  1.00  0.00           H  
ATOM   1125  N   GLY L  77     -24.533  32.956 -20.682  1.00  0.00           N  
ATOM   1126  CA  GLY L  77     -25.268  31.701 -20.534  1.00  0.00           C  
ATOM   1127  C   GLY L  77     -24.567  30.760 -19.581  1.00  0.00           C  
ATOM   1128  O   GLY L  77     -24.307  29.605 -19.923  1.00  0.00           O  
ATOM   1129  H   GLY L  77     -24.978  33.822 -20.412  1.00  0.00           H  
ATOM   1130 1HA  GLY L  77     -26.274  31.909 -20.169  1.00  0.00           H  
ATOM   1131 2HA  GLY L  77     -25.373  31.224 -21.508  1.00  0.00           H  
ATOM   1132  N   ALA L  78     -24.203  31.290 -18.404  1.00  0.00           N  
ATOM   1133  CA  ALA L  78     -23.370  30.643 -17.404  1.00  0.00           C  
ATOM   1134  C   ALA L  78     -23.913  29.274 -16.971  1.00  0.00           C  
ATOM   1135  O   ALA L  78     -25.105  29.098 -16.725  1.00  0.00           O  
ATOM   1136  CB  ALA L  78     -23.222  31.557 -16.196  1.00  0.00           C  
ATOM   1137  H   ALA L  78     -24.553  32.220 -18.225  1.00  0.00           H  
ATOM   1138  HA  ALA L  78     -22.388  30.466 -17.844  1.00  0.00           H  
ATOM   1139 1HB  ALA L  78     -22.578  31.082 -15.457  1.00  0.00           H  
ATOM   1140 2HB  ALA L  78     -22.779  32.504 -16.508  1.00  0.00           H  
ATOM   1141 3HB  ALA L  78     -24.202  31.742 -15.759  1.00  0.00           H  
ATOM   1142  N   GLN L  79     -22.987  28.314 -16.918  1.00  0.00           N  
ATOM   1143  CA  GLN L  79     -23.150  26.951 -16.450  1.00  0.00           C  
ATOM   1144  C   GLN L  79     -22.542  26.835 -15.043  1.00  0.00           C  
ATOM   1145  O   GLN L  79     -21.596  27.570 -14.753  1.00  0.00           O  
ATOM   1146  CB  GLN L  79     -22.490  25.961 -17.413  1.00  0.00           C  
ATOM   1147  CG  GLN L  79     -23.019  26.028 -18.835  1.00  0.00           C  
ATOM   1148  CD  GLN L  79     -24.481  25.632 -18.928  1.00  0.00           C  
ATOM   1149  OE1 GLN L  79     -24.862  24.520 -18.551  1.00  0.00           O  
ATOM   1150  NE2 GLN L  79     -25.308  26.540 -19.432  1.00  0.00           N  
ATOM   1151  H   GLN L  79     -22.083  28.616 -17.254  1.00  0.00           H  
ATOM   1152  HA  GLN L  79     -24.216  26.727 -16.402  1.00  0.00           H  
ATOM   1153 1HB  GLN L  79     -21.416  26.145 -17.445  1.00  0.00           H  
ATOM   1154 2HB  GLN L  79     -22.637  24.945 -17.047  1.00  0.00           H  
ATOM   1155 1HG  GLN L  79     -22.918  27.049 -19.202  1.00  0.00           H  
ATOM   1156 2HG  GLN L  79     -22.440  25.348 -19.460  1.00  0.00           H  
ATOM   1157 1HE2 GLN L  79     -26.284  26.336 -19.518  1.00  0.00           H  
ATOM   1158 2HE2 GLN L  79     -24.957  27.429 -19.726  1.00  0.00           H  
ATOM   1159  N   THR L  80     -22.971  25.884 -14.178  1.00  0.00           N  
ATOM   1160  CA  THR L  80     -22.317  25.759 -12.857  1.00  0.00           C  
ATOM   1161  C   THR L  80     -20.840  25.358 -12.969  1.00  0.00           C  
ATOM   1162  O   THR L  80     -20.070  25.590 -12.032  1.00  0.00           O  
ATOM   1163  CB  THR L  80     -23.053  24.734 -11.975  1.00  0.00           C  
ATOM   1164  OG1 THR L  80     -23.057  23.456 -12.624  1.00  0.00           O  
ATOM   1165  CG2 THR L  80     -24.487  25.177 -11.726  1.00  0.00           C  
ATOM   1166  H   THR L  80     -23.727  25.257 -14.413  1.00  0.00           H  
ATOM   1167  HA  THR L  80     -22.352  26.729 -12.361  1.00  0.00           H  
ATOM   1168  HB  THR L  80     -22.538  24.639 -11.019  1.00  0.00           H  
ATOM   1169  HG1 THR L  80     -22.365  22.905 -12.251  1.00  0.00           H  
ATOM   1170 1HG2 THR L  80     -24.991  24.441 -11.101  1.00  0.00           H  
ATOM   1171 2HG2 THR L  80     -24.486  26.143 -11.223  1.00  0.00           H  
ATOM   1172 3HG2 THR L  80     -25.010  25.264 -12.678  1.00  0.00           H  
ATOM   1173  N   GLU L  81     -20.448  24.800 -14.132  1.00  0.00           N  
ATOM   1174  CA  GLU L  81     -19.080  24.387 -14.444  1.00  0.00           C  
ATOM   1175  C   GLU L  81     -18.175  25.579 -14.671  1.00  0.00           C  
ATOM   1176  O   GLU L  81     -16.957  25.441 -14.602  1.00  0.00           O  
ATOM   1177  CB  GLU L  81     -19.061  23.489 -15.683  1.00  0.00           C  
ATOM   1178  CG  GLU L  81     -19.763  22.151 -15.500  1.00  0.00           C  
ATOM   1179  CD  GLU L  81     -19.785  21.326 -16.756  1.00  0.00           C  
ATOM   1180  OE1 GLU L  81     -19.357  21.815 -17.774  1.00  0.00           O  
ATOM   1181  OE2 GLU L  81     -20.230  20.203 -16.698  1.00  0.00           O  
ATOM   1182  H   GLU L  81     -21.172  24.670 -14.825  1.00  0.00           H  
ATOM   1183  HA  GLU L  81     -18.687  23.823 -13.597  1.00  0.00           H  
ATOM   1184 1HB  GLU L  81     -19.538  24.006 -16.516  1.00  0.00           H  
ATOM   1185 2HB  GLU L  81     -18.028  23.288 -15.971  1.00  0.00           H  
ATOM   1186 1HG  GLU L  81     -19.254  21.589 -14.718  1.00  0.00           H  
ATOM   1187 2HG  GLU L  81     -20.786  22.332 -15.172  1.00  0.00           H  
ATOM   1188  N   ASP L  82     -18.767  26.752 -14.918  1.00  0.00           N  
ATOM   1189  CA  ASP L  82     -18.030  27.991 -15.156  1.00  0.00           C  
ATOM   1190  C   ASP L  82     -17.461  28.592 -13.882  1.00  0.00           C  
ATOM   1191  O   ASP L  82     -16.660  29.526 -13.976  1.00  0.00           O  
ATOM   1192  CB  ASP L  82     -18.934  29.021 -15.838  1.00  0.00           C  
ATOM   1193  CG  ASP L  82     -19.300  28.635 -17.265  1.00  0.00           C  
ATOM   1194  OD1 ASP L  82     -18.593  27.846 -17.846  1.00  0.00           O  
ATOM   1195  OD2 ASP L  82     -20.282  29.133 -17.761  1.00  0.00           O  
ATOM   1196  H   ASP L  82     -19.776  26.768 -14.940  1.00  0.00           H  
ATOM   1197  HA  ASP L  82     -17.189  27.772 -15.814  1.00  0.00           H  
ATOM   1198 1HB  ASP L  82     -19.853  29.136 -15.262  1.00  0.00           H  
ATOM   1199 2HB  ASP L  82     -18.434  29.989 -15.856  1.00  0.00           H  
ATOM   1200  N   GLU L  83     -17.890  28.087 -12.699  1.00  0.00           N  
ATOM   1201  CA  GLU L  83     -17.381  28.493 -11.395  1.00  0.00           C  
ATOM   1202  C   GLU L  83     -15.890  28.137 -11.325  1.00  0.00           C  
ATOM   1203  O   GLU L  83     -15.496  26.985 -11.541  1.00  0.00           O  
ATOM   1204  CB  GLU L  83     -18.155  27.809 -10.266  1.00  0.00           C  
ATOM   1205  CG  GLU L  83     -17.739  28.241  -8.867  1.00  0.00           C  
ATOM   1206  CD  GLU L  83     -18.579  27.617  -7.788  1.00  0.00           C  
ATOM   1207  OE1 GLU L  83     -19.461  26.859  -8.112  1.00  0.00           O  
ATOM   1208  OE2 GLU L  83     -18.337  27.898  -6.637  1.00  0.00           O  
ATOM   1209  H   GLU L  83     -18.612  27.383 -12.747  1.00  0.00           H  
ATOM   1210  HA  GLU L  83     -17.508  29.571 -11.294  1.00  0.00           H  
ATOM   1211 1HB  GLU L  83     -19.219  28.015 -10.377  1.00  0.00           H  
ATOM   1212 2HB  GLU L  83     -18.021  26.729 -10.336  1.00  0.00           H  
ATOM   1213 1HG  GLU L  83     -16.697  27.963  -8.707  1.00  0.00           H  
ATOM   1214 2HG  GLU L  83     -17.812  29.325  -8.796  1.00  0.00           H  
ATOM   1215  N   ALA L  84     -15.076  29.172 -11.085  1.00  0.00           N  
ATOM   1216  CA  ALA L  84     -13.609  29.157 -11.124  1.00  0.00           C  
ATOM   1217  C   ALA L  84     -13.098  30.523 -10.732  1.00  0.00           C  
ATOM   1218  O   ALA L  84     -13.889  31.458 -10.548  1.00  0.00           O  
ATOM   1219  CB  ALA L  84     -13.123  28.811 -12.537  1.00  0.00           C  
ATOM   1220  H   ALA L  84     -15.552  30.033 -10.857  1.00  0.00           H  
ATOM   1221  HA  ALA L  84     -13.259  28.417 -10.404  1.00  0.00           H  
ATOM   1222 1HB  ALA L  84     -12.032  28.802 -12.555  1.00  0.00           H  
ATOM   1223 2HB  ALA L  84     -13.497  27.827 -12.820  1.00  0.00           H  
ATOM   1224 3HB  ALA L  84     -13.491  29.554 -13.241  1.00  0.00           H  
ATOM   1225  N   ILE L  85     -11.756  30.621 -10.608  1.00  0.00           N  
ATOM   1226  CA  ILE L  85     -10.990  31.826 -10.330  1.00  0.00           C  
ATOM   1227  C   ILE L  85     -10.391  32.255 -11.669  1.00  0.00           C  
ATOM   1228  O   ILE L  85      -9.820  31.428 -12.391  1.00  0.00           O  
ATOM   1229  CB  ILE L  85      -9.886  31.588  -9.284  1.00  0.00           C  
ATOM   1230  CG1 ILE L  85     -10.492  31.082  -7.973  1.00  0.00           C  
ATOM   1231  CG2 ILE L  85      -9.092  32.864  -9.049  1.00  0.00           C  
ATOM   1232  CD1 ILE L  85      -9.469  30.585  -6.978  1.00  0.00           C  
ATOM   1233  H   ILE L  85     -11.269  29.744 -10.727  1.00  0.00           H  
ATOM   1234  HA  ILE L  85     -11.667  32.582  -9.934  1.00  0.00           H  
ATOM   1235  HB  ILE L  85      -9.209  30.811  -9.639  1.00  0.00           H  
ATOM   1236 1HG1 ILE L  85     -11.064  31.882  -7.504  1.00  0.00           H  
ATOM   1237 2HG1 ILE L  85     -11.185  30.267  -8.183  1.00  0.00           H  
ATOM   1238 1HG2 ILE L  85      -8.316  32.679  -8.306  1.00  0.00           H  
ATOM   1239 2HG2 ILE L  85      -8.631  33.183  -9.983  1.00  0.00           H  
ATOM   1240 3HG2 ILE L  85      -9.759  33.647  -8.688  1.00  0.00           H  
ATOM   1241 1HD1 ILE L  85      -9.975  30.243  -6.075  1.00  0.00           H  
ATOM   1242 2HD1 ILE L  85      -8.908  29.758  -7.415  1.00  0.00           H  
ATOM   1243 3HD1 ILE L  85      -8.785  31.394  -6.725  1.00  0.00           H  
ATOM   1244  N   TYR L  86     -10.596  33.534 -12.042  1.00  0.00           N  
ATOM   1245  CA  TYR L  86     -10.156  34.097 -13.319  1.00  0.00           C  
ATOM   1246  C   TYR L  86      -9.109  35.161 -13.096  1.00  0.00           C  
ATOM   1247  O   TYR L  86      -9.366  36.165 -12.423  1.00  0.00           O  
ATOM   1248  CB  TYR L  86     -11.339  34.676 -14.099  1.00  0.00           C  
ATOM   1249  CG  TYR L  86     -12.359  33.641 -14.520  1.00  0.00           C  
ATOM   1250  CD1 TYR L  86     -13.325  33.214 -13.622  1.00  0.00           C  
ATOM   1251  CD2 TYR L  86     -12.326  33.119 -15.805  1.00  0.00           C  
ATOM   1252  CE1 TYR L  86     -14.256  32.267 -14.007  1.00  0.00           C  
ATOM   1253  CE2 TYR L  86     -13.256  32.174 -16.189  1.00  0.00           C  
ATOM   1254  CZ  TYR L  86     -14.218  31.748 -15.296  1.00  0.00           C  
ATOM   1255  OH  TYR L  86     -15.145  30.806 -15.679  1.00  0.00           O  
ATOM   1256  H   TYR L  86     -11.086  34.126 -11.386  1.00  0.00           H  
ATOM   1257  HA  TYR L  86      -9.709  33.299 -13.913  1.00  0.00           H  
ATOM   1258 1HB  TYR L  86     -11.847  35.425 -13.487  1.00  0.00           H  
ATOM   1259 2HB  TYR L  86     -10.975  35.178 -14.994  1.00  0.00           H  
ATOM   1260  HD1 TYR L  86     -13.351  33.624 -12.612  1.00  0.00           H  
ATOM   1261  HD2 TYR L  86     -11.565  33.453 -16.510  1.00  0.00           H  
ATOM   1262  HE1 TYR L  86     -15.016  31.932 -13.301  1.00  0.00           H  
ATOM   1263  HE2 TYR L  86     -13.230  31.762 -17.199  1.00  0.00           H  
ATOM   1264  HH  TYR L  86     -15.660  30.535 -14.915  1.00  0.00           H  
ATOM   1265  N   PHE L  87      -7.915  34.921 -13.617  1.00  0.00           N  
ATOM   1266  CA  PHE L  87      -6.853  35.871 -13.545  1.00  0.00           C  
ATOM   1267  C   PHE L  87      -6.663  36.600 -14.887  1.00  0.00           C  
ATOM   1268  O   PHE L  87      -6.713  35.947 -15.952  1.00  0.00           O  
ATOM   1269  CB  PHE L  87      -5.558  35.167 -13.134  1.00  0.00           C  
ATOM   1270  CG  PHE L  87      -5.583  34.622 -11.734  1.00  0.00           C  
ATOM   1271  CD1 PHE L  87      -5.893  33.291 -11.498  1.00  0.00           C  
ATOM   1272  CD2 PHE L  87      -5.298  35.439 -10.651  1.00  0.00           C  
ATOM   1273  CE1 PHE L  87      -5.916  32.789 -10.210  1.00  0.00           C  
ATOM   1274  CE2 PHE L  87      -5.319  34.940  -9.363  1.00  0.00           C  
ATOM   1275  CZ  PHE L  87      -5.629  33.613  -9.143  1.00  0.00           C  
ATOM   1276  H   PHE L  87      -7.756  34.040 -14.084  1.00  0.00           H  
ATOM   1277  HA  PHE L  87      -7.107  36.617 -12.791  1.00  0.00           H  
ATOM   1278 1HB  PHE L  87      -5.361  34.342 -13.816  1.00  0.00           H  
ATOM   1279 2HB  PHE L  87      -4.725  35.864 -13.213  1.00  0.00           H  
ATOM   1280  HD1 PHE L  87      -6.119  32.639 -12.342  1.00  0.00           H  
ATOM   1281  HD2 PHE L  87      -5.053  36.488 -10.824  1.00  0.00           H  
ATOM   1282  HE1 PHE L  87      -6.162  31.741 -10.039  1.00  0.00           H  
ATOM   1283  HE2 PHE L  87      -5.092  35.593  -8.520  1.00  0.00           H  
ATOM   1284  HZ  PHE L  87      -5.648  33.218  -8.128  1.00  0.00           H  
ATOM   1285  N   CYS L  88      -6.318  37.905 -14.855  1.00  0.00           N  
ATOM   1286  CA  CYS L  88      -5.946  38.551 -16.089  1.00  0.00           C  
ATOM   1287  C   CYS L  88      -4.460  38.853 -16.005  1.00  0.00           C  
ATOM   1288  O   CYS L  88      -3.978  38.833 -14.876  1.00  0.00           O  
ATOM   1289  CB  CYS L  88      -6.655  39.877 -16.497  1.00  0.00           C  
ATOM   1290  SG  CYS L  88      -6.265  41.134 -15.249  1.00  0.00           S  
ATOM   1291  H   CYS L  88      -6.314  38.441 -13.998  1.00  0.00           H  
ATOM   1292  HA  CYS L  88      -6.162  37.872 -16.914  1.00  0.00           H  
ATOM   1293 1HB  CYS L  88      -6.311  40.184 -17.485  1.00  0.00           H  
ATOM   1294 2HB  CYS L  88      -7.730  39.709 -16.563  1.00  0.00           H  
ATOM   1295  N   ALA L  89      -3.793  39.037 -17.109  1.00  0.00           N  
ATOM   1296  CA  ALA L  89      -2.387  39.419 -17.039  1.00  0.00           C  
ATOM   1297  C   ALA L  89      -2.192  40.371 -18.213  1.00  0.00           C  
ATOM   1298  O   ALA L  89      -2.829  40.195 -19.267  1.00  0.00           O  
ATOM   1299  CB  ALA L  89      -1.489  38.196 -17.087  1.00  0.00           C  
ATOM   1300  H   ALA L  89      -4.227  38.920 -18.014  1.00  0.00           H  
ATOM   1301  HA  ALA L  89      -2.217  39.912 -16.082  1.00  0.00           H  
ATOM   1302 1HB  ALA L  89      -0.445  38.508 -17.033  1.00  0.00           H  
ATOM   1303 2HB  ALA L  89      -1.715  37.542 -16.245  1.00  0.00           H  
ATOM   1304 3HB  ALA L  89      -1.657  37.657 -18.018  1.00  0.00           H  
ATOM   1305  N   LEU L  90      -1.372  41.371 -18.044  1.00  0.00           N  
ATOM   1306  CA  LEU L  90      -1.113  42.431 -18.961  1.00  0.00           C  
ATOM   1307  C   LEU L  90       0.365  42.298 -19.342  1.00  0.00           C  
ATOM   1308  O   LEU L  90       1.178  41.677 -18.647  1.00  0.00           O  
ATOM   1309  CB  LEU L  90      -1.488  43.834 -18.410  1.00  0.00           C  
ATOM   1310  CG  LEU L  90      -2.969  43.966 -17.991  1.00  0.00           C  
ATOM   1311  CD1 LEU L  90      -3.311  45.312 -17.363  1.00  0.00           C  
ATOM   1312  CD2 LEU L  90      -3.977  43.740 -19.107  1.00  0.00           C  
ATOM   1313  H   LEU L  90      -0.888  41.359 -17.157  1.00  0.00           H  
ATOM   1314  HA  LEU L  90      -1.761  42.305 -19.828  1.00  0.00           H  
ATOM   1315 1HB  LEU L  90      -0.861  44.046 -17.545  1.00  0.00           H  
ATOM   1316 2HB  LEU L  90      -1.275  44.578 -19.178  1.00  0.00           H  
ATOM   1317  HG  LEU L  90      -3.196  43.234 -17.215  1.00  0.00           H  
ATOM   1318 1HD1 LEU L  90      -4.367  45.330 -17.095  1.00  0.00           H  
ATOM   1319 2HD1 LEU L  90      -2.707  45.459 -16.467  1.00  0.00           H  
ATOM   1320 3HD1 LEU L  90      -3.104  46.109 -18.075  1.00  0.00           H  
ATOM   1321 1HD2 LEU L  90      -4.987  43.853 -18.714  1.00  0.00           H  
ATOM   1322 2HD2 LEU L  90      -3.811  44.470 -19.900  1.00  0.00           H  
ATOM   1323 3HD2 LEU L  90      -3.854  42.734 -19.509  1.00  0.00           H  
ATOM   1324  N   TRP L  91       0.647  42.831 -20.530  1.00  0.00           N  
ATOM   1325  CA  TRP L  91       1.992  42.855 -21.056  1.00  0.00           C  
ATOM   1326  C   TRP L  91       2.644  44.210 -20.859  1.00  0.00           C  
ATOM   1327  O   TRP L  91       2.183  45.183 -21.427  1.00  0.00           O  
ATOM   1328  CB  TRP L  91       1.983  42.501 -22.544  1.00  0.00           C  
ATOM   1329  CG  TRP L  91       3.352  42.415 -23.147  1.00  0.00           C  
ATOM   1330  CD1 TRP L  91       4.211  41.360 -23.072  1.00  0.00           C  
ATOM   1331  CD2 TRP L  91       4.031  43.430 -23.926  1.00  0.00           C  
ATOM   1332  NE1 TRP L  91       5.373  41.647 -23.746  1.00  0.00           N  
ATOM   1333  CE2 TRP L  91       5.279  42.909 -24.276  1.00  0.00           C  
ATOM   1334  CE3 TRP L  91       3.684  44.719 -24.348  1.00  0.00           C  
ATOM   1335  CZ2 TRP L  91       6.191  43.631 -25.030  1.00  0.00           C  
ATOM   1336  CZ3 TRP L  91       4.597  45.443 -25.105  1.00  0.00           C  
ATOM   1337  CH2 TRP L  91       5.818  44.912 -25.437  1.00  0.00           C  
ATOM   1338  H   TRP L  91      -0.103  43.227 -21.078  1.00  0.00           H  
ATOM   1339  HA  TRP L  91       2.586  42.113 -20.522  1.00  0.00           H  
ATOM   1340 1HB  TRP L  91       1.485  41.542 -22.687  1.00  0.00           H  
ATOM   1341 2HB  TRP L  91       1.413  43.251 -23.093  1.00  0.00           H  
ATOM   1342  HD1 TRP L  91       4.006  40.426 -22.553  1.00  0.00           H  
ATOM   1343  HE1 TRP L  91       6.168  41.031 -23.836  1.00  0.00           H  
ATOM   1344  HE3 TRP L  91       2.715  45.145 -24.090  1.00  0.00           H  
ATOM   1345  HZ2 TRP L  91       7.166  43.227 -25.303  1.00  0.00           H  
ATOM   1346  HZ3 TRP L  91       4.320  46.447 -25.429  1.00  0.00           H  
ATOM   1347  HH2 TRP L  91       6.511  45.507 -26.033  1.00  0.00           H  
ATOM   1348  N   TYR L  92       3.718  44.315 -20.147  1.00  0.00           N  
ATOM   1349  CA  TYR L  92       4.450  45.537 -19.901  1.00  0.00           C  
ATOM   1350  C   TYR L  92       5.903  45.376 -20.289  1.00  0.00           C  
ATOM   1351  O   TYR L  92       6.874  45.158 -19.571  1.00  0.00           O  
ATOM   1352  CB  TYR L  92       4.299  46.040 -18.471  1.00  0.00           C  
ATOM   1353  CG  TYR L  92       2.882  46.538 -18.228  1.00  0.00           C  
ATOM   1354  CD1 TYR L  92       2.529  47.781 -18.780  1.00  0.00           C  
ATOM   1355  CD2 TYR L  92       1.937  45.819 -17.523  1.00  0.00           C  
ATOM   1356  CE1 TYR L  92       1.268  48.291 -18.591  1.00  0.00           C  
ATOM   1357  CE2 TYR L  92       0.682  46.332 -17.323  1.00  0.00           C  
ATOM   1358  CZ  TYR L  92       0.353  47.563 -17.856  1.00  0.00           C  
ATOM   1359  OH  TYR L  92      -0.920  48.072 -17.723  1.00  0.00           O  
ATOM   1360  H   TYR L  92       4.051  43.452 -19.741  1.00  0.00           H  
ATOM   1361  HA  TYR L  92       4.023  46.327 -20.519  1.00  0.00           H  
ATOM   1362 1HB  TYR L  92       4.534  45.233 -17.775  1.00  0.00           H  
ATOM   1363 2HB  TYR L  92       5.012  46.844 -18.290  1.00  0.00           H  
ATOM   1364  HD1 TYR L  92       3.257  48.346 -19.362  1.00  0.00           H  
ATOM   1365  HD2 TYR L  92       2.188  44.838 -17.118  1.00  0.00           H  
ATOM   1366  HE1 TYR L  92       1.001  49.255 -19.021  1.00  0.00           H  
ATOM   1367  HE2 TYR L  92      -0.051  45.768 -16.746  1.00  0.00           H  
ATOM   1368  HH  TYR L  92      -1.263  48.301 -18.590  1.00  0.00           H  
ATOM   1369  N   SER L  93       6.063  45.591 -21.604  1.00  0.00           N  
ATOM   1370  CA  SER L  93       7.391  45.766 -22.213  1.00  0.00           C  
ATOM   1371  C   SER L  93       8.393  44.721 -21.743  1.00  0.00           C  
ATOM   1372  O   SER L  93       9.457  45.046 -21.208  1.00  0.00           O  
ATOM   1373  CB  SER L  93       7.926  47.150 -21.898  1.00  0.00           C  
ATOM   1374  OG  SER L  93       7.085  48.143 -22.418  1.00  0.00           O  
ATOM   1375  H   SER L  93       5.243  45.635 -22.191  1.00  0.00           H  
ATOM   1376  HA  SER L  93       7.292  45.663 -23.294  1.00  0.00           H  
ATOM   1377 1HB  SER L  93       8.012  47.270 -20.819  1.00  0.00           H  
ATOM   1378 2HB  SER L  93       8.924  47.258 -22.320  1.00  0.00           H  
ATOM   1379  HG  SER L  93       7.618  48.940 -22.470  1.00  0.00           H  
ATOM   1380  N   ASN L  94       8.050  43.483 -21.902  1.00  0.00           N  
ATOM   1381  CA  ASN L  94       8.736  42.209 -21.726  1.00  0.00           C  
ATOM   1382  C   ASN L  94       8.379  41.522 -20.443  1.00  0.00           C  
ATOM   1383  O   ASN L  94       8.709  40.351 -20.335  1.00  0.00           O  
ATOM   1384  CB  ASN L  94      10.239  42.403 -21.804  1.00  0.00           C  
ATOM   1385  CG  ASN L  94      10.690  42.891 -23.153  1.00  0.00           C  
ATOM   1386  OD1 ASN L  94      10.163  42.468 -24.188  1.00  0.00           O  
ATOM   1387  ND2 ASN L  94      11.656  43.774 -23.161  1.00  0.00           N  
ATOM   1388  H   ASN L  94       7.114  43.489 -22.283  1.00  0.00           H  
ATOM   1389  HA  ASN L  94       8.428  41.537 -22.529  1.00  0.00           H  
ATOM   1390 1HB  ASN L  94      10.553  43.123 -21.047  1.00  0.00           H  
ATOM   1391 2HB  ASN L  94      10.739  41.459 -21.587  1.00  0.00           H  
ATOM   1392 1HD2 ASN L  94      11.996  44.135 -24.030  1.00  0.00           H  
ATOM   1393 2HD2 ASN L  94      12.053  44.089 -22.300  1.00  0.00           H  
ATOM   1394  N   HIS L  95       7.662  42.188 -19.543  1.00  0.00           N  
ATOM   1395  CA  HIS L  95       7.235  41.574 -18.302  1.00  0.00           C  
ATOM   1396  C   HIS L  95       5.725  41.458 -18.172  1.00  0.00           C  
ATOM   1397  O   HIS L  95       5.090  42.458 -18.497  1.00  0.00           O  
ATOM   1398  CB  HIS L  95       7.784  42.366 -17.112  1.00  0.00           C  
ATOM   1399  CG  HIS L  95       7.355  41.829 -15.782  1.00  0.00           C  
ATOM   1400  ND1 HIS L  95       7.735  40.585 -15.324  1.00  0.00           N  
ATOM   1401  CD2 HIS L  95       6.578  42.366 -14.812  1.00  0.00           C  
ATOM   1402  CE1 HIS L  95       7.210  40.380 -14.129  1.00  0.00           C  
ATOM   1403  NE2 HIS L  95       6.504  41.445 -13.796  1.00  0.00           N  
ATOM   1404  H   HIS L  95       7.407  43.147 -19.731  1.00  0.00           H  
ATOM   1405  HA  HIS L  95       7.622  40.557 -18.247  1.00  0.00           H  
ATOM   1406 1HB  HIS L  95       8.874  42.364 -17.145  1.00  0.00           H  
ATOM   1407 2HB  HIS L  95       7.457  43.403 -17.182  1.00  0.00           H  
ATOM   1408  HD2 HIS L  95       6.099  43.345 -14.833  1.00  0.00           H  
ATOM   1409  HE1 HIS L  95       7.339  39.485 -13.521  1.00  0.00           H  
ATOM   1410  HE2 HIS L  95       5.990  41.568 -12.935  1.00  0.00           H  
ATOM   1411  N   TRP L  96       5.187  40.332 -17.680  1.00  0.00           N  
ATOM   1412  CA  TRP L  96       3.728  40.214 -17.637  1.00  0.00           C  
ATOM   1413  C   TRP L  96       3.318  40.609 -16.222  1.00  0.00           C  
ATOM   1414  O   TRP L  96       4.052  40.307 -15.279  1.00  0.00           O  
ATOM   1415  CB  TRP L  96       3.260  38.794 -17.964  1.00  0.00           C  
ATOM   1416  CG  TRP L  96       3.350  38.454 -19.421  1.00  0.00           C  
ATOM   1417  CD1 TRP L  96       4.429  37.934 -20.071  1.00  0.00           C  
ATOM   1418  CD2 TRP L  96       2.316  38.610 -20.422  1.00  0.00           C  
ATOM   1419  NE1 TRP L  96       4.139  37.757 -21.401  1.00  0.00           N  
ATOM   1420  CE2 TRP L  96       2.850  38.164 -21.634  1.00  0.00           C  
ATOM   1421  CE3 TRP L  96       0.999  39.085 -20.387  1.00  0.00           C  
ATOM   1422  CZ2 TRP L  96       2.115  38.178 -22.809  1.00  0.00           C  
ATOM   1423  CZ3 TRP L  96       0.262  39.098 -21.565  1.00  0.00           C  
ATOM   1424  CH2 TRP L  96       0.806  38.655 -22.744  1.00  0.00           C  
ATOM   1425  H   TRP L  96       5.752  39.566 -17.343  1.00  0.00           H  
ATOM   1426  HA  TRP L  96       3.304  40.886 -18.383  1.00  0.00           H  
ATOM   1427 1HB  TRP L  96       3.861  38.075 -17.406  1.00  0.00           H  
ATOM   1428 2HB  TRP L  96       2.224  38.670 -17.647  1.00  0.00           H  
ATOM   1429  HD1 TRP L  96       5.382  37.693 -19.603  1.00  0.00           H  
ATOM   1430  HE1 TRP L  96       4.772  37.387 -22.097  1.00  0.00           H  
ATOM   1431  HE3 TRP L  96       0.560  39.435 -19.453  1.00  0.00           H  
ATOM   1432  HZ2 TRP L  96       2.530  37.831 -23.755  1.00  0.00           H  
ATOM   1433  HZ3 TRP L  96      -0.763  39.470 -21.530  1.00  0.00           H  
ATOM   1434  HH2 TRP L  96       0.200  38.679 -23.650  1.00  0.00           H  
ATOM   1435  N   VAL L  97       2.207  41.264 -15.978  1.00  0.00           N  
ATOM   1436  CA  VAL L  97       1.881  41.671 -14.609  1.00  0.00           C  
ATOM   1437  C   VAL L  97       0.502  41.029 -14.444  1.00  0.00           C  
ATOM   1438  O   VAL L  97      -0.319  41.228 -15.365  1.00  0.00           O  
ATOM   1439  CB  VAL L  97       1.828  43.200 -14.428  1.00  0.00           C  
ATOM   1440  CG1 VAL L  97       1.442  43.553 -12.999  1.00  0.00           C  
ATOM   1441  CG2 VAL L  97       3.174  43.810 -14.789  1.00  0.00           C  
ATOM   1442  H   VAL L  97       1.567  41.496 -16.726  1.00  0.00           H  
ATOM   1443  HA  VAL L  97       2.655  41.291 -13.942  1.00  0.00           H  
ATOM   1444  HB  VAL L  97       1.056  43.608 -15.080  1.00  0.00           H  
ATOM   1445 1HG1 VAL L  97       1.409  44.637 -12.889  1.00  0.00           H  
ATOM   1446 2HG1 VAL L  97       0.460  43.137 -12.775  1.00  0.00           H  
ATOM   1447 3HG1 VAL L  97       2.178  43.141 -12.310  1.00  0.00           H  
ATOM   1448 1HG2 VAL L  97       3.130  44.891 -14.659  1.00  0.00           H  
ATOM   1449 2HG2 VAL L  97       3.947  43.398 -14.140  1.00  0.00           H  
ATOM   1450 3HG2 VAL L  97       3.411  43.579 -15.828  1.00  0.00           H  
ATOM   1451  N   PHE L  98       0.281  40.312 -13.358  1.00  0.00           N  
ATOM   1452  CA  PHE L  98      -1.007  39.671 -13.143  1.00  0.00           C  
ATOM   1453  C   PHE L  98      -2.014  40.473 -12.316  1.00  0.00           C  
ATOM   1454  O   PHE L  98      -1.605  41.240 -11.420  1.00  0.00           O  
ATOM   1455  CB  PHE L  98      -0.783  38.317 -12.467  1.00  0.00           C  
ATOM   1456  CG  PHE L  98      -0.304  37.244 -13.403  1.00  0.00           C  
ATOM   1457  CD1 PHE L  98       1.032  37.165 -13.765  1.00  0.00           C  
ATOM   1458  CD2 PHE L  98      -1.189  36.312 -13.925  1.00  0.00           C  
ATOM   1459  CE1 PHE L  98       1.474  36.179 -14.626  1.00  0.00           C  
ATOM   1460  CE2 PHE L  98      -0.750  35.324 -14.785  1.00  0.00           C  
ATOM   1461  CZ  PHE L  98       0.584  35.258 -15.136  1.00  0.00           C  
ATOM   1462  H   PHE L  98       1.007  40.200 -12.664  1.00  0.00           H  
ATOM   1463  HA  PHE L  98      -1.483  39.517 -14.112  1.00  0.00           H  
ATOM   1464 1HB  PHE L  98      -0.049  38.425 -11.670  1.00  0.00           H  
ATOM   1465 2HB  PHE L  98      -1.714  37.980 -12.011  1.00  0.00           H  
ATOM   1466  HD1 PHE L  98       1.737  37.893 -13.361  1.00  0.00           H  
ATOM   1467  HD2 PHE L  98      -2.242  36.365 -13.648  1.00  0.00           H  
ATOM   1468  HE1 PHE L  98       2.527  36.129 -14.902  1.00  0.00           H  
ATOM   1469  HE2 PHE L  98      -1.455  34.598 -15.187  1.00  0.00           H  
ATOM   1470  HZ  PHE L  98       0.931  34.481 -15.815  1.00  0.00           H  
ATOM   1471  N   GLY L  99      -3.298  40.192 -12.496  1.00  0.00           N  
ATOM   1472  CA  GLY L  99      -4.370  40.806 -11.734  1.00  0.00           C  
ATOM   1473  C   GLY L  99      -4.533  40.001 -10.433  1.00  0.00           C  
ATOM   1474  O   GLY L  99      -3.991  38.881 -10.324  1.00  0.00           O  
ATOM   1475  H   GLY L  99      -3.528  39.512 -13.207  1.00  0.00           H  
ATOM   1476 1HA  GLY L  99      -4.122  41.848 -11.532  1.00  0.00           H  
ATOM   1477 2HA  GLY L  99      -5.285  40.802 -12.325  1.00  0.00           H  
ATOM   1478  N   GLY L 100      -5.259  40.565  -9.466  1.00  0.00           N  
ATOM   1479  CA  GLY L 100      -5.476  39.888  -8.174  1.00  0.00           C  
ATOM   1480  C   GLY L 100      -6.361  38.618  -8.238  1.00  0.00           C  
ATOM   1481  O   GLY L 100      -6.280  37.799  -7.322  1.00  0.00           O  
ATOM   1482  H   GLY L 100      -5.665  41.477  -9.618  1.00  0.00           H  
ATOM   1483 1HA  GLY L 100      -4.515  39.600  -7.748  1.00  0.00           H  
ATOM   1484 2HA  GLY L 100      -5.942  40.581  -7.474  1.00  0.00           H  
ATOM   1485  N   GLY L 101      -7.148  38.464  -9.303  1.00  0.00           N  
ATOM   1486  CA  GLY L 101      -8.052  37.330  -9.477  1.00  0.00           C  
ATOM   1487  C   GLY L 101      -9.471  37.566  -8.977  1.00  0.00           C  
ATOM   1488  O   GLY L 101      -9.685  38.203  -7.938  1.00  0.00           O  
ATOM   1489  H   GLY L 101      -7.106  39.173 -10.021  1.00  0.00           H  
ATOM   1490 1HA  GLY L 101      -8.109  37.069 -10.534  1.00  0.00           H  
ATOM   1491 2HA  GLY L 101      -7.653  36.463  -8.953  1.00  0.00           H  
ATOM   1492  N   THR L 102     -10.446  37.034  -9.736  1.00  0.00           N  
ATOM   1493  CA  THR L 102     -11.879  37.106  -9.449  1.00  0.00           C  
ATOM   1494  C   THR L 102     -12.472  35.701  -9.253  1.00  0.00           C  
ATOM   1495  O   THR L 102     -12.343  34.845 -10.142  1.00  0.00           O  
ATOM   1496  CB  THR L 102     -12.632  37.837 -10.576  1.00  0.00           C  
ATOM   1497  OG1 THR L 102     -12.107  39.163 -10.722  1.00  0.00           O  
ATOM   1498  CG2 THR L 102     -14.117  37.916 -10.262  1.00  0.00           C  
ATOM   1499  H   THR L 102     -10.135  36.550 -10.565  1.00  0.00           H  
ATOM   1500  HA  THR L 102     -12.019  37.664  -8.523  1.00  0.00           H  
ATOM   1501  HB  THR L 102     -12.493  37.300 -11.515  1.00  0.00           H  
ATOM   1502  HG1 THR L 102     -12.325  39.681  -9.943  1.00  0.00           H  
ATOM   1503 1HG2 THR L 102     -14.634  38.436 -11.069  1.00  0.00           H  
ATOM   1504 2HG2 THR L 102     -14.522  36.909 -10.161  1.00  0.00           H  
ATOM   1505 3HG2 THR L 102     -14.263  38.460  -9.329  1.00  0.00           H  
ATOM   1506  N   LYS L 103     -13.161  35.477  -8.119  1.00  0.00           N  
ATOM   1507  CA  LYS L 103     -13.868  34.220  -7.965  1.00  0.00           C  
ATOM   1508  C   LYS L 103     -15.243  34.381  -8.550  1.00  0.00           C  
ATOM   1509  O   LYS L 103     -15.993  35.249  -8.094  1.00  0.00           O  
ATOM   1510  CB  LYS L 103     -13.951  33.800  -6.496  1.00  0.00           C  
ATOM   1511  CG  LYS L 103     -14.608  32.446  -6.266  1.00  0.00           C  
ATOM   1512  CD  LYS L 103     -14.595  32.069  -4.792  1.00  0.00           C  
ATOM   1513  CE  LYS L 103     -15.258  30.720  -4.559  1.00  0.00           C  
ATOM   1514  NZ  LYS L 103     -15.242  30.332  -3.122  1.00  0.00           N  
ATOM   1515  H   LYS L 103     -13.201  36.158  -7.375  1.00  0.00           H  
ATOM   1516  HA  LYS L 103     -13.324  33.448  -8.509  1.00  0.00           H  
ATOM   1517 1HB  LYS L 103     -12.947  33.762  -6.072  1.00  0.00           H  
ATOM   1518 2HB  LYS L 103     -14.515  34.546  -5.936  1.00  0.00           H  
ATOM   1519 1HG  LYS L 103     -15.641  32.479  -6.614  1.00  0.00           H  
ATOM   1520 2HG  LYS L 103     -14.076  31.682  -6.832  1.00  0.00           H  
ATOM   1521 1HD  LYS L 103     -13.564  32.024  -4.437  1.00  0.00           H  
ATOM   1522 2HD  LYS L 103     -15.125  32.828  -4.217  1.00  0.00           H  
ATOM   1523 1HE  LYS L 103     -16.292  30.759  -4.900  1.00  0.00           H  
ATOM   1524 2HE  LYS L 103     -14.738  29.954  -5.134  1.00  0.00           H  
ATOM   1525 1HZ  LYS L 103     -15.690  29.434  -3.010  1.00  0.00           H  
ATOM   1526 2HZ  LYS L 103     -14.286  30.274  -2.799  1.00  0.00           H  
ATOM   1527 3HZ  LYS L 103     -15.738  31.025  -2.580  1.00  0.00           H  
ATOM   1528  N   LEU L 104     -15.582  33.589  -9.575  1.00  0.00           N  
ATOM   1529  CA  LEU L 104     -16.926  33.723 -10.083  1.00  0.00           C  
ATOM   1530  C   LEU L 104     -17.674  32.536  -9.519  1.00  0.00           C  
ATOM   1531  O   LEU L 104     -17.232  31.385  -9.628  1.00  0.00           O  
ATOM   1532  CB  LEU L 104     -16.959  33.727 -11.616  1.00  0.00           C  
ATOM   1533  CG  LEU L 104     -18.355  33.787 -12.251  1.00  0.00           C  
ATOM   1534  CD1 LEU L 104     -19.004  35.125 -11.925  1.00  0.00           C  
ATOM   1535  CD2 LEU L 104     -18.238  33.588 -13.755  1.00  0.00           C  
ATOM   1536  H   LEU L 104     -14.959  32.917 -10.000  1.00  0.00           H  
ATOM   1537  HA  LEU L 104     -17.334  34.672  -9.736  1.00  0.00           H  
ATOM   1538 1HB  LEU L 104     -16.396  34.586 -11.974  1.00  0.00           H  
ATOM   1539 2HB  LEU L 104     -16.470  32.822 -11.977  1.00  0.00           H  
ATOM   1540  HG  LEU L 104     -18.981  33.001 -11.828  1.00  0.00           H  
ATOM   1541 1HD1 LEU L 104     -19.995  35.168 -12.376  1.00  0.00           H  
ATOM   1542 2HD1 LEU L 104     -19.093  35.233 -10.844  1.00  0.00           H  
ATOM   1543 3HD1 LEU L 104     -18.390  35.933 -12.321  1.00  0.00           H  
ATOM   1544 1HD2 LEU L 104     -19.230  33.630 -14.206  1.00  0.00           H  
ATOM   1545 2HD2 LEU L 104     -17.613  34.374 -14.179  1.00  0.00           H  
ATOM   1546 3HD2 LEU L 104     -17.788  32.617 -13.959  1.00  0.00           H  
ATOM   1547  N   THR L 105     -18.726  32.862  -8.775  1.00  0.00           N  
ATOM   1548  CA  THR L 105     -19.575  31.859  -8.178  1.00  0.00           C  
ATOM   1549  C   THR L 105     -20.838  31.874  -8.947  1.00  0.00           C  
ATOM   1550  O   THR L 105     -21.454  32.930  -9.107  1.00  0.00           O  
ATOM   1551  CB  THR L 105     -19.851  32.121  -6.685  1.00  0.00           C  
ATOM   1552  OG1 THR L 105     -18.618  32.084  -5.955  1.00  0.00           O  
ATOM   1553  CG2 THR L 105     -20.799  31.071  -6.126  1.00  0.00           C  
ATOM   1554  H   THR L 105     -18.936  33.837  -8.624  1.00  0.00           H  
ATOM   1555  HA  THR L 105     -19.076  30.893  -8.256  1.00  0.00           H  
ATOM   1556  HB  THR L 105     -20.299  33.107  -6.566  1.00  0.00           H  
ATOM   1557  HG1 THR L 105     -18.207  31.223  -6.065  1.00  0.00           H  
ATOM   1558 1HG2 THR L 105     -20.982  31.272  -5.071  1.00  0.00           H  
ATOM   1559 2HG2 THR L 105     -21.741  31.104  -6.672  1.00  0.00           H  
ATOM   1560 3HG2 THR L 105     -20.352  30.083  -6.234  1.00  0.00           H  
ATOM   1561  N   VAL L 106     -21.238  30.702  -9.408  1.00  0.00           N  
ATOM   1562  CA  VAL L 106     -22.476  30.471 -10.114  1.00  0.00           C  
ATOM   1563  C   VAL L 106     -23.443  30.155  -8.982  1.00  0.00           C  
ATOM   1564  O   VAL L 106     -23.166  29.262  -8.173  1.00  0.00           O  
ATOM   1565  CB  VAL L 106     -22.375  29.306 -11.118  1.00  0.00           C  
ATOM   1566  CG1 VAL L 106     -23.709  29.089 -11.817  1.00  0.00           C  
ATOM   1567  CG2 VAL L 106     -21.275  29.589 -12.129  1.00  0.00           C  
ATOM   1568  H   VAL L 106     -20.613  29.925  -9.242  1.00  0.00           H  
ATOM   1569  HA  VAL L 106     -22.727  31.371 -10.676  1.00  0.00           H  
ATOM   1570  HB  VAL L 106     -22.144  28.390 -10.575  1.00  0.00           H  
ATOM   1571 1HG1 VAL L 106     -23.619  28.263 -12.522  1.00  0.00           H  
ATOM   1572 2HG1 VAL L 106     -24.474  28.853 -11.077  1.00  0.00           H  
ATOM   1573 3HG1 VAL L 106     -23.989  29.995 -12.355  1.00  0.00           H  
ATOM   1574 1HG2 VAL L 106     -21.209  28.761 -12.835  1.00  0.00           H  
ATOM   1575 2HG2 VAL L 106     -21.504  30.508 -12.668  1.00  0.00           H  
ATOM   1576 3HG2 VAL L 106     -20.323  29.699 -11.610  1.00  0.00           H  
ATOM   1577  N   LEU L 107     -24.525  30.917  -8.862  1.00  0.00           N  
ATOM   1578  CA  LEU L 107     -25.421  30.861  -7.713  1.00  0.00           C  
ATOM   1579  C   LEU L 107     -26.371  29.677  -7.659  1.00  0.00           C  
ATOM   1580  O   LEU L 107     -27.471  29.757  -8.188  1.00  0.00           O  
ATOM   1581  CB  LEU L 107     -26.252  32.150  -7.669  1.00  0.00           C  
ATOM   1582  CG  LEU L 107     -25.453  33.451  -7.523  1.00  0.00           C  
ATOM   1583  CD1 LEU L 107     -26.401  34.640  -7.597  1.00  0.00           C  
ATOM   1584  CD2 LEU L 107     -24.696  33.437  -6.203  1.00  0.00           C  
ATOM   1585  H   LEU L 107     -24.727  31.564  -9.611  1.00  0.00           H  
ATOM   1586  HA  LEU L 107     -24.819  30.787  -6.808  1.00  0.00           H  
ATOM   1587 1HB  LEU L 107     -26.834  32.219  -8.586  1.00  0.00           H  
ATOM   1588 2HB  LEU L 107     -26.943  32.089  -6.828  1.00  0.00           H  
ATOM   1589  HG  LEU L 107     -24.745  33.538  -8.347  1.00  0.00           H  
ATOM   1590 1HD1 LEU L 107     -25.834  35.565  -7.493  1.00  0.00           H  
ATOM   1591 2HD1 LEU L 107     -26.915  34.637  -8.558  1.00  0.00           H  
ATOM   1592 3HD1 LEU L 107     -27.133  34.572  -6.793  1.00  0.00           H  
ATOM   1593 1HD2 LEU L 107     -24.127  34.362  -6.100  1.00  0.00           H  
ATOM   1594 2HD2 LEU L 107     -25.404  33.352  -5.378  1.00  0.00           H  
ATOM   1595 3HD2 LEU L 107     -24.013  32.587  -6.184  1.00  0.00           H  
ATOM   1596  N   GLY L 108     -25.946  28.614  -7.004  1.00  0.00           N  
ATOM   1597  CA  GLY L 108     -26.755  27.392  -6.824  1.00  0.00           C  
ATOM   1598  C   GLY L 108     -27.420  27.206  -5.488  1.00  0.00           C  
ATOM   1599  O   GLY L 108     -27.990  26.136  -5.226  1.00  0.00           O  
ATOM   1600  H   GLY L 108     -25.017  28.653  -6.609  1.00  0.00           H  
ATOM   1601 1HA  GLY L 108     -27.546  27.366  -7.573  1.00  0.00           H  
ATOM   1602 2HA  GLY L 108     -26.130  26.515  -6.986  1.00  0.00           H  
ATOM   1603  N   GLN L 109     -27.286  28.144  -4.570  1.00  0.00           N  
ATOM   1604  CA  GLN L 109     -27.937  28.031  -3.253  1.00  0.00           C  
ATOM   1605  C   GLN L 109     -28.063  29.423  -2.693  1.00  0.00           C  
ATOM   1606  O   GLN L 109     -27.375  30.313  -3.200  1.00  0.00           O  
ATOM   1607  OXT GLN L 109     -28.815  29.638  -1.783  1.00  0.00           O  
ATOM   1608  CB  GLN L 109     -27.145  27.138  -2.296  1.00  0.00           C  
ATOM   1609  CG  GLN L 109     -27.811  26.929  -0.946  1.00  0.00           C  
ATOM   1610  CD  GLN L 109     -27.021  25.994  -0.050  1.00  0.00           C  
ATOM   1611  OE1 GLN L 109     -25.872  25.654  -0.343  1.00  0.00           O  
ATOM   1612  NE2 GLN L 109     -27.635  25.571   1.050  1.00  0.00           N  
ATOM   1613  H   GLN L 109     -26.724  28.959  -4.773  1.00  0.00           H  
ATOM   1614  HA  GLN L 109     -28.921  27.583  -3.391  1.00  0.00           H  
ATOM   1615 1HB  GLN L 109     -26.994  26.159  -2.751  1.00  0.00           H  
ATOM   1616 2HB  GLN L 109     -26.162  27.573  -2.121  1.00  0.00           H  
ATOM   1617 1HG  GLN L 109     -27.899  27.892  -0.443  1.00  0.00           H  
ATOM   1618 2HG  GLN L 109     -28.800  26.498  -1.103  1.00  0.00           H  
ATOM   1619 1HE2 GLN L 109     -27.164  24.952   1.680  1.00  0.00           H  
ATOM   1620 2HE2 GLN L 109     -28.568  25.871   1.250  1.00  0.00           H  
ATOM   1621  N   GLN H   1      -2.666  14.721 -25.090  1.00  0.00           N  
ATOM   1622  CA  GLN H   1      -1.374  14.056 -24.777  1.00  0.00           C  
ATOM   1623  C   GLN H   1      -0.297  15.036 -24.327  1.00  0.00           C  
ATOM   1624  O   GLN H   1       0.791  14.618 -23.935  1.00  0.00           O  
ATOM   1625  CB  GLN H   1      -0.866  13.276 -25.993  1.00  0.00           C  
ATOM   1626  CG  GLN H   1      -1.790  12.158 -26.446  1.00  0.00           C  
ATOM   1627  CD  GLN H   1      -1.989  11.103 -25.375  1.00  0.00           C  
ATOM   1628  OE1 GLN H   1      -1.023  10.574 -24.817  1.00  0.00           O  
ATOM   1629  NE2 GLN H   1      -3.246  10.789 -25.081  1.00  0.00           N  
ATOM   1630 1H   GLN H   1      -3.333  14.034 -25.379  1.00  0.00           H  
ATOM   1631 2H   GLN H   1      -3.004  15.192 -24.276  1.00  0.00           H  
ATOM   1632 3H   GLN H   1      -2.530  15.383 -25.827  1.00  0.00           H  
ATOM   1633  HA  GLN H   1      -1.535  13.357 -23.957  1.00  0.00           H  
ATOM   1634 1HB  GLN H   1      -0.728  13.959 -26.831  1.00  0.00           H  
ATOM   1635 2HB  GLN H   1       0.105  12.838 -25.764  1.00  0.00           H  
ATOM   1636 1HG  GLN H   1      -2.763  12.583 -26.693  1.00  0.00           H  
ATOM   1637 2HG  GLN H   1      -1.358  11.678 -27.324  1.00  0.00           H  
ATOM   1638 1HE2 GLN H   1      -3.440  10.099 -24.382  1.00  0.00           H  
ATOM   1639 2HE2 GLN H   1      -3.999  11.243 -25.557  1.00  0.00           H  
ATOM   1640  N   VAL H   2      -0.591  16.332 -24.385  1.00  0.00           N  
ATOM   1641  CA  VAL H   2       0.372  17.348 -23.960  1.00  0.00           C  
ATOM   1642  C   VAL H   2       0.506  17.310 -22.439  1.00  0.00           C  
ATOM   1643  O   VAL H   2      -0.489  17.353 -21.721  1.00  0.00           O  
ATOM   1644  CB  VAL H   2      -0.077  18.751 -24.410  1.00  0.00           C  
ATOM   1645  CG1 VAL H   2       0.855  19.814 -23.848  1.00  0.00           C  
ATOM   1646  CG2 VAL H   2      -0.119  18.819 -25.929  1.00  0.00           C  
ATOM   1647  H   VAL H   2      -1.494  16.624 -24.728  1.00  0.00           H  
ATOM   1648  HA  VAL H   2       1.334  17.128 -24.424  1.00  0.00           H  
ATOM   1649  HB  VAL H   2      -1.071  18.950 -24.009  1.00  0.00           H  
ATOM   1650 1HG1 VAL H   2       0.523  20.799 -24.175  1.00  0.00           H  
ATOM   1651 2HG1 VAL H   2       0.842  19.770 -22.759  1.00  0.00           H  
ATOM   1652 3HG1 VAL H   2       1.868  19.636 -24.207  1.00  0.00           H  
ATOM   1653 1HG2 VAL H   2      -0.438  19.813 -26.240  1.00  0.00           H  
ATOM   1654 2HG2 VAL H   2       0.874  18.614 -26.330  1.00  0.00           H  
ATOM   1655 3HG2 VAL H   2      -0.823  18.078 -26.307  1.00  0.00           H  
ATOM   1656  N   GLN H   3       1.740  17.224 -21.950  1.00  0.00           N  
ATOM   1657  CA  GLN H   3       1.972  17.157 -20.517  1.00  0.00           C  
ATOM   1658  C   GLN H   3       3.264  17.857 -20.114  1.00  0.00           C  
ATOM   1659  O   GLN H   3       4.255  17.781 -20.830  1.00  0.00           O  
ATOM   1660  CB  GLN H   3       2.005  15.698 -20.055  1.00  0.00           C  
ATOM   1661  CG  GLN H   3       2.173  15.524 -18.555  1.00  0.00           C  
ATOM   1662  CD  GLN H   3       0.922  15.902 -17.785  1.00  0.00           C  
ATOM   1663  OE1 GLN H   3      -0.144  15.311 -17.976  1.00  0.00           O  
ATOM   1664  NE2 GLN H   3       1.045  16.891 -16.907  1.00  0.00           N  
ATOM   1665  H   GLN H   3       2.532  17.206 -22.577  1.00  0.00           H  
ATOM   1666  HA  GLN H   3       1.153  17.668 -20.010  1.00  0.00           H  
ATOM   1667 1HB  GLN H   3       1.080  15.202 -20.349  1.00  0.00           H  
ATOM   1668 2HB  GLN H   3       2.826  15.179 -20.548  1.00  0.00           H  
ATOM   1669 1HG  GLN H   3       2.402  14.479 -18.344  1.00  0.00           H  
ATOM   1670 2HG  GLN H   3       2.989  16.161 -18.215  1.00  0.00           H  
ATOM   1671 1HE2 GLN H   3       0.254  17.184 -16.369  1.00  0.00           H  
ATOM   1672 2HE2 GLN H   3       1.928  17.343 -16.783  1.00  0.00           H  
ATOM   1673  N   LEU H   4       3.214  18.570 -18.989  1.00  0.00           N  
ATOM   1674  CA  LEU H   4       4.385  19.226 -18.430  1.00  0.00           C  
ATOM   1675  C   LEU H   4       4.476  18.755 -16.996  1.00  0.00           C  
ATOM   1676  O   LEU H   4       3.455  18.597 -16.331  1.00  0.00           O  
ATOM   1677  CB  LEU H   4       4.269  20.754 -18.498  1.00  0.00           C  
ATOM   1678  CG  LEU H   4       4.178  21.351 -19.908  1.00  0.00           C  
ATOM   1679  CD1 LEU H   4       2.718  21.434 -20.332  1.00  0.00           C  
ATOM   1680  CD2 LEU H   4       4.829  22.727 -19.920  1.00  0.00           C  
ATOM   1681  H   LEU H   4       2.327  18.654 -18.512  1.00  0.00           H  
ATOM   1682  HA  LEU H   4       5.258  18.928 -19.010  1.00  0.00           H  
ATOM   1683 1HB  LEU H   4       3.379  21.060 -17.951  1.00  0.00           H  
ATOM   1684 2HB  LEU H   4       5.139  21.191 -18.009  1.00  0.00           H  
ATOM   1685  HG  LEU H   4       4.693  20.700 -20.614  1.00  0.00           H  
ATOM   1686 1HD1 LEU H   4       2.653  21.858 -21.334  1.00  0.00           H  
ATOM   1687 2HD1 LEU H   4       2.282  20.434 -20.333  1.00  0.00           H  
ATOM   1688 3HD1 LEU H   4       2.172  22.067 -19.634  1.00  0.00           H  
ATOM   1689 1HD2 LEU H   4       4.765  23.151 -20.923  1.00  0.00           H  
ATOM   1690 2HD2 LEU H   4       4.313  23.380 -19.216  1.00  0.00           H  
ATOM   1691 3HD2 LEU H   4       5.876  22.636 -19.631  1.00  0.00           H  
ATOM   1692  N   LYS H   5       5.694  18.517 -16.521  1.00  0.00           N  
ATOM   1693  CA  LYS H   5       5.889  18.055 -15.161  1.00  0.00           C  
ATOM   1694  C   LYS H   5       7.108  18.692 -14.509  1.00  0.00           C  
ATOM   1695  O   LYS H   5       8.247  18.510 -14.969  1.00  0.00           O  
ATOM   1696  CB  LYS H   5       6.018  16.532 -15.137  1.00  0.00           C  
ATOM   1697  CG  LYS H   5       6.151  15.934 -13.741  1.00  0.00           C  
ATOM   1698  CD  LYS H   5       6.202  14.414 -13.795  1.00  0.00           C  
ATOM   1699  CE  LYS H   5       6.349  13.816 -12.403  1.00  0.00           C  
ATOM   1700  NZ  LYS H   5       6.398  12.329 -12.439  1.00  0.00           N  
ATOM   1701  H   LYS H   5       6.500  18.658 -17.112  1.00  0.00           H  
ATOM   1702  HA  LYS H   5       5.019  18.343 -14.570  1.00  0.00           H  
ATOM   1703 1HB  LYS H   5       5.143  16.084 -15.610  1.00  0.00           H  
ATOM   1704 2HB  LYS H   5       6.892  16.231 -15.714  1.00  0.00           H  
ATOM   1705 1HG  LYS H   5       7.065  16.303 -13.273  1.00  0.00           H  
ATOM   1706 2HG  LYS H   5       5.302  16.240 -13.133  1.00  0.00           H  
ATOM   1707 1HD  LYS H   5       5.285  14.035 -14.248  1.00  0.00           H  
ATOM   1708 2HD  LYS H   5       7.047  14.099 -14.406  1.00  0.00           H  
ATOM   1709 1HE  LYS H   5       7.264  14.187 -11.944  1.00  0.00           H  
ATOM   1710 2HE  LYS H   5       5.507  14.125 -11.783  1.00  0.00           H  
ATOM   1711 1HZ  LYS H   5       6.495  11.972 -11.498  1.00  0.00           H  
ATOM   1712 2HZ  LYS H   5       5.544  11.974 -12.846  1.00  0.00           H  
ATOM   1713 3HZ  LYS H   5       7.185  12.031 -12.995  1.00  0.00           H  
ATOM   1714  N   GLU H   6       6.870  19.443 -13.434  1.00  0.00           N  
ATOM   1715  CA  GLU H   6       7.966  20.074 -12.712  1.00  0.00           C  
ATOM   1716  C   GLU H   6       8.587  19.111 -11.708  1.00  0.00           C  
ATOM   1717  O   GLU H   6       7.899  18.293 -11.118  1.00  0.00           O  
ATOM   1718  CB  GLU H   6       7.490  21.313 -11.961  1.00  0.00           C  
ATOM   1719  CG  GLU H   6       6.786  22.359 -12.826  1.00  0.00           C  
ATOM   1720  CD  GLU H   6       5.315  22.056 -13.034  1.00  0.00           C  
ATOM   1721  OE1 GLU H   6       4.866  20.962 -12.641  1.00  0.00           O  
ATOM   1722  OE2 GLU H   6       4.604  22.910 -13.595  1.00  0.00           O  
ATOM   1723  H   GLU H   6       5.924  19.580 -13.109  1.00  0.00           H  
ATOM   1724  HA  GLU H   6       8.735  20.360 -13.431  1.00  0.00           H  
ATOM   1725 1HB  GLU H   6       6.797  21.017 -11.173  1.00  0.00           H  
ATOM   1726 2HB  GLU H   6       8.340  21.799 -11.483  1.00  0.00           H  
ATOM   1727 1HG  GLU H   6       6.882  23.334 -12.350  1.00  0.00           H  
ATOM   1728 2HG  GLU H   6       7.283  22.408 -13.794  1.00  0.00           H  
ATOM   1729  N   SER H   7       9.890  19.240 -11.498  1.00  0.00           N  
ATOM   1730  CA  SER H   7      10.580  18.413 -10.518  1.00  0.00           C  
ATOM   1731  C   SER H   7      11.785  19.171 -10.001  1.00  0.00           C  
ATOM   1732  O   SER H   7      12.242  20.134 -10.620  1.00  0.00           O  
ATOM   1733  CB  SER H   7      11.010  17.094 -11.131  1.00  0.00           C  
ATOM   1734  OG  SER H   7      12.003  17.291 -12.101  1.00  0.00           O  
ATOM   1735  H   SER H   7      10.417  19.922 -12.024  1.00  0.00           H  
ATOM   1736  HA  SER H   7       9.893  18.205  -9.697  1.00  0.00           H  
ATOM   1737 1HB  SER H   7      11.387  16.436 -10.348  1.00  0.00           H  
ATOM   1738 2HB  SER H   7      10.148  16.605 -11.583  1.00  0.00           H  
ATOM   1739  HG  SER H   7      11.599  17.829 -12.785  1.00  0.00           H  
ATOM   1740  N   GLY H   8      12.304  18.747  -8.853  1.00  0.00           N  
ATOM   1741  CA  GLY H   8      13.464  19.416  -8.291  1.00  0.00           C  
ATOM   1742  C   GLY H   8      13.405  19.533  -6.778  1.00  0.00           C  
ATOM   1743  O   GLY H   8      12.360  19.280  -6.185  1.00  0.00           O  
ATOM   1744  H   GLY H   8      11.904  17.961  -8.360  1.00  0.00           H  
ATOM   1745 1HA  GLY H   8      14.367  18.871  -8.567  1.00  0.00           H  
ATOM   1746 2HA  GLY H   8      13.549  20.415  -8.717  1.00  0.00           H  
ATOM   1747  N   PRO H   9      14.512  19.907  -6.121  1.00  0.00           N  
ATOM   1748  CA  PRO H   9      14.520  20.070  -4.663  1.00  0.00           C  
ATOM   1749  C   PRO H   9      13.455  21.047  -4.185  1.00  0.00           C  
ATOM   1750  O   PRO H   9      13.470  22.216  -4.574  1.00  0.00           O  
ATOM   1751  CB  PRO H   9      15.929  20.603  -4.386  1.00  0.00           C  
ATOM   1752  CG  PRO H   9      16.748  20.076  -5.514  1.00  0.00           C  
ATOM   1753  CD  PRO H   9      15.837  20.162  -6.710  1.00  0.00           C  
ATOM   1754  HA  PRO H   9      14.369  19.088  -4.189  1.00  0.00           H  
ATOM   1755 1HB  PRO H   9      15.913  21.703  -4.347  1.00  0.00           H  
ATOM   1756 2HB  PRO H   9      16.279  20.252  -3.404  1.00  0.00           H  
ATOM   1757 1HG  PRO H   9      17.662  20.676  -5.634  1.00  0.00           H  
ATOM   1758 2HG  PRO H   9      17.070  19.046  -5.301  1.00  0.00           H  
ATOM   1759 1HD  PRO H   9      15.905  21.168  -7.152  1.00  0.00           H  
ATOM   1760 2HD  PRO H   9      16.123  19.396  -7.446  1.00  0.00           H  
ATOM   1761  N   GLY H  10      12.544  20.554  -3.343  1.00  0.00           N  
ATOM   1762  CA  GLY H  10      11.470  21.377  -2.810  1.00  0.00           C  
ATOM   1763  C   GLY H  10      11.815  22.125  -1.537  1.00  0.00           C  
ATOM   1764  O   GLY H  10      10.968  22.802  -0.950  1.00  0.00           O  
ATOM   1765  H   GLY H  10      12.604  19.583  -3.068  1.00  0.00           H  
ATOM   1766 1HA  GLY H  10      11.169  22.111  -3.558  1.00  0.00           H  
ATOM   1767 2HA  GLY H  10      10.602  20.752  -2.605  1.00  0.00           H  
ATOM   1768  N   LEU H  11      13.066  22.010  -1.109  1.00  0.00           N  
ATOM   1769  CA  LEU H  11      13.515  22.683   0.095  1.00  0.00           C  
ATOM   1770  C   LEU H  11      14.886  23.317  -0.132  1.00  0.00           C  
ATOM   1771  O   LEU H  11      15.861  22.610  -0.385  1.00  0.00           O  
ATOM   1772  CB  LEU H  11      13.577  21.695   1.266  1.00  0.00           C  
ATOM   1773  CG  LEU H  11      14.082  22.269   2.595  1.00  0.00           C  
ATOM   1774  CD1 LEU H  11      13.129  23.354   3.076  1.00  0.00           C  
ATOM   1775  CD2 LEU H  11      14.198  21.150   3.621  1.00  0.00           C  
ATOM   1776  H   LEU H  11      13.721  21.443  -1.627  1.00  0.00           H  
ATOM   1777  HA  LEU H  11      12.800  23.469   0.338  1.00  0.00           H  
ATOM   1778 1HB  LEU H  11      12.578  21.295   1.436  1.00  0.00           H  
ATOM   1779 2HB  LEU H  11      14.234  20.870   0.990  1.00  0.00           H  
ATOM   1780  HG  LEU H  11      15.061  22.727   2.446  1.00  0.00           H  
ATOM   1781 1HD1 LEU H  11      13.487  23.762   4.020  1.00  0.00           H  
ATOM   1782 2HD1 LEU H  11      13.080  24.151   2.332  1.00  0.00           H  
ATOM   1783 3HD1 LEU H  11      12.136  22.929   3.219  1.00  0.00           H  
ATOM   1784 1HD2 LEU H  11      14.559  21.558   4.566  1.00  0.00           H  
ATOM   1785 2HD2 LEU H  11      13.221  20.693   3.772  1.00  0.00           H  
ATOM   1786 3HD2 LEU H  11      14.899  20.398   3.260  1.00  0.00           H  
ATOM   1787  N   VAL H  12      14.964  24.640  -0.052  1.00  0.00           N  
ATOM   1788  CA  VAL H  12      16.233  25.332  -0.248  1.00  0.00           C  
ATOM   1789  C   VAL H  12      16.528  26.391   0.814  1.00  0.00           C  
ATOM   1790  O   VAL H  12      15.648  27.142   1.233  1.00  0.00           O  
ATOM   1791  CB  VAL H  12      16.243  26.002  -1.634  1.00  0.00           C  
ATOM   1792  CG1 VAL H  12      17.558  26.731  -1.864  1.00  0.00           C  
ATOM   1793  CG2 VAL H  12      16.009  24.960  -2.717  1.00  0.00           C  
ATOM   1794  H   VAL H  12      14.134  25.180   0.147  1.00  0.00           H  
ATOM   1795  HA  VAL H  12      17.038  24.598  -0.200  1.00  0.00           H  
ATOM   1796  HB  VAL H  12      15.450  26.750  -1.672  1.00  0.00           H  
ATOM   1797 1HG1 VAL H  12      17.548  27.200  -2.848  1.00  0.00           H  
ATOM   1798 2HG1 VAL H  12      17.688  27.498  -1.100  1.00  0.00           H  
ATOM   1799 3HG1 VAL H  12      18.383  26.020  -1.810  1.00  0.00           H  
ATOM   1800 1HG2 VAL H  12      16.016  25.441  -3.694  1.00  0.00           H  
ATOM   1801 2HG2 VAL H  12      16.798  24.209  -2.675  1.00  0.00           H  
ATOM   1802 3HG2 VAL H  12      15.043  24.479  -2.556  1.00  0.00           H  
ATOM   1803  N   ALA H  13      17.781  26.432   1.262  1.00  0.00           N  
ATOM   1804  CA  ALA H  13      18.193  27.398   2.269  1.00  0.00           C  
ATOM   1805  C   ALA H  13      18.330  28.790   1.657  1.00  0.00           C  
ATOM   1806  O   ALA H  13      18.655  28.930   0.476  1.00  0.00           O  
ATOM   1807  CB  ALA H  13      19.501  26.967   2.915  1.00  0.00           C  
ATOM   1808  H   ALA H  13      18.462  25.780   0.899  1.00  0.00           H  
ATOM   1809  HA  ALA H  13      17.418  27.440   3.035  1.00  0.00           H  
ATOM   1810 1HB  ALA H  13      19.796  27.702   3.663  1.00  0.00           H  
ATOM   1811 2HB  ALA H  13      19.368  25.995   3.391  1.00  0.00           H  
ATOM   1812 3HB  ALA H  13      20.276  26.895   2.154  1.00  0.00           H  
ATOM   1813  N   PRO H  14      18.090  29.837   2.456  1.00  0.00           N  
ATOM   1814  CA  PRO H  14      18.220  31.218   1.989  1.00  0.00           C  
ATOM   1815  C   PRO H  14      19.618  31.512   1.421  1.00  0.00           C  
ATOM   1816  O   PRO H  14      20.612  30.927   1.854  1.00  0.00           O  
ATOM   1817  CB  PRO H  14      17.949  32.027   3.261  1.00  0.00           C  
ATOM   1818  CG  PRO H  14      17.081  31.137   4.083  1.00  0.00           C  
ATOM   1819  CD  PRO H  14      17.624  29.755   3.838  1.00  0.00           C  
ATOM   1820  HA  PRO H  14      17.456  31.415   1.222  1.00  0.00           H  
ATOM   1821 1HB  PRO H  14      18.898  32.277   3.758  1.00  0.00           H  
ATOM   1822 2HB  PRO H  14      17.461  32.979   3.004  1.00  0.00           H  
ATOM   1823 1HG  PRO H  14      17.131  31.430   5.142  1.00  0.00           H  
ATOM   1824 2HG  PRO H  14      16.030  31.240   3.774  1.00  0.00           H  
ATOM   1825 1HD  PRO H  14      18.448  29.555   4.539  1.00  0.00           H  
ATOM   1826 2HD  PRO H  14      16.820  29.015   3.964  1.00  0.00           H  
ATOM   1827  N   SER H  15      19.681  32.435   0.464  1.00  0.00           N  
ATOM   1828  CA  SER H  15      20.939  32.832  -0.157  1.00  0.00           C  
ATOM   1829  C   SER H  15      21.478  31.754  -1.090  1.00  0.00           C  
ATOM   1830  O   SER H  15      22.491  31.967  -1.761  1.00  0.00           O  
ATOM   1831  CB  SER H  15      21.968  33.143   0.913  1.00  0.00           C  
ATOM   1832  OG  SER H  15      21.490  34.116   1.800  1.00  0.00           O  
ATOM   1833  H   SER H  15      18.822  32.872   0.161  1.00  0.00           H  
ATOM   1834  HA  SER H  15      20.764  33.731  -0.750  1.00  0.00           H  
ATOM   1835 1HB  SER H  15      22.208  32.233   1.462  1.00  0.00           H  
ATOM   1836 2HB  SER H  15      22.885  33.494   0.443  1.00  0.00           H  
ATOM   1837  HG  SER H  15      21.026  34.761   1.262  1.00  0.00           H  
ATOM   1838  N   GLN H  16      20.806  30.602  -1.137  1.00  0.00           N  
ATOM   1839  CA  GLN H  16      21.222  29.502  -2.013  1.00  0.00           C  
ATOM   1840  C   GLN H  16      20.509  29.509  -3.364  1.00  0.00           C  
ATOM   1841  O   GLN H  16      19.688  30.378  -3.625  1.00  0.00           O  
ATOM   1842  CB  GLN H  16      20.982  28.160  -1.318  1.00  0.00           C  
ATOM   1843  CG  GLN H  16      21.710  28.005   0.006  1.00  0.00           C  
ATOM   1844  CD  GLN H  16      23.217  27.976  -0.162  1.00  0.00           C  
ATOM   1845  OE1 GLN H  16      23.752  27.197  -0.958  1.00  0.00           O  
ATOM   1846  NE2 GLN H  16      23.912  28.825   0.585  1.00  0.00           N  
ATOM   1847  H   GLN H  16      19.990  30.486  -0.554  1.00  0.00           H  
ATOM   1848  HA  GLN H  16      22.287  29.607  -2.217  1.00  0.00           H  
ATOM   1849 1HB  GLN H  16      19.915  28.032  -1.132  1.00  0.00           H  
ATOM   1850 2HB  GLN H  16      21.299  27.348  -1.973  1.00  0.00           H  
ATOM   1851 1HG  GLN H  16      21.455  28.846   0.650  1.00  0.00           H  
ATOM   1852 2HG  GLN H  16      21.400  27.069   0.472  1.00  0.00           H  
ATOM   1853 1HE2 GLN H  16      24.910  28.852   0.516  1.00  0.00           H  
ATOM   1854 2HE2 GLN H  16      23.438  29.440   1.216  1.00  0.00           H  
ATOM   1855  N   SER H  17      20.802  28.509  -4.192  1.00  0.00           N  
ATOM   1856  CA  SER H  17      20.205  28.420  -5.533  1.00  0.00           C  
ATOM   1857  C   SER H  17      19.079  27.407  -5.721  1.00  0.00           C  
ATOM   1858  O   SER H  17      19.121  26.294  -5.197  1.00  0.00           O  
ATOM   1859  CB  SER H  17      21.300  28.104  -6.532  1.00  0.00           C  
ATOM   1860  OG  SER H  17      20.772  27.929  -7.818  1.00  0.00           O  
ATOM   1861  H   SER H  17      21.450  27.793  -3.895  1.00  0.00           H  
ATOM   1862  HA  SER H  17      19.756  29.384  -5.776  1.00  0.00           H  
ATOM   1863 1HB  SER H  17      22.028  28.915  -6.543  1.00  0.00           H  
ATOM   1864 2HB  SER H  17      21.823  27.199  -6.225  1.00  0.00           H  
ATOM   1865  HG  SER H  17      20.085  28.594  -7.914  1.00  0.00           H  
ATOM   1866  N   LEU H  18      18.079  27.823  -6.497  1.00  0.00           N  
ATOM   1867  CA  LEU H  18      16.944  26.976  -6.841  1.00  0.00           C  
ATOM   1868  C   LEU H  18      17.178  26.363  -8.221  1.00  0.00           C  
ATOM   1869  O   LEU H  18      17.544  27.062  -9.163  1.00  0.00           O  
ATOM   1870  CB  LEU H  18      15.641  27.784  -6.831  1.00  0.00           C  
ATOM   1871  CG  LEU H  18      14.377  27.013  -7.236  1.00  0.00           C  
ATOM   1872  CD1 LEU H  18      14.105  25.912  -6.221  1.00  0.00           C  
ATOM   1873  CD2 LEU H  18      13.203  27.976  -7.326  1.00  0.00           C  
ATOM   1874  H   LEU H  18      18.117  28.766  -6.859  1.00  0.00           H  
ATOM   1875  HA  LEU H  18      16.866  26.184  -6.097  1.00  0.00           H  
ATOM   1876 1HB  LEU H  18      15.482  28.174  -5.827  1.00  0.00           H  
ATOM   1877 2HB  LEU H  18      15.748  28.627  -7.513  1.00  0.00           H  
ATOM   1878  HG  LEU H  18      14.535  26.541  -8.206  1.00  0.00           H  
ATOM   1879 1HD1 LEU H  18      13.207  25.364  -6.509  1.00  0.00           H  
ATOM   1880 2HD1 LEU H  18      14.953  25.228  -6.190  1.00  0.00           H  
ATOM   1881 3HD1 LEU H  18      13.960  26.353  -5.235  1.00  0.00           H  
ATOM   1882 1HD2 LEU H  18      12.305  27.428  -7.616  1.00  0.00           H  
ATOM   1883 2HD2 LEU H  18      13.043  28.448  -6.357  1.00  0.00           H  
ATOM   1884 3HD2 LEU H  18      13.417  28.742  -8.072  1.00  0.00           H  
ATOM   1885  N   SER H  19      16.959  25.062  -8.334  1.00  0.00           N  
ATOM   1886  CA  SER H  19      17.141  24.362  -9.598  1.00  0.00           C  
ATOM   1887  C   SER H  19      15.938  23.484  -9.866  1.00  0.00           C  
ATOM   1888  O   SER H  19      15.714  22.476  -9.195  1.00  0.00           O  
ATOM   1889  CB  SER H  19      18.404  23.524  -9.569  1.00  0.00           C  
ATOM   1890  OG  SER H  19      18.568  22.821 -10.771  1.00  0.00           O  
ATOM   1891  H   SER H  19      16.656  24.543  -7.523  1.00  0.00           H  
ATOM   1892  HA  SER H  19      17.234  25.103 -10.393  1.00  0.00           H  
ATOM   1893 1HB  SER H  19      19.266  24.170  -9.402  1.00  0.00           H  
ATOM   1894 2HB  SER H  19      18.356  22.822  -8.738  1.00  0.00           H  
ATOM   1895  HG  SER H  19      17.727  22.883 -11.229  1.00  0.00           H  
ATOM   1896  N   ILE H  20      15.134  23.880 -10.844  1.00  0.00           N  
ATOM   1897  CA  ILE H  20      13.929  23.131 -11.166  1.00  0.00           C  
ATOM   1898  C   ILE H  20      13.936  22.713 -12.618  1.00  0.00           C  
ATOM   1899  O   ILE H  20      14.375  23.472 -13.495  1.00  0.00           O  
ATOM   1900  CB  ILE H  20      12.664  23.960 -10.875  1.00  0.00           C  
ATOM   1901  CG1 ILE H  20      12.593  24.321  -9.389  1.00  0.00           C  
ATOM   1902  CG2 ILE H  20      11.419  23.198 -11.302  1.00  0.00           C  
ATOM   1903  CD1 ILE H  20      11.469  25.271  -9.045  1.00  0.00           C  
ATOM   1904  H   ILE H  20      15.354  24.711 -11.376  1.00  0.00           H  
ATOM   1905  HA  ILE H  20      13.901  22.236 -10.545  1.00  0.00           H  
ATOM   1906  HB  ILE H  20      12.709  24.899 -11.424  1.00  0.00           H  
ATOM   1907 1HG1 ILE H  20      12.464  23.413  -8.799  1.00  0.00           H  
ATOM   1908 2HG1 ILE H  20      13.532  24.779  -9.080  1.00  0.00           H  
ATOM   1909 1HG2 ILE H  20      10.535  23.796 -11.088  1.00  0.00           H  
ATOM   1910 2HG2 ILE H  20      11.468  22.990 -12.370  1.00  0.00           H  
ATOM   1911 3HG2 ILE H  20      11.361  22.258 -10.751  1.00  0.00           H  
ATOM   1912 1HD1 ILE H  20      11.484  25.481  -7.974  1.00  0.00           H  
ATOM   1913 2HD1 ILE H  20      11.598  26.203  -9.597  1.00  0.00           H  
ATOM   1914 3HD1 ILE H  20      10.515  24.820  -9.312  1.00  0.00           H  
ATOM   1915  N   THR H  21      13.426  21.512 -12.861  1.00  0.00           N  
ATOM   1916  CA  THR H  21      13.327  20.956 -14.203  1.00  0.00           C  
ATOM   1917  C   THR H  21      11.862  20.738 -14.603  1.00  0.00           C  
ATOM   1918  O   THR H  21      11.059  20.226 -13.819  1.00  0.00           O  
ATOM   1919  CB  THR H  21      14.101  19.629 -14.307  1.00  0.00           C  
ATOM   1920  OG1 THR H  21      15.482  19.852 -13.993  1.00  0.00           O  
ATOM   1921  CG2 THR H  21      13.990  19.056 -15.712  1.00  0.00           C  
ATOM   1922  H   THR H  21      13.094  20.968 -12.077  1.00  0.00           H  
ATOM   1923  HA  THR H  21      13.765  21.667 -14.905  1.00  0.00           H  
ATOM   1924  HB  THR H  21      13.692  18.912 -13.595  1.00  0.00           H  
ATOM   1925  HG1 THR H  21      15.664  19.529 -13.107  1.00  0.00           H  
ATOM   1926 1HG2 THR H  21      14.543  18.118 -15.766  1.00  0.00           H  
ATOM   1927 2HG2 THR H  21      12.942  18.874 -15.949  1.00  0.00           H  
ATOM   1928 3HG2 THR H  21      14.407  19.764 -16.427  1.00  0.00           H  
ATOM   1929  N   CYS H  22      11.532  21.133 -15.828  1.00  0.00           N  
ATOM   1930  CA  CYS H  22      10.209  20.897 -16.399  1.00  0.00           C  
ATOM   1931  C   CYS H  22      10.408  19.928 -17.570  1.00  0.00           C  
ATOM   1932  O   CYS H  22      11.064  20.250 -18.562  1.00  0.00           O  
ATOM   1933  CB  CYS H  22       9.590  22.213 -16.897  1.00  0.00           C  
ATOM   1934  SG  CYS H  22       7.971  22.085 -17.746  1.00  0.00           S  
ATOM   1935  H   CYS H  22      12.227  21.614 -16.379  1.00  0.00           H  
ATOM   1936  HA  CYS H  22       9.571  20.467 -15.626  1.00  0.00           H  
ATOM   1937 1HB  CYS H  22       9.452  22.892 -16.055  1.00  0.00           H  
ATOM   1938 2HB  CYS H  22      10.274  22.694 -17.596  1.00  0.00           H  
ATOM   1939  N   THR H  23       9.875  18.723 -17.432  1.00  0.00           N  
ATOM   1940  CA  THR H  23       9.956  17.732 -18.477  1.00  0.00           C  
ATOM   1941  C   THR H  23       8.643  17.732 -19.227  1.00  0.00           C  
ATOM   1942  O   THR H  23       7.572  17.715 -18.627  1.00  0.00           O  
ATOM   1943  CB  THR H  23      10.257  16.329 -17.917  1.00  0.00           C  
ATOM   1944  OG1 THR H  23      11.507  16.349 -17.217  1.00  0.00           O  
ATOM   1945  CG2 THR H  23      10.324  15.308 -19.042  1.00  0.00           C  
ATOM   1946  H   THR H  23       9.399  18.493 -16.572  1.00  0.00           H  
ATOM   1947  HA  THR H  23      10.768  18.006 -19.151  1.00  0.00           H  
ATOM   1948  HB  THR H  23       9.471  16.040 -17.219  1.00  0.00           H  
ATOM   1949  HG1 THR H  23      11.345  16.353 -16.271  1.00  0.00           H  
ATOM   1950 1HG2 THR H  23      10.538  14.323 -18.627  1.00  0.00           H  
ATOM   1951 2HG2 THR H  23       9.370  15.282 -19.569  1.00  0.00           H  
ATOM   1952 3HG2 THR H  23      11.115  15.586 -19.738  1.00  0.00           H  
ATOM   1953  N   VAL H  24       8.721  17.743 -20.588  1.00  0.00           N  
ATOM   1954  CA  VAL H  24       7.493  17.819 -21.363  1.00  0.00           C  
ATOM   1955  C   VAL H  24       7.325  16.632 -22.315  1.00  0.00           C  
ATOM   1956  O   VAL H  24       8.293  15.965 -22.674  1.00  0.00           O  
ATOM   1957  CB  VAL H  24       7.471  19.127 -22.177  1.00  0.00           C  
ATOM   1958  CG1 VAL H  24       7.589  20.330 -21.253  1.00  0.00           C  
ATOM   1959  CG2 VAL H  24       8.596  19.119 -23.200  1.00  0.00           C  
ATOM   1960  H   VAL H  24       9.605  17.680 -21.072  1.00  0.00           H  
ATOM   1961  HA  VAL H  24       6.648  17.815 -20.674  1.00  0.00           H  
ATOM   1962  HB  VAL H  24       6.512  19.209 -22.690  1.00  0.00           H  
ATOM   1963 1HG1 VAL H  24       7.572  21.246 -21.845  1.00  0.00           H  
ATOM   1964 2HG1 VAL H  24       6.754  20.335 -20.553  1.00  0.00           H  
ATOM   1965 3HG1 VAL H  24       8.527  20.274 -20.701  1.00  0.00           H  
ATOM   1966 1HG2 VAL H  24       8.574  20.046 -23.772  1.00  0.00           H  
ATOM   1967 2HG2 VAL H  24       9.554  19.031 -22.687  1.00  0.00           H  
ATOM   1968 3HG2 VAL H  24       8.468  18.273 -23.876  1.00  0.00           H  
ATOM   1969  N   SER H  25       6.084  16.381 -22.716  1.00  0.00           N  
ATOM   1970  CA  SER H  25       5.769  15.290 -23.629  1.00  0.00           C  
ATOM   1971  C   SER H  25       4.485  15.660 -24.359  1.00  0.00           C  
ATOM   1972  O   SER H  25       3.648  16.393 -23.820  1.00  0.00           O  
ATOM   1973  CB  SER H  25       5.604  13.981 -22.883  1.00  0.00           C  
ATOM   1974  OG  SER H  25       5.298  12.935 -23.765  1.00  0.00           O  
ATOM   1975  H   SER H  25       5.336  16.969 -22.375  1.00  0.00           H  
ATOM   1976  HA  SER H  25       6.593  15.181 -24.336  1.00  0.00           H  
ATOM   1977 1HB  SER H  25       6.525  13.749 -22.347  1.00  0.00           H  
ATOM   1978 2HB  SER H  25       4.811  14.081 -22.144  1.00  0.00           H  
ATOM   1979  HG  SER H  25       4.348  12.807 -23.703  1.00  0.00           H  
ATOM   1980  N   GLY H  26       4.334  15.171 -25.585  1.00  0.00           N  
ATOM   1981  CA  GLY H  26       3.142  15.480 -26.353  1.00  0.00           C  
ATOM   1982  C   GLY H  26       3.390  16.608 -27.337  1.00  0.00           C  
ATOM   1983  O   GLY H  26       2.557  16.885 -28.198  1.00  0.00           O  
ATOM   1984  H   GLY H  26       5.045  14.580 -25.995  1.00  0.00           H  
ATOM   1985 1HA  GLY H  26       2.816  14.591 -26.893  1.00  0.00           H  
ATOM   1986 2HA  GLY H  26       2.335  15.759 -25.676  1.00  0.00           H  
ATOM   1987  N   PHE H  27       4.532  17.271 -27.192  1.00  0.00           N  
ATOM   1988  CA  PHE H  27       4.972  18.271 -28.160  1.00  0.00           C  
ATOM   1989  C   PHE H  27       6.488  18.366 -28.129  1.00  0.00           C  
ATOM   1990  O   PHE H  27       7.141  17.728 -27.300  1.00  0.00           O  
ATOM   1991  CB  PHE H  27       4.354  19.638 -27.859  1.00  0.00           C  
ATOM   1992  CG  PHE H  27       4.802  20.231 -26.553  1.00  0.00           C  
ATOM   1993  CD1 PHE H  27       5.778  21.215 -26.520  1.00  0.00           C  
ATOM   1994  CD2 PHE H  27       4.248  19.805 -25.355  1.00  0.00           C  
ATOM   1995  CE1 PHE H  27       6.191  21.761 -25.319  1.00  0.00           C  
ATOM   1996  CE2 PHE H  27       4.658  20.349 -24.154  1.00  0.00           C  
ATOM   1997  CZ  PHE H  27       5.631  21.328 -24.136  1.00  0.00           C  
ATOM   1998  H   PHE H  27       5.112  17.079 -26.388  1.00  0.00           H  
ATOM   1999  HA  PHE H  27       4.645  17.958 -29.153  1.00  0.00           H  
ATOM   2000 1HB  PHE H  27       4.611  20.336 -28.655  1.00  0.00           H  
ATOM   2001 2HB  PHE H  27       3.269  19.550 -27.838  1.00  0.00           H  
ATOM   2002  HD1 PHE H  27       6.221  21.558 -27.456  1.00  0.00           H  
ATOM   2003  HD2 PHE H  27       3.480  19.031 -25.369  1.00  0.00           H  
ATOM   2004  HE1 PHE H  27       6.959  22.533 -25.308  1.00  0.00           H  
ATOM   2005  HE2 PHE H  27       4.214  20.006 -23.219  1.00  0.00           H  
ATOM   2006  HZ  PHE H  27       5.956  21.757 -23.189  1.00  0.00           H  
ATOM   2007  N   LEU H  28       7.043  19.159 -29.040  1.00  0.00           N  
ATOM   2008  CA  LEU H  28       8.479  19.391 -29.087  1.00  0.00           C  
ATOM   2009  C   LEU H  28       8.883  20.806 -28.689  1.00  0.00           C  
ATOM   2010  O   LEU H  28       8.200  21.773 -29.017  1.00  0.00           O  
ATOM   2011  CB  LEU H  28       8.998  19.097 -30.500  1.00  0.00           C  
ATOM   2012  CG  LEU H  28       8.743  17.677 -31.020  1.00  0.00           C  
ATOM   2013  CD1 LEU H  28       9.238  17.565 -32.456  1.00  0.00           C  
ATOM   2014  CD2 LEU H  28       9.446  16.672 -30.120  1.00  0.00           C  
ATOM   2015  H   LEU H  28       6.449  19.613 -29.718  1.00  0.00           H  
ATOM   2016  HA  LEU H  28       8.961  18.716 -28.381  1.00  0.00           H  
ATOM   2017 1HB  LEU H  28       8.529  19.793 -31.193  1.00  0.00           H  
ATOM   2018 2HB  LEU H  28      10.074  19.269 -30.517  1.00  0.00           H  
ATOM   2019  HG  LEU H  28       7.672  17.476 -31.020  1.00  0.00           H  
ATOM   2020 1HD1 LEU H  28       9.057  16.556 -32.826  1.00  0.00           H  
ATOM   2021 2HD1 LEU H  28       8.705  18.281 -33.081  1.00  0.00           H  
ATOM   2022 3HD1 LEU H  28      10.306  17.778 -32.490  1.00  0.00           H  
ATOM   2023 1HD2 LEU H  28       9.265  15.663 -30.489  1.00  0.00           H  
ATOM   2024 2HD2 LEU H  28      10.518  16.871 -30.120  1.00  0.00           H  
ATOM   2025 3HD2 LEU H  28       9.061  16.762 -29.104  1.00  0.00           H  
ATOM   2026  N   LEU H  29      10.011  20.916 -27.991  1.00  0.00           N  
ATOM   2027  CA  LEU H  29      10.529  22.211 -27.576  1.00  0.00           C  
ATOM   2028  C   LEU H  29      11.188  22.897 -28.772  1.00  0.00           C  
ATOM   2029  O   LEU H  29      11.426  24.103 -28.753  1.00  0.00           O  
ATOM   2030  CB  LEU H  29      11.539  22.048 -26.433  1.00  0.00           C  
ATOM   2031  CG  LEU H  29      10.966  21.532 -25.107  1.00  0.00           C  
ATOM   2032  CD1 LEU H  29      12.097  21.338 -24.106  1.00  0.00           C  
ATOM   2033  CD2 LEU H  29       9.934  22.517 -24.581  1.00  0.00           C  
ATOM   2034  H   LEU H  29      10.520  20.080 -27.743  1.00  0.00           H  
ATOM   2035  HA  LEU H  29       9.698  22.818 -27.220  1.00  0.00           H  
ATOM   2036 1HB  LEU H  29      12.315  21.354 -26.751  1.00  0.00           H  
ATOM   2037 2HB  LEU H  29      12.004  23.015 -26.239  1.00  0.00           H  
ATOM   2038  HG  LEU H  29      10.494  20.562 -25.268  1.00  0.00           H  
ATOM   2039 1HD1 LEU H  29      11.690  20.970 -23.164  1.00  0.00           H  
ATOM   2040 2HD1 LEU H  29      12.811  20.613 -24.499  1.00  0.00           H  
ATOM   2041 3HD1 LEU H  29      12.600  22.289 -23.937  1.00  0.00           H  
ATOM   2042 1HD2 LEU H  29       9.526  22.150 -23.639  1.00  0.00           H  
ATOM   2043 2HD2 LEU H  29      10.406  23.487 -24.419  1.00  0.00           H  
ATOM   2044 3HD2 LEU H  29       9.129  22.623 -25.309  1.00  0.00           H  
ATOM   2045  N   ILE H  30      11.475  22.129 -29.824  1.00  0.00           N  
ATOM   2046  CA  ILE H  30      11.983  22.731 -31.051  1.00  0.00           C  
ATOM   2047  C   ILE H  30      10.882  23.548 -31.714  1.00  0.00           C  
ATOM   2048  O   ILE H  30      11.162  24.430 -32.529  1.00  0.00           O  
ATOM   2049  CB  ILE H  30      12.502  21.661 -32.028  1.00  0.00           C  
ATOM   2050  CG1 ILE H  30      13.473  22.283 -33.034  1.00  0.00           C  
ATOM   2051  CG2 ILE H  30      11.342  20.989 -32.747  1.00  0.00           C  
ATOM   2052  CD1 ILE H  30      14.250  21.268 -33.841  1.00  0.00           C  
ATOM   2053  H   ILE H  30      11.345  21.127 -29.783  1.00  0.00           H  
ATOM   2054  HA  ILE H  30      12.813  23.389 -30.795  1.00  0.00           H  
ATOM   2055  HB  ILE H  30      13.062  20.906 -31.476  1.00  0.00           H  
ATOM   2056 1HG1 ILE H  30      12.921  22.918 -33.727  1.00  0.00           H  
ATOM   2057 2HG1 ILE H  30      14.186  22.918 -32.509  1.00  0.00           H  
ATOM   2058 1HG2 ILE H  30      11.727  20.236 -33.433  1.00  0.00           H  
ATOM   2059 2HG2 ILE H  30      10.688  20.514 -32.016  1.00  0.00           H  
ATOM   2060 3HG2 ILE H  30      10.779  21.737 -33.305  1.00  0.00           H  
ATOM   2061 1HD1 ILE H  30      14.917  21.784 -34.532  1.00  0.00           H  
ATOM   2062 2HD1 ILE H  30      14.839  20.643 -33.169  1.00  0.00           H  
ATOM   2063 3HD1 ILE H  30      13.558  20.644 -34.404  1.00  0.00           H  
ATOM   2064  N   SER H  31       9.633  23.253 -31.354  1.00  0.00           N  
ATOM   2065  CA  SER H  31       8.487  24.015 -31.846  1.00  0.00           C  
ATOM   2066  C   SER H  31       7.859  24.973 -30.836  1.00  0.00           C  
ATOM   2067  O   SER H  31       7.403  26.052 -31.216  1.00  0.00           O  
ATOM   2068  CB  SER H  31       7.424  23.050 -32.331  1.00  0.00           C  
ATOM   2069  OG  SER H  31       6.944  22.260 -31.278  1.00  0.00           O  
ATOM   2070  H   SER H  31       9.474  22.479 -30.724  1.00  0.00           H  
ATOM   2071  HA  SER H  31       8.817  24.638 -32.678  1.00  0.00           H  
ATOM   2072 1HB  SER H  31       6.600  23.608 -32.775  1.00  0.00           H  
ATOM   2073 2HB  SER H  31       7.841  22.410 -33.108  1.00  0.00           H  
ATOM   2074  HG  SER H  31       6.350  22.822 -30.775  1.00  0.00           H  
ATOM   2075  N   ASN H  32       7.899  24.630 -29.427  1.00  0.00           N  
ATOM   2076  CA  ASN H  32       7.126  25.474 -28.519  1.00  0.00           C  
ATOM   2077  C   ASN H  32       7.954  25.976 -27.352  1.00  0.00           C  
ATOM   2078  O   ASN H  32       8.861  25.294 -26.882  1.00  0.00           O  
ATOM   2079  CB  ASN H  32       5.906  24.728 -28.010  1.00  0.00           C  
ATOM   2080  CG  ASN H  32       4.870  24.518 -29.080  1.00  0.00           C  
ATOM   2081  OD1 ASN H  32       4.979  23.594 -29.894  1.00  0.00           O  
ATOM   2082  ND2 ASN H  32       3.867  25.358 -29.094  1.00  0.00           N  
ATOM   2083  H   ASN H  32       8.333  23.791 -29.070  1.00  0.00           H  
ATOM   2084  HA  ASN H  32       6.792  26.357 -29.066  1.00  0.00           H  
ATOM   2085 1HB  ASN H  32       6.211  23.756 -27.620  1.00  0.00           H  
ATOM   2086 2HB  ASN H  32       5.456  25.284 -27.188  1.00  0.00           H  
ATOM   2087 1HD2 ASN H  32       3.148  25.267 -29.783  1.00  0.00           H  
ATOM   2088 2HD2 ASN H  32       3.820  26.091 -28.416  1.00  0.00           H  
ATOM   2089  N   GLY H  33       7.626  27.172 -26.883  1.00  0.00           N  
ATOM   2090  CA  GLY H  33       8.382  27.759 -25.798  1.00  0.00           C  
ATOM   2091  C   GLY H  33       7.612  27.494 -24.518  1.00  0.00           C  
ATOM   2092  O   GLY H  33       6.445  27.086 -24.566  1.00  0.00           O  
ATOM   2093  H   GLY H  33       6.848  27.686 -27.274  1.00  0.00           H  
ATOM   2094 1HA  GLY H  33       9.379  27.317 -25.768  1.00  0.00           H  
ATOM   2095 2HA  GLY H  33       8.509  28.826 -25.979  1.00  0.00           H  
ATOM   2096  N   VAL H  34       8.256  27.715 -23.378  1.00  0.00           N  
ATOM   2097  CA  VAL H  34       7.666  27.381 -22.081  1.00  0.00           C  
ATOM   2098  C   VAL H  34       7.865  28.533 -21.099  1.00  0.00           C  
ATOM   2099  O   VAL H  34       8.948  29.096 -20.994  1.00  0.00           O  
ATOM   2100  CB  VAL H  34       8.302  26.101 -21.509  1.00  0.00           C  
ATOM   2101  CG1 VAL H  34       7.754  25.809 -20.119  1.00  0.00           C  
ATOM   2102  CG2 VAL H  34       8.044  24.931 -22.446  1.00  0.00           C  
ATOM   2103  H   VAL H  34       9.179  28.125 -23.408  1.00  0.00           H  
ATOM   2104  HA  VAL H  34       6.598  27.207 -22.221  1.00  0.00           H  
ATOM   2105  HB  VAL H  34       9.376  26.254 -21.405  1.00  0.00           H  
ATOM   2106 1HG1 VAL H  34       8.215  24.900 -19.730  1.00  0.00           H  
ATOM   2107 2HG1 VAL H  34       7.982  26.643 -19.456  1.00  0.00           H  
ATOM   2108 3HG1 VAL H  34       6.674  25.672 -20.175  1.00  0.00           H  
ATOM   2109 1HG2 VAL H  34       8.497  24.029 -22.036  1.00  0.00           H  
ATOM   2110 2HG2 VAL H  34       6.970  24.781 -22.555  1.00  0.00           H  
ATOM   2111 3HG2 VAL H  34       8.481  25.144 -23.422  1.00  0.00           H  
ATOM   2112  N   HIS H  35       6.801  28.865 -20.384  1.00  0.00           N  
ATOM   2113  CA  HIS H  35       6.839  29.878 -19.343  1.00  0.00           C  
ATOM   2114  C   HIS H  35       7.123  29.257 -17.987  1.00  0.00           C  
ATOM   2115  O   HIS H  35       6.897  28.065 -17.772  1.00  0.00           O  
ATOM   2116  CB  HIS H  35       5.518  30.653 -19.292  1.00  0.00           C  
ATOM   2117  CG  HIS H  35       5.268  31.497 -20.502  1.00  0.00           C  
ATOM   2118  ND1 HIS H  35       5.858  32.730 -20.684  1.00  0.00           N  
ATOM   2119  CD2 HIS H  35       4.492  31.287 -21.592  1.00  0.00           C  
ATOM   2120  CE1 HIS H  35       5.456  33.242 -21.834  1.00  0.00           C  
ATOM   2121  NE2 HIS H  35       4.627  32.386 -22.403  1.00  0.00           N  
ATOM   2122  H   HIS H  35       5.930  28.392 -20.577  1.00  0.00           H  
ATOM   2123  HA  HIS H  35       7.638  30.588 -19.556  1.00  0.00           H  
ATOM   2124 1HB  HIS H  35       4.689  29.952 -19.187  1.00  0.00           H  
ATOM   2125 2HB  HIS H  35       5.511  31.301 -18.416  1.00  0.00           H  
ATOM   2126  HD2 HIS H  35       3.875  30.409 -21.787  1.00  0.00           H  
ATOM   2127  HE1 HIS H  35       5.757  34.206 -22.244  1.00  0.00           H  
ATOM   2128  HE2 HIS H  35       4.164  32.514 -23.292  1.00  0.00           H  
ATOM   2129  N   TRP H  36       7.595  30.091 -17.073  1.00  0.00           N  
ATOM   2130  CA  TRP H  36       7.758  29.715 -15.678  1.00  0.00           C  
ATOM   2131  C   TRP H  36       6.921  30.734 -14.919  1.00  0.00           C  
ATOM   2132  O   TRP H  36       6.970  31.932 -15.207  1.00  0.00           O  
ATOM   2133  CB  TRP H  36       9.220  29.781 -15.241  1.00  0.00           C  
ATOM   2134  CG  TRP H  36      10.033  28.647 -15.795  1.00  0.00           C  
ATOM   2135  CD1 TRP H  36      10.731  28.626 -16.973  1.00  0.00           C  
ATOM   2136  CD2 TRP H  36      10.208  27.355 -15.201  1.00  0.00           C  
ATOM   2137  NE1 TRP H  36      11.334  27.403 -17.142  1.00  0.00           N  
ATOM   2138  CE2 TRP H  36      11.029  26.601 -16.072  1.00  0.00           C  
ATOM   2139  CE3 TRP H  36       9.753  26.759 -14.017  1.00  0.00           C  
ATOM   2140  CZ2 TRP H  36      11.402  25.283 -15.794  1.00  0.00           C  
ATOM   2141  CZ3 TRP H  36      10.127  25.444 -13.741  1.00  0.00           C  
ATOM   2142  CH2 TRP H  36      10.945  24.722 -14.628  1.00  0.00           C  
ATOM   2143  H   TRP H  36       7.852  31.025 -17.362  1.00  0.00           H  
ATOM   2144  HA  TRP H  36       7.398  28.694 -15.551  1.00  0.00           H  
ATOM   2145 1HB  TRP H  36       9.656  30.724 -15.571  1.00  0.00           H  
ATOM   2146 2HB  TRP H  36       9.274  29.758 -14.152  1.00  0.00           H  
ATOM   2147  HD1 TRP H  36      10.799  29.459 -17.670  1.00  0.00           H  
ATOM   2148  HE1 TRP H  36      11.908  27.134 -17.929  1.00  0.00           H  
ATOM   2149  HE3 TRP H  36       9.120  27.314 -13.325  1.00  0.00           H  
ATOM   2150  HZ2 TRP H  36      12.036  24.704 -16.468  1.00  0.00           H  
ATOM   2151  HZ3 TRP H  36       9.768  24.988 -12.817  1.00  0.00           H  
ATOM   2152  HH2 TRP H  36      11.220  23.695 -14.384  1.00  0.00           H  
ATOM   2153  N   VAL H  37       6.134  30.245 -13.974  1.00  0.00           N  
ATOM   2154  CA  VAL H  37       5.287  31.094 -13.149  1.00  0.00           C  
ATOM   2155  C   VAL H  37       5.400  30.594 -11.721  1.00  0.00           C  
ATOM   2156  O   VAL H  37       5.460  29.388 -11.491  1.00  0.00           O  
ATOM   2157  CB  VAL H  37       3.820  31.049 -13.617  1.00  0.00           C  
ATOM   2158  CG1 VAL H  37       2.942  31.881 -12.695  1.00  0.00           C  
ATOM   2159  CG2 VAL H  37       3.718  31.544 -15.051  1.00  0.00           C  
ATOM   2160  H   VAL H  37       6.126  29.246 -13.821  1.00  0.00           H  
ATOM   2161  HA  VAL H  37       5.640  32.122 -13.235  1.00  0.00           H  
ATOM   2162  HB  VAL H  37       3.462  30.021 -13.560  1.00  0.00           H  
ATOM   2163 1HG1 VAL H  37       1.908  31.838 -13.040  1.00  0.00           H  
ATOM   2164 2HG1 VAL H  37       3.002  31.487 -11.681  1.00  0.00           H  
ATOM   2165 3HG1 VAL H  37       3.283  32.916 -12.704  1.00  0.00           H  
ATOM   2166 1HG2 VAL H  37       2.679  31.509 -15.375  1.00  0.00           H  
ATOM   2167 2HG2 VAL H  37       4.082  32.570 -15.109  1.00  0.00           H  
ATOM   2168 3HG2 VAL H  37       4.322  30.909 -15.699  1.00  0.00           H  
ATOM   2169  N   ARG H  38       5.491  31.454 -10.743  1.00  0.00           N  
ATOM   2170  CA  ARG H  38       5.430  31.077  -9.328  1.00  0.00           C  
ATOM   2171  C   ARG H  38       4.205  31.681  -8.660  1.00  0.00           C  
ATOM   2172  O   ARG H  38       3.717  32.750  -9.040  1.00  0.00           O  
ATOM   2173  CB  ARG H  38       6.680  31.535  -8.589  1.00  0.00           C  
ATOM   2174  CG  ARG H  38       6.800  33.040  -8.407  1.00  0.00           C  
ATOM   2175  CD  ARG H  38       8.002  33.403  -7.615  1.00  0.00           C  
ATOM   2176  NE  ARG H  38       8.032  34.820  -7.293  1.00  0.00           N  
ATOM   2177  CZ  ARG H  38       8.951  35.406  -6.499  1.00  0.00           C  
ATOM   2178  NH1 ARG H  38       9.908  34.684  -5.959  1.00  0.00           N  
ATOM   2179  NH2 ARG H  38       8.892  36.705  -6.268  1.00  0.00           N  
ATOM   2180  H   ARG H  38       5.485  32.433 -10.993  1.00  0.00           H  
ATOM   2181  HA  ARG H  38       5.369  29.991  -9.261  1.00  0.00           H  
ATOM   2182 1HB  ARG H  38       6.705  31.080  -7.601  1.00  0.00           H  
ATOM   2183 2HB  ARG H  38       7.566  31.196  -9.128  1.00  0.00           H  
ATOM   2184 1HG  ARG H  38       6.874  33.519  -9.383  1.00  0.00           H  
ATOM   2185 2HG  ARG H  38       5.919  33.414  -7.884  1.00  0.00           H  
ATOM   2186 1HD  ARG H  38       8.006  32.841  -6.681  1.00  0.00           H  
ATOM   2187 2HD  ARG H  38       8.900  33.164  -8.185  1.00  0.00           H  
ATOM   2188  HE  ARG H  38       7.312  35.408  -7.691  1.00  0.00           H  
ATOM   2189 1HH1 ARG H  38       9.953  33.691  -6.136  1.00  0.00           H  
ATOM   2190 2HH1 ARG H  38      10.597  35.123  -5.364  1.00  0.00           H  
ATOM   2191 1HH2 ARG H  38       8.157  37.261  -6.684  1.00  0.00           H  
ATOM   2192 2HH2 ARG H  38       9.580  37.144  -5.674  1.00  0.00           H  
ATOM   2193  N   GLN H  39       3.718  31.007  -7.640  1.00  0.00           N  
ATOM   2194  CA  GLN H  39       2.474  31.426  -7.055  1.00  0.00           C  
ATOM   2195  C   GLN H  39       2.594  31.373  -5.557  1.00  0.00           C  
ATOM   2196  O   GLN H  39       2.223  30.386  -4.948  1.00  0.00           O  
ATOM   2197  CB  GLN H  39       1.317  30.545  -7.533  1.00  0.00           C  
ATOM   2198  CG  GLN H  39      -0.026  30.891  -6.912  1.00  0.00           C  
ATOM   2199  CD  GLN H  39      -1.087  29.848  -7.210  1.00  0.00           C  
ATOM   2200  OE1 GLN H  39      -0.792  28.779  -7.752  1.00  0.00           O  
ATOM   2201  NE2 GLN H  39      -2.330  30.152  -6.856  1.00  0.00           N  
ATOM   2202  H   GLN H  39       4.195  30.202  -7.258  1.00  0.00           H  
ATOM   2203  HA  GLN H  39       2.275  32.452  -7.365  1.00  0.00           H  
ATOM   2204 1HB  GLN H  39       1.219  30.629  -8.615  1.00  0.00           H  
ATOM   2205 2HB  GLN H  39       1.535  29.502  -7.304  1.00  0.00           H  
ATOM   2206 1HG  GLN H  39       0.092  30.959  -5.831  1.00  0.00           H  
ATOM   2207 2HG  GLN H  39      -0.364  31.846  -7.312  1.00  0.00           H  
ATOM   2208 1HE2 GLN H  39      -3.073  29.503  -7.027  1.00  0.00           H  
ATOM   2209 2HE2 GLN H  39      -2.525  31.030  -6.419  1.00  0.00           H  
ATOM   2210  N   PRO H  40       3.110  32.456  -4.993  1.00  0.00           N  
ATOM   2211  CA  PRO H  40       3.304  32.576  -3.554  1.00  0.00           C  
ATOM   2212  C   PRO H  40       2.037  33.152  -2.937  1.00  0.00           C  
ATOM   2213  O   PRO H  40       1.321  33.924  -3.573  1.00  0.00           O  
ATOM   2214  CB  PRO H  40       4.494  33.533  -3.429  1.00  0.00           C  
ATOM   2215  CG  PRO H  40       4.310  34.495  -4.552  1.00  0.00           C  
ATOM   2216  CD  PRO H  40       3.704  33.670  -5.656  1.00  0.00           C  
ATOM   2217  HA  PRO H  40       3.554  31.589  -3.139  1.00  0.00           H  
ATOM   2218 1HB  PRO H  40       4.482  34.020  -2.442  1.00  0.00           H  
ATOM   2219 2HB  PRO H  40       5.437  32.971  -3.498  1.00  0.00           H  
ATOM   2220 1HG  PRO H  40       3.660  35.325  -4.239  1.00  0.00           H  
ATOM   2221 2HG  PRO H  40       5.276  34.938  -4.835  1.00  0.00           H  
ATOM   2222 1HD  PRO H  40       2.923  34.254  -6.165  1.00  0.00           H  
ATOM   2223 2HD  PRO H  40       4.489  33.373  -6.366  1.00  0.00           H  
ATOM   2224  N   PRO H  41       1.751  32.788  -1.693  1.00  0.00           N  
ATOM   2225  CA  PRO H  41       0.562  33.311  -1.030  1.00  0.00           C  
ATOM   2226  C   PRO H  41       0.572  34.842  -0.981  1.00  0.00           C  
ATOM   2227  O   PRO H  41       1.575  35.456  -0.595  1.00  0.00           O  
ATOM   2228  CB  PRO H  41       0.659  32.700   0.372  1.00  0.00           C  
ATOM   2229  CG  PRO H  41       1.449  31.452   0.172  1.00  0.00           C  
ATOM   2230  CD  PRO H  41       2.476  31.821  -0.864  1.00  0.00           C  
ATOM   2231  HA  PRO H  41      -0.334  32.952  -1.559  1.00  0.00           H  
ATOM   2232 1HB  PRO H  41       1.145  33.408   1.058  1.00  0.00           H  
ATOM   2233 2HB  PRO H  41      -0.349  32.508   0.768  1.00  0.00           H  
ATOM   2234 1HG  PRO H  41       1.901  31.134   1.123  1.00  0.00           H  
ATOM   2235 2HG  PRO H  41       0.792  30.634  -0.156  1.00  0.00           H  
ATOM   2236 1HD  PRO H  41       3.345  32.284  -0.373  1.00  0.00           H  
ATOM   2237 2HD  PRO H  41       2.779  30.921  -1.419  1.00  0.00           H  
ATOM   2238  N   GLY H  42      -0.542  35.455  -1.375  1.00  0.00           N  
ATOM   2239  CA  GLY H  42      -0.686  36.897  -1.237  1.00  0.00           C  
ATOM   2240  C   GLY H  42      -0.254  37.692  -2.450  1.00  0.00           C  
ATOM   2241  O   GLY H  42      -0.471  38.902  -2.519  1.00  0.00           O  
ATOM   2242  H   GLY H  42      -1.300  34.921  -1.778  1.00  0.00           H  
ATOM   2243 1HA  GLY H  42      -1.728  37.141  -1.030  1.00  0.00           H  
ATOM   2244 2HA  GLY H  42      -0.101  37.241  -0.385  1.00  0.00           H  
ATOM   2245  N   LYS H  43       0.365  37.014  -3.413  1.00  0.00           N  
ATOM   2246  CA  LYS H  43       0.813  37.694  -4.618  1.00  0.00           C  
ATOM   2247  C   LYS H  43       0.274  37.095  -5.914  1.00  0.00           C  
ATOM   2248  O   LYS H  43       0.781  37.389  -7.000  1.00  0.00           O  
ATOM   2249  CB  LYS H  43       2.343  37.702  -4.657  1.00  0.00           C  
ATOM   2250  CG  LYS H  43       2.999  38.389  -3.467  1.00  0.00           C  
ATOM   2251  CD  LYS H  43       4.508  38.193  -3.479  1.00  0.00           C  
ATOM   2252  CE  LYS H  43       5.144  38.856  -4.693  1.00  0.00           C  
ATOM   2253  NZ  LYS H  43       5.029  40.339  -4.641  1.00  0.00           N  
ATOM   2254  H   LYS H  43       0.529  36.022  -3.319  1.00  0.00           H  
ATOM   2255  HA  LYS H  43       0.450  38.722  -4.591  1.00  0.00           H  
ATOM   2256 1HB  LYS H  43       2.712  36.678  -4.698  1.00  0.00           H  
ATOM   2257 2HB  LYS H  43       2.680  38.207  -5.563  1.00  0.00           H  
ATOM   2258 1HG  LYS H  43       2.779  39.458  -3.497  1.00  0.00           H  
ATOM   2259 2HG  LYS H  43       2.595  37.979  -2.542  1.00  0.00           H  
ATOM   2260 1HD  LYS H  43       4.938  38.624  -2.573  1.00  0.00           H  
ATOM   2261 2HD  LYS H  43       4.736  37.128  -3.498  1.00  0.00           H  
ATOM   2262 1HE  LYS H  43       6.198  38.587  -4.743  1.00  0.00           H  
ATOM   2263 2HE  LYS H  43       4.656  38.499  -5.600  1.00  0.00           H  
ATOM   2264 1HZ  LYS H  43       5.461  40.739  -5.461  1.00  0.00           H  
ATOM   2265 2HZ  LYS H  43       4.053  40.601  -4.612  1.00  0.00           H  
ATOM   2266 3HZ  LYS H  43       5.494  40.684  -3.814  1.00  0.00           H  
ATOM   2267  N   GLY H  44      -0.752  36.249  -5.798  1.00  0.00           N  
ATOM   2268  CA  GLY H  44      -1.364  35.665  -6.983  1.00  0.00           C  
ATOM   2269  C   GLY H  44      -0.354  34.957  -7.855  1.00  0.00           C  
ATOM   2270  O   GLY H  44       0.569  34.314  -7.342  1.00  0.00           O  
ATOM   2271  H   GLY H  44      -1.113  36.006  -4.887  1.00  0.00           H  
ATOM   2272 1HA  GLY H  44      -2.137  34.958  -6.683  1.00  0.00           H  
ATOM   2273 2HA  GLY H  44      -1.852  36.447  -7.563  1.00  0.00           H  
ATOM   2274  N   LEU H  45      -0.492  35.088  -9.168  1.00  0.00           N  
ATOM   2275  CA  LEU H  45       0.472  34.475 -10.088  1.00  0.00           C  
ATOM   2276  C   LEU H  45       1.511  35.510 -10.528  1.00  0.00           C  
ATOM   2277  O   LEU H  45       1.173  36.673 -10.779  1.00  0.00           O  
ATOM   2278  CB  LEU H  45      -0.247  33.900 -11.315  1.00  0.00           C  
ATOM   2279  CG  LEU H  45      -1.283  32.806 -11.028  1.00  0.00           C  
ATOM   2280  CD1 LEU H  45      -1.967  32.400 -12.326  1.00  0.00           C  
ATOM   2281  CD2 LEU H  45      -0.596  31.615 -10.376  1.00  0.00           C  
ATOM   2282  H   LEU H  45      -1.266  35.616  -9.545  1.00  0.00           H  
ATOM   2283  HA  LEU H  45       0.977  33.662  -9.569  1.00  0.00           H  
ATOM   2284 1HB  LEU H  45      -0.758  34.712 -11.831  1.00  0.00           H  
ATOM   2285 2HB  LEU H  45       0.499  33.482 -11.991  1.00  0.00           H  
ATOM   2286  HG  LEU H  45      -2.048  33.196 -10.356  1.00  0.00           H  
ATOM   2287 1HD1 LEU H  45      -2.703  31.622 -12.121  1.00  0.00           H  
ATOM   2288 2HD1 LEU H  45      -2.467  33.266 -12.760  1.00  0.00           H  
ATOM   2289 3HD1 LEU H  45      -1.223  32.020 -13.026  1.00  0.00           H  
ATOM   2290 1HD2 LEU H  45      -1.332  30.838 -10.171  1.00  0.00           H  
ATOM   2291 2HD2 LEU H  45       0.168  31.224 -11.048  1.00  0.00           H  
ATOM   2292 3HD2 LEU H  45      -0.130  31.930  -9.442  1.00  0.00           H  
ATOM   2293  N   GLU H  46       2.775  35.088 -10.612  1.00  0.00           N  
ATOM   2294  CA  GLU H  46       3.844  35.962 -11.089  1.00  0.00           C  
ATOM   2295  C   GLU H  46       4.583  35.284 -12.254  1.00  0.00           C  
ATOM   2296  O   GLU H  46       5.169  34.210 -12.074  1.00  0.00           O  
ATOM   2297  CB  GLU H  46       4.819  36.294  -9.958  1.00  0.00           C  
ATOM   2298  CG  GLU H  46       5.941  37.244 -10.351  1.00  0.00           C  
ATOM   2299  CD  GLU H  46       6.798  37.654  -9.187  1.00  0.00           C  
ATOM   2300  OE1 GLU H  46       6.571  37.162  -8.106  1.00  0.00           O  
ATOM   2301  OE2 GLU H  46       7.678  38.460  -9.377  1.00  0.00           O  
ATOM   2302  H   GLU H  46       3.000  34.142 -10.338  1.00  0.00           H  
ATOM   2303  HA  GLU H  46       3.398  36.892 -11.445  1.00  0.00           H  
ATOM   2304 1HB  GLU H  46       4.275  36.745  -9.128  1.00  0.00           H  
ATOM   2305 2HB  GLU H  46       5.275  35.374  -9.590  1.00  0.00           H  
ATOM   2306 1HG  GLU H  46       6.570  36.757 -11.097  1.00  0.00           H  
ATOM   2307 2HG  GLU H  46       5.506  38.133 -10.808  1.00  0.00           H  
ATOM   2308  N   TRP H  47       4.533  35.888 -13.436  1.00  0.00           N  
ATOM   2309  CA  TRP H  47       5.306  35.391 -14.575  1.00  0.00           C  
ATOM   2310  C   TRP H  47       6.771  35.553 -14.168  1.00  0.00           C  
ATOM   2311  O   TRP H  47       7.168  36.632 -13.739  1.00  0.00           O  
ATOM   2312  CB  TRP H  47       5.001  36.168 -15.857  1.00  0.00           C  
ATOM   2313  CG  TRP H  47       5.821  35.729 -17.032  1.00  0.00           C  
ATOM   2314  CD1 TRP H  47       5.667  34.581 -17.751  1.00  0.00           C  
ATOM   2315  CD2 TRP H  47       6.935  36.432 -17.634  1.00  0.00           C  
ATOM   2316  NE1 TRP H  47       6.603  34.521 -18.753  1.00  0.00           N  
ATOM   2317  CE2 TRP H  47       7.386  35.646 -18.698  1.00  0.00           C  
ATOM   2318  CE3 TRP H  47       7.574  37.648 -17.360  1.00  0.00           C  
ATOM   2319  CZ2 TRP H  47       8.453  36.032 -19.494  1.00  0.00           C  
ATOM   2320  CZ3 TRP H  47       8.643  38.035 -18.159  1.00  0.00           C  
ATOM   2321  CH2 TRP H  47       9.070  37.248 -19.198  1.00  0.00           C  
ATOM   2322  H   TRP H  47       3.951  36.704 -13.555  1.00  0.00           H  
ATOM   2323  HA  TRP H  47       5.040  34.348 -14.744  1.00  0.00           H  
ATOM   2324 1HB  TRP H  47       3.947  36.051 -16.112  1.00  0.00           H  
ATOM   2325 2HB  TRP H  47       5.181  37.230 -15.691  1.00  0.00           H  
ATOM   2326  HD1 TRP H  47       4.910  33.823 -17.558  1.00  0.00           H  
ATOM   2327  HE1 TRP H  47       6.701  33.771 -19.423  1.00  0.00           H  
ATOM   2328  HE3 TRP H  47       7.237  38.278 -16.538  1.00  0.00           H  
ATOM   2329  HZ2 TRP H  47       8.808  35.421 -20.324  1.00  0.00           H  
ATOM   2330  HZ3 TRP H  47       9.136  38.983 -17.939  1.00  0.00           H  
ATOM   2331  HH2 TRP H  47       9.912  37.582 -19.805  1.00  0.00           H  
ATOM   2332  N   LEU H  48       7.463  34.498 -14.330  1.00  0.00           N  
ATOM   2333  CA  LEU H  48       8.885  34.490 -13.952  1.00  0.00           C  
ATOM   2334  C   LEU H  48       9.813  34.654 -15.156  1.00  0.00           C  
ATOM   2335  O   LEU H  48      10.776  35.409 -15.110  1.00  0.00           O  
ATOM   2336  CB  LEU H  48       9.226  33.183 -13.225  1.00  0.00           C  
ATOM   2337  CG  LEU H  48      10.664  33.068 -12.704  1.00  0.00           C  
ATOM   2338  CD1 LEU H  48      10.951  34.213 -11.743  1.00  0.00           C  
ATOM   2339  CD2 LEU H  48      10.851  31.722 -12.020  1.00  0.00           C  
ATOM   2340  H   LEU H  48       7.049  33.656 -14.706  1.00  0.00           H  
ATOM   2341  HA  LEU H  48       9.068  35.327 -13.278  1.00  0.00           H  
ATOM   2342 1HB  LEU H  48       8.556  33.074 -12.373  1.00  0.00           H  
ATOM   2343 2HB  LEU H  48       9.052  32.351 -13.906  1.00  0.00           H  
ATOM   2344  HG  LEU H  48      11.362  33.150 -13.538  1.00  0.00           H  
ATOM   2345 1HD1 LEU H  48      11.973  34.131 -11.373  1.00  0.00           H  
ATOM   2346 2HD1 LEU H  48      10.830  35.164 -12.263  1.00  0.00           H  
ATOM   2347 3HD1 LEU H  48      10.257  34.167 -10.904  1.00  0.00           H  
ATOM   2348 1HD2 LEU H  48      11.873  31.638 -11.650  1.00  0.00           H  
ATOM   2349 2HD2 LEU H  48      10.155  31.638 -11.184  1.00  0.00           H  
ATOM   2350 3HD2 LEU H  48      10.657  30.920 -12.734  1.00  0.00           H  
ATOM   2351  N   GLY H  49       9.502  33.958 -16.249  1.00  0.00           N  
ATOM   2352  CA  GLY H  49      10.279  34.086 -17.463  1.00  0.00           C  
ATOM   2353  C   GLY H  49       9.780  33.121 -18.508  1.00  0.00           C  
ATOM   2354  O   GLY H  49       8.813  32.404 -18.274  1.00  0.00           O  
ATOM   2355  H   GLY H  49       8.712  33.327 -16.235  1.00  0.00           H  
ATOM   2356 1HA  GLY H  49      10.210  35.109 -17.833  1.00  0.00           H  
ATOM   2357 2HA  GLY H  49      11.329  33.894 -17.244  1.00  0.00           H  
ATOM   2358  N   VAL H  50      10.466  33.070 -19.645  1.00  0.00           N  
ATOM   2359  CA  VAL H  50      10.083  32.183 -20.744  1.00  0.00           C  
ATOM   2360  C   VAL H  50      11.301  31.855 -21.555  1.00  0.00           C  
ATOM   2361  O   VAL H  50      12.201  32.678 -21.657  1.00  0.00           O  
ATOM   2362  CB  VAL H  50       9.080  32.918 -21.735  1.00  0.00           C  
ATOM   2363  CG1 VAL H  50       9.789  34.031 -22.439  1.00  0.00           C  
ATOM   2364  CG2 VAL H  50       8.463  31.934 -22.773  1.00  0.00           C  
ATOM   2365  H   VAL H  50      11.276  33.663 -19.753  1.00  0.00           H  
ATOM   2366  HA  VAL H  50       9.654  31.274 -20.321  1.00  0.00           H  
ATOM   2367  HB  VAL H  50       8.270  33.362 -21.155  1.00  0.00           H  
ATOM   2368 1HG1 VAL H  50       9.098  34.531 -23.118  1.00  0.00           H  
ATOM   2369 2HG1 VAL H  50      10.161  34.746 -21.707  1.00  0.00           H  
ATOM   2370 3HG1 VAL H  50      10.625  33.624 -23.008  1.00  0.00           H  
ATOM   2371 1HG2 VAL H  50       7.783  32.476 -23.430  1.00  0.00           H  
ATOM   2372 2HG2 VAL H  50       9.259  31.484 -23.365  1.00  0.00           H  
ATOM   2373 3HG2 VAL H  50       7.913  31.151 -22.250  1.00  0.00           H  
ATOM   2374  N   ILE H  51      11.300  30.686 -22.181  1.00  0.00           N  
ATOM   2375  CA  ILE H  51      12.291  30.363 -23.213  1.00  0.00           C  
ATOM   2376  C   ILE H  51      11.523  29.963 -24.407  1.00  0.00           C  
ATOM   2377  O   ILE H  51      10.569  29.187 -24.298  1.00  0.00           O  
ATOM   2378  CB  ILE H  51      13.247  29.229 -22.797  1.00  0.00           C  
ATOM   2379  CG1 ILE H  51      14.317  29.013 -23.871  1.00  0.00           C  
ATOM   2380  CG2 ILE H  51      12.471  27.945 -22.548  1.00  0.00           C  
ATOM   2381  CD1 ILE H  51      15.513  28.224 -23.390  1.00  0.00           C  
ATOM   2382  H   ILE H  51      10.596  30.000 -21.943  1.00  0.00           H  
ATOM   2383  HA  ILE H  51      12.898  31.248 -23.399  1.00  0.00           H  
ATOM   2384  HB  ILE H  51      13.770  29.510 -21.884  1.00  0.00           H  
ATOM   2385 1HG1 ILE H  51      13.880  28.487 -24.719  1.00  0.00           H  
ATOM   2386 2HG1 ILE H  51      14.670  29.979 -24.233  1.00  0.00           H  
ATOM   2387 1HG2 ILE H  51      13.162  27.154 -22.256  1.00  0.00           H  
ATOM   2388 2HG2 ILE H  51      11.748  28.106 -21.751  1.00  0.00           H  
ATOM   2389 3HG2 ILE H  51      11.949  27.653 -23.459  1.00  0.00           H  
ATOM   2390 1HD1 ILE H  51      16.228  28.112 -24.206  1.00  0.00           H  
ATOM   2391 2HD1 ILE H  51      15.988  28.752 -22.562  1.00  0.00           H  
ATOM   2392 3HD1 ILE H  51      15.190  27.240 -23.056  1.00  0.00           H  
ATOM   2393  N   TRP H  52      11.932  30.537 -25.548  1.00  0.00           N  
ATOM   2394  CA  TRP H  52      11.232  30.427 -26.818  1.00  0.00           C  
ATOM   2395  C   TRP H  52      11.731  29.195 -27.540  1.00  0.00           C  
ATOM   2396  O   TRP H  52      12.723  28.626 -27.125  1.00  0.00           O  
ATOM   2397  CB  TRP H  52      11.454  31.671 -27.680  1.00  0.00           C  
ATOM   2398  CG  TRP H  52      10.807  32.905 -27.129  1.00  0.00           C  
ATOM   2399  CD1 TRP H  52      11.423  34.081 -26.821  1.00  0.00           C  
ATOM   2400  CD2 TRP H  52       9.405  33.093 -26.817  1.00  0.00           C  
ATOM   2401  NE1 TRP H  52      10.507  34.983 -26.340  1.00  0.00           N  
ATOM   2402  CE2 TRP H  52       9.267  34.396 -26.332  1.00  0.00           C  
ATOM   2403  CE3 TRP H  52       8.274  32.272 -26.910  1.00  0.00           C  
ATOM   2404  CZ2 TRP H  52       8.040  34.905 -25.935  1.00  0.00           C  
ATOM   2405  CZ3 TRP H  52       7.044  32.783 -26.514  1.00  0.00           C  
ATOM   2406  CH2 TRP H  52       6.930  34.066 -26.040  1.00  0.00           C  
ATOM   2407  H   TRP H  52      12.784  31.077 -25.501  1.00  0.00           H  
ATOM   2408  HA  TRP H  52      10.165  30.336 -26.617  1.00  0.00           H  
ATOM   2409 1HB  TRP H  52      12.523  31.860 -27.779  1.00  0.00           H  
ATOM   2410 2HB  TRP H  52      11.060  31.495 -28.681  1.00  0.00           H  
ATOM   2411  HD1 TRP H  52      12.487  34.276 -26.939  1.00  0.00           H  
ATOM   2412  HE1 TRP H  52      10.711  35.925 -26.039  1.00  0.00           H  
ATOM   2413  HE3 TRP H  52       8.358  31.254 -27.288  1.00  0.00           H  
ATOM   2414  HZ2 TRP H  52       7.930  35.921 -25.556  1.00  0.00           H  
ATOM   2415  HZ3 TRP H  52       6.168  32.137 -26.589  1.00  0.00           H  
ATOM   2416  HH2 TRP H  52       5.950  34.435 -25.738  1.00  0.00           H  
ATOM   2417  N   ALA H  53      11.021  28.738 -28.563  1.00  0.00           N  
ATOM   2418  CA  ALA H  53      11.501  27.539 -29.275  1.00  0.00           C  
ATOM   2419  C   ALA H  53      12.877  27.786 -29.874  1.00  0.00           C  
ATOM   2420  O   ALA H  53      13.700  26.878 -29.921  1.00  0.00           O  
ATOM   2421  CB  ALA H  53      10.520  27.127 -30.362  1.00  0.00           C  
ATOM   2422  H   ALA H  53      10.166  29.183 -28.869  1.00  0.00           H  
ATOM   2423  HA  ALA H  53      11.582  26.726 -28.553  1.00  0.00           H  
ATOM   2424 1HB  ALA H  53      10.901  26.248 -30.881  1.00  0.00           H  
ATOM   2425 2HB  ALA H  53       9.555  26.892 -29.912  1.00  0.00           H  
ATOM   2426 3HB  ALA H  53      10.400  27.944 -31.072  1.00  0.00           H  
ATOM   2427  N   GLY H  54      13.134  29.034 -30.260  1.00  0.00           N  
ATOM   2428  CA  GLY H  54      14.446  29.452 -30.810  1.00  0.00           C  
ATOM   2429  C   GLY H  54      15.625  29.610 -29.853  1.00  0.00           C  
ATOM   2430  O   GLY H  54      16.753  29.915 -30.272  1.00  0.00           O  
ATOM   2431  H   GLY H  54      12.396  29.717 -30.172  1.00  0.00           H  
ATOM   2432 1HA  GLY H  54      14.771  28.734 -31.563  1.00  0.00           H  
ATOM   2433 2HA  GLY H  54      14.340  30.415 -31.309  1.00  0.00           H  
ATOM   2434  N   GLY H  55      15.358  29.449 -28.567  1.00  0.00           N  
ATOM   2435  CA  GLY H  55      16.371  29.566 -27.526  1.00  0.00           C  
ATOM   2436  C   GLY H  55      16.444  30.903 -26.805  1.00  0.00           C  
ATOM   2437  O   GLY H  55      17.215  31.034 -25.840  1.00  0.00           O  
ATOM   2438  H   GLY H  55      14.406  29.235 -28.306  1.00  0.00           H  
ATOM   2439 1HA  GLY H  55      16.203  28.803 -26.766  1.00  0.00           H  
ATOM   2440 2HA  GLY H  55      17.356  29.381 -27.954  1.00  0.00           H  
ATOM   2441  N   ASN H  56      15.724  31.917 -27.284  1.00  0.00           N  
ATOM   2442  CA  ASN H  56      15.782  33.237 -26.624  1.00  0.00           C  
ATOM   2443  C   ASN H  56      14.986  33.217 -25.331  1.00  0.00           C  
ATOM   2444  O   ASN H  56      13.972  32.527 -25.242  1.00  0.00           O  
ATOM   2445  CB  ASN H  56      15.273  34.332 -27.543  1.00  0.00           C  
ATOM   2446  CG  ASN H  56      16.191  34.581 -28.709  1.00  0.00           C  
ATOM   2447  OD1 ASN H  56      17.418  34.506 -28.576  1.00  0.00           O  
ATOM   2448  ND2 ASN H  56      15.620  34.875 -29.849  1.00  0.00           N  
ATOM   2449  H   ASN H  56      15.134  31.798 -28.095  1.00  0.00           H  
ATOM   2450  HA  ASN H  56      16.822  33.454 -26.375  1.00  0.00           H  
ATOM   2451 1HB  ASN H  56      14.288  34.061 -27.923  1.00  0.00           H  
ATOM   2452 2HB  ASN H  56      15.163  35.259 -26.979  1.00  0.00           H  
ATOM   2453 1HD2 ASN H  56      16.180  35.051 -30.658  1.00  0.00           H  
ATOM   2454 2HD2 ASN H  56      14.623  34.925 -29.911  1.00  0.00           H  
ATOM   2455  N   THR H  57      15.420  33.985 -24.334  1.00  0.00           N  
ATOM   2456  CA  THR H  57      14.735  34.037 -23.041  1.00  0.00           C  
ATOM   2457  C   THR H  57      14.438  35.448 -22.595  1.00  0.00           C  
ATOM   2458  O   THR H  57      15.123  36.394 -22.983  1.00  0.00           O  
ATOM   2459  CB  THR H  57      15.563  33.332 -21.950  1.00  0.00           C  
ATOM   2460  OG1 THR H  57      16.808  34.021 -21.772  1.00  0.00           O  
ATOM   2461  CG2 THR H  57      15.839  31.888 -22.340  1.00  0.00           C  
ATOM   2462  H   THR H  57      16.245  34.549 -24.477  1.00  0.00           H  
ATOM   2463  HA  THR H  57      13.779  33.521 -23.135  1.00  0.00           H  
ATOM   2464  HB  THR H  57      15.015  33.350 -21.009  1.00  0.00           H  
ATOM   2465  HG1 THR H  57      17.186  33.781 -20.923  1.00  0.00           H  
ATOM   2466 1HG2 THR H  57      16.425  31.406 -21.557  1.00  0.00           H  
ATOM   2467 2HG2 THR H  57      14.895  31.358 -22.465  1.00  0.00           H  
ATOM   2468 3HG2 THR H  57      16.396  31.863 -23.276  1.00  0.00           H  
ATOM   2469  N   ASN H  58      13.424  35.540 -21.732  1.00  0.00           N  
ATOM   2470  CA  ASN H  58      12.987  36.768 -21.091  1.00  0.00           C  
ATOM   2471  C   ASN H  58      12.637  36.530 -19.628  1.00  0.00           C  
ATOM   2472  O   ASN H  58      12.130  35.470 -19.257  1.00  0.00           O  
ATOM   2473  CB  ASN H  58      11.807  37.366 -21.834  1.00  0.00           C  
ATOM   2474  CG  ASN H  58      12.184  37.888 -23.193  1.00  0.00           C  
ATOM   2475  OD1 ASN H  58      12.897  38.890 -23.310  1.00  0.00           O  
ATOM   2476  ND2 ASN H  58      11.718  37.227 -24.222  1.00  0.00           N  
ATOM   2477  H   ASN H  58      12.942  34.677 -21.523  1.00  0.00           H  
ATOM   2478  HA  ASN H  58      13.811  37.483 -21.114  1.00  0.00           H  
ATOM   2479 1HB  ASN H  58      11.029  36.609 -21.951  1.00  0.00           H  
ATOM   2480 2HB  ASN H  58      11.383  38.182 -21.249  1.00  0.00           H  
ATOM   2481 1HD2 ASN H  58      11.936  37.529 -25.151  1.00  0.00           H  
ATOM   2482 2HD2 ASN H  58      11.144  36.421 -24.081  1.00  0.00           H  
ATOM   2483  N   TYR H  59      12.808  37.560 -18.894  1.00  0.00           N  
ATOM   2484  CA  TYR H  59      12.725  37.448 -17.444  1.00  0.00           C  
ATOM   2485  C   TYR H  59      11.924  38.561 -16.786  1.00  0.00           C  
ATOM   2486  O   TYR H  59      11.641  39.596 -17.368  1.00  0.00           O  
ATOM   2487  CB  TYR H  59      14.117  37.387 -16.815  1.00  0.00           C  
ATOM   2488  CG  TYR H  59      15.037  36.342 -17.422  1.00  0.00           C  
ATOM   2489  CD1 TYR H  59      14.819  35.005 -17.199  1.00  0.00           C  
ATOM   2490  CD2 TYR H  59      16.128  36.704 -18.216  1.00  0.00           C  
ATOM   2491  CE1 TYR H  59      15.627  34.031 -17.742  1.00  0.00           C  
ATOM   2492  CE2 TYR H  59      16.967  35.729 -18.774  1.00  0.00           C  
ATOM   2493  CZ  TYR H  59      16.693  34.386 -18.518  1.00  0.00           C  
ATOM   2494  OH  TYR H  59      17.463  33.378 -19.014  1.00  0.00           O  
ATOM   2495  H   TYR H  59      13.073  38.444 -19.305  1.00  0.00           H  
ATOM   2496  HA  TYR H  59      12.208  36.519 -17.198  1.00  0.00           H  
ATOM   2497 1HB  TYR H  59      14.605  38.358 -16.913  1.00  0.00           H  
ATOM   2498 2HB  TYR H  59      14.026  37.173 -15.751  1.00  0.00           H  
ATOM   2499  HD1 TYR H  59      13.983  34.685 -16.576  1.00  0.00           H  
ATOM   2500  HD2 TYR H  59      16.336  37.757 -18.409  1.00  0.00           H  
ATOM   2501  HE1 TYR H  59      15.423  32.980 -17.542  1.00  0.00           H  
ATOM   2502  HE2 TYR H  59      17.814  36.026 -19.392  1.00  0.00           H  
ATOM   2503  HH  TYR H  59      18.390  33.587 -18.873  1.00  0.00           H  
ATOM   2504  N   ASN H  60      11.474  38.216 -15.590  1.00  0.00           N  
ATOM   2505  CA  ASN H  60      10.842  39.047 -14.591  1.00  0.00           C  
ATOM   2506  C   ASN H  60      11.707  40.266 -14.289  1.00  0.00           C  
ATOM   2507  O   ASN H  60      12.824  40.104 -13.830  1.00  0.00           O  
ATOM   2508  CB  ASN H  60      10.767  38.113 -13.371  1.00  0.00           C  
ATOM   2509  CG  ASN H  60      10.120  38.703 -12.198  1.00  0.00           C  
ATOM   2510  OD1 ASN H  60      10.704  39.528 -11.500  1.00  0.00           O  
ATOM   2511  ND2 ASN H  60       8.907  38.221 -11.901  1.00  0.00           N  
ATOM   2512  H   ASN H  60      11.613  37.233 -15.397  1.00  0.00           H  
ATOM   2513  HA  ASN H  60       9.893  39.407 -14.991  1.00  0.00           H  
ATOM   2514 1HB  ASN H  60      10.218  37.209 -13.638  1.00  0.00           H  
ATOM   2515 2HB  ASN H  60      11.773  37.812 -13.082  1.00  0.00           H  
ATOM   2516 1HD2 ASN H  60       8.405  38.578 -11.112  1.00  0.00           H  
ATOM   2517 2HD2 ASN H  60       8.501  37.505 -12.467  1.00  0.00           H  
ATOM   2518  N   SER H  61      11.211  41.481 -14.542  1.00  0.00           N  
ATOM   2519  CA  SER H  61      12.062  42.689 -14.429  1.00  0.00           C  
ATOM   2520  C   SER H  61      12.718  42.839 -13.042  1.00  0.00           C  
ATOM   2521  O   SER H  61      13.829  43.369 -12.932  1.00  0.00           O  
ATOM   2522  CB  SER H  61      11.235  43.925 -14.728  1.00  0.00           C  
ATOM   2523  OG  SER H  61      10.245  44.114 -13.756  1.00  0.00           O  
ATOM   2524  H   SER H  61      10.245  41.584 -14.815  1.00  0.00           H  
ATOM   2525  HA  SER H  61      12.868  42.616 -15.161  1.00  0.00           H  
ATOM   2526 1HB  SER H  61      11.886  44.798 -14.762  1.00  0.00           H  
ATOM   2527 2HB  SER H  61      10.772  43.824 -15.708  1.00  0.00           H  
ATOM   2528  HG  SER H  61      10.684  44.523 -13.006  1.00  0.00           H  
ATOM   2529  N   ALA H  62      12.011  42.401 -11.999  1.00  0.00           N  
ATOM   2530  CA  ALA H  62      12.527  42.473 -10.627  1.00  0.00           C  
ATOM   2531  C   ALA H  62      13.599  41.413 -10.321  1.00  0.00           C  
ATOM   2532  O   ALA H  62      14.575  41.724  -9.640  1.00  0.00           O  
ATOM   2533  CB  ALA H  62      11.360  42.376  -9.599  1.00  0.00           C  
ATOM   2534  H   ALA H  62      11.096  42.006 -12.160  1.00  0.00           H  
ATOM   2535  HA  ALA H  62      13.005  43.444 -10.496  1.00  0.00           H  
ATOM   2536 1HB  ALA H  62      11.762  42.431  -8.587  1.00  0.00           H  
ATOM   2537 2HB  ALA H  62      10.664  43.200  -9.759  1.00  0.00           H  
ATOM   2538 3HB  ALA H  62      10.838  41.429  -9.731  1.00  0.00           H  
ATOM   2539  N   LEU H  63      13.421  40.191 -10.835  1.00  0.00           N  
ATOM   2540  CA  LEU H  63      14.296  39.045 -10.518  1.00  0.00           C  
ATOM   2541  C   LEU H  63      15.317  38.709 -11.618  1.00  0.00           C  
ATOM   2542  O   LEU H  63      16.165  37.828 -11.430  1.00  0.00           O  
ATOM   2543  CB  LEU H  63      13.435  37.805 -10.242  1.00  0.00           C  
ATOM   2544  CG  LEU H  63      12.446  37.928  -9.077  1.00  0.00           C  
ATOM   2545  CD1 LEU H  63      11.606  36.661  -8.987  1.00  0.00           C  
ATOM   2546  CD2 LEU H  63      13.212  38.170  -7.785  1.00  0.00           C  
ATOM   2547  H   LEU H  63      12.645  40.057 -11.468  1.00  0.00           H  
ATOM   2548  HA  LEU H  63      14.871  39.286  -9.625  1.00  0.00           H  
ATOM   2549 1HB  LEU H  63      12.863  37.574 -11.140  1.00  0.00           H  
ATOM   2550 2HB  LEU H  63      14.095  36.965 -10.030  1.00  0.00           H  
ATOM   2551  HG  LEU H  63      11.770  38.764  -9.260  1.00  0.00           H  
ATOM   2552 1HD1 LEU H  63      10.903  36.749  -8.160  1.00  0.00           H  
ATOM   2553 2HD1 LEU H  63      11.054  36.524  -9.917  1.00  0.00           H  
ATOM   2554 3HD1 LEU H  63      12.257  35.805  -8.821  1.00  0.00           H  
ATOM   2555 1HD2 LEU H  63      12.509  38.258  -6.955  1.00  0.00           H  
ATOM   2556 2HD2 LEU H  63      13.887  37.333  -7.601  1.00  0.00           H  
ATOM   2557 3HD2 LEU H  63      13.788  39.090  -7.869  1.00  0.00           H  
ATOM   2558  N   MET H  64      15.204  39.357 -12.775  1.00  0.00           N  
ATOM   2559  CA  MET H  64      16.064  39.005 -13.923  1.00  0.00           C  
ATOM   2560  C   MET H  64      17.574  38.934 -13.673  1.00  0.00           C  
ATOM   2561  O   MET H  64      18.264  38.236 -14.433  1.00  0.00           O  
ATOM   2562  CB  MET H  64      15.800  39.998 -15.053  1.00  0.00           C  
ATOM   2563  CG  MET H  64      16.286  41.413 -14.774  1.00  0.00           C  
ATOM   2564  SD  MET H  64      15.930  42.551 -16.127  1.00  0.00           S  
ATOM   2565  CE  MET H  64      17.094  41.982 -17.363  1.00  0.00           C  
ATOM   2566  H   MET H  64      14.526  40.099 -12.876  1.00  0.00           H  
ATOM   2567  HA  MET H  64      15.804  37.999 -14.254  1.00  0.00           H  
ATOM   2568 1HB  MET H  64      16.287  39.651 -15.963  1.00  0.00           H  
ATOM   2569 2HB  MET H  64      14.728  40.046 -15.253  1.00  0.00           H  
ATOM   2570 1HG  MET H  64      15.808  41.791 -13.871  1.00  0.00           H  
ATOM   2571 2HG  MET H  64      17.364  41.401 -14.609  1.00  0.00           H  
ATOM   2572 1HE  MET H  64      16.995  42.589 -18.263  1.00  0.00           H  
ATOM   2573 2HE  MET H  64      18.109  42.070 -16.975  1.00  0.00           H  
ATOM   2574 3HE  MET H  64      16.887  40.939 -17.605  1.00  0.00           H  
ATOM   2575  N   SER H  65      18.073  39.615 -12.628  1.00  0.00           N  
ATOM   2576  CA  SER H  65      19.510  39.571 -12.287  1.00  0.00           C  
ATOM   2577  C   SER H  65      19.940  38.284 -11.557  1.00  0.00           C  
ATOM   2578  O   SER H  65      21.131  38.061 -11.334  1.00  0.00           O  
ATOM   2579  CB  SER H  65      19.861  40.770 -11.428  1.00  0.00           C  
ATOM   2580  OG  SER H  65      19.249  40.683 -10.170  1.00  0.00           O  
ATOM   2581  H   SER H  65      17.450  40.170 -12.063  1.00  0.00           H  
ATOM   2582  HA  SER H  65      20.087  39.611 -13.212  1.00  0.00           H  
ATOM   2583 1HB  SER H  65      20.942  40.827 -11.306  1.00  0.00           H  
ATOM   2584 2HB  SER H  65      19.539  41.683 -11.929  1.00  0.00           H  
ATOM   2585  HG  SER H  65      18.364  41.039 -10.281  1.00  0.00           H  
ATOM   2586  N   ARG H  66      18.973  37.469 -11.158  1.00  0.00           N  
ATOM   2587  CA  ARG H  66      19.219  36.219 -10.447  1.00  0.00           C  
ATOM   2588  C   ARG H  66      18.525  35.024 -11.112  1.00  0.00           C  
ATOM   2589  O   ARG H  66      18.651  33.913 -10.626  1.00  0.00           O  
ATOM   2590  CB  ARG H  66      18.746  36.334  -9.006  1.00  0.00           C  
ATOM   2591  CG  ARG H  66      19.499  37.353  -8.165  1.00  0.00           C  
ATOM   2592  CD  ARG H  66      20.920  36.966  -7.974  1.00  0.00           C  
ATOM   2593  NE  ARG H  66      21.630  37.913  -7.129  1.00  0.00           N  
ATOM   2594  CZ  ARG H  66      22.254  39.019  -7.577  1.00  0.00           C  
ATOM   2595  NH1 ARG H  66      22.247  39.304  -8.860  1.00  0.00           N  
ATOM   2596  NH2 ARG H  66      22.874  39.818  -6.724  1.00  0.00           N  
ATOM   2597  H   ARG H  66      18.022  37.740 -11.364  1.00  0.00           H  
ATOM   2598  HA  ARG H  66      20.292  36.024 -10.451  1.00  0.00           H  
ATOM   2599 1HB  ARG H  66      17.693  36.606  -8.989  1.00  0.00           H  
ATOM   2600 2HB  ARG H  66      18.841  35.365  -8.512  1.00  0.00           H  
ATOM   2601 1HG  ARG H  66      19.470  38.324  -8.659  1.00  0.00           H  
ATOM   2602 2HG  ARG H  66      19.029  37.432  -7.182  1.00  0.00           H  
ATOM   2603 1HD  ARG H  66      20.969  35.984  -7.504  1.00  0.00           H  
ATOM   2604 2HD  ARG H  66      21.419  36.930  -8.941  1.00  0.00           H  
ATOM   2605  HE  ARG H  66      21.658  37.726  -6.135  1.00  0.00           H  
ATOM   2606 1HH1 ARG H  66      21.772  38.694  -9.510  1.00  0.00           H  
ATOM   2607 2HH1 ARG H  66      22.715  40.134  -9.195  1.00  0.00           H  
ATOM   2608 1HH2 ARG H  66      22.880  39.598  -5.738  1.00  0.00           H  
ATOM   2609 2HH2 ARG H  66      23.341  40.647  -7.061  1.00  0.00           H  
ATOM   2610  N   VAL H  67      17.829  35.250 -12.231  1.00  0.00           N  
ATOM   2611  CA  VAL H  67      17.059  34.196 -12.914  1.00  0.00           C  
ATOM   2612  C   VAL H  67      17.658  33.825 -14.260  1.00  0.00           C  
ATOM   2613  O   VAL H  67      17.984  34.696 -15.033  1.00  0.00           O  
ATOM   2614  CB  VAL H  67      15.603  34.652 -13.128  1.00  0.00           C  
ATOM   2615  CG1 VAL H  67      14.839  33.627 -13.953  1.00  0.00           C  
ATOM   2616  CG2 VAL H  67      14.928  34.875 -11.783  1.00  0.00           C  
ATOM   2617  H   VAL H  67      17.837  36.183 -12.618  1.00  0.00           H  
ATOM   2618  HA  VAL H  67      17.057  33.305 -12.285  1.00  0.00           H  
ATOM   2619  HB  VAL H  67      15.604  35.584 -13.694  1.00  0.00           H  
ATOM   2620 1HG1 VAL H  67      13.813  33.966 -14.094  1.00  0.00           H  
ATOM   2621 2HG1 VAL H  67      15.320  33.510 -14.924  1.00  0.00           H  
ATOM   2622 3HG1 VAL H  67      14.836  32.671 -13.430  1.00  0.00           H  
ATOM   2623 1HG2 VAL H  67      13.900  35.198 -11.943  1.00  0.00           H  
ATOM   2624 2HG2 VAL H  67      14.932  33.945 -11.215  1.00  0.00           H  
ATOM   2625 3HG2 VAL H  67      15.467  35.642 -11.228  1.00  0.00           H  
ATOM   2626  N   SER H  68      17.785  32.459 -14.527  1.00  0.00           N  
ATOM   2627  CA  SER H  68      18.284  31.949 -15.799  1.00  0.00           C  
ATOM   2628  C   SER H  68      17.428  30.763 -16.205  1.00  0.00           C  
ATOM   2629  O   SER H  68      17.200  29.833 -15.427  1.00  0.00           O  
ATOM   2630  CB  SER H  68      19.740  31.538 -15.686  1.00  0.00           C  
ATOM   2631  OG  SER H  68      20.205  31.003 -16.895  1.00  0.00           O  
ATOM   2632  H   SER H  68      17.517  31.805 -13.806  1.00  0.00           H  
ATOM   2633  HA  SER H  68      18.207  32.741 -16.544  1.00  0.00           H  
ATOM   2634 1HB  SER H  68      20.342  32.404 -15.413  1.00  0.00           H  
ATOM   2635 2HB  SER H  68      19.849  30.800 -14.893  1.00  0.00           H  
ATOM   2636  HG  SER H  68      19.489  30.461 -17.237  1.00  0.00           H  
ATOM   2637  N   ILE H  69      16.944  30.800 -17.435  1.00  0.00           N  
ATOM   2638  CA  ILE H  69      16.099  29.726 -17.933  1.00  0.00           C  
ATOM   2639  C   ILE H  69      16.766  29.180 -19.185  1.00  0.00           C  
ATOM   2640  O   ILE H  69      17.215  29.948 -20.031  1.00  0.00           O  
ATOM   2641  CB  ILE H  69      14.672  30.210 -18.250  1.00  0.00           C  
ATOM   2642  CG1 ILE H  69      13.972  30.678 -16.971  1.00  0.00           C  
ATOM   2643  CG2 ILE H  69      13.873  29.107 -18.925  1.00  0.00           C  
ATOM   2644  CD1 ILE H  69      12.763  31.550 -17.222  1.00  0.00           C  
ATOM   2645  H   ILE H  69      17.158  31.579 -18.043  1.00  0.00           H  
ATOM   2646  HA  ILE H  69      16.029  28.957 -17.165  1.00  0.00           H  
ATOM   2647  HB  ILE H  69      14.720  31.072 -18.916  1.00  0.00           H  
ATOM   2648 1HG1 ILE H  69      13.654  29.811 -16.394  1.00  0.00           H  
ATOM   2649 2HG1 ILE H  69      14.675  31.240 -16.356  1.00  0.00           H  
ATOM   2650 1HG2 ILE H  69      12.867  29.466 -19.142  1.00  0.00           H  
ATOM   2651 2HG2 ILE H  69      14.363  28.820 -19.855  1.00  0.00           H  
ATOM   2652 3HG2 ILE H  69      13.815  28.242 -18.264  1.00  0.00           H  
ATOM   2653 1HD1 ILE H  69      12.321  31.843 -16.269  1.00  0.00           H  
ATOM   2654 2HD1 ILE H  69      13.066  32.443 -17.770  1.00  0.00           H  
ATOM   2655 3HD1 ILE H  69      12.029  30.997 -17.807  1.00  0.00           H  
ATOM   2656  N   SER H  70      16.831  27.859 -19.275  1.00  0.00           N  
ATOM   2657  CA  SER H  70      17.484  27.166 -20.382  1.00  0.00           C  
ATOM   2658  C   SER H  70      16.661  25.951 -20.737  1.00  0.00           C  
ATOM   2659  O   SER H  70      15.618  25.719 -20.145  1.00  0.00           O  
ATOM   2660  CB  SER H  70      18.896  26.756 -20.013  1.00  0.00           C  
ATOM   2661  OG  SER H  70      19.569  26.222 -21.120  1.00  0.00           O  
ATOM   2662  H   SER H  70      16.405  27.316 -18.537  1.00  0.00           H  
ATOM   2663  HA  SER H  70      17.535  27.846 -21.234  1.00  0.00           H  
ATOM   2664 1HB  SER H  70      19.440  27.622 -19.636  1.00  0.00           H  
ATOM   2665 2HB  SER H  70      18.863  26.018 -19.213  1.00  0.00           H  
ATOM   2666  HG  SER H  70      20.466  26.561 -21.073  1.00  0.00           H  
ATOM   2667  N   LYS H  71      17.129  25.176 -21.711  1.00  0.00           N  
ATOM   2668  CA  LYS H  71      16.424  23.967 -22.104  1.00  0.00           C  
ATOM   2669  C   LYS H  71      17.369  23.021 -22.817  1.00  0.00           C  
ATOM   2670  O   LYS H  71      18.465  23.405 -23.240  1.00  0.00           O  
ATOM   2671  CB  LYS H  71      15.229  24.299 -22.999  1.00  0.00           C  
ATOM   2672  CG  LYS H  71      15.603  24.779 -24.395  1.00  0.00           C  
ATOM   2673  CD  LYS H  71      14.374  24.906 -25.283  1.00  0.00           C  
ATOM   2674  CE  LYS H  71      14.749  25.361 -26.686  1.00  0.00           C  
ATOM   2675  NZ  LYS H  71      13.556  25.492 -27.566  1.00  0.00           N  
ATOM   2676  H   LYS H  71      17.983  25.426 -22.190  1.00  0.00           H  
ATOM   2677  HA  LYS H  71      16.055  23.474 -21.204  1.00  0.00           H  
ATOM   2678 1HB  LYS H  71      14.599  23.416 -23.107  1.00  0.00           H  
ATOM   2679 2HB  LYS H  71      14.626  25.075 -22.528  1.00  0.00           H  
ATOM   2680 1HG  LYS H  71      16.093  25.751 -24.326  1.00  0.00           H  
ATOM   2681 2HG  LYS H  71      16.298  24.073 -24.849  1.00  0.00           H  
ATOM   2682 1HD  LYS H  71      13.869  23.941 -25.346  1.00  0.00           H  
ATOM   2683 2HD  LYS H  71      13.685  25.630 -24.849  1.00  0.00           H  
ATOM   2684 1HE  LYS H  71      15.254  26.325 -26.633  1.00  0.00           H  
ATOM   2685 2HE  LYS H  71      15.435  24.641 -27.131  1.00  0.00           H  
ATOM   2686 1HZ  LYS H  71      13.847  25.795 -28.485  1.00  0.00           H  
ATOM   2687 2HZ  LYS H  71      13.090  24.598 -27.638  1.00  0.00           H  
ATOM   2688 3HZ  LYS H  71      12.921  26.172 -27.174  1.00  0.00           H  
ATOM   2689  N   ASP H  72      16.944  21.771 -22.930  1.00  0.00           N  
ATOM   2690  CA  ASP H  72      17.706  20.760 -23.650  1.00  0.00           C  
ATOM   2691  C   ASP H  72      16.620  20.157 -24.526  1.00  0.00           C  
ATOM   2692  O   ASP H  72      15.868  19.296 -24.083  1.00  0.00           O  
ATOM   2693  CB  ASP H  72      18.258  19.687 -22.714  1.00  0.00           C  
ATOM   2694  CG  ASP H  72      19.085  18.642 -23.448  1.00  0.00           C  
ATOM   2695  OD1 ASP H  72      18.882  18.488 -24.675  1.00  0.00           O  
ATOM   2696  OD2 ASP H  72      19.929  17.971 -22.806  1.00  0.00           O  
ATOM   2697  H   ASP H  72      16.067  21.514 -22.502  1.00  0.00           H  
ATOM   2698  HA  ASP H  72      18.510  21.256 -24.195  1.00  0.00           H  
ATOM   2699 1HB  ASP H  72      18.880  20.156 -21.950  1.00  0.00           H  
ATOM   2700 2HB  ASP H  72      17.432  19.189 -22.203  1.00  0.00           H  
ATOM   2701  N   ASN H  73      16.534  20.622 -25.759  1.00  0.00           N  
ATOM   2702  CA  ASN H  73      15.527  20.115 -26.676  1.00  0.00           C  
ATOM   2703  C   ASN H  73      15.556  18.614 -26.879  1.00  0.00           C  
ATOM   2704  O   ASN H  73      14.511  17.986 -26.967  1.00  0.00           O  
ATOM   2705  CB  ASN H  73      15.659  20.815 -28.016  1.00  0.00           C  
ATOM   2706  CG  ASN H  73      14.712  20.269 -29.049  1.00  0.00           C  
ATOM   2707  OD1 ASN H  73      13.493  20.249 -28.842  1.00  0.00           O  
ATOM   2708  ND2 ASN H  73      15.248  19.825 -30.157  1.00  0.00           N  
ATOM   2709  H   ASN H  73      17.171  21.339 -26.076  1.00  0.00           H  
ATOM   2710  HA  ASN H  73      14.541  20.327 -26.259  1.00  0.00           H  
ATOM   2711 1HB  ASN H  73      15.466  21.881 -27.891  1.00  0.00           H  
ATOM   2712 2HB  ASN H  73      16.679  20.708 -28.384  1.00  0.00           H  
ATOM   2713 1HD2 ASN H  73      14.667  19.451 -30.879  1.00  0.00           H  
ATOM   2714 2HD2 ASN H  73      16.240  19.861 -30.281  1.00  0.00           H  
ATOM   2715  N   SER H  74      16.748  18.032 -26.950  1.00  0.00           N  
ATOM   2716  CA  SER H  74      16.868  16.596 -27.190  1.00  0.00           C  
ATOM   2717  C   SER H  74      16.288  15.745 -26.055  1.00  0.00           C  
ATOM   2718  O   SER H  74      15.912  14.592 -26.265  1.00  0.00           O  
ATOM   2719  CB  SER H  74      18.326  16.238 -27.396  1.00  0.00           C  
ATOM   2720  OG  SER H  74      19.041  16.331 -26.194  1.00  0.00           O  
ATOM   2721  H   SER H  74      17.586  18.583 -26.836  1.00  0.00           H  
ATOM   2722  HA  SER H  74      16.308  16.348 -28.093  1.00  0.00           H  
ATOM   2723 1HB  SER H  74      18.400  15.224 -27.788  1.00  0.00           H  
ATOM   2724 2HB  SER H  74      18.763  16.906 -28.136  1.00  0.00           H  
ATOM   2725  HG  SER H  74      18.878  17.215 -25.857  1.00  0.00           H  
ATOM   2726  N   LYS H  75      16.208  16.310 -24.855  1.00  0.00           N  
ATOM   2727  CA  LYS H  75      15.652  15.596 -23.712  1.00  0.00           C  
ATOM   2728  C   LYS H  75      14.260  16.101 -23.331  1.00  0.00           C  
ATOM   2729  O   LYS H  75      13.648  15.601 -22.389  1.00  0.00           O  
ATOM   2730  CB  LYS H  75      16.594  15.713 -22.512  1.00  0.00           C  
ATOM   2731  CG  LYS H  75      17.950  15.048 -22.711  1.00  0.00           C  
ATOM   2732  CD  LYS H  75      18.813  15.172 -21.464  1.00  0.00           C  
ATOM   2733  CE  LYS H  75      20.183  14.541 -21.674  1.00  0.00           C  
ATOM   2734  NZ  LYS H  75      21.063  14.714 -20.486  1.00  0.00           N  
ATOM   2735  H   LYS H  75      16.538  17.256 -24.732  1.00  0.00           H  
ATOM   2736  HA  LYS H  75      15.549  14.544 -23.978  1.00  0.00           H  
ATOM   2737 1HB  LYS H  75      16.767  16.765 -22.286  1.00  0.00           H  
ATOM   2738 2HB  LYS H  75      16.127  15.263 -21.637  1.00  0.00           H  
ATOM   2739 1HG  LYS H  75      17.807  13.992 -22.941  1.00  0.00           H  
ATOM   2740 2HG  LYS H  75      18.466  15.518 -23.547  1.00  0.00           H  
ATOM   2741 1HD  LYS H  75      18.942  16.226 -21.213  1.00  0.00           H  
ATOM   2742 2HD  LYS H  75      18.320  14.675 -20.628  1.00  0.00           H  
ATOM   2743 1HE  LYS H  75      20.067  13.477 -21.873  1.00  0.00           H  
ATOM   2744 2HE  LYS H  75      20.665  15.000 -22.537  1.00  0.00           H  
ATOM   2745 1HZ  LYS H  75      21.959  14.284 -20.665  1.00  0.00           H  
ATOM   2746 2HZ  LYS H  75      21.192  15.700 -20.303  1.00  0.00           H  
ATOM   2747 3HZ  LYS H  75      20.634  14.277 -19.682  1.00  0.00           H  
ATOM   2748  N   SER H  76      13.760  17.089 -24.068  1.00  0.00           N  
ATOM   2749  CA  SER H  76      12.445  17.661 -23.779  1.00  0.00           C  
ATOM   2750  C   SER H  76      12.417  18.203 -22.364  1.00  0.00           C  
ATOM   2751  O   SER H  76      11.458  18.002 -21.616  1.00  0.00           O  
ATOM   2752  CB  SER H  76      11.359  16.617 -23.956  1.00  0.00           C  
ATOM   2753  OG  SER H  76      11.335  16.137 -25.273  1.00  0.00           O  
ATOM   2754  H   SER H  76      14.296  17.456 -24.842  1.00  0.00           H  
ATOM   2755  HA  SER H  76      12.261  18.477 -24.479  1.00  0.00           H  
ATOM   2756 1HB  SER H  76      11.531  15.792 -23.268  1.00  0.00           H  
ATOM   2757 2HB  SER H  76      10.393  17.055 -23.709  1.00  0.00           H  
ATOM   2758  HG  SER H  76      11.667  15.237 -25.232  1.00  0.00           H  
ATOM   2759  N   GLN H  77      13.474  18.904 -21.988  1.00  0.00           N  
ATOM   2760  CA  GLN H  77      13.518  19.467 -20.649  1.00  0.00           C  
ATOM   2761  C   GLN H  77      13.774  20.957 -20.665  1.00  0.00           C  
ATOM   2762  O   GLN H  77      14.503  21.461 -21.505  1.00  0.00           O  
ATOM   2763  CB  GLN H  77      14.595  18.769 -19.813  1.00  0.00           C  
ATOM   2764  CG  GLN H  77      14.325  17.297 -19.555  1.00  0.00           C  
ATOM   2765  CD  GLN H  77      15.299  16.695 -18.563  1.00  0.00           C  
ATOM   2766  OE1 GLN H  77      16.518  16.838 -18.701  1.00  0.00           O  
ATOM   2767  NE2 GLN H  77      14.769  16.016 -17.551  1.00  0.00           N  
ATOM   2768  H   GLN H  77      14.253  19.057 -22.612  1.00  0.00           H  
ATOM   2769  HA  GLN H  77      12.549  19.308 -20.175  1.00  0.00           H  
ATOM   2770 1HB  GLN H  77      15.557  18.852 -20.319  1.00  0.00           H  
ATOM   2771 2HB  GLN H  77      14.687  19.268 -18.849  1.00  0.00           H  
ATOM   2772 1HG  GLN H  77      13.316  17.187 -19.155  1.00  0.00           H  
ATOM   2773 2HG  GLN H  77      14.414  16.752 -20.495  1.00  0.00           H  
ATOM   2774 1HE2 GLN H  77      15.363  15.596 -16.864  1.00  0.00           H  
ATOM   2775 2HE2 GLN H  77      13.776  15.924 -17.477  1.00  0.00           H  
ATOM   2776  N   VAL H  78      13.129  21.668 -19.749  1.00  0.00           N  
ATOM   2777  CA  VAL H  78      13.321  23.101 -19.639  1.00  0.00           C  
ATOM   2778  C   VAL H  78      13.800  23.312 -18.203  1.00  0.00           C  
ATOM   2779  O   VAL H  78      13.281  22.691 -17.280  1.00  0.00           O  
ATOM   2780  CB  VAL H  78      12.019  23.880 -19.911  1.00  0.00           C  
ATOM   2781  CG1 VAL H  78      12.255  25.376 -19.774  1.00  0.00           C  
ATOM   2782  CG2 VAL H  78      11.493  23.540 -21.296  1.00  0.00           C  
ATOM   2783  H   VAL H  78      12.491  21.207 -19.116  1.00  0.00           H  
ATOM   2784  HA  VAL H  78      14.057  23.410 -20.382  1.00  0.00           H  
ATOM   2785  HB  VAL H  78      11.278  23.602 -19.161  1.00  0.00           H  
ATOM   2786 1HG1 VAL H  78      11.325  25.911 -19.970  1.00  0.00           H  
ATOM   2787 2HG1 VAL H  78      12.597  25.601 -18.764  1.00  0.00           H  
ATOM   2788 3HG1 VAL H  78      13.012  25.692 -20.493  1.00  0.00           H  
ATOM   2789 1HG2 VAL H  78      10.573  24.094 -21.482  1.00  0.00           H  
ATOM   2790 2HG2 VAL H  78      12.238  23.813 -22.045  1.00  0.00           H  
ATOM   2791 3HG2 VAL H  78      11.291  22.471 -21.358  1.00  0.00           H  
ATOM   2792  N   PHE H  79      14.763  24.205 -18.007  1.00  0.00           N  
ATOM   2793  CA  PHE H  79      15.350  24.382 -16.686  1.00  0.00           C  
ATOM   2794  C   PHE H  79      15.230  25.779 -16.124  1.00  0.00           C  
ATOM   2795  O   PHE H  79      15.286  26.765 -16.853  1.00  0.00           O  
ATOM   2796  CB  PHE H  79      16.852  24.030 -16.731  1.00  0.00           C  
ATOM   2797  CG  PHE H  79      17.149  22.660 -17.262  1.00  0.00           C  
ATOM   2798  CD1 PHE H  79      17.196  21.558 -16.420  1.00  0.00           C  
ATOM   2799  CD2 PHE H  79      17.370  22.470 -18.626  1.00  0.00           C  
ATOM   2800  CE1 PHE H  79      17.447  20.284 -16.924  1.00  0.00           C  
ATOM   2801  CE2 PHE H  79      17.619  21.210 -19.139  1.00  0.00           C  
ATOM   2802  CZ  PHE H  79      17.657  20.107 -18.284  1.00  0.00           C  
ATOM   2803  H   PHE H  79      15.099  24.771 -18.773  1.00  0.00           H  
ATOM   2804  HA  PHE H  79      14.831  23.727 -15.986  1.00  0.00           H  
ATOM   2805 1HB  PHE H  79      17.377  24.752 -17.354  1.00  0.00           H  
ATOM   2806 2HB  PHE H  79      17.272  24.097 -15.728  1.00  0.00           H  
ATOM   2807  HD1 PHE H  79      17.032  21.697 -15.351  1.00  0.00           H  
ATOM   2808  HD2 PHE H  79      17.339  23.333 -19.291  1.00  0.00           H  
ATOM   2809  HE1 PHE H  79      17.478  19.429 -16.249  1.00  0.00           H  
ATOM   2810  HE2 PHE H  79      17.787  21.076 -20.208  1.00  0.00           H  
ATOM   2811  HZ  PHE H  79      17.853  19.110 -18.680  1.00  0.00           H  
ATOM   2812  N   LEU H  80      15.062  25.860 -14.805  1.00  0.00           N  
ATOM   2813  CA  LEU H  80      14.989  27.120 -14.113  1.00  0.00           C  
ATOM   2814  C   LEU H  80      16.106  27.093 -13.054  1.00  0.00           C  
ATOM   2815  O   LEU H  80      16.236  26.122 -12.299  1.00  0.00           O  
ATOM   2816  CB  LEU H  80      13.612  27.320 -13.467  1.00  0.00           C  
ATOM   2817  CG  LEU H  80      13.484  28.530 -12.534  1.00  0.00           C  
ATOM   2818  CD1 LEU H  80      13.598  29.814 -13.345  1.00  0.00           C  
ATOM   2819  CD2 LEU H  80      12.154  28.465 -11.797  1.00  0.00           C  
ATOM   2820  H   LEU H  80      14.982  25.003 -14.275  1.00  0.00           H  
ATOM   2821  HA  LEU H  80      15.147  27.921 -14.835  1.00  0.00           H  
ATOM   2822 1HB  LEU H  80      12.871  27.431 -14.257  1.00  0.00           H  
ATOM   2823 2HB  LEU H  80      13.366  26.428 -12.891  1.00  0.00           H  
ATOM   2824  HG  LEU H  80      14.300  28.520 -11.810  1.00  0.00           H  
ATOM   2825 1HD1 LEU H  80      13.507  30.673 -12.682  1.00  0.00           H  
ATOM   2826 2HD1 LEU H  80      14.566  29.842 -13.845  1.00  0.00           H  
ATOM   2827 3HD1 LEU H  80      12.804  29.844 -14.089  1.00  0.00           H  
ATOM   2828 1HD2 LEU H  80      12.064  29.325 -11.133  1.00  0.00           H  
ATOM   2829 2HD2 LEU H  80      11.337  28.477 -12.519  1.00  0.00           H  
ATOM   2830 3HD2 LEU H  80      12.107  27.547 -11.211  1.00  0.00           H  
ATOM   2831  N   LYS H  81      16.909  28.146 -13.039  1.00  0.00           N  
ATOM   2832  CA  LYS H  81      17.961  28.312 -12.029  1.00  0.00           C  
ATOM   2833  C   LYS H  81      17.815  29.726 -11.499  1.00  0.00           C  
ATOM   2834  O   LYS H  81      17.822  30.708 -12.250  1.00  0.00           O  
ATOM   2835  CB  LYS H  81      19.358  28.081 -12.607  1.00  0.00           C  
ATOM   2836  CG  LYS H  81      20.481  28.137 -11.580  1.00  0.00           C  
ATOM   2837  CD  LYS H  81      21.821  27.783 -12.206  1.00  0.00           C  
ATOM   2838  CE  LYS H  81      22.940  27.810 -11.175  1.00  0.00           C  
ATOM   2839  NZ  LYS H  81      24.253  27.438 -11.767  1.00  0.00           N  
ATOM   2840  H   LYS H  81      16.789  28.856 -13.747  1.00  0.00           H  
ATOM   2841  HA  LYS H  81      17.801  27.578 -11.238  1.00  0.00           H  
ATOM   2842 1HB  LYS H  81      19.395  27.104 -13.090  1.00  0.00           H  
ATOM   2843 2HB  LYS H  81      19.565  28.832 -13.370  1.00  0.00           H  
ATOM   2844 1HG  LYS H  81      20.539  29.142 -11.159  1.00  0.00           H  
ATOM   2845 2HG  LYS H  81      20.270  27.436 -10.772  1.00  0.00           H  
ATOM   2846 1HD  LYS H  81      21.766  26.786 -12.645  1.00  0.00           H  
ATOM   2847 2HD  LYS H  81      22.053  28.496 -12.997  1.00  0.00           H  
ATOM   2848 1HE  LYS H  81      23.017  28.809 -10.748  1.00  0.00           H  
ATOM   2849 2HE  LYS H  81      22.709  27.112 -10.369  1.00  0.00           H  
ATOM   2850 1HZ  LYS H  81      24.966  27.468 -11.053  1.00  0.00           H  
ATOM   2851 2HZ  LYS H  81      24.198  26.504 -12.150  1.00  0.00           H  
ATOM   2852 3HZ  LYS H  81      24.487  28.090 -12.503  1.00  0.00           H  
ATOM   2853  N   MET H  82      17.641  29.841 -10.187  1.00  0.00           N  
ATOM   2854  CA  MET H  82      17.500  31.153  -9.581  1.00  0.00           C  
ATOM   2855  C   MET H  82      18.414  31.292  -8.362  1.00  0.00           C  
ATOM   2856  O   MET H  82      18.446  30.410  -7.500  1.00  0.00           O  
ATOM   2857  CB  MET H  82      16.043  31.401  -9.194  1.00  0.00           C  
ATOM   2858  CG  MET H  82      15.776  32.771  -8.588  1.00  0.00           C  
ATOM   2859  SD  MET H  82      14.016  33.113  -8.387  1.00  0.00           S  
ATOM   2860  CE  MET H  82      13.613  32.017  -7.030  1.00  0.00           C  
ATOM   2861  H   MET H  82      17.603  29.022  -9.598  1.00  0.00           H  
ATOM   2862  HA  MET H  82      17.802  31.905 -10.311  1.00  0.00           H  
ATOM   2863 1HB  MET H  82      15.411  31.297 -10.076  1.00  0.00           H  
ATOM   2864 2HB  MET H  82      15.726  30.648  -8.473  1.00  0.00           H  
ATOM   2865 1HG  MET H  82      16.253  32.835  -7.610  1.00  0.00           H  
ATOM   2866 2HG  MET H  82      16.206  33.542  -9.228  1.00  0.00           H  
ATOM   2867 1HE  MET H  82      12.554  32.113  -6.787  1.00  0.00           H  
ATOM   2868 2HE  MET H  82      13.828  30.986  -7.316  1.00  0.00           H  
ATOM   2869 3HE  MET H  82      14.211  32.283  -6.157  1.00  0.00           H  
ATOM   2870  N   LYS H  82A     19.132  32.411  -8.305  1.00  0.00           N  
ATOM   2871  CA  LYS H  82A     20.076  32.695  -7.219  1.00  0.00           C  
ATOM   2872  C   LYS H  82A     19.535  33.607  -6.142  1.00  0.00           C  
ATOM   2873  O   LYS H  82A     18.495  34.254  -6.291  1.00  0.00           O  
ATOM   2874  CB  LYS H  82A     21.357  33.306  -7.789  1.00  0.00           C  
ATOM   2875  CG  LYS H  82A     22.161  32.366  -8.677  1.00  0.00           C  
ATOM   2876  CD  LYS H  82A     23.426  33.037  -9.192  1.00  0.00           C  
ATOM   2877  CE  LYS H  82A     24.228  32.100 -10.083  1.00  0.00           C  
ATOM   2878  NZ  LYS H  82A     25.463  32.748 -10.602  1.00  0.00           N  
ATOM   2879  H   LYS H  82A     19.016  33.089  -9.045  1.00  0.00           H  
ATOM   2880  HA  LYS H  82A     20.323  31.757  -6.721  1.00  0.00           H  
ATOM   2881 1HB  LYS H  82A     21.109  34.189  -8.378  1.00  0.00           H  
ATOM   2882 2HB  LYS H  82A     22.003  33.627  -6.972  1.00  0.00           H  
ATOM   2883 1HG  LYS H  82A     22.437  31.476  -8.109  1.00  0.00           H  
ATOM   2884 2HG  LYS H  82A     21.552  32.057  -9.527  1.00  0.00           H  
ATOM   2885 1HD  LYS H  82A     23.158  33.928  -9.762  1.00  0.00           H  
ATOM   2886 2HD  LYS H  82A     24.046  33.339  -8.348  1.00  0.00           H  
ATOM   2887 1HE  LYS H  82A     24.507  31.212  -9.519  1.00  0.00           H  
ATOM   2888 2HE  LYS H  82A     23.614  31.789 -10.928  1.00  0.00           H  
ATOM   2889 1HZ  LYS H  82A     25.965  32.095 -11.188  1.00  0.00           H  
ATOM   2890 2HZ  LYS H  82A     25.214  33.563 -11.145  1.00  0.00           H  
ATOM   2891 3HZ  LYS H  82A     26.050  33.025  -9.828  1.00  0.00           H  
ATOM   2892  N   SER H  82B     20.298  33.678  -5.054  1.00  0.00           N  
ATOM   2893  CA  SER H  82B     19.989  34.554  -3.950  1.00  0.00           C  
ATOM   2894  C   SER H  82B     18.556  34.411  -3.458  1.00  0.00           C  
ATOM   2895  O   SER H  82B     17.822  35.397  -3.377  1.00  0.00           O  
ATOM   2896  CB  SER H  82B     20.243  35.992  -4.360  1.00  0.00           C  
ATOM   2897  OG  SER H  82B     21.593  36.191  -4.682  1.00  0.00           O  
ATOM   2898  H   SER H  82B     21.122  33.095  -5.005  1.00  0.00           H  
ATOM   2899  HA  SER H  82B     20.641  34.299  -3.113  1.00  0.00           H  
ATOM   2900 1HB  SER H  82B     19.622  36.240  -5.221  1.00  0.00           H  
ATOM   2901 2HB  SER H  82B     19.958  36.658  -3.548  1.00  0.00           H  
ATOM   2902  HG  SER H  82B     22.096  35.771  -3.980  1.00  0.00           H  
ATOM   2903  N   LEU H  82C     18.169  33.191  -3.119  1.00  0.00           N  
ATOM   2904  CA  LEU H  82C     16.807  32.940  -2.655  1.00  0.00           C  
ATOM   2905  C   LEU H  82C     16.548  33.570  -1.305  1.00  0.00           C  
ATOM   2906  O   LEU H  82C     17.448  33.691  -0.494  1.00  0.00           O  
ATOM   2907  CB  LEU H  82C     16.544  31.432  -2.572  1.00  0.00           C  
ATOM   2908  CG  LEU H  82C     15.777  30.823  -3.753  1.00  0.00           C  
ATOM   2909  CD1 LEU H  82C     16.586  31.003  -5.031  1.00  0.00           C  
ATOM   2910  CD2 LEU H  82C     15.506  29.352  -3.479  1.00  0.00           C  
ATOM   2911  H   LEU H  82C     18.818  32.419  -3.179  1.00  0.00           H  
ATOM   2912  HA  LEU H  82C     16.112  33.378  -3.371  1.00  0.00           H  
ATOM   2913 1HB  LEU H  82C     17.500  30.916  -2.497  1.00  0.00           H  
ATOM   2914 2HB  LEU H  82C     15.973  31.228  -1.666  1.00  0.00           H  
ATOM   2915  HG  LEU H  82C     14.830  31.349  -3.881  1.00  0.00           H  
ATOM   2916 1HD1 LEU H  82C     16.041  30.571  -5.870  1.00  0.00           H  
ATOM   2917 2HD1 LEU H  82C     16.748  32.065  -5.213  1.00  0.00           H  
ATOM   2918 3HD1 LEU H  82C     17.547  30.501  -4.926  1.00  0.00           H  
ATOM   2919 1HD2 LEU H  82C     14.961  28.919  -4.319  1.00  0.00           H  
ATOM   2920 2HD2 LEU H  82C     16.453  28.825  -3.352  1.00  0.00           H  
ATOM   2921 3HD2 LEU H  82C     14.913  29.253  -2.571  1.00  0.00           H  
ATOM   2922  N   GLN H  83      15.314  33.989  -1.069  1.00  0.00           N  
ATOM   2923  CA  GLN H  83      14.938  34.560   0.217  1.00  0.00           C  
ATOM   2924  C   GLN H  83      13.559  34.013   0.574  1.00  0.00           C  
ATOM   2925  O   GLN H  83      12.929  33.334  -0.241  1.00  0.00           O  
ATOM   2926  CB  GLN H  83      14.927  36.090   0.170  1.00  0.00           C  
ATOM   2927  CG  GLN H  83      13.888  36.675  -0.771  1.00  0.00           C  
ATOM   2928  CD  GLN H  83      13.936  38.191  -0.815  1.00  0.00           C  
ATOM   2929  OE1 GLN H  83      14.954  38.804  -0.481  1.00  0.00           O  
ATOM   2930  NE2 GLN H  83      12.835  38.805  -1.229  1.00  0.00           N  
ATOM   2931  H   GLN H  83      14.617  33.912  -1.796  1.00  0.00           H  
ATOM   2932  HA  GLN H  83      15.672  34.249   0.961  1.00  0.00           H  
ATOM   2933 1HB  GLN H  83      14.736  36.483   1.168  1.00  0.00           H  
ATOM   2934 2HB  GLN H  83      15.906  36.451  -0.143  1.00  0.00           H  
ATOM   2935 1HG  GLN H  83      14.071  36.299  -1.778  1.00  0.00           H  
ATOM   2936 2HG  GLN H  83      12.897  36.375  -0.435  1.00  0.00           H  
ATOM   2937 1HE2 GLN H  83      12.806  39.805  -1.279  1.00  0.00           H  
ATOM   2938 2HE2 GLN H  83      12.031  38.270  -1.491  1.00  0.00           H  
ATOM   2939  N   THR H  84      13.096  34.305   1.784  1.00  0.00           N  
ATOM   2940  CA  THR H  84      11.815  33.800   2.270  1.00  0.00           C  
ATOM   2941  C   THR H  84      10.644  33.944   1.309  1.00  0.00           C  
ATOM   2942  O   THR H  84       9.853  33.011   1.146  1.00  0.00           O  
ATOM   2943  CB  THR H  84      11.446  34.498   3.593  1.00  0.00           C  
ATOM   2944  OG1 THR H  84      12.448  34.217   4.579  1.00  0.00           O  
ATOM   2945  CG2 THR H  84      10.096  34.008   4.095  1.00  0.00           C  
ATOM   2946  H   THR H  84      13.652  34.896   2.386  1.00  0.00           H  
ATOM   2947  HA  THR H  84      11.910  32.729   2.448  1.00  0.00           H  
ATOM   2948  HB  THR H  84      11.400  35.575   3.437  1.00  0.00           H  
ATOM   2949  HG1 THR H  84      12.049  33.745   5.314  1.00  0.00           H  
ATOM   2950 1HG2 THR H  84       9.851  34.512   5.030  1.00  0.00           H  
ATOM   2951 2HG2 THR H  84       9.330  34.230   3.353  1.00  0.00           H  
ATOM   2952 3HG2 THR H  84      10.138  32.933   4.263  1.00  0.00           H  
ATOM   2953  N   ASP H  85      10.536  35.114   0.691  1.00  0.00           N  
ATOM   2954  CA  ASP H  85       9.444  35.408  -0.222  1.00  0.00           C  
ATOM   2955  C   ASP H  85       9.476  34.601  -1.522  1.00  0.00           C  
ATOM   2956  O   ASP H  85       8.548  34.690  -2.325  1.00  0.00           O  
ATOM   2957  CB  ASP H  85       9.448  36.900  -0.559  1.00  0.00           C  
ATOM   2958  CG  ASP H  85       9.015  37.772   0.612  1.00  0.00           C  
ATOM   2959  OD1 ASP H  85       8.425  37.252   1.529  1.00  0.00           O  
ATOM   2960  OD2 ASP H  85       9.279  38.951   0.578  1.00  0.00           O  
ATOM   2961  H   ASP H  85      11.236  35.821   0.864  1.00  0.00           H  
ATOM   2962  HA  ASP H  85       8.504  35.155   0.270  1.00  0.00           H  
ATOM   2963 1HB  ASP H  85      10.449  37.201  -0.867  1.00  0.00           H  
ATOM   2964 2HB  ASP H  85       8.778  37.086  -1.398  1.00  0.00           H  
ATOM   2965  N   ASP H  86      10.532  33.817  -1.736  1.00  0.00           N  
ATOM   2966  CA  ASP H  86      10.615  32.981  -2.922  1.00  0.00           C  
ATOM   2967  C   ASP H  86       9.911  31.654  -2.656  1.00  0.00           C  
ATOM   2968  O   ASP H  86       9.816  30.793  -3.528  1.00  0.00           O  
ATOM   2969  CB  ASP H  86      12.071  32.753  -3.342  1.00  0.00           C  
ATOM   2970  CG  ASP H  86      12.760  34.039  -3.771  1.00  0.00           C  
ATOM   2971  OD1 ASP H  86      12.124  34.846  -4.491  1.00  0.00           O  
ATOM   2972  OD2 ASP H  86      13.942  34.254  -3.402  1.00  0.00           O  
ATOM   2973  H   ASP H  86      11.289  33.802  -1.067  1.00  0.00           H  
ATOM   2974  HA  ASP H  86      10.116  33.495  -3.743  1.00  0.00           H  
ATOM   2975 1HB  ASP H  86      12.626  32.314  -2.513  1.00  0.00           H  
ATOM   2976 2HB  ASP H  86      12.103  32.042  -4.170  1.00  0.00           H  
ATOM   2977  N   THR H  87       9.423  31.488  -1.431  1.00  0.00           N  
ATOM   2978  CA  THR H  87       8.598  30.345  -1.095  1.00  0.00           C  
ATOM   2979  C   THR H  87       7.344  30.475  -1.965  1.00  0.00           C  
ATOM   2980  O   THR H  87       6.653  31.491  -1.909  1.00  0.00           O  
ATOM   2981  CB  THR H  87       8.236  30.299   0.401  1.00  0.00           C  
ATOM   2982  OG1 THR H  87       9.431  30.141   1.179  1.00  0.00           O  
ATOM   2983  CG2 THR H  87       7.292  29.141   0.687  1.00  0.00           C  
ATOM   2984  H   THR H  87       9.630  32.171  -0.715  1.00  0.00           H  
ATOM   2985  HA  THR H  87       9.152  29.436  -1.330  1.00  0.00           H  
ATOM   2986  HB  THR H  87       7.754  31.234   0.688  1.00  0.00           H  
ATOM   2987  HG1 THR H  87       9.707  30.996   1.516  1.00  0.00           H  
ATOM   2988 1HG2 THR H  87       7.048  29.125   1.749  1.00  0.00           H  
ATOM   2989 2HG2 THR H  87       6.378  29.266   0.106  1.00  0.00           H  
ATOM   2990 3HG2 THR H  87       7.773  28.204   0.411  1.00  0.00           H  
ATOM   2991  N   ALA H  88       7.047  29.437  -2.732  1.00  0.00           N  
ATOM   2992  CA  ALA H  88       5.921  29.506  -3.664  1.00  0.00           C  
ATOM   2993  C   ALA H  88       5.723  28.162  -4.336  1.00  0.00           C  
ATOM   2994  O   ALA H  88       6.548  27.266  -4.198  1.00  0.00           O  
ATOM   2995  CB  ALA H  88       6.240  30.541  -4.729  1.00  0.00           C  
ATOM   2996  H   ALA H  88       7.591  28.589  -2.680  1.00  0.00           H  
ATOM   2997  HA  ALA H  88       5.024  29.748  -3.094  1.00  0.00           H  
ATOM   2998 1HB  ALA H  88       5.411  30.605  -5.435  1.00  0.00           H  
ATOM   2999 2HB  ALA H  88       6.393  31.512  -4.260  1.00  0.00           H  
ATOM   3000 3HB  ALA H  88       7.144  30.249  -5.261  1.00  0.00           H  
ATOM   3001  N   MET H  89       4.621  28.018  -5.078  1.00  0.00           N  
ATOM   3002  CA  MET H  89       4.460  26.838  -5.888  1.00  0.00           C  
ATOM   3003  C   MET H  89       4.899  27.291  -7.278  1.00  0.00           C  
ATOM   3004  O   MET H  89       4.450  28.337  -7.765  1.00  0.00           O  
ATOM   3005  CB  MET H  89       3.023  26.318  -5.866  1.00  0.00           C  
ATOM   3006  CG  MET H  89       2.549  25.835  -4.502  1.00  0.00           C  
ATOM   3007  SD  MET H  89       0.844  25.247  -4.528  1.00  0.00           S  
ATOM   3008  CE  MET H  89      -0.044  26.792  -4.696  1.00  0.00           C  
ATOM   3009  H   MET H  89       3.895  28.720  -5.084  1.00  0.00           H  
ATOM   3010  HA  MET H  89       5.105  26.055  -5.489  1.00  0.00           H  
ATOM   3011 1HB  MET H  89       2.348  27.106  -6.195  1.00  0.00           H  
ATOM   3012 2HB  MET H  89       2.926  25.488  -6.567  1.00  0.00           H  
ATOM   3013 1HG  MET H  89       3.189  25.021  -4.162  1.00  0.00           H  
ATOM   3014 2HG  MET H  89       2.622  26.650  -3.782  1.00  0.00           H  
ATOM   3015 1HE  MET H  89      -1.116  26.594  -4.727  1.00  0.00           H  
ATOM   3016 2HE  MET H  89       0.183  27.437  -3.846  1.00  0.00           H  
ATOM   3017 3HE  MET H  89       0.259  27.288  -5.619  1.00  0.00           H  
ATOM   3018  N   TYR H  90       5.776  26.518  -7.891  1.00  0.00           N  
ATOM   3019  CA  TYR H  90       6.349  26.866  -9.204  1.00  0.00           C  
ATOM   3020  C   TYR H  90       5.758  26.013 -10.319  1.00  0.00           C  
ATOM   3021  O   TYR H  90       5.676  24.800 -10.209  1.00  0.00           O  
ATOM   3022  CB  TYR H  90       7.871  26.715  -9.184  1.00  0.00           C  
ATOM   3023  CG  TYR H  90       8.578  27.764  -8.357  1.00  0.00           C  
ATOM   3024  CD1 TYR H  90       8.518  27.712  -6.972  1.00  0.00           C  
ATOM   3025  CD2 TYR H  90       9.288  28.780  -8.982  1.00  0.00           C  
ATOM   3026  CE1 TYR H  90       9.164  28.671  -6.215  1.00  0.00           C  
ATOM   3027  CE2 TYR H  90       9.934  29.738  -8.226  1.00  0.00           C  
ATOM   3028  CZ  TYR H  90       9.873  29.686  -6.848  1.00  0.00           C  
ATOM   3029  OH  TYR H  90      10.516  30.641  -6.094  1.00  0.00           O  
ATOM   3030  H   TYR H  90       6.063  25.661  -7.441  1.00  0.00           H  
ATOM   3031  HA  TYR H  90       6.106  27.906  -9.423  1.00  0.00           H  
ATOM   3032 1HB  TYR H  90       8.135  25.733  -8.788  1.00  0.00           H  
ATOM   3033 2HB  TYR H  90       8.255  26.769 -10.203  1.00  0.00           H  
ATOM   3034  HD1 TYR H  90       7.961  26.914  -6.481  1.00  0.00           H  
ATOM   3035  HD2 TYR H  90       9.334  28.821 -10.070  1.00  0.00           H  
ATOM   3036  HE1 TYR H  90       9.116  28.630  -5.128  1.00  0.00           H  
ATOM   3037  HE2 TYR H  90      10.490  30.537  -8.717  1.00  0.00           H  
ATOM   3038  HH  TYR H  90      10.184  30.613  -5.194  1.00  0.00           H  
ATOM   3039  N   TYR H  91       5.375  26.673 -11.413  1.00  0.00           N  
ATOM   3040  CA  TYR H  91       4.745  26.006 -12.536  1.00  0.00           C  
ATOM   3041  C   TYR H  91       5.463  26.291 -13.832  1.00  0.00           C  
ATOM   3042  O   TYR H  91       6.059  27.365 -14.004  1.00  0.00           O  
ATOM   3043  CB  TYR H  91       3.277  26.423 -12.649  1.00  0.00           C  
ATOM   3044  CG  TYR H  91       2.469  26.154 -11.399  1.00  0.00           C  
ATOM   3045  CD1 TYR H  91       2.549  27.022 -10.320  1.00  0.00           C  
ATOM   3046  CD2 TYR H  91       1.647  25.038 -11.331  1.00  0.00           C  
ATOM   3047  CE1 TYR H  91       1.811  26.776  -9.179  1.00  0.00           C  
ATOM   3048  CE2 TYR H  91       0.909  24.792 -10.190  1.00  0.00           C  
ATOM   3049  CZ  TYR H  91       0.989  25.656  -9.117  1.00  0.00           C  
ATOM   3050  OH  TYR H  91       0.254  25.411  -7.980  1.00  0.00           O  
ATOM   3051  H   TYR H  91       5.532  27.670 -11.457  1.00  0.00           H  
ATOM   3052  HA  TYR H  91       4.791  24.930 -12.370  1.00  0.00           H  
ATOM   3053 1HB  TYR H  91       3.217  27.490 -12.869  1.00  0.00           H  
ATOM   3054 2HB  TYR H  91       2.810  25.891 -13.477  1.00  0.00           H  
ATOM   3055  HD1 TYR H  91       3.194  27.899 -10.373  1.00  0.00           H  
ATOM   3056  HD2 TYR H  91       1.585  24.355 -12.178  1.00  0.00           H  
ATOM   3057  HE1 TYR H  91       1.874  27.458  -8.331  1.00  0.00           H  
ATOM   3058  HE2 TYR H  91       0.264  23.914 -10.136  1.00  0.00           H  
ATOM   3059  HH  TYR H  91      -0.258  24.607  -8.098  1.00  0.00           H  
ATOM   3060  N   CYS H  92       5.413  25.338 -14.758  1.00  0.00           N  
ATOM   3061  CA  CYS H  92       5.923  25.654 -16.099  1.00  0.00           C  
ATOM   3062  C   CYS H  92       4.684  25.502 -16.967  1.00  0.00           C  
ATOM   3063  O   CYS H  92       3.760  24.741 -16.635  1.00  0.00           O  
ATOM   3064  CB  CYS H  92       7.037  24.711 -16.554  1.00  0.00           C  
ATOM   3065  SG  CYS H  92       6.577  22.962 -16.542  1.00  0.00           S  
ATOM   3066  H   CYS H  92       5.041  24.416 -14.577  1.00  0.00           H  
ATOM   3067  HA  CYS H  92       6.336  26.663 -16.083  1.00  0.00           H  
ATOM   3068 1HB  CYS H  92       7.343  24.972 -17.567  1.00  0.00           H  
ATOM   3069 2HB  CYS H  92       7.906  24.836 -15.908  1.00  0.00           H  
ATOM   3070  N   ALA H  93       4.653  26.228 -18.073  1.00  0.00           N  
ATOM   3071  CA  ALA H  93       3.434  26.291 -18.877  1.00  0.00           C  
ATOM   3072  C   ALA H  93       3.826  26.421 -20.335  1.00  0.00           C  
ATOM   3073  O   ALA H  93       4.761  27.140 -20.680  1.00  0.00           O  
ATOM   3074  CB  ALA H  93       2.606  27.508 -18.438  1.00  0.00           C  
ATOM   3075  H   ALA H  93       5.466  26.746 -18.372  1.00  0.00           H  
ATOM   3076  HA  ALA H  93       2.883  25.362 -18.729  1.00  0.00           H  
ATOM   3077 1HB  ALA H  93       1.694  27.563 -19.032  1.00  0.00           H  
ATOM   3078 2HB  ALA H  93       2.345  27.410 -17.384  1.00  0.00           H  
ATOM   3079 3HB  ALA H  93       3.188  28.417 -18.584  1.00  0.00           H  
ATOM   3080  N   ARG H  94       3.089  25.734 -21.189  1.00  0.00           N  
ATOM   3081  CA  ARG H  94       3.345  25.769 -22.602  1.00  0.00           C  
ATOM   3082  C   ARG H  94       2.573  26.850 -23.346  1.00  0.00           C  
ATOM   3083  O   ARG H  94       1.487  27.232 -22.908  1.00  0.00           O  
ATOM   3084  CB  ARG H  94       3.012  24.415 -23.211  1.00  0.00           C  
ATOM   3085  CG  ARG H  94       3.243  24.315 -24.711  1.00  0.00           C  
ATOM   3086  CD  ARG H  94       2.534  23.149 -25.299  1.00  0.00           C  
ATOM   3087  NE  ARG H  94       2.816  23.003 -26.718  1.00  0.00           N  
ATOM   3088  CZ  ARG H  94       1.991  22.410 -27.604  1.00  0.00           C  
ATOM   3089  NH1 ARG H  94       0.841  21.916 -27.203  1.00  0.00           N  
ATOM   3090  NH2 ARG H  94       2.339  22.327 -28.876  1.00  0.00           N  
ATOM   3091  H   ARG H  94       2.327  25.169 -20.841  1.00  0.00           H  
ATOM   3092  HA  ARG H  94       4.403  25.980 -22.756  1.00  0.00           H  
ATOM   3093 1HB  ARG H  94       3.613  23.644 -22.733  1.00  0.00           H  
ATOM   3094 2HB  ARG H  94       1.965  24.179 -23.022  1.00  0.00           H  
ATOM   3095 1HG  ARG H  94       2.876  25.219 -25.197  1.00  0.00           H  
ATOM   3096 2HG  ARG H  94       4.309  24.204 -24.908  1.00  0.00           H  
ATOM   3097 1HD  ARG H  94       2.852  22.238 -24.792  1.00  0.00           H  
ATOM   3098 2HD  ARG H  94       1.460  23.276 -25.175  1.00  0.00           H  
ATOM   3099  HE  ARG H  94       3.691  23.371 -27.064  1.00  0.00           H  
ATOM   3100 1HH1 ARG H  94       0.576  21.979 -26.230  1.00  0.00           H  
ATOM   3101 2HH1 ARG H  94       0.224  21.472 -27.867  1.00  0.00           H  
ATOM   3102 1HH2 ARG H  94       3.223  22.708 -29.184  1.00  0.00           H  
ATOM   3103 2HH2 ARG H  94       1.722  21.884 -29.540  1.00  0.00           H  
ATOM   3104  N   ASP H  95       3.405  27.507 -24.198  1.00  0.00           N  
ATOM   3105  CA  ASP H  95       2.918  28.550 -25.093  1.00  0.00           C  
ATOM   3106  C   ASP H  95       3.171  28.163 -26.544  1.00  0.00           C  
ATOM   3107  O   ASP H  95       3.679  27.078 -26.828  1.00  0.00           O  
ATOM   3108  CB  ASP H  95       3.595  29.885 -24.772  1.00  0.00           C  
ATOM   3109  CG  ASP H  95       5.075  29.900 -25.132  1.00  0.00           C  
ATOM   3110  OD1 ASP H  95       5.439  29.265 -26.093  1.00  0.00           O  
ATOM   3111  OD2 ASP H  95       5.826  30.548 -24.443  1.00  0.00           O  
ATOM   3112  H   ASP H  95       4.386  27.266 -24.211  1.00  0.00           H  
ATOM   3113  HA  ASP H  95       1.844  28.663 -24.940  1.00  0.00           H  
ATOM   3114 1HB  ASP H  95       3.095  30.686 -25.316  1.00  0.00           H  
ATOM   3115 2HB  ASP H  95       3.493  30.098 -23.708  1.00  0.00           H  
ATOM   3116  N   PHE H  96       2.813  29.056 -27.460  1.00  0.00           N  
ATOM   3117  CA  PHE H  96       3.094  28.855 -28.877  1.00  0.00           C  
ATOM   3118  C   PHE H  96       4.069  29.901 -29.403  1.00  0.00           C  
ATOM   3119  O   PHE H  96       3.793  31.100 -29.356  1.00  0.00           O  
ATOM   3120  CB  PHE H  96       1.799  28.904 -29.689  1.00  0.00           C  
ATOM   3121  CG  PHE H  96       0.855  27.774 -29.394  1.00  0.00           C  
ATOM   3122  CD1 PHE H  96      -0.099  27.892 -28.394  1.00  0.00           C  
ATOM   3123  CD2 PHE H  96       0.919  26.591 -30.114  1.00  0.00           C  
ATOM   3124  CE1 PHE H  96      -0.968  26.852 -28.121  1.00  0.00           C  
ATOM   3125  CE2 PHE H  96       0.051  25.551 -29.844  1.00  0.00           C  
ATOM   3126  CZ  PHE H  96      -0.894  25.682 -28.846  1.00  0.00           C  
ATOM   3127  H   PHE H  96       2.335  29.896 -27.168  1.00  0.00           H  
ATOM   3128  HA  PHE H  96       3.548  27.871 -29.003  1.00  0.00           H  
ATOM   3129 1HB  PHE H  96       1.281  29.841 -29.491  1.00  0.00           H  
ATOM   3130 2HB  PHE H  96       2.036  28.880 -30.752  1.00  0.00           H  
ATOM   3131  HD1 PHE H  96      -0.159  28.818 -27.821  1.00  0.00           H  
ATOM   3132  HD2 PHE H  96       1.666  26.487 -30.902  1.00  0.00           H  
ATOM   3133  HE1 PHE H  96      -1.713  26.958 -27.332  1.00  0.00           H  
ATOM   3134  HE2 PHE H  96       0.111  24.626 -30.418  1.00  0.00           H  
ATOM   3135  HZ  PHE H  96      -1.577  24.862 -28.631  1.00  0.00           H  
ATOM   3136  N   TYR H  97       5.247  29.439 -29.841  1.00  0.00           N  
ATOM   3137  CA  TYR H  97       6.263  30.315 -30.413  1.00  0.00           C  
ATOM   3138  C   TYR H  97       5.807  30.820 -31.775  1.00  0.00           C  
ATOM   3139  O   TYR H  97       6.020  31.982 -32.121  1.00  0.00           O  
ATOM   3140  CB  TYR H  97       7.605  29.588 -30.529  1.00  0.00           C  
ATOM   3141  CG  TYR H  97       8.704  30.430 -31.138  1.00  0.00           C  
ATOM   3142  CD1 TYR H  97       9.117  31.594 -30.506  1.00  0.00           C  
ATOM   3143  CD2 TYR H  97       9.300  30.038 -32.327  1.00  0.00           C  
ATOM   3144  CE1 TYR H  97      10.121  32.363 -31.061  1.00  0.00           C  
ATOM   3145  CE2 TYR H  97      10.304  30.807 -32.883  1.00  0.00           C  
ATOM   3146  CZ  TYR H  97      10.715  31.965 -32.254  1.00  0.00           C  
ATOM   3147  OH  TYR H  97      11.715  32.731 -32.807  1.00  0.00           O  
ATOM   3148  H   TYR H  97       5.430  28.448 -29.779  1.00  0.00           H  
ATOM   3149  HA  TYR H  97       6.392  31.181 -29.764  1.00  0.00           H  
ATOM   3150 1HB  TYR H  97       7.931  29.265 -29.540  1.00  0.00           H  
ATOM   3151 2HB  TYR H  97       7.483  28.695 -31.141  1.00  0.00           H  
ATOM   3152  HD1 TYR H  97       8.649  31.902 -29.571  1.00  0.00           H  
ATOM   3153  HD2 TYR H  97       8.976  29.124 -32.824  1.00  0.00           H  
ATOM   3154  HE1 TYR H  97      10.445  33.277 -30.565  1.00  0.00           H  
ATOM   3155  HE2 TYR H  97      10.772  30.500 -33.818  1.00  0.00           H  
ATOM   3156  HH  TYR H  97      12.013  32.324 -33.625  1.00  0.00           H  
ATOM   3157  N   ASP H  98       5.179  29.939 -32.547  1.00  0.00           N  
ATOM   3158  CA  ASP H  98       4.743  30.277 -33.897  1.00  0.00           C  
ATOM   3159  C   ASP H  98       3.699  31.386 -33.889  1.00  0.00           C  
ATOM   3160  O   ASP H  98       2.539  31.158 -33.545  1.00  0.00           O  
ATOM   3161  CB  ASP H  98       4.174  29.041 -34.598  1.00  0.00           C  
ATOM   3162  CG  ASP H  98       3.787  29.307 -36.047  1.00  0.00           C  
ATOM   3163  OD1 ASP H  98       3.684  30.454 -36.413  1.00  0.00           O  
ATOM   3164  OD2 ASP H  98       3.599  28.361 -36.774  1.00  0.00           O  
ATOM   3165  H   ASP H  98       4.999  29.012 -32.190  1.00  0.00           H  
ATOM   3166  HA  ASP H  98       5.612  30.624 -34.456  1.00  0.00           H  
ATOM   3167 1HB  ASP H  98       4.911  28.238 -34.576  1.00  0.00           H  
ATOM   3168 2HB  ASP H  98       3.292  28.691 -34.061  1.00  0.00           H  
ATOM   3169  N   TYR H  99       4.117  32.588 -34.271  1.00  0.00           N  
ATOM   3170  CA  TYR H  99       3.267  33.767 -34.158  1.00  0.00           C  
ATOM   3171  C   TYR H  99       2.383  33.943 -35.386  1.00  0.00           C  
ATOM   3172  O   TYR H  99       1.375  34.648 -35.341  1.00  0.00           O  
ATOM   3173  CB  TYR H  99       4.120  35.018 -33.938  1.00  0.00           C  
ATOM   3174  CG  TYR H  99       5.000  34.949 -32.710  1.00  0.00           C  
ATOM   3175  CD1 TYR H  99       6.380  34.909 -32.847  1.00  0.00           C  
ATOM   3176  CD2 TYR H  99       4.428  34.924 -31.447  1.00  0.00           C  
ATOM   3177  CE1 TYR H  99       7.184  34.846 -31.725  1.00  0.00           C  
ATOM   3178  CE2 TYR H  99       5.232  34.861 -30.325  1.00  0.00           C  
ATOM   3179  CZ  TYR H  99       6.604  34.822 -30.462  1.00  0.00           C  
ATOM   3180  OH  TYR H  99       7.405  34.758 -29.344  1.00  0.00           O  
ATOM   3181  H   TYR H  99       5.048  32.687 -34.650  1.00  0.00           H  
ATOM   3182  HA  TYR H  99       2.614  33.634 -33.295  1.00  0.00           H  
ATOM   3183 1HB  TYR H  99       4.759  35.181 -34.807  1.00  0.00           H  
ATOM   3184 2HB  TYR H  99       3.471  35.888 -33.842  1.00  0.00           H  
ATOM   3185  HD1 TYR H  99       6.830  34.929 -33.840  1.00  0.00           H  
ATOM   3186  HD2 TYR H  99       3.343  34.954 -31.339  1.00  0.00           H  
ATOM   3187  HE1 TYR H  99       8.268  34.815 -31.833  1.00  0.00           H  
ATOM   3188  HE2 TYR H  99       4.782  34.841 -29.332  1.00  0.00           H  
ATOM   3189  HH  TYR H  99       6.855  34.749 -28.558  1.00  0.00           H  
ATOM   3190  N   ASP H 100       2.767  33.299 -36.483  1.00  0.00           N  
ATOM   3191  CA  ASP H 100       2.043  33.429 -37.741  1.00  0.00           C  
ATOM   3192  C   ASP H 100       0.723  32.671 -37.671  1.00  0.00           C  
ATOM   3193  O   ASP H 100      -0.221  32.980 -38.397  1.00  0.00           O  
ATOM   3194  CB  ASP H 100       2.883  32.907 -38.909  1.00  0.00           C  
ATOM   3195  CG  ASP H 100       4.076  33.799 -39.226  1.00  0.00           C  
ATOM   3196  OD1 ASP H 100       4.079  34.929 -38.797  1.00  0.00           O  
ATOM   3197  OD2 ASP H 100       4.973  33.342 -39.894  1.00  0.00           O  
ATOM   3198  H   ASP H 100       3.582  32.704 -36.444  1.00  0.00           H  
ATOM   3199  HA  ASP H 100       1.818  34.482 -37.916  1.00  0.00           H  
ATOM   3200 1HB  ASP H 100       3.248  31.906 -38.676  1.00  0.00           H  
ATOM   3201 2HB  ASP H 100       2.260  32.828 -39.800  1.00  0.00           H  
ATOM   3202  N   VAL H 100A      0.665  31.676 -36.792  1.00  0.00           N  
ATOM   3203  CA  VAL H 100A     -0.530  30.854 -36.644  1.00  0.00           C  
ATOM   3204  C   VAL H 100A     -1.205  31.108 -35.302  1.00  0.00           C  
ATOM   3205  O   VAL H 100A     -2.411  31.342 -35.237  1.00  0.00           O  
ATOM   3206  CB  VAL H 100A     -0.171  29.361 -36.762  1.00  0.00           C  
ATOM   3207  CG1 VAL H 100A     -1.400  28.497 -36.522  1.00  0.00           C  
ATOM   3208  CG2 VAL H 100A      0.427  29.079 -38.132  1.00  0.00           C  
ATOM   3209  H   VAL H 100A      1.468  31.485 -36.210  1.00  0.00           H  
ATOM   3210  HA  VAL H 100A     -1.214  31.111 -37.454  1.00  0.00           H  
ATOM   3211  HB  VAL H 100A      0.555  29.109 -35.989  1.00  0.00           H  
ATOM   3212 1HG1 VAL H 100A     -1.127  27.444 -36.609  1.00  0.00           H  
ATOM   3213 2HG1 VAL H 100A     -1.790  28.689 -35.522  1.00  0.00           H  
ATOM   3214 3HG1 VAL H 100A     -2.163  28.735 -37.262  1.00  0.00           H  
ATOM   3215 1HG2 VAL H 100A      0.680  28.022 -38.208  1.00  0.00           H  
ATOM   3216 2HG2 VAL H 100A     -0.297  29.336 -38.905  1.00  0.00           H  
ATOM   3217 3HG2 VAL H 100A      1.329  29.677 -38.265  1.00  0.00           H  
ATOM   3218  N   PHE H 100B     -0.418  31.060 -34.232  1.00  0.00           N  
ATOM   3219  CA  PHE H 100B     -0.961  31.106 -32.880  1.00  0.00           C  
ATOM   3220  C   PHE H 100B     -0.685  32.443 -32.204  1.00  0.00           C  
ATOM   3221  O   PHE H 100B      0.357  33.059 -32.428  1.00  0.00           O  
ATOM   3222  CB  PHE H 100B     -0.374  29.975 -32.034  1.00  0.00           C  
ATOM   3223  CG  PHE H 100B     -0.741  28.602 -32.520  1.00  0.00           C  
ATOM   3224  CD1 PHE H 100B      0.142  27.869 -33.300  1.00  0.00           C  
ATOM   3225  CD2 PHE H 100B     -1.967  28.041 -32.200  1.00  0.00           C  
ATOM   3226  CE1 PHE H 100B     -0.194  26.605 -33.748  1.00  0.00           C  
ATOM   3227  CE2 PHE H 100B     -2.305  26.778 -32.646  1.00  0.00           C  
ATOM   3228  CZ  PHE H 100B     -1.417  26.059 -33.421  1.00  0.00           C  
ATOM   3229  H   PHE H 100B      0.581  30.989 -34.359  1.00  0.00           H  
ATOM   3230  HA  PHE H 100B     -2.042  30.971 -32.942  1.00  0.00           H  
ATOM   3231 1HB  PHE H 100B      0.712  30.054 -32.024  1.00  0.00           H  
ATOM   3232 2HB  PHE H 100B     -0.718  30.074 -31.005  1.00  0.00           H  
ATOM   3233  HD1 PHE H 100B      1.109  28.300 -33.558  1.00  0.00           H  
ATOM   3234  HD2 PHE H 100B     -2.669  28.608 -31.588  1.00  0.00           H  
ATOM   3235  HE1 PHE H 100B      0.508  26.040 -34.360  1.00  0.00           H  
ATOM   3236  HE2 PHE H 100B     -3.273  26.348 -32.387  1.00  0.00           H  
ATOM   3237  HZ  PHE H 100B     -1.683  25.064 -33.775  1.00  0.00           H  
ATOM   3238  N   TYR H 100C     -1.624  32.887 -31.375  1.00  0.00           N  
ATOM   3239  CA  TYR H 100C     -1.393  34.025 -30.494  1.00  0.00           C  
ATOM   3240  C   TYR H 100C     -1.767  33.699 -29.054  1.00  0.00           C  
ATOM   3241  O   TYR H 100C     -2.624  34.354 -28.461  1.00  0.00           O  
ATOM   3242  CB  TYR H 100C     -2.177  35.245 -30.981  1.00  0.00           C  
ATOM   3243  CG  TYR H 100C     -1.815  35.685 -32.382  1.00  0.00           C  
ATOM   3244  CD1 TYR H 100C     -2.576  35.260 -33.461  1.00  0.00           C  
ATOM   3245  CD2 TYR H 100C     -0.721  36.512 -32.588  1.00  0.00           C  
ATOM   3246  CE1 TYR H 100C     -2.245  35.661 -34.741  1.00  0.00           C  
ATOM   3247  CE2 TYR H 100C     -0.390  36.913 -33.868  1.00  0.00           C  
ATOM   3248  CZ  TYR H 100C     -1.147  36.490 -34.941  1.00  0.00           C  
ATOM   3249  OH  TYR H 100C     -0.818  36.890 -36.216  1.00  0.00           O  
ATOM   3250  H   TYR H 100C     -2.521  32.424 -31.355  1.00  0.00           H  
ATOM   3251  HA  TYR H 100C     -0.329  34.264 -30.514  1.00  0.00           H  
ATOM   3252 1HB  TYR H 100C     -3.245  35.024 -30.959  1.00  0.00           H  
ATOM   3253 2HB  TYR H 100C     -2.003  36.083 -30.306  1.00  0.00           H  
ATOM   3254  HD1 TYR H 100C     -3.436  34.609 -33.299  1.00  0.00           H  
ATOM   3255  HD2 TYR H 100C     -0.122  36.845 -31.741  1.00  0.00           H  
ATOM   3256  HE1 TYR H 100C     -2.843  35.327 -35.588  1.00  0.00           H  
ATOM   3257  HE2 TYR H 100C      0.470  37.563 -34.030  1.00  0.00           H  
ATOM   3258  HH  TYR H 100C     -1.441  36.510 -36.841  1.00  0.00           H  
ATOM   3259  N   TYR H 100D     -1.119  32.683 -28.495  1.00  0.00           N  
ATOM   3260  CA  TYR H 100D     -1.520  32.134 -27.205  1.00  0.00           C  
ATOM   3261  C   TYR H 100D     -0.307  31.859 -26.326  1.00  0.00           C  
ATOM   3262  O   TYR H 100D      0.788  31.603 -26.826  1.00  0.00           O  
ATOM   3263  CB  TYR H 100D     -2.338  30.855 -27.397  1.00  0.00           C  
ATOM   3264  CG  TYR H 100D     -3.544  31.031 -28.294  1.00  0.00           C  
ATOM   3265  CD1 TYR H 100D     -3.485  30.631 -29.621  1.00  0.00           C  
ATOM   3266  CD2 TYR H 100D     -4.708  31.591 -27.789  1.00  0.00           C  
ATOM   3267  CE1 TYR H 100D     -4.586  30.791 -30.440  1.00  0.00           C  
ATOM   3268  CE2 TYR H 100D     -5.809  31.751 -28.608  1.00  0.00           C  
ATOM   3269  CZ  TYR H 100D     -5.750  31.353 -29.928  1.00  0.00           C  
ATOM   3270  OH  TYR H 100D     -6.847  31.513 -30.744  1.00  0.00           O  
ATOM   3271  H   TYR H 100D     -0.328  32.279 -28.976  1.00  0.00           H  
ATOM   3272  HA  TYR H 100D     -2.142  32.871 -26.695  1.00  0.00           H  
ATOM   3273 1HB  TYR H 100D     -1.704  30.078 -27.827  1.00  0.00           H  
ATOM   3274 2HB  TYR H 100D     -2.685  30.496 -26.428  1.00  0.00           H  
ATOM   3275  HD1 TYR H 100D     -2.570  30.190 -30.017  1.00  0.00           H  
ATOM   3276  HD2 TYR H 100D     -4.754  31.906 -26.747  1.00  0.00           H  
ATOM   3277  HE1 TYR H 100D     -4.540  30.476 -31.482  1.00  0.00           H  
ATOM   3278  HE2 TYR H 100D     -6.723  32.193 -28.212  1.00  0.00           H  
ATOM   3279  HH  TYR H 100D     -7.628  31.652 -30.204  1.00  0.00           H  
ATOM   3280  N   ALA H 100E     -0.509  31.914 -25.014  1.00  0.00           N  
ATOM   3281  CA  ALA H 100E      0.561  31.640 -24.062  1.00  0.00           C  
ATOM   3282  C   ALA H 100E     -0.018  31.071 -22.773  1.00  0.00           C  
ATOM   3283  O   ALA H 100E     -1.149  31.380 -22.400  1.00  0.00           O  
ATOM   3284  CB  ALA H 100E      1.366  32.898 -23.771  1.00  0.00           C  
ATOM   3285  H   ALA H 100E     -1.427  32.152 -24.667  1.00  0.00           H  
ATOM   3286  HA  ALA H 100E      1.224  30.888 -24.491  1.00  0.00           H  
ATOM   3287 1HB  ALA H 100E      2.147  32.670 -23.045  1.00  0.00           H  
ATOM   3288 2HB  ALA H 100E      1.822  33.259 -24.692  1.00  0.00           H  
ATOM   3289 3HB  ALA H 100E      0.708  33.665 -23.366  1.00  0.00           H  
ATOM   3290  N   MET H 100F      0.765  30.238 -22.095  1.00  0.00           N  
ATOM   3291  CA  MET H 100F      0.343  29.648 -20.831  1.00  0.00           C  
ATOM   3292  C   MET H 100F     -0.972  28.899 -21.001  1.00  0.00           C  
ATOM   3293  O   MET H 100F     -1.941  29.156 -20.287  1.00  0.00           O  
ATOM   3294  CB  MET H 100F      0.211  30.727 -19.758  1.00  0.00           C  
ATOM   3295  CG  MET H 100F      1.533  31.336 -19.311  1.00  0.00           C  
ATOM   3296  SD  MET H 100F      1.330  32.539 -17.982  1.00  0.00           S  
ATOM   3297  CE  MET H 100F      0.705  33.947 -18.893  1.00  0.00           C  
ATOM   3298  H   MET H 100F      1.676  30.008 -22.466  1.00  0.00           H  
ATOM   3299  HA  MET H 100F      1.102  28.933 -20.514  1.00  0.00           H  
ATOM   3300 1HB  MET H 100F     -0.419  31.534 -20.129  1.00  0.00           H  
ATOM   3301 2HB  MET H 100F     -0.278  30.308 -18.878  1.00  0.00           H  
ATOM   3302 1HG  MET H 100F      2.198  30.546 -18.962  1.00  0.00           H  
ATOM   3303 2HG  MET H 100F      2.009  31.833 -20.156  1.00  0.00           H  
ATOM   3304 1HE  MET H 100F      0.530  34.776 -18.207  1.00  0.00           H  
ATOM   3305 2HE  MET H 100F      1.436  34.247 -19.646  1.00  0.00           H  
ATOM   3306 3HE  MET H 100F     -0.231  33.678 -19.384  1.00  0.00           H  
ATOM   3307  N   ASP H 101      -0.999  27.971 -21.952  1.00  0.00           N  
ATOM   3308  CA  ASP H 101      -2.217  27.236 -22.270  1.00  0.00           C  
ATOM   3309  C   ASP H 101      -2.231  25.887 -21.561  1.00  0.00           C  
ATOM   3310  O   ASP H 101      -3.280  25.418 -21.119  1.00  0.00           O  
ATOM   3311  CB  ASP H 101      -2.346  27.030 -23.781  1.00  0.00           C  
ATOM   3312  CG  ASP H 101      -2.414  28.340 -24.554  1.00  0.00           C  
ATOM   3313  OD1 ASP H 101      -3.356  29.071 -24.363  1.00  0.00           O  
ATOM   3314  OD2 ASP H 101      -1.523  28.597 -25.328  1.00  0.00           O  
ATOM   3315  H   ASP H 101      -0.154  27.770 -22.467  1.00  0.00           H  
ATOM   3316  HA  ASP H 101      -3.077  27.809 -21.922  1.00  0.00           H  
ATOM   3317 1HB  ASP H 101      -1.493  26.455 -24.144  1.00  0.00           H  
ATOM   3318 2HB  ASP H 101      -3.245  26.452 -23.995  1.00  0.00           H  
ATOM   3319  N   TYR H 102      -1.060  25.268 -21.457  1.00  0.00           N  
ATOM   3320  CA  TYR H 102      -0.939  23.963 -20.818  1.00  0.00           C  
ATOM   3321  C   TYR H 102      -0.023  24.055 -19.605  1.00  0.00           C  
ATOM   3322  O   TYR H 102       1.146  24.423 -19.724  1.00  0.00           O  
ATOM   3323  CB  TYR H 102      -0.411  22.917 -21.803  1.00  0.00           C  
ATOM   3324  CG  TYR H 102      -1.282  22.735 -23.026  1.00  0.00           C  
ATOM   3325  CD1 TYR H 102      -1.069  23.516 -24.152  1.00  0.00           C  
ATOM   3326  CD2 TYR H 102      -2.295  21.787 -23.021  1.00  0.00           C  
ATOM   3327  CE1 TYR H 102      -1.865  23.350 -25.269  1.00  0.00           C  
ATOM   3328  CE2 TYR H 102      -3.091  21.621 -24.137  1.00  0.00           C  
ATOM   3329  CZ  TYR H 102      -2.879  22.398 -25.258  1.00  0.00           C  
ATOM   3330  OH  TYR H 102      -3.672  22.233 -26.370  1.00  0.00           O  
ATOM   3331  H   TYR H 102      -0.233  25.713 -21.829  1.00  0.00           H  
ATOM   3332  HA  TYR H 102      -1.919  23.644 -20.462  1.00  0.00           H  
ATOM   3333 1HB  TYR H 102       0.588  23.202 -22.136  1.00  0.00           H  
ATOM   3334 2HB  TYR H 102      -0.325  21.954 -21.300  1.00  0.00           H  
ATOM   3335  HD1 TYR H 102      -0.273  24.261 -24.156  1.00  0.00           H  
ATOM   3336  HD2 TYR H 102      -2.463  21.174 -22.135  1.00  0.00           H  
ATOM   3337  HE1 TYR H 102      -1.697  23.963 -26.154  1.00  0.00           H  
ATOM   3338  HE2 TYR H 102      -3.888  20.877 -24.133  1.00  0.00           H  
ATOM   3339  HH  TYR H 102      -4.342  21.570 -26.188  1.00  0.00           H  
ATOM   3340  N   TRP H 103      -0.560  23.720 -18.437  1.00  0.00           N  
ATOM   3341  CA  TRP H 103       0.228  23.876 -17.223  1.00  0.00           C  
ATOM   3342  C   TRP H 103       0.619  22.553 -16.603  1.00  0.00           C  
ATOM   3343  O   TRP H 103      -0.137  21.598 -16.670  1.00  0.00           O  
ATOM   3344  CB  TRP H 103      -0.549  24.700 -16.195  1.00  0.00           C  
ATOM   3345  CG  TRP H 103      -0.705  26.141 -16.578  1.00  0.00           C  
ATOM   3346  CD1 TRP H 103      -1.362  26.628 -17.668  1.00  0.00           C  
ATOM   3347  CD2 TRP H 103      -0.193  27.295 -15.869  1.00  0.00           C  
ATOM   3348  NE1 TRP H 103      -1.293  27.999 -17.687  1.00  0.00           N  
ATOM   3349  CE2 TRP H 103      -0.582  28.424 -16.593  1.00  0.00           C  
ATOM   3350  CE3 TRP H 103       0.553  27.457 -14.695  1.00  0.00           C  
ATOM   3351  CZ2 TRP H 103      -0.251  29.707 -16.186  1.00  0.00           C  
ATOM   3352  CZ3 TRP H 103       0.885  28.744 -14.286  1.00  0.00           C  
ATOM   3353  CH2 TRP H 103       0.492  29.839 -15.013  1.00  0.00           C  
ATOM   3354  H   TRP H 103      -0.842  24.543 -18.950  1.00  0.00           H  
ATOM   3355  HA  TRP H 103       1.149  24.403 -17.474  1.00  0.00           H  
ATOM   3356 1HB  TRP H 103      -1.543  24.271 -16.061  1.00  0.00           H  
ATOM   3357 2HB  TRP H 103      -0.040  24.654 -15.232  1.00  0.00           H  
ATOM   3358  HD1 TRP H 103      -1.867  26.019 -18.414  1.00  0.00           H  
ATOM   3359  HE1 TRP H 103      -1.698  28.599 -18.392  1.00  0.00           H  
ATOM   3360  HE3 TRP H 103       0.866  26.591 -14.112  1.00  0.00           H  
ATOM   3361  HZ2 TRP H 103      -0.553  30.590 -16.750  1.00  0.00           H  
ATOM   3362  HZ3 TRP H 103       1.467  28.861 -13.372  1.00  0.00           H  
ATOM   3363  HH2 TRP H 103       0.769  30.834 -14.663  1.00  0.00           H  
ATOM   3364  N   GLY H 104       1.797  22.515 -15.976  1.00  0.00           N  
ATOM   3365  CA  GLY H 104       2.191  21.335 -15.228  1.00  0.00           C  
ATOM   3366  C   GLY H 104       1.465  21.350 -13.886  1.00  0.00           C  
ATOM   3367  O   GLY H 104       0.727  22.289 -13.577  1.00  0.00           O  
ATOM   3368  H   GLY H 104       2.424  23.304 -16.018  1.00  0.00           H  
ATOM   3369 1HA  GLY H 104       1.942  20.441 -15.800  1.00  0.00           H  
ATOM   3370 2HA  GLY H 104       3.272  21.336 -15.090  1.00  0.00           H  
ATOM   3371  N   GLN H 105       1.701  20.336 -13.063  1.00  0.00           N  
ATOM   3372  CA  GLN H 105       0.990  20.192 -11.793  1.00  0.00           C  
ATOM   3373  C   GLN H 105       1.551  21.108 -10.702  1.00  0.00           C  
ATOM   3374  O   GLN H 105       0.897  21.371  -9.681  1.00  0.00           O  
ATOM   3375  CB  GLN H 105       1.044  18.736 -11.323  1.00  0.00           C  
ATOM   3376  CG  GLN H 105       0.277  17.767 -12.207  1.00  0.00           C  
ATOM   3377  CD  GLN H 105       0.384  16.333 -11.723  1.00  0.00           C  
ATOM   3378  OE1 GLN H 105       1.349  15.961 -11.049  1.00  0.00           O  
ATOM   3379  NE2 GLN H 105      -0.608  15.519 -12.065  1.00  0.00           N  
ATOM   3380  H   GLN H 105       2.393  19.647 -13.321  1.00  0.00           H  
ATOM   3381  HA  GLN H 105      -0.052  20.473 -11.946  1.00  0.00           H  
ATOM   3382 1HB  GLN H 105       2.082  18.405 -11.282  1.00  0.00           H  
ATOM   3383 2HB  GLN H 105       0.638  18.664 -10.314  1.00  0.00           H  
ATOM   3384 1HG  GLN H 105      -0.775  18.049 -12.210  1.00  0.00           H  
ATOM   3385 2HG  GLN H 105       0.680  17.818 -13.218  1.00  0.00           H  
ATOM   3386 1HE2 GLN H 105      -0.592  14.561 -11.774  1.00  0.00           H  
ATOM   3387 2HE2 GLN H 105      -1.371  15.862 -12.613  1.00  0.00           H  
ATOM   3388  N   GLY H 106       2.768  21.585 -10.923  1.00  0.00           N  
ATOM   3389  CA  GLY H 106       3.406  22.489  -9.986  1.00  0.00           C  
ATOM   3390  C   GLY H 106       4.248  21.801  -8.926  1.00  0.00           C  
ATOM   3391  O   GLY H 106       4.020  20.632  -8.605  1.00  0.00           O  
ATOM   3392  H   GLY H 106       3.262  21.316 -11.761  1.00  0.00           H  
ATOM   3393 1HA  GLY H 106       4.048  23.183 -10.529  1.00  0.00           H  
ATOM   3394 2HA  GLY H 106       2.646  23.084  -9.480  1.00  0.00           H  
ATOM   3395  N   THR H 107       5.241  22.513  -8.404  1.00  0.00           N  
ATOM   3396  CA  THR H 107       6.088  21.949  -7.354  1.00  0.00           C  
ATOM   3397  C   THR H 107       6.251  22.987  -6.256  1.00  0.00           C  
ATOM   3398  O   THR H 107       6.504  24.174  -6.521  1.00  0.00           O  
ATOM   3399  CB  THR H 107       7.467  21.523  -7.892  1.00  0.00           C  
ATOM   3400  OG1 THR H 107       8.238  20.944  -6.832  1.00  0.00           O  
ATOM   3401  CG2 THR H 107       8.212  22.722  -8.459  1.00  0.00           C  
ATOM   3402  H   THR H 107       5.421  23.453  -8.729  1.00  0.00           H  
ATOM   3403  HA  THR H 107       5.597  21.062  -6.952  1.00  0.00           H  
ATOM   3404  HB  THR H 107       7.337  20.779  -8.677  1.00  0.00           H  
ATOM   3405  HG1 THR H 107       8.354  21.590  -6.131  1.00  0.00           H  
ATOM   3406 1HG2 THR H 107       9.183  22.403  -8.835  1.00  0.00           H  
ATOM   3407 2HG2 THR H 107       7.633  23.158  -9.273  1.00  0.00           H  
ATOM   3408 3HG2 THR H 107       8.353  23.466  -7.676  1.00  0.00           H  
ATOM   3409  N   SER H 108       6.078  22.546  -5.008  1.00  0.00           N  
ATOM   3410  CA  SER H 108       6.193  23.438  -3.859  1.00  0.00           C  
ATOM   3411  C   SER H 108       7.634  23.628  -3.452  1.00  0.00           C  
ATOM   3412  O   SER H 108       8.367  22.657  -3.282  1.00  0.00           O  
ATOM   3413  CB  SER H 108       5.401  22.890  -2.688  1.00  0.00           C  
ATOM   3414  OG  SER H 108       5.597  23.671  -1.541  1.00  0.00           O  
ATOM   3415  H   SER H 108       5.862  21.572  -4.856  1.00  0.00           H  
ATOM   3416  HA  SER H 108       5.784  24.411  -4.134  1.00  0.00           H  
ATOM   3417 1HB  SER H 108       4.342  22.869  -2.941  1.00  0.00           H  
ATOM   3418 2HB  SER H 108       5.711  21.864  -2.488  1.00  0.00           H  
ATOM   3419  HG  SER H 108       6.540  23.652  -1.364  1.00  0.00           H  
ATOM   3420  N   VAL H 109       8.036  24.884  -3.313  1.00  0.00           N  
ATOM   3421  CA  VAL H 109       9.402  25.206  -2.907  1.00  0.00           C  
ATOM   3422  C   VAL H 109       9.313  26.008  -1.638  1.00  0.00           C  
ATOM   3423  O   VAL H 109       8.628  27.034  -1.589  1.00  0.00           O  
ATOM   3424  CB  VAL H 109      10.142  26.013  -3.990  1.00  0.00           C  
ATOM   3425  CG1 VAL H 109      11.540  26.384  -3.517  1.00  0.00           C  
ATOM   3426  CG2 VAL H 109      10.205  25.212  -5.282  1.00  0.00           C  
ATOM   3427  H   VAL H 109       7.386  25.636  -3.490  1.00  0.00           H  
ATOM   3428  HA  VAL H 109       9.946  24.274  -2.750  1.00  0.00           H  
ATOM   3429  HB  VAL H 109       9.605  26.946  -4.165  1.00  0.00           H  
ATOM   3430 1HG1 VAL H 109      12.049  26.954  -4.294  1.00  0.00           H  
ATOM   3431 2HG1 VAL H 109      11.470  26.988  -2.611  1.00  0.00           H  
ATOM   3432 3HG1 VAL H 109      12.105  25.476  -3.306  1.00  0.00           H  
ATOM   3433 1HG2 VAL H 109      10.728  25.789  -6.042  1.00  0.00           H  
ATOM   3434 2HG2 VAL H 109      10.738  24.277  -5.104  1.00  0.00           H  
ATOM   3435 3HG2 VAL H 109       9.194  24.994  -5.624  1.00  0.00           H  
ATOM   3436  N   THR H 110       9.986  25.535  -0.593  1.00  0.00           N  
ATOM   3437  CA  THR H 110      10.005  26.269   0.650  1.00  0.00           C  
ATOM   3438  C   THR H 110      11.431  26.767   0.799  1.00  0.00           C  
ATOM   3439  O   THR H 110      12.375  26.011   0.611  1.00  0.00           O  
ATOM   3440  CB  THR H 110       9.586  25.405   1.855  1.00  0.00           C  
ATOM   3441  OG1 THR H 110       8.244  24.937   1.668  1.00  0.00           O  
ATOM   3442  CG2 THR H 110       9.663  26.212   3.142  1.00  0.00           C  
ATOM   3443  H   THR H 110      10.490  24.662  -0.656  1.00  0.00           H  
ATOM   3444  HA  THR H 110       9.297  27.094   0.575  1.00  0.00           H  
ATOM   3445  HB  THR H 110      10.249  24.544   1.932  1.00  0.00           H  
ATOM   3446  HG1 THR H 110       7.651  25.689   1.591  1.00  0.00           H  
ATOM   3447 1HG2 THR H 110       9.364  25.585   3.982  1.00  0.00           H  
ATOM   3448 2HG2 THR H 110      10.685  26.559   3.293  1.00  0.00           H  
ATOM   3449 3HG2 THR H 110       8.995  27.069   3.074  1.00  0.00           H  
ATOM   3450  N   VAL H 111      11.582  28.051   1.075  1.00  0.00           N  
ATOM   3451  CA  VAL H 111      12.903  28.609   1.260  1.00  0.00           C  
ATOM   3452  C   VAL H 111      12.989  28.900   2.746  1.00  0.00           C  
ATOM   3453  O   VAL H 111      12.237  29.718   3.283  1.00  0.00           O  
ATOM   3454  CB  VAL H 111      13.112  29.892   0.434  1.00  0.00           C  
ATOM   3455  CG1 VAL H 111      14.524  30.423   0.620  1.00  0.00           C  
ATOM   3456  CG2 VAL H 111      12.830  29.613  -1.035  1.00  0.00           C  
ATOM   3457  H   VAL H 111      10.776  28.655   1.162  1.00  0.00           H  
ATOM   3458  HA  VAL H 111      13.639  27.875   0.929  1.00  0.00           H  
ATOM   3459  HB  VAL H 111      12.429  30.661   0.795  1.00  0.00           H  
ATOM   3460 1HG1 VAL H 111      14.654  31.331   0.029  1.00  0.00           H  
ATOM   3461 2HG1 VAL H 111      14.692  30.650   1.673  1.00  0.00           H  
ATOM   3462 3HG1 VAL H 111      15.242  29.671   0.291  1.00  0.00           H  
ATOM   3463 1HG2 VAL H 111      12.978  30.524  -1.614  1.00  0.00           H  
ATOM   3464 2HG2 VAL H 111      13.509  28.839  -1.395  1.00  0.00           H  
ATOM   3465 3HG2 VAL H 111      11.800  29.273  -1.150  1.00  0.00           H  
ATOM   3466  N   SER H 112      13.901  28.201   3.423  1.00  0.00           N  
ATOM   3467  CA  SER H 112      14.000  28.323   4.873  1.00  0.00           C  
ATOM   3468  C   SER H 112      15.277  27.671   5.411  1.00  0.00           C  
ATOM   3469  O   SER H 112      15.818  26.760   4.794  1.00  0.00           O  
ATOM   3470  OXT SER H 112      15.756  28.052   6.443  1.00  0.00           O  
ATOM   3471  CB  SER H 112      12.785  27.692   5.526  1.00  0.00           C  
ATOM   3472  OG  SER H 112      12.875  27.758   6.923  1.00  0.00           O  
ATOM   3473  H   SER H 112      14.532  27.581   2.937  1.00  0.00           H  
ATOM   3474  HA  SER H 112      14.030  29.382   5.130  1.00  0.00           H  
ATOM   3475 1HB  SER H 112      11.885  28.206   5.192  1.00  0.00           H  
ATOM   3476 2HB  SER H 112      12.704  26.652   5.214  1.00  0.00           H  
ATOM   3477  HG  SER H 112      12.608  28.649   7.163  1.00  0.00           H  
TER                                                                             
